# Supplementary material for: Unexpected Dynamic Binding May Rescue the Binding Affinity of Rivaroxaban in a Mutant of Coagulation Factor X
Source: Front Mol Biosci. 2022 May 5;9:877170. doi: 10.3389/fmolb.2022.877170 (PMC9117642; doi:10.3389/fmolb.2022.877170)
Supplement: Supplementary file 4 [file DataSheet1.ZIP]

Archive with 29 entries (23 files):
- SM-structures/
- SM-structures/clustering/
- SM-structures/clustering/trajectories_concatenated Y99C/
- SM-structures/clustering/trajectories_concatenated Y99C/c1-Y99C_t.c.pdb
- SM-structures/clustering/trajectories_concatenated Y99C/c2-Y99C_t.c.pdb
- SM-structures/clustering/trajectories_concatenated Y99C/c3-Y99C_t.c.pdb
- SM-structures/clustering/trajectories_concatenated Y99C/c4.pdb
- SM-structures/clustering/trajectories_concatenated Y99C/c5.pdb
- SM-structures/clustering/trajectories_concatenated Y99C/c6.pdb
- SM-structures/clustering/trajectories_concatenated Y99C/c7.pdb
- SM-structures/clustering/trajectories_concatenated Y99C/cluster.log
- SM-structures/clustering/Y99C_I/
- SM-structures/clustering/Y99C_I/c1-Y99C_I.pdb
- SM-structures/clustering/Y99C_I/c2-Y99C_I.pdb
- SM-structures/clustering/Y99C_I/c3-Y99C_I.pdb
- SM-structures/clustering/Y99C_I/cluster.log
- SM-structures/clustering/Y99C_II/
- SM-structures/clustering/Y99C_II/c1-Y99C_II.pdb
- SM-structures/clustering/Y99C_II/c2-Y99C_II.pdb
- SM-structures/clustering/Y99C_II/c3-Y99C_II.pdb
- SM-structures/clustering/Y99C_II/cluster.log
- SM-structures/clustering/Y99C_III/
- SM-structures/clustering/Y99C_III/c1-Y99C_III.pdb
- SM-structures/clustering/Y99C_III/c2-Y99C_III.pdb
- SM-structures/clustering/Y99C_III/c3-Y99C_III.pdb
- SM-structures/clustering/Y99C_III/cluster.log
- SM-structures/initial-WT.pdb
- SM-structures/initial-Y99A.pdb
- SM-structures/initial-Y99C.pdb
