# Supplementary material for: Unexpected Dynamic Binding May Rescue the Binding Affinity of Rivaroxaban in a Mutant of Coagulation Factor X
Source: Front Mol Biosci. 2022 May 5;9:877170. doi: 10.3389/fmolb.2022.877170 (PMC9117642; doi:10.3389/fmolb.2022.877170)
Supplement: Supplementary file 4 [file DataSheet1.ZIP › SM-structures/clustering/trajectories_concatenated Y99C/c1-Y99C_t.c.pdb]

REMARK    GENERATED BY TRJCONV
TITLE     HYDROLASE in water t= 92600.00000
REMARK    THIS IS A SIMULATION BOX
CRYST1   68.673   69.200   58.552  90.00  90.00  90.00 P 1           1
MODEL        1
ATOM      1  N   ILE    16      25.710  36.280  36.570  1.00  0.00           N
ATOM      2  H1  ILE    16      26.130  37.190  36.870  1.00  0.00           H
ATOM      3  H2  ILE    16      26.210  36.000  35.710  1.00  0.00           H
ATOM      4  H3  ILE    16      24.690  36.290  36.390  1.00  0.00           H
ATOM      5  CA  ILE    16      26.010  35.210  37.560  1.00  0.00           C
ATOM      6  HA  ILE    16      26.050  34.260  37.060  1.00  0.00           H
ATOM      7  CB  ILE    16      27.460  35.430  38.110  1.00  0.00           C
ATOM      8  HB  ILE    16      27.630  36.530  38.180  1.00  0.00           H
ATOM      9  CG2 ILE    16      27.530  34.960  39.620  1.00  0.00           C
ATOM     10 1HG2 ILE    16      26.740  35.430  40.230  1.00  0.00           H
ATOM     11 2HG2 ILE    16      27.540  33.850  39.600  1.00  0.00           H
ATOM     12 3HG2 ILE    16      28.490  35.270  40.080  1.00  0.00           H
ATOM     13  CG1 ILE    16      28.670  34.910  37.250  1.00  0.00           C
ATOM     14 1HG1 ILE    16      28.430  33.820  37.200  1.00  0.00           H
ATOM     15 2HG1 ILE    16      28.710  35.250  36.190  1.00  0.00           H
ATOM     16  CD  ILE    16      30.050  35.120  37.920  1.00  0.00           C
ATOM     17  HD1 ILE    16      30.890  34.920  37.210  1.00  0.00           H
ATOM     18  HD2 ILE    16      30.040  36.150  38.340  1.00  0.00           H
ATOM     19  HD3 ILE    16      30.200  34.460  38.810  1.00  0.00           H
ATOM     20  C   ILE    16      24.940  35.100  38.650  1.00  0.00           C
ATOM     21  O   ILE    16      24.340  36.090  39.070  1.00  0.00           O
ATOM     22  N   VAL    17      24.640  33.880  39.110  1.00  0.00           N
ATOM     23  HN  VAL    17      25.040  33.080  38.670  1.00  0.00           H
ATOM     24  CA  VAL    17      23.830  33.610  40.250  1.00  0.00           C
ATOM     25  HA  VAL    17      22.990  34.290  40.350  1.00  0.00           H
ATOM     26  CB  VAL    17      23.050  32.300  40.080  1.00  0.00           C
ATOM     27  HB  VAL    17      23.680  31.370  40.070  1.00  0.00           H
ATOM     28  CG1 VAL    17      21.920  32.140  41.150  1.00  0.00           C
ATOM     29 1HG1 VAL    17      21.270  33.030  41.140  1.00  0.00           H
ATOM     30 2HG1 VAL    17      21.330  31.190  41.080  1.00  0.00           H
ATOM     31 3HG1 VAL    17      22.380  32.210  42.170  1.00  0.00           H
ATOM     32  CG2 VAL    17      22.390  32.240  38.730  1.00  0.00           C
ATOM     33 1HG2 VAL    17      21.610  31.460  38.680  1.00  0.00           H
ATOM     34 2HG2 VAL    17      21.890  33.230  38.560  1.00  0.00           H
ATOM     35 3HG2 VAL    17      23.150  32.250  37.930  1.00  0.00           H
ATOM     36  C   VAL    17      24.710  33.570  41.450  1.00  0.00           C
ATOM     37  O   VAL    17      25.750  32.850  41.400  1.00  0.00           O
ATOM     38  N   GLY    18      24.400  34.300  42.500  1.00  0.00           N
ATOM     39  HN  GLY    18      23.490  34.700  42.580  1.00  0.00           H
ATOM     40  CA  GLY    18      25.300  34.380  43.660  1.00  0.00           C
ATOM     41  HA1 GLY    18      24.880  34.950  44.480  1.00  0.00           H
ATOM     42  HA2 GLY    18      25.680  33.400  43.900  1.00  0.00           H
ATOM     43  C   GLY    18      26.570  35.140  43.430  1.00  0.00           C
ATOM     44  O   GLY    18      26.550  36.220  42.950  1.00  0.00           O
ATOM     45  N   GLY    19      27.730  34.500  43.720  1.00  0.00           N
ATOM     46  HN  GLY    19      27.730  33.630  44.200  1.00  0.00           H
ATOM     47  CA  GLY    19      29.040  35.020  43.550  1.00  0.00           C
ATOM     48  HA1 GLY    19      29.670  34.150  43.500  1.00  0.00           H
ATOM     49  HA2 GLY    19      29.140  35.410  42.550  1.00  0.00           H
ATOM     50  C   GLY    19      29.440  36.030  44.550  1.00  0.00           C
ATOM     51  O   GLY    19      28.890  36.070  45.590  1.00  0.00           O
ATOM     52  N   GLN    20      30.340  36.910  44.140  1.00  0.00           N
ATOM     53  HN  GLN    20      30.730  36.780  43.240  1.00  0.00           H
ATOM     54  CA  GLN    20      30.890  37.990  44.980  1.00  0.00           C
ATOM     55  HA  GLN    20      30.120  38.300  45.670  1.00  0.00           H
ATOM     56  CB  GLN    20      32.160  37.420  45.690  1.00  0.00           C
ATOM     57  HB1 GLN    20      31.710  36.680  46.380  1.00  0.00           H
ATOM     58  HB2 GLN    20      32.770  36.850  44.960  1.00  0.00           H
ATOM     59  CG  GLN    20      33.130  38.350  46.410  1.00  0.00           C
ATOM     60  HG1 GLN    20      34.060  37.810  46.720  1.00  0.00           H
ATOM     61  HG2 GLN    20      33.340  39.210  45.740  1.00  0.00           H
ATOM     62  CD  GLN    20      32.540  38.960  47.670  1.00  0.00           C
ATOM     63  OE1 GLN    20      31.750  39.850  47.690  1.00  0.00           O
ATOM     64  NE2 GLN    20      33.080  38.510  48.840  1.00  0.00           N
ATOM     65 1HE2 GLN    20      33.980  38.070  48.790  1.00  0.00           H
ATOM     66 2HE2 GLN    20      32.690  38.790  49.720  1.00  0.00           H
ATOM     67  C   GLN    20      31.200  39.230  44.110  1.00  0.00           C
ATOM     68  O   GLN    20      31.920  39.220  43.150  1.00  0.00           O
ATOM     69  N   GLU    21      30.620  40.390  44.500  1.00  0.00           N
ATOM     70  HN  GLU    21      30.230  40.470  45.420  1.00  0.00           H
ATOM     71  CA  GLU    21      30.710  41.640  43.730  1.00  0.00           C
ATOM     72  HA  GLU    21      30.440  41.550  42.700  1.00  0.00           H
ATOM     73  CB  GLU    21      29.640  42.540  44.460  1.00  0.00           C
ATOM     74  HB1 GLU    21      28.670  42.040  44.260  1.00  0.00           H
ATOM     75  HB2 GLU    21      29.880  42.610  45.540  1.00  0.00           H
ATOM     76  CG  GLU    21      29.500  43.970  43.910  1.00  0.00           C
ATOM     77  HG1 GLU    21      30.460  44.500  44.070  1.00  0.00           H
ATOM     78  HG2 GLU    21      29.230  43.890  42.840  1.00  0.00           H
ATOM     79  CD  GLU    21      28.350  44.770  44.550  1.00  0.00           C
ATOM     80  OE1 GLU    21      27.610  44.210  45.340  1.00  0.00           O
ATOM     81  OE2 GLU    21      28.340  46.010  44.280  1.00  0.00           O
ATOM     82  C   GLU    21      32.170  42.160  43.610  1.00  0.00           C
ATOM     83  O   GLU    21      32.970  42.240  44.550  1.00  0.00           O
ATOM     84  N   CYS    22      32.620  42.620  42.390  1.00  0.00           N
ATOM     85  HN  CYS    22      32.000  42.630  41.620  1.00  0.00           H
ATOM     86  CA  CYS    22      33.950  43.150  42.240  1.00  0.00           C
ATOM     87  HA  CYS    22      34.680  42.560  42.750  1.00  0.00           H
ATOM     88  CB  CYS    22      34.450  43.130  40.760  1.00  0.00           C
ATOM     89  HB1 CYS    22      33.570  43.550  40.210  1.00  0.00           H
ATOM     90  HB2 CYS    22      35.360  43.720  40.520  1.00  0.00           H
ATOM     91  SG  CYS    22      34.680  41.510  40.060  1.00  0.00           S
ATOM     92  C   CYS    22      34.030  44.660  42.620  1.00  0.00           C
ATOM     93  O   CYS    22      33.090  45.480  42.500  1.00  0.00           O
ATOM     94  N   LYS    23      35.210  44.980  43.230  1.00  0.00           N
ATOM     95  HN  LYS    23      35.820  44.250  43.530  1.00  0.00           H
ATOM     96  CA  LYS    23      35.590  46.300  43.590  1.00  0.00           C
ATOM     97  HA  LYS    23      34.670  46.830  43.820  1.00  0.00           H
ATOM     98  CB  LYS    23      36.390  46.320  44.910  1.00  0.00           C
ATOM     99  HB1 LYS    23      37.310  45.720  44.800  1.00  0.00           H
ATOM    100  HB2 LYS    23      36.750  47.340  45.110  1.00  0.00           H
ATOM    101  CG  LYS    23      35.610  45.730  46.110  1.00  0.00           C
ATOM    102  HG1 LYS    23      34.570  46.130  46.180  1.00  0.00           H
ATOM    103  HG2 LYS    23      35.310  44.700  45.840  1.00  0.00           H
ATOM    104  CD  LYS    23      36.240  45.810  47.490  1.00  0.00           C
ATOM    105  HD1 LYS    23      36.180  46.850  47.890  1.00  0.00           H
ATOM    106  HD2 LYS    23      35.610  45.210  48.170  1.00  0.00           H
ATOM    107  CE  LYS    23      37.690  45.280  47.500  1.00  0.00           C
ATOM    108  HE1 LYS    23      38.330  45.910  46.830  1.00  0.00           H
ATOM    109  HE2 LYS    23      38.060  45.300  48.540  1.00  0.00           H
ATOM    110  NZ  LYS    23      37.770  43.880  46.960  1.00  0.00           N
ATOM    111  HZ1 LYS    23      37.560  43.890  45.950  1.00  0.00           H
ATOM    112  HZ2 LYS    23      38.680  43.400  47.110  1.00  0.00           H
ATOM    113  HZ3 LYS    23      36.990  43.300  47.320  1.00  0.00           H
ATOM    114  C   LYS    23      36.220  47.020  42.400  1.00  0.00           C
ATOM    115  O   LYS    23      36.440  46.460  41.260  1.00  0.00           O
ATOM    116  N   ASP    24      36.410  48.330  42.590  1.00  0.00           N
ATOM    117  HN  ASP    24      36.200  48.790  43.440  1.00  0.00           H
ATOM    118  CA  ASP    24      37.100  49.030  41.640  1.00  0.00           C
ATOM    119  HA  ASP    24      36.630  48.850  40.670  1.00  0.00           H
ATOM    120  CB  ASP    24      37.040  50.500  41.990  1.00  0.00           C
ATOM    121  HB1 ASP    24      37.380  50.700  43.030  1.00  0.00           H
ATOM    122  HB2 ASP    24      37.770  50.940  41.280  1.00  0.00           H
ATOM    123  CG  ASP    24      35.640  51.010  41.910  1.00  0.00           C
ATOM    124  OD1 ASP    24      34.970  50.780  40.900  1.00  0.00           O
ATOM    125  OD2 ASP    24      35.190  51.750  42.840  1.00  0.00           O
ATOM    126  C   ASP    24      38.590  48.610  41.470  1.00  0.00           C
ATOM    127  O   ASP    24      39.410  48.760  42.380  1.00  0.00           O
ATOM    128  N   GLY    25      38.840  48.150  40.210  1.00  0.00           N
ATOM    129  HN  GLY    25      38.070  48.030  39.590  1.00  0.00           H
ATOM    130  CA  GLY    25      40.080  47.710  39.630  1.00  0.00           C
ATOM    131  HA1 GLY    25      40.000  47.570  38.570  1.00  0.00           H
ATOM    132  HA2 GLY    25      40.810  48.460  39.890  1.00  0.00           H
ATOM    133  C   GLY    25      40.460  46.290  40.080  1.00  0.00           C
ATOM    134  O   GLY    25      41.610  45.870  40.050  1.00  0.00           O
ATOM    135  N   GLU    26      39.430  45.590  40.590  1.00  0.00           N
ATOM    136  HN  GLU    26      38.520  46.010  40.590  1.00  0.00           H
ATOM    137  CA  GLU    26      39.610  44.200  41.080  1.00  0.00           C
ATOM    138  HA  GLU    26      40.650  44.050  41.320  1.00  0.00           H
ATOM    139  CB  GLU    26      38.780  44.130  42.360  1.00  0.00           C
ATOM    140  HB1 GLU    26      39.330  44.730  43.120  1.00  0.00           H
ATOM    141  HB2 GLU    26      37.770  44.570  42.240  1.00  0.00           H
ATOM    142  CG  GLU    26      38.550  42.620  42.830  1.00  0.00           C
ATOM    143  HG1 GLU    26      37.900  42.010  42.160  1.00  0.00           H
ATOM    144  HG2 GLU    26      39.540  42.100  42.900  1.00  0.00           H
ATOM    145  CD  GLU    26      37.850  42.590  44.190  1.00  0.00           C
ATOM    146  OE1 GLU    26      36.760  43.120  44.450  1.00  0.00           O
ATOM    147  OE2 GLU    26      38.530  42.130  45.140  1.00  0.00           O
ATOM    148  C   GLU    26      39.250  43.150  40.070  1.00  0.00           C
ATOM    149  O   GLU    26      39.770  42.060  40.180  1.00  0.00           O
ATOM    150  N   CYS    27      38.570  43.500  38.990  1.00  0.00           N
ATOM    151  HN  CYS    27      38.020  44.330  38.940  1.00  0.00           H
ATOM    152  CA  CYS    27      38.290  42.540  37.920  1.00  0.00           C
ATOM    153  HA  CYS    27      38.970  41.700  37.990  1.00  0.00           H
ATOM    154  CB  CYS    27      36.840  42.060  38.110  1.00  0.00           C
ATOM    155  HB1 CYS    27      36.150  42.930  38.060  1.00  0.00           H
ATOM    156  HB2 CYS    27      36.590  41.340  37.290  1.00  0.00           H
ATOM    157  SG  CYS    27      36.660  41.340  39.760  1.00  0.00           S
ATOM    158  C   CYS    27      38.480  43.160  36.500  1.00  0.00           C
ATOM    159  O   CYS    27      37.560  43.130  35.700  1.00  0.00           O
ATOM    160  N   PRO    28      39.730  43.570  36.230  1.00  0.00           N
ATOM    161  CD  PRO    28      40.980  43.370  36.990  1.00  0.00           C
ATOM    162  HD1 PRO    28      41.200  42.290  37.150  1.00  0.00           H
ATOM    163  HD2 PRO    28      40.870  44.010  37.880  1.00  0.00           H
ATOM    164  CA  PRO    28      39.850  44.490  35.100  1.00  0.00           C
ATOM    165  HA  PRO    28      39.130  45.280  35.110  1.00  0.00           H
ATOM    166  CB  PRO    28      41.230  45.090  35.360  1.00  0.00           C
ATOM    167  HB1 PRO    28      41.760  45.500  34.470  1.00  0.00           H
ATOM    168  HB2 PRO    28      41.110  46.010  35.970  1.00  0.00           H
ATOM    169  CG  PRO    28      42.060  44.020  36.140  1.00  0.00           C
ATOM    170  HG1 PRO    28      42.480  43.210  35.490  1.00  0.00           H
ATOM    171  HG2 PRO    28      42.800  44.650  36.680  1.00  0.00           H
ATOM    172  C   PRO    28      39.900  43.780  33.750  1.00  0.00           C
ATOM    173  O   PRO    28      40.030  44.450  32.700  1.00  0.00           O
ATOM    174  N   TRP    29      39.850  42.450  33.670  1.00  0.00           N
ATOM    175  HN  TRP    29      39.980  41.930  34.510  1.00  0.00           H
ATOM    176  CA  TRP    29      39.950  41.700  32.370  1.00  0.00           C
ATOM    177  HA  TRP    29      40.670  42.160  31.700  1.00  0.00           H
ATOM    178  CB  TRP    29      40.450  40.210  32.640  1.00  0.00           C
ATOM    179  HB1 TRP    29      40.530  39.680  31.660  1.00  0.00           H
ATOM    180  HB2 TRP    29      41.490  40.210  33.040  1.00  0.00           H
ATOM    181  CG  TRP    29      39.620  39.450  33.610  1.00  0.00           C
ATOM    182  CD1 TRP    29      38.370  38.950  33.430  1.00  0.00           C
ATOM    183  HD1 TRP    29      37.940  38.830  32.440  1.00  0.00           H
ATOM    184  NE1 TRP    29      37.850  38.490  34.660  1.00  0.00           N
ATOM    185  HE1 TRP    29      36.920  38.330  34.880  1.00  0.00           H
ATOM    186  CE2 TRP    29      38.750  38.780  35.630  1.00  0.00           C
ATOM    187  CD2 TRP    29      39.880  39.340  35.040  1.00  0.00           C
ATOM    188  CE3 TRP    29      40.920  39.650  35.860  1.00  0.00           C
ATOM    189  HE3 TRP    29      41.760  40.140  35.410  1.00  0.00           H
ATOM    190  CZ3 TRP    29      40.780  39.400  37.240  1.00  0.00           C
ATOM    191  HZ3 TRP    29      41.560  39.550  37.960  1.00  0.00           H
ATOM    192  CZ2 TRP    29      38.580  38.500  36.920  1.00  0.00           C
ATOM    193  HZ2 TRP    29      37.670  38.080  37.320  1.00  0.00           H
ATOM    194  CH2 TRP    29      39.660  38.880  37.770  1.00  0.00           C
ATOM    195  HH2 TRP    29      39.590  38.710  38.830  1.00  0.00           H
ATOM    196  C   TRP    29      38.650  41.720  31.550  1.00  0.00           C
ATOM    197  O   TRP    29      38.630  41.390  30.360  1.00  0.00           O
ATOM    198  N   GLN    30      37.450  41.990  32.180  1.00  0.00           N
ATOM    199  HN  GLN    30      37.560  42.270  33.140  1.00  0.00           H
ATOM    200  CA  GLN    30      36.150  41.980  31.650  1.00  0.00           C
ATOM    201  HA  GLN    30      35.970  41.030  31.160  1.00  0.00           H
ATOM    202  CB  GLN    30      35.240  41.980  32.950  1.00  0.00           C
ATOM    203  HB1 GLN    30      35.620  41.220  33.670  1.00  0.00           H
ATOM    204  HB2 GLN    30      35.340  42.970  33.440  1.00  0.00           H
ATOM    205  CG  GLN    30      33.700  41.800  32.820  1.00  0.00           C
ATOM    206  HG1 GLN    30      33.310  42.100  33.800  1.00  0.00           H
ATOM    207  HG2 GLN    30      33.200  42.480  32.100  1.00  0.00           H
ATOM    208  CD  GLN    30      33.380  40.460  32.380  1.00  0.00           C
ATOM    209  OE1 GLN    30      33.570  39.540  33.200  1.00  0.00           O
ATOM    210  NE2 GLN    30      32.740  40.230  31.150  1.00  0.00           N
ATOM    211 1HE2 GLN    30      32.490  40.970  30.530  1.00  0.00           H
ATOM    212 2HE2 GLN    30      32.300  39.330  31.110  1.00  0.00           H
ATOM    213  C   GLN    30      35.750  42.920  30.490  1.00  0.00           C
ATOM    214  O   GLN    30      36.270  44.060  30.440  1.00  0.00           O
ATOM    215  N   ALA    31      34.860  42.520  29.590  1.00  0.00           N
ATOM    216  HN  ALA    31      34.580  41.560  29.610  1.00  0.00           H
ATOM    217  CA  ALA    31      34.310  43.380  28.560  1.00  0.00           C
ATOM    218  HA  ALA    31      34.150  44.350  28.990  1.00  0.00           H
ATOM    219  CB  ALA    31      35.250  43.430  27.320  1.00  0.00           C
ATOM    220  HB1 ALA    31      35.410  42.430  26.870  1.00  0.00           H
ATOM    221  HB2 ALA    31      34.900  44.070  26.480  1.00  0.00           H
ATOM    222  HB3 ALA    31      36.210  43.860  27.680  1.00  0.00           H
ATOM    223  C   ALA    31      32.900  42.800  28.250  1.00  0.00           C
ATOM    224  O   ALA    31      32.480  41.740  28.700  1.00  0.00           O
ATOM    225  N   LEU    32      32.030  43.690  27.620  1.00  0.00           N
ATOM    226  HN  LEU    32      32.370  44.500  27.160  1.00  0.00           H
ATOM    227  CA  LEU    32      30.660  43.320  27.390  1.00  0.00           C
ATOM    228  HA  LEU    32      30.480  42.260  27.560  1.00  0.00           H
ATOM    229  CB  LEU    32      29.840  44.060  28.500  1.00  0.00           C
ATOM    230  HB1 LEU    32      30.230  43.820  29.510  1.00  0.00           H
ATOM    231  HB2 LEU    32      30.010  45.140  28.400  1.00  0.00           H
ATOM    232  CG  LEU    32      28.300  43.950  28.490  1.00  0.00           C
ATOM    233  HG  LEU    32      27.860  44.400  27.580  1.00  0.00           H
ATOM    234  CD1 LEU    32      27.930  42.480  28.590  1.00  0.00           C
ATOM    235 1HD1 LEU    32      28.490  41.850  27.850  1.00  0.00           H
ATOM    236 2HD1 LEU    32      28.250  42.000  29.550  1.00  0.00           H
ATOM    237 3HD1 LEU    32      26.840  42.350  28.530  1.00  0.00           H
ATOM    238  CD2 LEU    32      27.720  44.600  29.770  1.00  0.00           C
ATOM    239 1HD2 LEU    32      27.580  45.680  29.510  1.00  0.00           H
ATOM    240 2HD2 LEU    32      26.670  44.240  29.860  1.00  0.00           H
ATOM    241 3HD2 LEU    32      28.230  44.310  30.710  1.00  0.00           H
ATOM    242  C   LEU    32      30.300  43.760  25.990  1.00  0.00           C
ATOM    243  O   LEU    32      30.520  44.860  25.560  1.00  0.00           O
ATOM    244  N   LEU    33      29.890  42.840  25.080  1.00  0.00           N
ATOM    245  HN  LEU    33      29.970  41.850  25.290  1.00  0.00           H
ATOM    246  CA  LEU    33      29.220  43.160  23.850  1.00  0.00           C
ATOM    247  HA  LEU    33      29.720  44.020  23.450  1.00  0.00           H
ATOM    248  CB  LEU    33      29.180  41.920  22.830  1.00  0.00           C
ATOM    249  HB1 LEU    33      28.580  41.140  23.360  1.00  0.00           H
ATOM    250  HB2 LEU    33      28.500  42.050  21.960  1.00  0.00           H
ATOM    251  CG  LEU    33      30.440  41.400  22.210  1.00  0.00           C
ATOM    252  HG  LEU    33      30.780  42.240  21.560  1.00  0.00           H
ATOM    253  CD1 LEU    33      31.470  40.960  23.210  1.00  0.00           C
ATOM    254 1HD1 LEU    33      31.720  41.830  23.840  1.00  0.00           H
ATOM    255 2HD1 LEU    33      31.340  40.030  23.810  1.00  0.00           H
ATOM    256 3HD1 LEU    33      32.360  40.700  22.610  1.00  0.00           H
ATOM    257  CD2 LEU    33      30.120  40.330  21.220  1.00  0.00           C
ATOM    258 1HD2 LEU    33      30.920  39.950  20.560  1.00  0.00           H
ATOM    259 2HD2 LEU    33      29.610  39.470  21.710  1.00  0.00           H
ATOM    260 3HD2 LEU    33      29.390  40.680  20.450  1.00  0.00           H
ATOM    261  C   LEU    33      27.820  43.700  24.190  1.00  0.00           C
ATOM    262  O   LEU    33      27.080  43.180  25.000  1.00  0.00           O
ATOM    263  N   ILE    34      27.410  44.860  23.560  1.00  0.00           N
ATOM    264  HN  ILE    34      28.000  45.330  22.900  1.00  0.00           H
ATOM    265  CA  ILE    34      26.270  45.530  23.730  1.00  0.00           C
ATOM    266  HA  ILE    34      25.640  44.950  24.390  1.00  0.00           H
ATOM    267  CB  ILE    34      26.330  46.870  24.380  1.00  0.00           C
ATOM    268  HB  ILE    34      25.360  47.420  24.360  1.00  0.00           H
ATOM    269  CG2 ILE    34      26.750  46.610  25.870  1.00  0.00           C
ATOM    270 1HG2 ILE    34      26.020  45.920  26.350  1.00  0.00           H
ATOM    271 2HG2 ILE    34      27.840  46.410  26.040  1.00  0.00           H
ATOM    272 3HG2 ILE    34      26.700  47.600  26.370  1.00  0.00           H
ATOM    273  CG1 ILE    34      27.380  47.820  23.700  1.00  0.00           C
ATOM    274 1HG1 ILE    34      28.330  47.460  24.100  1.00  0.00           H
ATOM    275 2HG1 ILE    34      27.290  47.600  22.620  1.00  0.00           H
ATOM    276  CD  ILE    34      27.260  49.300  24.010  1.00  0.00           C
ATOM    277  HD1 ILE    34      26.300  49.650  23.580  1.00  0.00           H
ATOM    278  HD2 ILE    34      27.190  49.350  25.120  1.00  0.00           H
ATOM    279  HD3 ILE    34      28.070  49.910  23.560  1.00  0.00           H
ATOM    280  C   ILE    34      25.640  45.760  22.320  1.00  0.00           C
ATOM    281  O   ILE    34      26.270  45.670  21.280  1.00  0.00           O
ATOM    282  N   ASN    35      24.320  46.170  22.340  1.00  0.00           N
ATOM    283  HN  ASN    35      23.770  46.250  23.180  1.00  0.00           H
ATOM    284  CA  ASN    35      23.620  46.820  21.250  1.00  0.00           C
ATOM    285  HA  ASN    35      24.160  46.640  20.340  1.00  0.00           H
ATOM    286  CB  ASN    35      22.160  46.280  21.280  1.00  0.00           C
ATOM    287  HB1 ASN    35      21.770  46.290  22.320  1.00  0.00           H
ATOM    288  HB2 ASN    35      21.480  46.840  20.590  1.00  0.00           H
ATOM    289  CG  ASN    35      22.000  44.840  20.730  1.00  0.00           C
ATOM    290  OD1 ASN    35      21.590  43.870  21.400  1.00  0.00           O
ATOM    291  ND2 ASN    35      22.400  44.670  19.450  1.00  0.00           N
ATOM    292 1HD2 ASN    35      22.590  45.450  18.830  1.00  0.00           H
ATOM    293 2HD2 ASN    35      22.410  43.760  19.060  1.00  0.00           H
ATOM    294  C   ASN    35      23.700  48.300  21.500  1.00  0.00           C
ATOM    295  O   ASN    35      23.960  48.760  22.570  1.00  0.00           O
ATOM    296  N   GLU    36      23.490  49.110  20.440  1.00  0.00           N
ATOM    297  HN  GLU    36      23.310  48.670  19.560  1.00  0.00           H
ATOM    298  CA  GLU    36      23.560  50.570  20.430  1.00  0.00           C
ATOM    299  HA  GLU    36      24.620  50.710  20.590  1.00  0.00           H
ATOM    300  CB  GLU    36      23.190  51.040  19.020  1.00  0.00           C
ATOM    301  HB1 GLU    36      22.130  50.840  18.790  1.00  0.00           H
ATOM    302  HB2 GLU    36      23.270  52.150  18.960  1.00  0.00           H
ATOM    303  CG  GLU    36      24.040  50.560  17.890  1.00  0.00           C
ATOM    304  HG1 GLU    36      25.140  50.590  18.080  1.00  0.00           H
ATOM    305  HG2 GLU    36      23.850  49.480  17.720  1.00  0.00           H
ATOM    306  CD  GLU    36      23.730  51.290  16.550  1.00  0.00           C
ATOM    307  OE1 GLU    36      24.660  51.720  15.870  1.00  0.00           O
ATOM    308  OE2 GLU    36      22.550  51.390  16.190  1.00  0.00           O
ATOM    309  C   GLU    36      22.730  51.270  21.480  1.00  0.00           C
ATOM    310  O   GLU    36      23.070  52.250  22.120  1.00  0.00           O
ATOM    311  N   GLU    37      21.430  50.860  21.680  1.00  0.00           N
ATOM    312  HN  GLU    37      21.070  50.230  21.000  1.00  0.00           H
ATOM    313  CA  GLU    37      20.490  51.490  22.640  1.00  0.00           C
ATOM    314  HA  GLU    37      21.060  52.150  23.270  1.00  0.00           H
ATOM    315  CB  GLU    37      19.350  52.200  21.930  1.00  0.00           C
ATOM    316  HB1 GLU    37      18.510  51.630  21.460  1.00  0.00           H
ATOM    317  HB2 GLU    37      18.850  52.590  22.840  1.00  0.00           H
ATOM    318  CG  GLU    37      19.820  53.320  20.930  1.00  0.00           C
ATOM    319  HG1 GLU    37      20.360  54.070  21.540  1.00  0.00           H
ATOM    320  HG2 GLU    37      20.640  53.090  20.210  1.00  0.00           H
ATOM    321  CD  GLU    37      18.670  53.920  20.140  1.00  0.00           C
ATOM    322  OE1 GLU    37      18.000  53.090  19.490  1.00  0.00           O
ATOM    323  OE2 GLU    37      18.400  55.130  20.210  1.00  0.00           O
ATOM    324  C   GLU    37      19.900  50.390  23.520  1.00  0.00           C
ATOM    325  O   GLU    37      19.550  50.730  24.650  1.00  0.00           O
ATOM    326  N   ASN    38      19.890  49.120  23.110  1.00  0.00           N
ATOM    327  HN  ASN    38      20.030  48.930  22.140  1.00  0.00           H
ATOM    328  CA  ASN    38      19.490  47.900  23.910  1.00  0.00           C
ATOM    329  HA  ASN    38      18.690  48.250  24.540  1.00  0.00           H
ATOM    330  CB  ASN    38      18.930  46.760  22.930  1.00  0.00           C
ATOM    331  HB1 ASN    38      19.520  46.460  22.040  1.00  0.00           H
ATOM    332  HB2 ASN    38      18.680  45.810  23.450  1.00  0.00           H
ATOM    333  CG  ASN    38      17.580  47.130  22.310  1.00  0.00           C
ATOM    334  OD1 ASN    38      17.220  48.280  22.200  1.00  0.00           O
ATOM    335  ND2 ASN    38      16.940  46.170  21.670  1.00  0.00           N
ATOM    336 1HD2 ASN    38      16.040  46.310  21.260  1.00  0.00           H
ATOM    337 2HD2 ASN    38      17.370  45.270  21.490  1.00  0.00           H
ATOM    338  C   ASN    38      20.570  47.310  24.770  1.00  0.00           C
ATOM    339  O   ASN    38      21.780  47.560  24.570  1.00  0.00           O
ATOM    340  N   GLU    39      20.110  46.600  25.850  1.00  0.00           N
ATOM    341  HN  GLU    39      19.130  46.510  25.950  1.00  0.00           H
ATOM    342  CA  GLU    39      20.920  46.050  26.910  1.00  0.00           C
ATOM    343  HA  GLU    39      21.370  46.880  27.420  1.00  0.00           H
ATOM    344  CB  GLU    39      19.880  45.360  27.880  1.00  0.00           C
ATOM    345  HB1 GLU    39      19.100  46.130  28.080  1.00  0.00           H
ATOM    346  HB2 GLU    39      19.320  44.530  27.390  1.00  0.00           H
ATOM    347  CG  GLU    39      20.450  45.010  29.240  1.00  0.00           C
ATOM    348  HG1 GLU    39      21.180  44.180  29.160  1.00  0.00           H
ATOM    349  HG2 GLU    39      21.090  45.750  29.770  1.00  0.00           H
ATOM    350  CD  GLU    39      19.370  44.560  30.200  1.00  0.00           C
ATOM    351  OE1 GLU    39      18.540  43.650  29.820  1.00  0.00           O
ATOM    352  OE2 GLU    39      19.340  45.130  31.320  1.00  0.00           O
ATOM    353  C   GLU    39      22.020  45.070  26.440  1.00  0.00           C
ATOM    354  O   GLU    39      21.950  44.480  25.390  1.00  0.00           O
ATOM    355  N   GLY    40      23.120  44.810  27.200  1.00  0.00           N
ATOM    356  HN  GLY    40      23.250  45.350  28.030  1.00  0.00           H
ATOM    357  CA  GLY    40      24.220  43.860  26.930  1.00  0.00           C
ATOM    358  HA1 GLY    40      24.630  44.160  25.980  1.00  0.00           H
ATOM    359  HA2 GLY    40      25.000  43.870  27.680  1.00  0.00           H
ATOM    360  C   GLY    40      23.780  42.400  26.660  1.00  0.00           C
ATOM    361  O   GLY    40      22.730  41.930  27.040  1.00  0.00           O
ATOM    362  N   PHE    41      24.680  41.600  25.880  1.00  0.00           N
ATOM    363  HN  PHE    41      25.570  42.010  25.680  1.00  0.00           H
ATOM    364  CA  PHE    41      24.260  40.260  25.450  1.00  0.00           C
ATOM    365  HA  PHE    41      23.340  39.970  25.950  1.00  0.00           H
ATOM    366  CB  PHE    41      23.580  40.310  24.100  1.00  0.00           C
ATOM    367  HB1 PHE    41      23.110  39.360  23.750  1.00  0.00           H
ATOM    368  HB2 PHE    41      22.760  41.040  23.970  1.00  0.00           H
ATOM    369  CG  PHE    41      24.450  40.770  22.950  1.00  0.00           C
ATOM    370  CD1 PHE    41      25.100  39.720  22.250  1.00  0.00           C
ATOM    371  HD1 PHE    41      25.020  38.670  22.520  1.00  0.00           H
ATOM    372  CE1 PHE    41      25.890  40.050  21.140  1.00  0.00           C
ATOM    373  HE1 PHE    41      26.330  39.350  20.450  1.00  0.00           H
ATOM    374  CZ  PHE    41      26.110  41.410  20.760  1.00  0.00           C
ATOM    375  HZ  PHE    41      26.680  41.630  19.870  1.00  0.00           H
ATOM    376  CD2 PHE    41      24.500  42.100  22.450  1.00  0.00           C
ATOM    377  HD2 PHE    41      23.970  42.910  22.920  1.00  0.00           H
ATOM    378  CE2 PHE    41      25.320  42.380  21.350  1.00  0.00           C
ATOM    379  HE2 PHE    41      25.480  43.390  21.000  1.00  0.00           H
ATOM    380  C   PHE    41      25.270  39.160  25.660  1.00  0.00           C
ATOM    381  O   PHE    41      24.870  38.020  25.910  1.00  0.00           O
ATOM    382  N   CYS    42      26.600  39.510  25.460  1.00  0.00           N
ATOM    383  HN  CYS    42      26.830  40.480  25.330  1.00  0.00           H
ATOM    384  CA  CYS    42      27.660  38.550  25.700  1.00  0.00           C
ATOM    385  HA  CYS    42      27.330  37.890  26.490  1.00  0.00           H
ATOM    386  CB  CYS    42      28.160  37.770  24.490  1.00  0.00           C
ATOM    387  HB1 CYS    42      28.500  38.500  23.740  1.00  0.00           H
ATOM    388  HB2 CYS    42      29.060  37.190  24.790  1.00  0.00           H
ATOM    389  SG  CYS    42      26.860  36.650  23.750  1.00  0.00           S
ATOM    390  C   CYS    42      28.900  39.230  26.280  1.00  0.00           C
ATOM    391  O   CYS    42      29.280  40.250  25.880  1.00  0.00           O
ATOM    392  N   GLY    43      29.560  38.530  27.220  1.00  0.00           N
ATOM    393  HN  GLY    43      29.100  37.770  27.650  1.00  0.00           H
ATOM    394  CA  GLY    43      30.870  38.830  27.820  1.00  0.00           C
ATOM    395  HA1 GLY    43      30.780  39.850  28.160  1.00  0.00           H
ATOM    396  HA2 GLY    43      31.010  38.170  28.660  1.00  0.00           H
ATOM    397  C   GLY    43      31.940  38.690  26.900  1.00  0.00           C
ATOM    398  O   GLY    43      31.860  37.960  25.950  1.00  0.00           O
ATOM    399  N   GLY    44      33.110  39.250  27.300  1.00  0.00           N
ATOM    400  HN  GLY    44      33.130  39.900  28.060  1.00  0.00           H
ATOM    401  CA  GLY    44      34.320  38.980  26.530  1.00  0.00           C
ATOM    402  HA1 GLY    44      34.300  37.950  26.200  1.00  0.00           H
ATOM    403  HA2 GLY    44      34.310  39.710  25.720  1.00  0.00           H
ATOM    404  C   GLY    44      35.510  39.270  27.420  1.00  0.00           C
ATOM    405  O   GLY    44      35.380  39.910  28.430  1.00  0.00           O
ATOM    406  N   THR    45      36.640  38.770  26.990  1.00  0.00           N
ATOM    407  HN  THR    45      36.660  38.280  26.140  1.00  0.00           H
ATOM    408  CA  THR    45      37.930  38.960  27.650  1.00  0.00           C
ATOM    409  HA  THR    45      37.730  39.400  28.610  1.00  0.00           H
ATOM    410  CB  THR    45      38.660  37.670  28.000  1.00  0.00           C
ATOM    411  HB  THR    45      39.290  37.240  27.190  1.00  0.00           H
ATOM    412  OG1 THR    45      37.760  36.600  28.370  1.00  0.00           O
ATOM    413  HG1 THR    45      37.220  36.460  27.580  1.00  0.00           H
ATOM    414  CG2 THR    45      39.510  37.970  29.210  1.00  0.00           C
ATOM    415 1HG2 THR    45      38.860  38.300  30.060  1.00  0.00           H
ATOM    416 2HG2 THR    45      40.010  37.060  29.590  1.00  0.00           H
ATOM    417 3HG2 THR    45      40.320  38.700  28.980  1.00  0.00           H
ATOM    418  C   THR    45      38.920  39.870  26.960  1.00  0.00           C
ATOM    419  O   THR    45      39.160  39.630  25.770  1.00  0.00           O
ATOM    420  N   ILE    46      39.460  40.910  27.650  1.00  0.00           N
ATOM    421  HN  ILE    46      39.110  41.130  28.560  1.00  0.00           H
ATOM    422  CA  ILE    46      40.560  41.720  27.150  1.00  0.00           C
ATOM    423  HA  ILE    46      40.210  42.090  26.200  1.00  0.00           H
ATOM    424  CB  ILE    46      40.760  43.030  27.980  1.00  0.00           C
ATOM    425  HB  ILE    46      40.990  42.760  29.030  1.00  0.00           H
ATOM    426  CG2 ILE    46      41.950  43.890  27.470  1.00  0.00           C
ATOM    427 1HG2 ILE    46      41.600  44.440  26.580  1.00  0.00           H
ATOM    428 2HG2 ILE    46      42.190  44.730  28.170  1.00  0.00           H
ATOM    429 3HG2 ILE    46      42.850  43.260  27.340  1.00  0.00           H
ATOM    430  CG1 ILE    46      39.500  43.870  28.070  1.00  0.00           C
ATOM    431 1HG1 ILE    46      39.330  44.390  27.110  1.00  0.00           H
ATOM    432 2HG1 ILE    46      38.600  43.230  28.140  1.00  0.00           H
ATOM    433  CD  ILE    46      39.490  44.740  29.370  1.00  0.00           C
ATOM    434  HD1 ILE    46      40.310  45.500  29.280  1.00  0.00           H
ATOM    435  HD2 ILE    46      38.590  45.360  29.590  1.00  0.00           H
ATOM    436  HD3 ILE    46      39.650  44.100  30.250  1.00  0.00           H
ATOM    437  C   ILE    46      41.880  40.960  27.040  1.00  0.00           C
ATOM    438  O   ILE    46      42.450  40.420  28.000  1.00  0.00           O
ATOM    439  N   LEU    47      42.430  40.730  25.840  1.00  0.00           N
ATOM    440  HN  LEU    47      42.000  41.120  25.030  1.00  0.00           H
ATOM    441  CA  LEU    47      43.640  39.950  25.610  1.00  0.00           C
ATOM    442  HA  LEU    47      43.980  39.470  26.520  1.00  0.00           H
ATOM    443  CB  LEU    47      43.380  39.030  24.420  1.00  0.00           C
ATOM    444  HB1 LEU    47      43.150  39.580  23.480  1.00  0.00           H
ATOM    445  HB2 LEU    47      44.320  38.500  24.140  1.00  0.00           H
ATOM    446  CG  LEU    47      42.280  37.910  24.640  1.00  0.00           C
ATOM    447  HG  LEU    47      41.290  38.380  24.490  1.00  0.00           H
ATOM    448  CD1 LEU    47      42.550  36.800  23.610  1.00  0.00           C
ATOM    449 1HD1 LEU    47      42.180  37.170  22.640  1.00  0.00           H
ATOM    450 2HD1 LEU    47      43.650  36.620  23.540  1.00  0.00           H
ATOM    451 3HD1 LEU    47      41.950  35.920  23.920  1.00  0.00           H
ATOM    452  CD2 LEU    47      42.340  37.350  26.050  1.00  0.00           C
ATOM    453 1HD2 LEU    47      41.790  38.030  26.730  1.00  0.00           H
ATOM    454 2HD2 LEU    47      41.680  36.450  26.060  1.00  0.00           H
ATOM    455 3HD2 LEU    47      43.390  37.200  26.330  1.00  0.00           H
ATOM    456  C   LEU    47      44.760  40.890  25.260  1.00  0.00           C
ATOM    457  O   LEU    47      45.930  40.510  25.330  1.00  0.00           O
ATOM    458  N   SER    48      44.460  42.170  24.940  1.00  0.00           N
ATOM    459  HN  SER    48      43.490  42.330  24.870  1.00  0.00           H
ATOM    460  CA  SER    48      45.460  43.090  24.470  1.00  0.00           C
ATOM    461  HA  SER    48      46.110  43.110  25.330  1.00  0.00           H
ATOM    462  CB  SER    48      46.280  42.770  23.180  1.00  0.00           C
ATOM    463  HB1 SER    48      46.450  41.680  23.290  1.00  0.00           H
ATOM    464  HB2 SER    48      45.660  43.050  22.310  1.00  0.00           H
ATOM    465  OG  SER    48      47.530  43.510  23.140  1.00  0.00           O
ATOM    466  HG1 SER    48      48.030  43.250  23.930  1.00  0.00           H
ATOM    467  C   SER    48      44.770  44.410  24.330  1.00  0.00           C
ATOM    468  O   SER    48      43.620  44.600  24.710  1.00  0.00           O
ATOM    469  N   GLU    49      45.520  45.400  23.860  1.00  0.00           N
ATOM    470  HN  GLU    49      46.340  45.060  23.400  1.00  0.00           H
ATOM    471  CA  GLU    49      45.100  46.860  23.790  1.00  0.00           C
ATOM    472  HA  GLU    49      44.910  47.180  24.810  1.00  0.00           H
ATOM    473  CB  GLU    49      46.220  47.870  23.390  1.00  0.00           C
ATOM    474  HB1 GLU    49      46.480  47.650  22.330  1.00  0.00           H
ATOM    475  HB2 GLU    49      45.760  48.880  23.330  1.00  0.00           H
ATOM    476  CG  GLU    49      47.420  47.800  24.360  1.00  0.00           C
ATOM    477  HG1 GLU    49      46.920  47.610  25.340  1.00  0.00           H
ATOM    478  HG2 GLU    49      48.110  46.950  24.120  1.00  0.00           H
ATOM    479  CD  GLU    49      48.160  49.120  24.360  1.00  0.00           C
ATOM    480  OE1 GLU    49      48.920  49.340  23.410  1.00  0.00           O
ATOM    481  OE2 GLU    49      47.930  49.920  25.290  1.00  0.00           O
ATOM    482  C   GLU    49      43.820  47.100  23.030  1.00  0.00           C
ATOM    483  O   GLU    49      42.960  47.900  23.330  1.00  0.00           O
ATOM    484  N   PHE    50      43.660  46.350  21.880  1.00  0.00           N
ATOM    485  HN  PHE    50      44.450  45.790  21.630  1.00  0.00           H
ATOM    486  CA  PHE    50      42.530  46.450  20.940  1.00  0.00           C
ATOM    487  HA  PHE    50      41.760  46.850  21.570  1.00  0.00           H
ATOM    488  CB  PHE    50      42.790  47.390  19.730  1.00  0.00           C
ATOM    489  HB1 PHE    50      42.090  47.310  18.860  1.00  0.00           H
ATOM    490  HB2 PHE    50      42.630  48.450  20.030  1.00  0.00           H
ATOM    491  CG  PHE    50      44.150  47.240  19.200  1.00  0.00           C
ATOM    492  CD1 PHE    50      45.160  48.000  19.720  1.00  0.00           C
ATOM    493  HD1 PHE    50      44.940  48.630  20.560  1.00  0.00           H
ATOM    494  CE1 PHE    50      46.500  47.950  19.210  1.00  0.00           C
ATOM    495  HE1 PHE    50      47.280  48.550  19.610  1.00  0.00           H
ATOM    496  CZ  PHE    50      46.760  47.140  18.110  1.00  0.00           C
ATOM    497  HZ  PHE    50      47.780  47.000  17.780  1.00  0.00           H
ATOM    498  CD2 PHE    50      44.440  46.330  18.160  1.00  0.00           C
ATOM    499  HD2 PHE    50      43.610  45.740  17.800  1.00  0.00           H
ATOM    500  CE2 PHE    50      45.680  46.350  17.460  1.00  0.00           C
ATOM    501  HE2 PHE    50      45.920  45.700  16.640  1.00  0.00           H
ATOM    502  C   PHE    50      42.100  45.110  20.480  1.00  0.00           C
ATOM    503  O   PHE    50      41.640  44.930  19.350  1.00  0.00           O
ATOM    504  N   TYR    51      42.210  44.140  21.410  1.00  0.00           N
ATOM    505  HN  TYR    51      42.740  44.370  22.230  1.00  0.00           H
ATOM    506  CA  TYR    51      41.820  42.770  21.270  1.00  0.00           C
ATOM    507  HA  TYR    51      41.140  42.740  20.430  1.00  0.00           H
ATOM    508  CB  TYR    51      43.020  41.770  21.000  1.00  0.00           C
ATOM    509  HB1 TYR    51      43.810  41.980  21.750  1.00  0.00           H
ATOM    510  HB2 TYR    51      42.800  40.690  21.130  1.00  0.00           H
ATOM    511  CG  TYR    51      43.410  42.040  19.560  1.00  0.00           C
ATOM    512  CD1 TYR    51      42.660  41.700  18.440  1.00  0.00           C
ATOM    513  HD1 TYR    51      41.780  41.120  18.660  1.00  0.00           H
ATOM    514  CE1 TYR    51      43.030  41.940  17.120  1.00  0.00           C
ATOM    515  HE1 TYR    51      42.470  41.660  16.250  1.00  0.00           H
ATOM    516  CZ  TYR    51      44.340  42.480  16.900  1.00  0.00           C
ATOM    517  OH  TYR    51      44.930  42.600  15.640  1.00  0.00           O
ATOM    518  HH  TYR    51      44.740  41.870  15.050  1.00  0.00           H
ATOM    519  CD2 TYR    51      44.680  42.690  19.260  1.00  0.00           C
ATOM    520  HD2 TYR    51      45.240  43.140  20.070  1.00  0.00           H
ATOM    521  CE2 TYR    51      45.130  42.850  17.950  1.00  0.00           C
ATOM    522  HE2 TYR    51      46.070  43.360  17.810  1.00  0.00           H
ATOM    523  C   TYR    51      40.890  42.230  22.320  1.00  0.00           C
ATOM    524  O   TYR    51      41.280  42.230  23.540  1.00  0.00           O
ATOM    525  N   ILE    52      39.680  41.820  21.870  1.00  0.00           N
ATOM    526  HN  ILE    52      39.440  41.740  20.900  1.00  0.00           H
ATOM    527  CA  ILE    52      38.630  41.260  22.790  1.00  0.00           C
ATOM    528  HA  ILE    52      39.060  41.180  23.790  1.00  0.00           H
ATOM    529  CB  ILE    52      37.400  42.150  22.780  1.00  0.00           C
ATOM    530  HB  ILE    52      37.130  42.300  21.710  1.00  0.00           H
ATOM    531  CG2 ILE    52      36.210  41.570  23.570  1.00  0.00           C
ATOM    532 1HG2 ILE    52      35.860  40.620  23.110  1.00  0.00           H
ATOM    533 2HG2 ILE    52      36.510  41.400  24.630  1.00  0.00           H
ATOM    534 3HG2 ILE    52      35.420  42.360  23.550  1.00  0.00           H
ATOM    535  CG1 ILE    52      37.640  43.580  23.280  1.00  0.00           C
ATOM    536 1HG1 ILE    52      38.450  44.010  22.660  1.00  0.00           H
ATOM    537 2HG1 ILE    52      36.680  44.100  23.020  1.00  0.00           H
ATOM    538  CD  ILE    52      38.060  43.700  24.760  1.00  0.00           C
ATOM    539  HD1 ILE    52      38.420  44.730  24.970  1.00  0.00           H
ATOM    540  HD2 ILE    52      37.170  43.540  25.400  1.00  0.00           H
ATOM    541  HD3 ILE    52      38.790  42.960  25.130  1.00  0.00           H
ATOM    542  C   ILE    52      38.250  39.870  22.340  1.00  0.00           C
ATOM    543  O   ILE    52      38.040  39.640  21.170  1.00  0.00           O
ATOM    544  N   LEU    53      38.210  38.950  23.300  1.00  0.00           N
ATOM    545  HN  LEU    53      38.360  39.120  24.280  1.00  0.00           H
ATOM    546  CA  LEU    53      37.890  37.580  22.990  1.00  0.00           C
ATOM    547  HA  LEU    53      38.090  37.280  21.980  1.00  0.00           H
ATOM    548  CB  LEU    53      38.680  36.670  23.900  1.00  0.00           C
ATOM    549  HB1 LEU    53      39.680  37.020  23.570  1.00  0.00           H
ATOM    550  HB2 LEU    53      38.480  36.960  24.960  1.00  0.00           H
ATOM    551  CG  LEU    53      38.510  35.120  23.590  1.00  0.00           C
ATOM    552  HG  LEU    53      37.510  34.640  23.630  1.00  0.00           H
ATOM    553  CD1 LEU    53      39.060  34.710  22.200  1.00  0.00           C
ATOM    554 1HD1 LEU    53      38.650  35.240  21.320  1.00  0.00           H
ATOM    555 2HD1 LEU    53      40.150  34.930  22.180  1.00  0.00           H
ATOM    556 3HD1 LEU    53      39.060  33.620  22.000  1.00  0.00           H
ATOM    557  CD2 LEU    53      39.230  34.260  24.730  1.00  0.00           C
ATOM    558 1HD2 LEU    53      40.320  34.420  24.740  1.00  0.00           H
ATOM    559 2HD2 LEU    53      38.900  34.430  25.780  1.00  0.00           H
ATOM    560 3HD2 LEU    53      39.240  33.180  24.490  1.00  0.00           H
ATOM    561  C   LEU    53      36.400  37.440  23.290  1.00  0.00           C
ATOM    562  O   LEU    53      35.930  38.070  24.300  1.00  0.00           O
ATOM    563  N   THR    54      35.510  36.640  22.640  1.00  0.00           N
ATOM    564  HN  THR    54      35.840  36.190  21.820  1.00  0.00           H
ATOM    565  CA  THR    54      34.180  36.240  23.060  1.00  0.00           C
ATOM    566  HA  THR    54      34.270  36.240  24.140  1.00  0.00           H
ATOM    567  CB  THR    54      33.200  37.360  22.840  1.00  0.00           C
ATOM    568  HB  THR    54      33.620  38.290  23.290  1.00  0.00           H
ATOM    569  OG1 THR    54      31.870  37.190  23.370  1.00  0.00           O
ATOM    570  HG1 THR    54      31.830  37.320  24.320  1.00  0.00           H
ATOM    571  CG2 THR    54      33.160  37.710  21.390  1.00  0.00           C
ATOM    572 1HG2 THR    54      32.360  38.440  21.110  1.00  0.00           H
ATOM    573 2HG2 THR    54      34.150  38.100  21.100  1.00  0.00           H
ATOM    574 3HG2 THR    54      32.800  36.890  20.760  1.00  0.00           H
ATOM    575  C   THR    54      33.830  34.940  22.480  1.00  0.00           C
ATOM    576  O   THR    54      34.680  34.090  22.240  1.00  0.00           O
ATOM    577  N   ALA    55      32.570  34.690  22.290  1.00  0.00           N
ATOM    578  HN  ALA    55      31.800  35.330  22.370  1.00  0.00           H
ATOM    579  CA  ALA    55      32.170  33.350  21.700  1.00  0.00           C
ATOM    580  HA  ALA    55      33.040  32.740  21.510  1.00  0.00           H
ATOM    581  CB  ALA    55      31.200  32.610  22.590  1.00  0.00           C
ATOM    582  HB1 ALA    55      30.390  33.300  22.900  1.00  0.00           H
ATOM    583  HB2 ALA    55      30.610  31.780  22.160  1.00  0.00           H
ATOM    584  HB3 ALA    55      31.720  32.170  23.480  1.00  0.00           H
ATOM    585  C   ALA    55      31.510  33.490  20.360  1.00  0.00           C
ATOM    586  O   ALA    55      30.880  34.490  20.020  1.00  0.00           O
ATOM    587  N   ALA    56      31.810  32.600  19.350  1.00  0.00           N
ATOM    588  HN  ALA    56      32.440  31.830  19.450  1.00  0.00           H
ATOM    589  CA  ALA    56      31.270  32.860  17.960  1.00  0.00           C
ATOM    590  HA  ALA    56      31.730  33.760  17.570  1.00  0.00           H
ATOM    591  CB  ALA    56      31.730  31.680  17.080  1.00  0.00           C
ATOM    592  HB1 ALA    56      31.250  30.740  17.450  1.00  0.00           H
ATOM    593  HB2 ALA    56      31.510  31.820  16.000  1.00  0.00           H
ATOM    594  HB3 ALA    56      32.820  31.440  17.110  1.00  0.00           H
ATOM    595  C   ALA    56      29.780  32.970  17.800  1.00  0.00           C
ATOM    596  O   ALA    56      29.430  33.730  16.900  1.00  0.00           O
ATOM    597  N   HIS    57      28.930  32.350  18.710  1.00  0.00           N
ATOM    598  HN  HIS    57      29.340  31.800  19.460  1.00  0.00           H
ATOM    599  CA  HIS    57      27.550  32.390  18.740  1.00  0.00           C
ATOM    600  HA  HIS    57      27.130  31.910  17.860  1.00  0.00           H
ATOM    601  CB  HIS    57      27.150  31.560  19.950  1.00  0.00           C
ATOM    602  HB1 HIS    57      27.680  32.110  20.750  1.00  0.00           H
ATOM    603  HB2 HIS    57      26.060  31.500  20.200  1.00  0.00           H
ATOM    604  ND1 HIS    57      29.090  30.180  20.530  1.00  0.00           N
ATOM    605  CG  HIS    57      27.770  30.220  20.030  1.00  0.00           C
ATOM    606  CE1 HIS    57      29.350  28.910  20.690  1.00  0.00           C
ATOM    607  HE1 HIS    57      30.330  28.490  20.860  1.00  0.00           H
ATOM    608  NE2 HIS    57      28.290  28.120  20.370  1.00  0.00           N
ATOM    609  HE2 HIS    57      28.330  27.120  20.310  1.00  0.00           H
ATOM    610  CD2 HIS    57      27.290  28.970  19.930  1.00  0.00           C
ATOM    611  HD2 HIS    57      26.300  28.620  19.670  1.00  0.00           H
ATOM    612  C   HIS    57      26.950  33.780  18.870  1.00  0.00           C
ATOM    613  O   HIS    57      25.860  34.090  18.360  1.00  0.00           O
ATOM    614  N   CYS    58      27.660  34.590  19.670  1.00  0.00           N
ATOM    615  HN  CYS    58      28.340  34.240  20.300  1.00  0.00           H
ATOM    616  CA  CYS    58      27.250  35.950  20.000  1.00  0.00           C
ATOM    617  HA  CYS    58      26.280  35.970  20.460  1.00  0.00           H
ATOM    618  CB  CYS    58      28.200  36.550  20.980  1.00  0.00           C
ATOM    619  HB1 CYS    58      29.270  36.540  20.680  1.00  0.00           H
ATOM    620  HB2 CYS    58      27.880  37.610  21.170  1.00  0.00           H
ATOM    621  SG  CYS    58      28.040  35.590  22.550  1.00  0.00           S
ATOM    622  C   CYS    58      27.150  36.820  18.790  1.00  0.00           C
ATOM    623  O   CYS    58      26.270  37.670  18.700  1.00  0.00           O
ATOM    624  N   LEU    59      27.980  36.570  17.770  1.00  0.00           N
ATOM    625  HN  LEU    59      28.450  35.700  17.650  1.00  0.00           H
ATOM    626  CA  LEU    59      28.030  37.340  16.550  1.00  0.00           C
ATOM    627  HA  LEU    59      28.240  38.380  16.780  1.00  0.00           H
ATOM    628  CB  LEU    59      29.140  36.790  15.610  1.00  0.00           C
ATOM    629  HB1 LEU    59      28.840  35.790  15.220  1.00  0.00           H
ATOM    630  HB2 LEU    59      29.210  37.580  14.830  1.00  0.00           H
ATOM    631  CG  LEU    59      30.590  36.500  16.120  1.00  0.00           C
ATOM    632  HG  LEU    59      30.470  35.910  17.050  1.00  0.00           H
ATOM    633  CD1 LEU    59      31.240  35.640  15.000  1.00  0.00           C
ATOM    634 1HD1 LEU    59      31.140  36.210  14.050  1.00  0.00           H
ATOM    635 2HD1 LEU    59      32.340  35.530  15.160  1.00  0.00           H
ATOM    636 3HD1 LEU    59      30.840  34.600  15.080  1.00  0.00           H
ATOM    637  CD2 LEU    59      31.460  37.760  16.660  1.00  0.00           C
ATOM    638 1HD2 LEU    59      31.090  38.280  17.560  1.00  0.00           H
ATOM    639 2HD2 LEU    59      32.540  37.540  16.740  1.00  0.00           H
ATOM    640 3HD2 LEU    59      31.520  38.520  15.850  1.00  0.00           H
ATOM    641  C   LEU    59      26.740  37.290  15.800  1.00  0.00           C
ATOM    642  O   LEU    59      26.260  38.210  15.230  1.00  0.00           O
ATOM    643  N   TYR    60      26.070  36.070  15.750  1.00  0.00           N
ATOM    644  HN  TYR    60      26.500  35.250  16.130  1.00  0.00           H
ATOM    645  CA  TYR    60      24.900  35.830  14.950  1.00  0.00           C
ATOM    646  HA  TYR    60      24.930  36.470  14.080  1.00  0.00           H
ATOM    647  CB  TYR    60      24.850  34.270  14.700  1.00  0.00           C
ATOM    648  HB1 TYR    60      24.830  33.680  15.650  1.00  0.00           H
ATOM    649  HB2 TYR    60      23.890  34.080  14.170  1.00  0.00           H
ATOM    650  CG  TYR    60      25.960  33.750  13.800  1.00  0.00           C
ATOM    651  CD1 TYR    60      25.640  33.350  12.500  1.00  0.00           C
ATOM    652  HD1 TYR    60      24.650  33.560  12.100  1.00  0.00           H
ATOM    653  CE1 TYR    60      26.680  32.890  11.680  1.00  0.00           C
ATOM    654  HE1 TYR    60      26.480  32.740  10.630  1.00  0.00           H
ATOM    655  CZ  TYR    60      28.010  32.930  12.130  1.00  0.00           C
ATOM    656  OH  TYR    60      29.140  32.760  11.290  1.00  0.00           O
ATOM    657  HH  TYR    60      28.730  32.660  10.420  1.00  0.00           H
ATOM    658  CD2 TYR    60      27.220  33.540  14.290  1.00  0.00           C
ATOM    659  HD2 TYR    60      27.560  33.740  15.300  1.00  0.00           H
ATOM    660  CE2 TYR    60      28.290  33.190  13.470  1.00  0.00           C
ATOM    661  HE2 TYR    60      29.300  33.040  13.790  1.00  0.00           H
ATOM    662  C   TYR    60      23.680  36.340  15.740  1.00  0.00           C
ATOM    663  O   TYR    60      22.530  36.480  15.290  1.00  0.00           O
ATOM    664  N   GLN    61      23.910  36.720  17.000  1.00  0.00           N
ATOM    665  HN  GLN    61      24.850  36.650  17.310  1.00  0.00           H
ATOM    666  CA  GLN    61      22.820  37.220  17.830  1.00  0.00           C
ATOM    667  HA  GLN    61      21.890  36.740  17.560  1.00  0.00           H
ATOM    668  CB  GLN    61      23.090  37.020  19.350  1.00  0.00           C
ATOM    669  HB1 GLN    61      24.070  37.510  19.560  1.00  0.00           H
ATOM    670  HB2 GLN    61      22.380  37.530  20.050  1.00  0.00           H
ATOM    671  CG  GLN    61      23.160  35.550  19.680  1.00  0.00           C
ATOM    672  HG1 GLN    61      22.160  35.070  19.750  1.00  0.00           H
ATOM    673  HG2 GLN    61      23.740  34.900  18.990  1.00  0.00           H
ATOM    674  CD  GLN    61      23.690  35.300  21.110  1.00  0.00           C
ATOM    675  OE1 GLN    61      23.740  36.280  21.910  1.00  0.00           O
ATOM    676  NE2 GLN    61      23.900  34.030  21.420  1.00  0.00           N
ATOM    677 1HE2 GLN    61      23.840  33.270  20.780  1.00  0.00           H
ATOM    678 2HE2 GLN    61      24.000  33.730  22.370  1.00  0.00           H
ATOM    679  C   GLN    61      22.450  38.720  17.550  1.00  0.00           C
ATOM    680  O   GLN    61      21.280  39.160  17.760  1.00  0.00           O
ATOM    681  N   ALA    62      23.360  39.470  17.080  1.00  0.00           N
ATOM    682  HN  ALA    62      24.230  39.160  16.710  1.00  0.00           H
ATOM    683  CA  ALA    62      23.160  40.860  16.790  1.00  0.00           C
ATOM    684  HA  ALA    62      22.100  41.060  16.670  1.00  0.00           H
ATOM    685  CB  ALA    62      23.650  41.750  17.960  1.00  0.00           C
ATOM    686  HB1 ALA    62      24.740  41.550  18.070  1.00  0.00           H
ATOM    687  HB2 ALA    62      23.580  42.850  17.840  1.00  0.00           H
ATOM    688  HB3 ALA    62      23.170  41.440  18.910  1.00  0.00           H
ATOM    689  C   ALA    62      23.820  41.380  15.500  1.00  0.00           C
ATOM    690  O   ALA    62      25.000  41.150  15.220  1.00  0.00           O
ATOM    691  N   LYS    63      23.040  41.980  14.610  1.00  0.00           N
ATOM    692  HN  LYS    63      22.110  42.120  14.900  1.00  0.00           H
ATOM    693  CA  LYS    63      23.590  42.400  13.280  1.00  0.00           C
ATOM    694  HA  LYS    63      24.230  41.600  12.920  1.00  0.00           H
ATOM    695  CB  LYS    63      22.470  42.770  12.240  1.00  0.00           C
ATOM    696  HB1 LYS    63      21.940  43.650  12.670  1.00  0.00           H
ATOM    697  HB2 LYS    63      22.930  43.080  11.270  1.00  0.00           H
ATOM    698  CG  LYS    63      21.520  41.570  11.860  1.00  0.00           C
ATOM    699  HG1 LYS    63      20.990  41.100  12.720  1.00  0.00           H
ATOM    700  HG2 LYS    63      20.800  42.050  11.180  1.00  0.00           H
ATOM    701  CD  LYS    63      22.320  40.450  11.080  1.00  0.00           C
ATOM    702  HD1 LYS    63      22.620  40.840  10.080  1.00  0.00           H
ATOM    703  HD2 LYS    63      23.140  40.080  11.720  1.00  0.00           H
ATOM    704  CE  LYS    63      21.390  39.330  10.470  1.00  0.00           C
ATOM    705  HE1 LYS    63      20.540  39.840   9.970  1.00  0.00           H
ATOM    706  HE2 LYS    63      21.900  38.680   9.730  1.00  0.00           H
ATOM    707  NZ  LYS    63      20.760  38.440  11.420  1.00  0.00           N
ATOM    708  HZ1 LYS    63      21.420  37.690  11.690  1.00  0.00           H
ATOM    709  HZ2 LYS    63      20.460  38.950  12.280  1.00  0.00           H
ATOM    710  HZ3 LYS    63      19.900  37.950  11.100  1.00  0.00           H
ATOM    711  C   LYS    63      24.550  43.620  13.380  1.00  0.00           C
ATOM    712  O   LYS    63      25.550  43.720  12.680  1.00  0.00           O
ATOM    713  N   ARG    64      24.270  44.580  14.290  1.00  0.00           N
ATOM    714  HN  ARG    64      23.430  44.600  14.820  1.00  0.00           H
ATOM    715  CA  ARG    64      25.130  45.680  14.600  1.00  0.00           C
ATOM    716  HA  ARG    64      26.130  45.440  14.290  1.00  0.00           H
ATOM    717  CB  ARG    64      24.670  47.070  13.990  1.00  0.00           C
ATOM    718  HB1 ARG    64      24.670  46.900  12.890  1.00  0.00           H
ATOM    719  HB2 ARG    64      23.670  47.360  14.380  1.00  0.00           H
ATOM    720  CG  ARG    64      25.560  48.310  14.270  1.00  0.00           C
ATOM    721  HG1 ARG    64      25.430  48.580  15.340  1.00  0.00           H
ATOM    722  HG2 ARG    64      26.600  48.010  14.040  1.00  0.00           H
ATOM    723  CD  ARG    64      25.420  49.440  13.250  1.00  0.00           C
ATOM    724  HD1 ARG    64      26.290  50.130  13.220  1.00  0.00           H
ATOM    725  HD2 ARG    64      25.270  49.030  12.230  1.00  0.00           H
ATOM    726  NE  ARG    64      24.140  50.090  13.760  1.00  0.00           N
ATOM    727  HE  ARG    64      24.180  50.790  14.470  1.00  0.00           H
ATOM    728  CZ  ARG    64      22.940  49.990  13.190  1.00  0.00           C
ATOM    729  NH1 ARG    64      22.700  49.270  12.110  1.00  0.00           N
ATOM    730 1HH1 ARG    64      23.430  48.760  11.650  1.00  0.00           H
ATOM    731 2HH1 ARG    64      21.730  49.070  11.940  1.00  0.00           H
ATOM    732  NH2 ARG    64      21.950  50.600  13.870  1.00  0.00           N
ATOM    733 1HH2 ARG    64      22.120  51.000  14.780  1.00  0.00           H
ATOM    734 2HH2 ARG    64      21.000  50.590  13.550  1.00  0.00           H
ATOM    735  C   ARG    64      25.260  45.730  16.100  1.00  0.00           C
ATOM    736  O   ARG    64      24.320  45.810  16.830  1.00  0.00           O
ATOM    737  N   PHE    65      26.520  45.760  16.570  1.00  0.00           N
ATOM    738  HN  PHE    65      27.260  46.000  15.940  1.00  0.00           H
ATOM    739  CA  PHE    65      26.870  45.650  17.990  1.00  0.00           C
ATOM    740  HA  PHE    65      26.090  46.050  18.610  1.00  0.00           H
ATOM    741  CB  PHE    65      27.140  44.130  18.400  1.00  0.00           C
ATOM    742  HB1 PHE    65      27.510  44.050  19.440  1.00  0.00           H
ATOM    743  HB2 PHE    65      26.160  43.620  18.410  1.00  0.00           H
ATOM    744  CG  PHE    65      28.170  43.370  17.640  1.00  0.00           C
ATOM    745  CD1 PHE    65      27.880  42.980  16.380  1.00  0.00           C
ATOM    746  HD1 PHE    65      26.920  43.280  15.960  1.00  0.00           H
ATOM    747  CE1 PHE    65      28.900  42.450  15.590  1.00  0.00           C
ATOM    748  HE1 PHE    65      28.730  42.100  14.580  1.00  0.00           H
ATOM    749  CZ  PHE    65      30.100  42.140  16.210  1.00  0.00           C
ATOM    750  HZ  PHE    65      30.890  41.670  15.650  1.00  0.00           H
ATOM    751  CD2 PHE    65      29.330  43.110  18.290  1.00  0.00           C
ATOM    752  HD2 PHE    65      29.540  43.390  19.310  1.00  0.00           H
ATOM    753  CE2 PHE    65      30.290  42.450  17.560  1.00  0.00           C
ATOM    754  HE2 PHE    65      31.180  42.090  18.050  1.00  0.00           H
ATOM    755  C   PHE    65      28.110  46.350  18.310  1.00  0.00           C
ATOM    756  O   PHE    65      28.820  46.790  17.400  1.00  0.00           O
ATOM    757  N   LYS    66      28.420  46.560  19.610  1.00  0.00           N
ATOM    758  HN  LYS    66      27.790  46.330  20.340  1.00  0.00           H
ATOM    759  CA  LYS    66      29.650  47.370  20.020  1.00  0.00           C
ATOM    760  HA  LYS    66      30.410  47.390  19.250  1.00  0.00           H
ATOM    761  CB  LYS    66      29.520  48.880  20.320  1.00  0.00           C
ATOM    762  HB1 LYS    66      29.130  48.880  21.370  1.00  0.00           H
ATOM    763  HB2 LYS    66      30.500  49.360  20.450  1.00  0.00           H
ATOM    764  CG  LYS    66      28.640  49.580  19.340  1.00  0.00           C
ATOM    765  HG1 LYS    66      29.180  49.320  18.400  1.00  0.00           H
ATOM    766  HG2 LYS    66      27.620  49.130  19.340  1.00  0.00           H
ATOM    767  CD  LYS    66      28.570  51.090  19.790  1.00  0.00           C
ATOM    768  HD1 LYS    66      28.000  51.090  20.740  1.00  0.00           H
ATOM    769  HD2 LYS    66      29.570  51.440  20.090  1.00  0.00           H
ATOM    770  CE  LYS    66      27.960  52.130  18.820  1.00  0.00           C
ATOM    771  HE1 LYS    66      28.550  51.890  17.910  1.00  0.00           H
ATOM    772  HE2 LYS    66      26.910  52.030  18.470  1.00  0.00           H
ATOM    773  NZ  LYS    66      28.180  53.440  19.280  1.00  0.00           N
ATOM    774  HZ1 LYS    66      27.550  54.110  18.780  1.00  0.00           H
ATOM    775  HZ2 LYS    66      27.730  53.390  20.230  1.00  0.00           H
ATOM    776  HZ3 LYS    66      29.170  53.720  19.320  1.00  0.00           H
ATOM    777  C   LYS    66      30.250  46.670  21.280  1.00  0.00           C
ATOM    778  O   LYS    66      29.550  45.780  21.790  1.00  0.00           O
ATOM    779  N   VAL    67      31.340  47.070  21.800  1.00  0.00           N
ATOM    780  HN  VAL    67      31.810  47.830  21.360  1.00  0.00           H
ATOM    781  CA  VAL    67      31.880  46.620  23.070  1.00  0.00           C
ATOM    782  HA  VAL    67      31.230  45.830  23.410  1.00  0.00           H
ATOM    783  CB  VAL    67      33.260  46.090  22.950  1.00  0.00           C
ATOM    784  HB  VAL    67      33.880  46.950  22.620  1.00  0.00           H
ATOM    785  CG1 VAL    67      33.790  45.440  24.210  1.00  0.00           C
ATOM    786 1HG1 VAL    67      33.220  44.580  24.610  1.00  0.00           H
ATOM    787 2HG1 VAL    67      34.800  45.090  23.930  1.00  0.00           H
ATOM    788 3HG1 VAL    67      33.890  46.130  25.090  1.00  0.00           H
ATOM    789  CG2 VAL    67      33.250  44.960  21.860  1.00  0.00           C
ATOM    790 1HG2 VAL    67      32.320  44.370  22.010  1.00  0.00           H
ATOM    791 2HG2 VAL    67      33.070  45.400  20.850  1.00  0.00           H
ATOM    792 3HG2 VAL    67      34.180  44.350  21.810  1.00  0.00           H
ATOM    793  C   VAL    67      31.920  47.810  24.120  1.00  0.00           C
ATOM    794  O   VAL    67      32.220  48.960  23.830  1.00  0.00           O
ATOM    795  N   ARG    68      31.560  47.490  25.350  1.00  0.00           N
ATOM    796  HN  ARG    68      31.140  46.610  25.530  1.00  0.00           H
ATOM    797  CA  ARG    68      31.600  48.440  26.500  1.00  0.00           C
ATOM    798  HA  ARG    68      31.970  49.370  26.120  1.00  0.00           H
ATOM    799  CB  ARG    68      30.160  48.710  27.040  1.00  0.00           C
ATOM    800  HB1 ARG    68      29.690  49.370  26.270  1.00  0.00           H
ATOM    801  HB2 ARG    68      29.640  47.730  26.990  1.00  0.00           H
ATOM    802  CG  ARG    68      29.940  49.300  28.410  1.00  0.00           C
ATOM    803  HG1 ARG    68      30.730  50.080  28.480  1.00  0.00           H
ATOM    804  HG2 ARG    68      28.970  49.830  28.310  1.00  0.00           H
ATOM    805  CD  ARG    68      29.900  48.280  29.630  1.00  0.00           C
ATOM    806  HD1 ARG    68      28.970  47.660  29.630  1.00  0.00           H
ATOM    807  HD2 ARG    68      30.840  47.700  29.710  1.00  0.00           H
ATOM    808  NE  ARG    68      29.790  49.210  30.830  1.00  0.00           N
ATOM    809  HE  ARG    68      29.180  50.010  30.830  1.00  0.00           H
ATOM    810  CZ  ARG    68      30.490  49.150  31.940  1.00  0.00           C
ATOM    811  NH1 ARG    68      31.360  48.290  32.240  1.00  0.00           N
ATOM    812 1HH1 ARG    68      31.450  47.530  31.590  1.00  0.00           H
ATOM    813 2HH1 ARG    68      31.840  48.390  33.110  1.00  0.00           H
ATOM    814  NH2 ARG    68      30.130  50.010  32.920  1.00  0.00           N
ATOM    815 1HH2 ARG    68      29.320  50.570  32.800  1.00  0.00           H
ATOM    816 2HH2 ARG    68      30.590  49.910  33.800  1.00  0.00           H
ATOM    817  C   ARG    68      32.620  47.980  27.530  1.00  0.00           C
ATOM    818  O   ARG    68      32.570  46.800  27.910  1.00  0.00           O
ATOM    819  N   VAL    69      33.440  48.970  28.060  1.00  0.00           N
ATOM    820  HN  VAL    69      33.190  49.900  27.800  1.00  0.00           H
ATOM    821  CA  VAL    69      34.410  48.660  29.120  1.00  0.00           C
ATOM    822  HA  VAL    69      34.030  47.770  29.580  1.00  0.00           H
ATOM    823  CB  VAL    69      35.860  48.530  28.650  1.00  0.00           C
ATOM    824  HB  VAL    69      36.520  48.230  29.490  1.00  0.00           H
ATOM    825  CG1 VAL    69      35.890  47.270  27.870  1.00  0.00           C
ATOM    826 1HG1 VAL    69      35.610  47.480  26.820  1.00  0.00           H
ATOM    827 2HG1 VAL    69      36.970  47.010  27.760  1.00  0.00           H
ATOM    828 3HG1 VAL    69      35.260  46.450  28.270  1.00  0.00           H
ATOM    829  CG2 VAL    69      36.450  49.760  27.970  1.00  0.00           C
ATOM    830 1HG2 VAL    69      37.450  49.480  27.550  1.00  0.00           H
ATOM    831 2HG2 VAL    69      35.870  50.110  27.100  1.00  0.00           H
ATOM    832 3HG2 VAL    69      36.570  50.610  28.660  1.00  0.00           H
ATOM    833  C   VAL    69      34.350  49.700  30.240  1.00  0.00           C
ATOM    834  O   VAL    69      33.770  50.790  30.010  1.00  0.00           O
ATOM    835  N   GLY    70      34.890  49.480  31.470  1.00  0.00           N
ATOM    836  HN  GLY    70      35.230  48.560  31.690  1.00  0.00           H
ATOM    837  CA  GLY    70      34.920  50.450  32.540  1.00  0.00           C
ATOM    838  HA1 GLY    70      35.970  50.610  32.760  1.00  0.00           H
ATOM    839  HA2 GLY    70      34.440  51.360  32.240  1.00  0.00           H
ATOM    840  C   GLY    70      34.110  50.100  33.750  1.00  0.00           C
ATOM    841  O   GLY    70      33.760  48.950  33.930  1.00  0.00           O
ATOM    842  N   ASP    71      33.720  51.090  34.590  1.00  0.00           N
ATOM    843  HN  ASP    71      34.070  52.020  34.500  1.00  0.00           H
ATOM    844  CA  ASP    71      32.920  51.090  35.780  1.00  0.00           C
ATOM    845  HA  ASP    71      33.600  51.280  36.600  1.00  0.00           H
ATOM    846  CB  ASP    71      31.920  52.250  35.720  1.00  0.00           C
ATOM    847  HB1 ASP    71      31.160  52.110  34.930  1.00  0.00           H
ATOM    848  HB2 ASP    71      31.470  52.500  36.710  1.00  0.00           H
ATOM    849  CG  ASP    71      32.530  53.590  35.340  1.00  0.00           C
ATOM    850  OD1 ASP    71      33.790  53.720  35.400  1.00  0.00           O
ATOM    851  OD2 ASP    71      31.710  54.500  35.110  1.00  0.00           O
ATOM    852  C   ASP    71      32.100  49.890  36.130  1.00  0.00           C
ATOM    853  O   ASP    71      31.230  49.420  35.410  1.00  0.00           O
ATOM    854  N   ARG    72      32.330  49.300  37.290  1.00  0.00           N
ATOM    855  HN  ARG    72      32.920  49.800  37.920  1.00  0.00           H
ATOM    856  CA  ARG    72      31.790  47.970  37.670  1.00  0.00           C
ATOM    857  HA  ARG    72      31.670  47.490  36.710  1.00  0.00           H
ATOM    858  CB  ARG    72      32.700  47.180  38.600  1.00  0.00           C
ATOM    859  HB1 ARG    72      32.200  46.240  38.900  1.00  0.00           H
ATOM    860  HB2 ARG    72      33.590  46.780  38.070  1.00  0.00           H
ATOM    861  CG  ARG    72      33.280  47.910  39.830  1.00  0.00           C
ATOM    862  HG1 ARG    72      34.000  47.260  40.350  1.00  0.00           H
ATOM    863  HG2 ARG    72      33.760  48.850  39.470  1.00  0.00           H
ATOM    864  CD  ARG    72      32.200  48.250  40.860  1.00  0.00           C
ATOM    865  HD1 ARG    72      31.280  48.720  40.470  1.00  0.00           H
ATOM    866  HD2 ARG    72      31.910  47.420  41.540  1.00  0.00           H
ATOM    867  NE  ARG    72      32.790  49.230  41.770  1.00  0.00           N
ATOM    868  HE  ARG    72      33.600  49.770  41.550  1.00  0.00           H
ATOM    869  CZ  ARG    72      32.180  49.660  42.870  1.00  0.00           C
ATOM    870  NH1 ARG    72      30.930  49.420  43.140  1.00  0.00           N
ATOM    871 1HH1 ARG    72      30.380  48.900  42.480  1.00  0.00           H
ATOM    872 2HH1 ARG    72      30.610  50.210  43.650  1.00  0.00           H
ATOM    873  NH2 ARG    72      32.780  50.520  43.650  1.00  0.00           N
ATOM    874 1HH2 ARG    72      33.620  50.960  43.330  1.00  0.00           H
ATOM    875 2HH2 ARG    72      32.390  50.940  44.470  1.00  0.00           H
ATOM    876  C   ARG    72      30.320  47.990  38.240  1.00  0.00           C
ATOM    877  O   ARG    72      29.780  46.960  38.600  1.00  0.00           O
ATOM    878  N   ASN    73      29.770  49.250  38.340  1.00  0.00           N
ATOM    879  HN  ASN    73      30.330  50.050  38.180  1.00  0.00           H
ATOM    880  CA  ASN    73      28.460  49.630  38.830  1.00  0.00           C
ATOM    881  HA  ASN    73      27.840  48.740  38.880  1.00  0.00           H
ATOM    882  CB  ASN    73      28.560  50.220  40.250  1.00  0.00           C
ATOM    883  HB1 ASN    73      28.730  49.420  40.990  1.00  0.00           H
ATOM    884  HB2 ASN    73      29.360  50.990  40.290  1.00  0.00           H
ATOM    885  CG  ASN    73      27.230  50.960  40.660  1.00  0.00           C
ATOM    886  OD1 ASN    73      26.180  50.710  40.090  1.00  0.00           O
ATOM    887  ND2 ASN    73      27.330  51.720  41.740  1.00  0.00           N
ATOM    888 1HD2 ASN    73      28.120  51.600  42.340  1.00  0.00           H
ATOM    889 2HD2 ASN    73      26.430  52.060  42.000  1.00  0.00           H
ATOM    890  C   ASN    73      27.850  50.600  37.830  1.00  0.00           C
ATOM    891  O   ASN    73      28.530  51.630  37.490  1.00  0.00           O
ATOM    892  N   THR    74      26.670  50.320  37.270  1.00  0.00           N
ATOM    893  HN  THR    74      26.190  49.450  37.210  1.00  0.00           H
ATOM    894  CA  THR    74      26.150  51.140  36.230  1.00  0.00           C
ATOM    895  HA  THR    74      26.990  51.740  35.890  1.00  0.00           H
ATOM    896  CB  THR    74      25.790  50.190  35.030  1.00  0.00           C
ATOM    897  HB  THR    74      25.370  50.840  34.230  1.00  0.00           H
ATOM    898  OG1 THR    74      24.830  49.190  35.280  1.00  0.00           O
ATOM    899  HG1 THR    74      24.700  48.720  34.460  1.00  0.00           H
ATOM    900  CG2 THR    74      27.060  49.450  34.520  1.00  0.00           C
ATOM    901 1HG2 THR    74      27.710  48.990  35.290  1.00  0.00           H
ATOM    902 2HG2 THR    74      26.710  48.640  33.840  1.00  0.00           H
ATOM    903 3HG2 THR    74      27.650  50.180  33.920  1.00  0.00           H
ATOM    904  C   THR    74      24.980  51.970  36.790  1.00  0.00           C
ATOM    905  O   THR    74      24.340  52.740  36.080  1.00  0.00           O
ATOM    906  N   GLU    75      24.620  51.850  38.060  1.00  0.00           N
ATOM    907  HN  GLU    75      25.040  51.100  38.570  1.00  0.00           H
ATOM    908  CA  GLU    75      23.480  52.570  38.690  1.00  0.00           C
ATOM    909  HA  GLU    75      22.560  52.530  38.130  1.00  0.00           H
ATOM    910  CB  GLU    75      23.210  51.870  39.990  1.00  0.00           C
ATOM    911  HB1 GLU    75      24.170  51.910  40.560  1.00  0.00           H
ATOM    912  HB2 GLU    75      22.400  52.300  40.620  1.00  0.00           H
ATOM    913  CG  GLU    75      22.820  50.370  39.770  1.00  0.00           C
ATOM    914  HG1 GLU    75      21.800  50.350  39.310  1.00  0.00           H
ATOM    915  HG2 GLU    75      23.670  49.830  39.290  1.00  0.00           H
ATOM    916  CD  GLU    75      22.560  49.530  41.050  1.00  0.00           C
ATOM    917  OE1 GLU    75      22.730  50.070  42.230  1.00  0.00           O
ATOM    918  OE2 GLU    75      22.220  48.330  40.970  1.00  0.00           O
ATOM    919  C   GLU    75      23.750  54.060  38.960  1.00  0.00           C
ATOM    920  O   GLU    75      22.760  54.820  39.220  1.00  0.00           O
ATOM    921  N   GLN    76      25.030  54.480  39.170  1.00  0.00           N
ATOM    922  HN  GLN    76      25.770  53.850  38.930  1.00  0.00           H
ATOM    923  CA  GLN    76      25.340  55.830  39.500  1.00  0.00           C
ATOM    924  HA  GLN    76      24.720  56.160  40.320  1.00  0.00           H
ATOM    925  CB  GLN    76      26.860  56.020  39.820  1.00  0.00           C
ATOM    926  HB1 GLN    76      27.380  55.820  38.870  1.00  0.00           H
ATOM    927  HB2 GLN    76      26.910  57.090  40.130  1.00  0.00           H
ATOM    928  CG  GLN    76      27.360  55.300  41.050  1.00  0.00           C
ATOM    929  HG1 GLN    76      27.440  54.200  40.920  1.00  0.00           H
ATOM    930  HG2 GLN    76      28.370  55.650  41.370  1.00  0.00           H
ATOM    931  CD  GLN    76      26.490  55.780  42.220  1.00  0.00           C
ATOM    932  OE1 GLN    76      26.790  56.830  42.770  1.00  0.00           O
ATOM    933  NE2 GLN    76      25.350  55.100  42.540  1.00  0.00           N
ATOM    934 1HE2 GLN    76      25.210  54.320  41.930  1.00  0.00           H
ATOM    935 2HE2 GLN    76      24.700  55.460  43.200  1.00  0.00           H
ATOM    936  C   GLN    76      24.960  56.830  38.440  1.00  0.00           C
ATOM    937  O   GLN    76      24.790  56.580  37.240  1.00  0.00           O
ATOM    938  N   GLU    77      24.510  58.020  38.870  1.00  0.00           N
ATOM    939  HN  GLU    77      24.480  58.300  39.830  1.00  0.00           H
ATOM    940  CA  GLU    77      24.250  59.070  37.920  1.00  0.00           C
ATOM    941  HA  GLU    77      23.680  58.600  37.130  1.00  0.00           H
ATOM    942  CB  GLU    77      23.340  60.160  38.640  1.00  0.00           C
ATOM    943  HB1 GLU    77      22.400  59.700  39.020  1.00  0.00           H
ATOM    944  HB2 GLU    77      24.000  60.620  39.400  1.00  0.00           H
ATOM    945  CG  GLU    77      22.860  61.360  37.750  1.00  0.00           C
ATOM    946  HG1 GLU    77      23.770  61.810  37.300  1.00  0.00           H
ATOM    947  HG2 GLU    77      22.230  61.080  36.880  1.00  0.00           H
ATOM    948  CD  GLU    77      22.180  62.460  38.540  1.00  0.00           C
ATOM    949  OE1 GLU    77      20.900  62.450  38.530  1.00  0.00           O
ATOM    950  OE2 GLU    77      22.800  63.170  39.330  1.00  0.00           O
ATOM    951  C   GLU    77      25.600  59.620  37.460  1.00  0.00           C
ATOM    952  O   GLU    77      26.550  59.620  38.270  1.00  0.00           O
ATOM    953  N   GLU    78      25.850  59.950  36.230  1.00  0.00           N
ATOM    954  HN  GLU    78      25.120  59.870  35.570  1.00  0.00           H
ATOM    955  CA  GLU    78      27.140  60.610  35.780  1.00  0.00           C
ATOM    956  HA  GLU    78      26.910  61.040  34.810  1.00  0.00           H
ATOM    957  CB  GLU    78      27.570  61.870  36.590  1.00  0.00           C
ATOM    958  HB1 GLU    78      27.720  61.540  37.640  1.00  0.00           H
ATOM    959  HB2 GLU    78      28.490  62.270  36.100  1.00  0.00           H
ATOM    960  CG  GLU    78      26.530  63.040  36.520  1.00  0.00           C
ATOM    961  HG1 GLU    78      27.060  63.820  35.920  1.00  0.00           H
ATOM    962  HG2 GLU    78      25.600  62.750  35.990  1.00  0.00           H
ATOM    963  CD  GLU    78      25.950  63.700  37.810  1.00  0.00           C
ATOM    964  OE1 GLU    78      26.140  63.260  38.970  1.00  0.00           O
ATOM    965  OE2 GLU    78      25.110  64.670  37.780  1.00  0.00           O
ATOM    966  C   GLU    78      28.260  59.570  35.550  1.00  0.00           C
ATOM    967  O   GLU    78      29.360  59.760  36.060  1.00  0.00           O
ATOM    968  N   GLY    79      28.020  58.580  34.650  1.00  0.00           N
ATOM    969  HN  GLY    79      27.140  58.480  34.190  1.00  0.00           H
ATOM    970  CA  GLY    79      28.930  57.480  34.340  1.00  0.00           C
ATOM    971  HA1 GLY    79      29.090  56.830  35.190  1.00  0.00           H
ATOM    972  HA2 GLY    79      28.490  56.900  33.540  1.00  0.00           H
ATOM    973  C   GLY    79      30.270  57.860  33.740  1.00  0.00           C
ATOM    974  O   GLY    79      30.350  58.960  33.230  1.00  0.00           O
ATOM    975  N   GLY    80      31.240  56.900  33.700  1.00  0.00           N
ATOM    976  HN  GLY    80      31.140  56.040  34.180  1.00  0.00           H
ATOM    977  CA  GLY    80      32.450  57.140  33.010  1.00  0.00           C
ATOM    978  HA1 GLY    80      32.460  58.060  32.420  1.00  0.00           H
ATOM    979  HA2 GLY    80      33.320  57.240  33.630  1.00  0.00           H
ATOM    980  C   GLY    80      32.720  56.110  31.970  1.00  0.00           C
ATOM    981  O   GLY    80      33.620  56.130  31.130  1.00  0.00           O
ATOM    982  N   GLU    81      31.950  54.990  32.000  1.00  0.00           N
ATOM    983  HN  GLU    81      31.120  54.960  32.560  1.00  0.00           H
ATOM    984  CA  GLU    81      32.180  53.820  31.120  1.00  0.00           C
ATOM    985  HA  GLU    81      33.110  53.340  31.410  1.00  0.00           H
ATOM    986  CB  GLU    81      31.120  52.690  31.230  1.00  0.00           C
ATOM    987  HB1 GLU    81      31.360  51.710  30.760  1.00  0.00           H
ATOM    988  HB2 GLU    81      31.060  52.560  32.320  1.00  0.00           H
ATOM    989  CG  GLU    81      29.720  53.140  30.700  1.00  0.00           C
ATOM    990  HG1 GLU    81      29.500  54.160  31.110  1.00  0.00           H
ATOM    991  HG2 GLU    81      29.660  53.200  29.590  1.00  0.00           H
ATOM    992  CD  GLU    81      28.720  52.260  31.270  1.00  0.00           C
ATOM    993  OE1 GLU    81      28.390  52.400  32.480  1.00  0.00           O
ATOM    994  OE2 GLU    81      28.260  51.350  30.520  1.00  0.00           O
ATOM    995  C   GLU    81      32.300  54.150  29.570  1.00  0.00           C
ATOM    996  O   GLU    81      31.700  55.070  29.110  1.00  0.00           O
ATOM    997  N   ALA    82      33.090  53.310  28.860  1.00  0.00           N
ATOM    998  HN  ALA    82      33.620  52.620  29.340  1.00  0.00           H
ATOM    999  CA  ALA    82      33.700  53.610  27.570  1.00  0.00           C
ATOM   1000  HA  ALA    82      33.530  54.620  27.210  1.00  0.00           H
ATOM   1001  CB  ALA    82      35.280  53.550  27.670  1.00  0.00           C
ATOM   1002  HB1 ALA    82      35.620  54.110  28.570  1.00  0.00           H
ATOM   1003  HB2 ALA    82      35.630  52.500  27.690  1.00  0.00           H
ATOM   1004  HB3 ALA    82      35.780  54.090  26.840  1.00  0.00           H
ATOM   1005  C   ALA    82      33.340  52.600  26.570  1.00  0.00           C
ATOM   1006  O   ALA    82      33.370  51.460  26.870  1.00  0.00           O
ATOM   1007  N   VAL    83      32.920  53.020  25.380  1.00  0.00           N
ATOM   1008  HN  VAL    83      33.020  53.960  25.050  1.00  0.00           H
ATOM   1009  CA  VAL    83      32.280  52.230  24.290  1.00  0.00           C
ATOM   1010  HA  VAL    83      32.190  51.200  24.570  1.00  0.00           H
ATOM   1011  CB  VAL    83      30.880  52.780  23.880  1.00  0.00           C
ATOM   1012  HB  VAL    83      30.810  53.840  23.550  1.00  0.00           H
ATOM   1013  CG1 VAL    83      30.320  51.820  22.870  1.00  0.00           C
ATOM   1014 1HG1 VAL    83      30.240  50.780  23.250  1.00  0.00           H
ATOM   1015 2HG1 VAL    83      29.280  52.160  22.660  1.00  0.00           H
ATOM   1016 3HG1 VAL    83      30.770  51.800  21.860  1.00  0.00           H
ATOM   1017  CG2 VAL    83      29.970  52.680  25.060  1.00  0.00           C
ATOM   1018 1HG2 VAL    83      30.180  53.300  25.950  1.00  0.00           H
ATOM   1019 2HG2 VAL    83      28.960  52.970  24.700  1.00  0.00           H
ATOM   1020 3HG2 VAL    83      29.950  51.630  25.410  1.00  0.00           H
ATOM   1021  C   VAL    83      33.110  52.400  23.110  1.00  0.00           C
ATOM   1022  O   VAL    83      33.630  53.430  22.810  1.00  0.00           O
ATOM   1023  N   HIS    84      33.420  51.170  22.550  1.00  0.00           N
ATOM   1024  HN  HIS    84      33.080  50.300  22.930  1.00  0.00           H
ATOM   1025  CA  HIS    84      34.460  50.840  21.610  1.00  0.00           C
ATOM   1026  HA  HIS    84      34.770  51.700  21.030  1.00  0.00           H
ATOM   1027  CB  HIS    84      35.720  50.190  22.310  1.00  0.00           C
ATOM   1028  HB1 HIS    84      35.360  49.350  22.940  1.00  0.00           H
ATOM   1029  HB2 HIS    84      36.480  49.760  21.630  1.00  0.00           H
ATOM   1030  ND1 HIS    84      37.620  51.790  22.910  1.00  0.00           N
ATOM   1031  HD1 HIS    84      38.170  51.540  22.110  1.00  0.00           H
ATOM   1032  CG  HIS    84      36.470  51.180  23.150  1.00  0.00           C
ATOM   1033  CE1 HIS    84      37.940  52.490  24.020  1.00  0.00           C
ATOM   1034  HE1 HIS    84      38.840  53.100  24.020  1.00  0.00           H
ATOM   1035  NE2 HIS    84      37.040  52.390  25.000  1.00  0.00           N
ATOM   1036  CD2 HIS    84      36.080  51.590  24.400  1.00  0.00           C
ATOM   1037  HD2 HIS    84      35.220  51.380  25.020  1.00  0.00           H
ATOM   1038  C   HIS    84      33.910  49.950  20.500  1.00  0.00           C
ATOM   1039  O   HIS    84      33.450  48.820  20.770  1.00  0.00           O
ATOM   1040  N   GLU    85      33.910  50.440  19.300  1.00  0.00           N
ATOM   1041  HN  GLU    85      34.420  51.230  18.970  1.00  0.00           H
ATOM   1042  CA  GLU    85      33.380  49.770  18.130  1.00  0.00           C
ATOM   1043  HA  GLU    85      32.430  49.300  18.300  1.00  0.00           H
ATOM   1044  CB  GLU    85      33.070  50.770  17.060  1.00  0.00           C
ATOM   1045  HB1 GLU    85      34.020  51.260  16.760  1.00  0.00           H
ATOM   1046  HB2 GLU    85      32.570  50.260  16.210  1.00  0.00           H
ATOM   1047  CG  GLU    85      32.060  51.920  17.550  1.00  0.00           C
ATOM   1048  HG1 GLU    85      31.110  51.490  17.910  1.00  0.00           H
ATOM   1049  HG2 GLU    85      32.500  52.390  18.460  1.00  0.00           H
ATOM   1050  CD  GLU    85      31.710  52.900  16.520  1.00  0.00           C
ATOM   1051  OE1 GLU    85      30.580  52.820  15.930  1.00  0.00           O
ATOM   1052  OE2 GLU    85      32.500  53.870  16.330  1.00  0.00           O
ATOM   1053  C   GLU    85      34.370  48.760  17.620  1.00  0.00           C
ATOM   1054  O   GLU    85      35.560  48.840  17.780  1.00  0.00           O
ATOM   1055  N   VAL    86      33.750  47.740  17.070  1.00  0.00           N
ATOM   1056  HN  VAL    86      32.760  47.780  16.990  1.00  0.00           H
ATOM   1057  CA  VAL    86      34.420  46.640  16.430  1.00  0.00           C
ATOM   1058  HA  VAL    86      35.380  46.610  16.940  1.00  0.00           H
ATOM   1059  CB  VAL    86      33.630  45.350  16.590  1.00  0.00           C
ATOM   1060  HB  VAL    86      32.670  45.400  16.040  1.00  0.00           H
ATOM   1061  CG1 VAL    86      34.420  44.260  15.870  1.00  0.00           C
ATOM   1062 1HG1 VAL    86      34.400  44.430  14.770  1.00  0.00           H
ATOM   1063 2HG1 VAL    86      35.470  44.160  16.220  1.00  0.00           H
ATOM   1064 3HG1 VAL    86      33.960  43.250  16.000  1.00  0.00           H
ATOM   1065  CG2 VAL    86      33.300  45.020  18.050  1.00  0.00           C
ATOM   1066 1HG2 VAL    86      34.190  45.190  18.710  1.00  0.00           H
ATOM   1067 2HG2 VAL    86      32.520  45.680  18.460  1.00  0.00           H
ATOM   1068 3HG2 VAL    86      33.040  43.950  18.120  1.00  0.00           H
ATOM   1069  C   VAL    86      34.860  46.990  15.000  1.00  0.00           C
ATOM   1070  O   VAL    86      34.100  47.450  14.150  1.00  0.00           O
ATOM   1071  N   GLU    87      36.060  46.640  14.610  1.00  0.00           N
ATOM   1072  HN  GLU    87      36.670  46.220  15.270  1.00  0.00           H
ATOM   1073  CA  GLU    87      36.590  46.850  13.300  1.00  0.00           C
ATOM   1074  HA  GLU    87      36.000  47.610  12.810  1.00  0.00           H
ATOM   1075  CB  GLU    87      38.100  47.220  13.460  1.00  0.00           C
ATOM   1076  HB1 GLU    87      38.200  47.640  14.480  1.00  0.00           H
ATOM   1077  HB2 GLU    87      38.730  46.320  13.630  1.00  0.00           H
ATOM   1078  CG  GLU    87      38.610  48.140  12.360  1.00  0.00           C
ATOM   1079  HG1 GLU    87      38.030  48.190  11.410  1.00  0.00           H
ATOM   1080  HG2 GLU    87      38.590  49.230  12.610  1.00  0.00           H
ATOM   1081  CD  GLU    87      40.080  47.860  11.950  1.00  0.00           C
ATOM   1082  OE1 GLU    87      41.020  48.090  12.760  1.00  0.00           O
ATOM   1083  OE2 GLU    87      40.210  47.520  10.710  1.00  0.00           O
ATOM   1084  C   GLU    87      36.600  45.760  12.290  1.00  0.00           C
ATOM   1085  O   GLU    87      36.240  45.910  11.110  1.00  0.00           O
ATOM   1086  N   VAL    88      36.960  44.520  12.750  1.00  0.00           N
ATOM   1087  HN  VAL    88      37.220  44.480  13.710  1.00  0.00           H
ATOM   1088  CA  VAL    88      36.990  43.230  12.090  1.00  0.00           C
ATOM   1089  HA  VAL    88      36.210  43.170  11.350  1.00  0.00           H
ATOM   1090  CB  VAL    88      38.270  42.970  11.370  1.00  0.00           C
ATOM   1091  HB  VAL    88      38.310  43.710  10.550  1.00  0.00           H
ATOM   1092  CG1 VAL    88      39.530  43.210  12.220  1.00  0.00           C
ATOM   1093 1HG1 VAL    88      39.380  44.170  12.750  1.00  0.00           H
ATOM   1094 2HG1 VAL    88      39.680  42.420  12.990  1.00  0.00           H
ATOM   1095 3HG1 VAL    88      40.400  43.220  11.540  1.00  0.00           H
ATOM   1096  CG2 VAL    88      38.390  41.590  10.680  1.00  0.00           C
ATOM   1097 1HG2 VAL    88      37.800  41.580   9.740  1.00  0.00           H
ATOM   1098 2HG2 VAL    88      39.440  41.430  10.330  1.00  0.00           H
ATOM   1099 3HG2 VAL    88      38.030  40.760  11.320  1.00  0.00           H
ATOM   1100  C   VAL    88      36.640  42.160  13.090  1.00  0.00           C
ATOM   1101  O   VAL    88      37.040  42.170  14.230  1.00  0.00           O
ATOM   1102  N   VAL    89      36.010  41.070  12.590  1.00  0.00           N
ATOM   1103  HN  VAL    89      35.620  41.060  11.660  1.00  0.00           H
ATOM   1104  CA  VAL    89      35.720  39.840  13.350  1.00  0.00           C
ATOM   1105  HA  VAL    89      35.980  40.050  14.380  1.00  0.00           H
ATOM   1106  CB  VAL    89      34.240  39.460  13.340  1.00  0.00           C
ATOM   1107  HB  VAL    89      33.880  39.250  12.320  1.00  0.00           H
ATOM   1108  CG1 VAL    89      33.990  38.220  14.240  1.00  0.00           C
ATOM   1109 1HG1 VAL    89      34.470  38.380  15.220  1.00  0.00           H
ATOM   1110 2HG1 VAL    89      32.900  38.150  14.440  1.00  0.00           H
ATOM   1111 3HG1 VAL    89      34.480  37.360  13.760  1.00  0.00           H
ATOM   1112  CG2 VAL    89      33.410  40.690  13.850  1.00  0.00           C
ATOM   1113 1HG2 VAL    89      33.460  41.480  13.060  1.00  0.00           H
ATOM   1114 2HG2 VAL    89      32.370  40.380  14.060  1.00  0.00           H
ATOM   1115 3HG2 VAL    89      33.930  41.030  14.770  1.00  0.00           H
ATOM   1116  C   VAL    89      36.540  38.730  12.830  1.00  0.00           C
ATOM   1117  O   VAL    89      36.530  38.370  11.650  1.00  0.00           O
ATOM   1118  N   ILE    90      37.330  38.050  13.690  1.00  0.00           N
ATOM   1119  HN  ILE    90      37.290  38.320  14.650  1.00  0.00           H
ATOM   1120  CA  ILE    90      38.220  36.970  13.440  1.00  0.00           C
ATOM   1121  HA  ILE    90      38.240  36.890  12.360  1.00  0.00           H
ATOM   1122  CB  ILE    90      39.690  37.160  13.760  1.00  0.00           C
ATOM   1123  HB  ILE    90      39.850  37.260  14.850  1.00  0.00           H
ATOM   1124  CG2 ILE    90      40.450  35.870  13.260  1.00  0.00           C
ATOM   1125 1HG2 ILE    90      39.820  35.480  12.430  1.00  0.00           H
ATOM   1126 2HG2 ILE    90      41.470  36.100  12.890  1.00  0.00           H
ATOM   1127 3HG2 ILE    90      40.590  35.140  14.080  1.00  0.00           H
ATOM   1128  CG1 ILE    90      40.200  38.430  13.010  1.00  0.00           C
ATOM   1129 1HG1 ILE    90      41.210  38.160  12.650  1.00  0.00           H
ATOM   1130 2HG1 ILE    90      39.630  38.510  12.060  1.00  0.00           H
ATOM   1131  CD  ILE    90      40.260  39.590  13.920  1.00  0.00           C
ATOM   1132  HD1 ILE    90      40.870  39.390  14.820  1.00  0.00           H
ATOM   1133  HD2 ILE    90      40.630  40.470  13.350  1.00  0.00           H
ATOM   1134  HD3 ILE    90      39.250  39.910  14.280  1.00  0.00           H
ATOM   1135  C   ILE    90      37.650  35.710  14.020  1.00  0.00           C
ATOM   1136  O   ILE    90      37.490  35.560  15.210  1.00  0.00           O
ATOM   1137  N   LYS    91      37.320  34.780  13.140  1.00  0.00           N
ATOM   1138  HN  LYS    91      37.510  34.900  12.170  1.00  0.00           H
ATOM   1139  CA  LYS    91      36.620  33.580  13.520  1.00  0.00           C
ATOM   1140  HA  LYS    91      37.080  33.200  14.410  1.00  0.00           H
ATOM   1141  CB  LYS    91      35.110  33.870  13.820  1.00  0.00           C
ATOM   1142  HB1 LYS    91      34.590  32.950  14.160  1.00  0.00           H
ATOM   1143  HB2 LYS    91      35.050  34.660  14.590  1.00  0.00           H
ATOM   1144  CG  LYS    91      34.270  34.440  12.550  1.00  0.00           C
ATOM   1145  HG1 LYS    91      33.520  35.170  12.920  1.00  0.00           H
ATOM   1146  HG2 LYS    91      34.950  35.090  11.980  1.00  0.00           H
ATOM   1147  CD  LYS    91      33.570  33.330  11.710  1.00  0.00           C
ATOM   1148  HD1 LYS    91      34.280  32.630  11.200  1.00  0.00           H
ATOM   1149  HD2 LYS    91      32.970  32.690  12.380  1.00  0.00           H
ATOM   1150  CE  LYS    91      32.570  33.760  10.660  1.00  0.00           C
ATOM   1151  HE1 LYS    91      32.180  32.810  10.240  1.00  0.00           H
ATOM   1152  HE2 LYS    91      31.810  34.460  11.060  1.00  0.00           H
ATOM   1153  NZ  LYS    91      33.270  34.510   9.600  1.00  0.00           N
ATOM   1154  HZ1 LYS    91      33.620  35.370  10.080  1.00  0.00           H
ATOM   1155  HZ2 LYS    91      34.110  33.970   9.290  1.00  0.00           H
ATOM   1156  HZ3 LYS    91      32.650  34.810   8.820  1.00  0.00           H
ATOM   1157  C   LYS    91      36.940  32.670  12.370  1.00  0.00           C
ATOM   1158  O   LYS    91      37.300  33.180  11.340  1.00  0.00           O
ATOM   1159  N   HIS    92      36.870  31.350  12.510  1.00  0.00           N
ATOM   1160  HN  HIS    92      36.650  31.020  13.430  1.00  0.00           H
ATOM   1161  CA  HIS    92      37.180  30.300  11.500  1.00  0.00           C
ATOM   1162  HA  HIS    92      37.440  30.760  10.560  1.00  0.00           H
ATOM   1163  CB  HIS    92      38.360  29.380  11.890  1.00  0.00           C
ATOM   1164  HB1 HIS    92      39.170  30.140  12.000  1.00  0.00           H
ATOM   1165  HB2 HIS    92      38.170  28.980  12.910  1.00  0.00           H
ATOM   1166  ND1 HIS    92      38.650  28.720   9.490  1.00  0.00           N
ATOM   1167  CG  HIS    92      38.610  28.350  10.830  1.00  0.00           C
ATOM   1168  CE1 HIS    92      38.920  27.630   8.840  1.00  0.00           C
ATOM   1169  HE1 HIS    92      39.080  27.590   7.760  1.00  0.00           H
ATOM   1170  NE2 HIS    92      39.190  26.590   9.700  1.00  0.00           N
ATOM   1171  HE2 HIS    92      39.460  25.660   9.480  1.00  0.00           H
ATOM   1172  CD2 HIS    92      38.970  27.040  11.010  1.00  0.00           C
ATOM   1173  HD2 HIS    92      39.060  26.500  11.940  1.00  0.00           H
ATOM   1174  C   HIS    92      35.980  29.460  11.360  1.00  0.00           C
ATOM   1175  O   HIS    92      35.590  28.710  12.210  1.00  0.00           O
ATOM   1176  N   ASN    93      35.330  29.430  10.140  1.00  0.00           N
ATOM   1177  HN  ASN    93      35.670  29.970   9.370  1.00  0.00           H
ATOM   1178  CA  ASN    93      34.080  28.740   9.930  1.00  0.00           C
ATOM   1179  HA  ASN    93      33.850  28.100  10.770  1.00  0.00           H
ATOM   1180  CB  ASN    93      33.050  29.890   9.820  1.00  0.00           C
ATOM   1181  HB1 ASN    93      33.150  30.670  10.610  1.00  0.00           H
ATOM   1182  HB2 ASN    93      33.270  30.460   8.900  1.00  0.00           H
ATOM   1183  CG  ASN    93      31.710  29.310   9.780  1.00  0.00           C
ATOM   1184  OD1 ASN    93      31.420  28.190  10.290  1.00  0.00           O
ATOM   1185  ND2 ASN    93      30.830  30.010   9.000  1.00  0.00           N
ATOM   1186 1HD2 ASN    93      31.280  30.780   8.530  1.00  0.00           H
ATOM   1187 2HD2 ASN    93      30.010  29.550   8.660  1.00  0.00           H
ATOM   1188  C   ASN    93      34.120  27.910   8.700  1.00  0.00           C
ATOM   1189  O   ASN    93      34.430  28.390   7.610  1.00  0.00           O
ATOM   1190  N   ARG    94      33.760  26.600   8.810  1.00  0.00           N
ATOM   1191  HN  ARG    94      33.220  26.250   9.580  1.00  0.00           H
ATOM   1192  CA  ARG    94      33.910  25.620   7.670  1.00  0.00           C
ATOM   1193  HA  ARG    94      33.670  26.090   6.730  1.00  0.00           H
ATOM   1194  CB  ARG    94      35.300  24.940   7.490  1.00  0.00           C
ATOM   1195  HB1 ARG    94      35.290  24.460   6.490  1.00  0.00           H
ATOM   1196  HB2 ARG    94      36.070  25.750   7.480  1.00  0.00           H
ATOM   1197  CG  ARG    94      35.740  23.860   8.470  1.00  0.00           C
ATOM   1198  HG1 ARG    94      35.070  22.980   8.410  1.00  0.00           H
ATOM   1199  HG2 ARG    94      36.790  23.590   8.210  1.00  0.00           H
ATOM   1200  CD  ARG    94      35.700  24.140  10.000  1.00  0.00           C
ATOM   1201  HD1 ARG    94      36.090  25.170  10.140  1.00  0.00           H
ATOM   1202  HD2 ARG    94      34.640  24.060  10.330  1.00  0.00           H
ATOM   1203  NE  ARG    94      36.630  23.200  10.680  1.00  0.00           N
ATOM   1204  HE  ARG    94      37.050  22.440  10.180  1.00  0.00           H
ATOM   1205  CZ  ARG    94      36.570  22.910  11.990  1.00  0.00           C
ATOM   1206  NH1 ARG    94      36.100  23.700  12.910  1.00  0.00           N
ATOM   1207 1HH1 ARG    94      35.870  24.640  12.660  1.00  0.00           H
ATOM   1208 2HH1 ARG    94      36.060  23.370  13.860  1.00  0.00           H
ATOM   1209  NH2 ARG    94      37.200  21.770  12.400  1.00  0.00           N
ATOM   1210 1HH2 ARG    94      37.670  21.190  11.740  1.00  0.00           H
ATOM   1211 2HH2 ARG    94      37.450  21.650  13.360  1.00  0.00           H
ATOM   1212  C   ARG    94      32.850  24.510   7.930  1.00  0.00           C
ATOM   1213  O   ARG    94      32.250  24.470   9.010  1.00  0.00           O
ATOM   1214  N   PHE    95      32.580  23.690   6.910  1.00  0.00           N
ATOM   1215  HN  PHE    95      33.150  23.730   6.090  1.00  0.00           H
ATOM   1216  CA  PHE    95      31.540  22.690   6.920  1.00  0.00           C
ATOM   1217  HA  PHE    95      31.550  22.200   5.970  1.00  0.00           H
ATOM   1218  CB  PHE    95      31.860  21.580   7.990  1.00  0.00           C
ATOM   1219  HB1 PHE    95      31.870  22.050   8.990  1.00  0.00           H
ATOM   1220  HB2 PHE    95      31.180  20.700   7.930  1.00  0.00           H
ATOM   1221  CG  PHE    95      33.180  20.860   7.780  1.00  0.00           C
ATOM   1222  CD1 PHE    95      33.640  20.480   6.480  1.00  0.00           C
ATOM   1223  HD1 PHE    95      33.100  20.780   5.590  1.00  0.00           H
ATOM   1224  CE1 PHE    95      34.810  19.810   6.320  1.00  0.00           C
ATOM   1225  HE1 PHE    95      35.030  19.410   5.350  1.00  0.00           H
ATOM   1226  CZ  PHE    95      35.530  19.330   7.480  1.00  0.00           C
ATOM   1227  HZ  PHE    95      36.490  18.840   7.440  1.00  0.00           H
ATOM   1228  CD2 PHE    95      34.020  20.610   8.860  1.00  0.00           C
ATOM   1229  HD2 PHE    95      33.610  20.770   9.830  1.00  0.00           H
ATOM   1230  CE2 PHE    95      35.180  19.880   8.710  1.00  0.00           C
ATOM   1231  HE2 PHE    95      35.850  19.640   9.530  1.00  0.00           H
ATOM   1232  C   PHE    95      30.160  23.420   7.080  1.00  0.00           C
ATOM   1233  O   PHE    95      29.910  24.570   6.650  1.00  0.00           O
ATOM   1234  N   THR    96      29.190  22.720   7.690  1.00  0.00           N
ATOM   1235  HN  THR    96      29.410  21.800   8.030  1.00  0.00           H
ATOM   1236  CA  THR    96      27.920  23.340   8.110  1.00  0.00           C
ATOM   1237  HA  THR    96      27.870  24.410   7.990  1.00  0.00           H
ATOM   1238  CB  THR    96      26.810  22.810   7.260  1.00  0.00           C
ATOM   1239  HB  THR    96      26.870  21.700   7.180  1.00  0.00           H
ATOM   1240  OG1 THR    96      26.980  23.270   5.940  1.00  0.00           O
ATOM   1241  HG1 THR    96      27.700  22.700   5.670  1.00  0.00           H
ATOM   1242  CG2 THR    96      25.340  23.080   7.680  1.00  0.00           C
ATOM   1243 1HG2 THR    96      24.510  22.680   7.050  1.00  0.00           H
ATOM   1244 2HG2 THR    96      25.230  22.670   8.700  1.00  0.00           H
ATOM   1245 3HG2 THR    96      25.260  24.180   7.660  1.00  0.00           H
ATOM   1246  C   THR    96      27.500  23.040   9.590  1.00  0.00           C
ATOM   1247  O   THR    96      27.110  23.970  10.340  1.00  0.00           O
ATOM   1248  N   LYS    97      27.540  21.770   9.990  1.00  0.00           N
ATOM   1249  HN  LYS    97      27.700  21.030   9.340  1.00  0.00           H
ATOM   1250  CA  LYS    97      27.430  21.360  11.390  1.00  0.00           C
ATOM   1251  HA  LYS    97      26.420  21.610  11.620  1.00  0.00           H
ATOM   1252  CB  LYS    97      27.610  19.840  11.480  1.00  0.00           C
ATOM   1253  HB1 LYS    97      28.560  19.660  10.930  1.00  0.00           H
ATOM   1254  HB2 LYS    97      27.810  19.580  12.530  1.00  0.00           H
ATOM   1255  CG  LYS    97      26.480  19.030  10.870  1.00  0.00           C
ATOM   1256  HG1 LYS    97      25.550  19.420  11.330  1.00  0.00           H
ATOM   1257  HG2 LYS    97      26.320  19.190   9.780  1.00  0.00           H
ATOM   1258  CD  LYS    97      26.590  17.520  11.220  1.00  0.00           C
ATOM   1259  HD1 LYS    97      27.570  17.100  10.870  1.00  0.00           H
ATOM   1260  HD2 LYS    97      26.640  17.460  12.330  1.00  0.00           H
ATOM   1261  CE  LYS    97      25.480  16.740  10.550  1.00  0.00           C
ATOM   1262  HE1 LYS    97      24.690  17.460  10.270  1.00  0.00           H
ATOM   1263  HE2 LYS    97      25.840  16.110   9.710  1.00  0.00           H
ATOM   1264  NZ  LYS    97      25.000  15.770  11.580  1.00  0.00           N
ATOM   1265  HZ1 LYS    97      24.740  16.290  12.450  1.00  0.00           H
ATOM   1266  HZ2 LYS    97      24.210  15.170  11.290  1.00  0.00           H
ATOM   1267  HZ3 LYS    97      25.810  15.140  11.740  1.00  0.00           H
ATOM   1268  C   LYS    97      28.270  22.130  12.430  1.00  0.00           C
ATOM   1269  O   LYS    97      29.370  22.610  12.170  1.00  0.00           O
ATOM   1270  N   GLU    98      27.800  22.100  13.660  1.00  0.00           N
ATOM   1271  HN  GLU    98      26.830  21.910  13.750  1.00  0.00           H
ATOM   1272  CA  GLU    98      28.640  22.330  14.830  1.00  0.00           C
ATOM   1273  HA  GLU    98      29.170  23.250  14.630  1.00  0.00           H
ATOM   1274  CB  GLU    98      27.740  22.540  16.120  1.00  0.00           C
ATOM   1275  HB1 GLU    98      27.090  23.430  15.950  1.00  0.00           H
ATOM   1276  HB2 GLU    98      27.160  21.620  16.330  1.00  0.00           H
ATOM   1277  CG  GLU    98      28.540  23.000  17.440  1.00  0.00           C
ATOM   1278  HG1 GLU    98      27.800  23.400  18.170  1.00  0.00           H
ATOM   1279  HG2 GLU    98      28.990  22.040  17.760  1.00  0.00           H
ATOM   1280  CD  GLU    98      29.560  24.110  17.140  1.00  0.00           C
ATOM   1281  OE1 GLU    98      29.300  25.250  17.550  1.00  0.00           O
ATOM   1282  OE2 GLU    98      30.660  23.940  16.490  1.00  0.00           O
ATOM   1283  C   GLU    98      29.630  21.210  15.040  1.00  0.00           C
ATOM   1284  O   GLU    98      29.360  20.040  14.800  1.00  0.00           O
ATOM   1285  N   THR    99      30.910  21.520  15.410  1.00  0.00           N
ATOM   1286  HN  THR    99      31.150  22.490  15.390  1.00  0.00           H
ATOM   1287  CA  THR    99      31.990  20.580  15.630  1.00  0.00           C
ATOM   1288  HA  THR    99      31.680  19.550  15.610  1.00  0.00           H
ATOM   1289  CB  THR    99      33.220  20.610  14.690  1.00  0.00           C
ATOM   1290  HB  THR    99      34.160  20.270  15.180  1.00  0.00           H
ATOM   1291  OG1 THR    99      33.410  21.920  14.220  1.00  0.00           O
ATOM   1292  HG1 THR    99      34.300  22.150  14.510  1.00  0.00           H
ATOM   1293  CG2 THR    99      32.970  19.830  13.400  1.00  0.00           C
ATOM   1294 1HG2 THR    99      33.920  19.960  12.830  1.00  0.00           H
ATOM   1295 2HG2 THR    99      32.830  18.750  13.600  1.00  0.00           H
ATOM   1296 3HG2 THR    99      32.050  20.120  12.830  1.00  0.00           H
ATOM   1297  C   THR    99      32.550  20.800  17.000  1.00  0.00           C
ATOM   1298  O   THR    99      33.310  19.980  17.490  1.00  0.00           O
ATOM   1299  N   CYS   100      32.180  21.960  17.620  1.00  0.00           N
ATOM   1300  HN  CYS   100      31.500  22.590  17.250  1.00  0.00           H
ATOM   1301  CA  CYS   100      32.680  22.350  18.940  1.00  0.00           C
ATOM   1302  HA  CYS   100      32.270  23.340  19.130  1.00  0.00           H
ATOM   1303  CB  CYS   100      32.230  21.430  20.110  1.00  0.00           C
ATOM   1304  HB1 CYS   100      32.610  20.410  19.900  1.00  0.00           H
ATOM   1305  HB2 CYS   100      32.560  21.970  21.030  1.00  0.00           H
ATOM   1306  SG  CYS   100      30.430  21.340  20.230  1.00  0.00           S
ATOM   1307  HG1 CYS   100      30.280  21.020  18.950  1.00  0.00           H
ATOM   1308  C   CYS   100      34.190  22.570  19.070  1.00  0.00           C
ATOM   1309  O   CYS   100      34.740  22.740  20.150  1.00  0.00           O
ATOM   1310  N   ASP   101      34.950  22.740  17.960  1.00  0.00           N
ATOM   1311  HN  ASP   101      34.550  22.520  17.080  1.00  0.00           H
ATOM   1312  CA  ASP   101      36.330  23.340  17.980  1.00  0.00           C
ATOM   1313  HA  ASP   101      36.730  23.600  18.950  1.00  0.00           H
ATOM   1314  CB  ASP   101      37.250  22.330  17.200  1.00  0.00           C
ATOM   1315  HB1 ASP   101      38.250  22.780  17.390  1.00  0.00           H
ATOM   1316  HB2 ASP   101      37.210  21.350  17.710  1.00  0.00           H
ATOM   1317  CG  ASP   101      36.940  22.080  15.740  1.00  0.00           C
ATOM   1318  OD1 ASP   101      35.770  22.300  15.310  1.00  0.00           O
ATOM   1319  OD2 ASP   101      37.820  21.500  15.080  1.00  0.00           O
ATOM   1320  C   ASP   101      36.260  24.690  17.320  1.00  0.00           C
ATOM   1321  O   ASP   101      35.330  24.960  16.540  1.00  0.00           O
ATOM   1322  N   PHE   102      37.290  25.610  17.590  1.00  0.00           N
ATOM   1323  HN  PHE   102      38.100  25.320  18.090  1.00  0.00           H
ATOM   1324  CA  PHE   102      37.240  27.060  17.270  1.00  0.00           C
ATOM   1325  HA  PHE   102      38.070  27.600  17.720  1.00  0.00           H
ATOM   1326  CB  PHE   102      37.490  27.380  15.750  1.00  0.00           C
ATOM   1327  HB1 PHE   102      36.630  26.860  15.270  1.00  0.00           H
ATOM   1328  HB2 PHE   102      37.490  28.460  15.460  1.00  0.00           H
ATOM   1329  CG  PHE   102      38.760  26.830  15.230  1.00  0.00           C
ATOM   1330  CD1 PHE   102      38.810  25.530  14.750  1.00  0.00           C
ATOM   1331  HD1 PHE   102      37.910  24.940  14.700  1.00  0.00           H
ATOM   1332  CE1 PHE   102      40.040  24.880  14.340  1.00  0.00           C
ATOM   1333  HE1 PHE   102      40.010  23.920  13.860  1.00  0.00           H
ATOM   1334  CZ  PHE   102      41.230  25.630  14.440  1.00  0.00           C
ATOM   1335  HZ  PHE   102      42.190  25.310  14.080  1.00  0.00           H
ATOM   1336  CD2 PHE   102      39.940  27.570  15.220  1.00  0.00           C
ATOM   1337  HD2 PHE   102      39.800  28.600  15.510  1.00  0.00           H
ATOM   1338  CE2 PHE   102      41.200  26.960  14.810  1.00  0.00           C
ATOM   1339  HE2 PHE   102      42.040  27.640  14.720  1.00  0.00           H
ATOM   1340  C   PHE   102      35.940  27.760  17.610  1.00  0.00           C
ATOM   1341  O   PHE   102      35.380  28.550  16.820  1.00  0.00           O
ATOM   1342  N   ASP   103      35.270  27.560  18.800  1.00  0.00           N
ATOM   1343  HN  ASP   103      35.610  27.030  19.580  1.00  0.00           H
ATOM   1344  CA  ASP   103      34.060  28.250  19.140  1.00  0.00           C
ATOM   1345  HA  ASP   103      33.590  28.410  18.180  1.00  0.00           H
ATOM   1346  CB  ASP   103      33.240  27.640  20.270  1.00  0.00           C
ATOM   1347  HB1 ASP   103      33.820  27.280  21.150  1.00  0.00           H
ATOM   1348  HB2 ASP   103      32.440  28.330  20.590  1.00  0.00           H
ATOM   1349  CG  ASP   103      32.490  26.400  19.700  1.00  0.00           C
ATOM   1350  OD1 ASP   103      32.290  26.310  18.490  1.00  0.00           O
ATOM   1351  OD2 ASP   103      31.950  25.570  20.510  1.00  0.00           O
ATOM   1352  C   ASP   103      34.310  29.690  19.550  1.00  0.00           C
ATOM   1353  O   ASP   103      33.410  30.440  19.680  1.00  0.00           O
ATOM   1354  N   ILE   104      35.570  30.130  19.760  1.00  0.00           N
ATOM   1355  HN  ILE   104      36.350  29.530  19.590  1.00  0.00           H
ATOM   1356  CA  ILE   104      35.980  31.450  19.970  1.00  0.00           C
ATOM   1357  HA  ILE   104      35.360  31.940  20.720  1.00  0.00           H
ATOM   1358  CB  ILE   104      37.330  31.520  20.530  1.00  0.00           C
ATOM   1359  HB  ILE   104      37.710  32.560  20.450  1.00  0.00           H
ATOM   1360  CG2 ILE   104      37.330  31.100  22.010  1.00  0.00           C
ATOM   1361 1HG2 ILE   104      37.030  30.050  22.170  1.00  0.00           H
ATOM   1362 2HG2 ILE   104      38.270  31.390  22.530  1.00  0.00           H
ATOM   1363 3HG2 ILE   104      36.500  31.660  22.480  1.00  0.00           H
ATOM   1364  CG1 ILE   104      38.370  30.590  19.830  1.00  0.00           C
ATOM   1365 1HG1 ILE   104      38.200  29.520  20.070  1.00  0.00           H
ATOM   1366 2HG1 ILE   104      38.250  30.930  18.790  1.00  0.00           H
ATOM   1367  CD  ILE   104      39.810  30.910  20.300  1.00  0.00           C
ATOM   1368  HD1 ILE   104      40.140  31.890  19.900  1.00  0.00           H
ATOM   1369  HD2 ILE   104      39.890  30.990  21.410  1.00  0.00           H
ATOM   1370  HD3 ILE   104      40.500  30.100  19.960  1.00  0.00           H
ATOM   1371  C   ILE   104      35.920  32.300  18.770  1.00  0.00           C
ATOM   1372  O   ILE   104      36.330  31.970  17.630  1.00  0.00           O
ATOM   1373  N   ALA   105      35.530  33.580  19.020  1.00  0.00           N
ATOM   1374  HN  ALA   105      35.210  34.000  19.870  1.00  0.00           H
ATOM   1375  CA  ALA   105      35.760  34.640  18.060  1.00  0.00           C
ATOM   1376  HA  ALA   105      36.220  34.270  17.150  1.00  0.00           H
ATOM   1377  CB  ALA   105      34.380  35.360  17.890  1.00  0.00           C
ATOM   1378  HB1 ALA   105      33.920  35.570  18.870  1.00  0.00           H
ATOM   1379  HB2 ALA   105      34.560  36.330  17.380  1.00  0.00           H
ATOM   1380  HB3 ALA   105      33.710  34.720  17.270  1.00  0.00           H
ATOM   1381  C   ALA   105      36.660  35.700  18.760  1.00  0.00           C
ATOM   1382  O   ALA   105      36.590  35.800  19.970  1.00  0.00           O
ATOM   1383  N   VAL   106      37.450  36.390  17.950  1.00  0.00           N
ATOM   1384  HN  VAL   106      37.500  36.030  17.030  1.00  0.00           H
ATOM   1385  CA  VAL   106      38.330  37.520  18.290  1.00  0.00           C
ATOM   1386  HA  VAL   106      38.250  37.720  19.340  1.00  0.00           H
ATOM   1387  CB  VAL   106      39.780  37.330  17.890  1.00  0.00           C
ATOM   1388  HB  VAL   106      39.730  37.140  16.800  1.00  0.00           H
ATOM   1389  CG1 VAL   106      40.510  38.650  18.210  1.00  0.00           C
ATOM   1390 1HG1 VAL   106      40.320  39.000  19.250  1.00  0.00           H
ATOM   1391 2HG1 VAL   106      41.600  38.530  18.020  1.00  0.00           H
ATOM   1392 3HG1 VAL   106      40.250  39.410  17.450  1.00  0.00           H
ATOM   1393  CG2 VAL   106      40.340  36.320  18.770  1.00  0.00           C
ATOM   1394 1HG2 VAL   106      39.900  36.290  19.790  1.00  0.00           H
ATOM   1395 2HG2 VAL   106      40.400  35.360  18.210  1.00  0.00           H
ATOM   1396 3HG2 VAL   106      41.420  36.560  18.960  1.00  0.00           H
ATOM   1397  C   VAL   106      37.700  38.720  17.580  1.00  0.00           C
ATOM   1398  O   VAL   106      37.140  38.630  16.480  1.00  0.00           O
ATOM   1399  N   LEU   107      37.640  39.890  18.270  1.00  0.00           N
ATOM   1400  HN  LEU   107      38.050  39.900  19.180  1.00  0.00           H
ATOM   1401  CA  LEU   107      37.120  41.170  17.870  1.00  0.00           C
ATOM   1402  HA  LEU   107      36.840  41.130  16.830  1.00  0.00           H
ATOM   1403  CB  LEU   107      35.970  41.690  18.780  1.00  0.00           C
ATOM   1404  HB1 LEU   107      36.340  42.040  19.770  1.00  0.00           H
ATOM   1405  HB2 LEU   107      35.530  42.590  18.310  1.00  0.00           H
ATOM   1406  CG  LEU   107      34.740  40.740  18.940  1.00  0.00           C
ATOM   1407  HG  LEU   107      35.170  39.740  19.140  1.00  0.00           H
ATOM   1408  CD1 LEU   107      33.840  41.230  20.090  1.00  0.00           C
ATOM   1409 1HD1 LEU   107      34.490  41.470  20.960  1.00  0.00           H
ATOM   1410 2HD1 LEU   107      33.320  42.180  19.820  1.00  0.00           H
ATOM   1411 3HD1 LEU   107      33.170  40.360  20.270  1.00  0.00           H
ATOM   1412  CD2 LEU   107      33.890  40.600  17.690  1.00  0.00           C
ATOM   1413 1HD2 LEU   107      33.110  41.390  17.630  1.00  0.00           H
ATOM   1414 2HD2 LEU   107      34.520  40.700  16.780  1.00  0.00           H
ATOM   1415 3HD2 LEU   107      33.240  39.710  17.680  1.00  0.00           H
ATOM   1416  C   LEU   107      38.280  42.180  17.890  1.00  0.00           C
ATOM   1417  O   LEU   107      38.930  42.200  18.850  1.00  0.00           O
ATOM   1418  N   ARG   108      38.570  42.920  16.780  1.00  0.00           N
ATOM   1419  HN  ARG   108      38.210  42.700  15.870  1.00  0.00           H
ATOM   1420  CA  ARG   108      39.640  43.920  16.830  1.00  0.00           C
ATOM   1421  HA  ARG   108      40.300  43.800  17.680  1.00  0.00           H
ATOM   1422  CB  ARG   108      40.540  43.900  15.560  1.00  0.00           C
ATOM   1423  HB1 ARG   108      41.140  42.970  15.480  1.00  0.00           H
ATOM   1424  HB2 ARG   108      39.760  43.840  14.770  1.00  0.00           H
ATOM   1425  CG  ARG   108      41.500  45.150  15.500  1.00  0.00           C
ATOM   1426  HG1 ARG   108      40.860  46.060  15.420  1.00  0.00           H
ATOM   1427  HG2 ARG   108      42.020  45.140  16.480  1.00  0.00           H
ATOM   1428  CD  ARG   108      42.670  44.990  14.500  1.00  0.00           C
ATOM   1429  HD1 ARG   108      43.390  45.670  15.020  1.00  0.00           H
ATOM   1430  HD2 ARG   108      42.970  43.930  14.480  1.00  0.00           H
ATOM   1431  NE  ARG   108      42.230  45.520  13.220  1.00  0.00           N
ATOM   1432  HE  ARG   108      41.670  46.350  13.190  1.00  0.00           H
ATOM   1433  CZ  ARG   108      42.440  44.870  12.060  1.00  0.00           C
ATOM   1434  NH1 ARG   108      43.240  43.810  11.980  1.00  0.00           N
ATOM   1435 1HH1 ARG   108      44.000  43.780  12.630  1.00  0.00           H
ATOM   1436 2HH1 ARG   108      43.290  43.470  11.050  1.00  0.00           H
ATOM   1437  NH2 ARG   108      41.770  45.270  10.940  1.00  0.00           N
ATOM   1438 1HH2 ARG   108      41.280  46.130  10.890  1.00  0.00           H
ATOM   1439 2HH2 ARG   108      41.900  44.850  10.040  1.00  0.00           H
ATOM   1440  C   ARG   108      38.940  45.260  17.030  1.00  0.00           C
ATOM   1441  O   ARG   108      37.880  45.620  16.490  1.00  0.00           O
ATOM   1442  N   LEU   109      39.540  46.160  17.780  1.00  0.00           N
ATOM   1443  HN  LEU   109      40.470  45.980  18.090  1.00  0.00           H
ATOM   1444  CA  LEU   109      38.960  47.390  18.140  1.00  0.00           C
ATOM   1445  HA  LEU   109      37.890  47.490  18.020  1.00  0.00           H
ATOM   1446  CB  LEU   109      39.060  47.590  19.740  1.00  0.00           C
ATOM   1447  HB1 LEU   109      40.130  47.680  20.030  1.00  0.00           H
ATOM   1448  HB2 LEU   109      38.620  48.580  20.000  1.00  0.00           H
ATOM   1449  CG  LEU   109      38.300  46.460  20.550  1.00  0.00           C
ATOM   1450  HG  LEU   109      38.750  45.460  20.380  1.00  0.00           H
ATOM   1451  CD1 LEU   109      38.490  46.790  22.060  1.00  0.00           C
ATOM   1452 1HD1 LEU   109      39.570  46.890  22.330  1.00  0.00           H
ATOM   1453 2HD1 LEU   109      37.960  47.770  22.130  1.00  0.00           H
ATOM   1454 3HD1 LEU   109      37.980  46.160  22.830  1.00  0.00           H
ATOM   1455  CD2 LEU   109      36.790  46.490  20.160  1.00  0.00           C
ATOM   1456 1HD2 LEU   109      36.240  45.660  20.650  1.00  0.00           H
ATOM   1457 2HD2 LEU   109      36.290  47.460  20.360  1.00  0.00           H
ATOM   1458 3HD2 LEU   109      36.790  46.250  19.080  1.00  0.00           H
ATOM   1459  C   LEU   109      39.370  48.620  17.390  1.00  0.00           C
ATOM   1460  O   LEU   109      40.540  48.850  17.190  1.00  0.00           O
ATOM   1461  N   LYS   110      38.350  49.440  17.030  1.00  0.00           N
ATOM   1462  HN  LYS   110      37.440  49.170  17.370  1.00  0.00           H
ATOM   1463  CA  LYS   110      38.520  50.760  16.440  1.00  0.00           C
ATOM   1464  HA  LYS   110      39.200  50.640  15.600  1.00  0.00           H
ATOM   1465  CB  LYS   110      37.270  51.340  15.840  1.00  0.00           C
ATOM   1466  HB1 LYS   110      36.430  51.150  16.550  1.00  0.00           H
ATOM   1467  HB2 LYS   110      37.320  52.440  15.780  1.00  0.00           H
ATOM   1468  CG  LYS   110      36.810  50.630  14.620  1.00  0.00           C
ATOM   1469  HG1 LYS   110      37.620  50.540  13.870  1.00  0.00           H
ATOM   1470  HG2 LYS   110      36.540  49.580  14.800  1.00  0.00           H
ATOM   1471  CD  LYS   110      35.560  51.290  13.960  1.00  0.00           C
ATOM   1472  HD1 LYS   110      34.730  51.190  14.690  1.00  0.00           H
ATOM   1473  HD2 LYS   110      35.800  52.380  13.950  1.00  0.00           H
ATOM   1474  CE  LYS   110      35.100  50.730  12.650  1.00  0.00           C
ATOM   1475  HE1 LYS   110      35.980  50.640  11.970  1.00  0.00           H
ATOM   1476  HE2 LYS   110      34.550  49.780  12.710  1.00  0.00           H
ATOM   1477  NZ  LYS   110      34.060  51.550  12.010  1.00  0.00           N
ATOM   1478  HZ1 LYS   110      33.170  51.620  12.550  1.00  0.00           H
ATOM   1479  HZ2 LYS   110      34.360  52.530  11.810  1.00  0.00           H
ATOM   1480  HZ3 LYS   110      33.800  51.200  11.060  1.00  0.00           H
ATOM   1481  C   LYS   110      39.270  51.830  17.200  1.00  0.00           C
ATOM   1482  O   LYS   110      39.970  52.690  16.600  1.00  0.00           O
ATOM   1483  N   THR   111      39.140  51.890  18.500  1.00  0.00           N
ATOM   1484  HN  THR   111      38.440  51.450  19.070  1.00  0.00           H
ATOM   1485  CA  THR   111      39.990  52.740  19.340  1.00  0.00           C
ATOM   1486  HA  THR   111      40.810  53.200  18.800  1.00  0.00           H
ATOM   1487  CB  THR   111      39.240  53.970  19.970  1.00  0.00           C
ATOM   1488  HB  THR   111      39.910  54.400  20.750  1.00  0.00           H
ATOM   1489  OG1 THR   111      37.980  53.620  20.480  1.00  0.00           O
ATOM   1490  HG1 THR   111      37.690  54.410  20.950  1.00  0.00           H
ATOM   1491  CG2 THR   111      39.090  55.010  18.880  1.00  0.00           C
ATOM   1492 1HG2 THR   111      40.070  55.220  18.390  1.00  0.00           H
ATOM   1493 2HG2 THR   111      38.390  54.720  18.060  1.00  0.00           H
ATOM   1494 3HG2 THR   111      38.780  55.980  19.320  1.00  0.00           H
ATOM   1495  C   THR   111      40.540  51.860  20.400  1.00  0.00           C
ATOM   1496  O   THR   111      39.800  51.140  21.040  1.00  0.00           O
ATOM   1497  N   PRO   112      41.790  51.670  20.740  1.00  0.00           N
ATOM   1498  CD  PRO   112      42.850  52.370  20.130  1.00  0.00           C
ATOM   1499  HD1 PRO   112      42.980  53.380  20.550  1.00  0.00           H
ATOM   1500  HD2 PRO   112      42.740  52.430  19.030  1.00  0.00           H
ATOM   1501  CA  PRO   112      42.220  50.840  21.860  1.00  0.00           C
ATOM   1502  HA  PRO   112      41.950  49.830  21.570  1.00  0.00           H
ATOM   1503  CB  PRO   112      43.730  51.040  21.940  1.00  0.00           C
ATOM   1504  HB1 PRO   112      43.920  51.910  22.600  1.00  0.00           H
ATOM   1505  HB2 PRO   112      44.290  50.170  22.350  1.00  0.00           H
ATOM   1506  CG  PRO   112      44.080  51.460  20.470  1.00  0.00           C
ATOM   1507  HG1 PRO   112      44.980  52.110  20.460  1.00  0.00           H
ATOM   1508  HG2 PRO   112      44.130  50.670  19.700  1.00  0.00           H
ATOM   1509  C   PRO   112      41.540  51.110  23.200  1.00  0.00           C
ATOM   1510  O   PRO   112      41.320  52.290  23.530  1.00  0.00           O
ATOM   1511  N   ILE   113      41.260  50.090  24.030  1.00  0.00           N
ATOM   1512  HN  ILE   113      41.540  49.170  23.740  1.00  0.00           H
ATOM   1513  CA  ILE   113      40.530  50.200  25.310  1.00  0.00           C
ATOM   1514  HA  ILE   113      39.740  50.900  25.110  1.00  0.00           H
ATOM   1515  CB  ILE   113      39.790  48.900  25.650  1.00  0.00           C
ATOM   1516  HB  ILE   113      39.460  48.930  26.710  1.00  0.00           H
ATOM   1517  CG2 ILE   113      38.540  48.820  24.830  1.00  0.00           C
ATOM   1518 1HG2 ILE   113      37.980  47.950  25.210  1.00  0.00           H
ATOM   1519 2HG2 ILE   113      37.930  49.720  25.050  1.00  0.00           H
ATOM   1520 3HG2 ILE   113      38.730  48.840  23.730  1.00  0.00           H
ATOM   1521  CG1 ILE   113      40.640  47.570  25.400  1.00  0.00           C
ATOM   1522 1HG1 ILE   113      39.920  46.790  25.690  1.00  0.00           H
ATOM   1523 2HG1 ILE   113      40.870  47.490  24.320  1.00  0.00           H
ATOM   1524  CD  ILE   113      41.880  47.370  26.150  1.00  0.00           C
ATOM   1525  HD1 ILE   113      42.530  46.520  25.850  1.00  0.00           H
ATOM   1526  HD2 ILE   113      42.520  48.240  25.880  1.00  0.00           H
ATOM   1527  HD3 ILE   113      41.810  47.290  27.250  1.00  0.00           H
ATOM   1528  C   ILE   113      41.340  50.810  26.360  1.00  0.00           C
ATOM   1529  O   ILE   113      40.940  51.620  27.190  1.00  0.00           O
ATOM   1530  N   THR   114      42.700  50.660  26.220  1.00  0.00           N
ATOM   1531  HN  THR   114      43.120  50.170  25.460  1.00  0.00           H
ATOM   1532  CA  THR   114      43.680  51.050  27.270  1.00  0.00           C
ATOM   1533  HA  THR   114      43.520  50.470  28.160  1.00  0.00           H
ATOM   1534  CB  THR   114      45.140  50.590  26.930  1.00  0.00           C
ATOM   1535  HB  THR   114      45.920  51.180  27.430  1.00  0.00           H
ATOM   1536  OG1 THR   114      45.290  50.660  25.510  1.00  0.00           O
ATOM   1537  HG1 THR   114      46.150  50.270  25.350  1.00  0.00           H
ATOM   1538  CG2 THR   114      45.210  49.110  27.250  1.00  0.00           C
ATOM   1539 1HG2 THR   114      45.200  48.980  28.360  1.00  0.00           H
ATOM   1540 2HG2 THR   114      44.300  48.570  26.920  1.00  0.00           H
ATOM   1541 3HG2 THR   114      46.170  48.740  26.840  1.00  0.00           H
ATOM   1542  C   THR   114      43.700  52.510  27.740  1.00  0.00           C
ATOM   1543  O   THR   114      43.300  53.460  27.010  1.00  0.00           O
ATOM   1544  N   PHE   115      44.290  52.670  28.950  1.00  0.00           N
ATOM   1545  HN  PHE   115      44.760  51.910  29.400  1.00  0.00           H
ATOM   1546  CA  PHE   115      44.720  53.840  29.620  1.00  0.00           C
ATOM   1547  HA  PHE   115      45.490  53.540  30.320  1.00  0.00           H
ATOM   1548  CB  PHE   115      45.550  54.930  28.750  1.00  0.00           C
ATOM   1549  HB1 PHE   115      44.810  55.400  28.070  1.00  0.00           H
ATOM   1550  HB2 PHE   115      45.930  55.790  29.340  1.00  0.00           H
ATOM   1551  CG  PHE   115      46.670  54.330  27.900  1.00  0.00           C
ATOM   1552  CD1 PHE   115      47.430  53.380  28.470  1.00  0.00           C
ATOM   1553  HD1 PHE   115      47.300  53.240  29.530  1.00  0.00           H
ATOM   1554  CE1 PHE   115      48.440  52.730  27.740  1.00  0.00           C
ATOM   1555  HE1 PHE   115      49.160  52.080  28.230  1.00  0.00           H
ATOM   1556  CZ  PHE   115      48.680  53.120  26.470  1.00  0.00           C
ATOM   1557  HZ  PHE   115      49.440  52.680  25.860  1.00  0.00           H
ATOM   1558  CD2 PHE   115      46.940  54.740  26.550  1.00  0.00           C
ATOM   1559  HD2 PHE   115      46.410  55.570  26.070  1.00  0.00           H
ATOM   1560  CE2 PHE   115      47.930  54.120  25.760  1.00  0.00           C
ATOM   1561  HE2 PHE   115      48.280  54.530  24.820  1.00  0.00           H
ATOM   1562  C   PHE   115      43.590  54.350  30.430  1.00  0.00           C
ATOM   1563  O   PHE   115      43.120  55.520  30.250  1.00  0.00           O
ATOM   1564  N   ARG   116      42.940  53.490  31.290  1.00  0.00           N
ATOM   1565  HN  ARG   116      43.110  52.520  31.470  1.00  0.00           H
ATOM   1566  CA  ARG   116      41.730  53.890  31.990  1.00  0.00           C
ATOM   1567  HA  ARG   116      42.000  54.750  32.580  1.00  0.00           H
ATOM   1568  CB  ARG   116      40.520  54.080  31.110  1.00  0.00           C
ATOM   1569  HB1 ARG   116      39.570  54.120  31.700  1.00  0.00           H
ATOM   1570  HB2 ARG   116      40.550  55.040  30.560  1.00  0.00           H
ATOM   1571  CG  ARG   116      40.290  52.980  29.980  1.00  0.00           C
ATOM   1572  HG1 ARG   116      40.950  53.180  29.110  1.00  0.00           H
ATOM   1573  HG2 ARG   116      40.500  51.970  30.380  1.00  0.00           H
ATOM   1574  CD  ARG   116      38.850  52.940  29.530  1.00  0.00           C
ATOM   1575  HD1 ARG   116      38.740  52.160  28.750  1.00  0.00           H
ATOM   1576  HD2 ARG   116      38.180  52.640  30.360  1.00  0.00           H
ATOM   1577  NE  ARG   116      38.430  54.270  29.030  1.00  0.00           N
ATOM   1578  HE  ARG   116      37.660  54.770  29.400  1.00  0.00           H
ATOM   1579  CZ  ARG   116      38.860  54.750  27.850  1.00  0.00           C
ATOM   1580  NH1 ARG   116      39.620  54.230  26.930  1.00  0.00           N
ATOM   1581 1HH1 ARG   116      39.950  53.320  27.180  1.00  0.00           H
ATOM   1582 2HH1 ARG   116      39.990  54.900  26.290  1.00  0.00           H
ATOM   1583  NH2 ARG   116      38.390  55.950  27.680  1.00  0.00           N
ATOM   1584 1HH2 ARG   116      37.900  56.350  28.440  1.00  0.00           H
ATOM   1585 2HH2 ARG   116      38.790  56.540  26.980  1.00  0.00           H
ATOM   1586  C   ARG   116      41.590  52.830  33.050  1.00  0.00           C
ATOM   1587  O   ARG   116      42.230  51.790  32.980  1.00  0.00           O
ATOM   1588  N   MET   117      40.840  53.150  34.130  1.00  0.00           N
ATOM   1589  HN  MET   117      40.340  54.000  34.090  1.00  0.00           H
ATOM   1590  CA  MET   117      40.610  52.250  35.240  1.00  0.00           C
ATOM   1591  HA  MET   117      41.520  51.810  35.630  1.00  0.00           H
ATOM   1592  CB  MET   117      39.990  53.130  36.320  1.00  0.00           C
ATOM   1593  HB1 MET   117      40.640  54.020  36.500  1.00  0.00           H
ATOM   1594  HB2 MET   117      39.040  53.510  35.890  1.00  0.00           H
ATOM   1595  CG  MET   117      39.860  52.400  37.680  1.00  0.00           C
ATOM   1596  HG1 MET   117      39.320  53.130  38.310  1.00  0.00           H
ATOM   1597  HG2 MET   117      39.090  51.590  37.690  1.00  0.00           H
ATOM   1598  SD  MET   117      41.380  52.040  38.550  1.00  0.00           S
ATOM   1599  CE  MET   117      40.700  51.220  39.980  1.00  0.00           C
ATOM   1600  HE1 MET   117      41.470  50.670  40.560  1.00  0.00           H
ATOM   1601  HE2 MET   117      40.100  51.920  40.630  1.00  0.00           H
ATOM   1602  HE3 MET   117      39.980  50.440  39.670  1.00  0.00           H
ATOM   1603  C   MET   117      39.680  51.030  34.770  1.00  0.00           C
ATOM   1604  O   MET   117      38.890  51.260  33.840  1.00  0.00           O
ATOM   1605  N   ASN   118      39.730  49.810  35.370  1.00  0.00           N
ATOM   1606  HN  ASN   118      40.530  49.640  35.940  1.00  0.00           H
ATOM   1607  CA  ASN   118      38.920  48.640  35.210  1.00  0.00           C
ATOM   1608  HA  ASN   118      39.180  47.900  35.940  1.00  0.00           H
ATOM   1609  CB  ASN   118      37.360  49.030  35.420  1.00  0.00           C
ATOM   1610  HB1 ASN   118      37.060  49.980  34.910  1.00  0.00           H
ATOM   1611  HB2 ASN   118      36.770  48.180  35.000  1.00  0.00           H
ATOM   1612  CG  ASN   118      37.050  49.030  36.870  1.00  0.00           C
ATOM   1613  OD1 ASN   118      37.560  48.270  37.730  1.00  0.00           O
ATOM   1614  ND2 ASN   118      36.060  49.860  37.350  1.00  0.00           N
ATOM   1615 1HD2 ASN   118      35.750  50.610  36.770  1.00  0.00           H
ATOM   1616 2HD2 ASN   118      36.030  50.010  38.340  1.00  0.00           H
ATOM   1617  C   ASN   118      39.140  48.000  33.820  1.00  0.00           C
ATOM   1618  O   ASN   118      38.410  47.140  33.410  1.00  0.00           O
ATOM   1619  N   VAL   119      40.200  48.440  33.150  1.00  0.00           N
ATOM   1620  HN  VAL   119      40.750  49.150  33.570  1.00  0.00           H
ATOM   1621  CA  VAL   119      40.620  47.960  31.860  1.00  0.00           C
ATOM   1622  HA  VAL   119      40.070  47.050  31.690  1.00  0.00           H
ATOM   1623  CB  VAL   119      40.370  49.020  30.840  1.00  0.00           C
ATOM   1624  HB  VAL   119      40.980  49.910  31.100  1.00  0.00           H
ATOM   1625  CG1 VAL   119      40.610  48.590  29.380  1.00  0.00           C
ATOM   1626 1HG1 VAL   119      41.580  48.070  29.270  1.00  0.00           H
ATOM   1627 2HG1 VAL   119      39.870  47.800  29.120  1.00  0.00           H
ATOM   1628 3HG1 VAL   119      40.620  49.450  28.670  1.00  0.00           H
ATOM   1629  CG2 VAL   119      38.850  49.280  30.920  1.00  0.00           C
ATOM   1630 1HG2 VAL   119      38.430  49.690  29.980  1.00  0.00           H
ATOM   1631 2HG2 VAL   119      38.350  48.310  31.090  1.00  0.00           H
ATOM   1632 3HG2 VAL   119      38.600  49.910  31.790  1.00  0.00           H
ATOM   1633  C   VAL   119      42.100  47.470  31.820  1.00  0.00           C
ATOM   1634  O   VAL   119      43.080  48.190  31.730  1.00  0.00           O
ATOM   1635  N   ALA   120      42.350  46.130  31.750  1.00  0.00           N
ATOM   1636  HN  ALA   120      41.700  45.390  31.880  1.00  0.00           H
ATOM   1637  CA  ALA   120      43.730  45.580  31.560  1.00  0.00           C
ATOM   1638  HA  ALA   120      44.320  46.260  30.980  1.00  0.00           H
ATOM   1639  CB  ALA   120      44.460  45.330  32.920  1.00  0.00           C
ATOM   1640  HB1 ALA   120      45.470  44.900  32.750  1.00  0.00           H
ATOM   1641  HB2 ALA   120      44.570  46.290  33.460  1.00  0.00           H
ATOM   1642  HB3 ALA   120      43.850  44.670  33.570  1.00  0.00           H
ATOM   1643  C   ALA   120      43.660  44.200  30.840  1.00  0.00           C
ATOM   1644  O   ALA   120      42.780  43.420  31.170  1.00  0.00           O
ATOM   1645  N   PRO   121      44.600  43.820  29.960  1.00  0.00           N
ATOM   1646  CD  PRO   121      45.430  44.770  29.210  1.00  0.00           C
ATOM   1647  HD1 PRO   121      46.360  45.030  29.780  1.00  0.00           H
ATOM   1648  HD2 PRO   121      44.790  45.660  29.010  1.00  0.00           H
ATOM   1649  CA  PRO   121      44.830  42.480  29.430  1.00  0.00           C
ATOM   1650  HA  PRO   121      43.990  42.250  28.790  1.00  0.00           H
ATOM   1651  CB  PRO   121      46.080  42.690  28.510  1.00  0.00           C
ATOM   1652  HB1 PRO   121      47.030  42.650  29.100  1.00  0.00           H
ATOM   1653  HB2 PRO   121      46.140  41.910  27.730  1.00  0.00           H
ATOM   1654  CG  PRO   121      45.830  44.110  27.960  1.00  0.00           C
ATOM   1655  HG1 PRO   121      46.690  44.550  27.400  1.00  0.00           H
ATOM   1656  HG2 PRO   121      44.910  44.150  27.350  1.00  0.00           H
ATOM   1657  C   PRO   121      45.030  41.300  30.370  1.00  0.00           C
ATOM   1658  O   PRO   121      45.880  41.340  31.260  1.00  0.00           O
ATOM   1659  N   ALA   122      44.320  40.230  30.030  1.00  0.00           N
ATOM   1660  HN  ALA   122      43.640  40.310  29.300  1.00  0.00           H
ATOM   1661  CA  ALA   122      44.410  38.990  30.670  1.00  0.00           C
ATOM   1662  HA  ALA   122      44.670  39.000  31.720  1.00  0.00           H
ATOM   1663  CB  ALA   122      43.040  38.160  30.530  1.00  0.00           C
ATOM   1664  HB1 ALA   122      42.100  38.700  30.800  1.00  0.00           H
ATOM   1665  HB2 ALA   122      42.900  37.780  29.500  1.00  0.00           H
ATOM   1666  HB3 ALA   122      43.060  37.250  31.180  1.00  0.00           H
ATOM   1667  C   ALA   122      45.470  38.200  30.030  1.00  0.00           C
ATOM   1668  O   ALA   122      45.830  38.420  28.880  1.00  0.00           O
ATOM   1669  N   CYS   123      46.080  37.290  30.850  1.00  0.00           N
ATOM   1670  HN  CYS   123      45.780  37.200  31.800  1.00  0.00           H
ATOM   1671  CA  CYS   123      47.170  36.470  30.520  1.00  0.00           C
ATOM   1672  HA  CYS   123      47.770  37.100  29.860  1.00  0.00           H
ATOM   1673  CB  CYS   123      48.170  36.160  31.680  1.00  0.00           C
ATOM   1674  HB1 CYS   123      47.770  35.590  32.540  1.00  0.00           H
ATOM   1675  HB2 CYS   123      49.050  35.660  31.220  1.00  0.00           H
ATOM   1676  SG  CYS   123      48.830  37.680  32.480  1.00  0.00           S
ATOM   1677  HG1 CYS   123      47.800  37.710  33.320  1.00  0.00           H
ATOM   1678  C   CYS   123      46.820  35.190  29.760  1.00  0.00           C
ATOM   1679  O   CYS   123      46.000  34.350  30.130  1.00  0.00           O
ATOM   1680  N   LEU   124      47.470  35.030  28.570  1.00  0.00           N
ATOM   1681  HN  LEU   124      48.180  35.610  28.180  1.00  0.00           H
ATOM   1682  CA  LEU   124      47.390  33.840  27.780  1.00  0.00           C
ATOM   1683  HA  LEU   124      46.400  33.420  27.950  1.00  0.00           H
ATOM   1684  CB  LEU   124      47.730  34.110  26.360  1.00  0.00           C
ATOM   1685  HB1 LEU   124      48.720  34.610  26.270  1.00  0.00           H
ATOM   1686  HB2 LEU   124      47.900  33.150  25.820  1.00  0.00           H
ATOM   1687  CG  LEU   124      46.770  34.940  25.520  1.00  0.00           C
ATOM   1688  HG  LEU   124      46.790  36.010  25.790  1.00  0.00           H
ATOM   1689  CD1 LEU   124      47.220  34.840  24.070  1.00  0.00           C
ATOM   1690 1HD1 LEU   124      46.810  33.930  23.580  1.00  0.00           H
ATOM   1691 2HD1 LEU   124      46.790  35.750  23.580  1.00  0.00           H
ATOM   1692 3HD1 LEU   124      48.310  34.820  23.900  1.00  0.00           H
ATOM   1693  CD2 LEU   124      45.230  34.490  25.510  1.00  0.00           C
ATOM   1694 1HD2 LEU   124      44.620  34.820  24.630  1.00  0.00           H
ATOM   1695 2HD2 LEU   124      45.130  33.390  25.500  1.00  0.00           H
ATOM   1696 3HD2 LEU   124      44.670  34.980  26.350  1.00  0.00           H
ATOM   1697  C   LEU   124      48.470  32.840  28.300  1.00  0.00           C
ATOM   1698  O   LEU   124      49.700  33.140  28.340  1.00  0.00           O
ATOM   1699  N   PRO   125      48.150  31.700  28.890  1.00  0.00           N
ATOM   1700  CD  PRO   125      46.830  31.260  29.200  1.00  0.00           C
ATOM   1701  HD1 PRO   125      46.270  31.330  28.230  1.00  0.00           H
ATOM   1702  HD2 PRO   125      46.380  32.020  29.880  1.00  0.00           H
ATOM   1703  CA  PRO   125      49.230  30.790  29.350  1.00  0.00           C
ATOM   1704  HA  PRO   125      50.110  31.280  29.700  1.00  0.00           H
ATOM   1705  CB  PRO   125      48.450  30.060  30.470  1.00  0.00           C
ATOM   1706  HB1 PRO   125      48.800  29.060  30.800  1.00  0.00           H
ATOM   1707  HB2 PRO   125      48.540  30.700  31.370  1.00  0.00           H
ATOM   1708  CG  PRO   125      46.970  30.010  29.940  1.00  0.00           C
ATOM   1709  HG1 PRO   125      46.810  29.210  29.180  1.00  0.00           H
ATOM   1710  HG2 PRO   125      46.290  30.030  30.820  1.00  0.00           H
ATOM   1711  C   PRO   125      49.660  29.880  28.270  1.00  0.00           C
ATOM   1712  O   PRO   125      48.910  29.840  27.300  1.00  0.00           O
ATOM   1713  N   GLU   126      50.880  29.230  28.270  1.00  0.00           N
ATOM   1714  HN  GLU   126      51.480  29.340  29.060  1.00  0.00           H
ATOM   1715  CA  GLU   126      51.330  28.380  27.240  1.00  0.00           C
ATOM   1716  HA  GLU   126      50.990  28.920  26.370  1.00  0.00           H
ATOM   1717  CB  GLU   126      52.840  28.230  27.270  1.00  0.00           C
ATOM   1718  HB1 GLU   126      53.170  27.740  28.210  1.00  0.00           H
ATOM   1719  HB2 GLU   126      53.120  27.460  26.520  1.00  0.00           H
ATOM   1720  CG  GLU   126      53.680  29.580  26.990  1.00  0.00           C
ATOM   1721  HG1 GLU   126      53.370  30.020  26.020  1.00  0.00           H
ATOM   1722  HG2 GLU   126      53.510  30.320  27.800  1.00  0.00           H
ATOM   1723  CD  GLU   126      55.190  29.320  27.000  1.00  0.00           C
ATOM   1724  OE1 GLU   126      55.740  29.560  25.900  1.00  0.00           O
ATOM   1725  OE2 GLU   126      55.850  28.940  27.970  1.00  0.00           O
ATOM   1726  C   GLU   126      50.620  27.010  27.280  1.00  0.00           C
ATOM   1727  O   GLU   126      50.330  26.490  28.310  1.00  0.00           O
ATOM   1728  N   ARG   127      50.400  26.360  26.070  1.00  0.00           N
ATOM   1729  HN  ARG   127      50.940  26.660  25.280  1.00  0.00           H
ATOM   1730  CA  ARG   127      49.670  25.100  26.000  1.00  0.00           C
ATOM   1731  HA  ARG   127      48.600  25.280  26.050  1.00  0.00           H
ATOM   1732  CB  ARG   127      49.870  24.500  24.620  1.00  0.00           C
ATOM   1733  HB1 ARG   127      49.550  25.350  23.990  1.00  0.00           H
ATOM   1734  HB2 ARG   127      50.980  24.500  24.490  1.00  0.00           H
ATOM   1735  CG  ARG   127      49.170  23.220  24.150  1.00  0.00           C
ATOM   1736  HG1 ARG   127      49.130  22.410  24.920  1.00  0.00           H
ATOM   1737  HG2 ARG   127      48.120  23.450  23.880  1.00  0.00           H
ATOM   1738  CD  ARG   127      49.770  22.610  22.860  1.00  0.00           C
ATOM   1739  HD1 ARG   127      49.120  21.770  22.540  1.00  0.00           H
ATOM   1740  HD2 ARG   127      49.840  23.370  22.060  1.00  0.00           H
ATOM   1741  NE  ARG   127      51.130  22.080  23.230  1.00  0.00           N
ATOM   1742  HE  ARG   127      51.220  21.620  24.110  1.00  0.00           H
ATOM   1743  CZ  ARG   127      52.120  21.860  22.320  1.00  0.00           C
ATOM   1744  NH1 ARG   127      51.990  22.210  21.000  1.00  0.00           N
ATOM   1745 1HH1 ARG   127      51.220  22.730  20.640  1.00  0.00           H
ATOM   1746 2HH1 ARG   127      52.690  22.000  20.300  1.00  0.00           H
ATOM   1747  NH2 ARG   127      53.140  21.160  22.690  1.00  0.00           N
ATOM   1748 1HH2 ARG   127      53.270  20.990  23.670  1.00  0.00           H
ATOM   1749 2HH2 ARG   127      53.960  21.050  22.130  1.00  0.00           H
ATOM   1750  C   ARG   127      49.910  24.010  26.990  1.00  0.00           C
ATOM   1751  O   ARG   127      49.000  23.620  27.690  1.00  0.00           O
ATOM   1752  N   ASP   128      51.140  23.470  27.000  1.00  0.00           N
ATOM   1753  HN  ASP   128      51.790  23.670  26.260  1.00  0.00           H
ATOM   1754  CA  ASP   128      51.490  22.360  27.850  1.00  0.00           C
ATOM   1755  HA  ASP   128      50.650  21.690  27.750  1.00  0.00           H
ATOM   1756  CB  ASP   128      52.810  21.710  27.300  1.00  0.00           C
ATOM   1757  HB1 ASP   128      53.690  22.390  27.290  1.00  0.00           H
ATOM   1758  HB2 ASP   128      52.960  20.820  27.940  1.00  0.00           H
ATOM   1759  CG  ASP   128      52.630  21.100  25.900  1.00  0.00           C
ATOM   1760  OD1 ASP   128      51.520  20.790  25.450  1.00  0.00           O
ATOM   1761  OD2 ASP   128      53.720  20.810  25.320  1.00  0.00           O
ATOM   1762  C   ASP   128      51.490  22.610  29.400  1.00  0.00           C
ATOM   1763  O   ASP   128      50.990  21.740  30.160  1.00  0.00           O
ATOM   1764  N   TRP   129      52.060  23.720  29.910  1.00  0.00           N
ATOM   1765  HN  TRP   129      52.660  24.350  29.410  1.00  0.00           H
ATOM   1766  CA  TRP   129      51.930  24.110  31.320  1.00  0.00           C
ATOM   1767  HA  TRP   129      52.150  23.240  31.910  1.00  0.00           H
ATOM   1768  CB  TRP   129      53.080  25.190  31.630  1.00  0.00           C
ATOM   1769  HB1 TRP   129      54.050  24.690  31.440  1.00  0.00           H
ATOM   1770  HB2 TRP   129      52.950  26.050  30.940  1.00  0.00           H
ATOM   1771  CG  TRP   129      53.160  25.770  33.070  1.00  0.00           C
ATOM   1772  CD1 TRP   129      53.720  25.290  34.160  1.00  0.00           C
ATOM   1773  HD1 TRP   129      54.280  24.370  34.220  1.00  0.00           H
ATOM   1774  NE1 TRP   129      53.430  26.050  35.250  1.00  0.00           N
ATOM   1775  HE1 TRP   129      53.750  26.120  36.180  1.00  0.00           H
ATOM   1776  CE2 TRP   129      52.640  27.100  34.870  1.00  0.00           C
ATOM   1777  CD2 TRP   129      52.540  27.020  33.460  1.00  0.00           C
ATOM   1778  CE3 TRP   129      51.860  27.930  32.700  1.00  0.00           C
ATOM   1779  HE3 TRP   129      51.710  27.810  31.630  1.00  0.00           H
ATOM   1780  CZ3 TRP   129      51.190  28.920  33.360  1.00  0.00           C
ATOM   1781  HZ3 TRP   129      50.490  29.600  32.890  1.00  0.00           H
ATOM   1782  CZ2 TRP   129      52.090  28.180  35.590  1.00  0.00           C
ATOM   1783  HZ2 TRP   129      52.120  28.360  36.660  1.00  0.00           H
ATOM   1784  CH2 TRP   129      51.430  29.140  34.770  1.00  0.00           C
ATOM   1785  HH2 TRP   129      50.880  29.960  35.200  1.00  0.00           H
ATOM   1786  C   TRP   129      50.590  24.560  31.760  1.00  0.00           C
ATOM   1787  O   TRP   129      50.160  24.300  32.890  1.00  0.00           O
ATOM   1788  N   ALA   130      49.750  25.190  30.840  1.00  0.00           N
ATOM   1789  HN  ALA   130      50.180  25.390  29.970  1.00  0.00           H
ATOM   1790  CA  ALA   130      48.310  25.490  31.040  1.00  0.00           C
ATOM   1791  HA  ALA   130      48.200  25.920  32.030  1.00  0.00           H
ATOM   1792  CB  ALA   130      47.730  26.330  29.890  1.00  0.00           C
ATOM   1793  HB1 ALA   130      48.370  27.220  29.700  1.00  0.00           H
ATOM   1794  HB2 ALA   130      47.680  25.760  28.940  1.00  0.00           H
ATOM   1795  HB3 ALA   130      46.700  26.690  30.100  1.00  0.00           H
ATOM   1796  C   ALA   130      47.520  24.240  31.210  1.00  0.00           C
ATOM   1797  O   ALA   130      46.710  24.020  32.160  1.00  0.00           O
ATOM   1798  N   GLU   131      47.760  23.250  30.310  1.00  0.00           N
ATOM   1799  HN  GLU   131      48.370  23.490  29.570  1.00  0.00           H
ATOM   1800  CA  GLU   131      47.010  22.000  30.270  1.00  0.00           C
ATOM   1801  HA  GLU   131      45.970  22.220  30.450  1.00  0.00           H
ATOM   1802  CB  GLU   131      47.590  21.250  28.990  1.00  0.00           C
ATOM   1803  HB1 GLU   131      48.660  21.490  28.830  1.00  0.00           H
ATOM   1804  HB2 GLU   131      47.440  20.160  29.080  1.00  0.00           H
ATOM   1805  CG  GLU   131      46.750  21.740  27.750  1.00  0.00           C
ATOM   1806  HG1 GLU   131      46.710  22.860  27.720  1.00  0.00           H
ATOM   1807  HG2 GLU   131      47.220  21.450  26.800  1.00  0.00           H
ATOM   1808  CD  GLU   131      45.370  21.190  27.750  1.00  0.00           C
ATOM   1809  OE1 GLU   131      45.090  19.990  27.810  1.00  0.00           O
ATOM   1810  OE2 GLU   131      44.450  22.100  27.650  1.00  0.00           O
ATOM   1811  C   GLU   131      47.270  21.190  31.510  1.00  0.00           C
ATOM   1812  O   GLU   131      46.480  20.370  31.990  1.00  0.00           O
ATOM   1813  N   SER   132      48.520  21.370  32.070  1.00  0.00           N
ATOM   1814  HN  SER   132      49.170  21.970  31.630  1.00  0.00           H
ATOM   1815  CA  SER   132      48.950  20.670  33.230  1.00  0.00           C
ATOM   1816  HA  SER   132      48.370  19.760  33.170  1.00  0.00           H
ATOM   1817  CB  SER   132      50.390  20.100  33.350  1.00  0.00           C
ATOM   1818  HB1 SER   132      50.500  19.820  34.420  1.00  0.00           H
ATOM   1819  HB2 SER   132      50.520  19.210  32.720  1.00  0.00           H
ATOM   1820  OG  SER   132      51.290  21.130  32.930  1.00  0.00           O
ATOM   1821  HG1 SER   132      51.410  21.160  31.970  1.00  0.00           H
ATOM   1822  C   SER   132      48.540  21.370  34.560  1.00  0.00           C
ATOM   1823  O   SER   132      47.530  21.030  35.170  1.00  0.00           O
ATOM   1824  N   THR   133      49.290  22.460  34.980  1.00  0.00           N
ATOM   1825  HN  THR   133      49.900  22.800  34.280  1.00  0.00           H
ATOM   1826  CA  THR   133      49.160  23.280  36.180  1.00  0.00           C
ATOM   1827  HA  THR   133      49.330  22.600  37.000  1.00  0.00           H
ATOM   1828  CB  THR   133      50.170  24.450  36.260  1.00  0.00           C
ATOM   1829  HB  THR   133      50.090  25.160  35.410  1.00  0.00           H
ATOM   1830  OG1 THR   133      51.480  23.860  36.280  1.00  0.00           O
ATOM   1831  HG1 THR   133      51.930  24.020  35.450  1.00  0.00           H
ATOM   1832  CG2 THR   133      50.020  25.310  37.530  1.00  0.00           C
ATOM   1833 1HG2 THR   133      51.050  25.660  37.760  1.00  0.00           H
ATOM   1834 2HG2 THR   133      49.320  26.160  37.380  1.00  0.00           H
ATOM   1835 3HG2 THR   133      49.770  24.780  38.470  1.00  0.00           H
ATOM   1836  C   THR   133      47.780  23.850  36.440  1.00  0.00           C
ATOM   1837  O   THR   133      47.090  23.650  37.430  1.00  0.00           O
ATOM   1838  N   LEU   134      47.290  24.570  35.440  1.00  0.00           N
ATOM   1839  HN  LEU   134      47.820  24.690  34.600  1.00  0.00           H
ATOM   1840  CA  LEU   134      46.010  25.340  35.390  1.00  0.00           C
ATOM   1841  HA  LEU   134      46.020  25.920  36.300  1.00  0.00           H
ATOM   1842  CB  LEU   134      45.870  26.430  34.290  1.00  0.00           C
ATOM   1843  HB1 LEU   134      45.730  25.930  33.320  1.00  0.00           H
ATOM   1844  HB2 LEU   134      44.910  26.900  34.570  1.00  0.00           H
ATOM   1845  CG  LEU   134      46.990  27.430  34.280  1.00  0.00           C
ATOM   1846  HG  LEU   134      47.890  26.900  33.890  1.00  0.00           H
ATOM   1847  CD1 LEU   134      46.680  28.580  33.320  1.00  0.00           C
ATOM   1848 1HD1 LEU   134      46.480  28.280  32.270  1.00  0.00           H
ATOM   1849 2HD1 LEU   134      45.750  29.070  33.690  1.00  0.00           H
ATOM   1850 3HD1 LEU   134      47.470  29.360  33.410  1.00  0.00           H
ATOM   1851  CD2 LEU   134      47.320  28.070  35.660  1.00  0.00           C
ATOM   1852 1HD2 LEU   134      47.530  27.370  36.500  1.00  0.00           H
ATOM   1853 2HD2 LEU   134      48.210  28.720  35.540  1.00  0.00           H
ATOM   1854 3HD2 LEU   134      46.460  28.730  35.900  1.00  0.00           H
ATOM   1855  C   LEU   134      44.780  24.590  35.600  1.00  0.00           C
ATOM   1856  O   LEU   134      43.960  24.920  36.440  1.00  0.00           O
ATOM   1857  N   MET   135      44.630  23.430  34.880  1.00  0.00           N
ATOM   1858  HN  MET   135      45.370  23.220  34.240  1.00  0.00           H
ATOM   1859  CA  MET   135      43.400  22.600  34.820  1.00  0.00           C
ATOM   1860  HA  MET   135      42.520  23.210  34.980  1.00  0.00           H
ATOM   1861  CB  MET   135      43.320  21.910  33.430  1.00  0.00           C
ATOM   1862  HB1 MET   135      44.250  21.340  33.250  1.00  0.00           H
ATOM   1863  HB2 MET   135      42.460  21.200  33.360  1.00  0.00           H
ATOM   1864  CG  MET   135      43.370  22.830  32.190  1.00  0.00           C
ATOM   1865  HG1 MET   135      44.010  23.730  32.320  1.00  0.00           H
ATOM   1866  HG2 MET   135      43.730  22.210  31.350  1.00  0.00           H
ATOM   1867  SD  MET   135      41.700  23.380  31.770  1.00  0.00           S
ATOM   1868  CE  MET   135      42.320  24.480  30.470  1.00  0.00           C
ATOM   1869  HE1 MET   135      41.510  24.650  29.720  1.00  0.00           H
ATOM   1870  HE2 MET   135      42.860  25.300  30.990  1.00  0.00           H
ATOM   1871  HE3 MET   135      43.130  23.980  29.900  1.00  0.00           H
ATOM   1872  C   MET   135      43.360  21.610  35.950  1.00  0.00           C
ATOM   1873  O   MET   135      42.280  21.210  36.360  1.00  0.00           O
ATOM   1874  N   THR   136      44.560  21.420  36.620  1.00  0.00           N
ATOM   1875  HN  THR   136      45.390  21.810  36.230  1.00  0.00           H
ATOM   1876  CA  THR   136      44.530  20.720  37.920  1.00  0.00           C
ATOM   1877  HA  THR   136      43.670  20.070  38.010  1.00  0.00           H
ATOM   1878  CB  THR   136      45.720  19.790  38.050  1.00  0.00           C
ATOM   1879  HB  THR   136      45.810  19.350  39.080  1.00  0.00           H
ATOM   1880  OG1 THR   136      46.930  20.390  37.750  1.00  0.00           O
ATOM   1881  HG1 THR   136      46.890  20.290  36.800  1.00  0.00           H
ATOM   1882  CG2 THR   136      45.530  18.640  37.100  1.00  0.00           C
ATOM   1883 1HG2 THR   136      45.560  19.060  36.070  1.00  0.00           H
ATOM   1884 2HG2 THR   136      46.270  17.820  37.160  1.00  0.00           H
ATOM   1885 3HG2 THR   136      44.510  18.200  37.240  1.00  0.00           H
ATOM   1886  C   THR   136      44.660  21.700  39.120  1.00  0.00           C
ATOM   1887  O   THR   136      44.790  21.260  40.270  1.00  0.00           O
ATOM   1888  N   GLN   137      44.490  23.070  38.980  1.00  0.00           N
ATOM   1889  HN  GLN   137      44.210  23.460  38.110  1.00  0.00           H
ATOM   1890  CA  GLN   137      44.050  23.870  40.110  1.00  0.00           C
ATOM   1891  HA  GLN   137      44.760  23.750  40.920  1.00  0.00           H
ATOM   1892  CB  GLN   137      43.980  25.360  39.740  1.00  0.00           C
ATOM   1893  HB1 GLN   137      43.260  25.500  38.910  1.00  0.00           H
ATOM   1894  HB2 GLN   137      43.620  25.890  40.650  1.00  0.00           H
ATOM   1895  CG  GLN   137      45.340  26.050  39.400  1.00  0.00           C
ATOM   1896  HG1 GLN   137      45.620  25.620  38.420  1.00  0.00           H
ATOM   1897  HG2 GLN   137      45.290  27.170  39.370  1.00  0.00           H
ATOM   1898  CD  GLN   137      46.440  25.700  40.430  1.00  0.00           C
ATOM   1899  OE1 GLN   137      46.780  26.480  41.350  1.00  0.00           O
ATOM   1900  NE2 GLN   137      47.130  24.590  40.130  1.00  0.00           N
ATOM   1901 1HE2 GLN   137      47.060  24.060  39.290  1.00  0.00           H
ATOM   1902 2HE2 GLN   137      47.940  24.330  40.680  1.00  0.00           H
ATOM   1903  C   GLN   137      42.650  23.420  40.610  1.00  0.00           C
ATOM   1904  O   GLN   137      41.820  22.960  39.830  1.00  0.00           O
ATOM   1905  N   LYS   138      42.430  23.600  41.930  1.00  0.00           N
ATOM   1906  HN  LYS   138      43.200  23.920  42.460  1.00  0.00           H
ATOM   1907  CA  LYS   138      41.090  23.400  42.490  1.00  0.00           C
ATOM   1908  HA  LYS   138      40.810  22.410  42.200  1.00  0.00           H
ATOM   1909  CB  LYS   138      41.110  23.510  44.050  1.00  0.00           C
ATOM   1910  HB1 LYS   138      41.770  24.380  44.210  1.00  0.00           H
ATOM   1911  HB2 LYS   138      40.060  23.680  44.340  1.00  0.00           H
ATOM   1912  CG  LYS   138      41.690  22.340  44.800  1.00  0.00           C
ATOM   1913  HG1 LYS   138      42.780  22.250  44.580  1.00  0.00           H
ATOM   1914  HG2 LYS   138      41.630  22.600  45.880  1.00  0.00           H
ATOM   1915  CD  LYS   138      40.870  21.110  44.640  1.00  0.00           C
ATOM   1916  HD1 LYS   138      39.840  21.400  44.980  1.00  0.00           H
ATOM   1917  HD2 LYS   138      40.800  20.680  43.610  1.00  0.00           H
ATOM   1918  CE  LYS   138      41.310  19.920  45.520  1.00  0.00           C
ATOM   1919  HE1 LYS   138      42.300  19.650  45.090  1.00  0.00           H
ATOM   1920  HE2 LYS   138      41.350  20.390  46.530  1.00  0.00           H
ATOM   1921  NZ  LYS   138      40.420  18.730  45.510  1.00  0.00           N
ATOM   1922  HZ1 LYS   138      40.910  17.850  45.800  1.00  0.00           H
ATOM   1923  HZ2 LYS   138      39.630  18.910  46.160  1.00  0.00           H
ATOM   1924  HZ3 LYS   138      40.110  18.430  44.570  1.00  0.00           H
ATOM   1925  C   LYS   138      39.970  24.230  41.920  1.00  0.00           C
ATOM   1926  O   LYS   138      38.880  23.720  41.620  1.00  0.00           O
ATOM   1927  N   THR   139      40.350  25.500  41.680  1.00  0.00           N
ATOM   1928  HN  THR   139      41.280  25.740  41.970  1.00  0.00           H
ATOM   1929  CA  THR   139      39.380  26.460  41.220  1.00  0.00           C
ATOM   1930  HA  THR   139      38.570  25.880  40.780  1.00  0.00           H
ATOM   1931  CB  THR   139      38.790  27.450  42.270  1.00  0.00           C
ATOM   1932  HB  THR   139      38.040  28.130  41.840  1.00  0.00           H
ATOM   1933  OG1 THR   139      39.810  28.180  42.970  1.00  0.00           O
ATOM   1934  HG1 THR   139      40.580  27.740  42.650  1.00  0.00           H
ATOM   1935  CG2 THR   139      38.200  26.640  43.380  1.00  0.00           C
ATOM   1936 1HG2 THR   139      37.750  27.300  44.160  1.00  0.00           H
ATOM   1937 2HG2 THR   139      37.420  26.030  42.860  1.00  0.00           H
ATOM   1938 3HG2 THR   139      38.810  25.910  43.930  1.00  0.00           H
ATOM   1939  C   THR   139      39.790  27.370  40.070  1.00  0.00           C
ATOM   1940  O   THR   139      40.840  27.970  39.990  1.00  0.00           O
ATOM   1941  N   GLY   140      38.870  27.630  39.130  1.00  0.00           N
ATOM   1942  HN  GLY   140      38.010  27.150  39.290  1.00  0.00           H
ATOM   1943  CA  GLY   140      38.830  28.830  38.210  1.00  0.00           C
ATOM   1944  HA1 GLY   140      39.820  29.240  38.040  1.00  0.00           H
ATOM   1945  HA2 GLY   140      38.480  28.450  37.260  1.00  0.00           H
ATOM   1946  C   GLY   140      37.830  29.840  38.690  1.00  0.00           C
ATOM   1947  O   GLY   140      37.170  29.520  39.680  1.00  0.00           O
ATOM   1948  N   ILE   141      37.770  30.990  38.030  1.00  0.00           N
ATOM   1949  HN  ILE   141      38.170  31.140  37.130  1.00  0.00           H
ATOM   1950  CA  ILE   141      36.980  32.160  38.440  1.00  0.00           C
ATOM   1951  HA  ILE   141      36.200  31.900  39.150  1.00  0.00           H
ATOM   1952  CB  ILE   141      37.800  33.310  38.960  1.00  0.00           C
ATOM   1953  HB  ILE   141      38.550  33.530  38.170  1.00  0.00           H
ATOM   1954  CG2 ILE   141      37.030  34.610  39.280  1.00  0.00           C
ATOM   1955 1HG2 ILE   141      37.770  35.370  39.600  1.00  0.00           H
ATOM   1956 2HG2 ILE   141      36.600  35.010  38.340  1.00  0.00           H
ATOM   1957 3HG2 ILE   141      36.250  34.500  40.060  1.00  0.00           H
ATOM   1958  CG1 ILE   141      38.620  32.900  40.230  1.00  0.00           C
ATOM   1959 1HG1 ILE   141      38.180  33.230  41.190  1.00  0.00           H
ATOM   1960 2HG1 ILE   141      38.690  31.790  40.340  1.00  0.00           H
ATOM   1961  CD  ILE   141      40.070  33.520  40.180  1.00  0.00           C
ATOM   1962  HD1 ILE   141      40.070  34.600  40.400  1.00  0.00           H
ATOM   1963  HD2 ILE   141      40.770  33.090  40.930  1.00  0.00           H
ATOM   1964  HD3 ILE   141      40.550  33.340  39.190  1.00  0.00           H
ATOM   1965  C   ILE   141      36.310  32.640  37.160  1.00  0.00           C
ATOM   1966  O   ILE   141      36.940  32.730  36.090  1.00  0.00           O
ATOM   1967  N   VAL   142      34.980  32.850  37.260  1.00  0.00           N
ATOM   1968  HN  VAL   142      34.560  32.720  38.150  1.00  0.00           H
ATOM   1969  CA  VAL   142      34.150  33.260  36.170  1.00  0.00           C
ATOM   1970  HA  VAL   142      34.680  33.310  35.240  1.00  0.00           H
ATOM   1971  CB  VAL   142      33.130  32.200  35.810  1.00  0.00           C
ATOM   1972  HB  VAL   142      33.630  31.310  35.380  1.00  0.00           H
ATOM   1973  CG1 VAL   142      32.500  31.700  37.130  1.00  0.00           C
ATOM   1974 1HG1 VAL   142      31.620  31.080  36.830  1.00  0.00           H
ATOM   1975 2HG1 VAL   142      33.140  30.990  37.690  1.00  0.00           H
ATOM   1976 3HG1 VAL   142      32.240  32.510  37.850  1.00  0.00           H
ATOM   1977  CG2 VAL   142      32.060  32.730  34.850  1.00  0.00           C
ATOM   1978 1HG2 VAL   142      31.440  33.530  35.330  1.00  0.00           H
ATOM   1979 2HG2 VAL   142      32.440  33.030  33.850  1.00  0.00           H
ATOM   1980 3HG2 VAL   142      31.320  31.970  34.560  1.00  0.00           H
ATOM   1981  C   VAL   142      33.590  34.580  36.570  1.00  0.00           C
ATOM   1982  O   VAL   142      33.370  34.820  37.740  1.00  0.00           O
ATOM   1983  N   SER   143      33.310  35.480  35.640  1.00  0.00           N
ATOM   1984  HN  SER   143      33.390  35.340  34.660  1.00  0.00           H
ATOM   1985  CA  SER   143      32.950  36.850  36.000  1.00  0.00           C
ATOM   1986  HA  SER   143      32.330  36.790  36.890  1.00  0.00           H
ATOM   1987  CB  SER   143      34.110  37.900  36.250  1.00  0.00           C
ATOM   1988  HB1 SER   143      33.680  38.880  36.580  1.00  0.00           H
ATOM   1989  HB2 SER   143      34.850  37.580  37.020  1.00  0.00           H
ATOM   1990  OG  SER   143      34.940  38.260  35.120  1.00  0.00           O
ATOM   1991  HG1 SER   143      34.350  38.770  34.550  1.00  0.00           H
ATOM   1992  C   SER   143      31.970  37.180  34.890  1.00  0.00           C
ATOM   1993  O   SER   143      32.150  36.820  33.740  1.00  0.00           O
ATOM   1994  N   GLY   144      30.960  37.950  35.200  1.00  0.00           N
ATOM   1995  HN  GLY   144      30.870  38.290  36.140  1.00  0.00           H
ATOM   1996  CA  GLY   144      29.920  38.350  34.240  1.00  0.00           C
ATOM   1997  HA1 GLY   144      30.430  38.920  33.470  1.00  0.00           H
ATOM   1998  HA2 GLY   144      29.510  37.440  33.810  1.00  0.00           H
ATOM   1999  C   GLY   144      28.880  39.430  34.640  1.00  0.00           C
ATOM   2000  O   GLY   144      28.820  39.970  35.750  1.00  0.00           O
ATOM   2001  N   PHE   145      28.060  39.890  33.680  1.00  0.00           N
ATOM   2002  HN  PHE   145      28.250  39.760  32.700  1.00  0.00           H
ATOM   2003  CA  PHE   145      26.870  40.690  33.780  1.00  0.00           C
ATOM   2004  HA  PHE   145      26.800  40.930  34.830  1.00  0.00           H
ATOM   2005  CB  PHE   145      26.910  42.010  32.960  1.00  0.00           C
ATOM   2006  HB1 PHE   145      26.960  41.980  31.850  1.00  0.00           H
ATOM   2007  HB2 PHE   145      26.050  42.670  33.230  1.00  0.00           H
ATOM   2008  CG  PHE   145      28.180  42.810  33.420  1.00  0.00           C
ATOM   2009  CD1 PHE   145      27.970  43.950  34.280  1.00  0.00           C
ATOM   2010  HD1 PHE   145      26.990  44.050  34.700  1.00  0.00           H
ATOM   2011  CE1 PHE   145      28.950  44.860  34.640  1.00  0.00           C
ATOM   2012  HE1 PHE   145      28.700  45.680  35.290  1.00  0.00           H
ATOM   2013  CZ  PHE   145      30.320  44.590  34.160  1.00  0.00           C
ATOM   2014  HZ  PHE   145      31.130  45.230  34.440  1.00  0.00           H
ATOM   2015  CD2 PHE   145      29.480  42.610  33.000  1.00  0.00           C
ATOM   2016  HD2 PHE   145      29.650  41.720  32.410  1.00  0.00           H
ATOM   2017  CE2 PHE   145      30.540  43.490  33.350  1.00  0.00           C
ATOM   2018  HE2 PHE   145      31.570  43.290  33.110  1.00  0.00           H
ATOM   2019  C   PHE   145      25.620  40.010  33.550  1.00  0.00           C
ATOM   2020  O   PHE   145      24.590  40.670  33.460  1.00  0.00           O
ATOM   2021  N   GLY   146      25.640  38.660  33.420  1.00  0.00           N
ATOM   2022  HN  GLY   146      26.430  38.150  33.750  1.00  0.00           H
ATOM   2023  CA  GLY   146      24.490  37.850  33.090  1.00  0.00           C
ATOM   2024  HA1 GLY   146      24.100  38.150  32.120  1.00  0.00           H
ATOM   2025  HA2 GLY   146      24.870  36.840  33.100  1.00  0.00           H
ATOM   2026  C   GLY   146      23.340  37.930  34.000  1.00  0.00           C
ATOM   2027  O   GLY   146      23.120  38.860  34.800  1.00  0.00           O
ATOM   2028  N   ARG   147      22.430  36.890  33.920  1.00  0.00           N
ATOM   2029  HN  ARG   147      22.790  36.140  33.380  1.00  0.00           H
ATOM   2030  CA  ARG   147      21.280  36.810  34.740  1.00  0.00           C
ATOM   2031  HA  ARG   147      20.770  37.750  34.650  1.00  0.00           H
ATOM   2032  CB  ARG   147      20.190  35.780  34.310  1.00  0.00           C
ATOM   2033  HB1 ARG   147      20.670  34.780  34.270  1.00  0.00           H
ATOM   2034  HB2 ARG   147      19.360  35.930  35.040  1.00  0.00           H
ATOM   2035  CG  ARG   147      19.460  36.020  32.970  1.00  0.00           C
ATOM   2036  HG1 ARG   147      19.030  37.040  32.840  1.00  0.00           H
ATOM   2037  HG2 ARG   147      20.330  36.010  32.280  1.00  0.00           H
ATOM   2038  CD  ARG   147      18.520  34.890  32.550  1.00  0.00           C
ATOM   2039  HD1 ARG   147      19.090  33.950  32.660  1.00  0.00           H
ATOM   2040  HD2 ARG   147      17.620  35.040  33.180  1.00  0.00           H
ATOM   2041  NE  ARG   147      18.230  35.220  31.120  1.00  0.00           N
ATOM   2042  HE  ARG   147      18.560  36.090  30.770  1.00  0.00           H
ATOM   2043  CZ  ARG   147      17.210  34.640  30.470  1.00  0.00           C
ATOM   2044  NH1 ARG   147      16.670  33.490  30.920  1.00  0.00           N
ATOM   2045 1HH1 ARG   147      16.850  33.250  31.860  1.00  0.00           H
ATOM   2046 2HH1 ARG   147      15.780  33.200  30.550  1.00  0.00           H
ATOM   2047  NH2 ARG   147      16.940  34.980  29.230  1.00  0.00           N
ATOM   2048 1HH2 ARG   147      17.460  35.750  28.870  1.00  0.00           H
ATOM   2049 2HH2 ARG   147      16.530  34.300  28.600  1.00  0.00           H
ATOM   2050  C   ARG   147      21.610  36.600  36.240  1.00  0.00           C
ATOM   2051  O   ARG   147      22.530  35.850  36.590  1.00  0.00           O
ATOM   2052  N   THR   148      20.820  37.240  37.120  1.00  0.00           N
ATOM   2053  HN  THR   148      20.070  37.840  36.860  1.00  0.00           H
ATOM   2054  CA  THR   148      20.760  36.980  38.560  1.00  0.00           C
ATOM   2055  HA  THR   148      21.780  36.990  38.900  1.00  0.00           H
ATOM   2056  CB  THR   148      20.080  38.090  39.390  1.00  0.00           C
ATOM   2057  HB  THR   148      20.100  37.860  40.480  1.00  0.00           H
ATOM   2058  OG1 THR   148      18.720  38.310  39.080  1.00  0.00           O
ATOM   2059  HG1 THR   148      18.650  39.150  38.630  1.00  0.00           H
ATOM   2060  CG2 THR   148      20.820  39.430  39.420  1.00  0.00           C
ATOM   2061 1HG2 THR   148      21.850  39.360  39.830  1.00  0.00           H
ATOM   2062 2HG2 THR   148      20.900  39.780  38.350  1.00  0.00           H
ATOM   2063 3HG2 THR   148      20.440  40.300  39.990  1.00  0.00           H
ATOM   2064  C   THR   148      20.200  35.620  39.030  1.00  0.00           C
ATOM   2065  O   THR   148      20.540  35.160  40.140  1.00  0.00           O
ATOM   2066  N   HIS   149      19.330  34.980  38.230  1.00  0.00           N
ATOM   2067  HN  HIS   149      19.210  35.400  37.330  1.00  0.00           H
ATOM   2068  CA  HIS   149      18.810  33.670  38.410  1.00  0.00           C
ATOM   2069  HA  HIS   149      19.680  33.070  38.640  1.00  0.00           H
ATOM   2070  CB  HIS   149      17.770  33.430  39.500  1.00  0.00           C
ATOM   2071  HB1 HIS   149      17.300  32.420  39.370  1.00  0.00           H
ATOM   2072  HB2 HIS   149      18.210  33.570  40.500  1.00  0.00           H
ATOM   2073  ND1 HIS   149      15.420  34.310  38.880  1.00  0.00           N
ATOM   2074  CG  HIS   149      16.660  34.460  39.520  1.00  0.00           C
ATOM   2075  CE1 HIS   149      14.640  35.230  39.440  1.00  0.00           C
ATOM   2076  HE1 HIS   149      13.640  35.310  39.020  1.00  0.00           H
ATOM   2077  NE2 HIS   149      15.320  36.040  40.260  1.00  0.00           N
ATOM   2078  HE2 HIS   149      14.990  36.890  40.650  1.00  0.00           H
ATOM   2079  CD2 HIS   149      16.620  35.540  40.350  1.00  0.00           C
ATOM   2080  HD2 HIS   149      17.280  35.920  41.130  1.00  0.00           H
ATOM   2081  C   HIS   149      18.440  33.230  37.000  1.00  0.00           C
ATOM   2082  O   HIS   149      18.490  34.090  36.130  1.00  0.00           O
ATOM   2083  N   GLU   150      18.070  31.990  36.700  1.00  0.00           N
ATOM   2084  HN  GLU   150      18.110  31.350  37.460  1.00  0.00           H
ATOM   2085  CA  GLU   150      17.750  31.450  35.410  1.00  0.00           C
ATOM   2086  HA  GLU   150      18.640  31.410  34.790  1.00  0.00           H
ATOM   2087  CB  GLU   150      17.270  30.030  35.640  1.00  0.00           C
ATOM   2088  HB1 GLU   150      18.190  29.490  35.950  1.00  0.00           H
ATOM   2089  HB2 GLU   150      16.640  30.000  36.560  1.00  0.00           H
ATOM   2090  CG  GLU   150      16.650  29.290  34.370  1.00  0.00           C
ATOM   2091  HG1 GLU   150      15.630  29.650  34.090  1.00  0.00           H
ATOM   2092  HG2 GLU   150      17.330  29.270  33.490  1.00  0.00           H
ATOM   2093  CD  GLU   150      16.490  27.820  34.590  1.00  0.00           C
ATOM   2094  OE1 GLU   150      17.340  27.180  35.230  1.00  0.00           O
ATOM   2095  OE2 GLU   150      15.350  27.320  34.220  1.00  0.00           O
ATOM   2096  C   GLU   150      16.710  32.200  34.590  1.00  0.00           C
ATOM   2097  O   GLU   150      16.860  32.630  33.400  1.00  0.00           O
ATOM   2098  N   LYS   151      15.660  32.550  35.330  1.00  0.00           N
ATOM   2099  HN  LYS   151      15.660  32.270  36.290  1.00  0.00           H
ATOM   2100  CA  LYS   151      14.580  33.330  34.890  1.00  0.00           C
ATOM   2101  HA  LYS   151      14.600  33.350  33.800  1.00  0.00           H
ATOM   2102  CB  LYS   151      13.260  32.730  35.380  1.00  0.00           C
ATOM   2103  HB1 LYS   151      13.220  32.980  36.460  1.00  0.00           H
ATOM   2104  HB2 LYS   151      12.400  33.200  34.860  1.00  0.00           H
ATOM   2105  CG  LYS   151      13.150  31.180  35.510  1.00  0.00           C
ATOM   2106  HG1 LYS   151      14.120  30.780  35.890  1.00  0.00           H
ATOM   2107  HG2 LYS   151      12.510  31.160  36.420  1.00  0.00           H
ATOM   2108  CD  LYS   151      12.680  30.380  34.250  1.00  0.00           C
ATOM   2109  HD1 LYS   151      11.920  30.950  33.660  1.00  0.00           H
ATOM   2110  HD2 LYS   151      13.440  30.230  33.450  1.00  0.00           H
ATOM   2111  CE  LYS   151      12.040  29.020  34.540  1.00  0.00           C
ATOM   2112  HE1 LYS   151      11.200  29.030  35.280  1.00  0.00           H
ATOM   2113  HE2 LYS   151      11.830  28.410  33.650  1.00  0.00           H
ATOM   2114  NZ  LYS   151      13.060  28.150  35.170  1.00  0.00           N
ATOM   2115  HZ1 LYS   151      12.760  27.170  35.320  1.00  0.00           H
ATOM   2116  HZ2 LYS   151      14.000  28.070  34.740  1.00  0.00           H
ATOM   2117  HZ3 LYS   151      13.290  28.560  36.100  1.00  0.00           H
ATOM   2118  C   LYS   151      14.790  34.740  35.310  1.00  0.00           C
ATOM   2119  O   LYS   151      13.870  35.530  35.290  1.00  0.00           O
ATOM   2120  N   GLY   152      15.940  35.130  35.850  1.00  0.00           N
ATOM   2121  HN  GLY   152      16.630  34.410  35.980  1.00  0.00           H
ATOM   2122  CA  GLY   152      16.240  36.500  36.320  1.00  0.00           C
ATOM   2123  HA1 GLY   152      15.480  36.910  36.980  1.00  0.00           H
ATOM   2124  HA2 GLY   152      17.160  36.390  36.870  1.00  0.00           H
ATOM   2125  C   GLY   152      16.370  37.540  35.330  1.00  0.00           C
ATOM   2126  O   GLY   152      16.590  37.310  34.120  1.00  0.00           O
ATOM   2127  N   ARG   153      16.260  38.700  35.790  1.00  0.00           N
ATOM   2128  HN  ARG   153      15.740  38.750  36.630  1.00  0.00           H
ATOM   2129  CA  ARG   153      16.870  39.980  35.370  1.00  0.00           C
ATOM   2130  HA  ARG   153      16.730  40.170  34.310  1.00  0.00           H
ATOM   2131  CB  ARG   153      16.260  41.270  36.080  1.00  0.00           C
ATOM   2132  HB1 ARG   153      15.980  40.900  37.090  1.00  0.00           H
ATOM   2133  HB2 ARG   153      16.950  42.110  36.250  1.00  0.00           H
ATOM   2134  CG  ARG   153      14.950  41.750  35.400  1.00  0.00           C
ATOM   2135  HG1 ARG   153      14.260  40.880  35.350  1.00  0.00           H
ATOM   2136  HG2 ARG   153      14.490  42.510  36.040  1.00  0.00           H
ATOM   2137  CD  ARG   153      14.970  42.140  33.990  1.00  0.00           C
ATOM   2138  HD1 ARG   153      15.350  41.290  33.370  1.00  0.00           H
ATOM   2139  HD2 ARG   153      13.970  42.540  33.710  1.00  0.00           H
ATOM   2140  NE  ARG   153      15.880  43.330  34.010  1.00  0.00           N
ATOM   2141  HE  ARG   153      15.890  43.860  34.860  1.00  0.00           H
ATOM   2142  CZ  ARG   153      16.810  43.610  33.140  1.00  0.00           C
ATOM   2143  NH1 ARG   153      16.760  43.170  31.920  1.00  0.00           N
ATOM   2144 1HH1 ARG   153      15.950  42.640  31.720  1.00  0.00           H
ATOM   2145 2HH1 ARG   153      17.340  43.540  31.190  1.00  0.00           H
ATOM   2146  NH2 ARG   153      17.710  44.490  33.410  1.00  0.00           N
ATOM   2147 1HH2 ARG   153      17.840  44.680  34.380  1.00  0.00           H
ATOM   2148 2HH2 ARG   153      18.370  44.600  32.660  1.00  0.00           H
ATOM   2149  C   ARG   153      18.340  39.930  35.410  1.00  0.00           C
ATOM   2150  O   ARG   153      19.000  39.170  36.160  1.00  0.00           O
ATOM   2151  N   GLN   154      18.940  40.800  34.550  1.00  0.00           N
ATOM   2152  HN  GLN   154      18.520  41.450  33.930  1.00  0.00           H
ATOM   2153  CA  GLN   154      20.440  40.970  34.470  1.00  0.00           C
ATOM   2154  HA  GLN   154      20.850  39.980  34.360  1.00  0.00           H
ATOM   2155  CB  GLN   154      20.760  41.810  33.240  1.00  0.00           C
ATOM   2156  HB1 GLN   154      20.400  42.840  33.450  1.00  0.00           H
ATOM   2157  HB2 GLN   154      21.870  41.890  33.160  1.00  0.00           H
ATOM   2158  CG  GLN   154      20.060  41.350  31.900  1.00  0.00           C
ATOM   2159  HG1 GLN   154      19.080  41.860  31.870  1.00  0.00           H
ATOM   2160  HG2 GLN   154      20.620  41.740  31.020  1.00  0.00           H
ATOM   2161  CD  GLN   154      19.820  39.840  31.620  1.00  0.00           C
ATOM   2162  OE1 GLN   154      18.680  39.340  31.690  1.00  0.00           O
ATOM   2163  NE2 GLN   154      20.960  39.080  31.380  1.00  0.00           N
ATOM   2164 1HE2 GLN   154      21.850  39.540  31.470  1.00  0.00           H
ATOM   2165 2HE2 GLN   154      20.750  38.100  31.280  1.00  0.00           H
ATOM   2166  C   GLN   154      21.150  41.680  35.640  1.00  0.00           C
ATOM   2167  O   GLN   154      20.410  42.050  36.540  1.00  0.00           O
ATOM   2168  N   SER   155      22.530  41.720  35.600  1.00  0.00           N
ATOM   2169  HN  SER   155      23.050  41.230  34.910  1.00  0.00           H
ATOM   2170  CA  SER   155      23.390  42.270  36.690  1.00  0.00           C
ATOM   2171  HA  SER   155      22.750  42.350  37.560  1.00  0.00           H
ATOM   2172  CB  SER   155      24.540  41.340  37.180  1.00  0.00           C
ATOM   2173  HB1 SER   155      25.480  41.580  36.650  1.00  0.00           H
ATOM   2174  HB2 SER   155      24.830  41.610  38.220  1.00  0.00           H
ATOM   2175  OG  SER   155      24.240  39.950  37.030  1.00  0.00           O
ATOM   2176  HG1 SER   155      23.630  39.810  36.300  1.00  0.00           H
ATOM   2177  C   SER   155      23.940  43.610  36.420  1.00  0.00           C
ATOM   2178  O   SER   155      24.600  43.910  35.400  1.00  0.00           O
ATOM   2179  N   THR   156      23.730  44.590  37.300  1.00  0.00           N
ATOM   2180  HN  THR   156      23.370  44.360  38.200  1.00  0.00           H
ATOM   2181  CA  THR   156      24.230  45.990  37.080  1.00  0.00           C
ATOM   2182  HA  THR   156      24.340  46.210  36.040  1.00  0.00           H
ATOM   2183  CB  THR   156      23.280  47.040  37.720  1.00  0.00           C
ATOM   2184  HB  THR   156      23.850  47.970  37.920  1.00  0.00           H
ATOM   2185  OG1 THR   156      22.690  46.550  38.890  1.00  0.00           O
ATOM   2186  HG1 THR   156      22.540  47.270  39.510  1.00  0.00           H
ATOM   2187  CG2 THR   156      22.150  47.350  36.770  1.00  0.00           C
ATOM   2188 1HG2 THR   156      22.530  47.940  35.920  1.00  0.00           H
ATOM   2189 2HG2 THR   156      21.670  46.410  36.410  1.00  0.00           H
ATOM   2190 3HG2 THR   156      21.370  47.900  37.330  1.00  0.00           H
ATOM   2191  C   THR   156      25.610  46.140  37.720  1.00  0.00           C
ATOM   2192  O   THR   156      26.280  47.130  37.600  1.00  0.00           O
ATOM   2193  N   ARG   157      26.000  45.030  38.320  1.00  0.00           N
ATOM   2194  HN  ARG   157      25.360  44.260  38.360  1.00  0.00           H
ATOM   2195  CA  ARG   157      27.120  44.900  39.160  1.00  0.00           C
ATOM   2196  HA  ARG   157      27.830  45.720  39.230  1.00  0.00           H
ATOM   2197  CB  ARG   157      26.770  44.520  40.620  1.00  0.00           C
ATOM   2198  HB1 ARG   157      26.380  43.480  40.540  1.00  0.00           H
ATOM   2199  HB2 ARG   157      27.710  44.400  41.200  1.00  0.00           H
ATOM   2200  CG  ARG   157      25.750  45.520  41.230  1.00  0.00           C
ATOM   2201  HG1 ARG   157      24.730  45.300  40.860  1.00  0.00           H
ATOM   2202  HG2 ARG   157      25.790  45.320  42.330  1.00  0.00           H
ATOM   2203  CD  ARG   157      26.100  47.040  41.180  1.00  0.00           C
ATOM   2204  HD1 ARG   157      27.100  47.320  41.580  1.00  0.00           H
ATOM   2205  HD2 ARG   157      25.910  47.450  40.170  1.00  0.00           H
ATOM   2206  NE  ARG   157      25.170  47.800  42.110  1.00  0.00           N
ATOM   2207  HE  ARG   157      24.310  48.180  41.760  1.00  0.00           H
ATOM   2208  CZ  ARG   157      25.540  48.420  43.190  1.00  0.00           C
ATOM   2209  NH1 ARG   157      26.640  48.240  43.870  1.00  0.00           N
ATOM   2210 1HH1 ARG   157      27.210  47.440  43.660  1.00  0.00           H
ATOM   2211 2HH1 ARG   157      26.590  48.530  44.830  1.00  0.00           H
ATOM   2212  NH2 ARG   157      24.720  49.370  43.620  1.00  0.00           N
ATOM   2213 1HH2 ARG   157      24.020  49.660  42.960  1.00  0.00           H
ATOM   2214 2HH2 ARG   157      24.990  49.980  44.360  1.00  0.00           H
ATOM   2215  C   ARG   157      27.920  43.800  38.510  1.00  0.00           C
ATOM   2216  O   ARG   157      27.400  42.680  38.220  1.00  0.00           O
ATOM   2217  N   LEU   158      29.240  43.930  38.440  1.00  0.00           N
ATOM   2218  HN  LEU   158      29.660  44.810  38.690  1.00  0.00           H
ATOM   2219  CA  LEU   158      30.160  42.920  38.110  1.00  0.00           C
ATOM   2220  HA  LEU   158      29.690  42.380  37.290  1.00  0.00           H
ATOM   2221  CB  LEU   158      31.500  43.640  37.560  1.00  0.00           C
ATOM   2222  HB1 LEU   158      31.380  44.380  36.740  1.00  0.00           H
ATOM   2223  HB2 LEU   158      32.020  44.140  38.410  1.00  0.00           H
ATOM   2224  CG  LEU   158      32.530  42.600  37.090  1.00  0.00           C
ATOM   2225  HG  LEU   158      32.950  42.040  37.950  1.00  0.00           H
ATOM   2226  CD1 LEU   158      32.110  41.650  36.030  1.00  0.00           C
ATOM   2227 1HD1 LEU   158      31.870  42.330  35.190  1.00  0.00           H
ATOM   2228 2HD1 LEU   158      32.900  40.960  35.660  1.00  0.00           H
ATOM   2229 3HD1 LEU   158      31.170  41.090  36.280  1.00  0.00           H
ATOM   2230  CD2 LEU   158      33.700  43.460  36.570  1.00  0.00           C
ATOM   2231 1HD2 LEU   158      34.470  42.870  36.060  1.00  0.00           H
ATOM   2232 2HD2 LEU   158      33.400  44.240  35.830  1.00  0.00           H
ATOM   2233 3HD2 LEU   158      34.130  44.070  37.400  1.00  0.00           H
ATOM   2234  C   LEU   158      30.500  42.000  39.300  1.00  0.00           C
ATOM   2235  O   LEU   158      31.010  42.350  40.360  1.00  0.00           O
ATOM   2236  N   LYS   159      30.300  40.700  39.170  1.00  0.00           N
ATOM   2237  HN  LYS   159      29.940  40.360  38.300  1.00  0.00           H
ATOM   2238  CA  LYS   159      30.530  39.720  40.230  1.00  0.00           C
ATOM   2239  HA  LYS   159      30.960  40.200  41.090  1.00  0.00           H
ATOM   2240  CB  LYS   159      29.070  39.110  40.670  1.00  0.00           C
ATOM   2241  HB1 LYS   159      28.640  38.660  39.750  1.00  0.00           H
ATOM   2242  HB2 LYS   159      29.340  38.280  41.360  1.00  0.00           H
ATOM   2243  CG  LYS   159      28.210  40.020  41.490  1.00  0.00           C
ATOM   2244  HG1 LYS   159      28.910  40.380  42.270  1.00  0.00           H
ATOM   2245  HG2 LYS   159      27.740  40.860  40.930  1.00  0.00           H
ATOM   2246  CD  LYS   159      27.080  39.240  42.280  1.00  0.00           C
ATOM   2247  HD1 LYS   159      26.650  38.520  41.560  1.00  0.00           H
ATOM   2248  HD2 LYS   159      27.630  38.670  43.050  1.00  0.00           H
ATOM   2249  CE  LYS   159      26.200  40.180  43.060  1.00  0.00           C
ATOM   2250  HE1 LYS   159      26.850  40.840  43.670  1.00  0.00           H
ATOM   2251  HE2 LYS   159      25.510  40.850  42.490  1.00  0.00           H
ATOM   2252  NZ  LYS   159      25.380  39.450  43.970  1.00  0.00           N
ATOM   2253  HZ1 LYS   159      25.910  38.750  44.540  1.00  0.00           H
ATOM   2254  HZ2 LYS   159      24.950  40.020  44.730  1.00  0.00           H
ATOM   2255  HZ3 LYS   159      24.540  38.950  43.620  1.00  0.00           H
ATOM   2256  C   LYS   159      31.380  38.660  39.690  1.00  0.00           C
ATOM   2257  O   LYS   159      31.250  38.400  38.490  1.00  0.00           O
ATOM   2258  N   MET   160      32.260  38.090  40.500  1.00  0.00           N
ATOM   2259  HN  MET   160      32.410  38.510  41.400  1.00  0.00           H
ATOM   2260  CA  MET   160      33.150  36.990  40.150  1.00  0.00           C
ATOM   2261  HA  MET   160      32.970  36.580  39.170  1.00  0.00           H
ATOM   2262  CB  MET   160      34.640  37.410  40.300  1.00  0.00           C
ATOM   2263  HB1 MET   160      35.350  36.610  39.980  1.00  0.00           H
ATOM   2264  HB2 MET   160      34.820  38.150  39.500  1.00  0.00           H
ATOM   2265  CG  MET   160      35.060  37.930  41.660  1.00  0.00           C
ATOM   2266  HG1 MET   160      34.390  38.760  41.950  1.00  0.00           H
ATOM   2267  HG2 MET   160      34.810  37.230  42.490  1.00  0.00           H
ATOM   2268  SD  MET   160      36.760  38.430  41.820  1.00  0.00           S
ATOM   2269  CE  MET   160      36.840  38.980  43.600  1.00  0.00           C
ATOM   2270  HE1 MET   160      36.380  38.240  44.280  1.00  0.00           H
ATOM   2271  HE2 MET   160      37.920  38.980  43.890  1.00  0.00           H
ATOM   2272  HE3 MET   160      36.480  40.010  43.810  1.00  0.00           H
ATOM   2273  C   MET   160      32.740  35.870  41.090  1.00  0.00           C
ATOM   2274  O   MET   160      32.360  36.080  42.240  1.00  0.00           O
ATOM   2275  N   LEU   161      32.650  34.650  40.530  1.00  0.00           N
ATOM   2276  HN  LEU   161      33.050  34.480  39.640  1.00  0.00           H
ATOM   2277  CA  LEU   161      32.280  33.430  41.280  1.00  0.00           C
ATOM   2278  HA  LEU   161      32.300  33.680  42.330  1.00  0.00           H
ATOM   2279  CB  LEU   161      30.870  33.000  40.870  1.00  0.00           C
ATOM   2280  HB1 LEU   161      30.110  33.730  41.210  1.00  0.00           H
ATOM   2281  HB2 LEU   161      30.970  33.030  39.770  1.00  0.00           H
ATOM   2282  CG  LEU   161      30.360  31.570  41.200  1.00  0.00           C
ATOM   2283  HG  LEU   161      31.090  30.880  40.720  1.00  0.00           H
ATOM   2284  CD1 LEU   161      30.320  31.350  42.710  1.00  0.00           C
ATOM   2285 1HD1 LEU   161      29.700  32.090  43.270  1.00  0.00           H
ATOM   2286 2HD1 LEU   161      29.850  30.370  43.000  1.00  0.00           H
ATOM   2287 3HD1 LEU   161      31.340  31.400  43.150  1.00  0.00           H
ATOM   2288  CD2 LEU   161      28.990  31.340  40.530  1.00  0.00           C
ATOM   2289 1HD2 LEU   161      28.840  30.280  40.230  1.00  0.00           H
ATOM   2290 2HD2 LEU   161      28.100  31.810  40.990  1.00  0.00           H
ATOM   2291 3HD2 LEU   161      28.950  31.790  39.510  1.00  0.00           H
ATOM   2292  C   LEU   161      33.480  32.460  41.120  1.00  0.00           C
ATOM   2293  O   LEU   161      33.970  32.160  40.030  1.00  0.00           O
ATOM   2294  N   GLU   162      33.960  31.820  42.220  1.00  0.00           N
ATOM   2295  HN  GLU   162      33.630  32.140  43.090  1.00  0.00           H
ATOM   2296  CA  GLU   162      34.920  30.700  42.200  1.00  0.00           C
ATOM   2297  HA  GLU   162      35.630  30.860  41.400  1.00  0.00           H
ATOM   2298  CB  GLU   162      35.800  30.650  43.480  1.00  0.00           C
ATOM   2299  HB1 GLU   162      35.110  30.580  44.340  1.00  0.00           H
ATOM   2300  HB2 GLU   162      36.490  29.770  43.470  1.00  0.00           H
ATOM   2301  CG  GLU   162      36.760  31.790  43.680  1.00  0.00           C
ATOM   2302  HG1 GLU   162      37.570  31.730  42.920  1.00  0.00           H
ATOM   2303  HG2 GLU   162      36.240  32.770  43.600  1.00  0.00           H
ATOM   2304  CD  GLU   162      37.510  31.670  45.070  1.00  0.00           C
ATOM   2305  OE1 GLU   162      36.840  31.830  46.100  1.00  0.00           O
ATOM   2306  OE2 GLU   162      38.750  31.650  45.060  1.00  0.00           O
ATOM   2307  C   GLU   162      34.290  29.340  42.040  1.00  0.00           C
ATOM   2308  O   GLU   162      33.350  29.060  42.790  1.00  0.00           O
ATOM   2309  N   VAL   163      34.570  28.570  40.970  1.00  0.00           N
ATOM   2310  HN  VAL   163      35.190  28.860  40.240  1.00  0.00           H
ATOM   2311  CA  VAL   163      34.020  27.320  40.570  1.00  0.00           C
ATOM   2312  HA  VAL   163      33.200  27.190  41.260  1.00  0.00           H
ATOM   2313  CB  VAL   163      33.430  27.440  39.170  1.00  0.00           C
ATOM   2314  HB  VAL   163      33.140  26.420  38.830  1.00  0.00           H
ATOM   2315  CG1 VAL   163      32.130  28.280  39.270  1.00  0.00           C
ATOM   2316 1HG1 VAL   163      31.500  28.230  38.360  1.00  0.00           H
ATOM   2317 2HG1 VAL   163      31.520  28.080  40.180  1.00  0.00           H
ATOM   2318 3HG1 VAL   163      32.400  29.330  39.470  1.00  0.00           H
ATOM   2319  CG2 VAL   163      34.300  28.030  38.000  1.00  0.00           C
ATOM   2320 1HG2 VAL   163      35.160  27.340  37.880  1.00  0.00           H
ATOM   2321 2HG2 VAL   163      33.630  27.990  37.130  1.00  0.00           H
ATOM   2322 3HG2 VAL   163      34.560  29.110  38.130  1.00  0.00           H
ATOM   2323  C   VAL   163      35.030  26.230  40.690  1.00  0.00           C
ATOM   2324  O   VAL   163      36.030  26.170  39.910  1.00  0.00           O
ATOM   2325  N   PRO   164      34.840  25.320  41.630  1.00  0.00           N
ATOM   2326  CD  PRO   164      34.160  25.560  42.940  1.00  0.00           C
ATOM   2327  HD1 PRO   164      33.070  25.780  42.860  1.00  0.00           H
ATOM   2328  HD2 PRO   164      34.600  26.470  43.390  1.00  0.00           H
ATOM   2329  CA  PRO   164      35.480  23.970  41.660  1.00  0.00           C
ATOM   2330  HA  PRO   164      36.510  24.210  41.920  1.00  0.00           H
ATOM   2331  CB  PRO   164      34.740  23.290  42.770  1.00  0.00           C
ATOM   2332  HB1 PRO   164      33.770  23.020  42.310  1.00  0.00           H
ATOM   2333  HB2 PRO   164      35.200  22.400  43.270  1.00  0.00           H
ATOM   2334  CG  PRO   164      34.290  24.350  43.790  1.00  0.00           C
ATOM   2335  HG1 PRO   164      33.310  24.080  44.220  1.00  0.00           H
ATOM   2336  HG2 PRO   164      35.070  24.350  44.580  1.00  0.00           H
ATOM   2337  C   PRO   164      35.560  23.270  40.330  1.00  0.00           C
ATOM   2338  O   PRO   164      34.540  23.080  39.620  1.00  0.00           O
ATOM   2339  N   TYR   165      36.760  22.860  39.860  1.00  0.00           N
ATOM   2340  HN  TYR   165      37.470  23.010  40.540  1.00  0.00           H
ATOM   2341  CA  TYR   165      37.020  21.990  38.640  1.00  0.00           C
ATOM   2342  HA  TYR   165      36.520  22.590  37.900  1.00  0.00           H
ATOM   2343  CB  TYR   165      38.420  21.820  38.170  1.00  0.00           C
ATOM   2344  HB1 TYR   165      39.130  21.670  39.020  1.00  0.00           H
ATOM   2345  HB2 TYR   165      38.590  20.890  37.580  1.00  0.00           H
ATOM   2346  CG  TYR   165      38.940  22.880  37.310  1.00  0.00           C
ATOM   2347  CD1 TYR   165      38.840  22.880  35.880  1.00  0.00           C
ATOM   2348  HD1 TYR   165      38.350  22.020  35.440  1.00  0.00           H
ATOM   2349  CE1 TYR   165      39.460  23.870  35.080  1.00  0.00           C
ATOM   2350  HE1 TYR   165      39.320  23.810  34.010  1.00  0.00           H
ATOM   2351  CZ  TYR   165      40.180  24.940  35.660  1.00  0.00           C
ATOM   2352  OH  TYR   165      40.910  25.830  34.870  1.00  0.00           O
ATOM   2353  HH  TYR   165      41.370  26.420  35.470  1.00  0.00           H
ATOM   2354  CD2 TYR   165      39.660  23.910  37.870  1.00  0.00           C
ATOM   2355  HD2 TYR   165      39.790  23.990  38.930  1.00  0.00           H
ATOM   2356  CE2 TYR   165      40.340  24.860  37.040  1.00  0.00           C
ATOM   2357  HE2 TYR   165      40.870  25.650  37.550  1.00  0.00           H
ATOM   2358  C   TYR   165      36.390  20.590  38.720  1.00  0.00           C
ATOM   2359  O   TYR   165      36.820  19.940  39.740  1.00  0.00           O
ATOM   2360  N   VAL   166      35.470  20.090  37.830  1.00  0.00           N
ATOM   2361  HN  VAL   166      35.080  20.600  37.070  1.00  0.00           H
ATOM   2362  CA  VAL   166      34.860  18.850  38.080  1.00  0.00           C
ATOM   2363  HA  VAL   166      35.230  18.510  39.040  1.00  0.00           H
ATOM   2364  CB  VAL   166      33.310  18.780  38.000  1.00  0.00           C
ATOM   2365  HB  VAL   166      32.930  19.110  37.010  1.00  0.00           H
ATOM   2366  CG1 VAL   166      32.630  17.510  38.410  1.00  0.00           C
ATOM   2367 1HG1 VAL   166      31.540  17.680  38.210  1.00  0.00           H
ATOM   2368 2HG1 VAL   166      33.000  16.670  37.800  1.00  0.00           H
ATOM   2369 3HG1 VAL   166      32.840  17.300  39.480  1.00  0.00           H
ATOM   2370  CG2 VAL   166      32.750  19.980  38.920  1.00  0.00           C
ATOM   2371 1HG2 VAL   166      31.690  20.100  38.570  1.00  0.00           H
ATOM   2372 2HG2 VAL   166      32.910  19.590  39.940  1.00  0.00           H
ATOM   2373 3HG2 VAL   166      33.270  20.930  38.730  1.00  0.00           H
ATOM   2374  C   VAL   166      35.400  17.710  37.200  1.00  0.00           C
ATOM   2375  O   VAL   166      35.420  17.810  35.970  1.00  0.00           O
ATOM   2376  N   ASP   167      35.830  16.560  37.800  1.00  0.00           N
ATOM   2377  HN  ASP   167      35.740  16.470  38.790  1.00  0.00           H
ATOM   2378  CA  ASP   167      36.280  15.370  37.100  1.00  0.00           C
ATOM   2379  HA  ASP   167      37.010  15.630  36.350  1.00  0.00           H
ATOM   2380  CB  ASP   167      36.780  14.250  38.050  1.00  0.00           C
ATOM   2381  HB1 ASP   167      35.930  14.050  38.740  1.00  0.00           H
ATOM   2382  HB2 ASP   167      37.010  13.300  37.520  1.00  0.00           H
ATOM   2383  CG  ASP   167      38.000  14.670  38.890  1.00  0.00           C
ATOM   2384  OD1 ASP   167      38.660  15.600  38.370  1.00  0.00           O
ATOM   2385  OD2 ASP   167      38.290  14.000  39.880  1.00  0.00           O
ATOM   2386  C   ASP   167      35.390  14.740  36.040  1.00  0.00           C
ATOM   2387  O   ASP   167      34.110  14.890  36.140  1.00  0.00           O
ATOM   2388  N   ARG   168      35.870  14.050  34.960  1.00  0.00           N
ATOM   2389  HN  ARG   168      36.850  13.870  34.930  1.00  0.00           H
ATOM   2390  CA  ARG   168      35.170  13.600  33.800  1.00  0.00           C
ATOM   2391  HA  ARG   168      34.590  14.430  33.410  1.00  0.00           H
ATOM   2392  CB  ARG   168      36.120  13.030  32.730  1.00  0.00           C
ATOM   2393  HB1 ARG   168      36.830  12.300  33.180  1.00  0.00           H
ATOM   2394  HB2 ARG   168      35.550  12.560  31.890  1.00  0.00           H
ATOM   2395  CG  ARG   168      37.060  14.070  32.070  1.00  0.00           C
ATOM   2396  HG1 ARG   168      37.500  14.630  32.930  1.00  0.00           H
ATOM   2397  HG2 ARG   168      37.900  13.630  31.500  1.00  0.00           H
ATOM   2398  CD  ARG   168      36.310  15.040  31.170  1.00  0.00           C
ATOM   2399  HD1 ARG   168      35.870  14.460  30.340  1.00  0.00           H
ATOM   2400  HD2 ARG   168      35.640  15.540  31.900  1.00  0.00           H
ATOM   2401  NE  ARG   168      37.290  16.020  30.610  1.00  0.00           N
ATOM   2402  HE  ARG   168      38.250  15.870  30.850  1.00  0.00           H
ATOM   2403  CZ  ARG   168      36.950  17.010  29.810  1.00  0.00           C
ATOM   2404  NH1 ARG   168      35.690  17.190  29.490  1.00  0.00           N
ATOM   2405 1HH1 ARG   168      35.090  16.390  29.510  1.00  0.00           H
ATOM   2406 2HH1 ARG   168      35.470  18.040  29.020  1.00  0.00           H
ATOM   2407  NH2 ARG   168      37.850  17.850  29.380  1.00  0.00           N
ATOM   2408 1HH2 ARG   168      38.730  17.820  29.860  1.00  0.00           H
ATOM   2409 2HH2 ARG   168      37.550  18.620  28.830  1.00  0.00           H
ATOM   2410  C   ARG   168      34.000  12.600  34.020  1.00  0.00           C
ATOM   2411  O   ARG   168      32.990  12.720  33.360  1.00  0.00           O
ATOM   2412  N   ASN   169      34.180  11.540  34.900  1.00  0.00           N
ATOM   2413  HN  ASN   169      35.050  11.410  35.370  1.00  0.00           H
ATOM   2414  CA  ASN   169      33.050  10.540  35.040  1.00  0.00           C
ATOM   2415  HA  ASN   169      32.630  10.490  34.040  1.00  0.00           H
ATOM   2416  CB  ASN   169      33.570   9.230  35.690  1.00  0.00           C
ATOM   2417  HB1 ASN   169      33.890   9.530  36.710  1.00  0.00           H
ATOM   2418  HB2 ASN   169      32.820   8.420  35.670  1.00  0.00           H
ATOM   2419  CG  ASN   169      34.820   8.750  34.960  1.00  0.00           C
ATOM   2420  OD1 ASN   169      35.060   9.020  33.730  1.00  0.00           O
ATOM   2421  ND2 ASN   169      35.610   7.890  35.660  1.00  0.00           N
ATOM   2422 1HD2 ASN   169      35.330   7.480  36.540  1.00  0.00           H
ATOM   2423 2HD2 ASN   169      36.400   7.500  35.180  1.00  0.00           H
ATOM   2424  C   ASN   169      31.860  11.220  35.880  1.00  0.00           C
ATOM   2425  O   ASN   169      30.750  10.840  35.620  1.00  0.00           O
ATOM   2426  N   SER   170      32.010  12.260  36.830  1.00  0.00           N
ATOM   2427  HN  SER   170      32.910  12.380  37.260  1.00  0.00           H
ATOM   2428  CA  SER   170      30.900  13.050  37.290  1.00  0.00           C
ATOM   2429  HA  SER   170      30.130  12.400  37.650  1.00  0.00           H
ATOM   2430  CB  SER   170      31.170  14.070  38.530  1.00  0.00           C
ATOM   2431  HB1 SER   170      32.100  14.630  38.270  1.00  0.00           H
ATOM   2432  HB2 SER   170      30.350  14.820  38.610  1.00  0.00           H
ATOM   2433  OG  SER   170      31.290  13.450  39.820  1.00  0.00           O
ATOM   2434  HG1 SER   170      30.380  13.200  40.020  1.00  0.00           H
ATOM   2435  C   SER   170      30.380  13.900  36.160  1.00  0.00           C
ATOM   2436  O   SER   170      29.190  14.030  35.970  1.00  0.00           O
ATOM   2437  N   CYS   171      31.280  14.540  35.450  1.00  0.00           N
ATOM   2438  HN  CYS   171      32.180  14.690  35.840  1.00  0.00           H
ATOM   2439  CA  CYS   171      30.950  15.420  34.340  1.00  0.00           C
ATOM   2440  HA  CYS   171      30.320  16.230  34.690  1.00  0.00           H
ATOM   2441  CB  CYS   171      32.250  16.020  33.710  1.00  0.00           C
ATOM   2442  HB1 CYS   171      32.790  16.520  34.540  1.00  0.00           H
ATOM   2443  HB2 CYS   171      32.940  15.280  33.260  1.00  0.00           H
ATOM   2444  SG  CYS   171      32.200  17.180  32.340  1.00  0.00           S
ATOM   2445  C   CYS   171      30.080  14.940  33.250  1.00  0.00           C
ATOM   2446  O   CYS   171      29.210  15.610  32.750  1.00  0.00           O
ATOM   2447  N   LYS   172      30.250  13.750  32.670  1.00  0.00           N
ATOM   2448  HN  LYS   172      31.110  13.280  32.910  1.00  0.00           H
ATOM   2449  CA  LYS   172      29.370  13.170  31.680  1.00  0.00           C
ATOM   2450  HA  LYS   172      29.190  13.870  30.870  1.00  0.00           H
ATOM   2451  CB  LYS   172      30.110  11.880  31.190  1.00  0.00           C
ATOM   2452  HB1 LYS   172      30.440  11.290  32.060  1.00  0.00           H
ATOM   2453  HB2 LYS   172      29.400  11.330  30.540  1.00  0.00           H
ATOM   2454  CG  LYS   172      31.270  12.210  30.290  1.00  0.00           C
ATOM   2455  HG1 LYS   172      30.900  12.560  29.300  1.00  0.00           H
ATOM   2456  HG2 LYS   172      31.940  12.940  30.820  1.00  0.00           H
ATOM   2457  CD  LYS   172      32.150  11.010  30.100  1.00  0.00           C
ATOM   2458  HD1 LYS   172      32.650  10.760  31.070  1.00  0.00           H
ATOM   2459  HD2 LYS   172      31.520  10.140  29.790  1.00  0.00           H
ATOM   2460  CE  LYS   172      33.290  11.240  29.020  1.00  0.00           C
ATOM   2461  HE1 LYS   172      32.760  11.580  28.100  1.00  0.00           H
ATOM   2462  HE2 LYS   172      33.960  12.060  29.340  1.00  0.00           H
ATOM   2463  NZ  LYS   172      34.050  10.000  28.790  1.00  0.00           N
ATOM   2464  HZ1 LYS   172      34.420   9.510  29.630  1.00  0.00           H
ATOM   2465  HZ2 LYS   172      33.330   9.310  28.480  1.00  0.00           H
ATOM   2466  HZ3 LYS   172      34.720  10.080  28.010  1.00  0.00           H
ATOM   2467  C   LYS   172      28.050  12.630  32.240  1.00  0.00           C
ATOM   2468  O   LYS   172      27.090  12.630  31.600  1.00  0.00           O
ATOM   2469  N   LEU   173      28.080  12.260  33.500  1.00  0.00           N
ATOM   2470  HN  LEU   173      28.940  12.310  34.010  1.00  0.00           H
ATOM   2471  CA  LEU   173      26.950  11.780  34.200  1.00  0.00           C
ATOM   2472  HA  LEU   173      26.680  10.980  33.520  1.00  0.00           H
ATOM   2473  CB  LEU   173      27.320  11.310  35.630  1.00  0.00           C
ATOM   2474  HB1 LEU   173      28.070  10.510  35.470  1.00  0.00           H
ATOM   2475  HB2 LEU   173      27.750  12.120  36.260  1.00  0.00           H
ATOM   2476  CG  LEU   173      26.150  10.510  36.330  1.00  0.00           C
ATOM   2477  HG  LEU   173      25.250  11.130  36.490  1.00  0.00           H
ATOM   2478  CD1 LEU   173      25.980   9.200  35.560  1.00  0.00           C
ATOM   2479 1HD1 LEU   173      25.020   8.680  35.730  1.00  0.00           H
ATOM   2480 2HD1 LEU   173      25.930   9.340  34.460  1.00  0.00           H
ATOM   2481 3HD1 LEU   173      26.780   8.450  35.740  1.00  0.00           H
ATOM   2482  CD2 LEU   173      26.660  10.070  37.700  1.00  0.00           C
ATOM   2483 1HD2 LEU   173      27.720   9.730  37.760  1.00  0.00           H
ATOM   2484 2HD2 LEU   173      26.500  10.900  38.430  1.00  0.00           H
ATOM   2485 3HD2 LEU   173      25.990   9.270  38.090  1.00  0.00           H
ATOM   2486  C   LEU   173      25.800  12.780  34.290  1.00  0.00           C
ATOM   2487  O   LEU   173      24.620  12.560  34.040  1.00  0.00           O
ATOM   2488  N   SER   174      26.240  14.020  34.580  1.00  0.00           N
ATOM   2489  HN  SER   174      27.210  14.100  34.800  1.00  0.00           H
ATOM   2490  CA  SER   174      25.400  15.290  34.620  1.00  0.00           C
ATOM   2491  HA  SER   174      24.660  15.060  35.370  1.00  0.00           H
ATOM   2492  CB  SER   174      26.170  16.440  35.250  1.00  0.00           C
ATOM   2493  HB1 SER   174      25.550  17.280  35.610  1.00  0.00           H
ATOM   2494  HB2 SER   174      26.560  16.000  36.190  1.00  0.00           H
ATOM   2495  OG  SER   174      27.320  16.930  34.520  1.00  0.00           O
ATOM   2496  HG1 SER   174      27.560  16.260  33.870  1.00  0.00           H
ATOM   2497  C   SER   174      24.890  15.810  33.230  1.00  0.00           C
ATOM   2498  O   SER   174      23.900  16.590  33.210  1.00  0.00           O
ATOM   2499  N   SER   175      25.460  15.300  32.180  1.00  0.00           N
ATOM   2500  HN  SER   175      26.220  14.650  32.200  1.00  0.00           H
ATOM   2501  CA  SER   175      25.240  15.920  30.880  1.00  0.00           C
ATOM   2502  HA  SER   175      24.890  16.930  30.990  1.00  0.00           H
ATOM   2503  CB  SER   175      26.650  15.990  30.290  1.00  0.00           C
ATOM   2504  HB1 SER   175      27.260  15.060  30.280  1.00  0.00           H
ATOM   2505  HB2 SER   175      26.560  16.500  29.300  1.00  0.00           H
ATOM   2506  OG  SER   175      27.350  16.910  31.150  1.00  0.00           O
ATOM   2507  HG1 SER   175      28.120  16.480  31.510  1.00  0.00           H
ATOM   2508  C   SER   175      24.300  15.140  30.080  1.00  0.00           C
ATOM   2509  O   SER   175      24.740  14.080  29.700  1.00  0.00           O
ATOM   2510  N   SER   176      23.090  15.720  29.660  1.00  0.00           N
ATOM   2511  HN  SER   176      23.010  16.640  30.030  1.00  0.00           H
ATOM   2512  CA  SER   176      22.160  15.010  28.830  1.00  0.00           C
ATOM   2513  HA  SER   176      22.060  14.010  29.210  1.00  0.00           H
ATOM   2514  CB  SER   176      20.800  15.720  28.720  1.00  0.00           C
ATOM   2515  HB1 SER   176      20.270  15.140  27.930  1.00  0.00           H
ATOM   2516  HB2 SER   176      20.160  15.710  29.630  1.00  0.00           H
ATOM   2517  OG  SER   176      20.930  17.090  28.220  1.00  0.00           O
ATOM   2518  HG1 SER   176      20.620  17.680  28.900  1.00  0.00           H
ATOM   2519  C   SER   176      22.730  14.700  27.460  1.00  0.00           C
ATOM   2520  O   SER   176      22.700  13.570  26.970  1.00  0.00           O
ATOM   2521  N   PHE   177      23.330  15.840  26.960  1.00  0.00           N
ATOM   2522  HN  PHE   177      23.240  16.660  27.500  1.00  0.00           H
ATOM   2523  CA  PHE   177      24.080  15.840  25.680  1.00  0.00           C
ATOM   2524  HA  PHE   177      23.510  15.240  25.000  1.00  0.00           H
ATOM   2525  CB  PHE   177      24.290  17.300  25.140  1.00  0.00           C
ATOM   2526  HB1 PHE   177      24.990  17.220  24.290  1.00  0.00           H
ATOM   2527  HB2 PHE   177      23.280  17.690  24.870  1.00  0.00           H
ATOM   2528  CG  PHE   177      24.860  18.210  26.210  1.00  0.00           C
ATOM   2529  CD1 PHE   177      24.000  18.780  27.100  1.00  0.00           C
ATOM   2530  HD1 PHE   177      22.950  18.570  27.060  1.00  0.00           H
ATOM   2531  CE1 PHE   177      24.550  19.640  28.120  1.00  0.00           C
ATOM   2532  HE1 PHE   177      23.860  20.080  28.830  1.00  0.00           H
ATOM   2533  CZ  PHE   177      25.880  19.890  28.230  1.00  0.00           C
ATOM   2534  HZ  PHE   177      26.250  20.520  29.010  1.00  0.00           H
ATOM   2535  CD2 PHE   177      26.250  18.500  26.290  1.00  0.00           C
ATOM   2536  HD2 PHE   177      26.940  18.180  25.540  1.00  0.00           H
ATOM   2537  CE2 PHE   177      26.730  19.360  27.260  1.00  0.00           C
ATOM   2538  HE2 PHE   177      27.810  19.450  27.240  1.00  0.00           H
ATOM   2539  C   PHE   177      25.470  15.100  25.780  1.00  0.00           C
ATOM   2540  O   PHE   177      26.030  15.010  26.850  1.00  0.00           O
ATOM   2541  N   ILE   178      26.030  14.540  24.690  1.00  0.00           N
ATOM   2542  HN  ILE   178      25.750  14.600  23.740  1.00  0.00           H
ATOM   2543  CA  ILE   178      27.360  14.030  24.700  1.00  0.00           C
ATOM   2544  HA  ILE   178      27.500  13.310  25.490  1.00  0.00           H
ATOM   2545  CB  ILE   178      27.560  13.310  23.380  1.00  0.00           C
ATOM   2546  HB  ILE   178      27.360  14.040  22.550  1.00  0.00           H
ATOM   2547  CG2 ILE   178      29.000  12.820  23.260  1.00  0.00           C
ATOM   2548 1HG2 ILE   178      29.150  11.980  23.980  1.00  0.00           H
ATOM   2549 2HG2 ILE   178      29.180  12.390  22.250  1.00  0.00           H
ATOM   2550 3HG2 ILE   178      29.810  13.560  23.420  1.00  0.00           H
ATOM   2551  CG1 ILE   178      26.460  12.190  23.150  1.00  0.00           C
ATOM   2552 1HG1 ILE   178      25.440  12.630  23.160  1.00  0.00           H
ATOM   2553 2HG1 ILE   178      26.740  11.840  22.130  1.00  0.00           H
ATOM   2554  CD  ILE   178      26.500  11.050  24.210  1.00  0.00           C
ATOM   2555  HD1 ILE   178      27.270  10.290  23.950  1.00  0.00           H
ATOM   2556  HD2 ILE   178      26.590  11.510  25.210  1.00  0.00           H
ATOM   2557  HD3 ILE   178      25.540  10.480  24.210  1.00  0.00           H
ATOM   2558  C   ILE   178      28.450  15.150  24.840  1.00  0.00           C
ATOM   2559  O   ILE   178      28.480  16.040  23.960  1.00  0.00           O
ATOM   2560  N   ILE   179      29.280  15.150  25.910  1.00  0.00           N
ATOM   2561  HN  ILE   179      29.190  14.320  26.450  1.00  0.00           H
ATOM   2562  CA  ILE   179      30.090  16.240  26.240  1.00  0.00           C
ATOM   2563  HA  ILE   179      29.660  17.190  26.010  1.00  0.00           H
ATOM   2564  CB  ILE   179      30.020  16.530  27.730  1.00  0.00           C
ATOM   2565  HB  ILE   179      28.950  16.700  27.990  1.00  0.00           H
ATOM   2566  CG2 ILE   179      30.470  15.320  28.620  1.00  0.00           C
ATOM   2567 1HG2 ILE   179      30.350  14.400  27.980  1.00  0.00           H
ATOM   2568 2HG2 ILE   179      31.570  15.490  28.710  1.00  0.00           H
ATOM   2569 3HG2 ILE   179      29.980  15.370  29.600  1.00  0.00           H
ATOM   2570  CG1 ILE   179      30.560  17.870  28.110  1.00  0.00           C
ATOM   2571 1HG1 ILE   179      31.670  17.840  28.080  1.00  0.00           H
ATOM   2572 2HG1 ILE   179      30.320  18.560  27.290  1.00  0.00           H
ATOM   2573  CD  ILE   179      30.000  18.370  29.460  1.00  0.00           C
ATOM   2574  HD1 ILE   179      29.970  17.720  30.350  1.00  0.00           H
ATOM   2575  HD2 ILE   179      30.390  19.350  29.810  1.00  0.00           H
ATOM   2576  HD3 ILE   179      28.980  18.700  29.210  1.00  0.00           H
ATOM   2577  C   ILE   179      31.520  16.270  25.670  1.00  0.00           C
ATOM   2578  O   ILE   179      32.380  15.410  25.990  1.00  0.00           O
ATOM   2579  N   THR   180      31.860  17.250  24.780  1.00  0.00           N
ATOM   2580  HN  THR   180      31.120  17.860  24.550  1.00  0.00           H
ATOM   2581  CA  THR   180      33.170  17.310  24.160  1.00  0.00           C
ATOM   2582  HA  THR   180      33.320  16.290  23.840  1.00  0.00           H
ATOM   2583  CB  THR   180      33.330  18.150  22.900  1.00  0.00           C
ATOM   2584  HB  THR   180      32.730  17.680  22.080  1.00  0.00           H
ATOM   2585  OG1 THR   180      34.660  18.300  22.410  1.00  0.00           O
ATOM   2586  HG1 THR   180      34.610  18.180  21.460  1.00  0.00           H
ATOM   2587  CG2 THR   180      32.770  19.530  23.070  1.00  0.00           C
ATOM   2588 1HG2 THR   180      33.130  19.860  24.080  1.00  0.00           H
ATOM   2589 2HG2 THR   180      33.210  20.310  22.410  1.00  0.00           H
ATOM   2590 3HG2 THR   180      31.670  19.530  22.990  1.00  0.00           H
ATOM   2591  C   THR   180      34.240  17.610  25.210  1.00  0.00           C
ATOM   2592  O   THR   180      33.910  18.290  26.180  1.00  0.00           O
ATOM   2593  N   GLN   181      35.460  16.970  25.010  1.00  0.00           N
ATOM   2594  HN  GLN   181      35.370  16.430  24.190  1.00  0.00           H
ATOM   2595  CA  GLN   181      36.750  17.040  25.740  1.00  0.00           C
ATOM   2596  HA  GLN   181      36.530  16.770  26.770  1.00  0.00           H
ATOM   2597  CB  GLN   181      37.830  16.030  25.210  1.00  0.00           C
ATOM   2598  HB1 GLN   181      37.970  16.100  24.120  1.00  0.00           H
ATOM   2599  HB2 GLN   181      38.810  16.090  25.740  1.00  0.00           H
ATOM   2600  CG  GLN   181      37.560  14.500  25.620  1.00  0.00           C
ATOM   2601  HG1 GLN   181      36.570  14.150  25.230  1.00  0.00           H
ATOM   2602  HG2 GLN   181      38.360  13.850  25.210  1.00  0.00           H
ATOM   2603  CD  GLN   181      37.580  14.200  27.130  1.00  0.00           C
ATOM   2604  OE1 GLN   181      36.580  13.880  27.790  1.00  0.00           O
ATOM   2605  NE2 GLN   181      38.760  14.500  27.770  1.00  0.00           N
ATOM   2606 1HE2 GLN   181      39.610  14.730  27.270  1.00  0.00           H
ATOM   2607 2HE2 GLN   181      38.580  14.740  28.720  1.00  0.00           H
ATOM   2608  C   GLN   181      37.280  18.430  25.740  1.00  0.00           C
ATOM   2609  O   GLN   181      38.020  18.940  26.530  1.00  0.00           O
ATOM   2610  N   ASN   182      37.030  19.170  24.690  1.00  0.00           N
ATOM   2611  HN  ASN   182      36.490  18.640  24.040  1.00  0.00           H
ATOM   2612  CA  ASN   182      37.250  20.620  24.570  1.00  0.00           C
ATOM   2613  HA  ASN   182      38.270  20.920  24.760  1.00  0.00           H
ATOM   2614  CB  ASN   182      36.720  21.070  23.190  1.00  0.00           C
ATOM   2615  HB1 ASN   182      35.700  20.700  22.970  1.00  0.00           H
ATOM   2616  HB2 ASN   182      36.720  22.180  23.200  1.00  0.00           H
ATOM   2617  CG  ASN   182      37.600  20.520  22.070  1.00  0.00           C
ATOM   2618  OD1 ASN   182      38.390  19.570  22.230  1.00  0.00           O
ATOM   2619  ND2 ASN   182      37.630  21.210  20.940  1.00  0.00           N
ATOM   2620 1HD2 ASN   182      36.840  21.820  20.830  1.00  0.00           H
ATOM   2621 2HD2 ASN   182      38.100  20.790  20.170  1.00  0.00           H
ATOM   2622  C   ASN   182      36.370  21.380  25.660  1.00  0.00           C
ATOM   2623  O   ASN   182      36.840  22.420  26.080  1.00  0.00           O
ATOM   2624  N   MET   183      35.180  20.870  26.030  1.00  0.00           N
ATOM   2625  HN  MET   183      34.940  19.930  25.770  1.00  0.00           H
ATOM   2626  CA  MET   183      34.470  21.470  27.140  1.00  0.00           C
ATOM   2627  HA  MET   183      34.910  22.450  27.220  1.00  0.00           H
ATOM   2628  CB  MET   183      32.960  21.470  26.940  1.00  0.00           C
ATOM   2629  HB1 MET   183      32.570  20.450  26.720  1.00  0.00           H
ATOM   2630  HB2 MET   183      32.330  21.810  27.780  1.00  0.00           H
ATOM   2631  CG  MET   183      32.500  22.380  25.850  1.00  0.00           C
ATOM   2632  HG1 MET   183      32.460  23.420  26.240  1.00  0.00           H
ATOM   2633  HG2 MET   183      33.230  22.410  25.000  1.00  0.00           H
ATOM   2634  SD  MET   183      30.860  21.840  25.140  1.00  0.00           S
ATOM   2635  CE  MET   183      31.220  22.800  23.560  1.00  0.00           C
ATOM   2636  HE1 MET   183      30.240  22.780  23.030  1.00  0.00           H
ATOM   2637  HE2 MET   183      31.480  23.850  23.800  1.00  0.00           H
ATOM   2638  HE3 MET   183      32.080  22.490  22.920  1.00  0.00           H
ATOM   2639  C   MET   183      34.850  20.780  28.470  1.00  0.00           C
ATOM   2640  O   MET   183      35.120  19.600  28.570  1.00  0.00           O
ATOM   2641  N   PHE   184      34.720  21.540  29.540  1.00  0.00           N
ATOM   2642  HN  PHE   184      34.460  22.490  29.450  1.00  0.00           H
ATOM   2643  CA  PHE   184      34.990  20.980  30.920  1.00  0.00           C
ATOM   2644  HA  PHE   184      34.840  19.920  30.900  1.00  0.00           H
ATOM   2645  CB  PHE   184      36.440  21.300  31.480  1.00  0.00           C
ATOM   2646  HB1 PHE   184      36.600  20.940  32.520  1.00  0.00           H
ATOM   2647  HB2 PHE   184      37.180  20.840  30.800  1.00  0.00           H
ATOM   2648  CG  PHE   184      36.790  22.760  31.540  1.00  0.00           C
ATOM   2649  CD1 PHE   184      36.520  23.430  32.720  1.00  0.00           C
ATOM   2650  HD1 PHE   184      35.980  22.970  33.540  1.00  0.00           H
ATOM   2651  CE1 PHE   184      36.860  24.790  32.840  1.00  0.00           C
ATOM   2652  HE1 PHE   184      36.620  25.410  33.700  1.00  0.00           H
ATOM   2653  CZ  PHE   184      37.600  25.460  31.820  1.00  0.00           C
ATOM   2654  HZ  PHE   184      38.030  26.430  31.980  1.00  0.00           H
ATOM   2655  CD2 PHE   184      37.370  23.440  30.490  1.00  0.00           C
ATOM   2656  HD2 PHE   184      37.650  22.910  29.580  1.00  0.00           H
ATOM   2657  CE2 PHE   184      37.890  24.760  30.660  1.00  0.00           C
ATOM   2658  HE2 PHE   184      38.410  25.250  29.850  1.00  0.00           H
ATOM   2659  C   PHE   184      33.850  21.470  31.870  1.00  0.00           C
ATOM   2660  O   PHE   184      33.210  22.490  31.560  1.00  0.00           O
ATOM   2661  N   CYS   185      33.610  20.700  33.020  1.00  0.00           N
ATOM   2662  HN  CYS   185      34.060  19.830  33.160  1.00  0.00           H
ATOM   2663  CA  CYS   185      32.520  20.980  33.860  1.00  0.00           C
ATOM   2664  HA  CYS   185      31.930  21.750  33.410  1.00  0.00           H
ATOM   2665  CB  CYS   185      31.750  19.660  34.180  1.00  0.00           C
ATOM   2666  HB1 CYS   185      32.310  18.960  34.840  1.00  0.00           H
ATOM   2667  HB2 CYS   185      30.920  19.860  34.900  1.00  0.00           H
ATOM   2668  SG  CYS   185      30.880  18.730  32.830  1.00  0.00           S
ATOM   2669  C   CYS   185      33.070  21.620  35.070  1.00  0.00           C
ATOM   2670  O   CYS   185      34.050  21.190  35.710  1.00  0.00           O
ATOM   2671  N   ALA   186      32.600  22.760  35.490  1.00  0.00           N
ATOM   2672  HN  ALA   186      32.000  23.210  34.820  1.00  0.00           H
ATOM   2673  CA  ALA   186      32.940  23.370  36.790  1.00  0.00           C
ATOM   2674  HA  ALA   186      33.270  22.550  37.410  1.00  0.00           H
ATOM   2675  CB  ALA   186      34.020  24.460  36.730  1.00  0.00           C
ATOM   2676  HB1 ALA   186      34.380  24.990  37.640  1.00  0.00           H
ATOM   2677  HB2 ALA   186      34.910  24.090  36.180  1.00  0.00           H
ATOM   2678  HB3 ALA   186      33.710  25.240  36.000  1.00  0.00           H
ATOM   2679  C   ALA   186      31.760  23.910  37.650  1.00  0.00           C
ATOM   2680  O   ALA   186      30.790  24.470  37.120  1.00  0.00           O
ATOM   2681  N   GLY   187      31.800  23.820  39.030  1.00  0.00           N
ATOM   2682  HN  GLY   187      32.540  23.290  39.460  1.00  0.00           H
ATOM   2683  CA  GLY   187      30.610  24.240  39.800  1.00  0.00           C
ATOM   2684  HA1 GLY   187      30.690  25.300  39.950  1.00  0.00           H
ATOM   2685  HA2 GLY   187      29.700  23.980  39.270  1.00  0.00           H
ATOM   2686  C   GLY   187      30.500  23.440  41.080  1.00  0.00           C
ATOM   2687  O   GLY   187      31.230  22.450  41.300  1.00  0.00           O
ATOM   2688  N   TYR   188      29.660  23.780  42.030  1.00  0.00           N
ATOM   2689  HN  TYR   188      29.080  24.550  41.800  1.00  0.00           H
ATOM   2690  CA  TYR   188      29.550  23.090  43.300  1.00  0.00           C
ATOM   2691  HA  TYR   188      30.520  22.670  43.520  1.00  0.00           H
ATOM   2692  CB  TYR   188      29.160  24.030  44.450  1.00  0.00           C
ATOM   2693  HB1 TYR   188      28.200  24.490  44.150  1.00  0.00           H
ATOM   2694  HB2 TYR   188      28.930  23.560  45.430  1.00  0.00           H
ATOM   2695  CG  TYR   188      30.060  25.210  44.650  1.00  0.00           C
ATOM   2696  CD1 TYR   188      31.230  24.900  45.360  1.00  0.00           C
ATOM   2697  HD1 TYR   188      31.380  23.930  45.810  1.00  0.00           H
ATOM   2698  CE1 TYR   188      32.120  25.970  45.680  1.00  0.00           C
ATOM   2699  HE1 TYR   188      33.100  25.790  46.110  1.00  0.00           H
ATOM   2700  CZ  TYR   188      31.970  27.270  45.080  1.00  0.00           C
ATOM   2701  OH  TYR   188      32.990  28.210  45.260  1.00  0.00           O
ATOM   2702  HH  TYR   188      33.110  28.620  44.400  1.00  0.00           H
ATOM   2703  CD2 TYR   188      29.870  26.440  44.140  1.00  0.00           C
ATOM   2704  HD2 TYR   188      28.970  26.630  43.590  1.00  0.00           H
ATOM   2705  CE2 TYR   188      30.790  27.490  44.330  1.00  0.00           C
ATOM   2706  HE2 TYR   188      30.710  28.490  43.920  1.00  0.00           H
ATOM   2707  C   TYR   188      28.400  22.040  43.190  1.00  0.00           C
ATOM   2708  O   TYR   188      27.380  22.190  42.610  1.00  0.00           O
ATOM   2709  N   ASP   189      28.670  20.880  43.800  1.00  0.00           N
ATOM   2710  HN  ASP   189      29.560  20.850  44.270  1.00  0.00           H
ATOM   2711  CA  ASP   189      27.720  19.790  44.030  1.00  0.00           C
ATOM   2712  HA  ASP   189      27.330  19.460  43.080  1.00  0.00           H
ATOM   2713  CB  ASP   189      28.530  18.580  44.590  1.00  0.00           C
ATOM   2714  HB1 ASP   189      29.030  18.790  45.570  1.00  0.00           H
ATOM   2715  HB2 ASP   189      27.790  17.830  44.960  1.00  0.00           H
ATOM   2716  CG  ASP   189      29.530  18.040  43.640  1.00  0.00           C
ATOM   2717  OD1 ASP   189      29.730  18.460  42.490  1.00  0.00           O
ATOM   2718  OD2 ASP   189      30.180  17.020  43.970  1.00  0.00           O
ATOM   2719  C   ASP   189      26.450  20.020  44.770  1.00  0.00           C
ATOM   2720  O   ASP   189      25.430  19.490  44.400  1.00  0.00           O
ATOM   2721  N   THR   190      26.520  20.810  45.810  1.00  0.00           N
ATOM   2722  HN  THR   190      27.470  20.910  46.120  1.00  0.00           H
ATOM   2723  CA  THR   190      25.400  21.430  46.410  1.00  0.00           C
ATOM   2724  HA  THR   190      24.690  21.620  45.620  1.00  0.00           H
ATOM   2725  CB  THR   190      24.790  20.560  47.550  1.00  0.00           C
ATOM   2726  HB  THR   190      24.230  19.720  47.110  1.00  0.00           H
ATOM   2727  OG1 THR   190      23.740  21.210  48.240  1.00  0.00           O
ATOM   2728  HG1 THR   190      23.510  20.580  48.930  1.00  0.00           H
ATOM   2729  CG2 THR   190      25.820  20.110  48.600  1.00  0.00           C
ATOM   2730 1HG2 THR   190      26.700  19.600  48.150  1.00  0.00           H
ATOM   2731 2HG2 THR   190      26.210  20.980  49.180  1.00  0.00           H
ATOM   2732 3HG2 THR   190      25.330  19.440  49.340  1.00  0.00           H
ATOM   2733  C   THR   190      25.840  22.840  46.880  1.00  0.00           C
ATOM   2734  O   THR   190      26.860  23.000  47.590  1.00  0.00           O
ATOM   2735  N   LYS   191      25.120  23.850  46.420  1.00  0.00           N
ATOM   2736  HN  LYS   191      24.250  23.660  45.990  1.00  0.00           H
ATOM   2737  CA  LYS   191      25.400  25.220  46.810  1.00  0.00           C
ATOM   2738  HA  LYS   191      25.220  25.300  47.860  1.00  0.00           H
ATOM   2739  CB  LYS   191      26.730  25.810  46.220  1.00  0.00           C
ATOM   2740  HB1 LYS   191      27.530  25.100  46.510  1.00  0.00           H
ATOM   2741  HB2 LYS   191      26.710  25.870  45.110  1.00  0.00           H
ATOM   2742  CG  LYS   191      27.280  27.140  46.770  1.00  0.00           C
ATOM   2743  HG1 LYS   191      28.220  27.520  46.330  1.00  0.00           H
ATOM   2744  HG2 LYS   191      26.600  27.880  46.300  1.00  0.00           H
ATOM   2745  CD  LYS   191      27.190  27.260  48.310  1.00  0.00           C
ATOM   2746  HD1 LYS   191      26.100  27.160  48.500  1.00  0.00           H
ATOM   2747  HD2 LYS   191      27.750  26.460  48.830  1.00  0.00           H
ATOM   2748  CE  LYS   191      27.600  28.670  48.850  1.00  0.00           C
ATOM   2749  HE1 LYS   191      26.790  29.350  48.520  1.00  0.00           H
ATOM   2750  HE2 LYS   191      27.560  28.710  49.960  1.00  0.00           H
ATOM   2751  NZ  LYS   191      28.840  29.150  48.320  1.00  0.00           N
ATOM   2752  HZ1 LYS   191      28.710  29.510  47.360  1.00  0.00           H
ATOM   2753  HZ2 LYS   191      29.150  29.970  48.890  1.00  0.00           H
ATOM   2754  HZ3 LYS   191      29.660  28.510  48.330  1.00  0.00           H
ATOM   2755  C   LYS   191      24.360  26.110  46.190  1.00  0.00           C
ATOM   2756  O   LYS   191      23.850  27.030  46.900  1.00  0.00           O
ATOM   2757  N   GLN   192      24.130  26.030  44.850  1.00  0.00           N
ATOM   2758  HN  GLN   192      24.700  25.410  44.340  1.00  0.00           H
ATOM   2759  CA  GLN   192      23.170  26.700  44.070  1.00  0.00           C
ATOM   2760  HA  GLN   192      23.120  26.140  43.150  1.00  0.00           H
ATOM   2761  CB  GLN   192      21.690  26.630  44.520  1.00  0.00           C
ATOM   2762  HB1 GLN   192      21.480  27.170  45.460  1.00  0.00           H
ATOM   2763  HB2 GLN   192      21.090  26.970  43.640  1.00  0.00           H
ATOM   2764  CG  GLN   192      21.130  25.170  44.730  1.00  0.00           C
ATOM   2765  HG1 GLN   192      20.620  25.090  45.710  1.00  0.00           H
ATOM   2766  HG2 GLN   192      20.260  25.110  44.020  1.00  0.00           H
ATOM   2767  CD  GLN   192      22.020  23.960  44.390  1.00  0.00           C
ATOM   2768  OE1 GLN   192      22.700  23.360  45.190  1.00  0.00           O
ATOM   2769  NE2 GLN   192      22.080  23.540  43.140  1.00  0.00           N
ATOM   2770 1HE2 GLN   192      21.540  23.960  42.410  1.00  0.00           H
ATOM   2771 2HE2 GLN   192      22.580  22.680  43.020  1.00  0.00           H
ATOM   2772  C   GLN   192      23.580  28.130  43.610  1.00  0.00           C
ATOM   2773  O   GLN   192      22.820  29.040  43.310  1.00  0.00           O
ATOM   2774  N   GLU   193      24.880  28.270  43.440  1.00  0.00           N
ATOM   2775  HN  GLU   193      25.470  27.580  43.850  1.00  0.00           H
ATOM   2776  CA  GLU   193      25.550  29.330  42.790  1.00  0.00           C
ATOM   2777  HA  GLU   193      24.890  30.180  42.650  1.00  0.00           H
ATOM   2778  CB  GLU   193      26.700  29.860  43.690  1.00  0.00           C
ATOM   2779  HB1 GLU   193      27.460  29.070  43.820  1.00  0.00           H
ATOM   2780  HB2 GLU   193      27.210  30.720  43.200  1.00  0.00           H
ATOM   2781  CG  GLU   193      26.100  30.520  44.970  1.00  0.00           C
ATOM   2782  HG1 GLU   193      25.300  31.240  44.680  1.00  0.00           H
ATOM   2783  HG2 GLU   193      25.560  29.820  45.630  1.00  0.00           H
ATOM   2784  CD  GLU   193      27.250  31.150  45.750  1.00  0.00           C
ATOM   2785  OE1 GLU   193      27.170  32.360  46.160  1.00  0.00           O
ATOM   2786  OE2 GLU   193      28.150  30.450  46.210  1.00  0.00           O
ATOM   2787  C   GLU   193      26.000  28.910  41.450  1.00  0.00           C
ATOM   2788  O   GLU   193      26.570  27.820  41.380  1.00  0.00           O
ATOM   2789  N   ASP   194      25.760  29.730  40.370  1.00  0.00           N
ATOM   2790  HN  ASP   194      25.490  30.670  40.570  1.00  0.00           H
ATOM   2791  CA  ASP   194      26.170  29.300  39.020  1.00  0.00           C
ATOM   2792  HA  ASP   194      27.020  28.620  39.070  1.00  0.00           H
ATOM   2793  CB  ASP   194      24.950  28.520  38.440  1.00  0.00           C
ATOM   2794  HB1 ASP   194      24.590  27.890  39.280  1.00  0.00           H
ATOM   2795  HB2 ASP   194      24.150  29.170  38.020  1.00  0.00           H
ATOM   2796  CG  ASP   194      25.230  27.530  37.300  1.00  0.00           C
ATOM   2797  OD1 ASP   194      24.300  26.790  36.930  1.00  0.00           O
ATOM   2798  OD2 ASP   194      26.430  27.470  36.840  1.00  0.00           O
ATOM   2799  C   ASP   194      26.480  30.570  38.110  1.00  0.00           C
ATOM   2800  O   ASP   194      26.120  31.740  38.320  1.00  0.00           O
ATOM   2801  N   ALA   195      27.060  30.310  36.940  1.00  0.00           N
ATOM   2802  HN  ALA   195      27.330  29.350  36.840  1.00  0.00           H
ATOM   2803  CA  ALA   195      27.170  31.220  35.840  1.00  0.00           C
ATOM   2804  HA  ALA   195      27.190  32.230  36.210  1.00  0.00           H
ATOM   2805  CB  ALA   195      28.350  30.840  35.020  1.00  0.00           C
ATOM   2806  HB1 ALA   195      29.310  30.960  35.560  1.00  0.00           H
ATOM   2807  HB2 ALA   195      28.410  29.740  34.890  1.00  0.00           H
ATOM   2808  HB3 ALA   195      28.460  31.290  34.010  1.00  0.00           H
ATOM   2809  C   ALA   195      25.860  31.240  35.040  1.00  0.00           C
ATOM   2810  O   ALA   195      25.400  30.190  34.690  1.00  0.00           O
ATOM   2811  N   CYS   196      25.280  32.430  34.700  1.00  0.00           N
ATOM   2812  HN  CYS   196      25.880  33.220  34.820  1.00  0.00           H
ATOM   2813  CA  CYS   196      24.060  32.410  33.950  1.00  0.00           C
ATOM   2814  HA  CYS   196      23.980  31.490  33.390  1.00  0.00           H
ATOM   2815  CB  CYS   196      22.930  32.430  34.940  1.00  0.00           C
ATOM   2816  HB1 CYS   196      23.060  31.770  35.820  1.00  0.00           H
ATOM   2817  HB2 CYS   196      22.870  33.460  35.360  1.00  0.00           H
ATOM   2818  SG  CYS   196      21.270  31.970  34.280  1.00  0.00           S
ATOM   2819  C   CYS   196      23.870  33.530  32.920  1.00  0.00           C
ATOM   2820  O   CYS   196      24.230  34.700  33.230  1.00  0.00           O
ATOM   2821  N   GLN   197      23.300  33.100  31.770  1.00  0.00           N
ATOM   2822  HN  GLN   197      23.190  32.110  31.750  1.00  0.00           H
ATOM   2823  CA  GLN   197      22.840  33.840  30.520  1.00  0.00           C
ATOM   2824  HA  GLN   197      23.380  33.360  29.720  1.00  0.00           H
ATOM   2825  CB  GLN   197      21.360  33.390  30.160  1.00  0.00           C
ATOM   2826  HB1 GLN   197      21.340  32.300  29.980  1.00  0.00           H
ATOM   2827  HB2 GLN   197      20.820  33.620  31.100  1.00  0.00           H
ATOM   2828  CG  GLN   197      20.770  34.110  28.960  1.00  0.00           C
ATOM   2829  HG1 GLN   197      19.710  33.800  28.900  1.00  0.00           H
ATOM   2830  HG2 GLN   197      20.720  35.180  29.240  1.00  0.00           H
ATOM   2831  CD  GLN   197      21.620  34.020  27.680  1.00  0.00           C
ATOM   2832  OE1 GLN   197      22.060  32.940  27.390  1.00  0.00           O
ATOM   2833  NE2 GLN   197      21.900  35.160  27.040  1.00  0.00           N
ATOM   2834 1HE2 GLN   197      21.620  36.060  27.360  1.00  0.00           H
ATOM   2835 2HE2 GLN   197      22.480  35.060  26.220  1.00  0.00           H
ATOM   2836  C   GLN   197      23.190  35.310  30.290  1.00  0.00           C
ATOM   2837  O   GLN   197      22.520  36.160  30.890  1.00  0.00           O
ATOM   2838  N   GLY   198      24.320  35.590  29.510  1.00  0.00           N
ATOM   2839  HN  GLY   198      24.680  34.880  28.910  1.00  0.00           H
ATOM   2840  CA  GLY   198      24.960  36.870  29.330  1.00  0.00           C
ATOM   2841  HA1 GLY   198      25.050  36.960  28.260  1.00  0.00           H
ATOM   2842  HA2 GLY   198      24.310  37.650  29.690  1.00  0.00           H
ATOM   2843  C   GLY   198      26.380  36.810  30.010  1.00  0.00           C
ATOM   2844  O   GLY   198      27.270  37.550  29.600  1.00  0.00           O
ATOM   2845  N   ASP   199      26.680  35.970  31.010  1.00  0.00           N
ATOM   2846  HN  ASP   199      25.940  35.460  31.460  1.00  0.00           H
ATOM   2847  CA  ASP   199      27.990  35.550  31.420  1.00  0.00           C
ATOM   2848  HA  ASP   199      28.480  36.470  31.660  1.00  0.00           H
ATOM   2849  CB  ASP   199      27.830  34.620  32.660  1.00  0.00           C
ATOM   2850  HB1 ASP   199      27.210  33.760  32.310  1.00  0.00           H
ATOM   2851  HB2 ASP   199      28.810  34.240  33.020  1.00  0.00           H
ATOM   2852  CG  ASP   199      27.210  35.290  33.870  1.00  0.00           C
ATOM   2853  OD1 ASP   199      27.400  36.530  34.060  1.00  0.00           O
ATOM   2854  OD2 ASP   199      26.640  34.620  34.750  1.00  0.00           O
ATOM   2855  C   ASP   199      28.760  34.970  30.290  1.00  0.00           C
ATOM   2856  O   ASP   199      29.930  35.300  30.070  1.00  0.00           O
ATOM   2857  N   SER   200      28.020  34.180  29.440  1.00  0.00           N
ATOM   2858  HN  SER   200      27.090  33.970  29.750  1.00  0.00           H
ATOM   2859  CA  SER   200      28.360  33.520  28.210  1.00  0.00           C
ATOM   2860  HA  SER   200      28.850  32.570  28.400  1.00  0.00           H
ATOM   2861  CB  SER   200      27.090  33.370  27.360  1.00  0.00           C
ATOM   2862  HB1 SER   200      26.770  34.360  26.990  1.00  0.00           H
ATOM   2863  HB2 SER   200      27.180  32.730  26.460  1.00  0.00           H
ATOM   2864  OG  SER   200      26.030  32.940  28.230  1.00  0.00           O
ATOM   2865  HG1 SER   200      26.340  32.120  28.610  1.00  0.00           H
ATOM   2866  C   SER   200      29.340  34.300  27.380  1.00  0.00           C
ATOM   2867  O   SER   200      29.330  35.520  27.390  1.00  0.00           O
ATOM   2868  N   GLY   201      30.230  33.660  26.580  1.00  0.00           N
ATOM   2869  HN  GLY   201      30.310  32.660  26.490  1.00  0.00           H
ATOM   2870  CA  GLY   201      31.310  34.350  25.880  1.00  0.00           C
ATOM   2871  HA1 GLY   201      31.760  33.630  25.220  1.00  0.00           H
ATOM   2872  HA2 GLY   201      30.820  35.140  25.330  1.00  0.00           H
ATOM   2873  C   GLY   201      32.400  35.000  26.690  1.00  0.00           C
ATOM   2874  O   GLY   201      33.420  35.290  26.090  1.00  0.00           O
ATOM   2875  N   GLY   202      32.210  35.390  28.000  1.00  0.00           N
ATOM   2876  HN  GLY   202      31.320  35.250  28.420  1.00  0.00           H
ATOM   2877  CA  GLY   202      33.250  36.130  28.750  1.00  0.00           C
ATOM   2878  HA1 GLY   202      33.960  36.660  28.120  1.00  0.00           H
ATOM   2879  HA2 GLY   202      32.720  36.820  29.400  1.00  0.00           H
ATOM   2880  C   GLY   202      34.200  35.140  29.550  1.00  0.00           C
ATOM   2881  O   GLY   202      34.200  33.910  29.260  1.00  0.00           O
ATOM   2882  N   PRO   203      34.890  35.650  30.500  1.00  0.00           N
ATOM   2883  CD  PRO   203      34.850  37.000  30.920  1.00  0.00           C
ATOM   2884  HD1 PRO   203      33.820  37.420  31.040  1.00  0.00           H
ATOM   2885  HD2 PRO   203      35.390  37.600  30.150  1.00  0.00           H
ATOM   2886  CA  PRO   203      36.010  34.930  31.080  1.00  0.00           C
ATOM   2887  HA  PRO   203      36.730  34.730  30.280  1.00  0.00           H
ATOM   2888  CB  PRO   203      36.720  35.950  32.000  1.00  0.00           C
ATOM   2889  HB1 PRO   203      37.000  35.520  32.990  1.00  0.00           H
ATOM   2890  HB2 PRO   203      37.600  36.430  31.530  1.00  0.00           H
ATOM   2891  CG  PRO   203      35.630  37.010  32.260  1.00  0.00           C
ATOM   2892  HG1 PRO   203      34.900  36.650  33.000  1.00  0.00           H
ATOM   2893  HG2 PRO   203      36.090  37.970  32.580  1.00  0.00           H
ATOM   2894  C   PRO   203      35.710  33.660  31.870  1.00  0.00           C
ATOM   2895  O   PRO   203      34.850  33.610  32.710  1.00  0.00           O
ATOM   2896  N   HIS   204      36.620  32.660  31.700  1.00  0.00           N
ATOM   2897  HN  HIS   204      37.030  32.580  30.800  1.00  0.00           H
ATOM   2898  CA  HIS   204      36.960  31.700  32.800  1.00  0.00           C
ATOM   2899  HA  HIS   204      36.410  31.880  33.700  1.00  0.00           H
ATOM   2900  CB  HIS   204      36.600  30.210  32.480  1.00  0.00           C
ATOM   2901  HB1 HIS   204      35.560  30.200  32.100  1.00  0.00           H
ATOM   2902  HB2 HIS   204      37.170  29.910  31.590  1.00  0.00           H
ATOM   2903  ND1 HIS   204      38.080  28.470  33.550  1.00  0.00           N
ATOM   2904  CG  HIS   204      36.920  29.180  33.590  1.00  0.00           C
ATOM   2905  CE1 HIS   204      37.950  27.670  34.560  1.00  0.00           C
ATOM   2906  HE1 HIS   204      38.780  27.060  34.940  1.00  0.00           H
ATOM   2907  NE2 HIS   204      36.770  27.750  35.170  1.00  0.00           N
ATOM   2908  HE2 HIS   204      36.430  27.010  35.750  1.00  0.00           H
ATOM   2909  CD2 HIS   204      36.030  28.750  34.550  1.00  0.00           C
ATOM   2910  HD2 HIS   204      35.080  29.180  34.810  1.00  0.00           H
ATOM   2911  C   HIS   204      38.460  31.880  32.940  1.00  0.00           C
ATOM   2912  O   HIS   204      39.350  31.560  32.070  1.00  0.00           O
ATOM   2913  N   VAL   205      38.870  32.440  34.100  1.00  0.00           N
ATOM   2914  HN  VAL   205      38.180  32.590  34.820  1.00  0.00           H
ATOM   2915  CA  VAL   205      40.260  32.730  34.380  1.00  0.00           C
ATOM   2916  HA  VAL   205      40.820  32.410  33.520  1.00  0.00           H
ATOM   2917  CB  VAL   205      40.610  34.210  34.580  1.00  0.00           C
ATOM   2918  HB  VAL   205      41.690  34.210  34.800  1.00  0.00           H
ATOM   2919  CG1 VAL   205      40.320  35.090  33.340  1.00  0.00           C
ATOM   2920 1HG1 VAL   205      40.750  36.100  33.460  1.00  0.00           H
ATOM   2921 2HG1 VAL   205      40.860  34.700  32.440  1.00  0.00           H
ATOM   2922 3HG1 VAL   205      39.240  35.140  33.140  1.00  0.00           H
ATOM   2923  CG2 VAL   205      39.950  34.940  35.810  1.00  0.00           C
ATOM   2924 1HG2 VAL   205      40.390  35.960  35.870  1.00  0.00           H
ATOM   2925 2HG2 VAL   205      38.850  35.030  35.680  1.00  0.00           H
ATOM   2926 3HG2 VAL   205      40.110  34.300  36.710  1.00  0.00           H
ATOM   2927  C   VAL   205      40.680  31.960  35.540  1.00  0.00           C
ATOM   2928  O   VAL   205      40.050  31.980  36.570  1.00  0.00           O
ATOM   2929  N   THR   206      41.930  31.330  35.440  1.00  0.00           N
ATOM   2930  HN  THR   206      42.470  31.420  34.600  1.00  0.00           H
ATOM   2931  CA  THR   206      42.510  30.640  36.560  1.00  0.00           C
ATOM   2932  HA  THR   206      41.730  30.480  37.280  1.00  0.00           H
ATOM   2933  CB  THR   206      43.080  29.240  36.220  1.00  0.00           C
ATOM   2934  HB  THR   206      43.840  29.210  35.420  1.00  0.00           H
ATOM   2935  OG1 THR   206      42.000  28.310  35.900  1.00  0.00           O
ATOM   2936  HG1 THR   206      41.770  28.470  34.980  1.00  0.00           H
ATOM   2937  CG2 THR   206      43.770  28.630  37.500  1.00  0.00           C
ATOM   2938 1HG2 THR   206      43.900  27.550  37.310  1.00  0.00           H
ATOM   2939 2HG2 THR   206      44.770  29.100  37.610  1.00  0.00           H
ATOM   2940 3HG2 THR   206      43.150  28.680  38.420  1.00  0.00           H
ATOM   2941  C   THR   206      43.650  31.450  37.080  1.00  0.00           C
ATOM   2942  O   THR   206      44.630  31.750  36.390  1.00  0.00           O
ATOM   2943  N   ARG   207      43.660  31.750  38.380  1.00  0.00           N
ATOM   2944  HN  ARG   207      42.800  31.670  38.870  1.00  0.00           H
ATOM   2945  CA  ARG   207      44.750  32.410  39.030  1.00  0.00           C
ATOM   2946  HA  ARG   207      45.050  33.200  38.360  1.00  0.00           H
ATOM   2947  CB  ARG   207      44.170  33.100  40.320  1.00  0.00           C
ATOM   2948  HB1 ARG   207      43.500  33.960  40.110  1.00  0.00           H
ATOM   2949  HB2 ARG   207      43.560  32.450  40.980  1.00  0.00           H
ATOM   2950  CG  ARG   207      45.290  33.790  41.150  1.00  0.00           C
ATOM   2951  HG1 ARG   207      45.890  32.920  41.530  1.00  0.00           H
ATOM   2952  HG2 ARG   207      45.980  34.380  40.520  1.00  0.00           H
ATOM   2953  CD  ARG   207      44.650  34.700  42.240  1.00  0.00           C
ATOM   2954  HD1 ARG   207      44.090  35.570  41.810  1.00  0.00           H
ATOM   2955  HD2 ARG   207      44.040  34.070  42.930  1.00  0.00           H
ATOM   2956  NE  ARG   207      45.750  35.290  43.050  1.00  0.00           N
ATOM   2957  HE  ARG   207      46.640  34.850  43.060  1.00  0.00           H
ATOM   2958  CZ  ARG   207      45.550  36.290  43.850  1.00  0.00           C
ATOM   2959  NH1 ARG   207      44.410  36.910  44.020  1.00  0.00           N
ATOM   2960 1HH1 ARG   207      43.670  36.550  43.450  1.00  0.00           H
ATOM   2961 2HH1 ARG   207      44.390  37.480  44.830  1.00  0.00           H
ATOM   2962  NH2 ARG   207      46.470  36.620  44.740  1.00  0.00           N
ATOM   2963 1HH2 ARG   207      47.430  36.330  44.650  1.00  0.00           H
ATOM   2964 2HH2 ARG   207      46.250  37.300  45.430  1.00  0.00           H
ATOM   2965  C   ARG   207      45.940  31.460  39.320  1.00  0.00           C
ATOM   2966  O   ARG   207      45.730  30.420  39.950  1.00  0.00           O
ATOM   2967  N   PHE   208      47.170  31.880  39.070  1.00  0.00           N
ATOM   2968  HN  PHE   208      47.360  32.780  38.690  1.00  0.00           H
ATOM   2969  CA  PHE   208      48.320  31.170  39.540  1.00  0.00           C
ATOM   2970  HA  PHE   208      48.010  30.640  40.430  1.00  0.00           H
ATOM   2971  CB  PHE   208      48.810  30.110  38.500  1.00  0.00           C
ATOM   2972  HB1 PHE   208      47.900  29.530  38.240  1.00  0.00           H
ATOM   2973  HB2 PHE   208      49.230  30.550  37.580  1.00  0.00           H
ATOM   2974  CG  PHE   208      49.850  29.220  39.120  1.00  0.00           C
ATOM   2975  CD1 PHE   208      49.440  28.080  39.830  1.00  0.00           C
ATOM   2976  HD1 PHE   208      48.400  27.770  39.890  1.00  0.00           H
ATOM   2977  CE1 PHE   208      50.380  27.240  40.440  1.00  0.00           C
ATOM   2978  HE1 PHE   208      49.990  26.390  40.980  1.00  0.00           H
ATOM   2979  CZ  PHE   208      51.740  27.590  40.430  1.00  0.00           C
ATOM   2980  HZ  PHE   208      52.460  26.960  40.940  1.00  0.00           H
ATOM   2981  CD2 PHE   208      51.220  29.410  38.930  1.00  0.00           C
ATOM   2982  HD2 PHE   208      51.580  30.360  38.540  1.00  0.00           H
ATOM   2983  CE2 PHE   208      52.210  28.650  39.620  1.00  0.00           C
ATOM   2984  HE2 PHE   208      53.270  28.840  39.510  1.00  0.00           H
ATOM   2985  C   PHE   208      49.370  32.230  39.980  1.00  0.00           C
ATOM   2986  O   PHE   208      49.930  32.980  39.210  1.00  0.00           O
ATOM   2987  N   LYS   209      49.700  32.170  41.270  1.00  0.00           N
ATOM   2988  HN  LYS   209      49.090  31.640  41.860  1.00  0.00           H
ATOM   2989  CA  LYS   209      50.690  32.990  41.940  1.00  0.00           C
ATOM   2990  HA  LYS   209      50.590  33.050  43.020  1.00  0.00           H
ATOM   2991  CB  LYS   209      52.120  32.330  41.740  1.00  0.00           C
ATOM   2992  HB1 LYS   209      52.320  32.210  40.650  1.00  0.00           H
ATOM   2993  HB2 LYS   209      52.870  33.050  42.140  1.00  0.00           H
ATOM   2994  CG  LYS   209      52.260  30.890  42.390  1.00  0.00           C
ATOM   2995  HG1 LYS   209      51.630  30.140  41.880  1.00  0.00           H
ATOM   2996  HG2 LYS   209      53.250  30.470  42.120  1.00  0.00           H
ATOM   2997  CD  LYS   209      51.960  30.840  43.860  1.00  0.00           C
ATOM   2998  HD1 LYS   209      50.920  31.200  43.980  1.00  0.00           H
ATOM   2999  HD2 LYS   209      52.000  29.820  44.310  1.00  0.00           H
ATOM   3000  CE  LYS   209      52.780  31.790  44.860  1.00  0.00           C
ATOM   3001  HE1 LYS   209      53.870  31.640  44.820  1.00  0.00           H
ATOM   3002  HE2 LYS   209      52.450  32.810  44.570  1.00  0.00           H
ATOM   3003  NZ  LYS   209      52.460  31.610  46.260  1.00  0.00           N
ATOM   3004  HZ1 LYS   209      52.690  32.380  46.920  1.00  0.00           H
ATOM   3005  HZ2 LYS   209      51.430  31.450  46.310  1.00  0.00           H
ATOM   3006  HZ3 LYS   209      52.860  30.690  46.530  1.00  0.00           H
ATOM   3007  C   LYS   209      50.590  34.500  41.560  1.00  0.00           C
ATOM   3008  O   LYS   209      51.610  35.080  41.170  1.00  0.00           O
ATOM   3009  N   ASP   210      49.390  35.120  41.800  1.00  0.00           N
ATOM   3010  HN  ASP   210      48.780  34.560  42.360  1.00  0.00           H
ATOM   3011  CA  ASP   210      48.980  36.490  41.760  1.00  0.00           C
ATOM   3012  HA  ASP   210      48.030  36.590  42.260  1.00  0.00           H
ATOM   3013  CB  ASP   210      49.980  37.460  42.550  1.00  0.00           C
ATOM   3014  HB1 ASP   210      50.960  37.490  42.000  1.00  0.00           H
ATOM   3015  HB2 ASP   210      49.760  38.540  42.680  1.00  0.00           H
ATOM   3016  CG  ASP   210      50.060  36.970  43.960  1.00  0.00           C
ATOM   3017  OD1 ASP   210      51.060  37.270  44.670  1.00  0.00           O
ATOM   3018  OD2 ASP   210      49.100  36.420  44.480  1.00  0.00           O
ATOM   3019  C   ASP   210      48.790  36.970  40.340  1.00  0.00           C
ATOM   3020  O   ASP   210      48.420  38.120  40.020  1.00  0.00           O
ATOM   3021  N   THR   211      48.950  36.130  39.320  1.00  0.00           N
ATOM   3022  HN  THR   211      49.320  35.230  39.510  1.00  0.00           H
ATOM   3023  CA  THR   211      48.790  36.450  37.930  1.00  0.00           C
ATOM   3024  HA  THR   211      48.600  37.510  37.820  1.00  0.00           H
ATOM   3025  CB  THR   211      49.980  36.080  37.030  1.00  0.00           C
ATOM   3026  HB  THR   211      49.940  34.990  36.820  1.00  0.00           H
ATOM   3027  OG1 THR   211      51.230  36.460  37.560  1.00  0.00           O
ATOM   3028  HG1 THR   211      51.850  36.300  36.850  1.00  0.00           H
ATOM   3029  CG2 THR   211      49.870  36.830  35.700  1.00  0.00           C
ATOM   3030 1HG2 THR   211      50.680  36.340  35.120  1.00  0.00           H
ATOM   3031 2HG2 THR   211      48.880  36.730  35.220  1.00  0.00           H
ATOM   3032 3HG2 THR   211      50.120  37.910  35.840  1.00  0.00           H
ATOM   3033  C   THR   211      47.520  35.760  37.500  1.00  0.00           C
ATOM   3034  O   THR   211      47.210  34.690  38.070  1.00  0.00           O
ATOM   3035  N   TYR   212      46.700  36.320  36.550  1.00  0.00           N
ATOM   3036  HN  TYR   212      46.990  37.130  36.050  1.00  0.00           H
ATOM   3037  CA  TYR   212      45.430  35.750  36.180  1.00  0.00           C
ATOM   3038  HA  TYR   212      45.150  34.880  36.760  1.00  0.00           H
ATOM   3039  CB  TYR   212      44.180  36.710  36.270  1.00  0.00           C
ATOM   3040  HB1 TYR   212      44.360  37.630  35.680  1.00  0.00           H
ATOM   3041  HB2 TYR   212      43.290  36.180  35.860  1.00  0.00           H
ATOM   3042  CG  TYR   212      43.910  37.080  37.660  1.00  0.00           C
ATOM   3043  CD1 TYR   212      42.910  36.390  38.360  1.00  0.00           C
ATOM   3044  HD1 TYR   212      42.390  35.550  37.890  1.00  0.00           H
ATOM   3045  CE1 TYR   212      42.510  36.780  39.650  1.00  0.00           C
ATOM   3046  HE1 TYR   212      41.730  36.280  40.190  1.00  0.00           H
ATOM   3047  CZ  TYR   212      43.140  37.900  40.210  1.00  0.00           C
ATOM   3048  OH  TYR   212      42.700  38.370  41.470  1.00  0.00           O
ATOM   3049  HH  TYR   212      43.410  38.930  41.790  1.00  0.00           H
ATOM   3050  CD2 TYR   212      44.560  38.130  38.280  1.00  0.00           C
ATOM   3051  HD2 TYR   212      45.390  38.670  37.850  1.00  0.00           H
ATOM   3052  CE2 TYR   212      44.210  38.570  39.630  1.00  0.00           C
ATOM   3053  HE2 TYR   212      44.760  39.270  40.250  1.00  0.00           H
ATOM   3054  C   TYR   212      45.470  35.320  34.770  1.00  0.00           C
ATOM   3055  O   TYR   212      45.750  36.160  33.910  1.00  0.00           O
ATOM   3056  N   PHE   213      45.220  34.000  34.480  1.00  0.00           N
ATOM   3057  HN  PHE   213      44.950  33.450  35.260  1.00  0.00           H
ATOM   3058  CA  PHE   213      45.400  33.330  33.200  1.00  0.00           C
ATOM   3059  HA  PHE   213      45.730  34.040  32.460  1.00  0.00           H
ATOM   3060  CB  PHE   213      46.320  32.110  33.330  1.00  0.00           C
ATOM   3061  HB1 PHE   213      45.860  31.390  34.050  1.00  0.00           H
ATOM   3062  HB2 PHE   213      46.490  31.740  32.300  1.00  0.00           H
ATOM   3063  CG  PHE   213      47.720  32.500  33.820  1.00  0.00           C
ATOM   3064  CD1 PHE   213      48.700  32.980  32.870  1.00  0.00           C
ATOM   3065  HD1 PHE   213      48.480  33.100  31.810  1.00  0.00           H
ATOM   3066  CE1 PHE   213      50.000  33.270  33.320  1.00  0.00           C
ATOM   3067  HE1 PHE   213      50.710  33.500  32.540  1.00  0.00           H
ATOM   3068  CZ  PHE   213      50.330  33.140  34.720  1.00  0.00           C
ATOM   3069  HZ  PHE   213      51.340  33.320  35.060  1.00  0.00           H
ATOM   3070  CD2 PHE   213      48.080  32.390  35.190  1.00  0.00           C
ATOM   3071  HD2 PHE   213      47.380  32.120  35.970  1.00  0.00           H
ATOM   3072  CE2 PHE   213      49.340  32.740  35.600  1.00  0.00           C
ATOM   3073  HE2 PHE   213      49.540  32.650  36.660  1.00  0.00           H
ATOM   3074  C   PHE   213      44.130  32.740  32.650  1.00  0.00           C
ATOM   3075  O   PHE   213      43.350  31.990  33.250  1.00  0.00           O
ATOM   3076  N   VAL   214      43.870  33.020  31.320  1.00  0.00           N
ATOM   3077  HN  VAL   214      44.660  33.430  30.860  1.00  0.00           H
ATOM   3078  CA  VAL   214      42.730  32.500  30.590  1.00  0.00           C
ATOM   3079  HA  VAL   214      41.860  32.820  31.150  1.00  0.00           H
ATOM   3080  CB  VAL   214      42.550  33.190  29.200  1.00  0.00           C
ATOM   3081  HB  VAL   214      43.540  33.180  28.700  1.00  0.00           H
ATOM   3082  CG1 VAL   214      41.460  32.610  28.360  1.00  0.00           C
ATOM   3083 1HG1 VAL   214      41.910  31.710  27.880  1.00  0.00           H
ATOM   3084 2HG1 VAL   214      40.550  32.380  28.950  1.00  0.00           H
ATOM   3085 3HG1 VAL   214      41.280  33.410  27.610  1.00  0.00           H
ATOM   3086  CG2 VAL   214      42.280  34.730  29.440  1.00  0.00           C
ATOM   3087 1HG2 VAL   214      41.390  34.950  30.070  1.00  0.00           H
ATOM   3088 2HG2 VAL   214      43.160  35.270  29.820  1.00  0.00           H
ATOM   3089 3HG2 VAL   214      42.210  35.170  28.420  1.00  0.00           H
ATOM   3090  C   VAL   214      42.750  30.950  30.510  1.00  0.00           C
ATOM   3091  O   VAL   214      43.750  30.420  30.020  1.00  0.00           O
ATOM   3092  N   THR   215      41.710  30.210  30.900  1.00  0.00           N
ATOM   3093  HN  THR   215      41.000  30.700  31.400  1.00  0.00           H
ATOM   3094  CA  THR   215      41.600  28.760  30.890  1.00  0.00           C
ATOM   3095  HA  THR   215      42.450  28.390  30.340  1.00  0.00           H
ATOM   3096  CB  THR   215      41.590  28.100  32.260  1.00  0.00           C
ATOM   3097  HB  THR   215      41.300  27.020  32.150  1.00  0.00           H
ATOM   3098  OG1 THR   215      40.900  28.830  33.230  1.00  0.00           O
ATOM   3099  HG1 THR   215      39.950  28.850  33.070  1.00  0.00           H
ATOM   3100  CG2 THR   215      43.000  28.080  32.810  1.00  0.00           C
ATOM   3101 1HG2 THR   215      43.740  27.740  32.060  1.00  0.00           H
ATOM   3102 2HG2 THR   215      43.390  29.100  33.050  1.00  0.00           H
ATOM   3103 3HG2 THR   215      42.980  27.500  33.750  1.00  0.00           H
ATOM   3104  C   THR   215      40.480  28.290  30.060  1.00  0.00           C
ATOM   3105  O   THR   215      40.440  27.160  29.630  1.00  0.00           O
ATOM   3106  N   GLY   216      39.570  29.210  29.730  1.00  0.00           N
ATOM   3107  HN  GLY   216      39.910  30.120  29.980  1.00  0.00           H
ATOM   3108  CA  GLY   216      38.410  29.040  28.860  1.00  0.00           C
ATOM   3109  HA1 GLY   216      38.750  28.770  27.860  1.00  0.00           H
ATOM   3110  HA2 GLY   216      37.750  28.340  29.310  1.00  0.00           H
ATOM   3111  C   GLY   216      37.580  30.210  28.730  1.00  0.00           C
ATOM   3112  O   GLY   216      37.930  31.310  29.090  1.00  0.00           O
ATOM   3113  N   ILE   217      36.410  30.010  28.190  1.00  0.00           N
ATOM   3114  HN  ILE   217      36.190  29.110  27.810  1.00  0.00           H
ATOM   3115  CA  ILE   217      35.350  31.030  28.210  1.00  0.00           C
ATOM   3116  HA  ILE   217      35.590  31.860  28.870  1.00  0.00           H
ATOM   3117  CB  ILE   217      35.040  31.610  26.790  1.00  0.00           C
ATOM   3118  HB  ILE   217      34.070  32.140  26.760  1.00  0.00           H
ATOM   3119  CG2 ILE   217      36.070  32.740  26.480  1.00  0.00           C
ATOM   3120 1HG2 ILE   217      36.160  33.400  27.370  1.00  0.00           H
ATOM   3121 2HG2 ILE   217      37.120  32.410  26.350  1.00  0.00           H
ATOM   3122 3HG2 ILE   217      35.770  33.240  25.530  1.00  0.00           H
ATOM   3123  CG1 ILE   217      34.990  30.560  25.680  1.00  0.00           C
ATOM   3124 1HG1 ILE   217      36.010  30.420  25.250  1.00  0.00           H
ATOM   3125 2HG1 ILE   217      34.560  29.660  26.180  1.00  0.00           H
ATOM   3126  CD  ILE   217      33.960  31.040  24.650  1.00  0.00           C
ATOM   3127  HD1 ILE   217      32.930  31.190  25.040  1.00  0.00           H
ATOM   3128  HD2 ILE   217      34.190  32.020  24.190  1.00  0.00           H
ATOM   3129  HD3 ILE   217      34.050  30.280  23.840  1.00  0.00           H
ATOM   3130  C   ILE   217      34.030  30.430  28.690  1.00  0.00           C
ATOM   3131  O   ILE   217      33.850  29.290  28.710  1.00  0.00           O
ATOM   3132  N   VAL   218      33.070  31.270  29.190  1.00  0.00           N
ATOM   3133  HN  VAL   218      33.220  32.250  29.090  1.00  0.00           H
ATOM   3134  CA  VAL   218      31.720  30.770  29.630  1.00  0.00           C
ATOM   3135  HA  VAL   218      31.900  29.970  30.330  1.00  0.00           H
ATOM   3136  CB  VAL   218      31.020  31.860  30.280  1.00  0.00           C
ATOM   3137  HB  VAL   218      30.690  32.630  29.560  1.00  0.00           H
ATOM   3138  CG1 VAL   218      29.830  31.420  31.060  1.00  0.00           C
ATOM   3139 1HG1 VAL   218      29.050  30.970  30.410  1.00  0.00           H
ATOM   3140 2HG1 VAL   218      30.130  30.700  31.850  1.00  0.00           H
ATOM   3141 3HG1 VAL   218      29.300  32.270  31.530  1.00  0.00           H
ATOM   3142  CG2 VAL   218      31.910  32.560  31.230  1.00  0.00           C
ATOM   3143 1HG2 VAL   218      31.400  33.290  31.890  1.00  0.00           H
ATOM   3144 2HG2 VAL   218      32.280  31.690  31.800  1.00  0.00           H
ATOM   3145 3HG2 VAL   218      32.770  33.160  30.870  1.00  0.00           H
ATOM   3146  C   VAL   218      30.910  30.270  28.460  1.00  0.00           C
ATOM   3147  O   VAL   218      30.770  30.950  27.450  1.00  0.00           O
ATOM   3148  N   SER   219      30.170  29.200  28.620  1.00  0.00           N
ATOM   3149  HN  SER   219      30.310  28.600  29.400  1.00  0.00           H
ATOM   3150  CA  SER   219      29.420  28.720  27.420  1.00  0.00           C
ATOM   3151  HA  SER   219      29.050  29.510  26.780  1.00  0.00           H
ATOM   3152  CB  SER   219      30.190  27.740  26.530  1.00  0.00           C
ATOM   3153  HB1 SER   219      31.170  28.200  26.270  1.00  0.00           H
ATOM   3154  HB2 SER   219      30.290  26.770  27.060  1.00  0.00           H
ATOM   3155  OG  SER   219      29.510  27.380  25.330  1.00  0.00           O
ATOM   3156  HG1 SER   219      30.110  26.920  24.730  1.00  0.00           H
ATOM   3157  C   SER   219      28.140  28.080  28.030  1.00  0.00           C
ATOM   3158  O   SER   219      27.870  28.040  29.240  1.00  0.00           O
ATOM   3159  N   TRP   220      27.170  27.760  27.150  1.00  0.00           N
ATOM   3160  HN  TRP   220      27.520  27.730  26.220  1.00  0.00           H
ATOM   3161  CA  TRP   220      25.890  27.140  27.300  1.00  0.00           C
ATOM   3162  HA  TRP   220      25.410  27.770  28.050  1.00  0.00           H
ATOM   3163  CB  TRP   220      24.890  27.410  26.080  1.00  0.00           C
ATOM   3164  HB1 TRP   220      25.180  26.930  25.120  1.00  0.00           H
ATOM   3165  HB2 TRP   220      23.850  27.070  26.320  1.00  0.00           H
ATOM   3166  CG  TRP   220      24.730  28.960  25.840  1.00  0.00           C
ATOM   3167  CD1 TRP   220      23.760  29.710  26.330  1.00  0.00           C
ATOM   3168  HD1 TRP   220      22.990  29.340  27.000  1.00  0.00           H
ATOM   3169  NE1 TRP   220      23.950  31.060  25.990  1.00  0.00           N
ATOM   3170  HE1 TRP   220      23.610  31.890  26.350  1.00  0.00           H
ATOM   3171  CE2 TRP   220      25.070  31.120  25.220  1.00  0.00           C
ATOM   3172  CD2 TRP   220      25.610  29.790  25.090  1.00  0.00           C
ATOM   3173  CE3 TRP   220      26.750  29.570  24.220  1.00  0.00           C
ATOM   3174  HE3 TRP   220      27.170  28.580  24.230  1.00  0.00           H
ATOM   3175  CZ3 TRP   220      27.250  30.680  23.480  1.00  0.00           C
ATOM   3176  HZ3 TRP   220      28.060  30.550  22.780  1.00  0.00           H
ATOM   3177  CZ2 TRP   220      25.570  32.160  24.500  1.00  0.00           C
ATOM   3178  HZ2 TRP   220      25.110  33.130  24.660  1.00  0.00           H
ATOM   3179  CH2 TRP   220      26.630  31.910  23.620  1.00  0.00           C
ATOM   3180  HH2 TRP   220      26.960  32.690  22.960  1.00  0.00           H
ATOM   3181  C   TRP   220      25.850  25.670  27.810  1.00  0.00           C
ATOM   3182  O   TRP   220      26.360  24.750  27.180  1.00  0.00           O
ATOM   3183  N   GLY   221      25.290  25.300  29.010  1.00  0.00           N
ATOM   3184  HN  GLY   221      25.030  26.010  29.660  1.00  0.00           H
ATOM   3185  CA  GLY   221      24.700  24.030  29.320  1.00  0.00           C
ATOM   3186  HA1 GLY   221      24.740  23.310  28.520  1.00  0.00           H
ATOM   3187  HA2 GLY   221      25.060  23.630  30.250  1.00  0.00           H
ATOM   3188  C   GLY   221      23.200  24.190  29.490  1.00  0.00           C
ATOM   3189  O   GLY   221      22.530  25.000  28.860  1.00  0.00           O
ATOM   3190  N   GLU   222      22.640  23.450  30.400  1.00  0.00           N
ATOM   3191  HN  GLU   222      23.240  22.840  30.920  1.00  0.00           H
ATOM   3192  CA  GLU   222      21.210  23.390  30.690  1.00  0.00           C
ATOM   3193  HA  GLU   222      20.590  23.900  29.950  1.00  0.00           H
ATOM   3194  CB  GLU   222      20.780  21.840  30.800  1.00  0.00           C
ATOM   3195  HB1 GLU   222      21.550  21.230  31.330  1.00  0.00           H
ATOM   3196  HB2 GLU   222      19.760  21.820  31.210  1.00  0.00           H
ATOM   3197  CG  GLU   222      20.600  21.210  29.360  1.00  0.00           C
ATOM   3198  HG1 GLU   222      20.240  22.020  28.700  1.00  0.00           H
ATOM   3199  HG2 GLU   222      21.650  20.890  29.230  1.00  0.00           H
ATOM   3200  CD  GLU   222      19.660  20.000  29.260  1.00  0.00           C
ATOM   3201  OE1 GLU   222      20.030  18.940  29.860  1.00  0.00           O
ATOM   3202  OE2 GLU   222      18.660  20.040  28.520  1.00  0.00           O
ATOM   3203  C   GLU   222      20.900  24.100  32.040  1.00  0.00           C
ATOM   3204  O   GLU   222      21.410  23.730  33.090  1.00  0.00           O
ATOM   3205  N   GLY   223      19.810  24.950  32.060  1.00  0.00           N
ATOM   3206  HN  GLY   223      19.340  25.090  31.190  1.00  0.00           H
ATOM   3207  CA  GLY   223      19.390  25.780  33.240  1.00  0.00           C
ATOM   3208  HA1 GLY   223      18.720  26.550  32.900  1.00  0.00           H
ATOM   3209  HA2 GLY   223      18.990  25.060  33.940  1.00  0.00           H
ATOM   3210  C   GLY   223      20.420  26.570  33.910  1.00  0.00           C
ATOM   3211  O   GLY   223      21.580  26.750  33.480  1.00  0.00           O
ATOM   3212  N   CYS   224      20.110  27.190  35.070  1.00  0.00           N
ATOM   3213  HN  CYS   224      19.180  27.200  35.400  1.00  0.00           H
ATOM   3214  CA  CYS   224      21.090  27.840  35.920  1.00  0.00           C
ATOM   3215  HA  CYS   224      22.100  27.550  35.650  1.00  0.00           H
ATOM   3216  CB  CYS   224      21.180  29.380  35.850  1.00  0.00           C
ATOM   3217  HB1 CYS   224      20.270  29.810  36.330  1.00  0.00           H
ATOM   3218  HB2 CYS   224      22.070  29.720  36.440  1.00  0.00           H
ATOM   3219  SG  CYS   224      21.150  30.010  34.110  1.00  0.00           S
ATOM   3220  C   CYS   224      20.750  27.430  37.310  1.00  0.00           C
ATOM   3221  O   CYS   224      19.630  27.380  37.740  1.00  0.00           O
ATOM   3222  N   ALA   225      21.780  27.020  38.100  1.00  0.00           N
ATOM   3223  HN  ALA   225      22.660  26.910  37.620  1.00  0.00           H
ATOM   3224  CA  ALA   225      21.800  26.630  39.510  1.00  0.00           C
ATOM   3225  HA  ALA   225      22.850  26.420  39.640  1.00  0.00           H
ATOM   3226  CB  ALA   225      21.470  27.840  40.390  1.00  0.00           C
ATOM   3227  HB1 ALA   225      22.290  28.590  40.400  1.00  0.00           H
ATOM   3228  HB2 ALA   225      20.440  28.210  40.200  1.00  0.00           H
ATOM   3229  HB3 ALA   225      21.350  27.470  41.430  1.00  0.00           H
ATOM   3230  C   ALA   225      21.190  25.310  39.780  1.00  0.00           C
ATOM   3231  O   ALA   225      20.860  24.920  40.920  1.00  0.00           O
ATOM   3232  N   ARG   226      20.950  24.470  38.710  1.00  0.00           N
ATOM   3233  HN  ARG   226      21.290  24.710  37.800  1.00  0.00           H
ATOM   3234  CA  ARG   226      20.310  23.240  38.950  1.00  0.00           C
ATOM   3235  HA  ARG   226      19.340  23.490  39.360  1.00  0.00           H
ATOM   3236  CB  ARG   226      19.940  22.660  37.590  1.00  0.00           C
ATOM   3237  HB1 ARG   226      20.840  22.360  37.030  1.00  0.00           H
ATOM   3238  HB2 ARG   226      19.330  21.760  37.780  1.00  0.00           H
ATOM   3239  CG  ARG   226      19.050  23.480  36.680  1.00  0.00           C
ATOM   3240  HG1 ARG   226      19.600  24.380  36.340  1.00  0.00           H
ATOM   3241  HG2 ARG   226      18.890  22.840  35.780  1.00  0.00           H
ATOM   3242  CD  ARG   226      17.630  23.950  37.160  1.00  0.00           C
ATOM   3243  HD1 ARG   226      17.020  23.070  37.490  1.00  0.00           H
ATOM   3244  HD2 ARG   226      17.740  24.630  38.030  1.00  0.00           H
ATOM   3245  NE  ARG   226      16.970  24.560  35.980  1.00  0.00           N
ATOM   3246  HE  ARG   226      17.140  25.550  35.890  1.00  0.00           H
ATOM   3247  CZ  ARG   226      16.290  23.980  35.030  1.00  0.00           C
ATOM   3248  NH1 ARG   226      16.120  22.670  34.890  1.00  0.00           N
ATOM   3249 1HH1 ARG   226      16.510  22.080  35.590  1.00  0.00           H
ATOM   3250 2HH1 ARG   226      15.600  22.280  34.130  1.00  0.00           H
ATOM   3251  NH2 ARG   226      15.760  24.720  34.040  1.00  0.00           N
ATOM   3252 1HH2 ARG   226      15.730  25.720  34.180  1.00  0.00           H
ATOM   3253 2HH2 ARG   226      15.330  24.270  33.260  1.00  0.00           H
ATOM   3254  C   ARG   226      20.950  22.040  39.760  1.00  0.00           C
ATOM   3255  O   ARG   226      22.180  21.870  39.760  1.00  0.00           O
ATOM   3256  N   LYS   227      19.990  21.310  40.420  1.00  0.00           N
ATOM   3257  HN  LYS   227      19.010  21.380  40.250  1.00  0.00           H
ATOM   3258  CA  LYS   227      20.390  20.040  41.080  1.00  0.00           C
ATOM   3259  HA  LYS   227      21.150  20.250  41.820  1.00  0.00           H
ATOM   3260  CB  LYS   227      19.130  19.380  41.790  1.00  0.00           C
ATOM   3261  HB1 LYS   227      18.260  19.290  41.090  1.00  0.00           H
ATOM   3262  HB2 LYS   227      19.490  18.370  42.070  1.00  0.00           H
ATOM   3263  CG  LYS   227      18.700  20.010  43.150  1.00  0.00           C
ATOM   3264  HG1 LYS   227      18.050  19.210  43.580  1.00  0.00           H
ATOM   3265  HG2 LYS   227      19.570  20.140  43.850  1.00  0.00           H
ATOM   3266  CD  LYS   227      17.880  21.320  43.060  1.00  0.00           C
ATOM   3267  HD1 LYS   227      18.520  22.020  42.500  1.00  0.00           H
ATOM   3268  HD2 LYS   227      16.980  21.220  42.430  1.00  0.00           H
ATOM   3269  CE  LYS   227      17.400  21.960  44.370  1.00  0.00           C
ATOM   3270  HE1 LYS   227      16.540  21.410  44.820  1.00  0.00           H
ATOM   3271  HE2 LYS   227      18.270  22.010  45.060  1.00  0.00           H
ATOM   3272  NZ  LYS   227      16.990  23.280  44.100  1.00  0.00           N
ATOM   3273  HZ1 LYS   227      17.660  23.690  43.430  1.00  0.00           H
ATOM   3274  HZ2 LYS   227      16.070  23.410  43.620  1.00  0.00           H
ATOM   3275  HZ3 LYS   227      17.090  23.750  45.020  1.00  0.00           H
ATOM   3276  C   LYS   227      21.030  19.010  40.070  1.00  0.00           C
ATOM   3277  O   LYS   227      20.320  18.540  39.120  1.00  0.00           O
ATOM   3278  N   GLY   228      22.230  18.640  40.370  1.00  0.00           N
ATOM   3279  HN  GLY   228      22.720  18.950  41.180  1.00  0.00           H
ATOM   3280  CA  GLY   228      23.070  17.630  39.630  1.00  0.00           C
ATOM   3281  HA1 GLY   228      23.920  17.520  40.270  1.00  0.00           H
ATOM   3282  HA2 GLY   228      22.500  16.720  39.520  1.00  0.00           H
ATOM   3283  C   GLY   228      23.430  18.160  38.260  1.00  0.00           C
ATOM   3284  O   GLY   228      23.340  17.480  37.250  1.00  0.00           O
ATOM   3285  N   LYS   229      23.750  19.480  38.190  1.00  0.00           N
ATOM   3286  HN  LYS   229      23.560  20.190  38.860  1.00  0.00           H
ATOM   3287  CA  LYS   229      24.150  20.090  36.970  1.00  0.00           C
ATOM   3288  HA  LYS   229      24.420  19.250  36.350  1.00  0.00           H
ATOM   3289  CB  LYS   229      23.070  20.920  36.280  1.00  0.00           C
ATOM   3290  HB1 LYS   229      22.850  21.690  37.050  1.00  0.00           H
ATOM   3291  HB2 LYS   229      23.500  21.430  35.400  1.00  0.00           H
ATOM   3292  CG  LYS   229      21.810  20.170  35.790  1.00  0.00           C
ATOM   3293  HG1 LYS   229      21.350  19.500  36.550  1.00  0.00           H
ATOM   3294  HG2 LYS   229      21.130  20.940  35.360  1.00  0.00           H
ATOM   3295  CD  LYS   229      22.190  19.220  34.690  1.00  0.00           C
ATOM   3296  HD1 LYS   229      22.410  19.820  33.780  1.00  0.00           H
ATOM   3297  HD2 LYS   229      23.060  18.590  34.960  1.00  0.00           H
ATOM   3298  CE  LYS   229      20.920  18.400  34.350  1.00  0.00           C
ATOM   3299  HE1 LYS   229      20.430  17.940  35.240  1.00  0.00           H
ATOM   3300  HE2 LYS   229      20.120  19.090  34.010  1.00  0.00           H
ATOM   3301  NZ  LYS   229      21.150  17.260  33.400  1.00  0.00           N
ATOM   3302  HZ1 LYS   229      22.070  17.410  32.930  1.00  0.00           H
ATOM   3303  HZ2 LYS   229      21.290  16.350  33.880  1.00  0.00           H
ATOM   3304  HZ3 LYS   229      20.340  17.110  32.770  1.00  0.00           H
ATOM   3305  C   LYS   229      25.410  20.970  37.120  1.00  0.00           C
ATOM   3306  O   LYS   229      25.780  21.410  38.210  1.00  0.00           O
ATOM   3307  N   TYR   230      26.200  21.220  36.080  1.00  0.00           N
ATOM   3308  HN  TYR   230      25.920  20.780  35.230  1.00  0.00           H
ATOM   3309  CA  TYR   230      27.440  22.060  36.130  1.00  0.00           C
ATOM   3310  HA  TYR   230      27.450  22.620  37.060  1.00  0.00           H
ATOM   3311  CB  TYR   230      28.750  21.220  36.130  1.00  0.00           C
ATOM   3312  HB1 TYR   230      28.780  20.620  35.200  1.00  0.00           H
ATOM   3313  HB2 TYR   230      29.660  21.850  36.200  1.00  0.00           H
ATOM   3314  CG  TYR   230      28.900  20.180  37.180  1.00  0.00           C
ATOM   3315  CD1 TYR   230      29.030  20.480  38.520  1.00  0.00           C
ATOM   3316  HD1 TYR   230      29.350  21.490  38.780  1.00  0.00           H
ATOM   3317  CE1 TYR   230      28.990  19.590  39.550  1.00  0.00           C
ATOM   3318  HE1 TYR   230      29.260  19.860  40.570  1.00  0.00           H
ATOM   3319  CZ  TYR   230      28.630  18.260  39.280  1.00  0.00           C
ATOM   3320  OH  TYR   230      28.620  17.240  40.280  1.00  0.00           O
ATOM   3321  HH  TYR   230      29.060  17.580  41.060  1.00  0.00           H
ATOM   3322  CD2 TYR   230      28.610  18.810  36.910  1.00  0.00           C
ATOM   3323  HD2 TYR   230      28.540  18.520  35.870  1.00  0.00           H
ATOM   3324  CE2 TYR   230      28.390  17.890  37.930  1.00  0.00           C
ATOM   3325  HE2 TYR   230      28.170  16.860  37.660  1.00  0.00           H
ATOM   3326  C   TYR   230      27.550  23.090  34.990  1.00  0.00           C
ATOM   3327  O   TYR   230      26.960  22.900  33.910  1.00  0.00           O
ATOM   3328  N   GLY   231      28.360  24.190  35.160  1.00  0.00           N
ATOM   3329  HN  GLY   231      28.920  24.130  35.980  1.00  0.00           H
ATOM   3330  CA  GLY   231      28.660  25.060  34.150  1.00  0.00           C
ATOM   3331  HA1 GLY   231      27.740  25.210  33.600  1.00  0.00           H
ATOM   3332  HA2 GLY   231      29.120  25.980  34.480  1.00  0.00           H
ATOM   3333  C   GLY   231      29.610  24.520  33.150  1.00  0.00           C
ATOM   3334  O   GLY   231      30.540  23.860  33.560  1.00  0.00           O
ATOM   3335  N   ILE   232      29.360  24.970  31.970  1.00  0.00           N
ATOM   3336  HN  ILE   232      28.770  25.770  31.790  1.00  0.00           H
ATOM   3337  CA  ILE   232      30.080  24.560  30.800  1.00  0.00           C
ATOM   3338  HA  ILE   232      30.770  23.750  30.950  1.00  0.00           H
ATOM   3339  CB  ILE   232      29.040  24.080  29.730  1.00  0.00           C
ATOM   3340  HB  ILE   232      28.350  24.930  29.530  1.00  0.00           H
ATOM   3341  CG2 ILE   232      29.710  23.800  28.340  1.00  0.00           C
ATOM   3342 1HG2 ILE   232      28.970  23.170  27.780  1.00  0.00           H
ATOM   3343 2HG2 ILE   232      30.060  24.780  27.960  1.00  0.00           H
ATOM   3344 3HG2 ILE   232      30.570  23.110  28.500  1.00  0.00           H
ATOM   3345  CG1 ILE   232      28.260  22.850  30.240  1.00  0.00           C
ATOM   3346 1HG1 ILE   232      27.490  23.180  30.980  1.00  0.00           H
ATOM   3347 2HG1 ILE   232      27.600  22.530  29.400  1.00  0.00           H
ATOM   3348  CD  ILE   232      29.010  21.660  30.770  1.00  0.00           C
ATOM   3349  HD1 ILE   232      29.850  21.530  30.050  1.00  0.00           H
ATOM   3350  HD2 ILE   232      29.380  21.870  31.800  1.00  0.00           H
ATOM   3351  HD3 ILE   232      28.410  20.730  30.770  1.00  0.00           H
ATOM   3352  C   ILE   232      30.920  25.630  30.290  1.00  0.00           C
ATOM   3353  O   ILE   232      30.390  26.750  30.260  1.00  0.00           O
ATOM   3354  N   TYR   233      32.210  25.320  30.130  1.00  0.00           N
ATOM   3355  HN  TYR   233      32.500  24.370  30.080  1.00  0.00           H
ATOM   3356  CA  TYR   233      33.330  26.280  30.040  1.00  0.00           C
ATOM   3357  HA  TYR   233      33.160  27.250  29.610  1.00  0.00           H
ATOM   3358  CB  TYR   233      34.210  26.530  31.260  1.00  0.00           C
ATOM   3359  HB1 TYR   233      34.630  25.590  31.660  1.00  0.00           H
ATOM   3360  HB2 TYR   233      34.960  27.240  30.870  1.00  0.00           H
ATOM   3361  CG  TYR   233      33.380  27.070  32.430  1.00  0.00           C
ATOM   3362  CD1 TYR   233      32.750  26.320  33.390  1.00  0.00           C
ATOM   3363  HD1 TYR   233      32.940  25.260  33.430  1.00  0.00           H
ATOM   3364  CE1 TYR   233      32.010  26.840  34.380  1.00  0.00           C
ATOM   3365  HE1 TYR   233      31.540  26.270  35.170  1.00  0.00           H
ATOM   3366  CZ  TYR   233      31.860  28.250  34.470  1.00  0.00           C
ATOM   3367  OH  TYR   233      31.160  28.950  35.490  1.00  0.00           O
ATOM   3368  HH  TYR   233      31.020  28.320  36.210  1.00  0.00           H
ATOM   3369  CD2 TYR   233      33.110  28.480  32.380  1.00  0.00           C
ATOM   3370  HD2 TYR   233      33.620  29.060  31.620  1.00  0.00           H
ATOM   3371  CE2 TYR   233      32.390  29.100  33.470  1.00  0.00           C
ATOM   3372  HE2 TYR   233      32.170  30.170  33.430  1.00  0.00           H
ATOM   3373  C   TYR   233      34.140  25.500  29.010  1.00  0.00           C
ATOM   3374  O   TYR   233      34.190  24.260  28.970  1.00  0.00           O
ATOM   3375  N   THR   234      34.690  26.160  28.050  1.00  0.00           N
ATOM   3376  HN  THR   234      34.640  27.140  27.950  1.00  0.00           H
ATOM   3377  CA  THR   234      35.240  25.520  26.870  1.00  0.00           C
ATOM   3378  HA  THR   234      35.430  24.460  26.880  1.00  0.00           H
ATOM   3379  CB  THR   234      34.460  25.770  25.540  1.00  0.00           C
ATOM   3380  HB  THR   234      33.380  25.820  25.820  1.00  0.00           H
ATOM   3381  OG1 THR   234      34.650  24.540  24.780  1.00  0.00           O
ATOM   3382  HG1 THR   234      34.080  24.620  24.010  1.00  0.00           H
ATOM   3383  CG2 THR   234      34.900  26.950  24.730  1.00  0.00           C
ATOM   3384 1HG2 THR   234      35.990  26.870  24.510  1.00  0.00           H
ATOM   3385 2HG2 THR   234      34.290  26.960  23.800  1.00  0.00           H
ATOM   3386 3HG2 THR   234      34.720  27.900  25.270  1.00  0.00           H
ATOM   3387  C   THR   234      36.630  26.000  26.800  1.00  0.00           C
ATOM   3388  O   THR   234      36.850  27.230  27.090  1.00  0.00           O
ATOM   3389  N   LYS   235      37.640  25.100  26.590  1.00  0.00           N
ATOM   3390  HN  LYS   235      37.420  24.150  26.380  1.00  0.00           H
ATOM   3391  CA  LYS   235      39.080  25.480  26.750  1.00  0.00           C
ATOM   3392  HA  LYS   235      39.210  26.400  27.320  1.00  0.00           H
ATOM   3393  CB  LYS   235      40.110  24.520  27.470  1.00  0.00           C
ATOM   3394  HB1 LYS   235      41.160  24.810  27.300  1.00  0.00           H
ATOM   3395  HB2 LYS   235      39.930  24.570  28.570  1.00  0.00           H
ATOM   3396  CG  LYS   235      39.870  23.000  27.200  1.00  0.00           C
ATOM   3397  HG1 LYS   235      38.900  22.580  27.530  1.00  0.00           H
ATOM   3398  HG2 LYS   235      39.980  22.900  26.090  1.00  0.00           H
ATOM   3399  CD  LYS   235      41.000  22.290  27.930  1.00  0.00           C
ATOM   3400  HD1 LYS   235      41.950  22.850  28.090  1.00  0.00           H
ATOM   3401  HD2 LYS   235      40.600  22.020  28.920  1.00  0.00           H
ATOM   3402  CE  LYS   235      41.320  20.900  27.240  1.00  0.00           C
ATOM   3403  HE1 LYS   235      40.360  20.350  27.150  1.00  0.00           H
ATOM   3404  HE2 LYS   235      41.790  20.840  26.230  1.00  0.00           H
ATOM   3405  NZ  LYS   235      42.320  20.130  28.070  1.00  0.00           N
ATOM   3406  HZ1 LYS   235      43.260  20.560  28.060  1.00  0.00           H
ATOM   3407  HZ2 LYS   235      41.910  20.090  29.020  1.00  0.00           H
ATOM   3408  HZ3 LYS   235      42.450  19.140  27.760  1.00  0.00           H
ATOM   3409  C   LYS   235      39.610  26.030  25.500  1.00  0.00           C
ATOM   3410  O   LYS   235      39.260  25.630  24.390  1.00  0.00           O
ATOM   3411  N   VAL   236      40.630  26.920  25.540  1.00  0.00           N
ATOM   3412  HN  VAL   236      40.970  27.290  26.410  1.00  0.00           H
ATOM   3413  CA  VAL   236      41.180  27.790  24.450  1.00  0.00           C
ATOM   3414  HA  VAL   236      40.670  27.440  23.560  1.00  0.00           H
ATOM   3415  CB  VAL   236      40.940  29.240  24.700  1.00  0.00           C
ATOM   3416  HB  VAL   236      41.480  29.860  23.950  1.00  0.00           H
ATOM   3417  CG1 VAL   236      39.460  29.460  24.410  1.00  0.00           C
ATOM   3418 1HG1 VAL   236      39.140  29.200  23.390  1.00  0.00           H
ATOM   3419 2HG1 VAL   236      38.780  29.070  25.200  1.00  0.00           H
ATOM   3420 3HG1 VAL   236      39.370  30.560  24.560  1.00  0.00           H
ATOM   3421  CG2 VAL   236      41.340  29.770  26.060  1.00  0.00           C
ATOM   3422 1HG2 VAL   236      40.850  29.410  26.990  1.00  0.00           H
ATOM   3423 2HG2 VAL   236      42.440  29.640  26.250  1.00  0.00           H
ATOM   3424 3HG2 VAL   236      40.980  30.820  25.990  1.00  0.00           H
ATOM   3425  C   VAL   236      42.640  27.420  24.130  1.00  0.00           C
ATOM   3426  O   VAL   236      43.280  27.860  23.200  1.00  0.00           O
ATOM   3427  N   THR   237      43.200  26.520  25.000  1.00  0.00           N
ATOM   3428  HN  THR   237      42.720  26.150  25.790  1.00  0.00           H
ATOM   3429  CA  THR   237      44.430  25.810  24.950  1.00  0.00           C
ATOM   3430  HA  THR   237      45.250  26.510  24.880  1.00  0.00           H
ATOM   3431  CB  THR   237      44.730  25.050  26.240  1.00  0.00           C
ATOM   3432  HB  THR   237      45.540  24.270  26.170  1.00  0.00           H
ATOM   3433  OG1 THR   237      43.580  24.440  26.840  1.00  0.00           O
ATOM   3434  HG1 THR   237      43.850  23.560  27.080  1.00  0.00           H
ATOM   3435  CG2 THR   237      45.300  25.970  27.330  1.00  0.00           C
ATOM   3436 1HG2 THR   237      46.190  26.440  26.860  1.00  0.00           H
ATOM   3437 2HG2 THR   237      44.560  26.760  27.620  1.00  0.00           H
ATOM   3438 3HG2 THR   237      45.460  25.560  28.340  1.00  0.00           H
ATOM   3439  C   THR   237      44.840  25.150  23.610  1.00  0.00           C
ATOM   3440  O   THR   237      46.040  25.110  23.380  1.00  0.00           O
ATOM   3441  N   ALA   238      43.910  24.640  22.760  1.00  0.00           N
ATOM   3442  HN  ALA   238      43.010  24.540  23.170  1.00  0.00           H
ATOM   3443  CA  ALA   238      44.240  23.920  21.550  1.00  0.00           C
ATOM   3444  HA  ALA   238      45.160  23.370  21.510  1.00  0.00           H
ATOM   3445  CB  ALA   238      43.030  23.030  21.280  1.00  0.00           C
ATOM   3446  HB1 ALA   238      43.250  22.500  20.330  1.00  0.00           H
ATOM   3447  HB2 ALA   238      42.950  22.280  22.090  1.00  0.00           H
ATOM   3448  HB3 ALA   238      42.130  23.670  21.220  1.00  0.00           H
ATOM   3449  C   ALA   238      44.380  24.950  20.460  1.00  0.00           C
ATOM   3450  O   ALA   238      44.960  24.630  19.400  1.00  0.00           O
ATOM   3451  N   PHE   239      44.050  26.240  20.760  1.00  0.00           N
ATOM   3452  HN  PHE   239      43.540  26.390  21.610  1.00  0.00           H
ATOM   3453  CA  PHE   239      43.870  27.270  19.700  1.00  0.00           C
ATOM   3454  HA  PHE   239      44.110  26.810  18.770  1.00  0.00           H
ATOM   3455  CB  PHE   239      42.330  27.620  19.570  1.00  0.00           C
ATOM   3456  HB1 PHE   239      41.940  28.220  20.420  1.00  0.00           H
ATOM   3457  HB2 PHE   239      42.130  28.140  18.620  1.00  0.00           H
ATOM   3458  CG  PHE   239      41.400  26.410  19.550  1.00  0.00           C
ATOM   3459  CD1 PHE   239      41.640  25.530  18.530  1.00  0.00           C
ATOM   3460  HD1 PHE   239      42.380  25.770  17.790  1.00  0.00           H
ATOM   3461  CE1 PHE   239      40.850  24.410  18.300  1.00  0.00           C
ATOM   3462  HE1 PHE   239      41.140  23.700  17.550  1.00  0.00           H
ATOM   3463  CZ  PHE   239      39.880  24.100  19.260  1.00  0.00           C
ATOM   3464  HZ  PHE   239      39.250  23.220  19.170  1.00  0.00           H
ATOM   3465  CD2 PHE   239      40.450  26.090  20.540  1.00  0.00           C
ATOM   3466  HD2 PHE   239      40.300  26.680  21.430  1.00  0.00           H
ATOM   3467  CE2 PHE   239      39.700  24.900  20.330  1.00  0.00           C
ATOM   3468  HE2 PHE   239      38.890  24.620  20.990  1.00  0.00           H
ATOM   3469  C   PHE   239      44.680  28.570  19.910  1.00  0.00           C
ATOM   3470  O   PHE   239      44.510  29.610  19.290  1.00  0.00           O
ATOM   3471  N   LEU   240      45.590  28.530  20.950  1.00  0.00           N
ATOM   3472  HN  LEU   240      45.620  27.790  21.620  1.00  0.00           H
ATOM   3473  CA  LEU   240      46.530  29.570  21.380  1.00  0.00           C
ATOM   3474  HA  LEU   240      45.880  30.380  21.690  1.00  0.00           H
ATOM   3475  CB  LEU   240      47.480  29.010  22.450  1.00  0.00           C
ATOM   3476  HB1 LEU   240      47.850  28.010  22.160  1.00  0.00           H
ATOM   3477  HB2 LEU   240      48.340  29.660  22.720  1.00  0.00           H
ATOM   3478  CG  LEU   240      46.680  28.850  23.770  1.00  0.00           C
ATOM   3479  HG  LEU   240      45.740  28.260  23.740  1.00  0.00           H
ATOM   3480  CD1 LEU   240      47.650  28.260  24.790  1.00  0.00           C
ATOM   3481 1HD1 LEU   240      47.110  28.190  25.760  1.00  0.00           H
ATOM   3482 2HD1 LEU   240      47.940  27.210  24.540  1.00  0.00           H
ATOM   3483 3HD1 LEU   240      48.590  28.800  25.030  1.00  0.00           H
ATOM   3484  CD2 LEU   240      46.150  30.210  24.350  1.00  0.00           C
ATOM   3485 1HD2 LEU   240      45.900  30.250  25.430  1.00  0.00           H
ATOM   3486 2HD2 LEU   240      46.910  30.980  24.150  1.00  0.00           H
ATOM   3487 3HD2 LEU   240      45.230  30.510  23.810  1.00  0.00           H
ATOM   3488  C   LEU   240      47.310  30.140  20.220  1.00  0.00           C
ATOM   3489  O   LEU   240      47.500  31.380  20.080  1.00  0.00           O
ATOM   3490  N   LYS   241      47.900  29.250  19.360  1.00  0.00           N
ATOM   3491  HN  LYS   241      47.760  28.270  19.450  1.00  0.00           H
ATOM   3492  CA  LYS   241      48.650  29.590  18.120  1.00  0.00           C
ATOM   3493  HA  LYS   241      49.370  30.290  18.520  1.00  0.00           H
ATOM   3494  CB  LYS   241      49.410  28.400  17.440  1.00  0.00           C
ATOM   3495  HB1 LYS   241      48.710  27.690  16.950  1.00  0.00           H
ATOM   3496  HB2 LYS   241      49.970  28.710  16.530  1.00  0.00           H
ATOM   3497  CG  LYS   241      50.420  27.710  18.400  1.00  0.00           C
ATOM   3498  HG1 LYS   241      49.970  26.930  19.040  1.00  0.00           H
ATOM   3499  HG2 LYS   241      51.040  27.050  17.740  1.00  0.00           H
ATOM   3500  CD  LYS   241      51.530  28.550  19.070  1.00  0.00           C
ATOM   3501  HD1 LYS   241      51.090  29.200  19.860  1.00  0.00           H
ATOM   3502  HD2 LYS   241      52.280  27.860  19.520  1.00  0.00           H
ATOM   3503  CE  LYS   241      52.390  29.380  18.140  1.00  0.00           C
ATOM   3504  HE1 LYS   241      52.860  28.730  17.370  1.00  0.00           H
ATOM   3505  HE2 LYS   241      51.800  30.140  17.600  1.00  0.00           H
ATOM   3506  NZ  LYS   241      53.460  30.150  18.790  1.00  0.00           N
ATOM   3507  HZ1 LYS   241      53.980  29.530  19.430  1.00  0.00           H
ATOM   3508  HZ2 LYS   241      54.040  30.700  18.120  1.00  0.00           H
ATOM   3509  HZ3 LYS   241      52.930  30.870  19.320  1.00  0.00           H
ATOM   3510  C   LYS   241      47.750  30.330  17.170  1.00  0.00           C
ATOM   3511  O   LYS   241      48.150  31.300  16.510  1.00  0.00           O
ATOM   3512  N   TRP   242      46.450  29.890  17.070  1.00  0.00           N
ATOM   3513  HN  TRP   242      46.200  28.980  17.390  1.00  0.00           H
ATOM   3514  CA  TRP   242      45.480  30.600  16.300  1.00  0.00           C
ATOM   3515  HA  TRP   242      45.820  30.750  15.290  1.00  0.00           H
ATOM   3516  CB  TRP   242      44.290  29.670  16.020  1.00  0.00           C
ATOM   3517  HB1 TRP   242      44.650  28.750  15.520  1.00  0.00           H
ATOM   3518  HB2 TRP   242      43.910  29.380  17.030  1.00  0.00           H
ATOM   3519  CG  TRP   242      43.170  30.310  15.180  1.00  0.00           C
ATOM   3520  CD1 TRP   242      43.050  30.190  13.790  1.00  0.00           C
ATOM   3521  HD1 TRP   242      43.710  29.600  13.180  1.00  0.00           H
ATOM   3522  NE1 TRP   242      41.870  30.730  13.420  1.00  0.00           N
ATOM   3523  HE1 TRP   242      41.620  30.810  12.480  1.00  0.00           H
ATOM   3524  CE2 TRP   242      41.250  31.300  14.460  1.00  0.00           C
ATOM   3525  CD2 TRP   242      42.000  31.020  15.640  1.00  0.00           C
ATOM   3526  CE3 TRP   242      41.620  31.570  16.860  1.00  0.00           C
ATOM   3527  HE3 TRP   242      42.210  31.360  17.750  1.00  0.00           H
ATOM   3528  CZ3 TRP   242      40.420  32.330  16.850  1.00  0.00           C
ATOM   3529  HZ3 TRP   242      40.100  32.760  17.800  1.00  0.00           H
ATOM   3530  CZ2 TRP   242      40.010  32.000  14.530  1.00  0.00           C
ATOM   3531  HZ2 TRP   242      39.360  32.140  13.690  1.00  0.00           H
ATOM   3532  CH2 TRP   242      39.590  32.570  15.770  1.00  0.00           C
ATOM   3533  HH2 TRP   242      38.580  32.950  15.880  1.00  0.00           H
ATOM   3534  C   TRP   242      45.090  32.040  16.760  1.00  0.00           C
ATOM   3535  O   TRP   242      45.050  32.960  16.020  1.00  0.00           O
ATOM   3536  N   ILE   243      44.850  32.180  18.050  1.00  0.00           N
ATOM   3537  HN  ILE   243      44.790  31.330  18.580  1.00  0.00           H
ATOM   3538  CA  ILE   243      44.660  33.450  18.690  1.00  0.00           C
ATOM   3539  HA  ILE   243      43.730  33.860  18.330  1.00  0.00           H
ATOM   3540  CB  ILE   243      44.470  33.340  20.240  1.00  0.00           C
ATOM   3541  HB  ILE   243      45.380  32.810  20.620  1.00  0.00           H
ATOM   3542  CG2 ILE   243      44.320  34.810  20.870  1.00  0.00           C
ATOM   3543 1HG2 ILE   243      44.160  34.650  21.960  1.00  0.00           H
ATOM   3544 2HG2 ILE   243      45.230  35.430  20.790  1.00  0.00           H
ATOM   3545 3HG2 ILE   243      43.400  35.270  20.470  1.00  0.00           H
ATOM   3546  CG1 ILE   243      43.210  32.520  20.520  1.00  0.00           C
ATOM   3547 1HG1 ILE   243      42.410  33.040  19.960  1.00  0.00           H
ATOM   3548 2HG1 ILE   243      43.210  31.470  20.150  1.00  0.00           H
ATOM   3549  CD  ILE   243      42.700  32.290  22.010  1.00  0.00           C
ATOM   3550  HD1 ILE   243      42.630  33.260  22.560  1.00  0.00           H
ATOM   3551  HD2 ILE   243      41.660  31.890  22.000  1.00  0.00           H
ATOM   3552  HD3 ILE   243      43.350  31.670  22.660  1.00  0.00           H
ATOM   3553  C   ILE   243      45.860  34.400  18.440  1.00  0.00           C
ATOM   3554  O   ILE   243      45.800  35.560  18.070  1.00  0.00           O
ATOM   3555  N   ASP   244      47.020  33.870  18.650  1.00  0.00           N
ATOM   3556  HN  ASP   244      47.100  32.950  19.030  1.00  0.00           H
ATOM   3557  CA  ASP   244      48.280  34.670  18.600  1.00  0.00           C
ATOM   3558  HA  ASP   244      48.130  35.560  19.180  1.00  0.00           H
ATOM   3559  CB  ASP   244      49.450  33.870  19.170  1.00  0.00           C
ATOM   3560  HB1 ASP   244      49.230  33.550  20.210  1.00  0.00           H
ATOM   3561  HB2 ASP   244      49.770  33.010  18.530  1.00  0.00           H
ATOM   3562  CG  ASP   244      50.620  34.760  19.330  1.00  0.00           C
ATOM   3563  OD1 ASP   244      50.500  36.010  19.390  1.00  0.00           O
ATOM   3564  OD2 ASP   244      51.770  34.260  19.430  1.00  0.00           O
ATOM   3565  C   ASP   244      48.520  35.070  17.130  1.00  0.00           C
ATOM   3566  O   ASP   244      48.970  36.160  16.850  1.00  0.00           O
ATOM   3567  N   ARG   245      48.150  34.180  16.150  1.00  0.00           N
ATOM   3568  HN  ARG   245      47.950  33.230  16.360  1.00  0.00           H
ATOM   3569  CA  ARG   245      48.210  34.640  14.800  1.00  0.00           C
ATOM   3570  HA  ARG   245      49.100  35.240  14.690  1.00  0.00           H
ATOM   3571  CB  ARG   245      48.120  33.470  13.790  1.00  0.00           C
ATOM   3572  HB1 ARG   245      47.210  32.860  14.000  1.00  0.00           H
ATOM   3573  HB2 ARG   245      47.930  33.880  12.780  1.00  0.00           H
ATOM   3574  CG  ARG   245      49.450  32.570  13.770  1.00  0.00           C
ATOM   3575  HG1 ARG   245      49.590  31.860  14.610  1.00  0.00           H
ATOM   3576  HG2 ARG   245      49.350  31.870  12.920  1.00  0.00           H
ATOM   3577  CD  ARG   245      50.810  33.300  13.670  1.00  0.00           C
ATOM   3578  HD1 ARG   245      50.890  33.870  14.610  1.00  0.00           H
ATOM   3579  HD2 ARG   245      51.610  32.540  13.590  1.00  0.00           H
ATOM   3580  NE  ARG   245      50.930  34.230  12.480  1.00  0.00           N
ATOM   3581  HE  ARG   245      50.220  34.120  11.790  1.00  0.00           H
ATOM   3582  CZ  ARG   245      52.070  34.820  12.000  1.00  0.00           C
ATOM   3583  NH1 ARG   245      53.230  34.500  12.510  1.00  0.00           N
ATOM   3584 1HH1 ARG   245      53.230  33.850  13.270  1.00  0.00           H
ATOM   3585 2HH1 ARG   245      54.010  34.270  11.920  1.00  0.00           H
ATOM   3586  NH2 ARG   245      52.040  35.630  10.990  1.00  0.00           N
ATOM   3587 1HH2 ARG   245      51.180  35.780  10.500  1.00  0.00           H
ATOM   3588 2HH2 ARG   245      52.840  36.130  10.650  1.00  0.00           H
ATOM   3589  C   ARG   245      47.030  35.690  14.440  1.00  0.00           C
ATOM   3590  O   ARG   245      47.310  36.510  13.540  1.00  0.00           O
ATOM   3591  N   SER   246      45.880  35.870  15.200  1.00  0.00           N
ATOM   3592  HN  SER   246      45.850  35.240  15.960  1.00  0.00           H
ATOM   3593  CA  SER   246      44.750  36.650  14.750  1.00  0.00           C
ATOM   3594  HA  SER   246      44.610  36.690  13.680  1.00  0.00           H
ATOM   3595  CB  SER   246      43.470  36.080  15.410  1.00  0.00           C
ATOM   3596  HB1 SER   246      43.660  35.930  16.500  1.00  0.00           H
ATOM   3597  HB2 SER   246      42.510  36.640  15.320  1.00  0.00           H
ATOM   3598  OG  SER   246      43.300  34.720  14.960  1.00  0.00           O
ATOM   3599  HG1 SER   246      43.910  34.120  15.390  1.00  0.00           H
ATOM   3600  C   SER   246      44.910  38.010  15.370  1.00  0.00           C
ATOM   3601  O   SER   246      44.210  38.980  15.080  1.00  0.00           O
ATOM   3602  N   MET   247      45.860  38.230  16.240  1.00  0.00           N
ATOM   3603  HN  MET   247      46.450  37.480  16.510  1.00  0.00           H
ATOM   3604  CA  MET   247      46.130  39.480  16.970  1.00  0.00           C
ATOM   3605  HA  MET   247      45.320  40.190  16.810  1.00  0.00           H
ATOM   3606  CB  MET   247      46.180  39.170  18.480  1.00  0.00           C
ATOM   3607  HB1 MET   247      46.870  38.330  18.700  1.00  0.00           H
ATOM   3608  HB2 MET   247      46.490  40.150  18.890  1.00  0.00           H
ATOM   3609  CG  MET   247      44.820  38.820  19.210  1.00  0.00           C
ATOM   3610  HG1 MET   247      43.970  39.420  18.810  1.00  0.00           H
ATOM   3611  HG2 MET   247      44.470  37.790  18.970  1.00  0.00           H
ATOM   3612  SD  MET   247      45.080  38.990  21.030  1.00  0.00           S
ATOM   3613  CE  MET   247      46.600  38.090  21.110  1.00  0.00           C
ATOM   3614  HE1 MET   247      47.460  38.740  20.880  1.00  0.00           H
ATOM   3615  HE2 MET   247      46.730  37.880  22.190  1.00  0.00           H
ATOM   3616  HE3 MET   247      46.600  37.190  20.460  1.00  0.00           H
ATOM   3617  C   MET   247      47.340  40.130  16.440  1.00  0.00           C
ATOM   3618  O   MET   247      47.770  41.300  16.810  1.00  0.00           O
ATOM   3619  N   LYS   248      47.880  39.480  15.390  1.00  0.00           N
ATOM   3620  HN  LYS   248      47.460  38.590  15.210  1.00  0.00           H
ATOM   3621  CA  LYS   248      49.010  39.940  14.570  1.00  0.00           C
ATOM   3622  HA  LYS   248      49.770  40.350  15.210  1.00  0.00           H
ATOM   3623  CB  LYS   248      49.750  38.860  13.690  1.00  0.00           C
ATOM   3624  HB1 LYS   248      48.980  38.300  13.130  1.00  0.00           H
ATOM   3625  HB2 LYS   248      50.220  39.440  12.860  1.00  0.00           H
ATOM   3626  CG  LYS   248      50.560  37.860  14.410  1.00  0.00           C
ATOM   3627  HG1 LYS   248      50.000  37.470  15.300  1.00  0.00           H
ATOM   3628  HG2 LYS   248      51.010  37.080  13.740  1.00  0.00           H
ATOM   3629  CD  LYS   248      51.840  38.580  15.020  1.00  0.00           C
ATOM   3630  HD1 LYS   248      52.240  39.220  14.200  1.00  0.00           H
ATOM   3631  HD2 LYS   248      51.560  39.240  15.880  1.00  0.00           H
ATOM   3632  CE  LYS   248      52.890  37.620  15.560  1.00  0.00           C
ATOM   3633  HE1 LYS   248      52.470  36.840  16.240  1.00  0.00           H
ATOM   3634  HE2 LYS   248      53.370  37.120  14.690  1.00  0.00           H
ATOM   3635  NZ  LYS   248      53.810  38.460  16.430  1.00  0.00           N
ATOM   3636  HZ1 LYS   248      54.150  39.310  15.930  1.00  0.00           H
ATOM   3637  HZ2 LYS   248      53.360  38.730  17.330  1.00  0.00           H
ATOM   3638  HZ3 LYS   248      54.680  37.960  16.730  1.00  0.00           H
ATOM   3639  C   LYS   248      48.560  41.150  13.830  1.00  0.00           C
ATOM   3640  O   LYS   248      47.570  41.210  13.120  1.00  0.00           O
ATOM   3641  N   THR   249      49.420  42.180  13.930  1.00  0.00           N
ATOM   3642  HN  THR   249      50.240  42.110  14.490  1.00  0.00           H
ATOM   3643  CA  THR   249      49.260  43.580  13.500  1.00  0.00           C
ATOM   3644  HA  THR   249      48.260  43.850  13.190  1.00  0.00           H
ATOM   3645  CB  THR   249      49.600  44.650  14.580  1.00  0.00           C
ATOM   3646  HB  THR   249      49.630  45.650  14.090  1.00  0.00           H
ATOM   3647  OG1 THR   249      50.840  44.330  15.110  1.00  0.00           O
ATOM   3648  HG1 THR   249      51.260  44.010  14.300  1.00  0.00           H
ATOM   3649  CG2 THR   249      48.590  44.630  15.770  1.00  0.00           C
ATOM   3650 1HG2 THR   249      48.520  43.680  16.340  1.00  0.00           H
ATOM   3651 2HG2 THR   249      48.790  45.410  16.540  1.00  0.00           H
ATOM   3652 3HG2 THR   249      47.570  44.870  15.400  1.00  0.00           H
ATOM   3653  C   THR   249      50.250  43.870  12.320  1.00  0.00           C
ATOM   3654  OT1 THR   249      49.830  43.980  11.170  1.00  0.00           O
ATOM   3655  OT2 THR   249      51.390  44.050  12.560  1.00  0.00           O
ATOM   3656 CAL  CAL  1244      31.250  26.200  16.720  1.00  0.00          Ca
ATOM   3657 CAL  CAL  1245      13.580  39.320 -23.620  1.00  0.00          Ca
ATOM   3658  C1  RIV  1246      25.430  24.060  24.170  1.00  0.00           C
ATOM   3659  N2  RIV  1246      25.410  24.740  22.870  1.00  0.00           N
ATOM   3660  C3  RIV  1246      26.710  23.470  24.550  1.00  0.00           C
ATOM   3661  C4  RIV  1246      26.030  24.070  21.840  1.00  0.00           C
ATOM   3662  O5  RIV  1246      27.000  22.430  23.500  1.00  0.00           O
ATOM   3663  C6  RIV  1246      27.100  22.990  22.120  1.00  0.00           C
ATOM   3664  C7  RIV  1246      22.600  27.900  22.490  1.00  0.00           C
ATOM   3665  C8  RIV  1246      22.140  26.670  22.940  1.00  0.00           C
ATOM   3666  C9  RIV  1246      23.950  28.120  22.180  1.00  0.00           C
ATOM   3667  C10 RIV  1246      23.060  25.640  22.940  1.00  0.00           C
ATOM   3668  C11 RIV  1246      24.860  27.040  22.270  1.00  0.00           C
ATOM   3669  C12 RIV  1246      24.390  25.760  22.600  1.00  0.00           C
ATOM   3670  O13 RIV  1246      25.690  24.300  20.690  1.00  0.00           O
ATOM   3671  N14 RIV  1246      21.660  29.020  22.410  1.00  0.00           N
ATOM   3672  C15 RIV  1246      20.300  28.860  22.140  1.00  0.00           C
ATOM   3673  C16 RIV  1246      22.000  30.490  22.500  1.00  0.00           C
ATOM   3674  O17 RIV  1246      19.690  30.060  22.280  1.00  0.00           O
ATOM   3675  C18 RIV  1246      20.620  30.920  23.000  1.00  0.00           C
ATOM   3676  O19 RIV  1246      19.690  27.770  21.780  1.00  0.00           O
ATOM   3677  C20 RIV  1246      20.350  30.990  24.470  1.00  0.00           C
ATOM   3678  N21 RIV  1246      19.010  31.060  24.850  1.00  0.00           N
ATOM   3679  C22 RIV  1246      18.220  30.890  26.030  1.00  0.00           C
ATOM   3680  S23 RIV  1246      17.840  30.610  28.770  1.00  0.00           S
ATOM   3681  C24 RIV  1246      19.200  30.340  29.820  1.00  0.00           C
ATOM   3682  C25 RIV  1246      18.920  30.740  27.360  1.00  0.00           C
ATOM   3683  C26 RIV  1246      20.340  30.220  29.090  1.00  0.00           C
ATOM   3684  C27 RIV  1246      20.190  30.490  27.770  1.00  0.00           C
ATOM   3685  O28 RIV  1246      17.000  30.990  25.960  1.00  0.00           O
ATOM   3686 CL   RIV  1246      19.030  29.850  31.450  1.00  0.00          Cl
ATOM   3687  H11 RIV  1246      24.760  23.170  24.130  1.00  0.00           H
ATOM   3688  H12 RIV  1246      25.150  24.740  24.990  1.00  0.00           H
ATOM   3689  H31 RIV  1246      27.350  24.370  24.520  1.00  0.00           H
ATOM   3690  H32 RIV  1246      26.620  22.940  25.520  1.00  0.00           H
ATOM   3691  H61 RIV  1246      28.080  23.510  22.020  1.00  0.00           H
ATOM   3692  H62 RIV  1246      27.000  22.290  21.260  1.00  0.00           H
ATOM   3693  H8  RIV  1246      21.090  26.440  23.040  1.00  0.00           H
ATOM   3694  H9  RIV  1246      24.220  29.120  21.830  1.00  0.00           H
ATOM   3695  H10 RIV  1246      22.590  24.700  23.220  1.00  0.00           H
ATOM   3696  H1  RIV  1246      25.930  27.130  22.150  1.00  0.00           H
ATOM   3697 1H16 RIV  1246      22.690  30.690  23.330  1.00  0.00           H
ATOM   3698 2H16 RIV  1246      22.400  30.780  21.520  1.00  0.00           H
ATOM   3699  H18 RIV  1246      20.310  31.910  22.630  1.00  0.00           H
ATOM   3700 1H20 RIV  1246      21.040  31.640  25.060  1.00  0.00           H
ATOM   3701 2H20 RIV  1246      20.790  30.050  24.880  1.00  0.00           H
ATOM   3702  H21 RIV  1246      18.380  31.190  24.080  1.00  0.00           H
ATOM   3703  H26 RIV  1246      21.240  29.790  29.520  1.00  0.00           H
ATOM   3704  H27 RIV  1246      20.950  30.400  27.020  1.00  0.00           H
ATOM   3705 CL    CL  9426      70.870 368.300 -15.250  1.00  0.00          Cl
ATOM   3706 CL    CL  9427      88.800  -5.530-510.770  1.00  0.00          Cl
ATOM   3707 CL    CL  9428     307.230  26.120  31.160  1.00  0.00          Cl
ATOM   3708 CL    CL  9429     198.710 157.670  -9.640  1.00  0.00          Cl
ATOM   3709 CL    CL  9430    -174.730 113.350-126.980  1.00  0.00          Cl
TER
ENDMDL
