# Supplementary material for: Unexpected Dynamic Binding May Rescue the Binding Affinity of Rivaroxaban in a Mutant of Coagulation Factor X
Source: Front Mol Biosci. 2022 May 5;9:877170. doi: 10.3389/fmolb.2022.877170 (PMC9117642; doi:10.3389/fmolb.2022.877170)
Supplement: Supplementary file 4 [file DataSheet1.ZIP › SM-structures/clustering/trajectories_concatenated Y99C/c2-Y99C_t.c.pdb]

REMARK    GENERATED BY TRJCONV
TITLE     HYDROLASE in water t= 301200.00000
REMARK    THIS IS A SIMULATION BOX
CRYST1   68.823   69.351   58.679  90.00  90.00  90.00 P 1           1
MODEL        1
ATOM      1  N   ILE    16      26.310  34.260  36.330  1.00  0.00           N
ATOM      2  H1  ILE    16      25.830  35.160  36.490  1.00  0.00           H
ATOM      3  H2  ILE    16      27.110  34.350  35.670  1.00  0.00           H
ATOM      4  H3  ILE    16      25.670  33.610  35.840  1.00  0.00           H
ATOM      5  CA  ILE    16      26.750  33.780  37.660  1.00  0.00           C
ATOM      6  HA  ILE    16      27.240  32.830  37.540  1.00  0.00           H
ATOM      7  CB  ILE    16      27.720  34.790  38.310  1.00  0.00           C
ATOM      8  HB  ILE    16      27.230  35.790  38.350  1.00  0.00           H
ATOM      9  CG2 ILE    16      28.230  34.270  39.640  1.00  0.00           C
ATOM     10 1HG2 ILE    16      27.490  34.230  40.480  1.00  0.00           H
ATOM     11 2HG2 ILE    16      28.550  33.210  39.570  1.00  0.00           H
ATOM     12 3HG2 ILE    16      29.130  34.870  39.890  1.00  0.00           H
ATOM     13  CG1 ILE    16      28.970  35.070  37.440  1.00  0.00           C
ATOM     14 1HG1 ILE    16      28.550  35.490  36.500  1.00  0.00           H
ATOM     15 2HG1 ILE    16      29.540  35.870  37.960  1.00  0.00           H
ATOM     16  CD  ILE    16      29.890  33.920  37.050  1.00  0.00           C
ATOM     17  HD1 ILE    16      29.270  33.150  36.560  1.00  0.00           H
ATOM     18  HD2 ILE    16      30.700  34.300  36.380  1.00  0.00           H
ATOM     19  HD3 ILE    16      30.340  33.560  38.000  1.00  0.00           H
ATOM     20  C   ILE    16      25.610  33.600  38.610  1.00  0.00           C
ATOM     21  O   ILE    16      25.020  34.570  39.080  1.00  0.00           O
ATOM     22  N   VAL    17      25.120  32.360  38.850  1.00  0.00           N
ATOM     23  HN  VAL    17      25.570  31.600  38.370  1.00  0.00           H
ATOM     24  CA  VAL    17      24.170  31.980  39.880  1.00  0.00           C
ATOM     25  HA  VAL    17      23.250  32.520  39.730  1.00  0.00           H
ATOM     26  CB  VAL    17      23.640  30.550  39.810  1.00  0.00           C
ATOM     27  HB  VAL    17      24.400  29.800  40.140  1.00  0.00           H
ATOM     28  CG1 VAL    17      22.440  30.480  40.770  1.00  0.00           C
ATOM     29 1HG1 VAL    17      22.010  29.460  40.810  1.00  0.00           H
ATOM     30 2HG1 VAL    17      22.630  30.860  41.800  1.00  0.00           H
ATOM     31 3HG1 VAL    17      21.680  31.190  40.400  1.00  0.00           H
ATOM     32  CG2 VAL    17      23.300  30.270  38.320  1.00  0.00           C
ATOM     33 1HG2 VAL    17      22.770  29.300  38.220  1.00  0.00           H
ATOM     34 2HG2 VAL    17      22.600  31.060  37.960  1.00  0.00           H
ATOM     35 3HG2 VAL    17      24.120  30.280  37.560  1.00  0.00           H
ATOM     36  C   VAL    17      24.780  32.250  41.280  1.00  0.00           C
ATOM     37  O   VAL    17      25.870  31.710  41.540  1.00  0.00           O
ATOM     38  N   GLY    18      24.230  33.120  42.150  1.00  0.00           N
ATOM     39  HN  GLY    18      23.310  33.370  41.910  1.00  0.00           H
ATOM     40  CA  GLY    18      24.870  33.650  43.360  1.00  0.00           C
ATOM     41  HA1 GLY    18      24.250  34.330  43.910  1.00  0.00           H
ATOM     42  HA2 GLY    18      25.150  32.780  43.940  1.00  0.00           H
ATOM     43  C   GLY    18      26.070  34.490  43.060  1.00  0.00           C
ATOM     44  O   GLY    18      26.150  35.280  42.140  1.00  0.00           O
ATOM     45  N   GLY    19      27.120  34.250  43.890  1.00  0.00           N
ATOM     46  HN  GLY    19      27.120  33.540  44.600  1.00  0.00           H
ATOM     47  CA  GLY    19      28.320  35.010  43.870  1.00  0.00           C
ATOM     48  HA1 GLY    19      29.040  34.440  44.450  1.00  0.00           H
ATOM     49  HA2 GLY    19      28.560  35.170  42.830  1.00  0.00           H
ATOM     50  C   GLY    19      28.170  36.370  44.530  1.00  0.00           C
ATOM     51  O   GLY    19      27.300  36.710  45.290  1.00  0.00           O
ATOM     52  N   GLN    20      29.170  37.220  44.240  1.00  0.00           N
ATOM     53  HN  GLN    20      29.940  36.910  43.690  1.00  0.00           H
ATOM     54  CA  GLN    20      29.360  38.480  44.780  1.00  0.00           C
ATOM     55  HA  GLN    20      28.440  38.960  45.060  1.00  0.00           H
ATOM     56  CB  GLN    20      30.290  38.390  46.000  1.00  0.00           C
ATOM     57  HB1 GLN    20      30.400  39.400  46.460  1.00  0.00           H
ATOM     58  HB2 GLN    20      29.830  37.660  46.690  1.00  0.00           H
ATOM     59  CG  GLN    20      31.660  37.760  45.720  1.00  0.00           C
ATOM     60  HG1 GLN    20      31.520  36.690  45.450  1.00  0.00           H
ATOM     61  HG2 GLN    20      32.150  38.340  44.920  1.00  0.00           H
ATOM     62  CD  GLN    20      32.450  37.770  46.950  1.00  0.00           C
ATOM     63  OE1 GLN    20      32.110  38.330  47.990  1.00  0.00           O
ATOM     64  NE2 GLN    20      33.660  37.100  46.830  1.00  0.00           N
ATOM     65 1HE2 GLN    20      33.950  36.730  45.940  1.00  0.00           H
ATOM     66 2HE2 GLN    20      34.240  37.140  47.650  1.00  0.00           H
ATOM     67  C   GLN    20      29.780  39.540  43.810  1.00  0.00           C
ATOM     68  O   GLN    20      30.290  39.260  42.740  1.00  0.00           O
ATOM     69  N   GLU    21      29.590  40.820  44.060  1.00  0.00           N
ATOM     70  HN  GLU    21      29.310  41.080  44.970  1.00  0.00           H
ATOM     71  CA  GLU    21      29.890  41.890  43.100  1.00  0.00           C
ATOM     72  HA  GLU    21      29.660  41.650  42.080  1.00  0.00           H
ATOM     73  CB  GLU    21      29.090  43.180  43.360  1.00  0.00           C
ATOM     74  HB1 GLU    21      29.090  43.450  44.440  1.00  0.00           H
ATOM     75  HB2 GLU    21      29.400  44.000  42.680  1.00  0.00           H
ATOM     76  CG  GLU    21      27.590  42.940  43.030  1.00  0.00           C
ATOM     77  HG1 GLU    21      27.550  42.350  42.090  1.00  0.00           H
ATOM     78  HG2 GLU    21      27.170  42.290  43.820  1.00  0.00           H
ATOM     79  CD  GLU    21      26.660  44.180  42.920  1.00  0.00           C
ATOM     80  OE1 GLU    21      26.120  44.530  41.800  1.00  0.00           O
ATOM     81  OE2 GLU    21      26.540  44.820  43.980  1.00  0.00           O
ATOM     82  C   GLU    21      31.310  42.270  43.030  1.00  0.00           C
ATOM     83  O   GLU    21      31.990  42.250  44.010  1.00  0.00           O
ATOM     84  N   CYS    22      31.810  42.570  41.810  1.00  0.00           N
ATOM     85  HN  CYS    22      31.290  42.400  40.980  1.00  0.00           H
ATOM     86  CA  CYS    22      33.090  43.100  41.700  1.00  0.00           C
ATOM     87  HA  CYS    22      33.790  42.390  42.140  1.00  0.00           H
ATOM     88  CB  CYS    22      33.570  43.260  40.310  1.00  0.00           C
ATOM     89  HB1 CYS    22      32.920  43.990  39.780  1.00  0.00           H
ATOM     90  HB2 CYS    22      34.600  43.650  40.280  1.00  0.00           H
ATOM     91  SG  CYS    22      33.630  41.600  39.580  1.00  0.00           S
ATOM     92  C   CYS    22      33.250  44.480  42.320  1.00  0.00           C
ATOM     93  O   CYS    22      32.370  45.310  42.080  1.00  0.00           O
ATOM     94  N   LYS    23      34.340  44.840  43.040  1.00  0.00           N
ATOM     95  HN  LYS    23      34.980  44.080  43.180  1.00  0.00           H
ATOM     96  CA  LYS    23      34.650  46.240  43.460  1.00  0.00           C
ATOM     97  HA  LYS    23      33.790  46.740  43.840  1.00  0.00           H
ATOM     98  CB  LYS    23      35.640  46.230  44.630  1.00  0.00           C
ATOM     99  HB1 LYS    23      36.590  45.740  44.330  1.00  0.00           H
ATOM    100  HB2 LYS    23      35.960  47.280  44.840  1.00  0.00           H
ATOM    101  CG  LYS    23      35.070  45.670  45.960  1.00  0.00           C
ATOM    102  HG1 LYS    23      34.130  46.250  46.130  1.00  0.00           H
ATOM    103  HG2 LYS    23      34.700  44.630  45.860  1.00  0.00           H
ATOM    104  CD  LYS    23      35.980  45.800  47.130  1.00  0.00           C
ATOM    105  HD1 LYS    23      36.370  46.840  47.160  1.00  0.00           H
ATOM    106  HD2 LYS    23      35.340  45.650  48.030  1.00  0.00           H
ATOM    107  CE  LYS    23      37.160  44.840  47.150  1.00  0.00           C
ATOM    108  HE1 LYS    23      37.670  45.120  46.200  1.00  0.00           H
ATOM    109  HE2 LYS    23      37.760  45.040  48.070  1.00  0.00           H
ATOM    110  NZ  LYS    23      36.830  43.420  47.010  1.00  0.00           N
ATOM    111  HZ1 LYS    23      35.920  43.330  47.510  1.00  0.00           H
ATOM    112  HZ2 LYS    23      36.600  43.110  46.040  1.00  0.00           H
ATOM    113  HZ3 LYS    23      37.470  42.800  47.540  1.00  0.00           H
ATOM    114  C   LYS    23      35.290  47.040  42.310  1.00  0.00           C
ATOM    115  O   LYS    23      35.580  46.430  41.320  1.00  0.00           O
ATOM    116  N   ASP    24      35.450  48.440  42.420  1.00  0.00           N
ATOM    117  HN  ASP    24      35.060  48.950  43.190  1.00  0.00           H
ATOM    118  CA  ASP    24      36.050  49.270  41.410  1.00  0.00           C
ATOM    119  HA  ASP    24      35.650  49.020  40.440  1.00  0.00           H
ATOM    120  CB  ASP    24      35.800  50.760  41.700  1.00  0.00           C
ATOM    121  HB1 ASP    24      35.910  50.920  42.800  1.00  0.00           H
ATOM    122  HB2 ASP    24      36.400  51.510  41.140  1.00  0.00           H
ATOM    123  CG  ASP    24      34.370  51.120  41.270  1.00  0.00           C
ATOM    124  OD1 ASP    24      33.670  50.280  40.610  1.00  0.00           O
ATOM    125  OD2 ASP    24      33.940  52.320  41.460  1.00  0.00           O
ATOM    126  C   ASP    24      37.500  48.910  41.380  1.00  0.00           C
ATOM    127  O   ASP    24      38.160  48.940  42.420  1.00  0.00           O
ATOM    128  N   GLY    25      37.940  48.400  40.200  1.00  0.00           N
ATOM    129  HN  GLY    25      37.400  48.270  39.360  1.00  0.00           H
ATOM    130  CA  GLY    25      39.290  47.870  39.980  1.00  0.00           C
ATOM    131  HA1 GLY    25      39.530  47.740  38.930  1.00  0.00           H
ATOM    132  HA2 GLY    25      40.010  48.480  40.500  1.00  0.00           H
ATOM    133  C   GLY    25      39.500  46.470  40.370  1.00  0.00           C
ATOM    134  O   GLY    25      40.590  45.970  40.060  1.00  0.00           O
ATOM    135  N   GLU    26      38.470  45.630  40.820  1.00  0.00           N
ATOM    136  HN  GLU    26      37.570  46.010  41.020  1.00  0.00           H
ATOM    137  CA  GLU    26      38.730  44.230  41.140  1.00  0.00           C
ATOM    138  HA  GLU    26      39.750  44.040  41.420  1.00  0.00           H
ATOM    139  CB  GLU    26      37.770  43.880  42.280  1.00  0.00           C
ATOM    140  HB1 GLU    26      38.010  44.560  43.120  1.00  0.00           H
ATOM    141  HB2 GLU    26      36.800  44.340  41.980  1.00  0.00           H
ATOM    142  CG  GLU    26      37.700  42.380  42.690  1.00  0.00           C
ATOM    143  HG1 GLU    26      37.070  41.890  41.910  1.00  0.00           H
ATOM    144  HG2 GLU    26      38.770  42.070  42.620  1.00  0.00           H
ATOM    145  CD  GLU    26      36.940  42.190  44.000  1.00  0.00           C
ATOM    146  OE1 GLU    26      35.830  42.810  44.190  1.00  0.00           O
ATOM    147  OE2 GLU    26      37.440  41.440  44.900  1.00  0.00           O
ATOM    148  C   GLU    26      38.480  43.190  40.020  1.00  0.00           C
ATOM    149  O   GLU    26      39.260  42.240  39.940  1.00  0.00           O
ATOM    150  N   CYS    27      37.610  43.460  39.070  1.00  0.00           N
ATOM    151  HN  CYS    27      37.070  44.300  39.190  1.00  0.00           H
ATOM    152  CA  CYS    27      37.440  42.680  37.910  1.00  0.00           C
ATOM    153  HA  CYS    27      38.070  41.800  37.860  1.00  0.00           H
ATOM    154  CB  CYS    27      35.960  42.310  37.840  1.00  0.00           C
ATOM    155  HB1 CYS    27      35.350  43.230  37.970  1.00  0.00           H
ATOM    156  HB2 CYS    27      35.740  41.840  36.860  1.00  0.00           H
ATOM    157  SG  CYS    27      35.550  41.210  39.140  1.00  0.00           S
ATOM    158  C   CYS    27      37.730  43.470  36.630  1.00  0.00           C
ATOM    159  O   CYS    27      36.840  43.610  35.770  1.00  0.00           O
ATOM    160  N   PRO    28      38.850  44.020  36.330  1.00  0.00           N
ATOM    161  CD  PRO    28      40.100  43.950  37.080  1.00  0.00           C
ATOM    162  HD1 PRO    28      40.500  42.920  36.970  1.00  0.00           H
ATOM    163  HD2 PRO    28      39.950  44.130  38.170  1.00  0.00           H
ATOM    164  CA  PRO    28      38.930  45.050  35.260  1.00  0.00           C
ATOM    165  HA  PRO    28      37.980  45.550  35.170  1.00  0.00           H
ATOM    166  CB  PRO    28      40.030  45.970  35.770  1.00  0.00           C
ATOM    167  HB1 PRO    28      40.380  46.650  34.950  1.00  0.00           H
ATOM    168  HB2 PRO    28      39.600  46.710  36.480  1.00  0.00           H
ATOM    169  CG  PRO    28      41.010  44.960  36.450  1.00  0.00           C
ATOM    170  HG1 PRO    28      41.640  44.630  35.590  1.00  0.00           H
ATOM    171  HG2 PRO    28      41.750  45.380  37.160  1.00  0.00           H
ATOM    172  C   PRO    28      39.310  44.380  33.940  1.00  0.00           C
ATOM    173  O   PRO    28      39.650  45.070  32.950  1.00  0.00           O
ATOM    174  N   TRP    29      39.120  43.070  33.920  1.00  0.00           N
ATOM    175  HN  TRP    29      38.700  42.670  34.730  1.00  0.00           H
ATOM    176  CA  TRP    29      39.440  42.110  32.830  1.00  0.00           C
ATOM    177  HA  TRP    29      40.250  42.550  32.270  1.00  0.00           H
ATOM    178  CB  TRP    29      39.910  40.730  33.470  1.00  0.00           C
ATOM    179  HB1 TRP    29      40.260  40.040  32.680  1.00  0.00           H
ATOM    180  HB2 TRP    29      40.830  41.060  34.000  1.00  0.00           H
ATOM    181  CG  TRP    29      38.950  40.160  34.520  1.00  0.00           C
ATOM    182  CD1 TRP    29      37.760  39.560  34.190  1.00  0.00           C
ATOM    183  HD1 TRP    29      37.400  39.380  33.190  1.00  0.00           H
ATOM    184  NE1 TRP    29      37.020  39.260  35.330  1.00  0.00           N
ATOM    185  HE1 TRP    29      36.110  38.900  35.370  1.00  0.00           H
ATOM    186  CE2 TRP    29      37.840  39.530  36.400  1.00  0.00           C
ATOM    187  CD2 TRP    29      39.110  39.970  35.940  1.00  0.00           C
ATOM    188  CE3 TRP    29      40.170  40.090  36.850  1.00  0.00           C
ATOM    189  HE3 TRP    29      41.200  40.300  36.580  1.00  0.00           H
ATOM    190  CZ3 TRP    29      40.010  39.820  38.250  1.00  0.00           C
ATOM    191  HZ3 TRP    29      40.640  40.120  39.060  1.00  0.00           H
ATOM    192  CZ2 TRP    29      37.700  39.240  37.760  1.00  0.00           C
ATOM    193  HZ2 TRP    29      36.720  38.930  38.110  1.00  0.00           H
ATOM    194  CH2 TRP    29      38.750  39.370  38.630  1.00  0.00           C
ATOM    195  HH2 TRP    29      38.530  39.280  39.680  1.00  0.00           H
ATOM    196  C   TRP    29      38.320  41.790  31.900  1.00  0.00           C
ATOM    197  O   TRP    29      38.470  40.990  30.930  1.00  0.00           O
ATOM    198  N   GLN    30      37.110  42.240  32.200  1.00  0.00           N
ATOM    199  HN  GLN    30      37.030  42.590  33.130  1.00  0.00           H
ATOM    200  CA  GLN    30      35.930  41.920  31.550  1.00  0.00           C
ATOM    201  HA  GLN    30      35.980  40.930  31.120  1.00  0.00           H
ATOM    202  CB  GLN    30      34.640  41.970  32.370  1.00  0.00           C
ATOM    203  HB1 GLN    30      34.450  42.880  32.980  1.00  0.00           H
ATOM    204  HB2 GLN    30      33.730  42.010  31.750  1.00  0.00           H
ATOM    205  CG  GLN    30      34.340  40.780  33.320  1.00  0.00           C
ATOM    206  HG1 GLN    30      35.180  40.720  34.050  1.00  0.00           H
ATOM    207  HG2 GLN    30      33.360  40.980  33.790  1.00  0.00           H
ATOM    208  CD  GLN    30      34.320  39.420  32.590  1.00  0.00           C
ATOM    209  OE1 GLN    30      35.110  38.490  32.890  1.00  0.00           O
ATOM    210  NE2 GLN    30      33.310  39.220  31.620  1.00  0.00           N
ATOM    211 1HE2 GLN    30      32.650  39.960  31.470  1.00  0.00           H
ATOM    212 2HE2 GLN    30      33.430  38.420  31.040  1.00  0.00           H
ATOM    213  C   GLN    30      35.600  42.820  30.270  1.00  0.00           C
ATOM    214  O   GLN    30      35.880  43.990  30.170  1.00  0.00           O
ATOM    215  N   ALA    31      34.940  42.220  29.260  1.00  0.00           N
ATOM    216  HN  ALA    31      34.790  41.230  29.340  1.00  0.00           H
ATOM    217  CA  ALA    31      34.510  42.760  28.010  1.00  0.00           C
ATOM    218  HA  ALA    31      34.340  43.810  28.150  1.00  0.00           H
ATOM    219  CB  ALA    31      35.530  42.470  26.910  1.00  0.00           C
ATOM    220  HB1 ALA    31      36.540  42.630  27.330  1.00  0.00           H
ATOM    221  HB2 ALA    31      35.640  41.400  26.630  1.00  0.00           H
ATOM    222  HB3 ALA    31      35.450  43.130  26.020  1.00  0.00           H
ATOM    223  C   ALA    31      33.130  42.110  27.740  1.00  0.00           C
ATOM    224  O   ALA    31      32.840  41.000  28.240  1.00  0.00           O
ATOM    225  N   LEU    32      32.260  42.790  27.060  1.00  0.00           N
ATOM    226  HN  LEU    32      32.440  43.760  26.910  1.00  0.00           H
ATOM    227  CA  LEU    32      30.920  42.320  26.750  1.00  0.00           C
ATOM    228  HA  LEU    32      30.780  41.290  27.030  1.00  0.00           H
ATOM    229  CB  LEU    32      29.960  43.180  27.610  1.00  0.00           C
ATOM    230  HB1 LEU    32      30.290  43.170  28.670  1.00  0.00           H
ATOM    231  HB2 LEU    32      30.010  44.280  27.510  1.00  0.00           H
ATOM    232  CG  LEU    32      28.420  42.870  27.570  1.00  0.00           C
ATOM    233  HG  LEU    32      28.140  42.980  26.500  1.00  0.00           H
ATOM    234  CD1 LEU    32      28.050  41.390  27.930  1.00  0.00           C
ATOM    235 1HD1 LEU    32      27.920  40.690  27.080  1.00  0.00           H
ATOM    236 2HD1 LEU    32      28.690  41.010  28.760  1.00  0.00           H
ATOM    237 3HD1 LEU    32      27.020  41.380  28.360  1.00  0.00           H
ATOM    238  CD2 LEU    32      27.630  43.860  28.470  1.00  0.00           C
ATOM    239 1HD2 LEU    32      26.560  43.590  28.430  1.00  0.00           H
ATOM    240 2HD2 LEU    32      28.020  43.790  29.510  1.00  0.00           H
ATOM    241 3HD2 LEU    32      27.710  44.850  27.960  1.00  0.00           H
ATOM    242  C   LEU    32      30.640  42.450  25.280  1.00  0.00           C
ATOM    243  O   LEU    32      30.820  43.510  24.780  1.00  0.00           O
ATOM    244  N   LEU    33      30.140  41.410  24.670  1.00  0.00           N
ATOM    245  HN  LEU    33      30.080  40.570  25.190  1.00  0.00           H
ATOM    246  CA  LEU    33      29.770  41.360  23.230  1.00  0.00           C
ATOM    247  HA  LEU    33      30.250  42.200  22.750  1.00  0.00           H
ATOM    248  CB  LEU    33      30.190  40.000  22.600  1.00  0.00           C
ATOM    249  HB1 LEU    33      29.800  39.150  23.200  1.00  0.00           H
ATOM    250  HB2 LEU    33      29.830  39.880  21.560  1.00  0.00           H
ATOM    251  CG  LEU    33      31.670  39.710  22.770  1.00  0.00           C
ATOM    252  HG  LEU    33      32.080  40.100  23.730  1.00  0.00           H
ATOM    253  CD1 LEU    33      31.890  38.160  22.790  1.00  0.00           C
ATOM    254 1HD1 LEU    33      32.970  38.000  23.020  1.00  0.00           H
ATOM    255 2HD1 LEU    33      31.290  37.800  23.660  1.00  0.00           H
ATOM    256 3HD1 LEU    33      31.650  37.580  21.880  1.00  0.00           H
ATOM    257  CD2 LEU    33      32.610  40.360  21.750  1.00  0.00           C
ATOM    258 1HD2 LEU    33      33.690  40.330  22.040  1.00  0.00           H
ATOM    259 2HD2 LEU    33      32.480  39.930  20.740  1.00  0.00           H
ATOM    260 3HD2 LEU    33      32.430  41.450  21.790  1.00  0.00           H
ATOM    261  C   LEU    33      28.300  41.600  23.100  1.00  0.00           C
ATOM    262  O   LEU    33      27.440  40.830  23.520  1.00  0.00           O
ATOM    263  N   ILE    34      27.940  42.720  22.450  1.00  0.00           N
ATOM    264  HN  ILE    34      28.660  43.290  22.060  1.00  0.00           H
ATOM    265  CA  ILE    34      26.600  43.210  22.240  1.00  0.00           C
ATOM    266  HA  ILE    34      25.970  42.520  22.760  1.00  0.00           H
ATOM    267  CB  ILE    34      26.230  44.610  22.930  1.00  0.00           C
ATOM    268  HB  ILE    34      25.120  44.580  22.870  1.00  0.00           H
ATOM    269  CG2 ILE    34      26.550  44.510  24.430  1.00  0.00           C
ATOM    270 1HG2 ILE    34      27.620  44.310  24.640  1.00  0.00           H
ATOM    271 2HG2 ILE    34      26.230  45.450  24.940  1.00  0.00           H
ATOM    272 3HG2 ILE    34      26.030  43.650  24.890  1.00  0.00           H
ATOM    273  CG1 ILE    34      26.850  45.850  22.190  1.00  0.00           C
ATOM    274 1HG1 ILE    34      27.950  45.860  22.370  1.00  0.00           H
ATOM    275 2HG1 ILE    34      26.860  45.720  21.080  1.00  0.00           H
ATOM    276  CD  ILE    34      26.200  47.020  22.610  1.00  0.00           C
ATOM    277  HD1 ILE    34      26.190  47.840  21.850  1.00  0.00           H
ATOM    278  HD2 ILE    34      25.150  46.910  22.990  1.00  0.00           H
ATOM    279  HD3 ILE    34      26.630  47.430  23.550  1.00  0.00           H
ATOM    280  C   ILE    34      26.230  43.170  20.780  1.00  0.00           C
ATOM    281  O   ILE    34      27.060  43.470  19.910  1.00  0.00           O
ATOM    282  N   ASN    35      25.010  42.740  20.450  1.00  0.00           N
ATOM    283  HN  ASN    35      24.370  42.390  21.130  1.00  0.00           H
ATOM    284  CA  ASN    35      24.430  42.660  19.150  1.00  0.00           C
ATOM    285  HA  ASN    35      25.260  42.390  18.510  1.00  0.00           H
ATOM    286  CB  ASN    35      23.370  41.500  19.110  1.00  0.00           C
ATOM    287  HB1 ASN    35      22.850  41.270  18.150  1.00  0.00           H
ATOM    288  HB2 ASN    35      23.930  40.550  19.310  1.00  0.00           H
ATOM    289  CG  ASN    35      22.180  41.610  20.150  1.00  0.00           C
ATOM    290  OD1 ASN    35      21.650  42.680  20.240  1.00  0.00           O
ATOM    291  ND2 ASN    35      21.740  40.510  20.750  1.00  0.00           N
ATOM    292 1HD2 ASN    35      22.110  39.620  20.450  1.00  0.00           H
ATOM    293 2HD2 ASN    35      20.850  40.530  21.190  1.00  0.00           H
ATOM    294  C   ASN    35      23.820  44.010  18.720  1.00  0.00           C
ATOM    295  O   ASN    35      23.890  44.930  19.470  1.00  0.00           O
ATOM    296  N   GLU    36      23.070  44.070  17.560  1.00  0.00           N
ATOM    297  HN  GLU    36      23.050  43.280  16.960  1.00  0.00           H
ATOM    298  CA  GLU    36      22.260  45.180  16.960  1.00  0.00           C
ATOM    299  HA  GLU    36      23.010  45.920  16.710  1.00  0.00           H
ATOM    300  CB  GLU    36      21.580  44.750  15.630  1.00  0.00           C
ATOM    301  HB1 GLU    36      20.740  44.040  15.820  1.00  0.00           H
ATOM    302  HB2 GLU    36      21.170  45.670  15.170  1.00  0.00           H
ATOM    303  CG  GLU    36      22.540  44.310  14.530  1.00  0.00           C
ATOM    304  HG1 GLU    36      23.150  45.180  14.160  1.00  0.00           H
ATOM    305  HG2 GLU    36      23.290  43.560  14.840  1.00  0.00           H
ATOM    306  CD  GLU    36      21.990  43.720  13.210  1.00  0.00           C
ATOM    307  OE1 GLU    36      22.200  42.510  12.940  1.00  0.00           O
ATOM    308  OE2 GLU    36      21.400  44.500  12.350  1.00  0.00           O
ATOM    309  C   GLU    36      21.320  45.930  17.840  1.00  0.00           C
ATOM    310  O   GLU    36      21.210  47.140  17.780  1.00  0.00           O
ATOM    311  N   GLU    37      20.610  45.180  18.630  1.00  0.00           N
ATOM    312  HN  GLU    37      20.540  44.180  18.580  1.00  0.00           H
ATOM    313  CA  GLU    37      19.610  45.830  19.480  1.00  0.00           C
ATOM    314  HA  GLU    37      19.270  46.790  19.130  1.00  0.00           H
ATOM    315  CB  GLU    37      18.470  44.820  19.790  1.00  0.00           C
ATOM    316  HB1 GLU    37      18.890  43.940  20.310  1.00  0.00           H
ATOM    317  HB2 GLU    37      17.760  45.410  20.410  1.00  0.00           H
ATOM    318  CG  GLU    37      17.590  44.280  18.620  1.00  0.00           C
ATOM    319  HG1 GLU    37      17.210  45.040  17.920  1.00  0.00           H
ATOM    320  HG2 GLU    37      18.180  43.530  18.040  1.00  0.00           H
ATOM    321  CD  GLU    37      16.410  43.480  19.200  1.00  0.00           C
ATOM    322  OE1 GLU    37      16.740  42.610  19.990  1.00  0.00           O
ATOM    323  OE2 GLU    37      15.230  43.780  18.910  1.00  0.00           O
ATOM    324  C   GLU    37      20.270  46.090  20.800  1.00  0.00           C
ATOM    325  O   GLU    37      19.620  46.480  21.790  1.00  0.00           O
ATOM    326  N   ASN    38      21.610  45.950  20.850  1.00  0.00           N
ATOM    327  HN  ASN    38      22.080  45.450  20.130  1.00  0.00           H
ATOM    328  CA  ASN    38      22.510  46.360  21.910  1.00  0.00           C
ATOM    329  HA  ASN    38      23.550  46.160  21.650  1.00  0.00           H
ATOM    330  CB  ASN    38      22.530  47.870  22.140  1.00  0.00           C
ATOM    331  HB1 ASN    38      21.490  48.200  22.380  1.00  0.00           H
ATOM    332  HB2 ASN    38      23.230  48.030  22.980  1.00  0.00           H
ATOM    333  CG  ASN    38      22.910  48.570  20.880  1.00  0.00           C
ATOM    334  OD1 ASN    38      24.130  48.630  20.680  1.00  0.00           O
ATOM    335  ND2 ASN    38      22.050  49.090  20.070  1.00  0.00           N
ATOM    336 1HD2 ASN    38      21.110  49.020  20.350  1.00  0.00           H
ATOM    337 2HD2 ASN    38      22.360  49.790  19.400  1.00  0.00           H
ATOM    338  C   ASN    38      22.300  45.610  23.160  1.00  0.00           C
ATOM    339  O   ASN    38      22.210  46.160  24.230  1.00  0.00           O
ATOM    340  N   GLU    39      22.290  44.280  23.130  1.00  0.00           N
ATOM    341  HN  GLU    39      22.440  43.780  22.280  1.00  0.00           H
ATOM    342  CA  GLU    39      21.980  43.400  24.230  1.00  0.00           C
ATOM    343  HA  GLU    39      21.950  44.020  25.100  1.00  0.00           H
ATOM    344  CB  GLU    39      20.640  42.640  24.060  1.00  0.00           C
ATOM    345  HB1 GLU    39      20.650  42.210  23.040  1.00  0.00           H
ATOM    346  HB2 GLU    39      20.640  41.920  24.900  1.00  0.00           H
ATOM    347  CG  GLU    39      19.470  43.590  24.280  1.00  0.00           C
ATOM    348  HG1 GLU    39      19.690  44.370  25.040  1.00  0.00           H
ATOM    349  HG2 GLU    39      19.250  44.300  23.450  1.00  0.00           H
ATOM    350  CD  GLU    39      18.250  42.770  24.750  1.00  0.00           C
ATOM    351  OE1 GLU    39      17.730  41.910  24.010  1.00  0.00           O
ATOM    352  OE2 GLU    39      17.670  43.050  25.870  1.00  0.00           O
ATOM    353  C   GLU    39      23.110  42.440  24.300  1.00  0.00           C
ATOM    354  O   GLU    39      23.690  42.080  23.280  1.00  0.00           O
ATOM    355  N   GLY    40      23.570  42.050  25.490  1.00  0.00           N
ATOM    356  HN  GLY    40      23.070  42.360  26.290  1.00  0.00           H
ATOM    357  CA  GLY    40      24.830  41.240  25.700  1.00  0.00           C
ATOM    358  HA1 GLY    40      25.450  41.600  24.900  1.00  0.00           H
ATOM    359  HA2 GLY    40      25.090  41.470  26.720  1.00  0.00           H
ATOM    360  C   GLY    40      24.620  39.720  25.600  1.00  0.00           C
ATOM    361  O   GLY    40      23.800  39.160  26.370  1.00  0.00           O
ATOM    362  N   PHE    41      25.330  39.120  24.580  1.00  0.00           N
ATOM    363  HN  PHE    41      25.870  39.680  23.960  1.00  0.00           H
ATOM    364  CA  PHE    41      25.160  37.700  24.330  1.00  0.00           C
ATOM    365  HA  PHE    41      24.280  37.420  24.910  1.00  0.00           H
ATOM    366  CB  PHE    41      24.820  37.430  22.830  1.00  0.00           C
ATOM    367  HB1 PHE    41      24.730  36.360  22.600  1.00  0.00           H
ATOM    368  HB2 PHE    41      23.880  37.980  22.590  1.00  0.00           H
ATOM    369  CG  PHE    41      25.900  37.840  21.910  1.00  0.00           C
ATOM    370  CD1 PHE    41      26.900  36.890  21.540  1.00  0.00           C
ATOM    371  HD1 PHE    41      26.860  35.880  21.930  1.00  0.00           H
ATOM    372  CE1 PHE    41      27.930  37.290  20.720  1.00  0.00           C
ATOM    373  HE1 PHE    41      28.760  36.620  20.540  1.00  0.00           H
ATOM    374  CZ  PHE    41      28.020  38.570  20.190  1.00  0.00           C
ATOM    375  HZ  PHE    41      28.870  38.800  19.580  1.00  0.00           H
ATOM    376  CD2 PHE    41      25.950  39.160  21.290  1.00  0.00           C
ATOM    377  HD2 PHE    41      25.150  39.850  21.530  1.00  0.00           H
ATOM    378  CE2 PHE    41      27.050  39.550  20.510  1.00  0.00           C
ATOM    379  HE2 PHE    41      27.200  40.530  20.060  1.00  0.00           H
ATOM    380  C   PHE    41      26.340  36.920  24.800  1.00  0.00           C
ATOM    381  O   PHE    41      26.240  35.690  25.030  1.00  0.00           O
ATOM    382  N   CYS    42      27.530  37.490  25.070  1.00  0.00           N
ATOM    383  HN  CYS    42      27.530  38.490  25.080  1.00  0.00           H
ATOM    384  CA  CYS    42      28.680  36.780  25.480  1.00  0.00           C
ATOM    385  HA  CYS    42      28.480  36.080  26.270  1.00  0.00           H
ATOM    386  CB  CYS    42      29.420  35.940  24.380  1.00  0.00           C
ATOM    387  HB1 CYS    42      29.610  36.490  23.430  1.00  0.00           H
ATOM    388  HB2 CYS    42      30.430  35.680  24.730  1.00  0.00           H
ATOM    389  SG  CYS    42      28.620  34.420  23.930  1.00  0.00           S
ATOM    390  C   CYS    42      29.660  37.750  26.120  1.00  0.00           C
ATOM    391  O   CYS    42      29.750  38.950  25.790  1.00  0.00           O
ATOM    392  N   GLY    43      30.590  37.190  27.000  1.00  0.00           N
ATOM    393  HN  GLY    43      30.610  36.190  27.060  1.00  0.00           H
ATOM    394  CA  GLY    43      31.710  37.880  27.620  1.00  0.00           C
ATOM    395  HA1 GLY    43      31.460  38.930  27.710  1.00  0.00           H
ATOM    396  HA2 GLY    43      31.950  37.410  28.560  1.00  0.00           H
ATOM    397  C   GLY    43      32.900  37.630  26.740  1.00  0.00           C
ATOM    398  O   GLY    43      32.840  36.860  25.810  1.00  0.00           O
ATOM    399  N   GLY    44      33.970  38.320  27.060  1.00  0.00           N
ATOM    400  HN  GLY    44      33.890  38.870  27.880  1.00  0.00           H
ATOM    401  CA  GLY    44      35.350  38.090  26.550  1.00  0.00           C
ATOM    402  HA1 GLY    44      35.510  37.070  26.230  1.00  0.00           H
ATOM    403  HA2 GLY    44      35.340  38.770  25.710  1.00  0.00           H
ATOM    404  C   GLY    44      36.310  38.550  27.630  1.00  0.00           C
ATOM    405  O   GLY    44      35.850  38.860  28.740  1.00  0.00           O
ATOM    406  N   THR    45      37.610  38.710  27.370  1.00  0.00           N
ATOM    407  HN  THR    45      37.920  38.530  26.440  1.00  0.00           H
ATOM    408  CA  THR    45      38.580  39.270  28.300  1.00  0.00           C
ATOM    409  HA  THR    45      38.100  39.970  28.970  1.00  0.00           H
ATOM    410  CB  THR    45      39.260  38.210  29.150  1.00  0.00           C
ATOM    411  HB  THR    45      38.450  37.570  29.560  1.00  0.00           H
ATOM    412  OG1 THR    45      40.030  38.770  30.180  1.00  0.00           O
ATOM    413  HG1 THR    45      39.390  39.330  30.630  1.00  0.00           H
ATOM    414  CG2 THR    45      40.200  37.330  28.370  1.00  0.00           C
ATOM    415 1HG2 THR    45      40.610  36.450  28.890  1.00  0.00           H
ATOM    416 2HG2 THR    45      39.770  36.870  27.450  1.00  0.00           H
ATOM    417 3HG2 THR    45      41.030  38.020  28.080  1.00  0.00           H
ATOM    418  C   THR    45      39.640  40.140  27.540  1.00  0.00           C
ATOM    419  O   THR    45      40.050  39.800  26.480  1.00  0.00           O
ATOM    420  N   ILE    46      40.170  41.220  28.200  1.00  0.00           N
ATOM    421  HN  ILE    46      39.910  41.440  29.140  1.00  0.00           H
ATOM    422  CA  ILE    46      41.170  42.040  27.490  1.00  0.00           C
ATOM    423  HA  ILE    46      40.880  42.150  26.460  1.00  0.00           H
ATOM    424  CB  ILE    46      41.120  43.420  28.110  1.00  0.00           C
ATOM    425  HB  ILE    46      41.180  43.300  29.210  1.00  0.00           H
ATOM    426  CG2 ILE    46      42.280  44.350  27.690  1.00  0.00           C
ATOM    427 1HG2 ILE    46      42.260  44.570  26.600  1.00  0.00           H
ATOM    428 2HG2 ILE    46      42.180  45.290  28.290  1.00  0.00           H
ATOM    429 3HG2 ILE    46      43.280  43.910  27.880  1.00  0.00           H
ATOM    430  CG1 ILE    46      39.870  44.270  27.720  1.00  0.00           C
ATOM    431 1HG1 ILE    46      40.040  45.360  27.910  1.00  0.00           H
ATOM    432 2HG1 ILE    46      39.560  44.240  26.650  1.00  0.00           H
ATOM    433  CD  ILE    46      38.620  43.850  28.650  1.00  0.00           C
ATOM    434  HD1 ILE    46      37.750  44.470  28.310  1.00  0.00           H
ATOM    435  HD2 ILE    46      38.360  42.780  28.590  1.00  0.00           H
ATOM    436  HD3 ILE    46      38.920  44.200  29.670  1.00  0.00           H
ATOM    437  C   ILE    46      42.580  41.410  27.590  1.00  0.00           C
ATOM    438  O   ILE    46      43.050  41.290  28.710  1.00  0.00           O
ATOM    439  N   LEU    47      43.320  41.070  26.490  1.00  0.00           N
ATOM    440  HN  LEU    47      42.840  41.380  25.660  1.00  0.00           H
ATOM    441  CA  LEU    47      44.560  40.520  26.550  1.00  0.00           C
ATOM    442  HA  LEU    47      44.900  40.300  27.560  1.00  0.00           H
ATOM    443  CB  LEU    47      44.790  39.310  25.610  1.00  0.00           C
ATOM    444  HB1 LEU    47      44.410  39.600  24.590  1.00  0.00           H
ATOM    445  HB2 LEU    47      45.860  39.070  25.400  1.00  0.00           H
ATOM    446  CG  LEU    47      44.040  37.990  25.800  1.00  0.00           C
ATOM    447  HG  LEU    47      42.960  38.240  25.640  1.00  0.00           H
ATOM    448  CD1 LEU    47      44.580  37.100  24.730  1.00  0.00           C
ATOM    449 1HD1 LEU    47      45.670  36.880  24.820  1.00  0.00           H
ATOM    450 2HD1 LEU    47      44.000  36.160  24.690  1.00  0.00           H
ATOM    451 3HD1 LEU    47      44.460  37.600  23.740  1.00  0.00           H
ATOM    452  CD2 LEU    47      44.130  37.400  27.250  1.00  0.00           C
ATOM    453 1HD2 LEU    47      45.210  37.310  27.530  1.00  0.00           H
ATOM    454 2HD2 LEU    47      43.630  38.110  27.960  1.00  0.00           H
ATOM    455 3HD2 LEU    47      43.800  36.360  27.120  1.00  0.00           H
ATOM    456  C   LEU    47      45.570  41.660  26.190  1.00  0.00           C
ATOM    457  O   LEU    47      46.760  41.610  26.450  1.00  0.00           O
ATOM    458  N   SER    48      45.130  42.620  25.440  1.00  0.00           N
ATOM    459  HN  SER    48      44.190  42.730  25.110  1.00  0.00           H
ATOM    460  CA  SER    48      46.040  43.780  24.980  1.00  0.00           C
ATOM    461  HA  SER    48      46.550  44.190  25.840  1.00  0.00           H
ATOM    462  CB  SER    48      47.170  43.370  23.910  1.00  0.00           C
ATOM    463  HB1 SER    48      47.620  42.380  24.160  1.00  0.00           H
ATOM    464  HB2 SER    48      46.680  43.180  22.930  1.00  0.00           H
ATOM    465  OG  SER    48      48.150  44.400  23.880  1.00  0.00           O
ATOM    466  HG1 SER    48      48.730  44.160  24.610  1.00  0.00           H
ATOM    467  C   SER    48      45.280  45.010  24.390  1.00  0.00           C
ATOM    468  O   SER    48      44.060  45.040  24.550  1.00  0.00           O
ATOM    469  N   GLU    49      45.970  46.020  23.730  1.00  0.00           N
ATOM    470  HN  GLU    49      46.940  45.840  23.630  1.00  0.00           H
ATOM    471  CA  GLU    49      45.410  47.330  23.350  1.00  0.00           C
ATOM    472  HA  GLU    49      44.590  47.550  24.020  1.00  0.00           H
ATOM    473  CB  GLU    49      46.550  48.420  23.330  1.00  0.00           C
ATOM    474  HB1 GLU    49      46.810  48.750  24.360  1.00  0.00           H
ATOM    475  HB2 GLU    49      47.450  47.870  22.970  1.00  0.00           H
ATOM    476  CG  GLU    49      46.230  49.610  22.430  1.00  0.00           C
ATOM    477  HG1 GLU    49      46.100  49.250  21.380  1.00  0.00           H
ATOM    478  HG2 GLU    49      45.390  50.170  22.870  1.00  0.00           H
ATOM    479  CD  GLU    49      47.400  50.550  22.240  1.00  0.00           C
ATOM    480  OE1 GLU    49      48.340  50.090  21.550  1.00  0.00           O
ATOM    481  OE2 GLU    49      47.320  51.660  22.780  1.00  0.00           O
ATOM    482  C   GLU    49      44.510  47.300  22.110  1.00  0.00           C
ATOM    483  O   GLU    49      43.550  48.020  21.990  1.00  0.00           O
ATOM    484  N   PHE    50      44.780  46.320  21.260  1.00  0.00           N
ATOM    485  HN  PHE    50      45.680  45.880  21.340  1.00  0.00           H
ATOM    486  CA  PHE    50      43.810  45.940  20.250  1.00  0.00           C
ATOM    487  HA  PHE    50      43.060  46.700  20.180  1.00  0.00           H
ATOM    488  CB  PHE    50      44.670  45.880  18.930  1.00  0.00           C
ATOM    489  HB1 PHE    50      45.610  45.300  19.100  1.00  0.00           H
ATOM    490  HB2 PHE    50      44.090  45.490  18.070  1.00  0.00           H
ATOM    491  CG  PHE    50      45.050  47.270  18.410  1.00  0.00           C
ATOM    492  CD1 PHE    50      46.430  47.610  18.310  1.00  0.00           C
ATOM    493  HD1 PHE    50      47.260  46.980  18.590  1.00  0.00           H
ATOM    494  CE1 PHE    50      46.730  48.860  17.690  1.00  0.00           C
ATOM    495  HE1 PHE    50      47.720  49.280  17.610  1.00  0.00           H
ATOM    496  CZ  PHE    50      45.720  49.600  17.090  1.00  0.00           C
ATOM    497  HZ  PHE    50      45.990  50.440  16.470  1.00  0.00           H
ATOM    498  CD2 PHE    50      44.030  48.110  17.850  1.00  0.00           C
ATOM    499  HD2 PHE    50      43.020  47.730  17.880  1.00  0.00           H
ATOM    500  CE2 PHE    50      44.340  49.360  17.300  1.00  0.00           C
ATOM    501  HE2 PHE    50      43.570  49.990  16.880  1.00  0.00           H
ATOM    502  C   PHE    50      43.080  44.550  20.370  1.00  0.00           C
ATOM    503  O   PHE    50      42.370  44.170  19.440  1.00  0.00           O
ATOM    504  N   TYR    51      43.410  43.660  21.380  1.00  0.00           N
ATOM    505  HN  TYR    51      43.980  43.870  22.170  1.00  0.00           H
ATOM    506  CA  TYR    51      42.990  42.290  21.380  1.00  0.00           C
ATOM    507  HA  TYR    51      42.310  42.210  20.550  1.00  0.00           H
ATOM    508  CB  TYR    51      44.210  41.370  21.260  1.00  0.00           C
ATOM    509  HB1 TYR    51      44.910  41.720  22.060  1.00  0.00           H
ATOM    510  HB2 TYR    51      44.070  40.290  21.430  1.00  0.00           H
ATOM    511  CG  TYR    51      44.980  41.480  20.030  1.00  0.00           C
ATOM    512  CD1 TYR    51      44.320  41.100  18.820  1.00  0.00           C
ATOM    513  HD1 TYR    51      43.340  40.640  18.860  1.00  0.00           H
ATOM    514  CE1 TYR    51      44.990  41.030  17.620  1.00  0.00           C
ATOM    515  HE1 TYR    51      44.550  40.560  16.750  1.00  0.00           H
ATOM    516  CZ  TYR    51      46.300  41.470  17.530  1.00  0.00           C
ATOM    517  OH  TYR    51      46.970  41.280  16.290  1.00  0.00           O
ATOM    518  HH  TYR    51      46.350  40.860  15.690  1.00  0.00           H
ATOM    519  CD2 TYR    51      46.300  41.960  19.890  1.00  0.00           C
ATOM    520  HD2 TYR    51      46.790  42.370  20.760  1.00  0.00           H
ATOM    521  CE2 TYR    51      47.000  41.940  18.610  1.00  0.00           C
ATOM    522  HE2 TYR    51      47.980  42.400  18.470  1.00  0.00           H
ATOM    523  C   TYR    51      42.130  41.720  22.560  1.00  0.00           C
ATOM    524  O   TYR    51      42.550  41.620  23.730  1.00  0.00           O
ATOM    525  N   ILE    52      40.890  41.280  22.200  1.00  0.00           N
ATOM    526  HN  ILE    52      40.570  41.330  21.260  1.00  0.00           H
ATOM    527  CA  ILE    52      40.010  40.540  23.090  1.00  0.00           C
ATOM    528  HA  ILE    52      40.450  40.660  24.070  1.00  0.00           H
ATOM    529  CB  ILE    52      38.590  41.050  23.070  1.00  0.00           C
ATOM    530  HB  ILE    52      38.190  40.870  22.050  1.00  0.00           H
ATOM    531  CG2 ILE    52      37.710  40.490  24.140  1.00  0.00           C
ATOM    532 1HG2 ILE    52      37.500  39.420  23.950  1.00  0.00           H
ATOM    533 2HG2 ILE    52      38.200  40.480  25.130  1.00  0.00           H
ATOM    534 3HG2 ILE    52      36.710  40.970  24.030  1.00  0.00           H
ATOM    535  CG1 ILE    52      38.430  42.640  23.220  1.00  0.00           C
ATOM    536 1HG1 ILE    52      39.120  43.090  22.480  1.00  0.00           H
ATOM    537 2HG1 ILE    52      37.360  42.820  22.950  1.00  0.00           H
ATOM    538  CD  ILE    52      38.820  43.230  24.540  1.00  0.00           C
ATOM    539  HD1 ILE    52      38.900  44.350  24.460  1.00  0.00           H
ATOM    540  HD2 ILE    52      37.990  43.080  25.260  1.00  0.00           H
ATOM    541  HD3 ILE    52      39.800  42.880  24.910  1.00  0.00           H
ATOM    542  C   ILE    52      40.070  39.020  22.790  1.00  0.00           C
ATOM    543  O   ILE    52      40.260  38.610  21.650  1.00  0.00           O
ATOM    544  N   LEU    53      39.810  38.170  23.780  1.00  0.00           N
ATOM    545  HN  LEU    53      39.680  38.540  24.690  1.00  0.00           H
ATOM    546  CA  LEU    53      39.730  36.710  23.690  1.00  0.00           C
ATOM    547  HA  LEU    53      39.920  36.430  22.670  1.00  0.00           H
ATOM    548  CB  LEU    53      40.910  36.090  24.500  1.00  0.00           C
ATOM    549  HB1 LEU    53      41.840  36.290  23.920  1.00  0.00           H
ATOM    550  HB2 LEU    53      41.030  36.570  25.500  1.00  0.00           H
ATOM    551  CG  LEU    53      40.800  34.610  24.920  1.00  0.00           C
ATOM    552  HG  LEU    53      39.960  34.630  25.640  1.00  0.00           H
ATOM    553  CD1 LEU    53      40.590  33.570  23.920  1.00  0.00           C
ATOM    554 1HD1 LEU    53      41.600  33.240  23.590  1.00  0.00           H
ATOM    555 2HD1 LEU    53      40.140  32.630  24.320  1.00  0.00           H
ATOM    556 3HD1 LEU    53      39.990  33.960  23.070  1.00  0.00           H
ATOM    557  CD2 LEU    53      42.060  34.150  25.680  1.00  0.00           C
ATOM    558 1HD2 LEU    53      42.990  34.180  25.050  1.00  0.00           H
ATOM    559 2HD2 LEU    53      42.200  34.650  26.670  1.00  0.00           H
ATOM    560 3HD2 LEU    53      42.040  33.090  25.990  1.00  0.00           H
ATOM    561  C   LEU    53      38.330  36.180  24.080  1.00  0.00           C
ATOM    562  O   LEU    53      37.770  36.620  25.130  1.00  0.00           O
ATOM    563  N   THR    54      37.660  35.400  23.240  1.00  0.00           N
ATOM    564  HN  THR    54      38.180  35.110  22.450  1.00  0.00           H
ATOM    565  CA  THR    54      36.410  34.710  23.660  1.00  0.00           C
ATOM    566  HA  THR    54      36.390  34.650  24.740  1.00  0.00           H
ATOM    567  CB  THR    54      35.170  35.580  23.280  1.00  0.00           C
ATOM    568  HB  THR    54      35.340  36.640  23.570  1.00  0.00           H
ATOM    569  OG1 THR    54      33.980  35.150  23.960  1.00  0.00           O
ATOM    570  HG1 THR    54      33.740  35.820  24.600  1.00  0.00           H
ATOM    571  CG2 THR    54      34.950  35.700  21.760  1.00  0.00           C
ATOM    572 1HG2 THR    54      34.090  36.380  21.570  1.00  0.00           H
ATOM    573 2HG2 THR    54      35.870  36.080  21.270  1.00  0.00           H
ATOM    574 3HG2 THR    54      34.670  34.780  21.200  1.00  0.00           H
ATOM    575  C   THR    54      36.360  33.330  23.000  1.00  0.00           C
ATOM    576  O   THR    54      37.410  32.730  22.670  1.00  0.00           O
ATOM    577  N   ALA    55      35.160  32.710  22.820  1.00  0.00           N
ATOM    578  HN  ALA    55      34.400  33.360  22.820  1.00  0.00           H
ATOM    579  CA  ALA    55      34.950  31.320  22.370  1.00  0.00           C
ATOM    580  HA  ALA    55      35.910  30.830  22.230  1.00  0.00           H
ATOM    581  CB  ALA    55      34.140  30.570  23.430  1.00  0.00           C
ATOM    582  HB1 ALA    55      34.270  29.480  23.330  1.00  0.00           H
ATOM    583  HB2 ALA    55      34.270  30.910  24.470  1.00  0.00           H
ATOM    584  HB3 ALA    55      33.050  30.650  23.160  1.00  0.00           H
ATOM    585  C   ALA    55      34.240  31.200  21.010  1.00  0.00           C
ATOM    586  O   ALA    55      33.410  32.070  20.650  1.00  0.00           O
ATOM    587  N   ALA    56      34.560  30.230  20.180  1.00  0.00           N
ATOM    588  HN  ALA    56      35.150  29.450  20.360  1.00  0.00           H
ATOM    589  CA  ALA    56      34.160  30.330  18.760  1.00  0.00           C
ATOM    590  HA  ALA    56      34.450  31.310  18.440  1.00  0.00           H
ATOM    591  CB  ALA    56      34.920  29.210  17.990  1.00  0.00           C
ATOM    592  HB1 ALA    56      34.650  29.180  16.910  1.00  0.00           H
ATOM    593  HB2 ALA    56      36.000  29.450  17.950  1.00  0.00           H
ATOM    594  HB3 ALA    56      34.870  28.210  18.480  1.00  0.00           H
ATOM    595  C   ALA    56      32.670  30.180  18.510  1.00  0.00           C
ATOM    596  O   ALA    56      32.130  30.680  17.570  1.00  0.00           O
ATOM    597  N   HIS    57      32.050  29.350  19.410  1.00  0.00           N
ATOM    598  HN  HIS    57      32.500  28.670  20.000  1.00  0.00           H
ATOM    599  CA  HIS    57      30.610  29.170  19.350  1.00  0.00           C
ATOM    600  HA  HIS    57      30.440  28.820  18.330  1.00  0.00           H
ATOM    601  CB  HIS    57      30.000  28.090  20.260  1.00  0.00           C
ATOM    602  HB1 HIS    57      30.620  27.170  20.290  1.00  0.00           H
ATOM    603  HB2 HIS    57      30.150  28.540  21.260  1.00  0.00           H
ATOM    604  ND1 HIS    57      28.010  27.340  19.020  1.00  0.00           N
ATOM    605  CG  HIS    57      28.580  27.850  20.140  1.00  0.00           C
ATOM    606  CE1 HIS    57      26.740  27.140  19.360  1.00  0.00           C
ATOM    607  HE1 HIS    57      25.910  26.990  18.690  1.00  0.00           H
ATOM    608  NE2 HIS    57      26.500  27.420  20.660  1.00  0.00           N
ATOM    609  HE2 HIS    57      25.600  27.460  21.080  1.00  0.00           H
ATOM    610  CD2 HIS    57      27.690  27.890  21.180  1.00  0.00           C
ATOM    611  HD2 HIS    57      27.800  28.270  22.180  1.00  0.00           H
ATOM    612  C   HIS    57      29.830  30.530  19.490  1.00  0.00           C
ATOM    613  O   HIS    57      28.800  30.770  18.830  1.00  0.00           O
ATOM    614  N   CYS    58      30.330  31.520  20.310  1.00  0.00           N
ATOM    615  HN  CYS    58      31.240  31.400  20.690  1.00  0.00           H
ATOM    616  CA  CYS    58      29.740  32.850  20.550  1.00  0.00           C
ATOM    617  HA  CYS    58      28.720  32.640  20.830  1.00  0.00           H
ATOM    618  CB  CYS    58      30.460  33.760  21.620  1.00  0.00           C
ATOM    619  HB1 CYS    58      31.570  33.840  21.560  1.00  0.00           H
ATOM    620  HB2 CYS    58      30.230  34.830  21.510  1.00  0.00           H
ATOM    621  SG  CYS    58      30.200  33.180  23.360  1.00  0.00           S
ATOM    622  C   CYS    58      29.630  33.670  19.280  1.00  0.00           C
ATOM    623  O   CYS    58      28.620  34.370  19.110  1.00  0.00           O
ATOM    624  N   LEU    59      30.650  33.610  18.360  1.00  0.00           N
ATOM    625  HN  LEU    59      31.450  33.040  18.400  1.00  0.00           H
ATOM    626  CA  LEU    59      30.740  34.660  17.440  1.00  0.00           C
ATOM    627  HA  LEU    59      30.490  35.640  17.820  1.00  0.00           H
ATOM    628  CB  LEU    59      32.170  34.810  16.850  1.00  0.00           C
ATOM    629  HB1 LEU    59      32.440  33.840  16.380  1.00  0.00           H
ATOM    630  HB2 LEU    59      32.290  35.600  16.070  1.00  0.00           H
ATOM    631  CG  LEU    59      33.190  35.250  17.920  1.00  0.00           C
ATOM    632  HG  LEU    59      33.120  34.450  18.700  1.00  0.00           H
ATOM    633  CD1 LEU    59      34.550  35.290  17.270  1.00  0.00           C
ATOM    634 1HD1 LEU    59      34.750  34.340  16.730  1.00  0.00           H
ATOM    635 2HD1 LEU    59      34.490  36.140  16.570  1.00  0.00           H
ATOM    636 3HD1 LEU    59      35.360  35.400  18.030  1.00  0.00           H
ATOM    637  CD2 LEU    59      32.890  36.570  18.690  1.00  0.00           C
ATOM    638 1HD2 LEU    59      33.640  36.660  19.510  1.00  0.00           H
ATOM    639 2HD2 LEU    59      33.000  37.490  18.090  1.00  0.00           H
ATOM    640 3HD2 LEU    59      31.850  36.640  19.080  1.00  0.00           H
ATOM    641  C   LEU    59      29.650  34.540  16.360  1.00  0.00           C
ATOM    642  O   LEU    59      29.280  35.410  15.560  1.00  0.00           O
ATOM    643  N   TYR    60      28.980  33.370  16.320  1.00  0.00           N
ATOM    644  HN  TYR    60      29.190  32.640  16.970  1.00  0.00           H
ATOM    645  CA  TYR    60      27.940  32.990  15.340  1.00  0.00           C
ATOM    646  HA  TYR    60      28.050  33.470  14.380  1.00  0.00           H
ATOM    647  CB  TYR    60      28.040  31.500  15.050  1.00  0.00           C
ATOM    648  HB1 TYR    60      28.160  30.850  15.950  1.00  0.00           H
ATOM    649  HB2 TYR    60      27.120  31.280  14.460  1.00  0.00           H
ATOM    650  CG  TYR    60      29.270  31.190  14.220  1.00  0.00           C
ATOM    651  CD1 TYR    60      29.030  31.330  12.850  1.00  0.00           C
ATOM    652  HD1 TYR    60      28.030  31.670  12.580  1.00  0.00           H
ATOM    653  CE1 TYR    60      30.020  30.940  11.920  1.00  0.00           C
ATOM    654  HE1 TYR    60      29.750  30.910  10.870  1.00  0.00           H
ATOM    655  CZ  TYR    60      31.160  30.340  12.340  1.00  0.00           C
ATOM    656  OH  TYR    60      32.100  29.720  11.480  1.00  0.00           O
ATOM    657  HH  TYR    60      31.630  29.620  10.650  1.00  0.00           H
ATOM    658  CD2 TYR    60      30.480  30.690  14.650  1.00  0.00           C
ATOM    659  HD2 TYR    60      30.720  30.550  15.700  1.00  0.00           H
ATOM    660  CE2 TYR    60      31.440  30.260  13.680  1.00  0.00           C
ATOM    661  HE2 TYR    60      32.350  29.800  14.040  1.00  0.00           H
ATOM    662  C   TYR    60      26.570  33.350  15.840  1.00  0.00           C
ATOM    663  O   TYR    60      25.540  33.020  15.210  1.00  0.00           O
ATOM    664  N   GLN    61      26.510  33.960  17.070  1.00  0.00           N
ATOM    665  HN  GLN    61      27.330  34.110  17.610  1.00  0.00           H
ATOM    666  CA  GLN    61      25.260  34.130  17.830  1.00  0.00           C
ATOM    667  HA  GLN    61      24.520  33.520  17.320  1.00  0.00           H
ATOM    668  CB  GLN    61      25.330  33.810  19.330  1.00  0.00           C
ATOM    669  HB1 GLN    61      25.890  34.590  19.870  1.00  0.00           H
ATOM    670  HB2 GLN    61      24.310  33.800  19.750  1.00  0.00           H
ATOM    671  CG  GLN    61      25.980  32.420  19.680  1.00  0.00           C
ATOM    672  HG1 GLN    61      26.990  32.490  19.240  1.00  0.00           H
ATOM    673  HG2 GLN    61      26.040  32.320  20.790  1.00  0.00           H
ATOM    674  CD  GLN    61      25.350  31.130  19.030  1.00  0.00           C
ATOM    675  OE1 GLN    61      24.130  31.030  18.900  1.00  0.00           O
ATOM    676  NE2 GLN    61      26.190  30.140  18.640  1.00  0.00           N
ATOM    677 1HE2 GLN    61      27.180  30.130  18.740  1.00  0.00           H
ATOM    678 2HE2 GLN    61      25.820  29.400  18.080  1.00  0.00           H
ATOM    679  C   GLN    61      24.820  35.550  17.740  1.00  0.00           C
ATOM    680  O   GLN    61      23.810  35.890  18.330  1.00  0.00           O
ATOM    681  N   ALA    62      25.430  36.300  16.830  1.00  0.00           N
ATOM    682  HN  ALA    62      26.230  36.020  16.300  1.00  0.00           H
ATOM    683  CA  ALA    62      24.990  37.530  16.350  1.00  0.00           C
ATOM    684  HA  ALA    62      23.920  37.540  16.370  1.00  0.00           H
ATOM    685  CB  ALA    62      25.430  38.670  17.240  1.00  0.00           C
ATOM    686  HB1 ALA    62      25.090  38.550  18.290  1.00  0.00           H
ATOM    687  HB2 ALA    62      26.550  38.710  17.290  1.00  0.00           H
ATOM    688  HB3 ALA    62      25.030  39.600  16.800  1.00  0.00           H
ATOM    689  C   ALA    62      25.490  37.640  14.950  1.00  0.00           C
ATOM    690  O   ALA    62      26.500  37.050  14.650  1.00  0.00           O
ATOM    691  N   LYS    63      24.800  38.410  14.120  1.00  0.00           N
ATOM    692  HN  LYS    63      23.960  38.880  14.380  1.00  0.00           H
ATOM    693  CA  LYS    63      25.370  38.810  12.780  1.00  0.00           C
ATOM    694  HA  LYS    63      26.000  38.020  12.380  1.00  0.00           H
ATOM    695  CB  LYS    63      24.230  39.040  11.710  1.00  0.00           C
ATOM    696  HB1 LYS    63      23.620  39.940  11.980  1.00  0.00           H
ATOM    697  HB2 LYS    63      24.680  39.280  10.730  1.00  0.00           H
ATOM    698  CG  LYS    63      23.260  37.850  11.640  1.00  0.00           C
ATOM    699  HG1 LYS    63      22.830  37.490  12.610  1.00  0.00           H
ATOM    700  HG2 LYS    63      22.320  38.280  11.220  1.00  0.00           H
ATOM    701  CD  LYS    63      23.700  36.640  10.790  1.00  0.00           C
ATOM    702  HD1 LYS    63      24.700  36.500  11.270  1.00  0.00           H
ATOM    703  HD2 LYS    63      23.040  35.800  11.100  1.00  0.00           H
ATOM    704  CE  LYS    63      23.720  36.770   9.280  1.00  0.00           C
ATOM    705  HE1 LYS    63      22.720  36.930   8.830  1.00  0.00           H
ATOM    706  HE2 LYS    63      24.380  37.590   8.920  1.00  0.00           H
ATOM    707  NZ  LYS    63      24.250  35.560   8.680  1.00  0.00           N
ATOM    708  HZ1 LYS    63      25.140  35.170   9.040  1.00  0.00           H
ATOM    709  HZ2 LYS    63      23.520  34.830   8.740  1.00  0.00           H
ATOM    710  HZ3 LYS    63      24.430  35.680   7.660  1.00  0.00           H
ATOM    711  C   LYS    63      26.270  40.040  12.870  1.00  0.00           C
ATOM    712  O   LYS    63      27.320  40.140  12.200  1.00  0.00           O
ATOM    713  N   ARG    64      25.880  40.980  13.670  1.00  0.00           N
ATOM    714  HN  ARG    64      25.030  40.910  14.200  1.00  0.00           H
ATOM    715  CA  ARG    64      26.600  42.290  13.830  1.00  0.00           C
ATOM    716  HA  ARG    64      27.600  42.130  13.470  1.00  0.00           H
ATOM    717  CB  ARG    64      25.920  43.410  12.970  1.00  0.00           C
ATOM    718  HB1 ARG    64      24.830  43.250  13.150  1.00  0.00           H
ATOM    719  HB2 ARG    64      26.240  44.420  13.270  1.00  0.00           H
ATOM    720  CG  ARG    64      26.140  43.430  11.480  1.00  0.00           C
ATOM    721  HG1 ARG    64      25.930  42.400  11.110  1.00  0.00           H
ATOM    722  HG2 ARG    64      25.430  44.060  10.900  1.00  0.00           H
ATOM    723  CD  ARG    64      27.630  43.760  11.150  1.00  0.00           C
ATOM    724  HD1 ARG    64      28.320  43.120  11.740  1.00  0.00           H
ATOM    725  HD2 ARG    64      27.860  43.610  10.080  1.00  0.00           H
ATOM    726  NE  ARG    64      27.730  45.240  11.300  1.00  0.00           N
ATOM    727  HE  ARG    64      27.140  45.880  10.810  1.00  0.00           H
ATOM    728  CZ  ARG    64      28.570  45.830  12.150  1.00  0.00           C
ATOM    729  NH1 ARG    64      29.630  45.210  12.570  1.00  0.00           N
ATOM    730 1HH1 ARG    64      29.820  44.380  12.050  1.00  0.00           H
ATOM    731 2HH1 ARG    64      30.340  45.740  13.050  1.00  0.00           H
ATOM    732  NH2 ARG    64      28.480  47.100  12.420  1.00  0.00           N
ATOM    733 1HH2 ARG    64      27.590  47.540  12.330  1.00  0.00           H
ATOM    734 2HH2 ARG    64      29.090  47.390  13.150  1.00  0.00           H
ATOM    735  C   ARG    64      26.730  42.550  15.220  1.00  0.00           C
ATOM    736  O   ARG    64      25.740  42.640  15.980  1.00  0.00           O
ATOM    737  N   PHE    65      27.980  42.630  15.740  1.00  0.00           N
ATOM    738  HN  PHE    65      28.730  42.630  15.070  1.00  0.00           H
ATOM    739  CA  PHE    65      28.370  42.780  17.130  1.00  0.00           C
ATOM    740  HA  PHE    65      27.500  43.210  17.600  1.00  0.00           H
ATOM    741  CB  PHE    65      28.610  41.400  17.760  1.00  0.00           C
ATOM    742  HB1 PHE    65      28.990  41.480  18.810  1.00  0.00           H
ATOM    743  HB2 PHE    65      27.710  40.770  17.630  1.00  0.00           H
ATOM    744  CG  PHE    65      29.710  40.690  16.990  1.00  0.00           C
ATOM    745  CD1 PHE    65      29.380  39.750  16.010  1.00  0.00           C
ATOM    746  HD1 PHE    65      28.380  39.480  15.740  1.00  0.00           H
ATOM    747  CE1 PHE    65      30.420  38.980  15.360  1.00  0.00           C
ATOM    748  HE1 PHE    65      30.090  38.280  14.590  1.00  0.00           H
ATOM    749  CZ  PHE    65      31.770  39.170  15.760  1.00  0.00           C
ATOM    750  HZ  PHE    65      32.550  38.690  15.190  1.00  0.00           H
ATOM    751  CD2 PHE    65      31.060  40.990  17.240  1.00  0.00           C
ATOM    752  HD2 PHE    65      31.250  41.790  17.950  1.00  0.00           H
ATOM    753  CE2 PHE    65      32.120  40.210  16.640  1.00  0.00           C
ATOM    754  HE2 PHE    65      33.110  40.360  17.010  1.00  0.00           H
ATOM    755  C   PHE    65      29.470  43.780  17.380  1.00  0.00           C
ATOM    756  O   PHE    65      30.360  43.970  16.540  1.00  0.00           O
ATOM    757  N   LYS    66      29.360  44.520  18.570  1.00  0.00           N
ATOM    758  HN  LYS    66      28.600  44.410  19.200  1.00  0.00           H
ATOM    759  CA  LYS    66      30.350  45.520  19.020  1.00  0.00           C
ATOM    760  HA  LYS    66      31.100  45.650  18.260  1.00  0.00           H
ATOM    761  CB  LYS    66      29.790  46.980  19.100  1.00  0.00           C
ATOM    762  HB1 LYS    66      28.920  46.950  19.790  1.00  0.00           H
ATOM    763  HB2 LYS    66      30.540  47.650  19.590  1.00  0.00           H
ATOM    764  CG  LYS    66      29.300  47.640  17.780  1.00  0.00           C
ATOM    765  HG1 LYS    66      30.040  47.560  16.960  1.00  0.00           H
ATOM    766  HG2 LYS    66      28.440  46.980  17.550  1.00  0.00           H
ATOM    767  CD  LYS    66      28.680  49.050  18.030  1.00  0.00           C
ATOM    768  HD1 LYS    66      28.010  48.930  18.910  1.00  0.00           H
ATOM    769  HD2 LYS    66      29.510  49.740  18.280  1.00  0.00           H
ATOM    770  CE  LYS    66      27.950  49.500  16.760  1.00  0.00           C
ATOM    771  HE1 LYS    66      27.460  50.470  17.000  1.00  0.00           H
ATOM    772  HE2 LYS    66      28.730  49.580  15.980  1.00  0.00           H
ATOM    773  NZ  LYS    66      26.860  48.590  16.300  1.00  0.00           N
ATOM    774  HZ1 LYS    66      26.090  48.480  16.990  1.00  0.00           H
ATOM    775  HZ2 LYS    66      26.400  49.160  15.560  1.00  0.00           H
ATOM    776  HZ3 LYS    66      27.210  47.700  15.890  1.00  0.00           H
ATOM    777  C   LYS    66      30.810  45.060  20.380  1.00  0.00           C
ATOM    778  O   LYS    66      30.040  44.350  21.030  1.00  0.00           O
ATOM    779  N   VAL    67      32.040  45.450  20.830  1.00  0.00           N
ATOM    780  HN  VAL    67      32.720  45.980  20.330  1.00  0.00           H
ATOM    781  CA  VAL    67      32.550  45.010  22.180  1.00  0.00           C
ATOM    782  HA  VAL    67      31.890  44.290  22.620  1.00  0.00           H
ATOM    783  CB  VAL    67      33.970  44.450  22.030  1.00  0.00           C
ATOM    784  HB  VAL    67      34.600  45.330  21.780  1.00  0.00           H
ATOM    785  CG1 VAL    67      34.390  43.840  23.320  1.00  0.00           C
ATOM    786 1HG1 VAL    67      33.680  43.120  23.780  1.00  0.00           H
ATOM    787 2HG1 VAL    67      35.300  43.220  23.220  1.00  0.00           H
ATOM    788 3HG1 VAL    67      34.520  44.690  24.040  1.00  0.00           H
ATOM    789  CG2 VAL    67      34.060  43.510  20.790  1.00  0.00           C
ATOM    790 1HG2 VAL    67      34.920  42.820  20.760  1.00  0.00           H
ATOM    791 2HG2 VAL    67      33.110  42.940  20.710  1.00  0.00           H
ATOM    792 3HG2 VAL    67      34.220  44.180  19.920  1.00  0.00           H
ATOM    793  C   VAL    67      32.630  46.260  22.990  1.00  0.00           C
ATOM    794  O   VAL    67      33.310  47.220  22.660  1.00  0.00           O
ATOM    795  N   ARG    68      31.940  46.230  24.120  1.00  0.00           N
ATOM    796  HN  ARG    68      31.330  45.440  24.210  1.00  0.00           H
ATOM    797  CA  ARG    68      32.080  47.170  25.210  1.00  0.00           C
ATOM    798  HA  ARG    68      32.420  48.140  24.870  1.00  0.00           H
ATOM    799  CB  ARG    68      30.700  47.280  25.860  1.00  0.00           C
ATOM    800  HB1 ARG    68      30.390  46.320  26.330  1.00  0.00           H
ATOM    801  HB2 ARG    68      30.780  48.060  26.650  1.00  0.00           H
ATOM    802  CG  ARG    68      29.490  47.750  25.000  1.00  0.00           C
ATOM    803  HG1 ARG    68      29.740  48.770  24.630  1.00  0.00           H
ATOM    804  HG2 ARG    68      29.240  47.050  24.180  1.00  0.00           H
ATOM    805  CD  ARG    68      28.190  47.860  25.790  1.00  0.00           C
ATOM    806  HD1 ARG    68      27.360  48.240  25.150  1.00  0.00           H
ATOM    807  HD2 ARG    68      27.830  46.890  26.180  1.00  0.00           H
ATOM    808  NE  ARG    68      28.320  48.740  27.000  1.00  0.00           N
ATOM    809  HE  ARG    68      28.570  48.210  27.810  1.00  0.00           H
ATOM    810  CZ  ARG    68      28.490  50.080  26.980  1.00  0.00           C
ATOM    811  NH1 ARG    68      28.240  50.850  25.910  1.00  0.00           N
ATOM    812 1HH1 ARG    68      27.950  50.540  25.010  1.00  0.00           H
ATOM    813 2HH1 ARG    68      28.110  51.840  26.070  1.00  0.00           H
ATOM    814  NH2 ARG    68      28.810  50.710  28.070  1.00  0.00           N
ATOM    815 1HH2 ARG    68      29.320  50.140  28.720  1.00  0.00           H
ATOM    816 2HH2 ARG    68      28.960  51.680  27.870  1.00  0.00           H
ATOM    817  C   ARG    68      33.060  46.580  26.290  1.00  0.00           C
ATOM    818  O   ARG    68      33.050  45.420  26.670  1.00  0.00           O
ATOM    819  N   VAL    69      34.010  47.350  26.700  1.00  0.00           N
ATOM    820  HN  VAL    69      33.990  48.260  26.300  1.00  0.00           H
ATOM    821  CA  VAL    69      34.960  46.890  27.720  1.00  0.00           C
ATOM    822  HA  VAL    69      34.960  45.820  27.790  1.00  0.00           H
ATOM    823  CB  VAL    69      36.360  47.320  27.330  1.00  0.00           C
ATOM    824  HB  VAL    69      37.060  46.900  28.090  1.00  0.00           H
ATOM    825  CG1 VAL    69      36.680  46.700  25.940  1.00  0.00           C
ATOM    826 1HG1 VAL    69      37.770  46.820  25.720  1.00  0.00           H
ATOM    827 2HG1 VAL    69      36.390  45.630  25.930  1.00  0.00           H
ATOM    828 3HG1 VAL    69      36.190  47.280  25.130  1.00  0.00           H
ATOM    829  CG2 VAL    69      36.470  48.840  27.300  1.00  0.00           C
ATOM    830 1HG2 VAL    69      37.470  49.050  26.880  1.00  0.00           H
ATOM    831 2HG2 VAL    69      35.720  49.330  26.640  1.00  0.00           H
ATOM    832 3HG2 VAL    69      36.560  49.170  28.360  1.00  0.00           H
ATOM    833  C   VAL    69      34.550  47.400  29.100  1.00  0.00           C
ATOM    834  O   VAL    69      34.100  48.540  29.270  1.00  0.00           O
ATOM    835  N   GLY    70      34.710  46.580  30.170  1.00  0.00           N
ATOM    836  HN  GLY    70      34.820  45.610  30.050  1.00  0.00           H
ATOM    837  CA  GLY    70      34.720  47.180  31.480  1.00  0.00           C
ATOM    838  HA1 GLY    70      35.000  46.320  32.090  1.00  0.00           H
ATOM    839  HA2 GLY    70      35.380  48.020  31.550  1.00  0.00           H
ATOM    840  C   GLY    70      33.450  47.690  32.040  1.00  0.00           C
ATOM    841  O   GLY    70      33.550  48.430  33.020  1.00  0.00           O
ATOM    842  N   ASP    71      32.280  47.320  31.660  1.00  0.00           N
ATOM    843  HN  ASP    71      32.260  46.790  30.820  1.00  0.00           H
ATOM    844  CA  ASP    71      31.040  47.600  32.290  1.00  0.00           C
ATOM    845  HA  ASP    71      31.010  48.660  32.490  1.00  0.00           H
ATOM    846  CB  ASP    71      29.880  47.080  31.360  1.00  0.00           C
ATOM    847  HB1 ASP    71      30.090  46.000  31.200  1.00  0.00           H
ATOM    848  HB2 ASP    71      28.850  47.130  31.780  1.00  0.00           H
ATOM    849  CG  ASP    71      29.730  47.860  30.090  1.00  0.00           C
ATOM    850  OD1 ASP    71      29.890  49.100  30.100  1.00  0.00           O
ATOM    851  OD2 ASP    71      29.460  47.280  29.000  1.00  0.00           O
ATOM    852  C   ASP    71      30.900  46.810  33.580  1.00  0.00           C
ATOM    853  O   ASP    71      31.170  45.590  33.710  1.00  0.00           O
ATOM    854  N   ARG    72      30.450  47.540  34.610  1.00  0.00           N
ATOM    855  HN  ARG    72      30.230  48.520  34.590  1.00  0.00           H
ATOM    856  CA  ARG    72      30.070  46.890  35.820  1.00  0.00           C
ATOM    857  HA  ARG    72      30.480  45.900  35.910  1.00  0.00           H
ATOM    858  CB  ARG    72      30.490  47.720  37.020  1.00  0.00           C
ATOM    859  HB1 ARG    72      30.090  48.740  36.950  1.00  0.00           H
ATOM    860  HB2 ARG    72      30.090  47.210  37.920  1.00  0.00           H
ATOM    861  CG  ARG    72      32.050  47.770  37.170  1.00  0.00           C
ATOM    862  HG1 ARG    72      32.410  47.160  36.320  1.00  0.00           H
ATOM    863  HG2 ARG    72      32.440  48.780  37.000  1.00  0.00           H
ATOM    864  CD  ARG    72      32.530  47.190  38.460  1.00  0.00           C
ATOM    865  HD1 ARG    72      32.050  46.230  38.710  1.00  0.00           H
ATOM    866  HD2 ARG    72      33.630  47.040  38.430  1.00  0.00           H
ATOM    867  NE  ARG    72      32.300  48.170  39.620  1.00  0.00           N
ATOM    868  HE  ARG    72      32.980  48.890  39.730  1.00  0.00           H
ATOM    869  CZ  ARG    72      31.390  48.120  40.610  1.00  0.00           C
ATOM    870  NH1 ARG    72      30.560  47.120  40.880  1.00  0.00           N
ATOM    871 1HH1 ARG    72      30.500  46.340  40.250  1.00  0.00           H
ATOM    872 2HH1 ARG    72      29.950  47.190  41.660  1.00  0.00           H
ATOM    873  NH2 ARG    72      31.470  49.050  41.470  1.00  0.00           N
ATOM    874 1HH2 ARG    72      32.160  49.760  41.270  1.00  0.00           H
ATOM    875 2HH2 ARG    72      31.200  48.920  42.430  1.00  0.00           H
ATOM    876  C   ARG    72      28.500  46.860  35.760  1.00  0.00           C
ATOM    877  O   ARG    72      27.740  46.250  36.550  1.00  0.00           O
ATOM    878  N   ASN    73      27.910  47.540  34.720  1.00  0.00           N
ATOM    879  HN  ASN    73      28.430  47.990  33.990  1.00  0.00           H
ATOM    880  CA  ASN    73      26.430  47.650  34.710  1.00  0.00           C
ATOM    881  HA  ASN    73      26.040  46.720  35.060  1.00  0.00           H
ATOM    882  CB  ASN    73      25.990  48.920  35.500  1.00  0.00           C
ATOM    883  HB1 ASN    73      26.380  48.820  36.540  1.00  0.00           H
ATOM    884  HB2 ASN    73      26.510  49.700  34.900  1.00  0.00           H
ATOM    885  CG  ASN    73      24.470  49.060  35.530  1.00  0.00           C
ATOM    886  OD1 ASN    73      23.640  48.570  34.780  1.00  0.00           O
ATOM    887  ND2 ASN    73      23.990  49.880  36.460  1.00  0.00           N
ATOM    888 1HD2 ASN    73      24.580  50.310  37.140  1.00  0.00           H
ATOM    889 2HD2 ASN    73      23.140  50.300  36.190  1.00  0.00           H
ATOM    890  C   ASN    73      26.020  47.670  33.210  1.00  0.00           C
ATOM    891  O   ASN    73      26.350  48.560  32.470  1.00  0.00           O
ATOM    892  N   THR    74      25.040  46.790  32.760  1.00  0.00           N
ATOM    893  HN  THR    74      24.570  46.130  33.350  1.00  0.00           H
ATOM    894  CA  THR    74      24.590  46.710  31.350  1.00  0.00           C
ATOM    895  HA  THR    74      25.520  46.800  30.820  1.00  0.00           H
ATOM    896  CB  THR    74      23.970  45.350  30.950  1.00  0.00           C
ATOM    897  HB  THR    74      24.010  45.300  29.830  1.00  0.00           H
ATOM    898  OG1 THR    74      22.620  45.110  31.390  1.00  0.00           O
ATOM    899  HG1 THR    74      22.030  45.510  30.750  1.00  0.00           H
ATOM    900  CG2 THR    74      24.780  44.170  31.500  1.00  0.00           C
ATOM    901 1HG2 THR    74      24.510  44.040  32.570  1.00  0.00           H
ATOM    902 2HG2 THR    74      24.530  43.220  30.980  1.00  0.00           H
ATOM    903 3HG2 THR    74      25.860  44.370  31.340  1.00  0.00           H
ATOM    904  C   THR    74      23.670  47.870  31.050  1.00  0.00           C
ATOM    905  O   THR    74      23.430  48.080  29.810  1.00  0.00           O
ATOM    906  N   GLU    75      23.040  48.560  32.070  1.00  0.00           N
ATOM    907  HN  GLU    75      23.050  48.310  33.040  1.00  0.00           H
ATOM    908  CA  GLU    75      22.190  49.770  31.880  1.00  0.00           C
ATOM    909  HA  GLU    75      21.540  49.620  31.040  1.00  0.00           H
ATOM    910  CB  GLU    75      21.170  49.930  33.000  1.00  0.00           C
ATOM    911  HB1 GLU    75      21.700  50.120  33.960  1.00  0.00           H
ATOM    912  HB2 GLU    75      20.560  50.810  32.720  1.00  0.00           H
ATOM    913  CG  GLU    75      20.420  48.680  33.300  1.00  0.00           C
ATOM    914  HG1 GLU    75      19.990  48.320  32.340  1.00  0.00           H
ATOM    915  HG2 GLU    75      21.110  47.900  33.730  1.00  0.00           H
ATOM    916  CD  GLU    75      19.110  48.950  34.110  1.00  0.00           C
ATOM    917  OE1 GLU    75      19.160  49.800  35.050  1.00  0.00           O
ATOM    918  OE2 GLU    75      18.000  48.350  33.960  1.00  0.00           O
ATOM    919  C   GLU    75      23.030  51.080  31.770  1.00  0.00           C
ATOM    920  O   GLU    75      22.530  52.110  31.330  1.00  0.00           O
ATOM    921  N   GLN    76      24.250  51.060  32.090  1.00  0.00           N
ATOM    922  HN  GLN    76      24.600  50.210  32.480  1.00  0.00           H
ATOM    923  CA  GLN    76      25.070  52.230  32.120  1.00  0.00           C
ATOM    924  HA  GLN    76      24.470  53.090  32.330  1.00  0.00           H
ATOM    925  CB  GLN    76      26.120  52.330  33.230  1.00  0.00           C
ATOM    926  HB1 GLN    76      26.460  51.280  33.370  1.00  0.00           H
ATOM    927  HB2 GLN    76      27.030  52.860  32.910  1.00  0.00           H
ATOM    928  CG  GLN    76      25.510  52.890  34.560  1.00  0.00           C
ATOM    929  HG1 GLN    76      25.010  53.860  34.340  1.00  0.00           H
ATOM    930  HG2 GLN    76      24.700  52.220  34.930  1.00  0.00           H
ATOM    931  CD  GLN    76      26.560  53.110  35.690  1.00  0.00           C
ATOM    932  OE1 GLN    76      27.290  52.160  36.080  1.00  0.00           O
ATOM    933  NE2 GLN    76      26.570  54.290  36.330  1.00  0.00           N
ATOM    934 1HE2 GLN    76      25.940  54.980  35.970  1.00  0.00           H
ATOM    935 2HE2 GLN    76      27.360  54.560  36.860  1.00  0.00           H
ATOM    936  C   GLN    76      25.810  52.450  30.780  1.00  0.00           C
ATOM    937  O   GLN    76      26.430  51.590  30.150  1.00  0.00           O
ATOM    938  N   GLU    77      25.740  53.730  30.320  1.00  0.00           N
ATOM    939  HN  GLU    77      25.290  54.380  30.920  1.00  0.00           H
ATOM    940  CA  GLU    77      26.380  54.220  29.090  1.00  0.00           C
ATOM    941  HA  GLU    77      25.930  55.170  28.840  1.00  0.00           H
ATOM    942  CB  GLU    77      27.850  54.500  29.450  1.00  0.00           C
ATOM    943  HB1 GLU    77      28.320  53.810  30.180  1.00  0.00           H
ATOM    944  HB2 GLU    77      28.440  54.390  28.520  1.00  0.00           H
ATOM    945  CG  GLU    77      27.950  55.990  30.060  1.00  0.00           C
ATOM    946  HG1 GLU    77      27.540  56.650  29.260  1.00  0.00           H
ATOM    947  HG2 GLU    77      27.240  56.040  30.920  1.00  0.00           H
ATOM    948  CD  GLU    77      29.320  56.280  30.570  1.00  0.00           C
ATOM    949  OE1 GLU    77      29.860  55.640  31.500  1.00  0.00           O
ATOM    950  OE2 GLU    77      29.910  57.290  30.140  1.00  0.00           O
ATOM    951  C   GLU    77      26.060  53.430  27.860  1.00  0.00           C
ATOM    952  O   GLU    77      26.960  53.150  27.090  1.00  0.00           O
ATOM    953  N   GLU    78      24.800  53.080  27.590  1.00  0.00           N
ATOM    954  HN  GLU    78      24.010  53.310  28.140  1.00  0.00           H
ATOM    955  CA  GLU    78      24.440  52.340  26.410  1.00  0.00           C
ATOM    956  HA  GLU    78      25.140  51.520  26.250  1.00  0.00           H
ATOM    957  CB  GLU    78      22.910  51.970  26.510  1.00  0.00           C
ATOM    958  HB1 GLU    78      22.290  52.860  26.730  1.00  0.00           H
ATOM    959  HB2 GLU    78      22.560  51.630  25.510  1.00  0.00           H
ATOM    960  CG  GLU    78      22.700  50.940  27.660  1.00  0.00           C
ATOM    961  HG1 GLU    78      23.540  50.200  27.610  1.00  0.00           H
ATOM    962  HG2 GLU    78      22.820  51.480  28.620  1.00  0.00           H
ATOM    963  CD  GLU    78      21.340  50.280  27.390  1.00  0.00           C
ATOM    964  OE1 GLU    78      20.330  50.700  27.920  1.00  0.00           O
ATOM    965  OE2 GLU    78      21.330  49.460  26.440  1.00  0.00           O
ATOM    966  C   GLU    78      24.770  53.050  25.180  1.00  0.00           C
ATOM    967  O   GLU    78      24.180  54.100  24.900  1.00  0.00           O
ATOM    968  N   GLY    79      25.800  52.640  24.390  1.00  0.00           N
ATOM    969  HN  GLY    79      26.360  51.870  24.670  1.00  0.00           H
ATOM    970  CA  GLY    79      26.250  53.340  23.190  1.00  0.00           C
ATOM    971  HA1 GLY    79      26.760  52.660  22.530  1.00  0.00           H
ATOM    972  HA2 GLY    79      25.460  53.830  22.620  1.00  0.00           H
ATOM    973  C   GLY    79      27.250  54.400  23.450  1.00  0.00           C
ATOM    974  O   GLY    79      27.710  55.030  22.450  1.00  0.00           O
ATOM    975  N   GLY    80      27.790  54.700  24.700  1.00  0.00           N
ATOM    976  HN  GLY    80      27.270  54.270  25.430  1.00  0.00           H
ATOM    977  CA  GLY    80      29.010  55.440  25.010  1.00  0.00           C
ATOM    978  HA1 GLY    80      29.470  55.760  24.090  1.00  0.00           H
ATOM    979  HA2 GLY    80      28.820  56.280  25.650  1.00  0.00           H
ATOM    980  C   GLY    80      30.000  54.460  25.610  1.00  0.00           C
ATOM    981  O   GLY    80      29.790  53.240  25.600  1.00  0.00           O
ATOM    982  N   GLU    81      31.130  55.030  26.150  1.00  0.00           N
ATOM    983  HN  GLU    81      31.180  56.010  26.300  1.00  0.00           H
ATOM    984  CA  GLU    81      32.280  54.350  26.740  1.00  0.00           C
ATOM    985  HA  GLU    81      32.800  54.960  27.470  1.00  0.00           H
ATOM    986  CB  GLU    81      31.980  53.200  27.720  1.00  0.00           C
ATOM    987  HB1 GLU    81      31.210  52.560  27.250  1.00  0.00           H
ATOM    988  HB2 GLU    81      32.800  52.480  27.870  1.00  0.00           H
ATOM    989  CG  GLU    81      31.460  53.670  29.090  1.00  0.00           C
ATOM    990  HG1 GLU    81      30.910  54.620  28.930  1.00  0.00           H
ATOM    991  HG2 GLU    81      30.860  53.030  29.760  1.00  0.00           H
ATOM    992  CD  GLU    81      32.660  54.020  29.910  1.00  0.00           C
ATOM    993  OE1 GLU    81      32.780  55.150  30.470  1.00  0.00           O
ATOM    994  OE2 GLU    81      33.600  53.170  30.060  1.00  0.00           O
ATOM    995  C   GLU    81      33.390  53.970  25.740  1.00  0.00           C
ATOM    996  O   GLU    81      34.090  52.970  25.990  1.00  0.00           O
ATOM    997  N   ALA    82      33.430  54.670  24.580  1.00  0.00           N
ATOM    998  HN  ALA    82      32.810  55.450  24.510  1.00  0.00           H
ATOM    999  CA  ALA    82      34.340  54.420  23.490  1.00  0.00           C
ATOM   1000  HA  ALA    82      34.140  55.140  22.700  1.00  0.00           H
ATOM   1001  CB  ALA    82      35.720  54.700  23.980  1.00  0.00           C
ATOM   1002  HB1 ALA    82      36.470  54.460  23.200  1.00  0.00           H
ATOM   1003  HB2 ALA    82      35.750  55.780  24.240  1.00  0.00           H
ATOM   1004  HB3 ALA    82      36.010  54.050  24.830  1.00  0.00           H
ATOM   1005  C   ALA    82      34.250  53.000  22.880  1.00  0.00           C
ATOM   1006  O   ALA    82      35.150  52.150  22.910  1.00  0.00           O
ATOM   1007  N   VAL    83      33.050  52.710  22.310  1.00  0.00           N
ATOM   1008  HN  VAL    83      32.310  53.350  22.200  1.00  0.00           H
ATOM   1009  CA  VAL    83      32.590  51.410  21.860  1.00  0.00           C
ATOM   1010  HA  VAL    83      32.770  50.770  22.710  1.00  0.00           H
ATOM   1011  CB  VAL    83      31.130  51.460  21.650  1.00  0.00           C
ATOM   1012  HB  VAL    83      30.920  52.190  20.830  1.00  0.00           H
ATOM   1013  CG1 VAL    83      30.690  50.030  21.290  1.00  0.00           C
ATOM   1014 1HG1 VAL    83      29.590  50.070  21.120  1.00  0.00           H
ATOM   1015 2HG1 VAL    83      31.160  49.730  20.330  1.00  0.00           H
ATOM   1016 3HG1 VAL    83      30.920  49.320  22.120  1.00  0.00           H
ATOM   1017  CG2 VAL    83      30.350  51.910  22.870  1.00  0.00           C
ATOM   1018 1HG2 VAL    83      29.300  51.820  22.530  1.00  0.00           H
ATOM   1019 2HG2 VAL    83      30.580  51.180  23.680  1.00  0.00           H
ATOM   1020 3HG2 VAL    83      30.660  52.920  23.200  1.00  0.00           H
ATOM   1021  C   VAL    83      33.410  50.830  20.660  1.00  0.00           C
ATOM   1022  O   VAL    83      33.610  51.470  19.610  1.00  0.00           O
ATOM   1023  N   HIS    84      33.900  49.580  20.750  1.00  0.00           N
ATOM   1024  HN  HIS    84      33.760  49.050  21.590  1.00  0.00           H
ATOM   1025  CA  HIS    84      34.790  48.980  19.790  1.00  0.00           C
ATOM   1026  HA  HIS    84      35.150  49.750  19.130  1.00  0.00           H
ATOM   1027  CB  HIS    84      35.900  48.190  20.590  1.00  0.00           C
ATOM   1028  HB1 HIS    84      35.450  47.500  21.330  1.00  0.00           H
ATOM   1029  HB2 HIS    84      36.460  47.590  19.850  1.00  0.00           H
ATOM   1030  ND1 HIS    84      38.020  49.680  20.890  1.00  0.00           N
ATOM   1031  HD1 HIS    84      38.530  49.610  20.030  1.00  0.00           H
ATOM   1032  CG  HIS    84      36.830  49.140  21.340  1.00  0.00           C
ATOM   1033  CE1 HIS    84      38.610  50.320  21.930  1.00  0.00           C
ATOM   1034  HE1 HIS    84      39.470  50.970  21.820  1.00  0.00           H
ATOM   1035  NE2 HIS    84      37.920  50.220  23.000  1.00  0.00           N
ATOM   1036  CD2 HIS    84      36.780  49.520  22.660  1.00  0.00           C
ATOM   1037  HD2 HIS    84      36.020  49.420  23.410  1.00  0.00           H
ATOM   1038  C   HIS    84      34.140  48.040  18.820  1.00  0.00           C
ATOM   1039  O   HIS    84      33.600  47.030  19.270  1.00  0.00           O
ATOM   1040  N   GLU    85      34.210  48.380  17.520  1.00  0.00           N
ATOM   1041  HN  GLU    85      34.550  49.280  17.250  1.00  0.00           H
ATOM   1042  CA  GLU    85      34.020  47.430  16.480  1.00  0.00           C
ATOM   1043  HA  GLU    85      33.280  46.740  16.860  1.00  0.00           H
ATOM   1044  CB  GLU    85      33.530  48.070  15.120  1.00  0.00           C
ATOM   1045  HB1 GLU    85      34.210  48.850  14.720  1.00  0.00           H
ATOM   1046  HB2 GLU    85      33.670  47.220  14.420  1.00  0.00           H
ATOM   1047  CG  GLU    85      32.120  48.600  15.140  1.00  0.00           C
ATOM   1048  HG1 GLU    85      31.720  48.770  16.160  1.00  0.00           H
ATOM   1049  HG2 GLU    85      32.020  49.580  14.600  1.00  0.00           H
ATOM   1050  CD  GLU    85      31.090  47.720  14.410  1.00  0.00           C
ATOM   1051  OE1 GLU    85      29.940  48.150  14.350  1.00  0.00           O
ATOM   1052  OE2 GLU    85      31.470  46.650  13.800  1.00  0.00           O
ATOM   1053  C   GLU    85      35.250  46.540  16.300  1.00  0.00           C
ATOM   1054  O   GLU    85      36.370  46.780  16.790  1.00  0.00           O
ATOM   1055  N   VAL    86      35.080  45.390  15.610  1.00  0.00           N
ATOM   1056  HN  VAL    86      34.170  45.100  15.370  1.00  0.00           H
ATOM   1057  CA  VAL    86      36.130  44.390  15.360  1.00  0.00           C
ATOM   1058  HA  VAL    86      37.030  44.490  15.950  1.00  0.00           H
ATOM   1059  CB  VAL    86      35.510  42.970  15.630  1.00  0.00           C
ATOM   1060  HB  VAL    86      34.700  42.770  14.880  1.00  0.00           H
ATOM   1061  CG1 VAL    86      36.610  41.860  15.450  1.00  0.00           C
ATOM   1062 1HG1 VAL    86      36.230  40.890  15.840  1.00  0.00           H
ATOM   1063 2HG1 VAL    86      36.920  41.790  14.380  1.00  0.00           H
ATOM   1064 3HG1 VAL    86      37.510  42.100  16.060  1.00  0.00           H
ATOM   1065  CG2 VAL    86      34.770  42.930  17.030  1.00  0.00           C
ATOM   1066 1HG2 VAL    86      33.700  43.210  16.980  1.00  0.00           H
ATOM   1067 2HG2 VAL    86      34.770  41.860  17.330  1.00  0.00           H
ATOM   1068 3HG2 VAL    86      35.230  43.530  17.850  1.00  0.00           H
ATOM   1069  C   VAL    86      36.610  44.480  13.900  1.00  0.00           C
ATOM   1070  O   VAL    86      35.760  44.490  13.010  1.00  0.00           O
ATOM   1071  N   GLU    87      37.900  44.430  13.640  1.00  0.00           N
ATOM   1072  HN  GLU    87      38.450  44.410  14.470  1.00  0.00           H
ATOM   1073  CA  GLU    87      38.370  44.550  12.200  1.00  0.00           C
ATOM   1074  HA  GLU    87      37.730  45.170  11.600  1.00  0.00           H
ATOM   1075  CB  GLU    87      39.690  45.330  12.320  1.00  0.00           C
ATOM   1076  HB1 GLU    87      39.270  46.330  12.540  1.00  0.00           H
ATOM   1077  HB2 GLU    87      40.490  45.000  13.020  1.00  0.00           H
ATOM   1078  CG  GLU    87      40.440  45.550  10.980  1.00  0.00           C
ATOM   1079  HG1 GLU    87      40.680  44.580  10.480  1.00  0.00           H
ATOM   1080  HG2 GLU    87      39.710  46.090  10.340  1.00  0.00           H
ATOM   1081  CD  GLU    87      41.720  46.340  11.040  1.00  0.00           C
ATOM   1082  OE1 GLU    87      42.570  45.960  11.860  1.00  0.00           O
ATOM   1083  OE2 GLU    87      41.800  47.440  10.400  1.00  0.00           O
ATOM   1084  C   GLU    87      38.650  43.200  11.670  1.00  0.00           C
ATOM   1085  O   GLU    87      38.190  42.840  10.600  1.00  0.00           O
ATOM   1086  N   VAL    88      39.490  42.350  12.330  1.00  0.00           N
ATOM   1087  HN  VAL    88      39.720  42.500  13.290  1.00  0.00           H
ATOM   1088  CA  VAL    88      39.750  40.950  11.990  1.00  0.00           C
ATOM   1089  HA  VAL    88      39.180  40.640  11.130  1.00  0.00           H
ATOM   1090  CB  VAL    88      41.220  40.840  11.580  1.00  0.00           C
ATOM   1091  HB  VAL    88      41.910  41.080  12.400  1.00  0.00           H
ATOM   1092  CG1 VAL    88      41.510  39.430  11.060  1.00  0.00           C
ATOM   1093 1HG1 VAL    88      42.450  39.250  10.510  1.00  0.00           H
ATOM   1094 2HG1 VAL    88      41.460  38.730  11.940  1.00  0.00           H
ATOM   1095 3HG1 VAL    88      40.700  39.180  10.340  1.00  0.00           H
ATOM   1096  CG2 VAL    88      41.510  41.840  10.400  1.00  0.00           C
ATOM   1097 1HG2 VAL    88      41.830  42.800  10.850  1.00  0.00           H
ATOM   1098 2HG2 VAL    88      42.340  41.300   9.890  1.00  0.00           H
ATOM   1099 3HG2 VAL    88      40.700  41.980   9.650  1.00  0.00           H
ATOM   1100  C   VAL    88      39.370  40.090  13.220  1.00  0.00           C
ATOM   1101  O   VAL    88      39.640  40.360  14.390  1.00  0.00           O
ATOM   1102  N   VAL    89      38.730  38.900  12.970  1.00  0.00           N
ATOM   1103  HN  VAL    89      38.540  38.770  11.990  1.00  0.00           H
ATOM   1104  CA  VAL    89      38.440  37.820  13.880  1.00  0.00           C
ATOM   1105  HA  VAL    89      38.540  38.150  14.910  1.00  0.00           H
ATOM   1106  CB  VAL    89      36.990  37.380  13.640  1.00  0.00           C
ATOM   1107  HB  VAL    89      36.800  37.140  12.570  1.00  0.00           H
ATOM   1108  CG1 VAL    89      36.690  36.090  14.470  1.00  0.00           C
ATOM   1109 1HG1 VAL    89      35.660  35.790  14.180  1.00  0.00           H
ATOM   1110 2HG1 VAL    89      37.360  35.270  14.140  1.00  0.00           H
ATOM   1111 3HG1 VAL    89      36.630  36.290  15.560  1.00  0.00           H
ATOM   1112  CG2 VAL    89      36.190  38.630  14.120  1.00  0.00           C
ATOM   1113 1HG2 VAL    89      36.470  38.930  15.160  1.00  0.00           H
ATOM   1114 2HG2 VAL    89      36.410  39.480  13.430  1.00  0.00           H
ATOM   1115 3HG2 VAL    89      35.100  38.450  14.000  1.00  0.00           H
ATOM   1116  C   VAL    89      39.450  36.670  13.580  1.00  0.00           C
ATOM   1117  O   VAL    89      39.560  36.260  12.420  1.00  0.00           O
ATOM   1118  N   ILE    90      40.140  36.130  14.590  1.00  0.00           N
ATOM   1119  HN  ILE    90      39.950  36.420  15.520  1.00  0.00           H
ATOM   1120  CA  ILE    90      41.120  35.020  14.370  1.00  0.00           C
ATOM   1121  HA  ILE    90      41.190  34.910  13.300  1.00  0.00           H
ATOM   1122  CB  ILE    90      42.480  35.430  14.920  1.00  0.00           C
ATOM   1123  HB  ILE    90      42.480  35.570  16.020  1.00  0.00           H
ATOM   1124  CG2 ILE    90      43.470  34.250  14.630  1.00  0.00           C
ATOM   1125 1HG2 ILE    90      44.500  34.480  14.980  1.00  0.00           H
ATOM   1126 2HG2 ILE    90      43.140  33.340  15.170  1.00  0.00           H
ATOM   1127 3HG2 ILE    90      43.680  34.110  13.550  1.00  0.00           H
ATOM   1128  CG1 ILE    90      43.080  36.780  14.380  1.00  0.00           C
ATOM   1129 1HG1 ILE    90      42.360  37.590  14.660  1.00  0.00           H
ATOM   1130 2HG1 ILE    90      44.120  36.880  14.740  1.00  0.00           H
ATOM   1131  CD  ILE    90      43.110  36.970  12.910  1.00  0.00           C
ATOM   1132  HD1 ILE    90      43.960  36.420  12.450  1.00  0.00           H
ATOM   1133  HD2 ILE    90      42.190  36.720  12.330  1.00  0.00           H
ATOM   1134  HD3 ILE    90      43.260  38.070  12.840  1.00  0.00           H
ATOM   1135  C   ILE    90      40.550  33.790  14.960  1.00  0.00           C
ATOM   1136  O   ILE    90      40.370  33.680  16.150  1.00  0.00           O
ATOM   1137  N   LYS    91      40.290  32.760  14.150  1.00  0.00           N
ATOM   1138  HN  LYS    91      40.310  32.810  13.140  1.00  0.00           H
ATOM   1139  CA  LYS    91      39.670  31.600  14.680  1.00  0.00           C
ATOM   1140  HA  LYS    91      40.140  31.360  15.610  1.00  0.00           H
ATOM   1141  CB  LYS    91      38.210  31.540  15.000  1.00  0.00           C
ATOM   1142  HB1 LYS    91      37.840  30.560  15.380  1.00  0.00           H
ATOM   1143  HB2 LYS    91      38.050  32.170  15.890  1.00  0.00           H
ATOM   1144  CG  LYS    91      37.280  32.060  14.000  1.00  0.00           C
ATOM   1145  HG1 LYS    91      37.520  33.070  13.620  1.00  0.00           H
ATOM   1146  HG2 LYS    91      37.340  31.390  13.110  1.00  0.00           H
ATOM   1147  CD  LYS    91      35.760  32.120  14.420  1.00  0.00           C
ATOM   1148  HD1 LYS    91      35.530  31.080  14.740  1.00  0.00           H
ATOM   1149  HD2 LYS    91      35.530  32.840  15.230  1.00  0.00           H
ATOM   1150  CE  LYS    91      34.850  32.550  13.240  1.00  0.00           C
ATOM   1151  HE1 LYS    91      33.790  32.330  13.520  1.00  0.00           H
ATOM   1152  HE2 LYS    91      34.870  33.580  12.850  1.00  0.00           H
ATOM   1153  NZ  LYS    91      35.060  31.770  11.930  1.00  0.00           N
ATOM   1154  HZ1 LYS    91      35.830  32.170  11.340  1.00  0.00           H
ATOM   1155  HZ2 LYS    91      35.190  30.750  12.070  1.00  0.00           H
ATOM   1156  HZ3 LYS    91      34.130  31.800  11.460  1.00  0.00           H
ATOM   1157  C   LYS    91      40.120  30.460  13.790  1.00  0.00           C
ATOM   1158  O   LYS    91      40.550  30.690  12.660  1.00  0.00           O
ATOM   1159  N   HIS    92      40.060  29.140  14.310  1.00  0.00           N
ATOM   1160  HN  HIS    92      39.710  28.870  15.210  1.00  0.00           H
ATOM   1161  CA  HIS    92      40.410  28.040  13.440  1.00  0.00           C
ATOM   1162  HA  HIS    92      41.290  28.230  12.860  1.00  0.00           H
ATOM   1163  CB  HIS    92      40.660  26.710  14.260  1.00  0.00           C
ATOM   1164  HB1 HIS    92      41.240  27.000  15.160  1.00  0.00           H
ATOM   1165  HB2 HIS    92      39.700  26.330  14.660  1.00  0.00           H
ATOM   1166  ND1 HIS    92      41.700  25.460  12.210  1.00  0.00           N
ATOM   1167  CG  HIS    92      41.560  25.550  13.590  1.00  0.00           C
ATOM   1168  CE1 HIS    92      42.660  24.610  12.050  1.00  0.00           C
ATOM   1169  HE1 HIS    92      42.980  24.210  11.090  1.00  0.00           H
ATOM   1170  NE2 HIS    92      43.240  24.190  13.200  1.00  0.00           N
ATOM   1171  HE2 HIS    92      43.770  23.340  13.230  1.00  0.00           H
ATOM   1172  CD2 HIS    92      42.530  24.790  14.200  1.00  0.00           C
ATOM   1173  HD2 HIS    92      42.740  24.790  15.270  1.00  0.00           H
ATOM   1174  C   HIS    92      39.310  27.840  12.410  1.00  0.00           C
ATOM   1175  O   HIS    92      38.090  27.860  12.610  1.00  0.00           O
ATOM   1176  N   ASN    93      39.810  27.540  11.150  1.00  0.00           N
ATOM   1177  HN  ASN    93      40.780  27.620  10.920  1.00  0.00           H
ATOM   1178  CA  ASN    93      38.960  27.240  10.020  1.00  0.00           C
ATOM   1179  HA  ASN    93      38.000  27.720  10.140  1.00  0.00           H
ATOM   1180  CB  ASN    93      39.710  27.440   8.670  1.00  0.00           C
ATOM   1181  HB1 ASN    93      39.050  27.190   7.820  1.00  0.00           H
ATOM   1182  HB2 ASN    93      39.820  28.550   8.710  1.00  0.00           H
ATOM   1183  CG  ASN    93      41.020  26.600   8.510  1.00  0.00           C
ATOM   1184  OD1 ASN    93      41.930  26.640   9.310  1.00  0.00           O
ATOM   1185  ND2 ASN    93      41.180  25.820   7.430  1.00  0.00           N
ATOM   1186 1HD2 ASN    93      40.400  25.670   6.840  1.00  0.00           H
ATOM   1187 2HD2 ASN    93      42.080  25.400   7.280  1.00  0.00           H
ATOM   1188  C   ASN    93      38.600  25.720  10.080  1.00  0.00           C
ATOM   1189  O   ASN    93      37.690  25.410   9.350  1.00  0.00           O
ATOM   1190  N   ARG    94      39.110  24.840  10.930  1.00  0.00           N
ATOM   1191  HN  ARG    94      39.890  25.090  11.490  1.00  0.00           H
ATOM   1192  CA  ARG    94      38.660  23.440  11.020  1.00  0.00           C
ATOM   1193  HA  ARG    94      38.140  23.090  10.140  1.00  0.00           H
ATOM   1194  CB  ARG    94      39.860  22.450  11.120  1.00  0.00           C
ATOM   1195  HB1 ARG    94      40.350  22.840  12.030  1.00  0.00           H
ATOM   1196  HB2 ARG    94      39.600  21.380  11.290  1.00  0.00           H
ATOM   1197  CG  ARG    94      40.880  22.490   9.870  1.00  0.00           C
ATOM   1198  HG1 ARG    94      41.100  23.570   9.790  1.00  0.00           H
ATOM   1199  HG2 ARG    94      41.800  21.980  10.220  1.00  0.00           H
ATOM   1200  CD  ARG    94      40.320  22.100   8.530  1.00  0.00           C
ATOM   1201  HD1 ARG    94      39.730  21.160   8.660  1.00  0.00           H
ATOM   1202  HD2 ARG    94      39.580  22.810   8.130  1.00  0.00           H
ATOM   1203  NE  ARG    94      41.470  21.840   7.600  1.00  0.00           N
ATOM   1204  HE  ARG    94      42.420  21.710   7.860  1.00  0.00           H
ATOM   1205  CZ  ARG    94      41.330  21.880   6.290  1.00  0.00           C
ATOM   1206  NH1 ARG    94      40.250  22.370   5.700  1.00  0.00           N
ATOM   1207 1HH1 ARG    94      39.400  22.490   6.230  1.00  0.00           H
ATOM   1208 2HH1 ARG    94      40.090  22.230   4.720  1.00  0.00           H
ATOM   1209  NH2 ARG    94      42.420  21.630   5.590  1.00  0.00           N
ATOM   1210 1HH2 ARG    94      43.070  20.970   5.960  1.00  0.00           H
ATOM   1211 2HH2 ARG    94      42.270  21.840   4.630  1.00  0.00           H
ATOM   1212  C   ARG    94      37.750  23.280  12.190  1.00  0.00           C
ATOM   1213  O   ARG    94      37.380  22.160  12.570  1.00  0.00           O
ATOM   1214  N   PHE    95      37.320  24.440  12.770  1.00  0.00           N
ATOM   1215  HN  PHE    95      37.540  25.290  12.320  1.00  0.00           H
ATOM   1216  CA  PHE    95      36.610  24.520  14.040  1.00  0.00           C
ATOM   1217  HA  PHE    95      37.320  24.210  14.800  1.00  0.00           H
ATOM   1218  CB  PHE    95      36.380  25.980  14.510  1.00  0.00           C
ATOM   1219  HB1 PHE    95      37.200  26.580  14.940  1.00  0.00           H
ATOM   1220  HB2 PHE    95      35.920  26.550  13.670  1.00  0.00           H
ATOM   1221  CG  PHE    95      35.310  26.070  15.610  1.00  0.00           C
ATOM   1222  CD1 PHE    95      35.510  25.440  16.880  1.00  0.00           C
ATOM   1223  HD1 PHE    95      36.500  25.060  17.060  1.00  0.00           H
ATOM   1224  CE1 PHE    95      34.550  25.400  17.880  1.00  0.00           C
ATOM   1225  HE1 PHE    95      34.770  24.920  18.810  1.00  0.00           H
ATOM   1226  CZ  PHE    95      33.280  25.820  17.550  1.00  0.00           C
ATOM   1227  HZ  PHE    95      32.530  25.610  18.300  1.00  0.00           H
ATOM   1228  CD2 PHE    95      34.020  26.580  15.410  1.00  0.00           C
ATOM   1229  HD2 PHE    95      33.840  27.200  14.550  1.00  0.00           H
ATOM   1230  CE2 PHE    95      33.020  26.500  16.410  1.00  0.00           C
ATOM   1231  HE2 PHE    95      32.080  27.020  16.330  1.00  0.00           H
ATOM   1232  C   PHE    95      35.390  23.570  14.100  1.00  0.00           C
ATOM   1233  O   PHE    95      34.620  23.620  13.120  1.00  0.00           O
ATOM   1234  N   THR    96      35.210  22.720  15.110  1.00  0.00           N
ATOM   1235  HN  THR    96      35.640  22.790  16.000  1.00  0.00           H
ATOM   1236  CA  THR    96      34.230  21.700  15.020  1.00  0.00           C
ATOM   1237  HA  THR    96      33.590  21.690  14.150  1.00  0.00           H
ATOM   1238  CB  THR    96      34.950  20.390  14.920  1.00  0.00           C
ATOM   1239  HB  THR    96      35.570  20.340  15.840  1.00  0.00           H
ATOM   1240  OG1 THR    96      35.870  20.220  13.820  1.00  0.00           O
ATOM   1241  HG1 THR    96      36.440  20.990  13.710  1.00  0.00           H
ATOM   1242  CG2 THR    96      34.000  19.210  14.870  1.00  0.00           C
ATOM   1243 1HG2 THR    96      33.390  19.210  15.800  1.00  0.00           H
ATOM   1244 2HG2 THR    96      33.390  19.360  13.940  1.00  0.00           H
ATOM   1245 3HG2 THR    96      34.520  18.240  14.760  1.00  0.00           H
ATOM   1246  C   THR    96      33.450  21.800  16.270  1.00  0.00           C
ATOM   1247  O   THR    96      34.010  21.680  17.300  1.00  0.00           O
ATOM   1248  N   LYS    97      32.200  22.200  16.270  1.00  0.00           N
ATOM   1249  HN  LYS    97      31.700  22.040  15.420  1.00  0.00           H
ATOM   1250  CA  LYS    97      31.460  22.470  17.420  1.00  0.00           C
ATOM   1251  HA  LYS    97      31.980  23.060  18.160  1.00  0.00           H
ATOM   1252  CB  LYS    97      30.260  23.380  17.000  1.00  0.00           C
ATOM   1253  HB1 LYS    97      29.590  23.720  17.820  1.00  0.00           H
ATOM   1254  HB2 LYS    97      30.690  24.360  16.660  1.00  0.00           H
ATOM   1255  CG  LYS    97      29.390  22.860  15.800  1.00  0.00           C
ATOM   1256  HG1 LYS    97      29.980  22.600  14.900  1.00  0.00           H
ATOM   1257  HG2 LYS    97      29.070  21.910  16.270  1.00  0.00           H
ATOM   1258  CD  LYS    97      28.260  23.750  15.400  1.00  0.00           C
ATOM   1259  HD1 LYS    97      28.630  24.740  15.040  1.00  0.00           H
ATOM   1260  HD2 LYS    97      27.720  23.340  14.520  1.00  0.00           H
ATOM   1261  CE  LYS    97      27.260  24.120  16.490  1.00  0.00           C
ATOM   1262  HE1 LYS    97      27.100  23.250  17.170  1.00  0.00           H
ATOM   1263  HE2 LYS    97      27.630  24.920  17.170  1.00  0.00           H
ATOM   1264  NZ  LYS    97      26.020  24.480  15.940  1.00  0.00           N
ATOM   1265  HZ1 LYS    97      25.650  23.780  15.250  1.00  0.00           H
ATOM   1266  HZ2 LYS    97      25.360  24.560  16.740  1.00  0.00           H
ATOM   1267  HZ3 LYS    97      26.010  25.410  15.470  1.00  0.00           H
ATOM   1268  C   LYS    97      30.840  21.280  18.190  1.00  0.00           C
ATOM   1269  O   LYS    97      30.550  21.500  19.370  1.00  0.00           O
ATOM   1270  N   GLU    98      30.790  20.030  17.730  1.00  0.00           N
ATOM   1271  HN  GLU    98      31.160  19.850  16.820  1.00  0.00           H
ATOM   1272  CA  GLU    98      30.060  18.920  18.380  1.00  0.00           C
ATOM   1273  HA  GLU    98      29.070  19.350  18.510  1.00  0.00           H
ATOM   1274  CB  GLU    98      29.910  17.630  17.520  1.00  0.00           C
ATOM   1275  HB1 GLU    98      30.910  17.250  17.260  1.00  0.00           H
ATOM   1276  HB2 GLU    98      29.460  16.820  18.160  1.00  0.00           H
ATOM   1277  CG  GLU    98      28.990  17.890  16.270  1.00  0.00           C
ATOM   1278  HG1 GLU    98      28.110  18.490  16.610  1.00  0.00           H
ATOM   1279  HG2 GLU    98      29.490  18.610  15.600  1.00  0.00           H
ATOM   1280  CD  GLU    98      28.580  16.600  15.620  1.00  0.00           C
ATOM   1281  OE1 GLU    98      27.380  16.160  15.760  1.00  0.00           O
ATOM   1282  OE2 GLU    98      29.470  16.050  14.890  1.00  0.00           O
ATOM   1283  C   GLU    98      30.600  18.550  19.810  1.00  0.00           C
ATOM   1284  O   GLU    98      29.890  18.470  20.790  1.00  0.00           O
ATOM   1285  N   THR    99      32.000  18.430  19.830  1.00  0.00           N
ATOM   1286  HN  THR    99      32.640  18.600  19.080  1.00  0.00           H
ATOM   1287  CA  THR    99      32.820  18.220  20.980  1.00  0.00           C
ATOM   1288  HA  THR    99      32.250  17.770  21.780  1.00  0.00           H
ATOM   1289  CB  THR    99      33.980  17.310  20.530  1.00  0.00           C
ATOM   1290  HB  THR    99      34.860  17.290  21.220  1.00  0.00           H
ATOM   1291  OG1 THR    99      34.520  17.500  19.280  1.00  0.00           O
ATOM   1292  HG1 THR    99      35.450  17.500  19.490  1.00  0.00           H
ATOM   1293  CG2 THR    99      33.280  15.890  20.480  1.00  0.00           C
ATOM   1294 1HG2 THR    99      34.030  15.090  20.260  1.00  0.00           H
ATOM   1295 2HG2 THR    99      32.810  15.610  21.450  1.00  0.00           H
ATOM   1296 3HG2 THR    99      32.440  15.880  19.760  1.00  0.00           H
ATOM   1297  C   THR    99      33.460  19.540  21.430  1.00  0.00           C
ATOM   1298  O   THR    99      34.140  19.600  22.410  1.00  0.00           O
ATOM   1299  N   CYS   100      33.300  20.630  20.590  1.00  0.00           N
ATOM   1300  HN  CYS   100      32.580  20.570  19.910  1.00  0.00           H
ATOM   1301  CA  CYS   100      34.000  21.870  20.590  1.00  0.00           C
ATOM   1302  HA  CYS   100      33.610  22.450  19.780  1.00  0.00           H
ATOM   1303  CB  CYS   100      33.650  22.730  21.850  1.00  0.00           C
ATOM   1304  HB1 CYS   100      33.800  22.050  22.720  1.00  0.00           H
ATOM   1305  HB2 CYS   100      34.360  23.580  21.940  1.00  0.00           H
ATOM   1306  SG  CYS   100      31.890  23.330  21.780  1.00  0.00           S
ATOM   1307  HG1 CYS   100      31.430  22.100  21.550  1.00  0.00           H
ATOM   1308  C   CYS   100      35.540  21.740  20.280  1.00  0.00           C
ATOM   1309  O   CYS   100      36.390  22.370  20.940  1.00  0.00           O
ATOM   1310  N   ASP   101      35.940  20.910  19.310  1.00  0.00           N
ATOM   1311  HN  ASP   101      35.300  20.280  18.870  1.00  0.00           H
ATOM   1312  CA  ASP   101      37.350  20.810  18.820  1.00  0.00           C
ATOM   1313  HA  ASP   101      37.850  20.710  19.760  1.00  0.00           H
ATOM   1314  CB  ASP   101      37.690  19.540  18.000  1.00  0.00           C
ATOM   1315  HB1 ASP   101      37.070  19.510  17.070  1.00  0.00           H
ATOM   1316  HB2 ASP   101      38.770  19.600  17.750  1.00  0.00           H
ATOM   1317  CG  ASP   101      37.530  18.180  18.720  1.00  0.00           C
ATOM   1318  OD1 ASP   101      37.930  17.180  18.150  1.00  0.00           O
ATOM   1319  OD2 ASP   101      36.930  18.060  19.790  1.00  0.00           O
ATOM   1320  C   ASP   101      37.800  22.110  18.170  1.00  0.00           C
ATOM   1321  O   ASP   101      37.070  22.770  17.460  1.00  0.00           O
ATOM   1322  N   PHE   102      39.020  22.420  18.490  1.00  0.00           N
ATOM   1323  HN  PHE   102      39.530  21.800  19.080  1.00  0.00           H
ATOM   1324  CA  PHE   102      39.800  23.570  18.090  1.00  0.00           C
ATOM   1325  HA  PHE   102      40.660  23.510  18.730  1.00  0.00           H
ATOM   1326  CB  PHE   102      40.200  23.650  16.610  1.00  0.00           C
ATOM   1327  HB1 PHE   102      39.240  23.740  16.060  1.00  0.00           H
ATOM   1328  HB2 PHE   102      40.810  24.500  16.240  1.00  0.00           H
ATOM   1329  CG  PHE   102      40.780  22.270  16.230  1.00  0.00           C
ATOM   1330  CD1 PHE   102      40.110  21.300  15.500  1.00  0.00           C
ATOM   1331  HD1 PHE   102      39.060  21.420  15.280  1.00  0.00           H
ATOM   1332  CE1 PHE   102      40.690  20.150  15.130  1.00  0.00           C
ATOM   1333  HE1 PHE   102      40.150  19.440  14.510  1.00  0.00           H
ATOM   1334  CZ  PHE   102      42.070  19.860  15.390  1.00  0.00           C
ATOM   1335  HZ  PHE   102      42.640  19.060  14.950  1.00  0.00           H
ATOM   1336  CD2 PHE   102      42.160  22.050  16.510  1.00  0.00           C
ATOM   1337  HD2 PHE   102      42.710  22.820  17.030  1.00  0.00           H
ATOM   1338  CE2 PHE   102      42.790  20.880  16.040  1.00  0.00           C
ATOM   1339  HE2 PHE   102      43.870  20.810  16.010  1.00  0.00           H
ATOM   1340  C   PHE   102      39.120  24.900  18.400  1.00  0.00           C
ATOM   1341  O   PHE   102      38.950  25.760  17.530  1.00  0.00           O
ATOM   1342  N   ASP   103      38.590  24.990  19.600  1.00  0.00           N
ATOM   1343  HN  ASP   103      38.660  24.220  20.220  1.00  0.00           H
ATOM   1344  CA  ASP   103      38.040  26.190  20.150  1.00  0.00           C
ATOM   1345  HA  ASP   103      37.340  26.520  19.390  1.00  0.00           H
ATOM   1346  CB  ASP   103      37.350  25.920  21.580  1.00  0.00           C
ATOM   1347  HB1 ASP   103      37.030  24.870  21.680  1.00  0.00           H
ATOM   1348  HB2 ASP   103      38.140  25.980  22.360  1.00  0.00           H
ATOM   1349  CG  ASP   103      36.260  26.870  21.970  1.00  0.00           C
ATOM   1350  OD1 ASP   103      35.610  26.520  23.000  1.00  0.00           O
ATOM   1351  OD2 ASP   103      35.970  27.910  21.320  1.00  0.00           O
ATOM   1352  C   ASP   103      39.040  27.350  20.230  1.00  0.00           C
ATOM   1353  O   ASP   103      40.220  27.250  19.960  1.00  0.00           O
ATOM   1354  N   ILE   104      38.610  28.470  20.750  1.00  0.00           N
ATOM   1355  HN  ILE   104      37.710  28.470  21.170  1.00  0.00           H
ATOM   1356  CA  ILE   104      39.420  29.670  20.980  1.00  0.00           C
ATOM   1357  HA  ILE   104      38.950  30.110  21.850  1.00  0.00           H
ATOM   1358  CB  ILE   104      40.920  29.570  21.340  1.00  0.00           C
ATOM   1359  HB  ILE   104      41.490  29.270  20.440  1.00  0.00           H
ATOM   1360  CG2 ILE   104      41.530  30.890  21.570  1.00  0.00           C
ATOM   1361 1HG2 ILE   104      40.870  31.500  22.220  1.00  0.00           H
ATOM   1362 2HG2 ILE   104      42.430  30.840  22.220  1.00  0.00           H
ATOM   1363 3HG2 ILE   104      41.580  31.380  20.580  1.00  0.00           H
ATOM   1364  CG1 ILE   104      41.160  28.540  22.490  1.00  0.00           C
ATOM   1365 1HG1 ILE   104      40.900  27.480  22.240  1.00  0.00           H
ATOM   1366 2HG1 ILE   104      42.230  28.570  22.740  1.00  0.00           H
ATOM   1367  CD  ILE   104      40.510  28.920  23.820  1.00  0.00           C
ATOM   1368  HD1 ILE   104      39.410  28.990  23.640  1.00  0.00           H
ATOM   1369  HD2 ILE   104      40.840  28.180  24.580  1.00  0.00           H
ATOM   1370  HD3 ILE   104      40.930  29.920  24.100  1.00  0.00           H
ATOM   1371  C   ILE   104      39.140  30.570  19.840  1.00  0.00           C
ATOM   1372  O   ILE   104      39.410  30.240  18.720  1.00  0.00           O
ATOM   1373  N   ALA   105      38.500  31.770  20.100  1.00  0.00           N
ATOM   1374  HN  ALA   105      38.190  32.000  21.020  1.00  0.00           H
ATOM   1375  CA  ALA   105      38.370  32.850  19.150  1.00  0.00           C
ATOM   1376  HA  ALA   105      39.010  32.610  18.320  1.00  0.00           H
ATOM   1377  CB  ALA   105      36.930  32.950  18.600  1.00  0.00           C
ATOM   1378  HB1 ALA   105      37.060  33.550  17.680  1.00  0.00           H
ATOM   1379  HB2 ALA   105      36.470  31.970  18.330  1.00  0.00           H
ATOM   1380  HB3 ALA   105      36.220  33.430  19.320  1.00  0.00           H
ATOM   1381  C   ALA   105      38.940  34.120  19.740  1.00  0.00           C
ATOM   1382  O   ALA   105      38.730  34.540  20.890  1.00  0.00           O
ATOM   1383  N   VAL   106      39.780  34.850  19.000  1.00  0.00           N
ATOM   1384  HN  VAL   106      40.190  34.490  18.170  1.00  0.00           H
ATOM   1385  CA  VAL   106      40.410  36.090  19.380  1.00  0.00           C
ATOM   1386  HA  VAL   106      40.110  36.400  20.370  1.00  0.00           H
ATOM   1387  CB  VAL   106      41.930  35.970  19.340  1.00  0.00           C
ATOM   1388  HB  VAL   106      42.360  35.520  18.410  1.00  0.00           H
ATOM   1389  CG1 VAL   106      42.550  37.330  19.560  1.00  0.00           C
ATOM   1390 1HG1 VAL   106      42.560  37.780  18.540  1.00  0.00           H
ATOM   1391 2HG1 VAL   106      42.020  37.970  20.310  1.00  0.00           H
ATOM   1392 3HG1 VAL   106      43.620  37.190  19.830  1.00  0.00           H
ATOM   1393  CG2 VAL   106      42.370  35.080  20.490  1.00  0.00           C
ATOM   1394 1HG2 VAL   106      41.900  34.080  20.380  1.00  0.00           H
ATOM   1395 2HG2 VAL   106      43.460  34.890  20.490  1.00  0.00           H
ATOM   1396 3HG2 VAL   106      42.100  35.540  21.470  1.00  0.00           H
ATOM   1397  C   VAL   106      39.990  37.080  18.420  1.00  0.00           C
ATOM   1398  O   VAL   106      39.730  36.700  17.250  1.00  0.00           O
ATOM   1399  N   LEU   107      39.690  38.360  18.880  1.00  0.00           N
ATOM   1400  HN  LEU   107      39.780  38.540  19.850  1.00  0.00           H
ATOM   1401  CA  LEU   107      39.190  39.470  18.050  1.00  0.00           C
ATOM   1402  HA  LEU   107      39.010  39.060  17.070  1.00  0.00           H
ATOM   1403  CB  LEU   107      37.850  40.120  18.640  1.00  0.00           C
ATOM   1404  HB1 LEU   107      38.100  40.710  19.560  1.00  0.00           H
ATOM   1405  HB2 LEU   107      37.340  40.820  17.950  1.00  0.00           H
ATOM   1406  CG  LEU   107      36.910  39.070  19.210  1.00  0.00           C
ATOM   1407  HG  LEU   107      37.420  38.360  19.880  1.00  0.00           H
ATOM   1408  CD1 LEU   107      35.860  39.630  20.180  1.00  0.00           C
ATOM   1409 1HD1 LEU   107      34.940  39.020  20.230  1.00  0.00           H
ATOM   1410 2HD1 LEU   107      36.220  39.710  21.220  1.00  0.00           H
ATOM   1411 3HD1 LEU   107      35.710  40.710  19.950  1.00  0.00           H
ATOM   1412  CD2 LEU   107      36.280  38.290  18.060  1.00  0.00           C
ATOM   1413 1HD2 LEU   107      37.020  37.720  17.460  1.00  0.00           H
ATOM   1414 2HD2 LEU   107      35.730  37.490  18.610  1.00  0.00           H
ATOM   1415 3HD2 LEU   107      35.670  39.000  17.470  1.00  0.00           H
ATOM   1416  C   LEU   107      40.240  40.580  18.000  1.00  0.00           C
ATOM   1417  O   LEU   107      40.720  41.010  19.000  1.00  0.00           O
ATOM   1418  N   ARG   108      40.590  41.080  16.820  1.00  0.00           N
ATOM   1419  HN  ARG   108      40.150  40.650  16.040  1.00  0.00           H
ATOM   1420  CA  ARG   108      41.350  42.330  16.520  1.00  0.00           C
ATOM   1421  HA  ARG   108      42.100  42.510  17.280  1.00  0.00           H
ATOM   1422  CB  ARG   108      42.020  42.180  15.160  1.00  0.00           C
ATOM   1423  HB1 ARG   108      42.580  41.220  15.190  1.00  0.00           H
ATOM   1424  HB2 ARG   108      41.310  42.150  14.310  1.00  0.00           H
ATOM   1425  CG  ARG   108      42.900  43.350  14.710  1.00  0.00           C
ATOM   1426  HG1 ARG   108      43.190  43.180  13.650  1.00  0.00           H
ATOM   1427  HG2 ARG   108      42.300  44.280  14.750  1.00  0.00           H
ATOM   1428  CD  ARG   108      44.200  43.660  15.510  1.00  0.00           C
ATOM   1429  HD1 ARG   108      43.920  43.860  16.560  1.00  0.00           H
ATOM   1430  HD2 ARG   108      44.910  42.800  15.530  1.00  0.00           H
ATOM   1431  NE  ARG   108      44.830  44.880  15.070  1.00  0.00           N
ATOM   1432  HE  ARG   108      44.390  45.630  14.580  1.00  0.00           H
ATOM   1433  CZ  ARG   108      46.060  45.310  15.350  1.00  0.00           C
ATOM   1434  NH1 ARG   108      46.790  44.680  16.260  1.00  0.00           N
ATOM   1435 1HH1 ARG   108      46.530  43.730  16.490  1.00  0.00           H
ATOM   1436 2HH1 ARG   108      47.750  44.800  16.050  1.00  0.00           H
ATOM   1437  NH2 ARG   108      46.570  46.400  14.750  1.00  0.00           N
ATOM   1438 1HH2 ARG   108      46.190  46.890  13.950  1.00  0.00           H
ATOM   1439 2HH2 ARG   108      47.500  46.760  14.830  1.00  0.00           H
ATOM   1440  C   ARG   108      40.490  43.500  16.450  1.00  0.00           C
ATOM   1441  O   ARG   108      39.640  43.600  15.600  1.00  0.00           O
ATOM   1442  N   LEU   109      40.460  44.420  17.440  1.00  0.00           N
ATOM   1443  HN  LEU   109      41.090  44.300  18.220  1.00  0.00           H
ATOM   1444  CA  LEU   109      39.510  45.550  17.510  1.00  0.00           C
ATOM   1445  HA  LEU   109      38.550  45.180  17.190  1.00  0.00           H
ATOM   1446  CB  LEU   109      39.530  46.030  18.950  1.00  0.00           C
ATOM   1447  HB1 LEU   109      40.500  46.550  19.120  1.00  0.00           H
ATOM   1448  HB2 LEU   109      38.760  46.840  18.950  1.00  0.00           H
ATOM   1449  CG  LEU   109      39.180  45.100  20.060  1.00  0.00           C
ATOM   1450  HG  LEU   109      39.790  44.200  20.240  1.00  0.00           H
ATOM   1451  CD1 LEU   109      39.100  45.890  21.350  1.00  0.00           C
ATOM   1452 1HD1 LEU   109      38.150  46.490  21.390  1.00  0.00           H
ATOM   1453 2HD1 LEU   109      39.150  45.260  22.270  1.00  0.00           H
ATOM   1454 3HD1 LEU   109      39.900  46.650  21.370  1.00  0.00           H
ATOM   1455  CD2 LEU   109      37.770  44.500  19.610  1.00  0.00           C
ATOM   1456 1HD2 LEU   109      37.340  44.030  20.520  1.00  0.00           H
ATOM   1457 2HD2 LEU   109      37.110  45.350  19.330  1.00  0.00           H
ATOM   1458 3HD2 LEU   109      37.830  43.790  18.750  1.00  0.00           H
ATOM   1459  C   LEU   109      39.840  46.650  16.500  1.00  0.00           C
ATOM   1460  O   LEU   109      40.780  46.440  15.710  1.00  0.00           O
ATOM   1461  N   LYS   110      39.000  47.650  16.420  1.00  0.00           N
ATOM   1462  HN  LYS   110      38.280  47.700  17.100  1.00  0.00           H
ATOM   1463  CA  LYS   110      39.220  48.690  15.440  1.00  0.00           C
ATOM   1464  HA  LYS   110      39.810  48.320  14.620  1.00  0.00           H
ATOM   1465  CB  LYS   110      37.870  49.260  14.950  1.00  0.00           C
ATOM   1466  HB1 LYS   110      37.060  49.100  15.680  1.00  0.00           H
ATOM   1467  HB2 LYS   110      37.990  50.350  14.760  1.00  0.00           H
ATOM   1468  CG  LYS   110      37.500  48.630  13.560  1.00  0.00           C
ATOM   1469  HG1 LYS   110      37.590  47.530  13.560  1.00  0.00           H
ATOM   1470  HG2 LYS   110      36.520  48.920  13.120  1.00  0.00           H
ATOM   1471  CD  LYS   110      38.490  49.160  12.480  1.00  0.00           C
ATOM   1472  HD1 LYS   110      39.360  49.680  12.940  1.00  0.00           H
ATOM   1473  HD2 LYS   110      38.910  48.290  11.940  1.00  0.00           H
ATOM   1474  CE  LYS   110      37.940  50.200  11.480  1.00  0.00           C
ATOM   1475  HE1 LYS   110      37.000  49.850  11.010  1.00  0.00           H
ATOM   1476  HE2 LYS   110      37.690  51.220  11.860  1.00  0.00           H
ATOM   1477  NZ  LYS   110      38.780  50.430  10.310  1.00  0.00           N
ATOM   1478  HZ1 LYS   110      38.300  50.920   9.530  1.00  0.00           H
ATOM   1479  HZ2 LYS   110      39.570  51.040  10.590  1.00  0.00           H
ATOM   1480  HZ3 LYS   110      39.180  49.500  10.070  1.00  0.00           H
ATOM   1481  C   LYS   110      40.050  49.840  15.820  1.00  0.00           C
ATOM   1482  O   LYS   110      40.860  50.350  15.010  1.00  0.00           O
ATOM   1483  N   THR   111      39.960  50.220  17.140  1.00  0.00           N
ATOM   1484  HN  THR   111      39.610  49.500  17.730  1.00  0.00           H
ATOM   1485  CA  THR   111      40.590  51.440  17.740  1.00  0.00           C
ATOM   1486  HA  THR   111      41.370  51.780  17.070  1.00  0.00           H
ATOM   1487  CB  THR   111      39.620  52.580  18.220  1.00  0.00           C
ATOM   1488  HB  THR   111      40.030  53.240  19.000  1.00  0.00           H
ATOM   1489  OG1 THR   111      38.370  52.060  18.720  1.00  0.00           O
ATOM   1490  HG1 THR   111      38.280  52.340  19.630  1.00  0.00           H
ATOM   1491  CG2 THR   111      39.200  53.540  17.030  1.00  0.00           C
ATOM   1492 1HG2 THR   111      38.380  54.140  17.490  1.00  0.00           H
ATOM   1493 2HG2 THR   111      40.060  54.150  16.680  1.00  0.00           H
ATOM   1494 3HG2 THR   111      38.750  53.040  16.160  1.00  0.00           H
ATOM   1495  C   THR   111      41.360  50.950  18.950  1.00  0.00           C
ATOM   1496  O   THR   111      40.840  49.970  19.520  1.00  0.00           O
ATOM   1497  N   PRO   112      42.460  51.510  19.410  1.00  0.00           N
ATOM   1498  CD  PRO   112      43.120  52.560  18.660  1.00  0.00           C
ATOM   1499  HD1 PRO   112      42.680  53.520  18.970  1.00  0.00           H
ATOM   1500  HD2 PRO   112      43.170  52.290  17.580  1.00  0.00           H
ATOM   1501  CA  PRO   112      43.070  51.230  20.680  1.00  0.00           C
ATOM   1502  HA  PRO   112      43.430  50.210  20.700  1.00  0.00           H
ATOM   1503  CB  PRO   112      44.280  52.170  20.700  1.00  0.00           C
ATOM   1504  HB1 PRO   112      44.050  53.180  21.110  1.00  0.00           H
ATOM   1505  HB2 PRO   112      45.140  51.650  21.190  1.00  0.00           H
ATOM   1506  CG  PRO   112      44.520  52.470  19.260  1.00  0.00           C
ATOM   1507  HG1 PRO   112      45.090  53.420  19.220  1.00  0.00           H
ATOM   1508  HG2 PRO   112      45.100  51.690  18.730  1.00  0.00           H
ATOM   1509  C   PRO   112      42.170  51.400  21.910  1.00  0.00           C
ATOM   1510  O   PRO   112      41.260  52.280  21.890  1.00  0.00           O
ATOM   1511  N   ILE   113      42.310  50.490  22.950  1.00  0.00           N
ATOM   1512  HN  ILE   113      43.010  49.780  22.870  1.00  0.00           H
ATOM   1513  CA  ILE   113      41.540  50.470  24.130  1.00  0.00           C
ATOM   1514  HA  ILE   113      40.510  50.770  24.000  1.00  0.00           H
ATOM   1515  CB  ILE   113      41.620  49.140  24.790  1.00  0.00           C
ATOM   1516  HB  ILE   113      42.680  48.790  24.910  1.00  0.00           H
ATOM   1517  CG2 ILE   113      41.070  49.200  26.260  1.00  0.00           C
ATOM   1518 1HG2 ILE   113      40.020  49.500  26.050  1.00  0.00           H
ATOM   1519 2HG2 ILE   113      41.030  48.200  26.760  1.00  0.00           H
ATOM   1520 3HG2 ILE   113      41.580  49.970  26.860  1.00  0.00           H
ATOM   1521  CG1 ILE   113      40.840  48.010  23.980  1.00  0.00           C
ATOM   1522 1HG1 ILE   113      39.750  48.230  23.930  1.00  0.00           H
ATOM   1523 2HG1 ILE   113      41.140  48.120  22.930  1.00  0.00           H
ATOM   1524  CD  ILE   113      41.150  46.620  24.530  1.00  0.00           C
ATOM   1525  HD1 ILE   113      42.240  46.460  24.370  1.00  0.00           H
ATOM   1526  HD2 ILE   113      40.990  46.610  25.630  1.00  0.00           H
ATOM   1527  HD3 ILE   113      40.550  45.800  24.100  1.00  0.00           H
ATOM   1528  C   ILE   113      42.180  51.500  25.040  1.00  0.00           C
ATOM   1529  O   ILE   113      43.340  51.330  25.400  1.00  0.00           O
ATOM   1530  N   THR   114      41.400  52.530  25.390  1.00  0.00           N
ATOM   1531  HN  THR   114      40.570  52.740  24.860  1.00  0.00           H
ATOM   1532  CA  THR   114      41.700  53.480  26.420  1.00  0.00           C
ATOM   1533  HA  THR   114      42.730  53.790  26.260  1.00  0.00           H
ATOM   1534  CB  THR   114      40.870  54.740  26.420  1.00  0.00           C
ATOM   1535  HB  THR   114      39.840  54.570  26.790  1.00  0.00           H
ATOM   1536  OG1 THR   114      40.600  55.280  25.170  1.00  0.00           O
ATOM   1537  HG1 THR   114      39.690  55.550  25.250  1.00  0.00           H
ATOM   1538  CG2 THR   114      41.640  55.760  27.200  1.00  0.00           C
ATOM   1539 1HG2 THR   114      42.050  55.400  28.160  1.00  0.00           H
ATOM   1540 2HG2 THR   114      42.500  55.990  26.530  1.00  0.00           H
ATOM   1541 3HG2 THR   114      41.040  56.690  27.320  1.00  0.00           H
ATOM   1542  C   THR   114      41.580  52.770  27.750  1.00  0.00           C
ATOM   1543  O   THR   114      40.430  52.400  28.160  1.00  0.00           O
ATOM   1544  N   PHE   115      42.650  52.690  28.530  1.00  0.00           N
ATOM   1545  HN  PHE   115      43.550  53.000  28.260  1.00  0.00           H
ATOM   1546  CA  PHE   115      42.500  52.140  29.870  1.00  0.00           C
ATOM   1547  HA  PHE   115      41.730  51.370  29.830  1.00  0.00           H
ATOM   1548  CB  PHE   115      43.800  51.490  30.250  1.00  0.00           C
ATOM   1549  HB1 PHE   115      44.580  52.240  30.490  1.00  0.00           H
ATOM   1550  HB2 PHE   115      43.620  50.940  31.200  1.00  0.00           H
ATOM   1551  CG  PHE   115      44.220  50.410  29.340  1.00  0.00           C
ATOM   1552  CD1 PHE   115      45.480  50.480  28.750  1.00  0.00           C
ATOM   1553  HD1 PHE   115      46.270  51.160  29.010  1.00  0.00           H
ATOM   1554  CE1 PHE   115      45.860  49.530  27.800  1.00  0.00           C
ATOM   1555  HE1 PHE   115      46.890  49.530  27.460  1.00  0.00           H
ATOM   1556  CZ  PHE   115      45.010  48.490  27.360  1.00  0.00           C
ATOM   1557  HZ  PHE   115      45.310  47.650  26.770  1.00  0.00           H
ATOM   1558  CD2 PHE   115      43.380  49.390  28.980  1.00  0.00           C
ATOM   1559  HD2 PHE   115      42.400  49.380  29.450  1.00  0.00           H
ATOM   1560  CE2 PHE   115      43.770  48.430  28.020  1.00  0.00           C
ATOM   1561  HE2 PHE   115      43.170  47.560  27.840  1.00  0.00           H
ATOM   1562  C   PHE   115      41.950  53.060  30.960  1.00  0.00           C
ATOM   1563  O   PHE   115      42.010  54.270  30.840  1.00  0.00           O
ATOM   1564  N   ARG   116      41.320  52.430  31.970  1.00  0.00           N
ATOM   1565  HN  ARG   116      41.310  51.430  31.930  1.00  0.00           H
ATOM   1566  CA  ARG   116      40.610  53.030  33.040  1.00  0.00           C
ATOM   1567  HA  ARG   116      41.370  53.620  33.550  1.00  0.00           H
ATOM   1568  CB  ARG   116      39.440  54.050  32.810  1.00  0.00           C
ATOM   1569  HB1 ARG   116      38.980  54.330  33.790  1.00  0.00           H
ATOM   1570  HB2 ARG   116      39.880  55.020  32.500  1.00  0.00           H
ATOM   1571  CG  ARG   116      38.270  53.550  31.870  1.00  0.00           C
ATOM   1572  HG1 ARG   116      37.890  52.620  32.370  1.00  0.00           H
ATOM   1573  HG2 ARG   116      37.540  54.380  32.040  1.00  0.00           H
ATOM   1574  CD  ARG   116      38.550  53.380  30.420  1.00  0.00           C
ATOM   1575  HD1 ARG   116      38.780  54.320  29.870  1.00  0.00           H
ATOM   1576  HD2 ARG   116      39.310  52.580  30.280  1.00  0.00           H
ATOM   1577  NE  ARG   116      37.120  52.980  29.930  1.00  0.00           N
ATOM   1578  HE  ARG   116      36.390  53.120  30.590  1.00  0.00           H
ATOM   1579  CZ  ARG   116      36.830  52.810  28.680  1.00  0.00           C
ATOM   1580  NH1 ARG   116      37.740  52.640  27.720  1.00  0.00           N
ATOM   1581 1HH1 ARG   116      38.610  52.390  28.120  1.00  0.00           H
ATOM   1582 2HH1 ARG   116      37.410  52.400  26.810  1.00  0.00           H
ATOM   1583  NH2 ARG   116      35.560  52.750  28.410  1.00  0.00           N
ATOM   1584 1HH2 ARG   116      34.840  52.970  29.060  1.00  0.00           H
ATOM   1585 2HH2 ARG   116      35.310  52.730  27.440  1.00  0.00           H
ATOM   1586  C   ARG   116      40.340  51.890  34.100  1.00  0.00           C
ATOM   1587  O   ARG   116      40.770  50.760  34.060  1.00  0.00           O
ATOM   1588  N   MET   117      39.730  52.350  35.210  1.00  0.00           N
ATOM   1589  HN  MET   117      39.360  53.270  35.180  1.00  0.00           H
ATOM   1590  CA  MET   117      39.650  51.660  36.450  1.00  0.00           C
ATOM   1591  HA  MET   117      40.700  51.470  36.620  1.00  0.00           H
ATOM   1592  CB  MET   117      38.830  52.620  37.400  1.00  0.00           C
ATOM   1593  HB1 MET   117      39.430  53.540  37.540  1.00  0.00           H
ATOM   1594  HB2 MET   117      37.980  53.020  36.800  1.00  0.00           H
ATOM   1595  CG  MET   117      38.170  52.080  38.730  1.00  0.00           C
ATOM   1596  HG1 MET   117      37.460  52.770  39.220  1.00  0.00           H
ATOM   1597  HG2 MET   117      37.420  51.300  38.520  1.00  0.00           H
ATOM   1598  SD  MET   117      39.460  51.510  39.850  1.00  0.00           S
ATOM   1599  CE  MET   117      39.300  52.720  41.150  1.00  0.00           C
ATOM   1600  HE1 MET   117      38.230  52.590  41.440  1.00  0.00           H
ATOM   1601  HE2 MET   117      40.040  52.610  41.960  1.00  0.00           H
ATOM   1602  HE3 MET   117      39.450  53.730  40.700  1.00  0.00           H
ATOM   1603  C   MET   117      39.020  50.230  36.410  1.00  0.00           C
ATOM   1604  O   MET   117      39.580  49.250  36.890  1.00  0.00           O
ATOM   1605  N   ASN   118      38.010  50.080  35.550  1.00  0.00           N
ATOM   1606  HN  ASN   118      37.740  50.850  34.980  1.00  0.00           H
ATOM   1607  CA  ASN   118      37.340  48.740  35.250  1.00  0.00           C
ATOM   1608  HA  ASN   118      37.670  47.990  35.930  1.00  0.00           H
ATOM   1609  CB  ASN   118      35.830  48.840  35.370  1.00  0.00           C
ATOM   1610  HB1 ASN   118      35.410  49.550  34.620  1.00  0.00           H
ATOM   1611  HB2 ASN   118      35.330  47.860  35.310  1.00  0.00           H
ATOM   1612  CG  ASN   118      35.350  49.270  36.760  1.00  0.00           C
ATOM   1613  OD1 ASN   118      35.630  48.660  37.760  1.00  0.00           O
ATOM   1614  ND2 ASN   118      34.540  50.350  36.850  1.00  0.00           N
ATOM   1615 1HD2 ASN   118      34.090  50.810  36.090  1.00  0.00           H
ATOM   1616 2HD2 ASN   118      34.270  50.560  37.790  1.00  0.00           H
ATOM   1617  C   ASN   118      37.790  48.230  33.900  1.00  0.00           C
ATOM   1618  O   ASN   118      37.270  47.350  33.280  1.00  0.00           O
ATOM   1619  N   VAL   119      38.940  48.730  33.340  1.00  0.00           N
ATOM   1620  HN  VAL   119      39.360  49.560  33.680  1.00  0.00           H
ATOM   1621  CA  VAL   119      39.640  48.150  32.210  1.00  0.00           C
ATOM   1622  HA  VAL   119      39.430  47.100  32.140  1.00  0.00           H
ATOM   1623  CB  VAL   119      39.430  48.930  30.870  1.00  0.00           C
ATOM   1624  HB  VAL   119      40.040  49.860  30.860  1.00  0.00           H
ATOM   1625  CG1 VAL   119      39.780  48.030  29.700  1.00  0.00           C
ATOM   1626 1HG1 VAL   119      40.880  47.880  29.590  1.00  0.00           H
ATOM   1627 2HG1 VAL   119      39.270  47.050  29.860  1.00  0.00           H
ATOM   1628 3HG1 VAL   119      39.400  48.500  28.780  1.00  0.00           H
ATOM   1629  CG2 VAL   119      37.940  49.300  30.760  1.00  0.00           C
ATOM   1630 1HG2 VAL   119      37.350  48.370  30.650  1.00  0.00           H
ATOM   1631 2HG2 VAL   119      37.470  49.910  31.560  1.00  0.00           H
ATOM   1632 3HG2 VAL   119      37.760  49.860  29.830  1.00  0.00           H
ATOM   1633  C   VAL   119      41.130  48.080  32.390  1.00  0.00           C
ATOM   1634  O   VAL   119      41.830  49.110  32.360  1.00  0.00           O
ATOM   1635  N   ALA   120      41.800  46.940  32.530  1.00  0.00           N
ATOM   1636  HN  ALA   120      41.270  46.080  32.530  1.00  0.00           H
ATOM   1637  CA  ALA   120      43.190  46.720  32.580  1.00  0.00           C
ATOM   1638  HA  ALA   120      43.800  47.380  31.980  1.00  0.00           H
ATOM   1639  CB  ALA   120      43.590  46.680  33.980  1.00  0.00           C
ATOM   1640  HB1 ALA   120      42.920  46.080  34.630  1.00  0.00           H
ATOM   1641  HB2 ALA   120      44.640  46.330  34.030  1.00  0.00           H
ATOM   1642  HB3 ALA   120      43.690  47.740  34.300  1.00  0.00           H
ATOM   1643  C   ALA   120      43.490  45.320  31.840  1.00  0.00           C
ATOM   1644  O   ALA   120      42.690  44.400  32.180  1.00  0.00           O
ATOM   1645  N   PRO   121      44.410  45.050  30.940  1.00  0.00           N
ATOM   1646  CD  PRO   121      45.320  46.020  30.420  1.00  0.00           C
ATOM   1647  HD1 PRO   121      46.150  46.100  31.150  1.00  0.00           H
ATOM   1648  HD2 PRO   121      44.860  47.010  30.250  1.00  0.00           H
ATOM   1649  CA  PRO   121      44.710  43.680  30.410  1.00  0.00           C
ATOM   1650  HA  PRO   121      43.980  43.380  29.680  1.00  0.00           H
ATOM   1651  CB  PRO   121      46.070  43.920  29.680  1.00  0.00           C
ATOM   1652  HB1 PRO   121      46.870  43.920  30.450  1.00  0.00           H
ATOM   1653  HB2 PRO   121      46.210  43.080  28.960  1.00  0.00           H
ATOM   1654  CG  PRO   121      45.820  45.320  29.160  1.00  0.00           C
ATOM   1655  HG1 PRO   121      46.710  45.890  28.810  1.00  0.00           H
ATOM   1656  HG2 PRO   121      45.000  45.270  28.430  1.00  0.00           H
ATOM   1657  C   PRO   121      44.790  42.500  31.460  1.00  0.00           C
ATOM   1658  O   PRO   121      45.320  42.760  32.530  1.00  0.00           O
ATOM   1659  N   ALA   122      44.370  41.280  31.190  1.00  0.00           N
ATOM   1660  HN  ALA   122      43.800  41.190  30.370  1.00  0.00           H
ATOM   1661  CA  ALA   122      44.700  40.150  32.020  1.00  0.00           C
ATOM   1662  HA  ALA   122      45.100  40.500  32.960  1.00  0.00           H
ATOM   1663  CB  ALA   122      43.390  39.440  32.500  1.00  0.00           C
ATOM   1664  HB1 ALA   122      42.660  40.150  32.950  1.00  0.00           H
ATOM   1665  HB2 ALA   122      42.890  39.040  31.590  1.00  0.00           H
ATOM   1666  HB3 ALA   122      43.610  38.660  33.250  1.00  0.00           H
ATOM   1667  C   ALA   122      45.710  39.230  31.340  1.00  0.00           C
ATOM   1668  O   ALA   122      45.780  39.020  30.140  1.00  0.00           O
ATOM   1669  N   CYS   123      46.720  38.820  32.170  1.00  0.00           N
ATOM   1670  HN  CYS   123      46.490  38.770  33.140  1.00  0.00           H
ATOM   1671  CA  CYS   123      47.920  38.150  31.700  1.00  0.00           C
ATOM   1672  HA  CYS   123      48.110  38.630  30.760  1.00  0.00           H
ATOM   1673  CB  CYS   123      49.140  38.350  32.710  1.00  0.00           C
ATOM   1674  HB1 CYS   123      49.290  39.440  32.840  1.00  0.00           H
ATOM   1675  HB2 CYS   123      48.890  37.980  33.730  1.00  0.00           H
ATOM   1676  SG  CYS   123      50.730  37.690  32.000  1.00  0.00           S
ATOM   1677  HG1 CYS   123      51.020  38.700  31.200  1.00  0.00           H
ATOM   1678  C   CYS   123      47.560  36.680  31.300  1.00  0.00           C
ATOM   1679  O   CYS   123      46.870  35.940  32.020  1.00  0.00           O
ATOM   1680  N   LEU   124      48.160  36.120  30.270  1.00  0.00           N
ATOM   1681  HN  LEU   124      48.620  36.700  29.590  1.00  0.00           H
ATOM   1682  CA  LEU   124      48.150  34.700  29.930  1.00  0.00           C
ATOM   1683  HA  LEU   124      47.290  34.170  30.320  1.00  0.00           H
ATOM   1684  CB  LEU   124      48.200  34.410  28.430  1.00  0.00           C
ATOM   1685  HB1 LEU   124      49.150  34.770  27.970  1.00  0.00           H
ATOM   1686  HB2 LEU   124      48.260  33.310  28.390  1.00  0.00           H
ATOM   1687  CG  LEU   124      47.010  34.940  27.590  1.00  0.00           C
ATOM   1688  HG  LEU   124      46.870  36.030  27.730  1.00  0.00           H
ATOM   1689  CD1 LEU   124      47.330  34.550  26.120  1.00  0.00           C
ATOM   1690 1HD1 LEU   124      46.550  34.990  25.460  1.00  0.00           H
ATOM   1691 2HD1 LEU   124      48.320  34.950  25.860  1.00  0.00           H
ATOM   1692 3HD1 LEU   124      47.250  33.440  26.020  1.00  0.00           H
ATOM   1693  CD2 LEU   124      45.730  34.340  28.100  1.00  0.00           C
ATOM   1694 1HD2 LEU   124      44.920  34.370  27.340  1.00  0.00           H
ATOM   1695 2HD2 LEU   124      45.870  33.270  28.370  1.00  0.00           H
ATOM   1696 3HD2 LEU   124      45.370  34.750  29.060  1.00  0.00           H
ATOM   1697  C   LEU   124      49.450  34.100  30.500  1.00  0.00           C
ATOM   1698  O   LEU   124      50.520  34.310  29.930  1.00  0.00           O
ATOM   1699  N   PRO   125      49.400  33.330  31.620  1.00  0.00           N
ATOM   1700  CD  PRO   125      48.200  32.690  32.070  1.00  0.00           C
ATOM   1701  HD1 PRO   125      47.490  32.280  31.330  1.00  0.00           H
ATOM   1702  HD2 PRO   125      47.730  33.510  32.640  1.00  0.00           H
ATOM   1703  CA  PRO   125      50.580  32.580  32.120  1.00  0.00           C
ATOM   1704  HA  PRO   125      51.310  33.380  32.150  1.00  0.00           H
ATOM   1705  CB  PRO   125      50.090  31.920  33.430  1.00  0.00           C
ATOM   1706  HB1 PRO   125      50.570  30.960  33.710  1.00  0.00           H
ATOM   1707  HB2 PRO   125      50.270  32.610  34.270  1.00  0.00           H
ATOM   1708  CG  PRO   125      48.600  31.700  33.160  1.00  0.00           C
ATOM   1709  HG1 PRO   125      48.580  30.680  32.710  1.00  0.00           H
ATOM   1710  HG2 PRO   125      47.890  31.620  34.010  1.00  0.00           H
ATOM   1711  C   PRO   125      51.150  31.550  31.130  1.00  0.00           C
ATOM   1712  O   PRO   125      50.460  30.980  30.270  1.00  0.00           O
ATOM   1713  N   GLU   126      52.380  31.070  31.310  1.00  0.00           N
ATOM   1714  HN  GLU   126      52.930  31.540  31.980  1.00  0.00           H
ATOM   1715  CA  GLU   126      53.060  29.940  30.720  1.00  0.00           C
ATOM   1716  HA  GLU   126      52.770  29.870  29.680  1.00  0.00           H
ATOM   1717  CB  GLU   126      54.640  29.980  30.870  1.00  0.00           C
ATOM   1718  HB1 GLU   126      54.870  30.720  31.660  1.00  0.00           H
ATOM   1719  HB2 GLU   126      55.070  29.030  31.230  1.00  0.00           H
ATOM   1720  CG  GLU   126      55.340  30.410  29.570  1.00  0.00           C
ATOM   1721  HG1 GLU   126      54.640  31.090  29.050  1.00  0.00           H
ATOM   1722  HG2 GLU   126      56.400  30.740  29.650  1.00  0.00           H
ATOM   1723  CD  GLU   126      55.410  29.260  28.520  1.00  0.00           C
ATOM   1724  OE1 GLU   126      54.520  28.350  28.380  1.00  0.00           O
ATOM   1725  OE2 GLU   126      56.420  29.330  27.820  1.00  0.00           O
ATOM   1726  C   GLU   126      52.600  28.620  31.280  1.00  0.00           C
ATOM   1727  O   GLU   126      51.960  28.600  32.320  1.00  0.00           O
ATOM   1728  N   ARG   127      52.890  27.550  30.480  1.00  0.00           N
ATOM   1729  HN  ARG   127      53.270  27.750  29.580  1.00  0.00           H
ATOM   1730  CA  ARG   127      52.350  26.270  30.680  1.00  0.00           C
ATOM   1731  HA  ARG   127      51.280  26.390  30.770  1.00  0.00           H
ATOM   1732  CB  ARG   127      52.630  25.250  29.480  1.00  0.00           C
ATOM   1733  HB1 ARG   127      53.750  25.280  29.390  1.00  0.00           H
ATOM   1734  HB2 ARG   127      52.330  24.220  29.730  1.00  0.00           H
ATOM   1735  CG  ARG   127      51.970  25.780  28.200  1.00  0.00           C
ATOM   1736  HG1 ARG   127      51.000  25.260  28.090  1.00  0.00           H
ATOM   1737  HG2 ARG   127      51.740  26.860  28.230  1.00  0.00           H
ATOM   1738  CD  ARG   127      52.630  25.520  26.880  1.00  0.00           C
ATOM   1739  HD1 ARG   127      52.890  24.450  26.780  1.00  0.00           H
ATOM   1740  HD2 ARG   127      52.010  25.720  25.980  1.00  0.00           H
ATOM   1741  NE  ARG   127      53.830  26.380  26.780  1.00  0.00           N
ATOM   1742  HE  ARG   127      53.960  27.110  27.450  1.00  0.00           H
ATOM   1743  CZ  ARG   127      54.970  25.990  26.250  1.00  0.00           C
ATOM   1744  NH1 ARG   127      54.960  25.170  25.270  1.00  0.00           N
ATOM   1745 1HH1 ARG   127      54.070  24.820  24.960  1.00  0.00           H
ATOM   1746 2HH1 ARG   127      55.790  24.940  24.770  1.00  0.00           H
ATOM   1747  NH2 ARG   127      56.090  26.560  26.470  1.00  0.00           N
ATOM   1748 1HH2 ARG   127      56.210  27.340  27.090  1.00  0.00           H
ATOM   1749 2HH2 ARG   127      56.750  26.490  25.730  1.00  0.00           H
ATOM   1750  C   ARG   127      52.770  25.620  32.080  1.00  0.00           C
ATOM   1751  O   ARG   127      51.920  25.290  32.900  1.00  0.00           O
ATOM   1752  N   ASP   128      54.050  25.490  32.240  1.00  0.00           N
ATOM   1753  HN  ASP   128      54.720  25.910  31.620  1.00  0.00           H
ATOM   1754  CA  ASP   128      54.670  24.890  33.390  1.00  0.00           C
ATOM   1755  HA  ASP   128      54.260  23.890  33.500  1.00  0.00           H
ATOM   1756  CB  ASP   128      56.160  24.900  33.120  1.00  0.00           C
ATOM   1757  HB1 ASP   128      56.380  24.510  32.100  1.00  0.00           H
ATOM   1758  HB2 ASP   128      56.570  25.930  33.110  1.00  0.00           H
ATOM   1759  CG  ASP   128      56.900  24.030  34.150  1.00  0.00           C
ATOM   1760  OD1 ASP   128      58.010  24.420  34.680  1.00  0.00           O
ATOM   1761  OD2 ASP   128      56.460  22.920  34.380  1.00  0.00           O
ATOM   1762  C   ASP   128      54.410  25.620  34.690  1.00  0.00           C
ATOM   1763  O   ASP   128      54.120  25.010  35.730  1.00  0.00           O
ATOM   1764  N   TRP   129      54.530  26.980  34.730  1.00  0.00           N
ATOM   1765  HN  TRP   129      55.010  27.400  33.960  1.00  0.00           H
ATOM   1766  CA  TRP   129      54.080  27.890  35.780  1.00  0.00           C
ATOM   1767  HA  TRP   129      54.570  27.640  36.730  1.00  0.00           H
ATOM   1768  CB  TRP   129      54.610  29.400  35.450  1.00  0.00           C
ATOM   1769  HB1 TRP   129      55.720  29.340  35.480  1.00  0.00           H
ATOM   1770  HB2 TRP   129      54.360  29.520  34.370  1.00  0.00           H
ATOM   1771  CG  TRP   129      54.090  30.570  36.130  1.00  0.00           C
ATOM   1772  CD1 TRP   129      53.280  31.490  35.540  1.00  0.00           C
ATOM   1773  HD1 TRP   129      52.920  31.330  34.540  1.00  0.00           H
ATOM   1774  NE1 TRP   129      53.020  32.470  36.460  1.00  0.00           N
ATOM   1775  HE1 TRP   129      52.580  33.330  36.300  1.00  0.00           H
ATOM   1776  CE2 TRP   129      53.650  32.150  37.680  1.00  0.00           C
ATOM   1777  CD2 TRP   129      54.400  31.010  37.460  1.00  0.00           C
ATOM   1778  CE3 TRP   129      55.200  30.490  38.520  1.00  0.00           C
ATOM   1779  HE3 TRP   129      55.780  29.590  38.400  1.00  0.00           H
ATOM   1780  CZ3 TRP   129      55.110  31.160  39.810  1.00  0.00           C
ATOM   1781  HZ3 TRP   129      55.630  30.710  40.640  1.00  0.00           H
ATOM   1782  CZ2 TRP   129      53.480  32.780  38.910  1.00  0.00           C
ATOM   1783  HZ2 TRP   129      52.920  33.680  39.080  1.00  0.00           H
ATOM   1784  CH2 TRP   129      54.180  32.230  40.010  1.00  0.00           C
ATOM   1785  HH2 TRP   129      54.220  32.810  40.920  1.00  0.00           H
ATOM   1786  C   TRP   129      52.610  27.840  36.120  1.00  0.00           C
ATOM   1787  O   TRP   129      52.260  27.620  37.280  1.00  0.00           O
ATOM   1788  N   ALA   130      51.640  27.900  35.160  1.00  0.00           N
ATOM   1789  HN  ALA   130      51.940  28.110  34.220  1.00  0.00           H
ATOM   1790  CA  ALA   130      50.260  27.680  35.490  1.00  0.00           C
ATOM   1791  HA  ALA   130      50.060  28.350  36.310  1.00  0.00           H
ATOM   1792  CB  ALA   130      49.480  27.940  34.230  1.00  0.00           C
ATOM   1793  HB1 ALA   130      48.360  27.980  34.190  1.00  0.00           H
ATOM   1794  HB2 ALA   130      49.840  28.930  33.880  1.00  0.00           H
ATOM   1795  HB3 ALA   130      49.740  27.200  33.450  1.00  0.00           H
ATOM   1796  C   ALA   130      49.960  26.360  36.120  1.00  0.00           C
ATOM   1797  O   ALA   130      49.410  26.300  37.220  1.00  0.00           O
ATOM   1798  N   GLU   131      50.500  25.370  35.500  1.00  0.00           N
ATOM   1799  HN  GLU   131      51.080  25.520  34.710  1.00  0.00           H
ATOM   1800  CA  GLU   131      50.390  24.000  35.920  1.00  0.00           C
ATOM   1801  HA  GLU   131      49.320  23.850  35.960  1.00  0.00           H
ATOM   1802  CB  GLU   131      50.950  23.010  34.820  1.00  0.00           C
ATOM   1803  HB1 GLU   131      50.350  23.090  33.890  1.00  0.00           H
ATOM   1804  HB2 GLU   131      52.020  23.170  34.570  1.00  0.00           H
ATOM   1805  CG  GLU   131      51.090  21.540  35.340  1.00  0.00           C
ATOM   1806  HG1 GLU   131      51.700  21.490  36.260  1.00  0.00           H
ATOM   1807  HG2 GLU   131      50.090  21.220  35.700  1.00  0.00           H
ATOM   1808  CD  GLU   131      51.730  20.470  34.350  1.00  0.00           C
ATOM   1809  OE1 GLU   131      52.890  20.780  33.930  1.00  0.00           O
ATOM   1810  OE2 GLU   131      51.050  19.490  34.040  1.00  0.00           O
ATOM   1811  C   GLU   131      50.880  23.770  37.330  1.00  0.00           C
ATOM   1812  O   GLU   131      50.250  23.070  38.150  1.00  0.00           O
ATOM   1813  N   SER   132      52.010  24.350  37.710  1.00  0.00           N
ATOM   1814  HN  SER   132      52.490  24.960  37.090  1.00  0.00           H
ATOM   1815  CA  SER   132      52.640  24.130  39.080  1.00  0.00           C
ATOM   1816  HA  SER   132      52.430  23.080  39.240  1.00  0.00           H
ATOM   1817  CB  SER   132      54.170  24.180  39.020  1.00  0.00           C
ATOM   1818  HB1 SER   132      54.590  23.910  40.010  1.00  0.00           H
ATOM   1819  HB2 SER   132      54.320  23.270  38.400  1.00  0.00           H
ATOM   1820  OG  SER   132      54.620  25.390  38.430  1.00  0.00           O
ATOM   1821  HG1 SER   132      54.520  25.400  37.480  1.00  0.00           H
ATOM   1822  C   SER   132      52.050  24.840  40.220  1.00  0.00           C
ATOM   1823  O   SER   132      52.010  24.260  41.330  1.00  0.00           O
ATOM   1824  N   THR   133      51.660  26.100  39.920  1.00  0.00           N
ATOM   1825  HN  THR   133      51.740  26.310  38.950  1.00  0.00           H
ATOM   1826  CA  THR   133      51.360  27.110  40.950  1.00  0.00           C
ATOM   1827  HA  THR   133      51.480  26.650  41.920  1.00  0.00           H
ATOM   1828  CB  THR   133      52.470  28.250  41.000  1.00  0.00           C
ATOM   1829  HB  THR   133      52.410  28.980  40.160  1.00  0.00           H
ATOM   1830  OG1 THR   133      53.800  27.650  40.980  1.00  0.00           O
ATOM   1831  HG1 THR   133      53.760  27.200  40.140  1.00  0.00           H
ATOM   1832  CG2 THR   133      52.470  28.870  42.390  1.00  0.00           C
ATOM   1833 1HG2 THR   133      53.120  29.770  42.510  1.00  0.00           H
ATOM   1834 2HG2 THR   133      51.400  29.140  42.550  1.00  0.00           H
ATOM   1835 3HG2 THR   133      52.680  28.100  43.150  1.00  0.00           H
ATOM   1836  C   THR   133      49.940  27.680  40.830  1.00  0.00           C
ATOM   1837  O   THR   133      49.200  27.850  41.780  1.00  0.00           O
ATOM   1838  N   LEU   134      49.440  27.920  39.560  1.00  0.00           N
ATOM   1839  HN  LEU   134      50.020  27.830  38.740  1.00  0.00           H
ATOM   1840  CA  LEU   134      48.170  28.480  39.410  1.00  0.00           C
ATOM   1841  HA  LEU   134      47.990  29.080  40.290  1.00  0.00           H
ATOM   1842  CB  LEU   134      48.030  29.270  38.010  1.00  0.00           C
ATOM   1843  HB1 LEU   134      48.360  28.620  37.150  1.00  0.00           H
ATOM   1844  HB2 LEU   134      46.980  29.530  37.760  1.00  0.00           H
ATOM   1845  CG  LEU   134      48.780  30.660  37.910  1.00  0.00           C
ATOM   1846  HG  LEU   134      48.300  31.420  38.580  1.00  0.00           H
ATOM   1847  CD1 LEU   134      50.200  30.720  38.500  1.00  0.00           C
ATOM   1848 1HD1 LEU   134      50.640  31.710  38.260  1.00  0.00           H
ATOM   1849 2HD1 LEU   134      50.120  30.660  39.610  1.00  0.00           H
ATOM   1850 3HD1 LEU   134      50.840  29.920  38.070  1.00  0.00           H
ATOM   1851  CD2 LEU   134      48.870  31.210  36.480  1.00  0.00           C
ATOM   1852 1HD2 LEU   134      47.890  31.040  35.990  1.00  0.00           H
ATOM   1853 2HD2 LEU   134      49.190  32.280  36.520  1.00  0.00           H
ATOM   1854 3HD2 LEU   134      49.680  30.720  35.910  1.00  0.00           H
ATOM   1855  C   LEU   134      47.090  27.500  39.660  1.00  0.00           C
ATOM   1856  O   LEU   134      46.150  27.640  40.400  1.00  0.00           O
ATOM   1857  N   MET   135      47.140  26.360  38.960  1.00  0.00           N
ATOM   1858  HN  MET   135      47.930  26.180  38.390  1.00  0.00           H
ATOM   1859  CA  MET   135      46.030  25.430  38.900  1.00  0.00           C
ATOM   1860  HA  MET   135      45.040  25.870  38.840  1.00  0.00           H
ATOM   1861  CB  MET   135      46.120  24.600  37.510  1.00  0.00           C
ATOM   1862  HB1 MET   135      47.180  24.310  37.370  1.00  0.00           H
ATOM   1863  HB2 MET   135      45.500  23.680  37.550  1.00  0.00           H
ATOM   1864  CG  MET   135      45.610  25.480  36.330  1.00  0.00           C
ATOM   1865  HG1 MET   135      44.590  25.850  36.560  1.00  0.00           H
ATOM   1866  HG2 MET   135      46.190  26.420  36.330  1.00  0.00           H
ATOM   1867  SD  MET   135      45.870  24.720  34.700  1.00  0.00           S
ATOM   1868  CE  MET   135      44.170  24.200  34.420  1.00  0.00           C
ATOM   1869  HE1 MET   135      43.990  23.380  35.140  1.00  0.00           H
ATOM   1870  HE2 MET   135      43.430  25.010  34.570  1.00  0.00           H
ATOM   1871  HE3 MET   135      44.040  23.810  33.380  1.00  0.00           H
ATOM   1872  C   MET   135      46.050  24.470  40.130  1.00  0.00           C
ATOM   1873  O   MET   135      45.230  23.530  40.200  1.00  0.00           O
ATOM   1874  N   THR   136      46.970  24.680  41.120  1.00  0.00           N
ATOM   1875  HN  THR   136      47.710  25.350  41.090  1.00  0.00           H
ATOM   1876  CA  THR   136      47.010  23.930  42.380  1.00  0.00           C
ATOM   1877  HA  THR   136      46.410  23.060  42.190  1.00  0.00           H
ATOM   1878  CB  THR   136      48.430  23.570  42.820  1.00  0.00           C
ATOM   1879  HB  THR   136      48.410  23.180  43.850  1.00  0.00           H
ATOM   1880  OG1 THR   136      49.330  24.690  42.560  1.00  0.00           O
ATOM   1881  HG1 THR   136      50.240  24.460  42.370  1.00  0.00           H
ATOM   1882  CG2 THR   136      48.950  22.510  41.820  1.00  0.00           C
ATOM   1883 1HG2 THR   136      49.100  23.040  40.850  1.00  0.00           H
ATOM   1884 2HG2 THR   136      49.960  22.180  42.130  1.00  0.00           H
ATOM   1885 3HG2 THR   136      48.310  21.610  41.780  1.00  0.00           H
ATOM   1886  C   THR   136      46.360  24.690  43.510  1.00  0.00           C
ATOM   1887  O   THR   136      46.350  24.170  44.650  1.00  0.00           O
ATOM   1888  N   GLN   137      45.630  25.790  43.270  1.00  0.00           N
ATOM   1889  HN  GLN   137      45.510  26.240  42.390  1.00  0.00           H
ATOM   1890  CA  GLN   137      44.850  26.450  44.270  1.00  0.00           C
ATOM   1891  HA  GLN   137      45.360  26.390  45.220  1.00  0.00           H
ATOM   1892  CB  GLN   137      44.640  27.930  43.980  1.00  0.00           C
ATOM   1893  HB1 GLN   137      44.050  28.170  43.060  1.00  0.00           H
ATOM   1894  HB2 GLN   137      44.190  28.390  44.890  1.00  0.00           H
ATOM   1895  CG  GLN   137      45.890  28.770  43.650  1.00  0.00           C
ATOM   1896  HG1 GLN   137      46.310  28.250  42.760  1.00  0.00           H
ATOM   1897  HG2 GLN   137      45.660  29.830  43.430  1.00  0.00           H
ATOM   1898  CD  GLN   137      46.780  28.620  44.870  1.00  0.00           C
ATOM   1899  OE1 GLN   137      46.520  28.830  46.070  1.00  0.00           O
ATOM   1900  NE2 GLN   137      48.010  28.250  44.560  1.00  0.00           N
ATOM   1901 1HE2 GLN   137      48.310  28.100  43.620  1.00  0.00           H
ATOM   1902 2HE2 GLN   137      48.650  28.150  45.330  1.00  0.00           H
ATOM   1903  C   GLN   137      43.530  25.760  44.480  1.00  0.00           C
ATOM   1904  O   GLN   137      43.140  24.970  43.660  1.00  0.00           O
ATOM   1905  N   LYS   138      42.830  26.040  45.620  1.00  0.00           N
ATOM   1906  HN  LYS   138      43.130  26.630  46.360  1.00  0.00           H
ATOM   1907  CA  LYS   138      41.510  25.460  45.710  1.00  0.00           C
ATOM   1908  HA  LYS   138      41.500  24.380  45.680  1.00  0.00           H
ATOM   1909  CB  LYS   138      41.070  25.870  47.120  1.00  0.00           C
ATOM   1910  HB1 LYS   138      40.970  26.980  47.290  1.00  0.00           H
ATOM   1911  HB2 LYS   138      40.070  25.450  47.310  1.00  0.00           H
ATOM   1912  CG  LYS   138      42.010  25.440  48.250  1.00  0.00           C
ATOM   1913  HG1 LYS   138      42.900  26.110  48.220  1.00  0.00           H
ATOM   1914  HG2 LYS   138      41.470  25.710  49.190  1.00  0.00           H
ATOM   1915  CD  LYS   138      42.350  23.910  48.200  1.00  0.00           C
ATOM   1916  HD1 LYS   138      42.930  23.610  47.300  1.00  0.00           H
ATOM   1917  HD2 LYS   138      43.120  23.640  48.960  1.00  0.00           H
ATOM   1918  CE  LYS   138      41.190  23.020  48.460  1.00  0.00           C
ATOM   1919  HE1 LYS   138      41.020  23.230  49.540  1.00  0.00           H
ATOM   1920  HE2 LYS   138      40.260  23.150  47.860  1.00  0.00           H
ATOM   1921  NZ  LYS   138      41.650  21.600  48.300  1.00  0.00           N
ATOM   1922  HZ1 LYS   138      41.820  21.410  47.300  1.00  0.00           H
ATOM   1923  HZ2 LYS   138      42.580  21.480  48.750  1.00  0.00           H
ATOM   1924  HZ3 LYS   138      40.950  20.900  48.650  1.00  0.00           H
ATOM   1925  C   LYS   138      40.470  25.850  44.680  1.00  0.00           C
ATOM   1926  O   LYS   138      39.760  25.030  44.070  1.00  0.00           O
ATOM   1927  N   THR   139      40.440  27.130  44.300  1.00  0.00           N
ATOM   1928  HN  THR   139      41.020  27.840  44.700  1.00  0.00           H
ATOM   1929  CA  THR   139      39.380  27.730  43.460  1.00  0.00           C
ATOM   1930  HA  THR   139      38.860  26.960  42.900  1.00  0.00           H
ATOM   1931  CB  THR   139      38.340  28.580  44.300  1.00  0.00           C
ATOM   1932  HB  THR   139      37.510  28.870  43.650  1.00  0.00           H
ATOM   1933  OG1 THR   139      38.930  29.670  44.990  1.00  0.00           O
ATOM   1934  HG1 THR   139      38.240  30.150  45.470  1.00  0.00           H
ATOM   1935  CG2 THR   139      37.710  27.720  45.360  1.00  0.00           C
ATOM   1936 1HG2 THR   139      37.200  26.850  44.900  1.00  0.00           H
ATOM   1937 2HG2 THR   139      38.510  27.430  46.070  1.00  0.00           H
ATOM   1938 3HG2 THR   139      36.870  28.260  45.850  1.00  0.00           H
ATOM   1939  C   THR   139      39.970  28.700  42.470  1.00  0.00           C
ATOM   1940  O   THR   139      41.140  29.080  42.640  1.00  0.00           O
ATOM   1941  N   GLY   140      39.130  29.050  41.480  1.00  0.00           N
ATOM   1942  HN  GLY   140      38.180  28.760  41.490  1.00  0.00           H
ATOM   1943  CA  GLY   140      39.530  30.140  40.600  1.00  0.00           C
ATOM   1944  HA1 GLY   140      40.310  30.740  41.030  1.00  0.00           H
ATOM   1945  HA2 GLY   140      39.750  29.740  39.620  1.00  0.00           H
ATOM   1946  C   GLY   140      38.350  30.960  40.320  1.00  0.00           C
ATOM   1947  O   GLY   140      37.220  30.620  40.770  1.00  0.00           O
ATOM   1948  N   ILE   141      38.490  32.010  39.470  1.00  0.00           N
ATOM   1949  HN  ILE   141      39.400  32.280  39.200  1.00  0.00           H
ATOM   1950  CA  ILE   141      37.490  33.100  39.400  1.00  0.00           C
ATOM   1951  HA  ILE   141      36.720  32.920  40.150  1.00  0.00           H
ATOM   1952  CB  ILE   141      38.160  34.390  39.740  1.00  0.00           C
ATOM   1953  HB  ILE   141      38.980  34.450  39.000  1.00  0.00           H
ATOM   1954  CG2 ILE   141      37.130  35.510  39.550  1.00  0.00           C
ATOM   1955 1HG2 ILE   141      36.300  35.600  40.280  1.00  0.00           H
ATOM   1956 2HG2 ILE   141      37.640  36.480  39.710  1.00  0.00           H
ATOM   1957 3HG2 ILE   141      36.750  35.540  38.510  1.00  0.00           H
ATOM   1958  CG1 ILE   141      38.920  34.350  41.120  1.00  0.00           C
ATOM   1959 1HG1 ILE   141      39.620  33.500  41.090  1.00  0.00           H
ATOM   1960 2HG1 ILE   141      39.430  35.350  41.130  1.00  0.00           H
ATOM   1961  CD  ILE   141      38.050  34.280  42.380  1.00  0.00           C
ATOM   1962  HD1 ILE   141      37.540  33.290  42.450  1.00  0.00           H
ATOM   1963  HD2 ILE   141      38.600  34.430  43.330  1.00  0.00           H
ATOM   1964  HD3 ILE   141      37.130  34.890  42.300  1.00  0.00           H
ATOM   1965  C   ILE   141      36.770  33.040  38.140  1.00  0.00           C
ATOM   1966  O   ILE   141      37.370  33.150  37.040  1.00  0.00           O
ATOM   1967  N   VAL   142      35.440  33.130  38.210  1.00  0.00           N
ATOM   1968  HN  VAL   142      35.040  33.020  39.110  1.00  0.00           H
ATOM   1969  CA  VAL   142      34.620  33.290  37.060  1.00  0.00           C
ATOM   1970  HA  VAL   142      35.180  33.620  36.200  1.00  0.00           H
ATOM   1971  CB  VAL   142      34.000  31.950  36.630  1.00  0.00           C
ATOM   1972  HB  VAL   142      34.860  31.230  36.700  1.00  0.00           H
ATOM   1973  CG1 VAL   142      32.970  31.400  37.650  1.00  0.00           C
ATOM   1974 1HG1 VAL   142      33.450  31.210  38.630  1.00  0.00           H
ATOM   1975 2HG1 VAL   142      32.050  32.010  37.730  1.00  0.00           H
ATOM   1976 3HG1 VAL   142      32.650  30.400  37.280  1.00  0.00           H
ATOM   1977  CG2 VAL   142      33.420  31.960  35.180  1.00  0.00           C
ATOM   1978 1HG2 VAL   142      32.970  32.890  34.790  1.00  0.00           H
ATOM   1979 2HG2 VAL   142      34.210  31.790  34.420  1.00  0.00           H
ATOM   1980 3HG2 VAL   142      32.600  31.230  35.060  1.00  0.00           H
ATOM   1981  C   VAL   142      33.740  34.480  37.280  1.00  0.00           C
ATOM   1982  O   VAL   142      33.260  34.690  38.380  1.00  0.00           O
ATOM   1983  N   SER   143      33.520  35.300  36.190  1.00  0.00           N
ATOM   1984  HN  SER   143      33.940  34.990  35.350  1.00  0.00           H
ATOM   1985  CA  SER   143      32.650  36.510  36.160  1.00  0.00           C
ATOM   1986  HA  SER   143      31.990  36.260  36.980  1.00  0.00           H
ATOM   1987  CB  SER   143      33.360  37.810  36.610  1.00  0.00           C
ATOM   1988  HB1 SER   143      32.740  38.730  36.500  1.00  0.00           H
ATOM   1989  HB2 SER   143      33.690  37.580  37.650  1.00  0.00           H
ATOM   1990  OG  SER   143      34.590  37.890  35.910  1.00  0.00           O
ATOM   1991  HG1 SER   143      34.800  37.050  35.490  1.00  0.00           H
ATOM   1992  C   SER   143      31.780  36.660  34.910  1.00  0.00           C
ATOM   1993  O   SER   143      32.090  36.210  33.790  1.00  0.00           O
ATOM   1994  N   GLY   144      30.660  37.440  35.050  1.00  0.00           N
ATOM   1995  HN  GLY   144      30.340  37.950  35.850  1.00  0.00           H
ATOM   1996  CA  GLY   144      29.720  37.610  33.960  1.00  0.00           C
ATOM   1997  HA1 GLY   144      30.190  38.280  33.240  1.00  0.00           H
ATOM   1998  HA2 GLY   144      29.580  36.630  33.550  1.00  0.00           H
ATOM   1999  C   GLY   144      28.410  38.280  34.330  1.00  0.00           C
ATOM   2000  O   GLY   144      28.130  38.660  35.450  1.00  0.00           O
ATOM   2001  N   PHE   145      27.480  38.460  33.380  1.00  0.00           N
ATOM   2002  HN  PHE   145      27.860  38.280  32.480  1.00  0.00           H
ATOM   2003  CA  PHE   145      26.080  39.020  33.500  1.00  0.00           C
ATOM   2004  HA  PHE   145      25.880  39.480  34.460  1.00  0.00           H
ATOM   2005  CB  PHE   145      25.790  40.190  32.500  1.00  0.00           C
ATOM   2006  HB1 PHE   145      26.210  39.820  31.540  1.00  0.00           H
ATOM   2007  HB2 PHE   145      24.740  40.570  32.580  1.00  0.00           H
ATOM   2008  CG  PHE   145      26.600  41.380  32.910  1.00  0.00           C
ATOM   2009  CD1 PHE   145      26.330  42.240  33.900  1.00  0.00           C
ATOM   2010  HD1 PHE   145      25.440  42.130  34.500  1.00  0.00           H
ATOM   2011  CE1 PHE   145      27.060  43.390  34.070  1.00  0.00           C
ATOM   2012  HE1 PHE   145      26.650  44.030  34.840  1.00  0.00           H
ATOM   2013  CZ  PHE   145      28.120  43.720  33.280  1.00  0.00           C
ATOM   2014  HZ  PHE   145      28.760  44.530  33.620  1.00  0.00           H
ATOM   2015  CD2 PHE   145      27.740  41.720  32.030  1.00  0.00           C
ATOM   2016  HD2 PHE   145      28.000  41.020  31.250  1.00  0.00           H
ATOM   2017  CE2 PHE   145      28.520  42.860  32.330  1.00  0.00           C
ATOM   2018  HE2 PHE   145      29.390  43.090  31.710  1.00  0.00           H
ATOM   2019  C   PHE   145      25.030  37.900  33.310  1.00  0.00           C
ATOM   2020  O   PHE   145      23.810  38.180  33.170  1.00  0.00           O
ATOM   2021  N   GLY   146      25.390  36.590  33.470  1.00  0.00           N
ATOM   2022  HN  GLY   146      26.310  36.340  33.740  1.00  0.00           H
ATOM   2023  CA  GLY   146      24.470  35.430  33.400  1.00  0.00           C
ATOM   2024  HA1 GLY   146      24.260  35.230  32.370  1.00  0.00           H
ATOM   2025  HA2 GLY   146      24.990  34.560  33.780  1.00  0.00           H
ATOM   2026  C   GLY   146      23.140  35.410  34.130  1.00  0.00           C
ATOM   2027  O   GLY   146      22.960  35.930  35.230  1.00  0.00           O
ATOM   2028  N   ARG   147      22.140  34.780  33.460  1.00  0.00           N
ATOM   2029  HN  ARG   147      22.380  34.520  32.530  1.00  0.00           H
ATOM   2030  CA  ARG   147      20.850  34.620  34.040  1.00  0.00           C
ATOM   2031  HA  ARG   147      20.690  35.590  34.480  1.00  0.00           H
ATOM   2032  CB  ARG   147      19.810  34.340  32.990  1.00  0.00           C
ATOM   2033  HB1 ARG   147      18.800  34.400  33.430  1.00  0.00           H
ATOM   2034  HB2 ARG   147      19.970  35.190  32.290  1.00  0.00           H
ATOM   2035  CG  ARG   147      20.030  33.150  32.120  1.00  0.00           C
ATOM   2036  HG1 ARG   147      21.010  33.180  31.590  1.00  0.00           H
ATOM   2037  HG2 ARG   147      20.040  32.270  32.780  1.00  0.00           H
ATOM   2038  CD  ARG   147      18.930  32.720  31.050  1.00  0.00           C
ATOM   2039  HD1 ARG   147      19.270  31.800  30.530  1.00  0.00           H
ATOM   2040  HD2 ARG   147      17.900  32.680  31.470  1.00  0.00           H
ATOM   2041  NE  ARG   147      18.890  33.850  30.090  1.00  0.00           N
ATOM   2042  HE  ARG   147      19.470  34.640  30.250  1.00  0.00           H
ATOM   2043  CZ  ARG   147      18.270  33.850  28.860  1.00  0.00           C
ATOM   2044  NH1 ARG   147      17.270  33.050  28.550  1.00  0.00           N
ATOM   2045 1HH1 ARG   147      17.010  32.350  29.210  1.00  0.00           H
ATOM   2046 2HH1 ARG   147      17.100  33.070  27.560  1.00  0.00           H
ATOM   2047  NH2 ARG   147      18.690  34.710  28.000  1.00  0.00           N
ATOM   2048 1HH2 ARG   147      19.430  35.280  28.340  1.00  0.00           H
ATOM   2049 2HH2 ARG   147      18.100  35.020  27.240  1.00  0.00           H
ATOM   2050  C   ARG   147      20.840  33.580  35.200  1.00  0.00           C
ATOM   2051  O   ARG   147      21.660  32.710  35.320  1.00  0.00           O
ATOM   2052  N   THR   148      19.970  33.830  36.160  1.00  0.00           N
ATOM   2053  HN  THR   148      19.260  34.540  36.230  1.00  0.00           H
ATOM   2054  CA  THR   148      19.860  33.050  37.360  1.00  0.00           C
ATOM   2055  HA  THR   148      20.840  32.800  37.740  1.00  0.00           H
ATOM   2056  CB  THR   148      19.210  33.780  38.530  1.00  0.00           C
ATOM   2057  HB  THR   148      18.110  33.860  38.380  1.00  0.00           H
ATOM   2058  OG1 THR   148      19.680  35.120  38.600  1.00  0.00           O
ATOM   2059  HG1 THR   148      19.470  35.580  37.780  1.00  0.00           H
ATOM   2060  CG2 THR   148      19.480  33.180  39.870  1.00  0.00           C
ATOM   2061 1HG2 THR   148      19.050  33.820  40.660  1.00  0.00           H
ATOM   2062 2HG2 THR   148      19.060  32.160  40.010  1.00  0.00           H
ATOM   2063 3HG2 THR   148      20.570  32.990  40.020  1.00  0.00           H
ATOM   2064  C   THR   148      19.170  31.700  37.080  1.00  0.00           C
ATOM   2065  O   THR   148      19.430  30.710  37.820  1.00  0.00           O
ATOM   2066  N   HIS   149      18.350  31.650  35.980  1.00  0.00           N
ATOM   2067  HN  HIS   149      18.110  32.480  35.500  1.00  0.00           H
ATOM   2068  CA  HIS   149      17.670  30.420  35.540  1.00  0.00           C
ATOM   2069  HA  HIS   149      18.430  29.690  35.760  1.00  0.00           H
ATOM   2070  CB  HIS   149      16.390  30.000  36.370  1.00  0.00           C
ATOM   2071  HB1 HIS   149      16.100  28.980  36.050  1.00  0.00           H
ATOM   2072  HB2 HIS   149      16.550  29.910  37.460  1.00  0.00           H
ATOM   2073  ND1 HIS   149      15.620  32.350  36.780  1.00  0.00           N
ATOM   2074  CG  HIS   149      15.380  31.070  36.340  1.00  0.00           C
ATOM   2075  CE1 HIS   149      14.500  33.000  36.660  1.00  0.00           C
ATOM   2076  HE1 HIS   149      14.260  34.020  36.960  1.00  0.00           H
ATOM   2077  NE2 HIS   149      13.560  32.210  36.030  1.00  0.00           N
ATOM   2078  HE2 HIS   149      12.660  32.490  35.700  1.00  0.00           H
ATOM   2079  CD2 HIS   149      14.120  30.970  35.830  1.00  0.00           C
ATOM   2080  HD2 HIS   149      13.550  30.240  35.270  1.00  0.00           H
ATOM   2081  C   HIS   149      17.360  30.530  33.980  1.00  0.00           C
ATOM   2082  O   HIS   149      17.330  31.600  33.350  1.00  0.00           O
ATOM   2083  N   GLU   150      17.120  29.370  33.320  1.00  0.00           N
ATOM   2084  HN  GLU   150      17.070  28.490  33.810  1.00  0.00           H
ATOM   2085  CA  GLU   150      17.190  29.270  31.790  1.00  0.00           C
ATOM   2086  HA  GLU   150      18.150  29.590  31.410  1.00  0.00           H
ATOM   2087  CB  GLU   150      17.030  27.810  31.210  1.00  0.00           C
ATOM   2088  HB1 GLU   150      16.190  27.350  31.770  1.00  0.00           H
ATOM   2089  HB2 GLU   150      16.780  27.820  30.130  1.00  0.00           H
ATOM   2090  CG  GLU   150      18.300  26.850  31.440  1.00  0.00           C
ATOM   2091  HG1 GLU   150      19.020  27.030  30.620  1.00  0.00           H
ATOM   2092  HG2 GLU   150      18.740  27.070  32.420  1.00  0.00           H
ATOM   2093  CD  GLU   150      17.980  25.400  31.580  1.00  0.00           C
ATOM   2094  OE1 GLU   150      17.860  24.740  30.530  1.00  0.00           O
ATOM   2095  OE2 GLU   150      18.120  24.790  32.710  1.00  0.00           O
ATOM   2096  C   GLU   150      16.140  30.150  31.150  1.00  0.00           C
ATOM   2097  O   GLU   150      16.270  30.850  30.130  1.00  0.00           O
ATOM   2098  N   LYS   151      14.930  30.200  31.800  1.00  0.00           N
ATOM   2099  HN  LYS   151      14.690  29.550  32.500  1.00  0.00           H
ATOM   2100  CA  LYS   151      13.940  31.100  31.300  1.00  0.00           C
ATOM   2101  HA  LYS   151      13.980  31.310  30.240  1.00  0.00           H
ATOM   2102  CB  LYS   151      12.450  30.570  31.450  1.00  0.00           C
ATOM   2103  HB1 LYS   151      12.340  30.500  32.550  1.00  0.00           H
ATOM   2104  HB2 LYS   151      11.640  31.170  30.960  1.00  0.00           H
ATOM   2105  CG  LYS   151      12.370  29.140  30.860  1.00  0.00           C
ATOM   2106  HG1 LYS   151      13.090  28.540  31.450  1.00  0.00           H
ATOM   2107  HG2 LYS   151      11.330  28.790  31.020  1.00  0.00           H
ATOM   2108  CD  LYS   151      12.840  29.090  29.430  1.00  0.00           C
ATOM   2109  HD1 LYS   151      12.450  29.880  28.740  1.00  0.00           H
ATOM   2110  HD2 LYS   151      13.940  29.250  29.420  1.00  0.00           H
ATOM   2111  CE  LYS   151      12.500  27.700  28.760  1.00  0.00           C
ATOM   2112  HE1 LYS   151      12.790  26.890  29.480  1.00  0.00           H
ATOM   2113  HE2 LYS   151      11.410  27.570  28.630  1.00  0.00           H
ATOM   2114  NZ  LYS   151      13.230  27.560  27.520  1.00  0.00           N
ATOM   2115  HZ1 LYS   151      14.270  27.550  27.630  1.00  0.00           H
ATOM   2116  HZ2 LYS   151      12.960  26.710  26.990  1.00  0.00           H
ATOM   2117  HZ3 LYS   151      13.070  28.360  26.880  1.00  0.00           H
ATOM   2118  C   LYS   151      13.930  32.450  31.960  1.00  0.00           C
ATOM   2119  O   LYS   151      12.960  33.230  31.790  1.00  0.00           O
ATOM   2120  N   GLY   152      14.930  32.810  32.720  1.00  0.00           N
ATOM   2121  HN  GLY   152      15.650  32.120  32.830  1.00  0.00           H
ATOM   2122  CA  GLY   152      15.060  34.110  33.310  1.00  0.00           C
ATOM   2123  HA1 GLY   152      14.150  34.660  33.500  1.00  0.00           H
ATOM   2124  HA2 GLY   152      15.790  34.060  34.100  1.00  0.00           H
ATOM   2125  C   GLY   152      15.710  35.030  32.300  1.00  0.00           C
ATOM   2126  O   GLY   152      16.100  34.640  31.220  1.00  0.00           O
ATOM   2127  N   ARG   153      15.890  36.260  32.680  1.00  0.00           N
ATOM   2128  HN  ARG   153      15.600  36.620  33.570  1.00  0.00           H
ATOM   2129  CA  ARG   153      16.550  37.240  31.910  1.00  0.00           C
ATOM   2130  HA  ARG   153      16.810  36.780  30.960  1.00  0.00           H
ATOM   2131  CB  ARG   153      15.640  38.410  31.590  1.00  0.00           C
ATOM   2132  HB1 ARG   153      15.360  38.850  32.580  1.00  0.00           H
ATOM   2133  HB2 ARG   153      16.330  39.150  31.140  1.00  0.00           H
ATOM   2134  CG  ARG   153      14.330  38.120  30.850  1.00  0.00           C
ATOM   2135  HG1 ARG   153      13.790  37.200  31.170  1.00  0.00           H
ATOM   2136  HG2 ARG   153      13.670  39.000  31.080  1.00  0.00           H
ATOM   2137  CD  ARG   153      14.370  38.150  29.310  1.00  0.00           C
ATOM   2138  HD1 ARG   153      15.190  37.470  28.970  1.00  0.00           H
ATOM   2139  HD2 ARG   153      13.360  37.900  28.910  1.00  0.00           H
ATOM   2140  NE  ARG   153      14.730  39.510  28.890  1.00  0.00           N
ATOM   2141  HE  ARG   153      14.880  40.210  29.600  1.00  0.00           H
ATOM   2142  CZ  ARG   153      14.930  39.840  27.610  1.00  0.00           C
ATOM   2143  NH1 ARG   153      14.920  39.070  26.570  1.00  0.00           N
ATOM   2144 1HH1 ARG   153      14.660  38.100  26.610  1.00  0.00           H
ATOM   2145 2HH1 ARG   153      15.130  39.440  25.660  1.00  0.00           H
ATOM   2146  NH2 ARG   153      14.970  41.120  27.370  1.00  0.00           N
ATOM   2147 1HH2 ARG   153      15.040  41.760  28.140  1.00  0.00           H
ATOM   2148 2HH2 ARG   153      15.220  41.490  26.470  1.00  0.00           H
ATOM   2149  C   ARG   153      17.840  37.700  32.530  1.00  0.00           C
ATOM   2150  O   ARG   153      17.960  37.650  33.730  1.00  0.00           O
ATOM   2151  N   GLN   154      18.810  38.210  31.770  1.00  0.00           N
ATOM   2152  HN  GLN   154      18.630  38.480  30.810  1.00  0.00           H
ATOM   2153  CA  GLN   154      20.190  38.500  32.180  1.00  0.00           C
ATOM   2154  HA  GLN   154      20.550  37.530  32.510  1.00  0.00           H
ATOM   2155  CB  GLN   154      20.930  39.200  30.990  1.00  0.00           C
ATOM   2156  HB1 GLN   154      20.580  40.210  30.680  1.00  0.00           H
ATOM   2157  HB2 GLN   154      21.970  39.360  31.380  1.00  0.00           H
ATOM   2158  CG  GLN   154      21.140  38.310  29.730  1.00  0.00           C
ATOM   2159  HG1 GLN   154      20.320  38.500  29.020  1.00  0.00           H
ATOM   2160  HG2 GLN   154      22.100  38.680  29.290  1.00  0.00           H
ATOM   2161  CD  GLN   154      21.230  36.810  29.980  1.00  0.00           C
ATOM   2162  OE1 GLN   154      20.280  36.110  29.730  1.00  0.00           O
ATOM   2163  NE2 GLN   154      22.430  36.230  30.360  1.00  0.00           N
ATOM   2164 1HE2 GLN   154      23.280  36.760  30.290  1.00  0.00           H
ATOM   2165 2HE2 GLN   154      22.600  35.250  30.380  1.00  0.00           H
ATOM   2166  C   GLN   154      20.300  39.450  33.310  1.00  0.00           C
ATOM   2167  O   GLN   154      19.520  40.380  33.450  1.00  0.00           O
ATOM   2168  N   SER   155      21.310  39.350  34.190  1.00  0.00           N
ATOM   2169  HN  SER   155      22.030  38.690  34.000  1.00  0.00           H
ATOM   2170  CA  SER   155      21.490  40.330  35.230  1.00  0.00           C
ATOM   2171  HA  SER   155      20.550  40.630  35.670  1.00  0.00           H
ATOM   2172  CB  SER   155      22.360  39.720  36.340  1.00  0.00           C
ATOM   2173  HB1 SER   155      23.350  39.320  36.040  1.00  0.00           H
ATOM   2174  HB2 SER   155      22.620  40.520  37.050  1.00  0.00           H
ATOM   2175  OG  SER   155      21.620  38.650  36.980  1.00  0.00           O
ATOM   2176  HG1 SER   155      21.690  37.920  36.380  1.00  0.00           H
ATOM   2177  C   SER   155      22.050  41.660  34.800  1.00  0.00           C
ATOM   2178  O   SER   155      22.910  41.710  33.850  1.00  0.00           O
ATOM   2179  N   THR   156      21.630  42.820  35.350  1.00  0.00           N
ATOM   2180  HN  THR   156      20.970  42.870  36.100  1.00  0.00           H
ATOM   2181  CA  THR   156      22.070  44.100  34.840  1.00  0.00           C
ATOM   2182  HA  THR   156      22.290  44.020  33.790  1.00  0.00           H
ATOM   2183  CB  THR   156      21.140  45.280  34.940  1.00  0.00           C
ATOM   2184  HB  THR   156      21.650  46.260  34.830  1.00  0.00           H
ATOM   2185  OG1 THR   156      20.440  45.280  36.160  1.00  0.00           O
ATOM   2186  HG1 THR   156      20.140  46.200  36.120  1.00  0.00           H
ATOM   2187  CG2 THR   156      20.110  45.230  33.820  1.00  0.00           C
ATOM   2188 1HG2 THR   156      20.530  45.470  32.820  1.00  0.00           H
ATOM   2189 2HG2 THR   156      19.640  44.220  33.750  1.00  0.00           H
ATOM   2190 3HG2 THR   156      19.330  45.960  34.120  1.00  0.00           H
ATOM   2191  C   THR   156      23.400  44.470  35.530  1.00  0.00           C
ATOM   2192  O   THR   156      24.150  45.280  34.980  1.00  0.00           O
ATOM   2193  N   ARG   157      23.720  43.910  36.700  1.00  0.00           N
ATOM   2194  HN  ARG   157      23.100  43.210  37.050  1.00  0.00           H
ATOM   2195  CA  ARG   157      24.930  44.120  37.520  1.00  0.00           C
ATOM   2196  HA  ARG   157      25.330  44.970  36.980  1.00  0.00           H
ATOM   2197  CB  ARG   157      24.600  44.490  38.940  1.00  0.00           C
ATOM   2198  HB1 ARG   157      24.020  43.610  39.330  1.00  0.00           H
ATOM   2199  HB2 ARG   157      25.530  44.580  39.550  1.00  0.00           H
ATOM   2200  CG  ARG   157      23.860  45.900  38.940  1.00  0.00           C
ATOM   2201  HG1 ARG   157      24.430  46.660  38.360  1.00  0.00           H
ATOM   2202  HG2 ARG   157      23.020  45.740  38.240  1.00  0.00           H
ATOM   2203  CD  ARG   157      23.270  46.390  40.280  1.00  0.00           C
ATOM   2204  HD1 ARG   157      22.710  47.340  40.130  1.00  0.00           H
ATOM   2205  HD2 ARG   157      22.590  45.650  40.750  1.00  0.00           H
ATOM   2206  NE  ARG   157      24.440  46.530  41.160  1.00  0.00           N
ATOM   2207  HE  ARG   157      25.020  45.720  41.230  1.00  0.00           H
ATOM   2208  CZ  ARG   157      24.720  47.510  41.960  1.00  0.00           C
ATOM   2209  NH1 ARG   157      24.160  48.710  41.970  1.00  0.00           N
ATOM   2210 1HH1 ARG   157      23.390  48.910  41.360  1.00  0.00           H
ATOM   2211 2HH1 ARG   157      24.330  49.380  42.680  1.00  0.00           H
ATOM   2212  NH2 ARG   157      25.670  47.290  42.860  1.00  0.00           N
ATOM   2213 1HH2 ARG   157      25.930  46.350  43.080  1.00  0.00           H
ATOM   2214 2HH2 ARG   157      25.970  48.030  43.460  1.00  0.00           H
ATOM   2215  C   ARG   157      25.970  43.040  37.400  1.00  0.00           C
ATOM   2216  O   ARG   157      25.650  41.890  37.320  1.00  0.00           O
ATOM   2217  N   LEU   158      27.250  43.410  37.340  1.00  0.00           N
ATOM   2218  HN  LEU   158      27.540  44.360  37.410  1.00  0.00           H
ATOM   2219  CA  LEU   158      28.390  42.470  37.190  1.00  0.00           C
ATOM   2220  HA  LEU   158      28.130  41.610  36.560  1.00  0.00           H
ATOM   2221  CB  LEU   158      29.670  43.020  36.480  1.00  0.00           C
ATOM   2222  HB1 LEU   158      29.300  43.030  35.430  1.00  0.00           H
ATOM   2223  HB2 LEU   158      29.870  44.050  36.810  1.00  0.00           H
ATOM   2224  CG  LEU   158      30.950  42.160  36.430  1.00  0.00           C
ATOM   2225  HG  LEU   158      31.280  42.010  37.480  1.00  0.00           H
ATOM   2226  CD1 LEU   158      30.780  40.900  35.580  1.00  0.00           C
ATOM   2227 1HD1 LEU   158      31.750  40.390  35.410  1.00  0.00           H
ATOM   2228 2HD1 LEU   158      30.220  40.170  36.190  1.00  0.00           H
ATOM   2229 3HD1 LEU   158      30.280  41.110  34.620  1.00  0.00           H
ATOM   2230  CD2 LEU   158      32.050  42.960  35.680  1.00  0.00           C
ATOM   2231 1HD2 LEU   158      33.050  42.470  35.680  1.00  0.00           H
ATOM   2232 2HD2 LEU   158      31.730  43.140  34.640  1.00  0.00           H
ATOM   2233 3HD2 LEU   158      32.180  43.970  36.130  1.00  0.00           H
ATOM   2234  C   LEU   158      28.770  41.770  38.470  1.00  0.00           C
ATOM   2235  O   LEU   158      29.030  42.370  39.490  1.00  0.00           O
ATOM   2236  N   LYS   159      28.740  40.400  38.500  1.00  0.00           N
ATOM   2237  HN  LYS   159      28.580  39.910  37.640  1.00  0.00           H
ATOM   2238  CA  LYS   159      29.100  39.600  39.650  1.00  0.00           C
ATOM   2239  HA  LYS   159      29.380  40.280  40.440  1.00  0.00           H
ATOM   2240  CB  LYS   159      27.870  38.770  40.160  1.00  0.00           C
ATOM   2241  HB1 LYS   159      27.470  38.180  39.300  1.00  0.00           H
ATOM   2242  HB2 LYS   159      28.230  38.020  40.900  1.00  0.00           H
ATOM   2243  CG  LYS   159      26.700  39.500  40.660  1.00  0.00           C
ATOM   2244  HG1 LYS   159      26.930  40.290  41.410  1.00  0.00           H
ATOM   2245  HG2 LYS   159      26.280  40.060  39.800  1.00  0.00           H
ATOM   2246  CD  LYS   159      25.520  38.610  41.040  1.00  0.00           C
ATOM   2247  HD1 LYS   159      25.970  38.040  41.880  1.00  0.00           H
ATOM   2248  HD2 LYS   159      24.710  39.290  41.370  1.00  0.00           H
ATOM   2249  CE  LYS   159      24.950  37.690  39.960  1.00  0.00           C
ATOM   2250  HE1 LYS   159      24.380  38.260  39.190  1.00  0.00           H
ATOM   2251  HE2 LYS   159      25.670  37.030  39.420  1.00  0.00           H
ATOM   2252  NZ  LYS   159      24.100  36.750  40.720  1.00  0.00           N
ATOM   2253  HZ1 LYS   159      24.570  35.940  41.200  1.00  0.00           H
ATOM   2254  HZ2 LYS   159      23.580  37.280  41.460  1.00  0.00           H
ATOM   2255  HZ3 LYS   159      23.500  36.210  40.070  1.00  0.00           H
ATOM   2256  C   LYS   159      30.230  38.660  39.230  1.00  0.00           C
ATOM   2257  O   LYS   159      30.380  38.260  38.090  1.00  0.00           O
ATOM   2258  N   MET   160      31.060  38.170  40.290  1.00  0.00           N
ATOM   2259  HN  MET   160      30.890  38.510  41.220  1.00  0.00           H
ATOM   2260  CA  MET   160      32.080  37.150  40.240  1.00  0.00           C
ATOM   2261  HA  MET   160      32.320  36.710  39.280  1.00  0.00           H
ATOM   2262  CB  MET   160      33.470  37.840  40.550  1.00  0.00           C
ATOM   2263  HB1 MET   160      34.230  37.080  40.260  1.00  0.00           H
ATOM   2264  HB2 MET   160      33.600  38.540  39.700  1.00  0.00           H
ATOM   2265  CG  MET   160      33.490  38.540  41.910  1.00  0.00           C
ATOM   2266  HG1 MET   160      32.610  39.210  41.990  1.00  0.00           H
ATOM   2267  HG2 MET   160      33.380  37.780  42.720  1.00  0.00           H
ATOM   2268  SD  MET   160      35.070  39.470  42.190  1.00  0.00           S
ATOM   2269  CE  MET   160      36.300  38.330  41.540  1.00  0.00           C
ATOM   2270  HE1 MET   160      37.250  38.900  41.450  1.00  0.00           H
ATOM   2271  HE2 MET   160      36.370  37.340  42.040  1.00  0.00           H
ATOM   2272  HE3 MET   160      36.070  38.060  40.480  1.00  0.00           H
ATOM   2273  C   MET   160      31.780  35.980  41.180  1.00  0.00           C
ATOM   2274  O   MET   160      31.180  36.170  42.270  1.00  0.00           O
ATOM   2275  N   LEU   161      32.140  34.740  40.900  1.00  0.00           N
ATOM   2276  HN  LEU   161      32.580  34.470  40.050  1.00  0.00           H
ATOM   2277  CA  LEU   161      32.020  33.650  41.850  1.00  0.00           C
ATOM   2278  HA  LEU   161      31.770  33.940  42.860  1.00  0.00           H
ATOM   2279  CB  LEU   161      30.850  32.810  41.310  1.00  0.00           C
ATOM   2280  HB1 LEU   161      29.890  33.360  41.410  1.00  0.00           H
ATOM   2281  HB2 LEU   161      31.070  32.730  40.220  1.00  0.00           H
ATOM   2282  CG  LEU   161      30.690  31.340  41.850  1.00  0.00           C
ATOM   2283  HG  LEU   161      31.690  30.840  41.910  1.00  0.00           H
ATOM   2284  CD1 LEU   161      30.140  31.330  43.250  1.00  0.00           C
ATOM   2285 1HD1 LEU   161      29.160  31.840  43.400  1.00  0.00           H
ATOM   2286 2HD1 LEU   161      30.100  30.300  43.670  1.00  0.00           H
ATOM   2287 3HD1 LEU   161      30.780  31.910  43.950  1.00  0.00           H
ATOM   2288  CD2 LEU   161      29.840  30.630  40.820  1.00  0.00           C
ATOM   2289 1HD2 LEU   161      29.710  29.550  41.050  1.00  0.00           H
ATOM   2290 2HD2 LEU   161      28.850  31.110  40.700  1.00  0.00           H
ATOM   2291 3HD2 LEU   161      30.320  30.600  39.820  1.00  0.00           H
ATOM   2292  C   LEU   161      33.370  32.890  41.800  1.00  0.00           C
ATOM   2293  O   LEU   161      34.060  32.930  40.810  1.00  0.00           O
ATOM   2294  N   GLU   162      33.720  32.320  42.960  1.00  0.00           N
ATOM   2295  HN  GLU   162      33.320  32.540  43.850  1.00  0.00           H
ATOM   2296  CA  GLU   162      34.910  31.410  43.030  1.00  0.00           C
ATOM   2297  HA  GLU   162      35.690  31.530  42.290  1.00  0.00           H
ATOM   2298  CB  GLU   162      35.480  31.350  44.510  1.00  0.00           C
ATOM   2299  HB1 GLU   162      34.820  30.790  45.230  1.00  0.00           H
ATOM   2300  HB2 GLU   162      36.400  30.760  44.300  1.00  0.00           H
ATOM   2301  CG  GLU   162      35.800  32.800  45.030  1.00  0.00           C
ATOM   2302  HG1 GLU   162      36.360  33.510  44.380  1.00  0.00           H
ATOM   2303  HG2 GLU   162      34.900  33.330  45.400  1.00  0.00           H
ATOM   2304  CD  GLU   162      36.770  32.580  46.190  1.00  0.00           C
ATOM   2305  OE1 GLU   162      36.680  33.320  47.210  1.00  0.00           O
ATOM   2306  OE2 GLU   162      37.590  31.680  46.110  1.00  0.00           O
ATOM   2307  C   GLU   162      34.420  29.940  42.770  1.00  0.00           C
ATOM   2308  O   GLU   162      33.460  29.480  43.410  1.00  0.00           O
ATOM   2309  N   VAL   163      35.070  29.140  41.930  1.00  0.00           N
ATOM   2310  HN  VAL   163      35.740  29.590  41.340  1.00  0.00           H
ATOM   2311  CA  VAL   163      34.680  27.740  41.600  1.00  0.00           C
ATOM   2312  HA  VAL   163      33.780  27.490  42.140  1.00  0.00           H
ATOM   2313  CB  VAL   163      34.390  27.560  40.090  1.00  0.00           C
ATOM   2314  HB  VAL   163      34.340  26.470  39.890  1.00  0.00           H
ATOM   2315  CG1 VAL   163      33.010  28.170  39.770  1.00  0.00           C
ATOM   2316 1HG1 VAL   163      32.950  28.100  38.660  1.00  0.00           H
ATOM   2317 2HG1 VAL   163      32.140  27.540  40.050  1.00  0.00           H
ATOM   2318 3HG1 VAL   163      32.760  29.180  40.180  1.00  0.00           H
ATOM   2319  CG2 VAL   163      35.420  28.160  39.190  1.00  0.00           C
ATOM   2320 1HG2 VAL   163      35.090  27.890  38.160  1.00  0.00           H
ATOM   2321 2HG2 VAL   163      35.550  29.270  39.180  1.00  0.00           H
ATOM   2322 3HG2 VAL   163      36.390  27.730  39.520  1.00  0.00           H
ATOM   2323  C   VAL   163      35.830  26.770  41.970  1.00  0.00           C
ATOM   2324  O   VAL   163      37.000  26.990  41.690  1.00  0.00           O
ATOM   2325  N   PRO   164      35.570  25.760  42.850  1.00  0.00           N
ATOM   2326  CD  PRO   164      34.300  25.620  43.640  1.00  0.00           C
ATOM   2327  HD1 PRO   164      33.540  25.330  42.880  1.00  0.00           H
ATOM   2328  HD2 PRO   164      33.980  26.560  44.140  1.00  0.00           H
ATOM   2329  CA  PRO   164      36.440  24.570  43.060  1.00  0.00           C
ATOM   2330  HA  PRO   164      37.290  24.820  43.690  1.00  0.00           H
ATOM   2331  CB  PRO   164      35.520  23.590  43.760  1.00  0.00           C
ATOM   2332  HB1 PRO   164      35.030  23.080  42.900  1.00  0.00           H
ATOM   2333  HB2 PRO   164      36.070  22.830  44.370  1.00  0.00           H
ATOM   2334  CG  PRO   164      34.560  24.450  44.560  1.00  0.00           C
ATOM   2335  HG1 PRO   164      33.660  23.850  44.770  1.00  0.00           H
ATOM   2336  HG2 PRO   164      34.960  24.800  45.530  1.00  0.00           H
ATOM   2337  C   PRO   164      37.020  24.030  41.840  1.00  0.00           C
ATOM   2338  O   PRO   164      36.300  23.930  40.860  1.00  0.00           O
ATOM   2339  N   TYR   165      38.330  23.650  41.790  1.00  0.00           N
ATOM   2340  HN  TYR   165      38.880  24.000  42.550  1.00  0.00           H
ATOM   2341  CA  TYR   165      38.910  22.710  40.830  1.00  0.00           C
ATOM   2342  HA  TYR   165      38.750  23.050  39.820  1.00  0.00           H
ATOM   2343  CB  TYR   165      40.470  22.720  40.910  1.00  0.00           C
ATOM   2344  HB1 TYR   165      40.770  22.940  41.960  1.00  0.00           H
ATOM   2345  HB2 TYR   165      40.960  21.780  40.590  1.00  0.00           H
ATOM   2346  CG  TYR   165      41.000  23.990  40.160  1.00  0.00           C
ATOM   2347  CD1 TYR   165      41.060  24.180  38.730  1.00  0.00           C
ATOM   2348  HD1 TYR   165      40.750  23.360  38.100  1.00  0.00           H
ATOM   2349  CE1 TYR   165      41.670  25.290  38.130  1.00  0.00           C
ATOM   2350  HE1 TYR   165      41.890  25.380  37.080  1.00  0.00           H
ATOM   2351  CZ  TYR   165      42.230  26.310  38.990  1.00  0.00           C
ATOM   2352  OH  TYR   165      42.920  27.350  38.370  1.00  0.00           O
ATOM   2353  HH  TYR   165      43.260  27.960  39.020  1.00  0.00           H
ATOM   2354  CD2 TYR   165      41.500  25.040  40.920  1.00  0.00           C
ATOM   2355  HD2 TYR   165      41.440  24.910  41.990  1.00  0.00           H
ATOM   2356  CE2 TYR   165      42.190  26.170  40.350  1.00  0.00           C
ATOM   2357  HE2 TYR   165      42.510  26.940  41.040  1.00  0.00           H
ATOM   2358  C   TYR   165      38.150  21.340  40.850  1.00  0.00           C
ATOM   2359  O   TYR   165      37.760  20.870  41.890  1.00  0.00           O
ATOM   2360  N   VAL   166      37.860  20.650  39.670  1.00  0.00           N
ATOM   2361  HN  VAL   166      38.030  21.010  38.750  1.00  0.00           H
ATOM   2362  CA  VAL   166      37.190  19.360  39.760  1.00  0.00           C
ATOM   2363  HA  VAL   166      37.190  18.900  40.740  1.00  0.00           H
ATOM   2364  CB  VAL   166      35.790  19.190  39.240  1.00  0.00           C
ATOM   2365  HB  VAL   166      35.650  19.460  38.180  1.00  0.00           H
ATOM   2366  CG1 VAL   166      35.220  17.720  39.300  1.00  0.00           C
ATOM   2367 1HG1 VAL   166      34.120  17.750  39.300  1.00  0.00           H
ATOM   2368 2HG1 VAL   166      35.530  17.070  38.450  1.00  0.00           H
ATOM   2369 3HG1 VAL   166      35.540  17.260  40.280  1.00  0.00           H
ATOM   2370  CG2 VAL   166      34.870  20.170  39.960  1.00  0.00           C
ATOM   2371 1HG2 VAL   166      35.270  21.210  39.940  1.00  0.00           H
ATOM   2372 2HG2 VAL   166      33.810  20.070  39.620  1.00  0.00           H
ATOM   2373 3HG2 VAL   166      34.790  19.750  40.980  1.00  0.00           H
ATOM   2374  C   VAL   166      38.070  18.360  39.030  1.00  0.00           C
ATOM   2375  O   VAL   166      38.350  18.520  37.860  1.00  0.00           O
ATOM   2376  N   ASP   167      38.510  17.310  39.790  1.00  0.00           N
ATOM   2377  HN  ASP   167      38.350  17.370  40.770  1.00  0.00           H
ATOM   2378  CA  ASP   167      39.310  16.170  39.470  1.00  0.00           C
ATOM   2379  HA  ASP   167      40.330  16.520  39.530  1.00  0.00           H
ATOM   2380  CB  ASP   167      39.020  15.000  40.490  1.00  0.00           C
ATOM   2381  HB1 ASP   167      37.930  14.750  40.520  1.00  0.00           H
ATOM   2382  HB2 ASP   167      39.590  14.110  40.160  1.00  0.00           H
ATOM   2383  CG  ASP   167      39.620  15.320  41.800  1.00  0.00           C
ATOM   2384  OD1 ASP   167      39.450  16.450  42.330  1.00  0.00           O
ATOM   2385  OD2 ASP   167      40.170  14.370  42.440  1.00  0.00           O
ATOM   2386  C   ASP   167      39.100  15.600  38.050  1.00  0.00           C
ATOM   2387  O   ASP   167      37.980  15.500  37.560  1.00  0.00           O
ATOM   2388  N   ARG   168      40.220  15.160  37.360  1.00  0.00           N
ATOM   2389  HN  ARG   168      41.110  15.210  37.800  1.00  0.00           H
ATOM   2390  CA  ARG   168      40.210  14.690  35.980  1.00  0.00           C
ATOM   2391  HA  ARG   168      39.920  15.510  35.340  1.00  0.00           H
ATOM   2392  CB  ARG   168      41.680  14.360  35.510  1.00  0.00           C
ATOM   2393  HB1 ARG   168      42.230  15.330  35.500  1.00  0.00           H
ATOM   2394  HB2 ARG   168      42.140  13.670  36.260  1.00  0.00           H
ATOM   2395  CG  ARG   168      41.840  13.610  34.160  1.00  0.00           C
ATOM   2396  HG1 ARG   168      42.930  13.570  33.930  1.00  0.00           H
ATOM   2397  HG2 ARG   168      41.500  12.550  34.230  1.00  0.00           H
ATOM   2398  CD  ARG   168      41.120  14.390  33.000  1.00  0.00           C
ATOM   2399  HD1 ARG   168      40.020  14.300  33.150  1.00  0.00           H
ATOM   2400  HD2 ARG   168      41.450  15.440  33.040  1.00  0.00           H
ATOM   2401  NE  ARG   168      41.570  13.760  31.690  1.00  0.00           N
ATOM   2402  HE  ARG   168      42.390  13.190  31.670  1.00  0.00           H
ATOM   2403  CZ  ARG   168      41.030  13.960  30.460  1.00  0.00           C
ATOM   2404  NH1 ARG   168      40.020  14.820  30.260  1.00  0.00           N
ATOM   2405 1HH1 ARG   168      39.630  15.330  31.030  1.00  0.00           H
ATOM   2406 2HH1 ARG   168      39.790  14.920  29.300  1.00  0.00           H
ATOM   2407  NH2 ARG   168      41.480  13.250  29.450  1.00  0.00           N
ATOM   2408 1HH2 ARG   168      42.060  12.440  29.560  1.00  0.00           H
ATOM   2409 2HH2 ARG   168      41.080  13.470  28.560  1.00  0.00           H
ATOM   2410  C   ARG   168      39.340  13.490  35.730  1.00  0.00           C
ATOM   2411  O   ARG   168      38.620  13.280  34.730  1.00  0.00           O
ATOM   2412  N   ASN   169      39.450  12.510  36.650  1.00  0.00           N
ATOM   2413  HN  ASN   169      40.100  12.640  37.400  1.00  0.00           H
ATOM   2414  CA  ASN   169      38.650  11.300  36.620  1.00  0.00           C
ATOM   2415  HA  ASN   169      38.780  10.920  35.620  1.00  0.00           H
ATOM   2416  CB  ASN   169      39.270  10.350  37.710  1.00  0.00           C
ATOM   2417  HB1 ASN   169      39.170  10.730  38.740  1.00  0.00           H
ATOM   2418  HB2 ASN   169      38.550   9.520  37.610  1.00  0.00           H
ATOM   2419  CG  ASN   169      40.650   9.820  37.260  1.00  0.00           C
ATOM   2420  OD1 ASN   169      41.030  10.070  36.100  1.00  0.00           O
ATOM   2421  ND2 ASN   169      41.330   8.940  38.090  1.00  0.00           N
ATOM   2422 1HD2 ASN   169      40.970   8.650  38.980  1.00  0.00           H
ATOM   2423 2HD2 ASN   169      42.230   8.600  37.780  1.00  0.00           H
ATOM   2424  C   ASN   169      37.190  11.530  36.870  1.00  0.00           C
ATOM   2425  O   ASN   169      36.330  10.960  36.200  1.00  0.00           O
ATOM   2426  N   SER   170      36.860  12.450  37.820  1.00  0.00           N
ATOM   2427  HN  SER   170      37.620  12.790  38.370  1.00  0.00           H
ATOM   2428  CA  SER   170      35.490  12.990  38.060  1.00  0.00           C
ATOM   2429  HA  SER   170      34.820  12.170  38.230  1.00  0.00           H
ATOM   2430  CB  SER   170      35.450  14.120  39.140  1.00  0.00           C
ATOM   2431  HB1 SER   170      35.800  13.730  40.120  1.00  0.00           H
ATOM   2432  HB2 SER   170      35.980  15.010  38.740  1.00  0.00           H
ATOM   2433  OG  SER   170      34.120  14.600  39.450  1.00  0.00           O
ATOM   2434  HG1 SER   170      34.210  14.880  40.360  1.00  0.00           H
ATOM   2435  C   SER   170      34.880  13.560  36.850  1.00  0.00           C
ATOM   2436  O   SER   170      33.790  13.220  36.400  1.00  0.00           O
ATOM   2437  N   CYS   171      35.720  14.390  36.110  1.00  0.00           N
ATOM   2438  HN  CYS   171      36.610  14.600  36.500  1.00  0.00           H
ATOM   2439  CA  CYS   171      35.380  15.030  34.890  1.00  0.00           C
ATOM   2440  HA  CYS   171      34.530  15.650  35.140  1.00  0.00           H
ATOM   2441  CB  CYS   171      36.560  15.930  34.510  1.00  0.00           C
ATOM   2442  HB1 CYS   171      36.860  16.420  35.460  1.00  0.00           H
ATOM   2443  HB2 CYS   171      37.440  15.310  34.200  1.00  0.00           H
ATOM   2444  SG  CYS   171      36.080  17.270  33.440  1.00  0.00           S
ATOM   2445  C   CYS   171      35.060  14.140  33.660  1.00  0.00           C
ATOM   2446  O   CYS   171      34.070  14.250  32.980  1.00  0.00           O
ATOM   2447  N   LYS   172      35.950  13.080  33.390  1.00  0.00           N
ATOM   2448  HN  LYS   172      36.850  13.020  33.820  1.00  0.00           H
ATOM   2449  CA  LYS   172      35.600  12.070  32.450  1.00  0.00           C
ATOM   2450  HA  LYS   172      35.430  12.510  31.480  1.00  0.00           H
ATOM   2451  CB  LYS   172      36.720  11.040  32.340  1.00  0.00           C
ATOM   2452  HB1 LYS   172      37.030  10.630  33.330  1.00  0.00           H
ATOM   2453  HB2 LYS   172      36.350  10.220  31.680  1.00  0.00           H
ATOM   2454  CG  LYS   172      38.050  11.640  31.860  1.00  0.00           C
ATOM   2455  HG1 LYS   172      37.930  12.020  30.840  1.00  0.00           H
ATOM   2456  HG2 LYS   172      38.320  12.570  32.400  1.00  0.00           H
ATOM   2457  CD  LYS   172      39.290  10.670  31.850  1.00  0.00           C
ATOM   2458  HD1 LYS   172      40.110  11.240  31.360  1.00  0.00           H
ATOM   2459  HD2 LYS   172      39.580  10.440  32.900  1.00  0.00           H
ATOM   2460  CE  LYS   172      39.070   9.250  31.260  1.00  0.00           C
ATOM   2461  HE1 LYS   172      38.300   8.590  31.690  1.00  0.00           H
ATOM   2462  HE2 LYS   172      38.860   9.580  30.220  1.00  0.00           H
ATOM   2463  NZ  LYS   172      40.340   8.440  31.220  1.00  0.00           N
ATOM   2464  HZ1 LYS   172      40.900   8.410  32.090  1.00  0.00           H
ATOM   2465  HZ2 LYS   172      39.990   7.510  30.950  1.00  0.00           H
ATOM   2466  HZ3 LYS   172      40.940   8.830  30.460  1.00  0.00           H
ATOM   2467  C   LYS   172      34.390  11.230  32.860  1.00  0.00           C
ATOM   2468  O   LYS   172      33.580  10.740  32.030  1.00  0.00           O
ATOM   2469  N   LEU   173      34.190  10.990  34.160  1.00  0.00           N
ATOM   2470  HN  LEU   173      34.990  11.260  34.720  1.00  0.00           H
ATOM   2471  CA  LEU   173      33.010  10.320  34.720  1.00  0.00           C
ATOM   2472  HA  LEU   173      32.900   9.430  34.120  1.00  0.00           H
ATOM   2473  CB  LEU   173      33.290   9.950  36.170  1.00  0.00           C
ATOM   2474  HB1 LEU   173      33.990   9.080  36.220  1.00  0.00           H
ATOM   2475  HB2 LEU   173      33.770  10.810  36.660  1.00  0.00           H
ATOM   2476  CG  LEU   173      32.020   9.600  37.050  1.00  0.00           C
ATOM   2477  HG  LEU   173      31.240  10.380  36.930  1.00  0.00           H
ATOM   2478  CD1 LEU   173      31.430   8.260  36.620  1.00  0.00           C
ATOM   2479 1HD1 LEU   173      30.700   7.880  37.360  1.00  0.00           H
ATOM   2480 2HD1 LEU   173      30.920   8.380  35.630  1.00  0.00           H
ATOM   2481 3HD1 LEU   173      32.210   7.480  36.640  1.00  0.00           H
ATOM   2482  CD2 LEU   173      32.500   9.650  38.500  1.00  0.00           C
ATOM   2483 1HD2 LEU   173      33.280  10.410  38.710  1.00  0.00           H
ATOM   2484 2HD2 LEU   173      31.680  10.000  39.170  1.00  0.00           H
ATOM   2485 3HD2 LEU   173      32.930   8.680  38.830  1.00  0.00           H
ATOM   2486  C   LEU   173      31.740  11.170  34.550  1.00  0.00           C
ATOM   2487  O   LEU   173      30.610  10.710  34.270  1.00  0.00           O
ATOM   2488  N   SER   174      31.820  12.470  34.740  1.00  0.00           N
ATOM   2489  HN  SER   174      32.690  12.780  35.110  1.00  0.00           H
ATOM   2490  CA  SER   174      30.650  13.340  34.660  1.00  0.00           C
ATOM   2491  HA  SER   174      29.760  12.770  34.860  1.00  0.00           H
ATOM   2492  CB  SER   174      30.670  14.420  35.790  1.00  0.00           C
ATOM   2493  HB1 SER   174      31.440  15.210  35.690  1.00  0.00           H
ATOM   2494  HB2 SER   174      29.670  14.860  35.950  1.00  0.00           H
ATOM   2495  OG  SER   174      30.900  13.730  37.090  1.00  0.00           O
ATOM   2496  HG1 SER   174      31.760  13.300  37.010  1.00  0.00           H
ATOM   2497  C   SER   174      30.520  14.080  33.330  1.00  0.00           C
ATOM   2498  O   SER   174      29.990  15.220  33.270  1.00  0.00           O
ATOM   2499  N   SER   175      31.020  13.440  32.270  1.00  0.00           N
ATOM   2500  HN  SER   175      31.640  12.670  32.350  1.00  0.00           H
ATOM   2501  CA  SER   175      30.760  14.000  30.950  1.00  0.00           C
ATOM   2502  HA  SER   175      29.920  14.670  30.980  1.00  0.00           H
ATOM   2503  CB  SER   175      32.030  14.840  30.470  1.00  0.00           C
ATOM   2504  HB1 SER   175      32.170  15.750  31.090  1.00  0.00           H
ATOM   2505  HB2 SER   175      32.850  14.110  30.580  1.00  0.00           H
ATOM   2506  OG  SER   175      31.970  15.120  29.050  1.00  0.00           O
ATOM   2507  HG1 SER   175      32.540  14.440  28.670  1.00  0.00           H
ATOM   2508  C   SER   175      30.410  12.920  30.010  1.00  0.00           C
ATOM   2509  O   SER   175      30.840  11.770  30.220  1.00  0.00           O
ATOM   2510  N   SER   176      29.520  13.150  29.030  1.00  0.00           N
ATOM   2511  HN  SER   176      29.420  14.050  28.650  1.00  0.00           H
ATOM   2512  CA  SER   176      28.970  12.110  28.150  1.00  0.00           C
ATOM   2513  HA  SER   176      28.500  11.290  28.680  1.00  0.00           H
ATOM   2514  CB  SER   176      27.780  12.590  27.180  1.00  0.00           C
ATOM   2515  HB1 SER   176      27.260  11.790  26.600  1.00  0.00           H
ATOM   2516  HB2 SER   176      26.990  13.010  27.830  1.00  0.00           H
ATOM   2517  OG  SER   176      28.280  13.600  26.390  1.00  0.00           O
ATOM   2518  HG1 SER   176      27.860  14.400  26.750  1.00  0.00           H
ATOM   2519  C   SER   176      30.000  11.300  27.200  1.00  0.00           C
ATOM   2520  O   SER   176      29.750  10.100  26.950  1.00  0.00           O
ATOM   2521  N   PHE   177      31.020  11.970  26.740  1.00  0.00           N
ATOM   2522  HN  PHE   177      31.190  12.910  27.030  1.00  0.00           H
ATOM   2523  CA  PHE   177      32.150  11.410  26.070  1.00  0.00           C
ATOM   2524  HA  PHE   177      32.010  10.340  26.060  1.00  0.00           H
ATOM   2525  CB  PHE   177      32.210  11.830  24.620  1.00  0.00           C
ATOM   2526  HB1 PHE   177      32.750  11.110  23.970  1.00  0.00           H
ATOM   2527  HB2 PHE   177      31.200  11.910  24.160  1.00  0.00           H
ATOM   2528  CG  PHE   177      32.800  13.150  24.330  1.00  0.00           C
ATOM   2529  CD1 PHE   177      31.980  14.250  24.670  1.00  0.00           C
ATOM   2530  HD1 PHE   177      31.040  13.940  25.080  1.00  0.00           H
ATOM   2531  CE1 PHE   177      32.470  15.530  24.630  1.00  0.00           C
ATOM   2532  HE1 PHE   177      31.840  16.370  24.860  1.00  0.00           H
ATOM   2533  CZ  PHE   177      33.750  15.760  24.030  1.00  0.00           C
ATOM   2534  HZ  PHE   177      34.130  16.770  24.050  1.00  0.00           H
ATOM   2535  CD2 PHE   177      34.050  13.360  23.820  1.00  0.00           C
ATOM   2536  HD2 PHE   177      34.730  12.560  23.530  1.00  0.00           H
ATOM   2537  CE2 PHE   177      34.570  14.730  23.580  1.00  0.00           C
ATOM   2538  HE2 PHE   177      35.550  14.870  23.150  1.00  0.00           H
ATOM   2539  C   PHE   177      33.420  11.830  26.830  1.00  0.00           C
ATOM   2540  O   PHE   177      33.270  12.880  27.540  1.00  0.00           O
ATOM   2541  N   ILE   178      34.470  11.110  26.790  1.00  0.00           N
ATOM   2542  HN  ILE   178      34.530  10.300  26.200  1.00  0.00           H
ATOM   2543  CA  ILE   178      35.740  11.420  27.380  1.00  0.00           C
ATOM   2544  HA  ILE   178      35.480  11.760  28.360  1.00  0.00           H
ATOM   2545  CB  ILE   178      36.640  10.130  27.490  1.00  0.00           C
ATOM   2546  HB  ILE   178      36.550   9.650  26.500  1.00  0.00           H
ATOM   2547  CG2 ILE   178      38.100  10.540  27.640  1.00  0.00           C
ATOM   2548 1HG2 ILE   178      38.830   9.690  27.750  1.00  0.00           H
ATOM   2549 2HG2 ILE   178      38.540  11.090  26.780  1.00  0.00           H
ATOM   2550 3HG2 ILE   178      38.230  11.130  28.570  1.00  0.00           H
ATOM   2551  CG1 ILE   178      36.130   9.160  28.600  1.00  0.00           C
ATOM   2552 1HG1 ILE   178      36.220   9.570  29.630  1.00  0.00           H
ATOM   2553 2HG1 ILE   178      35.030   9.120  28.440  1.00  0.00           H
ATOM   2554  CD  ILE   178      36.650   7.760  28.480  1.00  0.00           C
ATOM   2555  HD1 ILE   178      36.160   7.130  29.260  1.00  0.00           H
ATOM   2556  HD2 ILE   178      36.500   7.260  27.500  1.00  0.00           H
ATOM   2557  HD3 ILE   178      37.730   7.770  28.760  1.00  0.00           H
ATOM   2558  C   ILE   178      36.330  12.670  26.720  1.00  0.00           C
ATOM   2559  O   ILE   178      36.810  12.600  25.550  1.00  0.00           O
ATOM   2560  N   ILE   179      36.470  13.780  27.440  1.00  0.00           N
ATOM   2561  HN  ILE   179      36.170  13.760  28.380  1.00  0.00           H
ATOM   2562  CA  ILE   179      37.170  14.940  27.030  1.00  0.00           C
ATOM   2563  HA  ILE   179      36.820  14.960  26.000  1.00  0.00           H
ATOM   2564  CB  ILE   179      36.670  16.200  27.750  1.00  0.00           C
ATOM   2565  HB  ILE   179      37.100  17.080  27.240  1.00  0.00           H
ATOM   2566  CG2 ILE   179      35.140  16.260  27.470  1.00  0.00           C
ATOM   2567 1HG2 ILE   179      34.710  17.230  27.780  1.00  0.00           H
ATOM   2568 2HG2 ILE   179      34.790  16.080  26.420  1.00  0.00           H
ATOM   2569 3HG2 ILE   179      34.580  15.490  28.050  1.00  0.00           H
ATOM   2570  CG1 ILE   179      37.100  16.310  29.250  1.00  0.00           C
ATOM   2571 1HG1 ILE   179      38.180  16.560  29.370  1.00  0.00           H
ATOM   2572 2HG1 ILE   179      36.520  17.210  29.550  1.00  0.00           H
ATOM   2573  CD  ILE   179      36.660  15.140  30.200  1.00  0.00           C
ATOM   2574  HD1 ILE   179      36.810  15.430  31.280  1.00  0.00           H
ATOM   2575  HD2 ILE   179      35.590  14.970  29.990  1.00  0.00           H
ATOM   2576  HD3 ILE   179      37.280  14.250  29.950  1.00  0.00           H
ATOM   2577  C   ILE   179      38.690  14.830  26.990  1.00  0.00           C
ATOM   2578  O   ILE   179      39.300  14.110  27.780  1.00  0.00           O
ATOM   2579  N   THR   180      39.410  15.520  26.010  1.00  0.00           N
ATOM   2580  HN  THR   180      39.010  15.880  25.180  1.00  0.00           H
ATOM   2581  CA  THR   180      40.830  15.720  25.950  1.00  0.00           C
ATOM   2582  HA  THR   180      41.220  14.720  25.980  1.00  0.00           H
ATOM   2583  CB  THR   180      41.140  16.520  24.700  1.00  0.00           C
ATOM   2584  HB  THR   180      42.210  16.650  24.470  1.00  0.00           H
ATOM   2585  OG1 THR   180      40.630  17.810  24.700  1.00  0.00           O
ATOM   2586  HG1 THR   180      39.730  17.770  24.370  1.00  0.00           H
ATOM   2587  CG2 THR   180      40.580  15.720  23.510  1.00  0.00           C
ATOM   2588 1HG2 THR   180      39.510  15.450  23.590  1.00  0.00           H
ATOM   2589 2HG2 THR   180      40.790  16.340  22.610  1.00  0.00           H
ATOM   2590 3HG2 THR   180      41.080  14.750  23.260  1.00  0.00           H
ATOM   2591  C   THR   180      41.430  16.390  27.290  1.00  0.00           C
ATOM   2592  O   THR   180      40.670  16.770  28.220  1.00  0.00           O
ATOM   2593  N   GLN   181      42.740  16.590  27.390  1.00  0.00           N
ATOM   2594  HN  GLN   181      43.330  16.420  26.610  1.00  0.00           H
ATOM   2595  CA  GLN   181      43.400  17.210  28.560  1.00  0.00           C
ATOM   2596  HA  GLN   181      42.720  17.390  29.380  1.00  0.00           H
ATOM   2597  CB  GLN   181      44.430  16.310  29.180  1.00  0.00           C
ATOM   2598  HB1 GLN   181      44.870  17.010  29.920  1.00  0.00           H
ATOM   2599  HB2 GLN   181      43.940  15.490  29.740  1.00  0.00           H
ATOM   2600  CG  GLN   181      45.570  15.570  28.270  1.00  0.00           C
ATOM   2601  HG1 GLN   181      46.420  15.180  28.860  1.00  0.00           H
ATOM   2602  HG2 GLN   181      45.220  14.680  27.720  1.00  0.00           H
ATOM   2603  CD  GLN   181      46.090  16.520  27.120  1.00  0.00           C
ATOM   2604  OE1 GLN   181      45.820  16.430  25.950  1.00  0.00           O
ATOM   2605  NE2 GLN   181      46.870  17.510  27.660  1.00  0.00           N
ATOM   2606 1HE2 GLN   181      47.020  17.580  28.640  1.00  0.00           H
ATOM   2607 2HE2 GLN   181      46.950  18.310  27.060  1.00  0.00           H
ATOM   2608  C   GLN   181      43.670  18.710  28.280  1.00  0.00           C
ATOM   2609  O   GLN   181      44.460  19.450  28.900  1.00  0.00           O
ATOM   2610  N   ASN   182      42.960  19.230  27.290  1.00  0.00           N
ATOM   2611  HN  ASN   182      42.460  18.700  26.610  1.00  0.00           H
ATOM   2612  CA  ASN   182      42.740  20.730  27.010  1.00  0.00           C
ATOM   2613  HA  ASN   182      43.620  21.220  27.400  1.00  0.00           H
ATOM   2614  CB  ASN   182      42.510  21.050  25.500  1.00  0.00           C
ATOM   2615  HB1 ASN   182      41.710  20.440  25.040  1.00  0.00           H
ATOM   2616  HB2 ASN   182      42.220  22.120  25.370  1.00  0.00           H
ATOM   2617  CG  ASN   182      43.800  20.720  24.710  1.00  0.00           C
ATOM   2618  OD1 ASN   182      44.870  20.300  25.230  1.00  0.00           O
ATOM   2619  ND2 ASN   182      43.800  21.030  23.350  1.00  0.00           N
ATOM   2620 1HD2 ASN   182      42.990  21.330  22.850  1.00  0.00           H
ATOM   2621 2HD2 ASN   182      44.630  20.800  22.840  1.00  0.00           H
ATOM   2622  C   ASN   182      41.460  21.200  27.670  1.00  0.00           C
ATOM   2623  O   ASN   182      41.150  22.360  27.520  1.00  0.00           O
ATOM   2624  N   MET   183      40.870  20.330  28.500  1.00  0.00           N
ATOM   2625  HN  MET   183      41.310  19.440  28.590  1.00  0.00           H
ATOM   2626  CA  MET   183      39.620  20.520  29.040  1.00  0.00           C
ATOM   2627  HA  MET   183      39.350  21.570  28.940  1.00  0.00           H
ATOM   2628  CB  MET   183      38.490  19.660  28.350  1.00  0.00           C
ATOM   2629  HB1 MET   183      38.760  18.590  28.500  1.00  0.00           H
ATOM   2630  HB2 MET   183      37.550  19.860  28.890  1.00  0.00           H
ATOM   2631  CG  MET   183      38.170  19.900  26.910  1.00  0.00           C
ATOM   2632  HG1 MET   183      39.070  19.650  26.320  1.00  0.00           H
ATOM   2633  HG2 MET   183      37.360  19.230  26.570  1.00  0.00           H
ATOM   2634  SD  MET   183      37.600  21.610  26.590  1.00  0.00           S
ATOM   2635  CE  MET   183      38.570  22.010  25.130  1.00  0.00           C
ATOM   2636  HE1 MET   183      38.040  21.760  24.190  1.00  0.00           H
ATOM   2637  HE2 MET   183      38.720  23.110  25.010  1.00  0.00           H
ATOM   2638  HE3 MET   183      39.550  21.500  25.100  1.00  0.00           H
ATOM   2639  C   MET   183      39.700  20.320  30.500  1.00  0.00           C
ATOM   2640  O   MET   183      40.270  19.310  30.880  1.00  0.00           O
ATOM   2641  N   PHE   184      39.070  21.160  31.350  1.00  0.00           N
ATOM   2642  HN  PHE   184      38.580  21.920  30.950  1.00  0.00           H
ATOM   2643  CA  PHE   184      39.130  20.880  32.800  1.00  0.00           C
ATOM   2644  HA  PHE   184      39.260  19.820  32.950  1.00  0.00           H
ATOM   2645  CB  PHE   184      40.170  21.690  33.700  1.00  0.00           C
ATOM   2646  HB1 PHE   184      40.180  21.180  34.690  1.00  0.00           H
ATOM   2647  HB2 PHE   184      41.190  21.670  33.280  1.00  0.00           H
ATOM   2648  CG  PHE   184      39.950  23.210  33.940  1.00  0.00           C
ATOM   2649  CD1 PHE   184      40.600  24.160  33.050  1.00  0.00           C
ATOM   2650  HD1 PHE   184      41.050  23.840  32.130  1.00  0.00           H
ATOM   2651  CE1 PHE   184      40.710  25.510  33.450  1.00  0.00           C
ATOM   2652  HE1 PHE   184      41.280  26.130  32.770  1.00  0.00           H
ATOM   2653  CZ  PHE   184      40.110  25.990  34.590  1.00  0.00           C
ATOM   2654  HZ  PHE   184      40.260  27.020  34.880  1.00  0.00           H
ATOM   2655  CD2 PHE   184      39.370  23.720  35.120  1.00  0.00           C
ATOM   2656  HD2 PHE   184      38.750  23.050  35.690  1.00  0.00           H
ATOM   2657  CE2 PHE   184      39.340  25.100  35.320  1.00  0.00           C
ATOM   2658  HE2 PHE   184      39.020  25.340  36.330  1.00  0.00           H
ATOM   2659  C   PHE   184      37.710  21.010  33.230  1.00  0.00           C
ATOM   2660  O   PHE   184      36.890  21.670  32.560  1.00  0.00           O
ATOM   2661  N   CYS   185      37.420  20.450  34.440  1.00  0.00           N
ATOM   2662  HN  CYS   185      38.050  19.830  34.890  1.00  0.00           H
ATOM   2663  CA  CYS   185      36.130  20.620  35.080  1.00  0.00           C
ATOM   2664  HA  CYS   185      35.450  20.930  34.290  1.00  0.00           H
ATOM   2665  CB  CYS   185      35.610  19.270  35.610  1.00  0.00           C
ATOM   2666  HB1 CYS   185      36.380  18.640  36.100  1.00  0.00           H
ATOM   2667  HB2 CYS   185      34.800  19.560  36.330  1.00  0.00           H
ATOM   2668  SG  CYS   185      34.640  18.260  34.450  1.00  0.00           S
ATOM   2669  C   CYS   185      36.270  21.590  36.230  1.00  0.00           C
ATOM   2670  O   CYS   185      37.130  21.510  37.060  1.00  0.00           O
ATOM   2671  N   ALA   186      35.340  22.560  36.420  1.00  0.00           N
ATOM   2672  HN  ALA   186      34.560  22.510  35.800  1.00  0.00           H
ATOM   2673  CA  ALA   186      35.300  23.410  37.580  1.00  0.00           C
ATOM   2674  HA  ALA   186      35.610  22.780  38.410  1.00  0.00           H
ATOM   2675  CB  ALA   186      36.110  24.640  37.610  1.00  0.00           C
ATOM   2676  HB1 ALA   186      36.030  25.230  38.550  1.00  0.00           H
ATOM   2677  HB2 ALA   186      37.170  24.460  37.320  1.00  0.00           H
ATOM   2678  HB3 ALA   186      35.730  25.320  36.820  1.00  0.00           H
ATOM   2679  C   ALA   186      33.890  23.780  38.120  1.00  0.00           C
ATOM   2680  O   ALA   186      32.940  24.120  37.380  1.00  0.00           O
ATOM   2681  N   GLY   187      33.600  23.640  39.390  1.00  0.00           N
ATOM   2682  HN  GLY   187      34.310  23.300  40.010  1.00  0.00           H
ATOM   2683  CA  GLY   187      32.310  23.980  39.970  1.00  0.00           C
ATOM   2684  HA1 GLY   187      32.340  25.060  40.120  1.00  0.00           H
ATOM   2685  HA2 GLY   187      31.510  23.880  39.260  1.00  0.00           H
ATOM   2686  C   GLY   187      31.960  23.270  41.260  1.00  0.00           C
ATOM   2687  O   GLY   187      32.700  22.360  41.710  1.00  0.00           O
ATOM   2688  N   TYR   188      30.870  23.740  41.970  1.00  0.00           N
ATOM   2689  HN  TYR   188      30.360  24.460  41.490  1.00  0.00           H
ATOM   2690  CA  TYR   188      30.430  23.140  43.230  1.00  0.00           C
ATOM   2691  HA  TYR   188      31.350  23.040  43.790  1.00  0.00           H
ATOM   2692  CB  TYR   188      29.570  24.040  44.080  1.00  0.00           C
ATOM   2693  HB1 TYR   188      28.580  24.260  43.610  1.00  0.00           H
ATOM   2694  HB2 TYR   188      29.180  23.560  45.000  1.00  0.00           H
ATOM   2695  CG  TYR   188      30.320  25.280  44.610  1.00  0.00           C
ATOM   2696  CD1 TYR   188      31.040  25.200  45.850  1.00  0.00           C
ATOM   2697  HD1 TYR   188      31.070  24.310  46.470  1.00  0.00           H
ATOM   2698  CE1 TYR   188      31.660  26.360  46.300  1.00  0.00           C
ATOM   2699  HE1 TYR   188      32.240  26.270  47.210  1.00  0.00           H
ATOM   2700  CZ  TYR   188      31.710  27.510  45.540  1.00  0.00           C
ATOM   2701  OH  TYR   188      32.700  28.510  45.870  1.00  0.00           O
ATOM   2702  HH  TYR   188      32.830  29.010  45.060  1.00  0.00           H
ATOM   2703  CD2 TYR   188      30.330  26.450  43.880  1.00  0.00           C
ATOM   2704  HD2 TYR   188      29.880  26.450  42.900  1.00  0.00           H
ATOM   2705  CE2 TYR   188      31.080  27.620  44.330  1.00  0.00           C
ATOM   2706  HE2 TYR   188      31.070  28.430  43.620  1.00  0.00           H
ATOM   2707  C   TYR   188      29.930  21.670  43.110  1.00  0.00           C
ATOM   2708  O   TYR   188      29.450  21.310  42.050  1.00  0.00           O
ATOM   2709  N   ASP   189      30.080  20.820  44.140  1.00  0.00           N
ATOM   2710  HN  ASP   189      30.470  21.010  45.040  1.00  0.00           H
ATOM   2711  CA  ASP   189      29.330  19.540  44.110  1.00  0.00           C
ATOM   2712  HA  ASP   189      28.950  19.260  43.130  1.00  0.00           H
ATOM   2713  CB  ASP   189      30.190  18.370  44.780  1.00  0.00           C
ATOM   2714  HB1 ASP   189      29.700  17.370  44.760  1.00  0.00           H
ATOM   2715  HB2 ASP   189      31.050  18.280  44.080  1.00  0.00           H
ATOM   2716  CG  ASP   189      30.700  18.660  46.120  1.00  0.00           C
ATOM   2717  OD1 ASP   189      30.930  17.640  46.760  1.00  0.00           O
ATOM   2718  OD2 ASP   189      30.820  19.840  46.530  1.00  0.00           O
ATOM   2719  C   ASP   189      28.040  19.600  44.940  1.00  0.00           C
ATOM   2720  O   ASP   189      27.300  18.640  45.110  1.00  0.00           O
ATOM   2721  N   THR   190      27.730  20.750  45.520  1.00  0.00           N
ATOM   2722  HN  THR   190      28.360  21.520  45.520  1.00  0.00           H
ATOM   2723  CA  THR   190      26.590  21.070  46.370  1.00  0.00           C
ATOM   2724  HA  THR   190      25.830  20.300  46.280  1.00  0.00           H
ATOM   2725  CB  THR   190      27.040  21.200  47.840  1.00  0.00           C
ATOM   2726  HB  THR   190      27.550  20.290  48.210  1.00  0.00           H
ATOM   2727  OG1 THR   190      25.990  21.540  48.660  1.00  0.00           O
ATOM   2728  HG1 THR   190      26.240  21.310  49.560  1.00  0.00           H
ATOM   2729  CG2 THR   190      28.220  22.280  48.050  1.00  0.00           C
ATOM   2730 1HG2 THR   190      29.120  21.820  47.560  1.00  0.00           H
ATOM   2731 2HG2 THR   190      28.020  23.280  47.620  1.00  0.00           H
ATOM   2732 3HG2 THR   190      28.420  22.150  49.130  1.00  0.00           H
ATOM   2733  C   THR   190      26.090  22.350  45.770  1.00  0.00           C
ATOM   2734  O   THR   190      26.760  22.790  44.860  1.00  0.00           O
ATOM   2735  N   LYS   191      24.870  22.790  46.180  1.00  0.00           N
ATOM   2736  HN  LYS   191      24.430  22.180  46.840  1.00  0.00           H
ATOM   2737  CA  LYS   191      24.160  24.090  45.850  1.00  0.00           C
ATOM   2738  HA  LYS   191      23.100  23.890  45.910  1.00  0.00           H
ATOM   2739  CB  LYS   191      24.340  25.200  46.930  1.00  0.00           C
ATOM   2740  HB1 LYS   191      23.960  26.180  46.590  1.00  0.00           H
ATOM   2741  HB2 LYS   191      23.710  24.770  47.740  1.00  0.00           H
ATOM   2742  CG  LYS   191      25.760  25.320  47.600  1.00  0.00           C
ATOM   2743  HG1 LYS   191      25.580  26.030  48.430  1.00  0.00           H
ATOM   2744  HG2 LYS   191      26.070  24.380  48.090  1.00  0.00           H
ATOM   2745  CD  LYS   191      26.850  25.950  46.700  1.00  0.00           C
ATOM   2746  HD1 LYS   191      27.310  25.130  46.080  1.00  0.00           H
ATOM   2747  HD2 LYS   191      26.340  26.630  45.990  1.00  0.00           H
ATOM   2748  CE  LYS   191      27.910  26.580  47.580  1.00  0.00           C
ATOM   2749  HE1 LYS   191      28.250  25.930  48.410  1.00  0.00           H
ATOM   2750  HE2 LYS   191      28.820  26.730  46.970  1.00  0.00           H
ATOM   2751  NZ  LYS   191      27.500  27.860  48.000  1.00  0.00           N
ATOM   2752  HZ1 LYS   191      27.610  28.630  47.310  1.00  0.00           H
ATOM   2753  HZ2 LYS   191      26.510  27.890  48.280  1.00  0.00           H
ATOM   2754  HZ3 LYS   191      28.030  28.150  48.850  1.00  0.00           H
ATOM   2755  C   LYS   191      24.210  24.730  44.410  1.00  0.00           C
ATOM   2756  O   LYS   191      24.760  24.290  43.370  1.00  0.00           O
ATOM   2757  N   GLN   192      23.460  25.830  44.250  1.00  0.00           N
ATOM   2758  HN  GLN   192      23.170  26.370  45.040  1.00  0.00           H
ATOM   2759  CA  GLN   192      23.090  26.370  42.910  1.00  0.00           C
ATOM   2760  HA  GLN   192      23.090  25.540  42.200  1.00  0.00           H
ATOM   2761  CB  GLN   192      21.580  26.890  42.890  1.00  0.00           C
ATOM   2762  HB1 GLN   192      21.600  27.550  42.000  1.00  0.00           H
ATOM   2763  HB2 GLN   192      20.890  26.080  42.590  1.00  0.00           H
ATOM   2764  CG  GLN   192      21.030  27.660  44.160  1.00  0.00           C
ATOM   2765  HG1 GLN   192      20.040  28.120  43.960  1.00  0.00           H
ATOM   2766  HG2 GLN   192      20.810  26.970  45.000  1.00  0.00           H
ATOM   2767  CD  GLN   192      22.130  28.680  44.480  1.00  0.00           C
ATOM   2768  OE1 GLN   192      23.030  28.500  45.350  1.00  0.00           O
ATOM   2769  NE2 GLN   192      22.070  29.920  43.910  1.00  0.00           N
ATOM   2770 1HE2 GLN   192      21.370  30.080  43.200  1.00  0.00           H
ATOM   2771 2HE2 GLN   192      22.510  30.690  44.380  1.00  0.00           H
ATOM   2772  C   GLN   192      24.080  27.340  42.350  1.00  0.00           C
ATOM   2773  O   GLN   192      23.950  27.760  41.210  1.00  0.00           O
ATOM   2774  N   GLU   193      25.120  27.730  43.170  1.00  0.00           N
ATOM   2775  HN  GLU   193      25.290  27.180  43.970  1.00  0.00           H
ATOM   2776  CA  GLU   193      26.180  28.720  42.730  1.00  0.00           C
ATOM   2777  HA  GLU   193      25.590  29.530  42.330  1.00  0.00           H
ATOM   2778  CB  GLU   193      27.130  29.290  43.830  1.00  0.00           C
ATOM   2779  HB1 GLU   193      27.560  28.400  44.340  1.00  0.00           H
ATOM   2780  HB2 GLU   193      27.930  29.920  43.380  1.00  0.00           H
ATOM   2781  CG  GLU   193      26.300  30.200  44.760  1.00  0.00           C
ATOM   2782  HG1 GLU   193      25.900  30.930  44.020  1.00  0.00           H
ATOM   2783  HG2 GLU   193      25.490  29.590  45.230  1.00  0.00           H
ATOM   2784  CD  GLU   193      27.030  30.970  45.850  1.00  0.00           C
ATOM   2785  OE1 GLU   193      27.520  30.270  46.800  1.00  0.00           O
ATOM   2786  OE2 GLU   193      27.260  32.200  45.810  1.00  0.00           O
ATOM   2787  C   GLU   193      26.990  28.110  41.600  1.00  0.00           C
ATOM   2788  O   GLU   193      27.720  27.150  41.890  1.00  0.00           O
ATOM   2789  N   ASP   194      26.870  28.660  40.390  1.00  0.00           N
ATOM   2790  HN  ASP   194      26.330  29.440  40.090  1.00  0.00           H
ATOM   2791  CA  ASP   194      27.550  28.060  39.220  1.00  0.00           C
ATOM   2792  HA  ASP   194      28.590  27.980  39.510  1.00  0.00           H
ATOM   2793  CB  ASP   194      26.860  26.710  38.890  1.00  0.00           C
ATOM   2794  HB1 ASP   194      26.680  26.070  39.780  1.00  0.00           H
ATOM   2795  HB2 ASP   194      25.790  26.930  38.660  1.00  0.00           H
ATOM   2796  CG  ASP   194      27.450  25.760  37.830  1.00  0.00           C
ATOM   2797  OD1 ASP   194      28.670  25.890  37.490  1.00  0.00           O
ATOM   2798  OD2 ASP   194      26.710  24.850  37.320  1.00  0.00           O
ATOM   2799  C   ASP   194      27.470  28.980  38.010  1.00  0.00           C
ATOM   2800  O   ASP   194      27.200  30.220  38.210  1.00  0.00           O
ATOM   2801  N   ALA   195      27.680  28.580  36.740  1.00  0.00           N
ATOM   2802  HN  ALA   195      27.990  27.650  36.580  1.00  0.00           H
ATOM   2803  CA  ALA   195      27.790  29.530  35.580  1.00  0.00           C
ATOM   2804  HA  ALA   195      27.280  30.430  35.880  1.00  0.00           H
ATOM   2805  CB  ALA   195      29.290  29.830  35.200  1.00  0.00           C
ATOM   2806  HB1 ALA   195      29.730  30.300  36.100  1.00  0.00           H
ATOM   2807  HB2 ALA   195      29.810  28.870  34.960  1.00  0.00           H
ATOM   2808  HB3 ALA   195      29.490  30.460  34.310  1.00  0.00           H
ATOM   2809  C   ALA   195      26.950  29.070  34.460  1.00  0.00           C
ATOM   2810  O   ALA   195      26.880  27.930  34.130  1.00  0.00           O
ATOM   2811  N   CYS   196      26.220  29.970  33.810  1.00  0.00           N
ATOM   2812  HN  CYS   196      26.340  30.900  34.140  1.00  0.00           H
ATOM   2813  CA  CYS   196      25.300  29.570  32.750  1.00  0.00           C
ATOM   2814  HA  CYS   196      25.740  28.840  32.110  1.00  0.00           H
ATOM   2815  CB  CYS   196      23.950  28.910  33.090  1.00  0.00           C
ATOM   2816  HB1 CYS   196      23.420  28.540  32.180  1.00  0.00           H
ATOM   2817  HB2 CYS   196      24.180  27.990  33.660  1.00  0.00           H
ATOM   2818  SG  CYS   196      22.860  29.800  34.220  1.00  0.00           S
ATOM   2819  C   CYS   196      24.990  30.790  31.890  1.00  0.00           C
ATOM   2820  O   CYS   196      25.310  31.900  32.310  1.00  0.00           O
ATOM   2821  N   GLN   197      24.550  30.540  30.650  1.00  0.00           N
ATOM   2822  HN  GLN   197      24.530  29.610  30.300  1.00  0.00           H
ATOM   2823  CA  GLN   197      23.760  31.490  29.890  1.00  0.00           C
ATOM   2824  HA  GLN   197      24.190  31.140  28.960  1.00  0.00           H
ATOM   2825  CB  GLN   197      22.250  31.160  29.870  1.00  0.00           C
ATOM   2826  HB1 GLN   197      21.920  31.060  30.930  1.00  0.00           H
ATOM   2827  HB2 GLN   197      21.770  32.120  29.600  1.00  0.00           H
ATOM   2828  CG  GLN   197      21.890  30.030  28.900  1.00  0.00           C
ATOM   2829  HG1 GLN   197      22.460  30.110  27.950  1.00  0.00           H
ATOM   2830  HG2 GLN   197      22.200  29.030  29.280  1.00  0.00           H
ATOM   2831  CD  GLN   197      20.350  29.910  28.590  1.00  0.00           C
ATOM   2832  OE1 GLN   197      19.620  29.010  28.980  1.00  0.00           O
ATOM   2833  NE2 GLN   197      19.940  30.890  27.800  1.00  0.00           N
ATOM   2834 1HE2 GLN   197      20.560  31.130  27.070  1.00  0.00           H
ATOM   2835 2HE2 GLN   197      18.940  30.940  27.660  1.00  0.00           H
ATOM   2836  C   GLN   197      23.970  32.990  30.030  1.00  0.00           C
ATOM   2837  O   GLN   197      23.200  33.680  30.670  1.00  0.00           O
ATOM   2838  N   GLY   198      25.050  33.530  29.410  1.00  0.00           N
ATOM   2839  HN  GLY   198      25.500  32.810  28.880  1.00  0.00           H
ATOM   2840  CA  GLY   198      25.510  34.890  29.350  1.00  0.00           C
ATOM   2841  HA1 GLY   198      25.460  35.240  28.330  1.00  0.00           H
ATOM   2842  HA2 GLY   198      24.870  35.470  30.000  1.00  0.00           H
ATOM   2843  C   GLY   198      26.890  35.050  29.780  1.00  0.00           C
ATOM   2844  O   GLY   198      27.640  35.890  29.310  1.00  0.00           O
ATOM   2845  N   ASP   199      27.420  34.200  30.730  1.00  0.00           N
ATOM   2846  HN  ASP   199      26.750  33.570  31.120  1.00  0.00           H
ATOM   2847  CA  ASP   199      28.780  34.100  31.190  1.00  0.00           C
ATOM   2848  HA  ASP   199      29.000  35.150  31.380  1.00  0.00           H
ATOM   2849  CB  ASP   199      28.780  33.170  32.380  1.00  0.00           C
ATOM   2850  HB1 ASP   199      28.420  32.140  32.190  1.00  0.00           H
ATOM   2851  HB2 ASP   199      29.830  33.020  32.700  1.00  0.00           H
ATOM   2852  CG  ASP   199      28.020  33.680  33.620  1.00  0.00           C
ATOM   2853  OD1 ASP   199      27.810  34.840  34.010  1.00  0.00           O
ATOM   2854  OD2 ASP   199      27.710  32.720  34.420  1.00  0.00           O
ATOM   2855  C   ASP   199      29.710  33.600  30.220  1.00  0.00           C
ATOM   2856  O   ASP   199      30.920  33.800  30.390  1.00  0.00           O
ATOM   2857  N   SER   200      29.210  32.870  29.180  1.00  0.00           N
ATOM   2858  HN  SER   200      28.220  32.800  29.180  1.00  0.00           H
ATOM   2859  CA  SER   200      29.910  32.340  28.030  1.00  0.00           C
ATOM   2860  HA  SER   200      30.380  31.460  28.450  1.00  0.00           H
ATOM   2861  CB  SER   200      28.890  31.790  26.870  1.00  0.00           C
ATOM   2862  HB1 SER   200      28.590  32.660  26.270  1.00  0.00           H
ATOM   2863  HB2 SER   200      29.290  31.080  26.110  1.00  0.00           H
ATOM   2864  OG  SER   200      27.540  31.460  27.380  1.00  0.00           O
ATOM   2865  HG1 SER   200      26.930  32.100  27.010  1.00  0.00           H
ATOM   2866  C   SER   200      30.910  33.180  27.360  1.00  0.00           C
ATOM   2867  O   SER   200      30.830  34.370  27.440  1.00  0.00           O
ATOM   2868  N   GLY   201      32.010  32.600  26.780  1.00  0.00           N
ATOM   2869  HN  GLY   201      32.010  31.610  26.590  1.00  0.00           H
ATOM   2870  CA  GLY   201      33.140  33.340  26.320  1.00  0.00           C
ATOM   2871  HA1 GLY   201      33.710  32.670  25.700  1.00  0.00           H
ATOM   2872  HA2 GLY   201      32.760  34.100  25.650  1.00  0.00           H
ATOM   2873  C   GLY   201      34.050  34.050  27.290  1.00  0.00           C
ATOM   2874  O   GLY   201      35.160  34.400  26.930  1.00  0.00           O
ATOM   2875  N   GLY   202      33.610  34.310  28.560  1.00  0.00           N
ATOM   2876  HN  GLY   202      32.660  34.070  28.760  1.00  0.00           H
ATOM   2877  CA  GLY   202      34.370  34.910  29.590  1.00  0.00           C
ATOM   2878  HA1 GLY   202      34.790  35.850  29.280  1.00  0.00           H
ATOM   2879  HA2 GLY   202      33.760  34.950  30.490  1.00  0.00           H
ATOM   2880  C   GLY   202      35.540  34.020  30.010  1.00  0.00           C
ATOM   2881  O   GLY   202      35.680  32.880  29.620  1.00  0.00           O
ATOM   2882  N   PRO   203      36.450  34.650  30.710  1.00  0.00           N
ATOM   2883  CD  PRO   203      36.520  36.070  31.110  1.00  0.00           C
ATOM   2884  HD1 PRO   203      35.620  36.410  31.650  1.00  0.00           H
ATOM   2885  HD2 PRO   203      36.590  36.630  30.150  1.00  0.00           H
ATOM   2886  CA  PRO   203      37.630  34.000  31.150  1.00  0.00           C
ATOM   2887  HA  PRO   203      37.930  33.270  30.410  1.00  0.00           H
ATOM   2888  CB  PRO   203      38.650  35.090  31.280  1.00  0.00           C
ATOM   2889  HB1 PRO   203      39.530  34.890  31.930  1.00  0.00           H
ATOM   2890  HB2 PRO   203      38.930  35.470  30.280  1.00  0.00           H
ATOM   2891  CG  PRO   203      37.830  36.280  31.840  1.00  0.00           C
ATOM   2892  HG1 PRO   203      37.620  36.300  32.930  1.00  0.00           H
ATOM   2893  HG2 PRO   203      38.420  37.140  31.460  1.00  0.00           H
ATOM   2894  C   PRO   203      37.380  33.350  32.510  1.00  0.00           C
ATOM   2895  O   PRO   203      36.560  33.750  33.310  1.00  0.00           O
ATOM   2896  N   HIS   204      38.070  32.230  32.860  1.00  0.00           N
ATOM   2897  HN  HIS   204      38.660  31.850  32.170  1.00  0.00           H
ATOM   2898  CA  HIS   204      38.360  31.750  34.180  1.00  0.00           C
ATOM   2899  HA  HIS   204      37.660  32.200  34.860  1.00  0.00           H
ATOM   2900  CB  HIS   204      38.200  30.220  34.360  1.00  0.00           C
ATOM   2901  HB1 HIS   204      37.090  30.180  34.360  1.00  0.00           H
ATOM   2902  HB2 HIS   204      38.640  29.630  33.530  1.00  0.00           H
ATOM   2903  ND1 HIS   204      39.910  29.340  35.940  1.00  0.00           N
ATOM   2904  CG  HIS   204      38.580  29.580  35.660  1.00  0.00           C
ATOM   2905  CE1 HIS   204      39.940  28.630  37.040  1.00  0.00           C
ATOM   2906  HE1 HIS   204      40.850  28.440  37.600  1.00  0.00           H
ATOM   2907  NE2 HIS   204      38.680  28.400  37.520  1.00  0.00           N
ATOM   2908  HE2 HIS   204      38.390  27.770  38.240  1.00  0.00           H
ATOM   2909  CD2 HIS   204      37.810  28.920  36.540  1.00  0.00           C
ATOM   2910  HD2 HIS   204      36.730  28.820  36.570  1.00  0.00           H
ATOM   2911  C   HIS   204      39.780  32.220  34.630  1.00  0.00           C
ATOM   2912  O   HIS   204      40.820  31.990  34.000  1.00  0.00           O
ATOM   2913  N   VAL   205      39.830  32.870  35.800  1.00  0.00           N
ATOM   2914  HN  VAL   205      39.010  32.930  36.360  1.00  0.00           H
ATOM   2915  CA  VAL   205      40.960  33.700  36.190  1.00  0.00           C
ATOM   2916  HA  VAL   205      41.700  33.740  35.410  1.00  0.00           H
ATOM   2917  CB  VAL   205      40.470  35.120  36.370  1.00  0.00           C
ATOM   2918  HB  VAL   205      39.560  35.070  37.010  1.00  0.00           H
ATOM   2919  CG1 VAL   205      41.480  36.070  37.190  1.00  0.00           C
ATOM   2920 1HG1 VAL   205      42.540  36.030  36.870  1.00  0.00           H
ATOM   2921 2HG1 VAL   205      41.140  37.120  37.090  1.00  0.00           H
ATOM   2922 3HG1 VAL   205      41.450  35.780  38.270  1.00  0.00           H
ATOM   2923  CG2 VAL   205      40.070  35.740  35.010  1.00  0.00           C
ATOM   2924 1HG2 VAL   205      41.010  35.800  34.420  1.00  0.00           H
ATOM   2925 2HG2 VAL   205      39.350  35.160  34.400  1.00  0.00           H
ATOM   2926 3HG2 VAL   205      39.480  36.680  35.130  1.00  0.00           H
ATOM   2927  C   VAL   205      41.580  33.170  37.480  1.00  0.00           C
ATOM   2928  O   VAL   205      40.920  32.660  38.340  1.00  0.00           O
ATOM   2929  N   THR   206      42.870  33.390  37.590  1.00  0.00           N
ATOM   2930  HN  THR   206      43.390  33.820  36.850  1.00  0.00           H
ATOM   2931  CA  THR   206      43.580  33.230  38.870  1.00  0.00           C
ATOM   2932  HA  THR   206      42.880  32.990  39.670  1.00  0.00           H
ATOM   2933  CB  THR   206      44.710  32.150  38.770  1.00  0.00           C
ATOM   2934  HB  THR   206      45.300  32.280  37.850  1.00  0.00           H
ATOM   2935  OG1 THR   206      44.020  30.840  38.670  1.00  0.00           O
ATOM   2936  HG1 THR   206      43.630  30.930  37.800  1.00  0.00           H
ATOM   2937  CG2 THR   206      45.500  32.100  40.050  1.00  0.00           C
ATOM   2938 1HG2 THR   206      46.260  32.910  40.090  1.00  0.00           H
ATOM   2939 2HG2 THR   206      44.880  32.130  40.970  1.00  0.00           H
ATOM   2940 3HG2 THR   206      46.100  31.170  39.980  1.00  0.00           H
ATOM   2941  C   THR   206      44.260  34.520  39.180  1.00  0.00           C
ATOM   2942  O   THR   206      44.830  35.200  38.380  1.00  0.00           O
ATOM   2943  N   ARG   207      44.090  34.910  40.470  1.00  0.00           N
ATOM   2944  HN  ARG   207      43.600  34.300  41.100  1.00  0.00           H
ATOM   2945  CA  ARG   207      44.670  36.120  41.010  1.00  0.00           C
ATOM   2946  HA  ARG   207      45.280  36.680  40.320  1.00  0.00           H
ATOM   2947  CB  ARG   207      43.660  37.220  41.530  1.00  0.00           C
ATOM   2948  HB1 ARG   207      44.180  38.150  41.820  1.00  0.00           H
ATOM   2949  HB2 ARG   207      43.100  37.380  40.580  1.00  0.00           H
ATOM   2950  CG  ARG   207      42.650  36.900  42.670  1.00  0.00           C
ATOM   2951  HG1 ARG   207      42.130  35.960  42.400  1.00  0.00           H
ATOM   2952  HG2 ARG   207      43.160  36.710  43.640  1.00  0.00           H
ATOM   2953  CD  ARG   207      41.580  38.000  42.940  1.00  0.00           C
ATOM   2954  HD1 ARG   207      42.070  38.960  43.190  1.00  0.00           H
ATOM   2955  HD2 ARG   207      40.930  38.130  42.040  1.00  0.00           H
ATOM   2956  NE  ARG   207      40.720  37.620  44.140  1.00  0.00           N
ATOM   2957  HE  ARG   207      41.090  36.990  44.810  1.00  0.00           H
ATOM   2958  CZ  ARG   207      39.560  38.130  44.340  1.00  0.00           C
ATOM   2959  NH1 ARG   207      39.040  39.170  43.670  1.00  0.00           N
ATOM   2960 1HH1 ARG   207      39.680  39.660  43.070  1.00  0.00           H
ATOM   2961 2HH1 ARG   207      38.220  39.660  43.970  1.00  0.00           H
ATOM   2962  NH2 ARG   207      38.860  37.730  45.400  1.00  0.00           N
ATOM   2963 1HH2 ARG   207      39.210  36.900  45.830  1.00  0.00           H
ATOM   2964 2HH2 ARG   207      37.910  38.030  45.530  1.00  0.00           H
ATOM   2965  C   ARG   207      45.660  35.770  42.110  1.00  0.00           C
ATOM   2966  O   ARG   207      45.280  35.400  43.270  1.00  0.00           O
ATOM   2967  N   PHE   208      46.950  35.750  41.730  1.00  0.00           N
ATOM   2968  HN  PHE   208      47.270  36.280  40.940  1.00  0.00           H
ATOM   2969  CA  PHE   208      47.940  35.300  42.670  1.00  0.00           C
ATOM   2970  HA  PHE   208      47.560  35.200  43.680  1.00  0.00           H
ATOM   2971  CB  PHE   208      48.510  33.920  42.180  1.00  0.00           C
ATOM   2972  HB1 PHE   208      47.740  33.150  42.330  1.00  0.00           H
ATOM   2973  HB2 PHE   208      48.670  34.090  41.090  1.00  0.00           H
ATOM   2974  CG  PHE   208      49.800  33.620  42.840  1.00  0.00           C
ATOM   2975  CD1 PHE   208      51.000  34.130  42.330  1.00  0.00           C
ATOM   2976  HD1 PHE   208      50.960  34.680  41.410  1.00  0.00           H
ATOM   2977  CE1 PHE   208      52.220  33.830  42.910  1.00  0.00           C
ATOM   2978  HE1 PHE   208      53.160  34.170  42.490  1.00  0.00           H
ATOM   2979  CZ  PHE   208      52.220  32.880  43.990  1.00  0.00           C
ATOM   2980  HZ  PHE   208      53.220  32.740  44.380  1.00  0.00           H
ATOM   2981  CD2 PHE   208      49.890  32.710  43.930  1.00  0.00           C
ATOM   2982  HD2 PHE   208      48.960  32.350  44.370  1.00  0.00           H
ATOM   2983  CE2 PHE   208      51.090  32.460  44.590  1.00  0.00           C
ATOM   2984  HE2 PHE   208      51.070  31.700  45.350  1.00  0.00           H
ATOM   2985  C   PHE   208      48.960  36.480  42.940  1.00  0.00           C
ATOM   2986  O   PHE   208      49.760  36.910  42.090  1.00  0.00           O
ATOM   2987  N   LYS   209      48.860  37.020  44.200  1.00  0.00           N
ATOM   2988  HN  LYS   209      48.050  36.740  44.710  1.00  0.00           H
ATOM   2989  CA  LYS   209      49.660  38.070  44.750  1.00  0.00           C
ATOM   2990  HA  LYS   209      49.220  38.250  45.720  1.00  0.00           H
ATOM   2991  CB  LYS   209      51.190  37.590  44.980  1.00  0.00           C
ATOM   2992  HB1 LYS   209      51.630  37.320  44.000  1.00  0.00           H
ATOM   2993  HB2 LYS   209      51.750  38.470  45.370  1.00  0.00           H
ATOM   2994  CG  LYS   209      51.440  36.410  45.850  1.00  0.00           C
ATOM   2995  HG1 LYS   209      50.810  35.610  45.420  1.00  0.00           H
ATOM   2996  HG2 LYS   209      52.510  36.120  45.820  1.00  0.00           H
ATOM   2997  CD  LYS   209      51.140  36.570  47.350  1.00  0.00           C
ATOM   2998  HD1 LYS   209      50.060  36.860  47.440  1.00  0.00           H
ATOM   2999  HD2 LYS   209      51.350  35.720  48.040  1.00  0.00           H
ATOM   3000  CE  LYS   209      51.970  37.780  47.910  1.00  0.00           C
ATOM   3001  HE1 LYS   209      53.050  37.790  47.630  1.00  0.00           H
ATOM   3002  HE2 LYS   209      51.540  38.720  47.520  1.00  0.00           H
ATOM   3003  NZ  LYS   209      51.920  37.760  49.310  1.00  0.00           N
ATOM   3004  HZ1 LYS   209      52.240  36.860  49.740  1.00  0.00           H
ATOM   3005  HZ2 LYS   209      52.480  38.440  49.850  1.00  0.00           H
ATOM   3006  HZ3 LYS   209      50.970  37.810  49.730  1.00  0.00           H
ATOM   3007  C   LYS   209      49.500  39.350  43.890  1.00  0.00           C
ATOM   3008  O   LYS   209      50.440  39.930  43.350  1.00  0.00           O
ATOM   3009  N   ASP   210      48.250  39.850  43.660  1.00  0.00           N
ATOM   3010  HN  ASP   210      47.440  39.330  43.910  1.00  0.00           H
ATOM   3011  CA  ASP   210      47.990  41.010  42.850  1.00  0.00           C
ATOM   3012  HA  ASP   210      46.940  41.280  42.970  1.00  0.00           H
ATOM   3013  CB  ASP   210      48.570  42.380  43.390  1.00  0.00           C
ATOM   3014  HB1 ASP   210      49.670  42.260  43.300  1.00  0.00           H
ATOM   3015  HB2 ASP   210      48.340  43.230  42.720  1.00  0.00           H
ATOM   3016  CG  ASP   210      48.020  42.670  44.660  1.00  0.00           C
ATOM   3017  OD1 ASP   210      46.910  43.260  44.840  1.00  0.00           O
ATOM   3018  OD2 ASP   210      48.680  42.240  45.680  1.00  0.00           O
ATOM   3019  C   ASP   210      48.130  40.970  41.330  1.00  0.00           C
ATOM   3020  O   ASP   210      47.470  41.780  40.660  1.00  0.00           O
ATOM   3021  N   THR   211      48.970  40.060  40.830  1.00  0.00           N
ATOM   3022  HN  THR   211      49.640  39.570  41.360  1.00  0.00           H
ATOM   3023  CA  THR   211      48.950  39.700  39.330  1.00  0.00           C
ATOM   3024  HA  THR   211      48.940  40.620  38.770  1.00  0.00           H
ATOM   3025  CB  THR   211      50.200  39.050  38.770  1.00  0.00           C
ATOM   3026  HB  THR   211      50.170  37.980  39.060  1.00  0.00           H
ATOM   3027  OG1 THR   211      51.380  39.580  39.330  1.00  0.00           O
ATOM   3028  HG1 THR   211      51.880  38.820  39.660  1.00  0.00           H
ATOM   3029  CG2 THR   211      50.270  39.050  37.180  1.00  0.00           C
ATOM   3030 1HG2 THR   211      50.640  40.040  36.860  1.00  0.00           H
ATOM   3031 2HG2 THR   211      50.950  38.220  36.890  1.00  0.00           H
ATOM   3032 3HG2 THR   211      49.340  38.800  36.630  1.00  0.00           H
ATOM   3033  C   THR   211      47.750  38.990  38.920  1.00  0.00           C
ATOM   3034  O   THR   211      47.490  37.810  39.310  1.00  0.00           O
ATOM   3035  N   TYR   212      46.830  39.530  38.070  1.00  0.00           N
ATOM   3036  HN  TYR   212      46.920  40.470  37.770  1.00  0.00           H
ATOM   3037  CA  TYR   212      45.640  38.800  37.350  1.00  0.00           C
ATOM   3038  HA  TYR   212      45.190  38.060  38.000  1.00  0.00           H
ATOM   3039  CB  TYR   212      44.520  39.750  36.970  1.00  0.00           C
ATOM   3040  HB1 TYR   212      44.910  40.490  36.240  1.00  0.00           H
ATOM   3041  HB2 TYR   212      43.610  39.250  36.590  1.00  0.00           H
ATOM   3042  CG  TYR   212      43.980  40.480  38.190  1.00  0.00           C
ATOM   3043  CD1 TYR   212      43.240  41.640  37.990  1.00  0.00           C
ATOM   3044  HD1 TYR   212      43.160  41.950  36.950  1.00  0.00           H
ATOM   3045  CE1 TYR   212      43.000  42.490  39.090  1.00  0.00           C
ATOM   3046  HE1 TYR   212      42.530  43.440  38.860  1.00  0.00           H
ATOM   3047  CZ  TYR   212      43.300  42.060  40.410  1.00  0.00           C
ATOM   3048  OH  TYR   212      42.930  42.830  41.540  1.00  0.00           O
ATOM   3049  HH  TYR   212      43.530  42.510  42.230  1.00  0.00           H
ATOM   3050  CD2 TYR   212      44.180  39.990  39.490  1.00  0.00           C
ATOM   3051  HD2 TYR   212      44.700  39.070  39.750  1.00  0.00           H
ATOM   3052  CE2 TYR   212      43.900  40.800  40.610  1.00  0.00           C
ATOM   3053  HE2 TYR   212      44.170  40.390  41.580  1.00  0.00           H
ATOM   3054  C   TYR   212      46.170  37.990  36.130  1.00  0.00           C
ATOM   3055  O   TYR   212      46.730  38.460  35.200  1.00  0.00           O
ATOM   3056  N   PHE   213      45.950  36.710  36.160  1.00  0.00           N
ATOM   3057  HN  PHE   213      45.340  36.420  36.880  1.00  0.00           H
ATOM   3058  CA  PHE   213      46.150  35.810  35.090  1.00  0.00           C
ATOM   3059  HA  PHE   213      46.380  36.410  34.220  1.00  0.00           H
ATOM   3060  CB  PHE   213      47.120  34.650  35.470  1.00  0.00           C
ATOM   3061  HB1 PHE   213      46.610  34.080  36.280  1.00  0.00           H
ATOM   3062  HB2 PHE   213      47.240  33.910  34.650  1.00  0.00           H
ATOM   3063  CG  PHE   213      48.480  35.020  36.030  1.00  0.00           C
ATOM   3064  CD1 PHE   213      49.470  35.030  35.110  1.00  0.00           C
ATOM   3065  HD1 PHE   213      49.230  35.020  34.050  1.00  0.00           H
ATOM   3066  CE1 PHE   213      50.840  35.290  35.370  1.00  0.00           C
ATOM   3067  HE1 PHE   213      51.550  35.540  34.590  1.00  0.00           H
ATOM   3068  CZ  PHE   213      51.190  35.250  36.780  1.00  0.00           C
ATOM   3069  HZ  PHE   213      52.210  35.480  37.050  1.00  0.00           H
ATOM   3070  CD2 PHE   213      48.790  35.090  37.340  1.00  0.00           C
ATOM   3071  HD2 PHE   213      48.010  35.100  38.080  1.00  0.00           H
ATOM   3072  CE2 PHE   213      50.160  35.170  37.770  1.00  0.00           C
ATOM   3073  HE2 PHE   213      50.310  35.080  38.840  1.00  0.00           H
ATOM   3074  C   PHE   213      44.850  35.050  34.650  1.00  0.00           C
ATOM   3075  O   PHE   213      43.990  34.720  35.450  1.00  0.00           O
ATOM   3076  N   VAL   214      44.760  34.660  33.380  1.00  0.00           N
ATOM   3077  HN  VAL   214      45.440  35.040  32.750  1.00  0.00           H
ATOM   3078  CA  VAL   214      43.730  33.760  32.950  1.00  0.00           C
ATOM   3079  HA  VAL   214      42.790  33.870  33.470  1.00  0.00           H
ATOM   3080  CB  VAL   214      43.560  34.100  31.420  1.00  0.00           C
ATOM   3081  HB  VAL   214      44.540  33.920  30.940  1.00  0.00           H
ATOM   3082  CG1 VAL   214      42.540  33.120  30.880  1.00  0.00           C
ATOM   3083 1HG1 VAL   214      42.790  32.030  30.840  1.00  0.00           H
ATOM   3084 2HG1 VAL   214      41.620  33.260  31.500  1.00  0.00           H
ATOM   3085 3HG1 VAL   214      42.300  33.410  29.840  1.00  0.00           H
ATOM   3086  CG2 VAL   214      43.130  35.510  31.210  1.00  0.00           C
ATOM   3087 1HG2 VAL   214      42.660  35.520  30.210  1.00  0.00           H
ATOM   3088 2HG2 VAL   214      42.340  35.800  31.950  1.00  0.00           H
ATOM   3089 3HG2 VAL   214      43.980  36.210  31.210  1.00  0.00           H
ATOM   3090  C   VAL   214      44.210  32.350  33.050  1.00  0.00           C
ATOM   3091  O   VAL   214      45.170  31.890  32.500  1.00  0.00           O
ATOM   3092  N   THR   215      43.530  31.570  33.900  1.00  0.00           N
ATOM   3093  HN  THR   215      42.780  32.010  34.400  1.00  0.00           H
ATOM   3094  CA  THR   215      43.690  30.090  33.960  1.00  0.00           C
ATOM   3095  HA  THR   215      44.720  29.880  33.720  1.00  0.00           H
ATOM   3096  CB  THR   215      43.410  29.490  35.290  1.00  0.00           C
ATOM   3097  HB  THR   215      42.830  28.550  35.240  1.00  0.00           H
ATOM   3098  OG1 THR   215      42.630  30.360  36.070  1.00  0.00           O
ATOM   3099  HG1 THR   215      41.700  30.200  35.860  1.00  0.00           H
ATOM   3100  CG2 THR   215      44.710  29.110  35.990  1.00  0.00           C
ATOM   3101 1HG2 THR   215      44.590  28.710  37.020  1.00  0.00           H
ATOM   3102 2HG2 THR   215      45.180  28.280  35.410  1.00  0.00           H
ATOM   3103 3HG2 THR   215      45.420  29.980  36.020  1.00  0.00           H
ATOM   3104  C   THR   215      42.910  29.280  32.880  1.00  0.00           C
ATOM   3105  O   THR   215      43.280  28.170  32.410  1.00  0.00           O
ATOM   3106  N   GLY   216      41.820  29.880  32.350  1.00  0.00           N
ATOM   3107  HN  GLY   216      41.500  30.790  32.580  1.00  0.00           H
ATOM   3108  CA  GLY   216      40.990  29.220  31.380  1.00  0.00           C
ATOM   3109  HA1 GLY   216      41.500  28.770  30.550  1.00  0.00           H
ATOM   3110  HA2 GLY   216      40.470  28.500  32.010  1.00  0.00           H
ATOM   3111  C   GLY   216      39.970  30.080  30.800  1.00  0.00           C
ATOM   3112  O   GLY   216      39.780  31.260  31.140  1.00  0.00           O
ATOM   3113  N   ILE   217      39.200  29.470  29.870  1.00  0.00           N
ATOM   3114  HN  ILE   217      39.380  28.530  29.570  1.00  0.00           H
ATOM   3115  CA  ILE   217      38.000  30.020  29.220  1.00  0.00           C
ATOM   3116  HA  ILE   217      37.880  30.920  29.800  1.00  0.00           H
ATOM   3117  CB  ILE   217      38.080  30.130  27.670  1.00  0.00           C
ATOM   3118  HB  ILE   217      38.190  29.080  27.320  1.00  0.00           H
ATOM   3119  CG2 ILE   217      36.830  30.660  26.980  1.00  0.00           C
ATOM   3120 1HG2 ILE   217      36.570  31.700  27.280  1.00  0.00           H
ATOM   3121 2HG2 ILE   217      37.030  30.620  25.890  1.00  0.00           H
ATOM   3122 3HG2 ILE   217      35.940  30.000  27.130  1.00  0.00           H
ATOM   3123  CG1 ILE   217      39.400  30.850  27.280  1.00  0.00           C
ATOM   3124 1HG1 ILE   217      40.220  30.150  27.550  1.00  0.00           H
ATOM   3125 2HG1 ILE   217      39.490  31.040  26.190  1.00  0.00           H
ATOM   3126  CD  ILE   217      39.560  32.260  27.840  1.00  0.00           C
ATOM   3127  HD1 ILE   217      40.220  32.930  27.260  1.00  0.00           H
ATOM   3128  HD2 ILE   217      38.590  32.800  27.890  1.00  0.00           H
ATOM   3129  HD3 ILE   217      39.890  32.290  28.900  1.00  0.00           H
ATOM   3130  C   ILE   217      36.740  29.290  29.620  1.00  0.00           C
ATOM   3131  O   ILE   217      36.710  28.050  29.760  1.00  0.00           O
ATOM   3132  N   VAL   218      35.650  30.050  29.900  1.00  0.00           N
ATOM   3133  HN  VAL   218      35.650  31.020  29.680  1.00  0.00           H
ATOM   3134  CA  VAL   218      34.390  29.470  30.140  1.00  0.00           C
ATOM   3135  HA  VAL   218      34.480  28.840  31.010  1.00  0.00           H
ATOM   3136  CB  VAL   218      33.330  30.630  30.460  1.00  0.00           C
ATOM   3137  HB  VAL   218      33.500  31.440  29.710  1.00  0.00           H
ATOM   3138  CG1 VAL   218      31.870  30.110  30.490  1.00  0.00           C
ATOM   3139 1HG1 VAL   218      31.150  30.890  30.790  1.00  0.00           H
ATOM   3140 2HG1 VAL   218      31.480  29.690  29.540  1.00  0.00           H
ATOM   3141 3HG1 VAL   218      31.810  29.160  31.050  1.00  0.00           H
ATOM   3142  CG2 VAL   218      33.720  31.150  31.870  1.00  0.00           C
ATOM   3143 1HG2 VAL   218      34.820  31.290  31.980  1.00  0.00           H
ATOM   3144 2HG2 VAL   218      33.190  32.040  32.270  1.00  0.00           H
ATOM   3145 3HG2 VAL   218      33.410  30.300  32.510  1.00  0.00           H
ATOM   3146  C   VAL   218      33.820  28.650  28.980  1.00  0.00           C
ATOM   3147  O   VAL   218      33.920  29.060  27.810  1.00  0.00           O
ATOM   3148  N   SER   219      33.240  27.370  29.100  1.00  0.00           N
ATOM   3149  HN  SER   219      33.010  26.890  29.950  1.00  0.00           H
ATOM   3150  CA  SER   219      33.050  26.590  27.820  1.00  0.00           C
ATOM   3151  HA  SER   219      33.340  27.110  26.920  1.00  0.00           H
ATOM   3152  CB  SER   219      34.150  25.520  27.740  1.00  0.00           C
ATOM   3153  HB1 SER   219      35.170  25.920  27.950  1.00  0.00           H
ATOM   3154  HB2 SER   219      33.960  24.800  28.560  1.00  0.00           H
ATOM   3155  OG  SER   219      34.230  24.930  26.450  1.00  0.00           O
ATOM   3156  HG1 SER   219      34.560  25.660  25.920  1.00  0.00           H
ATOM   3157  C   SER   219      31.650  25.960  27.780  1.00  0.00           C
ATOM   3158  O   SER   219      30.940  25.880  28.800  1.00  0.00           O
ATOM   3159  N   TRP   220      31.290  25.520  26.570  1.00  0.00           N
ATOM   3160  HN  TRP   220      32.020  25.640  25.900  1.00  0.00           H
ATOM   3161  CA  TRP   220      29.960  24.970  26.210  1.00  0.00           C
ATOM   3162  HA  TRP   220      29.200  25.730  26.240  1.00  0.00           H
ATOM   3163  CB  TRP   220      29.960  24.450  24.680  1.00  0.00           C
ATOM   3164  HB1 TRP   220      29.950  25.350  24.030  1.00  0.00           H
ATOM   3165  HB2 TRP   220      31.000  24.080  24.550  1.00  0.00           H
ATOM   3166  CG  TRP   220      29.030  23.430  24.120  1.00  0.00           C
ATOM   3167  CD1 TRP   220      29.330  22.110  23.730  1.00  0.00           C
ATOM   3168  HD1 TRP   220      30.330  21.730  23.780  1.00  0.00           H
ATOM   3169  NE1 TRP   220      28.260  21.600  23.120  1.00  0.00           N
ATOM   3170  HE1 TRP   220      28.250  20.740  22.660  1.00  0.00           H
ATOM   3171  CE2 TRP   220      27.180  22.510  23.170  1.00  0.00           C
ATOM   3172  CD2 TRP   220      27.680  23.650  23.750  1.00  0.00           C
ATOM   3173  CE3 TRP   220      26.800  24.670  24.000  1.00  0.00           C
ATOM   3174  HE3 TRP   220      27.130  25.540  24.560  1.00  0.00           H
ATOM   3175  CZ3 TRP   220      25.490  24.640  23.420  1.00  0.00           C
ATOM   3176  HZ3 TRP   220      24.680  25.310  23.650  1.00  0.00           H
ATOM   3177  CZ2 TRP   220      25.900  22.450  22.530  1.00  0.00           C
ATOM   3178  HZ2 TRP   220      25.590  21.530  22.080  1.00  0.00           H
ATOM   3179  CH2 TRP   220      25.130  23.530  22.720  1.00  0.00           C
ATOM   3180  HH2 TRP   220      24.120  23.510  22.340  1.00  0.00           H
ATOM   3181  C   TRP   220      29.310  23.930  27.200  1.00  0.00           C
ATOM   3182  O   TRP   220      30.030  23.060  27.700  1.00  0.00           O
ATOM   3183  N   GLY   221      27.970  23.990  27.570  1.00  0.00           N
ATOM   3184  HN  GLY   221      27.370  24.660  27.150  1.00  0.00           H
ATOM   3185  CA  GLY   221      27.290  23.090  28.500  1.00  0.00           C
ATOM   3186  HA1 GLY   221      27.540  22.050  28.260  1.00  0.00           H
ATOM   3187  HA2 GLY   221      27.610  23.320  29.490  1.00  0.00           H
ATOM   3188  C   GLY   221      25.840  23.230  28.270  1.00  0.00           C
ATOM   3189  O   GLY   221      25.330  23.460  27.170  1.00  0.00           O
ATOM   3190  N   GLU   222      25.110  23.000  29.360  1.00  0.00           N
ATOM   3191  HN  GLU   222      25.420  22.710  30.260  1.00  0.00           H
ATOM   3192  CA  GLU   222      23.640  22.980  29.170  1.00  0.00           C
ATOM   3193  HA  GLU   222      23.350  23.700  28.410  1.00  0.00           H
ATOM   3194  CB  GLU   222      23.070  21.670  28.560  1.00  0.00           C
ATOM   3195  HB1 GLU   222      23.460  21.620  27.520  1.00  0.00           H
ATOM   3196  HB2 GLU   222      23.530  20.800  29.080  1.00  0.00           H
ATOM   3197  CG  GLU   222      21.570  21.670  28.550  1.00  0.00           C
ATOM   3198  HG1 GLU   222      21.150  21.530  29.570  1.00  0.00           H
ATOM   3199  HG2 GLU   222      21.190  22.660  28.190  1.00  0.00           H
ATOM   3200  CD  GLU   222      20.920  20.630  27.690  1.00  0.00           C
ATOM   3201  OE1 GLU   222      20.210  21.020  26.700  1.00  0.00           O
ATOM   3202  OE2 GLU   222      21.110  19.420  27.970  1.00  0.00           O
ATOM   3203  C   GLU   222      22.860  23.490  30.390  1.00  0.00           C
ATOM   3204  O   GLU   222      23.060  23.140  31.540  1.00  0.00           O
ATOM   3205  N   GLY   223      21.990  24.470  30.240  1.00  0.00           N
ATOM   3206  HN  GLY   223      21.890  24.930  29.350  1.00  0.00           H
ATOM   3207  CA  GLY   223      21.180  25.070  31.220  1.00  0.00           C
ATOM   3208  HA1 GLY   223      20.670  25.780  30.590  1.00  0.00           H
ATOM   3209  HA2 GLY   223      20.520  24.310  31.620  1.00  0.00           H
ATOM   3210  C   GLY   223      21.770  25.810  32.390  1.00  0.00           C
ATOM   3211  O   GLY   223      22.940  26.080  32.400  1.00  0.00           O
ATOM   3212  N   CYS   224      20.990  26.090  33.460  1.00  0.00           N
ATOM   3213  HN  CYS   224      20.040  25.830  33.330  1.00  0.00           H
ATOM   3214  CA  CYS   224      21.310  26.800  34.670  1.00  0.00           C
ATOM   3215  HA  CYS   224      22.350  27.020  34.560  1.00  0.00           H
ATOM   3216  CB  CYS   224      20.570  28.110  34.840  1.00  0.00           C
ATOM   3217  HB1 CYS   224      19.480  27.900  34.810  1.00  0.00           H
ATOM   3218  HB2 CYS   224      20.860  28.660  35.770  1.00  0.00           H
ATOM   3219  SG  CYS   224      21.040  29.400  33.690  1.00  0.00           S
ATOM   3220  C   CYS   224      21.150  25.910  35.870  1.00  0.00           C
ATOM   3221  O   CYS   224      20.090  25.440  36.230  1.00  0.00           O
ATOM   3222  N   ALA   225      22.280  25.520  36.490  1.00  0.00           N
ATOM   3223  HN  ALA   225      23.120  25.880  36.100  1.00  0.00           H
ATOM   3224  CA  ALA   225      22.370  24.750  37.710  1.00  0.00           C
ATOM   3225  HA  ALA   225      23.390  24.500  37.960  1.00  0.00           H
ATOM   3226  CB  ALA   225      21.810  25.570  38.900  1.00  0.00           C
ATOM   3227  HB1 ALA   225      22.180  26.620  38.810  1.00  0.00           H
ATOM   3228  HB2 ALA   225      20.710  25.600  38.880  1.00  0.00           H
ATOM   3229  HB3 ALA   225      22.270  25.220  39.860  1.00  0.00           H
ATOM   3230  C   ALA   225      21.670  23.320  37.560  1.00  0.00           C
ATOM   3231  O   ALA   225      20.780  22.890  38.340  1.00  0.00           O
ATOM   3232  N   ARG   226      21.980  22.610  36.490  1.00  0.00           N
ATOM   3233  HN  ARG   226      22.560  22.990  35.770  1.00  0.00           H
ATOM   3234  CA  ARG   226      21.590  21.280  36.140  1.00  0.00           C
ATOM   3235  HA  ARG   226      20.530  21.160  36.320  1.00  0.00           H
ATOM   3236  CB  ARG   226      21.960  20.870  34.640  1.00  0.00           C
ATOM   3237  HB1 ARG   226      23.020  21.180  34.500  1.00  0.00           H
ATOM   3238  HB2 ARG   226      21.810  19.780  34.560  1.00  0.00           H
ATOM   3239  CG  ARG   226      21.100  21.600  33.610  1.00  0.00           C
ATOM   3240  HG1 ARG   226      21.350  22.680  33.680  1.00  0.00           H
ATOM   3241  HG2 ARG   226      21.420  21.290  32.590  1.00  0.00           H
ATOM   3242  CD  ARG   226      19.650  21.560  33.820  1.00  0.00           C
ATOM   3243  HD1 ARG   226      19.170  20.560  33.890  1.00  0.00           H
ATOM   3244  HD2 ARG   226      19.330  22.200  34.660  1.00  0.00           H
ATOM   3245  NE  ARG   226      19.080  22.190  32.610  1.00  0.00           N
ATOM   3246  HE  ARG   226      18.690  23.100  32.700  1.00  0.00           H
ATOM   3247  CZ  ARG   226      18.860  21.500  31.490  1.00  0.00           C
ATOM   3248  NH1 ARG   226      19.350  20.340  31.180  1.00  0.00           N
ATOM   3249 1HH1 ARG   226      20.150  20.080  31.720  1.00  0.00           H
ATOM   3250 2HH1 ARG   226      19.170  19.960  30.270  1.00  0.00           H
ATOM   3251  NH2 ARG   226      18.200  22.140  30.540  1.00  0.00           N
ATOM   3252 1HH2 ARG   226      17.920  23.090  30.710  1.00  0.00           H
ATOM   3253 2HH2 ARG   226      17.740  21.570  29.850  1.00  0.00           H
ATOM   3254  C   ARG   226      22.180  20.140  37.060  1.00  0.00           C
ATOM   3255  O   ARG   226      23.290  20.230  37.620  1.00  0.00           O
ATOM   3256  N   LYS   227      21.380  19.040  37.230  1.00  0.00           N
ATOM   3257  HN  LYS   227      20.470  18.980  36.840  1.00  0.00           H
ATOM   3258  CA  LYS   227      21.780  17.870  38.030  1.00  0.00           C
ATOM   3259  HA  LYS   227      22.070  18.240  39.000  1.00  0.00           H
ATOM   3260  CB  LYS   227      20.520  17.050  38.330  1.00  0.00           C
ATOM   3261  HB1 LYS   227      19.790  17.780  38.760  1.00  0.00           H
ATOM   3262  HB2 LYS   227      20.180  16.700  37.330  1.00  0.00           H
ATOM   3263  CG  LYS   227      20.580  15.790  39.220  1.00  0.00           C
ATOM   3264  HG1 LYS   227      19.540  15.420  39.380  1.00  0.00           H
ATOM   3265  HG2 LYS   227      21.210  14.940  38.900  1.00  0.00           H
ATOM   3266  CD  LYS   227      21.080  16.200  40.640  1.00  0.00           C
ATOM   3267  HD1 LYS   227      22.130  16.480  40.400  1.00  0.00           H
ATOM   3268  HD2 LYS   227      20.400  16.990  41.010  1.00  0.00           H
ATOM   3269  CE  LYS   227      21.070  15.040  41.560  1.00  0.00           C
ATOM   3270  HE1 LYS   227      20.060  14.580  41.580  1.00  0.00           H
ATOM   3271  HE2 LYS   227      21.730  14.330  41.020  1.00  0.00           H
ATOM   3272  NZ  LYS   227      21.670  15.500  42.800  1.00  0.00           N
ATOM   3273  HZ1 LYS   227      21.750  14.610  43.320  1.00  0.00           H
ATOM   3274  HZ2 LYS   227      22.640  15.850  42.670  1.00  0.00           H
ATOM   3275  HZ3 LYS   227      21.070  16.230  43.220  1.00  0.00           H
ATOM   3276  C   LYS   227      22.850  17.030  37.390  1.00  0.00           C
ATOM   3277  O   LYS   227      22.840  16.840  36.190  1.00  0.00           O
ATOM   3278  N   GLY   228      23.730  16.370  38.160  1.00  0.00           N
ATOM   3279  HN  GLY   228      23.720  16.540  39.150  1.00  0.00           H
ATOM   3280  CA  GLY   228      24.830  15.510  37.710  1.00  0.00           C
ATOM   3281  HA1 GLY   228      25.330  15.070  38.540  1.00  0.00           H
ATOM   3282  HA2 GLY   228      24.390  14.690  37.150  1.00  0.00           H
ATOM   3283  C   GLY   228      25.840  16.100  36.760  1.00  0.00           C
ATOM   3284  O   GLY   228      26.240  15.440  35.810  1.00  0.00           O
ATOM   3285  N   LYS   229      26.350  17.350  36.880  1.00  0.00           N
ATOM   3286  HN  LYS   229      25.890  17.910  37.560  1.00  0.00           H
ATOM   3287  CA  LYS   229      27.370  17.950  36.100  1.00  0.00           C
ATOM   3288  HA  LYS   229      28.070  17.180  35.810  1.00  0.00           H
ATOM   3289  CB  LYS   229      26.970  18.520  34.740  1.00  0.00           C
ATOM   3290  HB1 LYS   229      27.820  19.070  34.290  1.00  0.00           H
ATOM   3291  HB2 LYS   229      26.750  17.660  34.070  1.00  0.00           H
ATOM   3292  CG  LYS   229      25.700  19.450  34.740  1.00  0.00           C
ATOM   3293  HG1 LYS   229      25.420  19.560  33.670  1.00  0.00           H
ATOM   3294  HG2 LYS   229      24.820  18.960  35.210  1.00  0.00           H
ATOM   3295  CD  LYS   229      25.870  20.790  35.360  1.00  0.00           C
ATOM   3296  HD1 LYS   229      24.920  21.340  35.580  1.00  0.00           H
ATOM   3297  HD2 LYS   229      26.330  20.650  36.360  1.00  0.00           H
ATOM   3298  CE  LYS   229      26.780  21.650  34.580  1.00  0.00           C
ATOM   3299  HE1 LYS   229      27.840  21.330  34.580  1.00  0.00           H
ATOM   3300  HE2 LYS   229      26.360  21.600  33.550  1.00  0.00           H
ATOM   3301  NZ  LYS   229      26.750  23.060  34.980  1.00  0.00           N
ATOM   3302  HZ1 LYS   229      27.250  23.610  34.260  1.00  0.00           H
ATOM   3303  HZ2 LYS   229      25.790  23.450  35.100  1.00  0.00           H
ATOM   3304  HZ3 LYS   229      27.290  23.120  35.870  1.00  0.00           H
ATOM   3305  C   LYS   229      28.260  19.020  36.820  1.00  0.00           C
ATOM   3306  O   LYS   229      27.950  19.490  37.940  1.00  0.00           O
ATOM   3307  N   TYR   230      29.430  19.290  36.170  1.00  0.00           N
ATOM   3308  HN  TYR   230      29.720  18.740  35.390  1.00  0.00           H
ATOM   3309  CA  TYR   230      30.370  20.220  36.500  1.00  0.00           C
ATOM   3310  HA  TYR   230      30.040  20.960  37.220  1.00  0.00           H
ATOM   3311  CB  TYR   230      31.740  19.680  37.020  1.00  0.00           C
ATOM   3312  HB1 TYR   230      32.320  19.060  36.310  1.00  0.00           H
ATOM   3313  HB2 TYR   230      32.420  20.530  37.240  1.00  0.00           H
ATOM   3314  CG  TYR   230      31.380  18.770  38.220  1.00  0.00           C
ATOM   3315  CD1 TYR   230      31.120  19.310  39.420  1.00  0.00           C
ATOM   3316  HD1 TYR   230      31.160  20.390  39.490  1.00  0.00           H
ATOM   3317  CE1 TYR   230      30.880  18.520  40.530  1.00  0.00           C
ATOM   3318  HE1 TYR   230      30.650  19.110  41.410  1.00  0.00           H
ATOM   3319  CZ  TYR   230      30.710  17.150  40.360  1.00  0.00           C
ATOM   3320  OH  TYR   230      30.270  16.450  41.530  1.00  0.00           O
ATOM   3321  HH  TYR   230      29.610  15.830  41.240  1.00  0.00           H
ATOM   3322  CD2 TYR   230      31.190  17.360  37.990  1.00  0.00           C
ATOM   3323  HD2 TYR   230      31.340  17.020  36.980  1.00  0.00           H
ATOM   3324  CE2 TYR   230      30.890  16.560  39.080  1.00  0.00           C
ATOM   3325  HE2 TYR   230      30.810  15.480  39.020  1.00  0.00           H
ATOM   3326  C   TYR   230      30.610  20.940  35.230  1.00  0.00           C
ATOM   3327  O   TYR   230      30.590  20.380  34.110  1.00  0.00           O
ATOM   3328  N   GLY   231      30.690  22.270  35.280  1.00  0.00           N
ATOM   3329  HN  GLY   231      30.620  22.650  36.200  1.00  0.00           H
ATOM   3330  CA  GLY   231      30.990  23.160  34.100  1.00  0.00           C
ATOM   3331  HA1 GLY   231      30.150  22.990  33.440  1.00  0.00           H
ATOM   3332  HA2 GLY   231      31.210  24.160  34.440  1.00  0.00           H
ATOM   3333  C   GLY   231      32.290  22.740  33.430  1.00  0.00           C
ATOM   3334  O   GLY   231      33.200  22.260  34.060  1.00  0.00           O
ATOM   3335  N   ILE   232      32.310  22.880  32.110  1.00  0.00           N
ATOM   3336  HN  ILE   232      31.500  23.140  31.600  1.00  0.00           H
ATOM   3337  CA  ILE   232      33.590  22.660  31.370  1.00  0.00           C
ATOM   3338  HA  ILE   232      34.190  21.980  31.960  1.00  0.00           H
ATOM   3339  CB  ILE   232      33.380  22.010  29.970  1.00  0.00           C
ATOM   3340  HB  ILE   232      32.640  22.680  29.470  1.00  0.00           H
ATOM   3341  CG2 ILE   232      34.740  21.930  29.220  1.00  0.00           C
ATOM   3342 1HG2 ILE   232      35.420  21.210  29.740  1.00  0.00           H
ATOM   3343 2HG2 ILE   232      34.520  21.550  28.190  1.00  0.00           H
ATOM   3344 3HG2 ILE   232      35.240  22.910  29.140  1.00  0.00           H
ATOM   3345  CG1 ILE   232      32.730  20.590  30.050  1.00  0.00           C
ATOM   3346 1HG1 ILE   232      31.910  20.670  30.790  1.00  0.00           H
ATOM   3347 2HG1 ILE   232      32.400  20.270  29.040  1.00  0.00           H
ATOM   3348  CD  ILE   232      33.750  19.460  30.540  1.00  0.00           C
ATOM   3349  HD1 ILE   232      34.130  19.640  31.570  1.00  0.00           H
ATOM   3350  HD2 ILE   232      33.280  18.460  30.540  1.00  0.00           H
ATOM   3351  HD3 ILE   232      34.490  19.380  29.710  1.00  0.00           H
ATOM   3352  C   ILE   232      34.320  23.970  31.260  1.00  0.00           C
ATOM   3353  O   ILE   232      33.660  24.920  30.890  1.00  0.00           O
ATOM   3354  N   TYR   233      35.630  24.010  31.570  1.00  0.00           N
ATOM   3355  HN  TYR   233      36.020  23.190  31.980  1.00  0.00           H
ATOM   3356  CA  TYR   233      36.520  25.220  31.370  1.00  0.00           C
ATOM   3357  HA  TYR   233      35.970  25.990  30.850  1.00  0.00           H
ATOM   3358  CB  TYR   233      37.080  25.810  32.660  1.00  0.00           C
ATOM   3359  HB1 TYR   233      37.640  25.040  33.220  1.00  0.00           H
ATOM   3360  HB2 TYR   233      37.830  26.590  32.420  1.00  0.00           H
ATOM   3361  CG  TYR   233      36.080  26.450  33.550  1.00  0.00           C
ATOM   3362  CD1 TYR   233      35.780  27.860  33.440  1.00  0.00           C
ATOM   3363  HD1 TYR   233      36.390  28.430  32.740  1.00  0.00           H
ATOM   3364  CE1 TYR   233      34.750  28.440  34.200  1.00  0.00           C
ATOM   3365  HE1 TYR   233      34.590  29.510  34.280  1.00  0.00           H
ATOM   3366  CZ  TYR   233      33.840  27.640  34.870  1.00  0.00           C
ATOM   3367  OH  TYR   233      32.720  28.280  35.520  1.00  0.00           O
ATOM   3368  HH  TYR   233      32.170  27.610  35.950  1.00  0.00           H
ATOM   3369  CD2 TYR   233      35.280  25.710  34.440  1.00  0.00           C
ATOM   3370  HD2 TYR   233      35.470  24.670  34.590  1.00  0.00           H
ATOM   3371  CE2 TYR   233      34.130  26.290  35.050  1.00  0.00           C
ATOM   3372  HE2 TYR   233      33.450  25.660  35.610  1.00  0.00           H
ATOM   3373  C   TYR   233      37.560  24.750  30.470  1.00  0.00           C
ATOM   3374  O   TYR   233      38.150  23.690  30.680  1.00  0.00           O
ATOM   3375  N   THR   234      37.710  25.550  29.380  1.00  0.00           N
ATOM   3376  HN  THR   234      37.210  26.420  29.390  1.00  0.00           H
ATOM   3377  CA  THR   234      38.830  25.370  28.460  1.00  0.00           C
ATOM   3378  HA  THR   234      38.890  24.310  28.250  1.00  0.00           H
ATOM   3379  CB  THR   234      38.520  25.930  27.060  1.00  0.00           C
ATOM   3380  HB  THR   234      38.280  27.020  27.110  1.00  0.00           H
ATOM   3381  OG1 THR   234      37.400  25.290  26.390  1.00  0.00           O
ATOM   3382  HG1 THR   234      36.670  25.420  27.000  1.00  0.00           H
ATOM   3383  CG2 THR   234      39.690  25.780  26.080  1.00  0.00           C
ATOM   3384 1HG2 THR   234      40.700  26.110  26.400  1.00  0.00           H
ATOM   3385 2HG2 THR   234      39.750  24.690  25.880  1.00  0.00           H
ATOM   3386 3HG2 THR   234      39.450  26.210  25.090  1.00  0.00           H
ATOM   3387  C   THR   234      40.240  25.780  28.890  1.00  0.00           C
ATOM   3388  O   THR   234      40.510  26.930  29.150  1.00  0.00           O
ATOM   3389  N   LYS   235      41.280  24.900  28.960  1.00  0.00           N
ATOM   3390  HN  LYS   235      41.200  23.970  28.620  1.00  0.00           H
ATOM   3391  CA  LYS   235      42.580  25.290  29.480  1.00  0.00           C
ATOM   3392  HA  LYS   235      42.500  25.820  30.410  1.00  0.00           H
ATOM   3393  CB  LYS   235      43.390  23.950  29.670  1.00  0.00           C
ATOM   3394  HB1 LYS   235      42.880  23.320  30.440  1.00  0.00           H
ATOM   3395  HB2 LYS   235      43.390  23.270  28.800  1.00  0.00           H
ATOM   3396  CG  LYS   235      44.870  24.020  30.120  1.00  0.00           C
ATOM   3397  HG1 LYS   235      45.610  24.430  29.400  1.00  0.00           H
ATOM   3398  HG2 LYS   235      44.810  24.530  31.110  1.00  0.00           H
ATOM   3399  CD  LYS   235      45.430  22.590  30.360  1.00  0.00           C
ATOM   3400  HD1 LYS   235      44.730  22.040  31.020  1.00  0.00           H
ATOM   3401  HD2 LYS   235      45.480  22.050  29.390  1.00  0.00           H
ATOM   3402  CE  LYS   235      46.760  22.520  31.150  1.00  0.00           C
ATOM   3403  HE1 LYS   235      47.410  23.200  30.560  1.00  0.00           H
ATOM   3404  HE2 LYS   235      46.770  22.820  32.230  1.00  0.00           H
ATOM   3405  NZ  LYS   235      47.380  21.200  31.070  1.00  0.00           N
ATOM   3406  HZ1 LYS   235      48.340  21.330  31.460  1.00  0.00           H
ATOM   3407  HZ2 LYS   235      46.880  20.440  31.590  1.00  0.00           H
ATOM   3408  HZ3 LYS   235      47.430  20.910  30.080  1.00  0.00           H
ATOM   3409  C   LYS   235      43.430  26.060  28.500  1.00  0.00           C
ATOM   3410  O   LYS   235      43.930  25.590  27.470  1.00  0.00           O
ATOM   3411  N   VAL   236      43.620  27.350  28.800  1.00  0.00           N
ATOM   3412  HN  VAL   236      43.260  27.680  29.670  1.00  0.00           H
ATOM   3413  CA  VAL   236      44.200  28.350  27.960  1.00  0.00           C
ATOM   3414  HA  VAL   236      43.740  28.400  26.990  1.00  0.00           H
ATOM   3415  CB  VAL   236      44.120  29.780  28.530  1.00  0.00           C
ATOM   3416  HB  VAL   236      43.030  29.880  28.730  1.00  0.00           H
ATOM   3417  CG1 VAL   236      44.900  30.050  29.810  1.00  0.00           C
ATOM   3418 1HG1 VAL   236      46.010  30.070  29.770  1.00  0.00           H
ATOM   3419 2HG1 VAL   236      44.760  31.080  30.180  1.00  0.00           H
ATOM   3420 3HG1 VAL   236      44.620  29.310  30.590  1.00  0.00           H
ATOM   3421  CG2 VAL   236      44.470  30.850  27.440  1.00  0.00           C
ATOM   3422 1HG2 VAL   236      43.780  30.650  26.590  1.00  0.00           H
ATOM   3423 2HG2 VAL   236      44.280  31.890  27.770  1.00  0.00           H
ATOM   3424 3HG2 VAL   236      45.560  30.880  27.230  1.00  0.00           H
ATOM   3425  C   VAL   236      45.670  28.080  27.600  1.00  0.00           C
ATOM   3426  O   VAL   236      46.200  28.310  26.510  1.00  0.00           O
ATOM   3427  N   THR   237      46.440  27.600  28.590  1.00  0.00           N
ATOM   3428  HN  THR   237      46.150  27.410  29.520  1.00  0.00           H
ATOM   3429  CA  THR   237      47.840  27.340  28.350  1.00  0.00           C
ATOM   3430  HA  THR   237      48.350  28.250  28.100  1.00  0.00           H
ATOM   3431  CB  THR   237      48.500  26.770  29.590  1.00  0.00           C
ATOM   3432  HB  THR   237      49.590  26.620  29.410  1.00  0.00           H
ATOM   3433  OG1 THR   237      47.900  25.570  30.080  1.00  0.00           O
ATOM   3434  HG1 THR   237      48.440  25.190  30.770  1.00  0.00           H
ATOM   3435  CG2 THR   237      48.330  27.920  30.720  1.00  0.00           C
ATOM   3436 1HG2 THR   237      48.190  28.900  30.220  1.00  0.00           H
ATOM   3437 2HG2 THR   237      47.400  27.710  31.290  1.00  0.00           H
ATOM   3438 3HG2 THR   237      49.210  28.000  31.400  1.00  0.00           H
ATOM   3439  C   THR   237      48.130  26.230  27.290  1.00  0.00           C
ATOM   3440  O   THR   237      49.180  26.310  26.750  1.00  0.00           O
ATOM   3441  N   ALA   238      47.180  25.400  26.960  1.00  0.00           N
ATOM   3442  HN  ALA   238      46.300  25.300  27.420  1.00  0.00           H
ATOM   3443  CA  ALA   238      47.250  24.440  25.870  1.00  0.00           C
ATOM   3444  HA  ALA   238      48.220  23.970  25.910  1.00  0.00           H
ATOM   3445  CB  ALA   238      46.200  23.330  26.070  1.00  0.00           C
ATOM   3446  HB1 ALA   238      45.180  23.760  26.130  1.00  0.00           H
ATOM   3447  HB2 ALA   238      46.290  22.480  25.350  1.00  0.00           H
ATOM   3448  HB3 ALA   238      46.360  22.850  27.060  1.00  0.00           H
ATOM   3449  C   ALA   238      47.160  24.910  24.490  1.00  0.00           C
ATOM   3450  O   ALA   238      47.670  24.310  23.540  1.00  0.00           O
ATOM   3451  N   PHE   239      46.490  26.110  24.370  1.00  0.00           N
ATOM   3452  HN  PHE   239      46.250  26.700  25.130  1.00  0.00           H
ATOM   3453  CA  PHE   239      46.340  26.690  22.990  1.00  0.00           C
ATOM   3454  HA  PHE   239      46.590  25.990  22.200  1.00  0.00           H
ATOM   3455  CB  PHE   239      44.980  27.330  22.760  1.00  0.00           C
ATOM   3456  HB1 PHE   239      44.640  27.680  23.760  1.00  0.00           H
ATOM   3457  HB2 PHE   239      44.760  28.200  22.120  1.00  0.00           H
ATOM   3458  CG  PHE   239      43.990  26.150  22.380  1.00  0.00           C
ATOM   3459  CD1 PHE   239      44.020  25.730  21.050  1.00  0.00           C
ATOM   3460  HD1 PHE   239      44.640  26.170  20.290  1.00  0.00           H
ATOM   3461  CE1 PHE   239      43.090  24.760  20.640  1.00  0.00           C
ATOM   3462  HE1 PHE   239      43.010  24.460  19.610  1.00  0.00           H
ATOM   3463  CZ  PHE   239      42.080  24.320  21.500  1.00  0.00           C
ATOM   3464  HZ  PHE   239      41.330  23.590  21.210  1.00  0.00           H
ATOM   3465  CD2 PHE   239      43.130  25.660  23.290  1.00  0.00           C
ATOM   3466  HD2 PHE   239      43.270  25.810  24.350  1.00  0.00           H
ATOM   3467  CE2 PHE   239      42.060  24.810  22.810  1.00  0.00           C
ATOM   3468  HE2 PHE   239      41.260  24.450  23.440  1.00  0.00           H
ATOM   3469  C   PHE   239      47.250  27.870  22.880  1.00  0.00           C
ATOM   3470  O   PHE   239      47.300  28.550  21.840  1.00  0.00           O
ATOM   3471  N   LEU   240      48.150  28.030  23.830  1.00  0.00           N
ATOM   3472  HN  LEU   240      48.170  27.320  24.540  1.00  0.00           H
ATOM   3473  CA  LEU   240      48.990  29.210  24.100  1.00  0.00           C
ATOM   3474  HA  LEU   240      48.270  30.000  24.220  1.00  0.00           H
ATOM   3475  CB  LEU   240      49.700  29.100  25.390  1.00  0.00           C
ATOM   3476  HB1 LEU   240      48.930  28.890  26.160  1.00  0.00           H
ATOM   3477  HB2 LEU   240      50.250  28.130  25.340  1.00  0.00           H
ATOM   3478  CG  LEU   240      50.590  30.210  26.000  1.00  0.00           C
ATOM   3479  HG  LEU   240      51.520  30.340  25.400  1.00  0.00           H
ATOM   3480  CD1 LEU   240      50.000  31.610  25.890  1.00  0.00           C
ATOM   3481 1HD1 LEU   240      49.890  31.990  24.850  1.00  0.00           H
ATOM   3482 2HD1 LEU   240      49.040  31.720  26.450  1.00  0.00           H
ATOM   3483 3HD1 LEU   240      50.840  32.190  26.310  1.00  0.00           H
ATOM   3484  CD2 LEU   240      51.060  29.830  27.420  1.00  0.00           C
ATOM   3485 1HD2 LEU   240      50.210  29.820  28.130  1.00  0.00           H
ATOM   3486 2HD2 LEU   240      51.600  28.860  27.500  1.00  0.00           H
ATOM   3487 3HD2 LEU   240      51.800  30.540  27.870  1.00  0.00           H
ATOM   3488  C   LEU   240      49.900  29.560  22.920  1.00  0.00           C
ATOM   3489  O   LEU   240      50.040  30.760  22.590  1.00  0.00           O
ATOM   3490  N   LYS   241      50.520  28.560  22.220  1.00  0.00           N
ATOM   3491  HN  LYS   241      50.530  27.600  22.470  1.00  0.00           H
ATOM   3492  CA  LYS   241      51.210  28.890  20.980  1.00  0.00           C
ATOM   3493  HA  LYS   241      51.890  29.690  21.270  1.00  0.00           H
ATOM   3494  CB  LYS   241      52.050  27.600  20.660  1.00  0.00           C
ATOM   3495  HB1 LYS   241      51.390  26.700  20.560  1.00  0.00           H
ATOM   3496  HB2 LYS   241      52.510  27.850  19.680  1.00  0.00           H
ATOM   3497  CG  LYS   241      53.200  27.400  21.650  1.00  0.00           C
ATOM   3498  HG1 LYS   241      52.830  27.300  22.700  1.00  0.00           H
ATOM   3499  HG2 LYS   241      53.800  26.500  21.390  1.00  0.00           H
ATOM   3500  CD  LYS   241      54.100  28.560  21.800  1.00  0.00           C
ATOM   3501  HD1 LYS   241      54.300  29.050  20.820  1.00  0.00           H
ATOM   3502  HD2 LYS   241      53.610  29.300  22.460  1.00  0.00           H
ATOM   3503  CE  LYS   241      55.530  28.220  22.300  1.00  0.00           C
ATOM   3504  HE1 LYS   241      55.410  27.570  23.200  1.00  0.00           H
ATOM   3505  HE2 LYS   241      56.190  27.770  21.540  1.00  0.00           H
ATOM   3506  NZ  LYS   241      56.170  29.460  22.820  1.00  0.00           N
ATOM   3507  HZ1 LYS   241      56.050  29.530  23.850  1.00  0.00           H
ATOM   3508  HZ2 LYS   241      57.200  29.380  22.610  1.00  0.00           H
ATOM   3509  HZ3 LYS   241      55.800  30.340  22.390  1.00  0.00           H
ATOM   3510  C   LYS   241      50.370  29.440  19.930  1.00  0.00           C
ATOM   3511  O   LYS   241      50.730  30.480  19.360  1.00  0.00           O
ATOM   3512  N   TRP   242      49.180  28.910  19.700  1.00  0.00           N
ATOM   3513  HN  TRP   242      48.920  28.180  20.350  1.00  0.00           H
ATOM   3514  CA  TRP   242      48.190  29.290  18.740  1.00  0.00           C
ATOM   3515  HA  TRP   242      48.700  29.470  17.810  1.00  0.00           H
ATOM   3516  CB  TRP   242      47.130  28.170  18.610  1.00  0.00           C
ATOM   3517  HB1 TRP   242      47.670  27.210  18.520  1.00  0.00           H
ATOM   3518  HB2 TRP   242      46.460  28.240  19.490  1.00  0.00           H
ATOM   3519  CG  TRP   242      46.370  28.310  17.310  1.00  0.00           C
ATOM   3520  CD1 TRP   242      46.640  27.680  16.150  1.00  0.00           C
ATOM   3521  HD1 TRP   242      47.580  27.150  16.070  1.00  0.00           H
ATOM   3522  NE1 TRP   242      45.630  28.030  15.230  1.00  0.00           N
ATOM   3523  HE1 TRP   242      45.600  27.800  14.280  1.00  0.00           H
ATOM   3524  CE2 TRP   242      44.760  28.830  15.820  1.00  0.00           C
ATOM   3525  CD2 TRP   242      45.200  29.080  17.140  1.00  0.00           C
ATOM   3526  CE3 TRP   242      44.510  30.010  17.940  1.00  0.00           C
ATOM   3527  HE3 TRP   242      44.770  30.180  18.970  1.00  0.00           H
ATOM   3528  CZ3 TRP   242      43.440  30.730  17.360  1.00  0.00           C
ATOM   3529  HZ3 TRP   242      42.880  31.460  17.930  1.00  0.00           H
ATOM   3530  CZ2 TRP   242      43.630  29.410  15.330  1.00  0.00           C
ATOM   3531  HZ2 TRP   242      43.270  29.150  14.360  1.00  0.00           H
ATOM   3532  CH2 TRP   242      42.970  30.460  16.080  1.00  0.00           C
ATOM   3533  HH2 TRP   242      42.040  30.970  15.850  1.00  0.00           H
ATOM   3534  C   TRP   242      47.640  30.650  19.170  1.00  0.00           C
ATOM   3535  O   TRP   242      47.430  31.570  18.380  1.00  0.00           O
ATOM   3536  N   ILE   243      47.370  30.890  20.480  1.00  0.00           N
ATOM   3537  HN  ILE   243      47.480  30.180  21.170  1.00  0.00           H
ATOM   3538  CA  ILE   243      46.970  32.200  20.910  1.00  0.00           C
ATOM   3539  HA  ILE   243      46.180  32.490  20.240  1.00  0.00           H
ATOM   3540  CB  ILE   243      46.460  32.250  22.390  1.00  0.00           C
ATOM   3541  HB  ILE   243      47.280  31.820  23.010  1.00  0.00           H
ATOM   3542  CG2 ILE   243      46.170  33.660  22.750  1.00  0.00           C
ATOM   3543 1HG2 ILE   243      45.550  33.750  23.670  1.00  0.00           H
ATOM   3544 2HG2 ILE   243      47.150  34.160  22.880  1.00  0.00           H
ATOM   3545 3HG2 ILE   243      45.660  34.150  21.890  1.00  0.00           H
ATOM   3546  CG1 ILE   243      45.200  31.420  22.600  1.00  0.00           C
ATOM   3547 1HG1 ILE   243      44.360  31.960  22.090  1.00  0.00           H
ATOM   3548 2HG1 ILE   243      45.440  30.420  22.180  1.00  0.00           H
ATOM   3549  CD  ILE   243      44.700  31.160  24.040  1.00  0.00           C
ATOM   3550  HD1 ILE   243      44.760  32.070  24.680  1.00  0.00           H
ATOM   3551  HD2 ILE   243      43.700  30.680  23.950  1.00  0.00           H
ATOM   3552  HD3 ILE   243      45.410  30.510  24.580  1.00  0.00           H
ATOM   3553  C   ILE   243      48.100  33.270  20.690  1.00  0.00           C
ATOM   3554  O   ILE   243      47.780  34.340  20.130  1.00  0.00           O
ATOM   3555  N   ASP   244      49.390  33.030  20.970  1.00  0.00           N
ATOM   3556  HN  ASP   244      49.660  32.160  21.410  1.00  0.00           H
ATOM   3557  CA  ASP   244      50.480  33.950  20.690  1.00  0.00           C
ATOM   3558  HA  ASP   244      50.240  34.940  21.060  1.00  0.00           H
ATOM   3559  CB  ASP   244      51.740  33.330  21.320  1.00  0.00           C
ATOM   3560  HB1 ASP   244      51.600  33.270  22.410  1.00  0.00           H
ATOM   3561  HB2 ASP   244      51.900  32.370  20.770  1.00  0.00           H
ATOM   3562  CG  ASP   244      53.000  34.090  21.130  1.00  0.00           C
ATOM   3563  OD1 ASP   244      52.980  35.360  21.230  1.00  0.00           O
ATOM   3564  OD2 ASP   244      54.110  33.520  20.810  1.00  0.00           O
ATOM   3565  C   ASP   244      50.640  34.230  19.190  1.00  0.00           C
ATOM   3566  O   ASP   244      50.890  35.370  18.740  1.00  0.00           O
ATOM   3567  N   ARG   245      50.420  33.190  18.400  1.00  0.00           N
ATOM   3568  HN  ARG   245      50.290  32.260  18.710  1.00  0.00           H
ATOM   3569  CA  ARG   245      50.470  33.410  16.990  1.00  0.00           C
ATOM   3570  HA  ARG   245      51.220  34.140  16.710  1.00  0.00           H
ATOM   3571  CB  ARG   245      50.740  32.060  16.250  1.00  0.00           C
ATOM   3572  HB1 ARG   245      49.980  31.380  16.670  1.00  0.00           H
ATOM   3573  HB2 ARG   245      50.630  32.030  15.150  1.00  0.00           H
ATOM   3574  CG  ARG   245      52.190  31.610  16.300  1.00  0.00           C
ATOM   3575  HG1 ARG   245      52.830  32.420  15.900  1.00  0.00           H
ATOM   3576  HG2 ARG   245      52.440  31.250  17.330  1.00  0.00           H
ATOM   3577  CD  ARG   245      52.550  30.400  15.400  1.00  0.00           C
ATOM   3578  HD1 ARG   245      52.690  30.680  14.330  1.00  0.00           H
ATOM   3579  HD2 ARG   245      53.520  29.920  15.660  1.00  0.00           H
ATOM   3580  NE  ARG   245      51.510  29.300  15.480  1.00  0.00           N
ATOM   3581  HE  ARG   245      50.630  29.520  15.070  1.00  0.00           H
ATOM   3582  CZ  ARG   245      51.620  28.150  16.080  1.00  0.00           C
ATOM   3583  NH1 ARG   245      52.530  27.760  17.000  1.00  0.00           N
ATOM   3584 1HH1 ARG   245      53.110  28.460  17.410  1.00  0.00           H
ATOM   3585 2HH1 ARG   245      52.440  26.830  17.350  1.00  0.00           H
ATOM   3586  NH2 ARG   245      50.710  27.220  15.770  1.00  0.00           N
ATOM   3587 1HH2 ARG   245      49.960  27.450  15.140  1.00  0.00           H
ATOM   3588 2HH2 ARG   245      50.610  26.430  16.360  1.00  0.00           H
ATOM   3589  C   ARG   245      49.210  34.030  16.450  1.00  0.00           C
ATOM   3590  O   ARG   245      49.140  34.400  15.280  1.00  0.00           O
ATOM   3591  N   SER   246      48.130  34.190  17.220  1.00  0.00           N
ATOM   3592  HN  SER   246      48.330  33.800  18.120  1.00  0.00           H
ATOM   3593  CA  SER   246      46.910  35.010  16.880  1.00  0.00           C
ATOM   3594  HA  SER   246      46.660  34.840  15.840  1.00  0.00           H
ATOM   3595  CB  SER   246      45.730  34.570  17.710  1.00  0.00           C
ATOM   3596  HB1 SER   246      46.000  34.610  18.780  1.00  0.00           H
ATOM   3597  HB2 SER   246      44.820  35.160  17.500  1.00  0.00           H
ATOM   3598  OG  SER   246      45.410  33.240  17.370  1.00  0.00           O
ATOM   3599  HG1 SER   246      46.150  32.810  17.840  1.00  0.00           H
ATOM   3600  C   SER   246      47.190  36.490  17.100  1.00  0.00           C
ATOM   3601  O   SER   246      46.510  37.350  16.500  1.00  0.00           O
ATOM   3602  N   MET   247      48.230  36.950  17.860  1.00  0.00           N
ATOM   3603  HN  MET   247      48.800  36.300  18.340  1.00  0.00           H
ATOM   3604  CA  MET   247      48.500  38.360  18.180  1.00  0.00           C
ATOM   3605  HA  MET   247      47.660  38.910  17.770  1.00  0.00           H
ATOM   3606  CB  MET   247      48.650  38.580  19.670  1.00  0.00           C
ATOM   3607  HB1 MET   247      49.380  37.890  20.150  1.00  0.00           H
ATOM   3608  HB2 MET   247      49.200  39.540  19.820  1.00  0.00           H
ATOM   3609  CG  MET   247      47.280  38.520  20.450  1.00  0.00           C
ATOM   3610  HG1 MET   247      46.500  38.970  19.790  1.00  0.00           H
ATOM   3611  HG2 MET   247      47.040  37.440  20.580  1.00  0.00           H
ATOM   3612  SD  MET   247      47.500  39.130  22.120  1.00  0.00           S
ATOM   3613  CE  MET   247      48.000  37.480  22.750  1.00  0.00           C
ATOM   3614  HE1 MET   247      47.340  36.630  22.530  1.00  0.00           H
ATOM   3615  HE2 MET   247      49.010  37.180  22.400  1.00  0.00           H
ATOM   3616  HE3 MET   247      47.960  37.570  23.860  1.00  0.00           H
ATOM   3617  C   MET   247      49.770  38.910  17.450  1.00  0.00           C
ATOM   3618  O   MET   247      50.840  38.370  17.720  1.00  0.00           O
ATOM   3619  N   LYS   248      49.630  40.060  16.780  1.00  0.00           N
ATOM   3620  HN  LYS   248      48.740  40.520  16.770  1.00  0.00           H
ATOM   3621  CA  LYS   248      50.670  40.870  16.180  1.00  0.00           C
ATOM   3622  HA  LYS   248      51.600  40.300  16.220  1.00  0.00           H
ATOM   3623  CB  LYS   248      50.370  41.330  14.750  1.00  0.00           C
ATOM   3624  HB1 LYS   248      49.530  42.060  14.870  1.00  0.00           H
ATOM   3625  HB2 LYS   248      51.150  41.980  14.320  1.00  0.00           H
ATOM   3626  CG  LYS   248      50.150  40.240  13.720  1.00  0.00           C
ATOM   3627  HG1 LYS   248      49.190  39.740  14.020  1.00  0.00           H
ATOM   3628  HG2 LYS   248      49.970  40.700  12.720  1.00  0.00           H
ATOM   3629  CD  LYS   248      51.400  39.260  13.640  1.00  0.00           C
ATOM   3630  HD1 LYS   248      52.380  39.790  13.650  1.00  0.00           H
ATOM   3631  HD2 LYS   248      51.390  38.820  14.660  1.00  0.00           H
ATOM   3632  CE  LYS   248      51.390  38.120  12.660  1.00  0.00           C
ATOM   3633  HE1 LYS   248      50.400  37.670  12.820  1.00  0.00           H
ATOM   3634  HE2 LYS   248      51.500  38.370  11.580  1.00  0.00           H
ATOM   3635  NZ  LYS   248      52.410  37.180  13.000  1.00  0.00           N
ATOM   3636  HZ1 LYS   248      52.140  36.720  13.890  1.00  0.00           H
ATOM   3637  HZ2 LYS   248      52.650  36.530  12.230  1.00  0.00           H
ATOM   3638  HZ3 LYS   248      53.340  37.640  13.130  1.00  0.00           H
ATOM   3639  C   LYS   248      51.070  41.970  17.030  1.00  0.00           C
ATOM   3640  O   LYS   248      50.230  42.600  17.660  1.00  0.00           O
ATOM   3641  N   THR   249      52.350  42.270  17.080  1.00  0.00           N
ATOM   3642  HN  THR   249      53.070  41.830  16.550  1.00  0.00           H
ATOM   3643  CA  THR   249      52.750  43.460  17.860  1.00  0.00           C
ATOM   3644  HA  THR   249      52.380  43.290  18.860  1.00  0.00           H
ATOM   3645  CB  THR   249      54.310  43.620  18.000  1.00  0.00           C
ATOM   3646  HB  THR   249      54.710  44.150  17.120  1.00  0.00           H
ATOM   3647  OG1 THR   249      54.970  42.370  18.290  1.00  0.00           O
ATOM   3648  HG1 THR   249      54.490  42.040  19.050  1.00  0.00           H
ATOM   3649  CG2 THR   249      54.430  44.590  19.230  1.00  0.00           C
ATOM   3650 1HG2 THR   249      54.140  45.630  18.960  1.00  0.00           H
ATOM   3651 2HG2 THR   249      53.900  44.140  20.110  1.00  0.00           H
ATOM   3652 3HG2 THR   249      55.510  44.680  19.460  1.00  0.00           H
ATOM   3653  C   THR   249      52.160  44.800  17.440  1.00  0.00           C
ATOM   3654  OT1 THR   249      52.280  45.150  16.230  1.00  0.00           O
ATOM   3655  OT2 THR   249      51.590  45.580  18.280  1.00  0.00           O
ATOM   3656 CAL  CAL  1244       6.820 117.080 -22.760  1.00  0.00          Ca
ATOM   3657 CAL  CAL  1245      21.000 125.100 -27.340  1.00  0.00          Ca
ATOM   3658  C1  RIV  1246      21.630  34.860  20.930  1.00  0.00           C
ATOM   3659  N2  RIV  1246      22.050  34.470  22.300  1.00  0.00           N
ATOM   3660  C3  RIV  1246      20.410  35.840  20.770  1.00  0.00           C
ATOM   3661  C4  RIV  1246      21.700  35.380  23.230  1.00  0.00           C
ATOM   3662  O5  RIV  1246      20.610  36.950  21.600  1.00  0.00           O
ATOM   3663  C6  RIV  1246      20.760  36.490  22.970  1.00  0.00           C
ATOM   3664  C7  RIV  1246      24.710  31.160  22.810  1.00  0.00           C
ATOM   3665  C8  RIV  1246      24.980  32.370  23.410  1.00  0.00           C
ATOM   3666  C9  RIV  1246      23.500  31.040  22.090  1.00  0.00           C
ATOM   3667  C10 RIV  1246      24.150  33.510  23.170  1.00  0.00           C
ATOM   3668  C11 RIV  1246      22.610  32.110  21.910  1.00  0.00           C
ATOM   3669  C12 RIV  1246      22.910  33.380  22.470  1.00  0.00           C
ATOM   3670  O13 RIV  1246      21.990  35.230  24.420  1.00  0.00           O
ATOM   3671  N14 RIV  1246      25.560  30.020  23.120  1.00  0.00           N
ATOM   3672  C15 RIV  1246      26.810  30.170  23.800  1.00  0.00           C
ATOM   3673  C16 RIV  1246      24.800  28.850  23.580  1.00  0.00           C
ATOM   3674  O17 RIV  1246      26.900  29.060  24.640  1.00  0.00           O
ATOM   3675  C18 RIV  1246      25.610  28.500  24.810  1.00  0.00           C
ATOM   3676  O19 RIV  1246      27.730  31.000  23.660  1.00  0.00           O
ATOM   3677  C20 RIV  1246      25.050  28.890  26.160  1.00  0.00           C
ATOM   3678  N21 RIV  1246      26.060  28.960  27.200  1.00  0.00           N
ATOM   3679  C22 RIV  1246      26.470  27.840  27.840  1.00  0.00           C
ATOM   3680  S23 RIV  1246      27.910  26.550  29.870  1.00  0.00           S
ATOM   3681  C24 RIV  1246      28.630  27.460  31.060  1.00  0.00           C
ATOM   3682  C25 RIV  1246      27.420  27.960  29.020  1.00  0.00           C
ATOM   3683  C26 RIV  1246      28.630  28.780  30.730  1.00  0.00           C
ATOM   3684  C27 RIV  1246      27.920  29.060  29.630  1.00  0.00           C
ATOM   3685  O28 RIV  1246      26.140  26.760  27.470  1.00  0.00           O
ATOM   3686 CL   RIV  1246      29.760  26.810  32.240  1.00  0.00          Cl
ATOM   3687  H11 RIV  1246      21.410  33.970  20.300  1.00  0.00           H
ATOM   3688  H12 RIV  1246      22.460  35.410  20.450  1.00  0.00           H
ATOM   3689  H31 RIV  1246      20.340  36.220  19.740  1.00  0.00           H
ATOM   3690  H32 RIV  1246      19.450  35.380  21.100  1.00  0.00           H
ATOM   3691  H61 RIV  1246      21.150  37.330  23.600  1.00  0.00           H
ATOM   3692  H62 RIV  1246      19.720  36.260  23.260  1.00  0.00           H
ATOM   3693  H8  RIV  1246      25.880  32.530  23.990  1.00  0.00           H
ATOM   3694  H9  RIV  1246      23.260  30.070  21.670  1.00  0.00           H
ATOM   3695  H10 RIV  1246      24.310  34.480  23.620  1.00  0.00           H
ATOM   3696  H1  RIV  1246      21.670  31.960  21.400  1.00  0.00           H
ATOM   3697 1H16 RIV  1246      23.740  29.080  23.770  1.00  0.00           H
ATOM   3698 2H16 RIV  1246      24.740  28.040  22.830  1.00  0.00           H
ATOM   3699  H18 RIV  1246      25.820  27.420  24.820  1.00  0.00           H
ATOM   3700 1H20 RIV  1246      24.210  28.230  26.490  1.00  0.00           H
ATOM   3701 2H20 RIV  1246      24.720  29.940  26.010  1.00  0.00           H
ATOM   3702  H21 RIV  1246      26.330  29.910  27.300  1.00  0.00           H
ATOM   3703  H26 RIV  1246      29.100  29.530  31.330  1.00  0.00           H
ATOM   3704  H27 RIV  1246      27.850  30.030  29.170  1.00  0.00           H
ATOM   3705 CL    CL  9426    -440.360 229.440 -89.510  1.00  0.00          Cl
ATOM   3706 CL    CL  9427     -55.440 558.480 198.100  1.00  0.00          Cl
ATOM   3707 CL    CL  9428     155.770  20.820  79.690  1.00  0.00          Cl
ATOM   3708 CL    CL  9429    -350.010 153.020-160.810  1.00  0.00          Cl
ATOM   3709 CL    CL  9430      51.460-157.390 214.100  1.00  0.00          Cl
TER
ENDMDL
