# Supplementary material for: Unexpected Dynamic Binding May Rescue the Binding Affinity of Rivaroxaban in a Mutant of Coagulation Factor X
Source: Front Mol Biosci. 2022 May 5;9:877170. doi: 10.3389/fmolb.2022.877170 (PMC9117642; doi:10.3389/fmolb.2022.877170)
Supplement: Supplementary file 4 [file DataSheet1.ZIP › SM-structures/clustering/trajectories_concatenated Y99C/c3-Y99C_t.c.pdb]

REMARK    GENERATED BY TRJCONV
TITLE     HYDROLASE in water t= 83000.00000
REMARK    THIS IS A SIMULATION BOX
CRYST1   68.874   69.402   58.722  90.00  90.00  90.00 P 1           1
MODEL        1
ATOM      1  N   ILE    16      25.360  35.850  36.510  1.00  0.00           N
ATOM      2  H1  ILE    16      25.580  36.870  36.600  1.00  0.00           H
ATOM      3  H2  ILE    16      25.850  35.580  35.630  1.00  0.00           H
ATOM      4  H3  ILE    16      24.330  35.740  36.450  1.00  0.00           H
ATOM      5  CA  ILE    16      25.990  35.200  37.740  1.00  0.00           C
ATOM      6  HA  ILE    16      26.130  34.180  37.410  1.00  0.00           H
ATOM      7  CB  ILE    16      27.290  35.830  38.300  1.00  0.00           C
ATOM      8  HB  ILE    16      26.960  36.780  38.770  1.00  0.00           H
ATOM      9  CG2 ILE    16      27.950  34.890  39.340  1.00  0.00           C
ATOM     10 1HG2 ILE    16      28.910  35.390  39.540  1.00  0.00           H
ATOM     11 2HG2 ILE    16      27.260  34.830  40.220  1.00  0.00           H
ATOM     12 3HG2 ILE    16      28.130  33.840  39.040  1.00  0.00           H
ATOM     13  CG1 ILE    16      28.360  36.220  37.280  1.00  0.00           C
ATOM     14 1HG1 ILE    16      27.940  36.790  36.430  1.00  0.00           H
ATOM     15 2HG1 ILE    16      29.180  36.860  37.700  1.00  0.00           H
ATOM     16  CD  ILE    16      29.070  35.010  36.660  1.00  0.00           C
ATOM     17  HD1 ILE    16      28.410  34.120  36.690  1.00  0.00           H
ATOM     18  HD2 ILE    16      29.340  35.170  35.590  1.00  0.00           H
ATOM     19  HD3 ILE    16      29.930  34.650  37.260  1.00  0.00           H
ATOM     20  C   ILE    16      24.910  35.010  38.830  1.00  0.00           C
ATOM     21  O   ILE    16      24.180  35.930  39.190  1.00  0.00           O
ATOM     22  N   VAL    17      24.650  33.770  39.230  1.00  0.00           N
ATOM     23  HN  VAL    17      25.130  33.020  38.790  1.00  0.00           H
ATOM     24  CA  VAL    17      23.690  33.350  40.210  1.00  0.00           C
ATOM     25  HA  VAL    17      23.110  34.250  40.370  1.00  0.00           H
ATOM     26  CB  VAL    17      22.910  32.160  39.770  1.00  0.00           C
ATOM     27  HB  VAL    17      23.560  31.290  39.550  1.00  0.00           H
ATOM     28  CG1 VAL    17      22.070  31.600  40.990  1.00  0.00           C
ATOM     29 1HG1 VAL    17      21.270  32.340  41.230  1.00  0.00           H
ATOM     30 2HG1 VAL    17      21.550  30.660  40.700  1.00  0.00           H
ATOM     31 3HG1 VAL    17      22.670  31.400  41.900  1.00  0.00           H
ATOM     32  CG2 VAL    17      22.100  32.490  38.550  1.00  0.00           C
ATOM     33 1HG2 VAL    17      22.910  32.710  37.810  1.00  0.00           H
ATOM     34 2HG2 VAL    17      21.430  31.650  38.250  1.00  0.00           H
ATOM     35 3HG2 VAL    17      21.590  33.450  38.790  1.00  0.00           H
ATOM     36  C   VAL    17      24.470  33.130  41.500  1.00  0.00           C
ATOM     37  O   VAL    17      25.530  32.470  41.450  1.00  0.00           O
ATOM     38  N   GLY    18      24.140  33.790  42.610  1.00  0.00           N
ATOM     39  HN  GLY    18      23.350  34.400  42.660  1.00  0.00           H
ATOM     40  CA  GLY    18      24.950  34.090  43.730  1.00  0.00           C
ATOM     41  HA1 GLY    18      24.290  34.740  44.290  1.00  0.00           H
ATOM     42  HA2 GLY    18      25.180  33.140  44.190  1.00  0.00           H
ATOM     43  C   GLY    18      26.190  34.860  43.430  1.00  0.00           C
ATOM     44  O   GLY    18      26.170  36.000  42.940  1.00  0.00           O
ATOM     45  N   GLY    19      27.390  34.330  43.870  1.00  0.00           N
ATOM     46  HN  GLY    19      27.310  33.470  44.350  1.00  0.00           H
ATOM     47  CA  GLY    19      28.650  34.980  43.790  1.00  0.00           C
ATOM     48  HA1 GLY    19      29.350  34.290  44.240  1.00  0.00           H
ATOM     49  HA2 GLY    19      28.950  35.040  42.760  1.00  0.00           H
ATOM     50  C   GLY    19      28.930  36.240  44.380  1.00  0.00           C
ATOM     51  O   GLY    19      28.220  36.720  45.260  1.00  0.00           O
ATOM     52  N   GLN    20      30.090  36.810  44.020  1.00  0.00           N
ATOM     53  HN  GLN    20      30.620  36.360  43.300  1.00  0.00           H
ATOM     54  CA  GLN    20      30.680  38.090  44.660  1.00  0.00           C
ATOM     55  HA  GLN    20      29.930  38.360  45.390  1.00  0.00           H
ATOM     56  CB  GLN    20      32.040  37.980  45.540  1.00  0.00           C
ATOM     57  HB1 GLN    20      32.830  37.590  44.870  1.00  0.00           H
ATOM     58  HB2 GLN    20      32.300  39.020  45.840  1.00  0.00           H
ATOM     59  CG  GLN    20      31.970  37.270  46.890  1.00  0.00           C
ATOM     60  HG1 GLN    20      32.950  36.850  47.180  1.00  0.00           H
ATOM     61  HG2 GLN    20      31.810  37.930  47.760  1.00  0.00           H
ATOM     62  CD  GLN    20      31.060  36.040  47.120  1.00  0.00           C
ATOM     63  OE1 GLN    20      30.070  36.080  47.850  1.00  0.00           O
ATOM     64  NE2 GLN    20      31.450  34.890  46.540  1.00  0.00           N
ATOM     65 1HE2 GLN    20      32.350  34.840  46.100  1.00  0.00           H
ATOM     66 2HE2 GLN    20      30.910  34.060  46.690  1.00  0.00           H
ATOM     67  C   GLN    20      30.850  39.320  43.800  1.00  0.00           C
ATOM     68  O   GLN    20      31.500  39.350  42.780  1.00  0.00           O
ATOM     69  N   GLU    21      30.240  40.410  44.300  1.00  0.00           N
ATOM     70  HN  GLU    21      29.700  40.440  45.140  1.00  0.00           H
ATOM     71  CA  GLU    21      30.370  41.680  43.630  1.00  0.00           C
ATOM     72  HA  GLU    21      30.010  41.650  42.600  1.00  0.00           H
ATOM     73  CB  GLU    21      29.450  42.670  44.490  1.00  0.00           C
ATOM     74  HB1 GLU    21      29.870  42.720  45.510  1.00  0.00           H
ATOM     75  HB2 GLU    21      29.610  43.690  44.070  1.00  0.00           H
ATOM     76  CG  GLU    21      27.860  42.400  44.510  1.00  0.00           C
ATOM     77  HG1 GLU    21      27.550  42.360  43.440  1.00  0.00           H
ATOM     78  HG2 GLU    21      27.680  41.400  44.960  1.00  0.00           H
ATOM     79  CD  GLU    21      27.100  43.470  45.210  1.00  0.00           C
ATOM     80  OE1 GLU    21      25.880  43.260  45.290  1.00  0.00           O
ATOM     81  OE2 GLU    21      27.720  44.420  45.750  1.00  0.00           O
ATOM     82  C   GLU    21      31.830  42.180  43.550  1.00  0.00           C
ATOM     83  O   GLU    21      32.500  42.470  44.500  1.00  0.00           O
ATOM     84  N   CYS    22      32.380  42.280  42.330  1.00  0.00           N
ATOM     85  HN  CYS    22      31.920  42.060  41.480  1.00  0.00           H
ATOM     86  CA  CYS    22      33.660  43.050  41.990  1.00  0.00           C
ATOM     87  HA  CYS    22      34.410  42.490  42.530  1.00  0.00           H
ATOM     88  CB  CYS    22      33.940  43.010  40.490  1.00  0.00           C
ATOM     89  HB1 CYS    22      33.200  43.660  39.990  1.00  0.00           H
ATOM     90  HB2 CYS    22      34.920  43.500  40.250  1.00  0.00           H
ATOM     91  SG  CYS    22      34.000  41.250  39.910  1.00  0.00           S
ATOM     92  C   CYS    22      33.770  44.490  42.470  1.00  0.00           C
ATOM     93  O   CYS    22      32.880  45.310  42.130  1.00  0.00           O
ATOM     94  N   LYS    23      34.810  44.860  43.180  1.00  0.00           N
ATOM     95  HN  LYS    23      35.510  44.170  43.350  1.00  0.00           H
ATOM     96  CA  LYS    23      35.240  46.170  43.390  1.00  0.00           C
ATOM     97  HA  LYS    23      34.360  46.730  43.670  1.00  0.00           H
ATOM     98  CB  LYS    23      36.190  46.290  44.640  1.00  0.00           C
ATOM     99  HB1 LYS    23      37.160  45.760  44.580  1.00  0.00           H
ATOM    100  HB2 LYS    23      36.540  47.330  44.810  1.00  0.00           H
ATOM    101  CG  LYS    23      35.450  45.850  45.920  1.00  0.00           C
ATOM    102  HG1 LYS    23      34.580  46.540  46.010  1.00  0.00           H
ATOM    103  HG2 LYS    23      35.090  44.830  45.730  1.00  0.00           H
ATOM    104  CD  LYS    23      36.450  45.910  47.180  1.00  0.00           C
ATOM    105  HD1 LYS    23      37.010  46.860  47.110  1.00  0.00           H
ATOM    106  HD2 LYS    23      35.820  45.800  48.090  1.00  0.00           H
ATOM    107  CE  LYS    23      37.530  44.790  47.320  1.00  0.00           C
ATOM    108  HE1 LYS    23      38.140  44.750  46.400  1.00  0.00           H
ATOM    109  HE2 LYS    23      38.210  44.940  48.190  1.00  0.00           H
ATOM    110  NZ  LYS    23      36.810  43.480  47.330  1.00  0.00           N
ATOM    111  HZ1 LYS    23      36.820  43.100  46.360  1.00  0.00           H
ATOM    112  HZ2 LYS    23      37.360  42.870  47.970  1.00  0.00           H
ATOM    113  HZ3 LYS    23      35.870  43.540  47.770  1.00  0.00           H
ATOM    114  C   LYS    23      35.950  46.750  42.130  1.00  0.00           C
ATOM    115  O   LYS    23      36.320  45.950  41.300  1.00  0.00           O
ATOM    116  N   ASP    24      36.190  48.050  42.070  1.00  0.00           N
ATOM    117  HN  ASP    24      35.850  48.620  42.820  1.00  0.00           H
ATOM    118  CA  ASP    24      37.200  48.650  41.230  1.00  0.00           C
ATOM    119  HA  ASP    24      36.780  48.480  40.250  1.00  0.00           H
ATOM    120  CB  ASP    24      37.180  50.220  41.510  1.00  0.00           C
ATOM    121  HB1 ASP    24      37.250  50.260  42.620  1.00  0.00           H
ATOM    122  HB2 ASP    24      38.060  50.690  41.030  1.00  0.00           H
ATOM    123  CG  ASP    24      35.930  50.910  41.170  1.00  0.00           C
ATOM    124  OD1 ASP    24      35.510  51.830  41.840  1.00  0.00           O
ATOM    125  OD2 ASP    24      35.280  50.590  40.160  1.00  0.00           O
ATOM    126  C   ASP    24      38.580  48.060  41.170  1.00  0.00           C
ATOM    127  O   ASP    24      39.260  47.830  42.190  1.00  0.00           O
ATOM    128  N   GLY    25      38.980  47.800  39.920  1.00  0.00           N
ATOM    129  HN  GLY    25      38.430  48.000  39.110  1.00  0.00           H
ATOM    130  CA  GLY    25      40.290  47.170  39.570  1.00  0.00           C
ATOM    131  HA1 GLY    25      40.350  47.150  38.490  1.00  0.00           H
ATOM    132  HA2 GLY    25      41.120  47.690  40.030  1.00  0.00           H
ATOM    133  C   GLY    25      40.460  45.700  39.870  1.00  0.00           C
ATOM    134  O   GLY    25      41.450  45.120  39.430  1.00  0.00           O
ATOM    135  N   GLU    26      39.460  45.030  40.470  1.00  0.00           N
ATOM    136  HN  GLU    26      38.790  45.590  40.950  1.00  0.00           H
ATOM    137  CA  GLU    26      39.530  43.690  40.970  1.00  0.00           C
ATOM    138  HA  GLU    26      40.550  43.430  41.240  1.00  0.00           H
ATOM    139  CB  GLU    26      38.570  43.590  42.200  1.00  0.00           C
ATOM    140  HB1 GLU    26      38.940  44.350  42.920  1.00  0.00           H
ATOM    141  HB2 GLU    26      37.570  43.880  41.810  1.00  0.00           H
ATOM    142  CG  GLU    26      38.370  42.230  42.970  1.00  0.00           C
ATOM    143  HG1 GLU    26      37.750  41.530  42.370  1.00  0.00           H
ATOM    144  HG2 GLU    26      39.420  41.890  42.950  1.00  0.00           H
ATOM    145  CD  GLU    26      37.800  42.360  44.320  1.00  0.00           C
ATOM    146  OE1 GLU    26      38.530  42.090  45.300  1.00  0.00           O
ATOM    147  OE2 GLU    26      36.700  42.970  44.530  1.00  0.00           O
ATOM    148  C   GLU    26      39.060  42.550  40.000  1.00  0.00           C
ATOM    149  O   GLU    26      39.370  41.340  40.100  1.00  0.00           O
ATOM    150  N   CYS    27      38.240  42.940  38.970  1.00  0.00           N
ATOM    151  HN  CYS    27      37.790  43.820  39.040  1.00  0.00           H
ATOM    152  CA  CYS    27      37.870  42.160  37.850  1.00  0.00           C
ATOM    153  HA  CYS    27      38.460  41.250  37.800  1.00  0.00           H
ATOM    154  CB  CYS    27      36.460  41.660  38.030  1.00  0.00           C
ATOM    155  HB1 CYS    27      35.780  42.540  38.050  1.00  0.00           H
ATOM    156  HB2 CYS    27      36.280  40.940  37.220  1.00  0.00           H
ATOM    157  SG  CYS    27      36.060  40.870  39.670  1.00  0.00           S
ATOM    158  C   CYS    27      38.090  42.900  36.470  1.00  0.00           C
ATOM    159  O   CYS    27      37.130  43.350  35.840  1.00  0.00           O
ATOM    160  N   PRO    28      39.300  43.270  35.950  1.00  0.00           N
ATOM    161  CD  PRO    28      40.590  42.790  36.520  1.00  0.00           C
ATOM    162  HD1 PRO    28      40.880  41.870  35.970  1.00  0.00           H
ATOM    163  HD2 PRO    28      40.510  42.750  37.620  1.00  0.00           H
ATOM    164  CA  PRO    28      39.540  44.280  34.930  1.00  0.00           C
ATOM    165  HA  PRO    28      38.710  44.960  35.110  1.00  0.00           H
ATOM    166  CB  PRO    28      40.850  44.990  35.410  1.00  0.00           C
ATOM    167  HB1 PRO    28      41.560  45.340  34.630  1.00  0.00           H
ATOM    168  HB2 PRO    28      40.610  45.880  36.030  1.00  0.00           H
ATOM    169  CG  PRO    28      41.550  43.910  36.290  1.00  0.00           C
ATOM    170  HG1 PRO    28      42.460  43.610  35.740  1.00  0.00           H
ATOM    171  HG2 PRO    28      41.830  44.480  37.210  1.00  0.00           H
ATOM    172  C   PRO    28      39.610  43.590  33.550  1.00  0.00           C
ATOM    173  O   PRO    28      39.900  44.260  32.550  1.00  0.00           O
ATOM    174  N   TRP    29      39.440  42.350  33.530  1.00  0.00           N
ATOM    175  HN  TRP    29      39.180  41.950  34.410  1.00  0.00           H
ATOM    176  CA  TRP    29      39.550  41.650  32.270  1.00  0.00           C
ATOM    177  HA  TRP    29      40.250  42.140  31.620  1.00  0.00           H
ATOM    178  CB  TRP    29      40.020  40.170  32.550  1.00  0.00           C
ATOM    179  HB1 TRP    29      39.960  39.510  31.660  1.00  0.00           H
ATOM    180  HB2 TRP    29      41.120  40.230  32.720  1.00  0.00           H
ATOM    181  CG  TRP    29      39.300  39.590  33.670  1.00  0.00           C
ATOM    182  CD1 TRP    29      37.940  39.370  33.860  1.00  0.00           C
ATOM    183  HD1 TRP    29      37.210  39.580  33.080  1.00  0.00           H
ATOM    184  NE1 TRP    29      37.580  39.090  35.100  1.00  0.00           N
ATOM    185  HE1 TRP    29      36.720  38.750  35.410  1.00  0.00           H
ATOM    186  CE2 TRP    29      38.710  39.000  35.850  1.00  0.00           C
ATOM    187  CD2 TRP    29      39.790  39.390  34.990  1.00  0.00           C
ATOM    188  CE3 TRP    29      41.070  39.380  35.520  1.00  0.00           C
ATOM    189  HE3 TRP    29      41.880  39.720  34.910  1.00  0.00           H
ATOM    190  CZ3 TRP    29      41.270  39.010  36.860  1.00  0.00           C
ATOM    191  HZ3 TRP    29      42.300  39.130  37.160  1.00  0.00           H
ATOM    192  CZ2 TRP    29      38.950  38.620  37.160  1.00  0.00           C
ATOM    193  HZ2 TRP    29      38.100  38.380  37.770  1.00  0.00           H
ATOM    194  CH2 TRP    29      40.220  38.740  37.710  1.00  0.00           C
ATOM    195  HH2 TRP    29      40.360  38.670  38.780  1.00  0.00           H
ATOM    196  C   TRP    29      38.190  41.540  31.640  1.00  0.00           C
ATOM    197  O   TRP    29      38.010  40.930  30.600  1.00  0.00           O
ATOM    198  N   GLN    30      37.170  42.260  32.120  1.00  0.00           N
ATOM    199  HN  GLN    30      37.310  42.890  32.870  1.00  0.00           H
ATOM    200  CA  GLN    30      35.790  42.070  31.730  1.00  0.00           C
ATOM    201  HA  GLN    30      35.610  41.180  31.150  1.00  0.00           H
ATOM    202  CB  GLN    30      34.930  42.240  32.980  1.00  0.00           C
ATOM    203  HB1 GLN    30      35.260  41.450  33.680  1.00  0.00           H
ATOM    204  HB2 GLN    30      35.230  43.230  33.430  1.00  0.00           H
ATOM    205  CG  GLN    30      33.430  42.130  32.780  1.00  0.00           C
ATOM    206  HG1 GLN    30      32.910  42.350  33.740  1.00  0.00           H
ATOM    207  HG2 GLN    30      32.810  42.780  32.120  1.00  0.00           H
ATOM    208  CD  GLN    30      32.990  40.690  32.520  1.00  0.00           C
ATOM    209  OE1 GLN    30      33.230  39.860  33.410  1.00  0.00           O
ATOM    210  NE2 GLN    30      32.360  40.330  31.390  1.00  0.00           N
ATOM    211 1HE2 GLN    30      32.010  41.140  30.920  1.00  0.00           H
ATOM    212 2HE2 GLN    30      31.820  39.490  31.450  1.00  0.00           H
ATOM    213  C   GLN    30      35.310  43.190  30.790  1.00  0.00           C
ATOM    214  O   GLN    30      35.240  44.360  31.170  1.00  0.00           O
ATOM    215  N   ALA    31      34.820  42.790  29.550  1.00  0.00           N
ATOM    216  HN  ALA    31      34.790  41.850  29.190  1.00  0.00           H
ATOM    217  CA  ALA    31      34.090  43.800  28.760  1.00  0.00           C
ATOM    218  HA  ALA    31      34.120  44.730  29.330  1.00  0.00           H
ATOM    219  CB  ALA    31      34.860  44.010  27.430  1.00  0.00           C
ATOM    220  HB1 ALA    31      34.300  44.590  26.690  1.00  0.00           H
ATOM    221  HB2 ALA    31      35.870  44.440  27.620  1.00  0.00           H
ATOM    222  HB3 ALA    31      35.070  43.010  27.000  1.00  0.00           H
ATOM    223  C   ALA    31      32.670  43.480  28.560  1.00  0.00           C
ATOM    224  O   ALA    31      32.270  42.330  28.660  1.00  0.00           O
ATOM    225  N   LEU    32      31.770  44.410  28.050  1.00  0.00           N
ATOM    226  HN  LEU    32      31.990  45.360  27.830  1.00  0.00           H
ATOM    227  CA  LEU    32      30.370  43.990  27.790  1.00  0.00           C
ATOM    228  HA  LEU    32      30.310  42.910  27.860  1.00  0.00           H
ATOM    229  CB  LEU    32      29.590  44.700  28.860  1.00  0.00           C
ATOM    230  HB1 LEU    32      30.020  44.550  29.870  1.00  0.00           H
ATOM    231  HB2 LEU    32      29.600  45.790  28.680  1.00  0.00           H
ATOM    232  CG  LEU    32      28.100  44.300  29.040  1.00  0.00           C
ATOM    233  HG  LEU    32      27.600  44.540  28.090  1.00  0.00           H
ATOM    234  CD1 LEU    32      27.920  42.880  29.410  1.00  0.00           C
ATOM    235 1HD1 LEU    32      28.370  42.280  28.590  1.00  0.00           H
ATOM    236 2HD1 LEU    32      28.430  42.600  30.360  1.00  0.00           H
ATOM    237 3HD1 LEU    32      26.880  42.570  29.620  1.00  0.00           H
ATOM    238  CD2 LEU    32      27.520  45.240  30.150  1.00  0.00           C
ATOM    239 1HD2 LEU    32      27.800  46.290  29.900  1.00  0.00           H
ATOM    240 2HD2 LEU    32      26.420  45.090  30.160  1.00  0.00           H
ATOM    241 3HD2 LEU    32      28.040  45.000  31.090  1.00  0.00           H
ATOM    242  C   LEU    32      29.880  44.340  26.390  1.00  0.00           C
ATOM    243  O   LEU    32      29.980  45.470  25.950  1.00  0.00           O
ATOM    244  N   LEU    33      29.380  43.310  25.620  1.00  0.00           N
ATOM    245  HN  LEU    33      29.250  42.400  25.990  1.00  0.00           H
ATOM    246  CA  LEU    33      28.830  43.500  24.270  1.00  0.00           C
ATOM    247  HA  LEU    33      29.390  44.340  23.890  1.00  0.00           H
ATOM    248  CB  LEU    33      28.770  42.130  23.490  1.00  0.00           C
ATOM    249  HB1 LEU    33      28.230  41.350  24.090  1.00  0.00           H
ATOM    250  HB2 LEU    33      28.340  42.150  22.470  1.00  0.00           H
ATOM    251  CG  LEU    33      30.150  41.480  23.210  1.00  0.00           C
ATOM    252  HG  LEU    33      30.540  41.240  24.220  1.00  0.00           H
ATOM    253  CD1 LEU    33      29.880  40.250  22.410  1.00  0.00           C
ATOM    254 1HD1 LEU    33      30.810  39.890  21.900  1.00  0.00           H
ATOM    255 2HD1 LEU    33      29.630  39.380  23.040  1.00  0.00           H
ATOM    256 3HD1 LEU    33      29.110  40.390  21.620  1.00  0.00           H
ATOM    257  CD2 LEU    33      31.180  42.350  22.510  1.00  0.00           C
ATOM    258 1HD2 LEU    33      30.820  42.850  21.580  1.00  0.00           H
ATOM    259 2HD2 LEU    33      31.760  43.050  23.150  1.00  0.00           H
ATOM    260 3HD2 LEU    33      32.040  41.720  22.180  1.00  0.00           H
ATOM    261  C   LEU    33      27.400  44.000  24.460  1.00  0.00           C
ATOM    262  O   LEU    33      26.610  43.440  25.210  1.00  0.00           O
ATOM    263  N   ILE    34      27.030  45.150  23.780  1.00  0.00           N
ATOM    264  HN  ILE    34      27.770  45.650  23.330  1.00  0.00           H
ATOM    265  CA  ILE    34      25.780  45.730  23.860  1.00  0.00           C
ATOM    266  HA  ILE    34      25.040  45.060  24.300  1.00  0.00           H
ATOM    267  CB  ILE    34      25.860  46.990  24.700  1.00  0.00           C
ATOM    268  HB  ILE    34      24.790  47.320  24.810  1.00  0.00           H
ATOM    269  CG2 ILE    34      26.380  46.730  26.090  1.00  0.00           C
ATOM    270 1HG2 ILE    34      25.890  45.850  26.520  1.00  0.00           H
ATOM    271 2HG2 ILE    34      27.470  46.480  26.060  1.00  0.00           H
ATOM    272 3HG2 ILE    34      26.280  47.570  26.800  1.00  0.00           H
ATOM    273  CG1 ILE    34      26.540  48.220  24.050  1.00  0.00           C
ATOM    274 1HG1 ILE    34      27.630  48.240  24.270  1.00  0.00           H
ATOM    275 2HG1 ILE    34      26.430  48.170  22.940  1.00  0.00           H
ATOM    276  CD  ILE    34      25.980  49.620  24.410  1.00  0.00           C
ATOM    277  HD1 ILE    34      24.870  49.520  24.430  1.00  0.00           H
ATOM    278  HD2 ILE    34      26.310  49.920  25.420  1.00  0.00           H
ATOM    279  HD3 ILE    34      26.340  50.200  23.540  1.00  0.00           H
ATOM    280  C   ILE    34      25.210  45.890  22.400  1.00  0.00           C
ATOM    281  O   ILE    34      26.010  45.940  21.500  1.00  0.00           O
ATOM    282  N   ASN    35      23.940  46.010  22.240  1.00  0.00           N
ATOM    283  HN  ASN    35      23.390  45.840  23.050  1.00  0.00           H
ATOM    284  CA  ASN    35      23.240  46.400  20.980  1.00  0.00           C
ATOM    285  HA  ASN    35      23.990  46.250  20.230  1.00  0.00           H
ATOM    286  CB  ASN    35      21.970  45.550  20.730  1.00  0.00           C
ATOM    287  HB1 ASN    35      21.320  45.590  21.630  1.00  0.00           H
ATOM    288  HB2 ASN    35      21.550  45.960  19.790  1.00  0.00           H
ATOM    289  CG  ASN    35      22.290  44.090  20.560  1.00  0.00           C
ATOM    290  OD1 ASN    35      21.710  43.200  21.160  1.00  0.00           O
ATOM    291  ND2 ASN    35      23.270  43.810  19.650  1.00  0.00           N
ATOM    292 1HD2 ASN    35      23.440  44.390  18.840  1.00  0.00           H
ATOM    293 2HD2 ASN    35      23.270  42.880  19.270  1.00  0.00           H
ATOM    294  C   ASN    35      22.980  47.850  20.870  1.00  0.00           C
ATOM    295  O   ASN    35      23.850  48.600  20.380  1.00  0.00           O
ATOM    296  N   GLU    36      21.790  48.410  21.190  1.00  0.00           N
ATOM    297  HN  GLU    36      20.960  47.890  21.360  1.00  0.00           H
ATOM    298  CA  GLU    36      21.470  49.800  20.850  1.00  0.00           C
ATOM    299  HA  GLU    36      22.180  50.150  20.120  1.00  0.00           H
ATOM    300  CB  GLU    36      20.110  49.900  20.160  1.00  0.00           C
ATOM    301  HB1 GLU    36      19.240  49.670  20.810  1.00  0.00           H
ATOM    302  HB2 GLU    36      19.960  50.950  19.850  1.00  0.00           H
ATOM    303  CG  GLU    36      19.950  48.970  18.850  1.00  0.00           C
ATOM    304  HG1 GLU    36      20.880  49.080  18.250  1.00  0.00           H
ATOM    305  HG2 GLU    36      20.000  47.930  19.260  1.00  0.00           H
ATOM    306  CD  GLU    36      18.750  49.250  18.000  1.00  0.00           C
ATOM    307  OE1 GLU    36      18.930  49.260  16.730  1.00  0.00           O
ATOM    308  OE2 GLU    36      17.610  49.450  18.540  1.00  0.00           O
ATOM    309  C   GLU    36      21.530  50.670  22.060  1.00  0.00           C
ATOM    310  O   GLU    36      22.310  51.630  22.080  1.00  0.00           O
ATOM    311  N   GLU    37      20.670  50.420  23.050  1.00  0.00           N
ATOM    312  HN  GLU    37      19.930  49.790  22.840  1.00  0.00           H
ATOM    313  CA  GLU    37      20.550  51.160  24.270  1.00  0.00           C
ATOM    314  HA  GLU    37      21.410  51.710  24.620  1.00  0.00           H
ATOM    315  CB  GLU    37      19.500  52.290  24.080  1.00  0.00           C
ATOM    316  HB1 GLU    37      19.970  52.900  23.270  1.00  0.00           H
ATOM    317  HB2 GLU    37      18.510  51.860  23.830  1.00  0.00           H
ATOM    318  CG  GLU    37      19.310  53.220  25.330  1.00  0.00           C
ATOM    319  HG1 GLU    37      18.490  52.790  25.940  1.00  0.00           H
ATOM    320  HG2 GLU    37      20.190  53.360  26.000  1.00  0.00           H
ATOM    321  CD  GLU    37      18.920  54.710  25.030  1.00  0.00           C
ATOM    322  OE1 GLU    37      18.440  54.980  23.890  1.00  0.00           O
ATOM    323  OE2 GLU    37      19.260  55.600  25.900  1.00  0.00           O
ATOM    324  C   GLU    37      20.000  50.420  25.570  1.00  0.00           C
ATOM    325  O   GLU    37      20.310  50.860  26.690  1.00  0.00           O
ATOM    326  N   ASN    38      19.340  49.180  25.450  1.00  0.00           N
ATOM    327  HN  ASN    38      19.210  48.860  24.520  1.00  0.00           H
ATOM    328  CA  ASN    38      18.990  48.220  26.480  1.00  0.00           C
ATOM    329  HA  ASN    38      18.680  48.830  27.320  1.00  0.00           H
ATOM    330  CB  ASN    38      17.760  47.300  26.130  1.00  0.00           C
ATOM    331  HB1 ASN    38      17.970  46.860  25.130  1.00  0.00           H
ATOM    332  HB2 ASN    38      17.690  46.430  26.790  1.00  0.00           H
ATOM    333  CG  ASN    38      16.460  48.130  26.080  1.00  0.00           C
ATOM    334  OD1 ASN    38      16.340  49.350  26.290  1.00  0.00           O
ATOM    335  ND2 ASN    38      15.360  47.310  26.170  1.00  0.00           N
ATOM    336 1HD2 ASN    38      14.540  47.870  26.210  1.00  0.00           H
ATOM    337 2HD2 ASN    38      15.520  46.340  26.000  1.00  0.00           H
ATOM    338  C   ASN    38      20.200  47.400  26.940  1.00  0.00           C
ATOM    339  O   ASN    38      21.180  47.280  26.220  1.00  0.00           O
ATOM    340  N   GLU    39      20.100  46.890  28.170  1.00  0.00           N
ATOM    341  HN  GLU    39      19.340  47.180  28.730  1.00  0.00           H
ATOM    342  CA  GLU    39      21.100  45.890  28.690  1.00  0.00           C
ATOM    343  HA  GLU    39      21.850  46.470  29.200  1.00  0.00           H
ATOM    344  CB  GLU    39      20.430  44.990  29.740  1.00  0.00           C
ATOM    345  HB1 GLU    39      19.420  44.630  29.430  1.00  0.00           H
ATOM    346  HB2 GLU    39      21.010  44.080  30.000  1.00  0.00           H
ATOM    347  CG  GLU    39      20.110  45.760  31.060  1.00  0.00           C
ATOM    348  HG1 GLU    39      21.090  45.750  31.580  1.00  0.00           H
ATOM    349  HG2 GLU    39      19.840  46.830  30.890  1.00  0.00           H
ATOM    350  CD  GLU    39      19.040  45.230  32.040  1.00  0.00           C
ATOM    351  OE1 GLU    39      19.180  45.420  33.250  1.00  0.00           O
ATOM    352  OE2 GLU    39      18.140  44.540  31.520  1.00  0.00           O
ATOM    353  C   GLU    39      21.970  44.970  27.800  1.00  0.00           C
ATOM    354  O   GLU    39      21.410  44.450  26.800  1.00  0.00           O
ATOM    355  N   GLY    40      23.300  44.710  28.160  1.00  0.00           N
ATOM    356  HN  GLY    40      23.660  44.990  29.040  1.00  0.00           H
ATOM    357  CA  GLY    40      24.320  43.950  27.390  1.00  0.00           C
ATOM    358  HA1 GLY    40      24.370  44.370  26.390  1.00  0.00           H
ATOM    359  HA2 GLY    40      25.260  43.920  27.910  1.00  0.00           H
ATOM    360  C   GLY    40      23.940  42.500  27.120  1.00  0.00           C
ATOM    361  O   GLY    40      23.170  41.890  27.920  1.00  0.00           O
ATOM    362  N   PHE    41      24.330  41.920  26.030  1.00  0.00           N
ATOM    363  HN  PHE    41      25.050  42.310  25.460  1.00  0.00           H
ATOM    364  CA  PHE    41      23.840  40.560  25.700  1.00  0.00           C
ATOM    365  HA  PHE    41      22.930  40.410  26.240  1.00  0.00           H
ATOM    366  CB  PHE    41      23.500  40.340  24.190  1.00  0.00           C
ATOM    367  HB1 PHE    41      23.250  39.300  23.910  1.00  0.00           H
ATOM    368  HB2 PHE    41      22.510  40.840  24.050  1.00  0.00           H
ATOM    369  CG  PHE    41      24.530  40.700  23.210  1.00  0.00           C
ATOM    370  CD1 PHE    41      25.320  39.690  22.600  1.00  0.00           C
ATOM    371  HD1 PHE    41      25.220  38.640  22.810  1.00  0.00           H
ATOM    372  CE1 PHE    41      26.140  40.100  21.500  1.00  0.00           C
ATOM    373  HE1 PHE    41      26.840  39.390  21.090  1.00  0.00           H
ATOM    374  CZ  PHE    41      26.220  41.420  21.120  1.00  0.00           C
ATOM    375  HZ  PHE    41      26.850  41.510  20.230  1.00  0.00           H
ATOM    376  CD2 PHE    41      24.630  42.030  22.830  1.00  0.00           C
ATOM    377  HD2 PHE    41      24.050  42.780  23.340  1.00  0.00           H
ATOM    378  CE2 PHE    41      25.510  42.360  21.740  1.00  0.00           C
ATOM    379  HE2 PHE    41      25.460  43.340  21.280  1.00  0.00           H
ATOM    380  C   PHE    41      24.770  39.420  26.190  1.00  0.00           C
ATOM    381  O   PHE    41      24.350  38.310  26.550  1.00  0.00           O
ATOM    382  N   CYS    42      26.120  39.590  26.200  1.00  0.00           N
ATOM    383  HN  CYS    42      26.450  40.470  25.880  1.00  0.00           H
ATOM    384  CA  CYS    42      27.200  38.630  26.310  1.00  0.00           C
ATOM    385  HA  CYS    42      26.890  38.020  27.140  1.00  0.00           H
ATOM    386  CB  CYS    42      27.520  37.840  25.010  1.00  0.00           C
ATOM    387  HB1 CYS    42      27.630  38.580  24.190  1.00  0.00           H
ATOM    388  HB2 CYS    42      28.450  37.260  25.140  1.00  0.00           H
ATOM    389  SG  CYS    42      26.180  36.720  24.480  1.00  0.00           S
ATOM    390  C   CYS    42      28.430  39.400  26.660  1.00  0.00           C
ATOM    391  O   CYS    42      28.600  40.520  26.220  1.00  0.00           O
ATOM    392  N   GLY    43      29.290  38.810  27.520  1.00  0.00           N
ATOM    393  HN  GLY    43      29.060  37.920  27.900  1.00  0.00           H
ATOM    394  CA  GLY    43      30.530  39.410  27.990  1.00  0.00           C
ATOM    395  HA1 GLY    43      30.330  40.460  28.110  1.00  0.00           H
ATOM    396  HA2 GLY    43      30.810  38.890  28.900  1.00  0.00           H
ATOM    397  C   GLY    43      31.660  39.180  27.030  1.00  0.00           C
ATOM    398  O   GLY    43      31.540  38.480  26.030  1.00  0.00           O
ATOM    399  N   GLY    44      32.820  39.730  27.290  1.00  0.00           N
ATOM    400  HN  GLY    44      32.880  40.420  28.010  1.00  0.00           H
ATOM    401  CA  GLY    44      34.010  39.590  26.450  1.00  0.00           C
ATOM    402  HA1 GLY    44      33.980  38.610  25.990  1.00  0.00           H
ATOM    403  HA2 GLY    44      34.190  40.410  25.780  1.00  0.00           H
ATOM    404  C   GLY    44      35.140  39.560  27.400  1.00  0.00           C
ATOM    405  O   GLY    44      35.120  40.340  28.360  1.00  0.00           O
ATOM    406  N   THR    45      36.180  38.690  27.160  1.00  0.00           N
ATOM    407  HN  THR    45      36.100  38.030  26.430  1.00  0.00           H
ATOM    408  CA  THR    45      37.450  38.890  27.770  1.00  0.00           C
ATOM    409  HA  THR    45      37.180  39.180  28.770  1.00  0.00           H
ATOM    410  CB  THR    45      38.330  37.640  27.910  1.00  0.00           C
ATOM    411  HB  THR    45      38.840  37.330  26.970  1.00  0.00           H
ATOM    412  OG1 THR    45      37.620  36.510  28.340  1.00  0.00           O
ATOM    413  HG1 THR    45      36.930  36.240  27.730  1.00  0.00           H
ATOM    414  CG2 THR    45      39.490  37.840  29.010  1.00  0.00           C
ATOM    415 1HG2 THR    45      40.110  36.940  29.230  1.00  0.00           H
ATOM    416 2HG2 THR    45      40.160  38.660  28.680  1.00  0.00           H
ATOM    417 3HG2 THR    45      39.010  38.220  29.940  1.00  0.00           H
ATOM    418  C   THR    45      38.290  39.990  27.120  1.00  0.00           C
ATOM    419  O   THR    45      38.460  40.080  25.890  1.00  0.00           O
ATOM    420  N   ILE    46      38.940  40.820  27.920  1.00  0.00           N
ATOM    421  HN  ILE    46      38.750  40.810  28.890  1.00  0.00           H
ATOM    422  CA  ILE    46      40.010  41.780  27.450  1.00  0.00           C
ATOM    423  HA  ILE    46      39.730  42.030  26.440  1.00  0.00           H
ATOM    424  CB  ILE    46      40.150  42.990  28.300  1.00  0.00           C
ATOM    425  HB  ILE    46      40.390  42.680  29.350  1.00  0.00           H
ATOM    426  CG2 ILE    46      41.330  43.900  27.790  1.00  0.00           C
ATOM    427 1HG2 ILE    46      41.060  44.320  26.800  1.00  0.00           H
ATOM    428 2HG2 ILE    46      41.590  44.740  28.470  1.00  0.00           H
ATOM    429 3HG2 ILE    46      42.290  43.360  27.720  1.00  0.00           H
ATOM    430  CG1 ILE    46      38.730  43.720  28.470  1.00  0.00           C
ATOM    431 1HG1 ILE    46      38.360  44.210  27.550  1.00  0.00           H
ATOM    432 2HG1 ILE    46      37.960  43.000  28.800  1.00  0.00           H
ATOM    433  CD  ILE    46      38.750  44.970  29.380  1.00  0.00           C
ATOM    434  HD1 ILE    46      38.750  44.530  30.410  1.00  0.00           H
ATOM    435  HD2 ILE    46      39.500  45.720  29.060  1.00  0.00           H
ATOM    436  HD3 ILE    46      37.760  45.490  29.410  1.00  0.00           H
ATOM    437  C   ILE    46      41.340  41.010  27.220  1.00  0.00           C
ATOM    438  O   ILE    46      41.910  40.470  28.170  1.00  0.00           O
ATOM    439  N   LEU    47      41.760  40.870  25.910  1.00  0.00           N
ATOM    440  HN  LEU    47      41.330  41.390  25.170  1.00  0.00           H
ATOM    441  CA  LEU    47      42.770  39.930  25.430  1.00  0.00           C
ATOM    442  HA  LEU    47      42.850  39.120  26.140  1.00  0.00           H
ATOM    443  CB  LEU    47      42.280  39.230  24.030  1.00  0.00           C
ATOM    444  HB1 LEU    47      41.280  38.770  24.170  1.00  0.00           H
ATOM    445  HB2 LEU    47      42.300  40.090  23.330  1.00  0.00           H
ATOM    446  CG  LEU    47      43.150  38.180  23.360  1.00  0.00           C
ATOM    447  HG  LEU    47      44.170  38.600  23.310  1.00  0.00           H
ATOM    448  CD1 LEU    47      43.070  36.930  24.240  1.00  0.00           C
ATOM    449 1HD1 LEU    47      43.230  37.170  25.310  1.00  0.00           H
ATOM    450 2HD1 LEU    47      42.070  36.460  24.100  1.00  0.00           H
ATOM    451 3HD1 LEU    47      43.780  36.160  23.870  1.00  0.00           H
ATOM    452  CD2 LEU    47      42.860  37.770  21.900  1.00  0.00           C
ATOM    453 1HD2 LEU    47      42.450  38.630  21.320  1.00  0.00           H
ATOM    454 2HD2 LEU    47      43.780  37.460  21.360  1.00  0.00           H
ATOM    455 3HD2 LEU    47      42.160  36.910  21.980  1.00  0.00           H
ATOM    456  C   LEU    47      44.090  40.630  25.230  1.00  0.00           C
ATOM    457  O   LEU    47      45.110  40.130  25.600  1.00  0.00           O
ATOM    458  N   SER    48      44.110  41.890  24.730  1.00  0.00           N
ATOM    459  HN  SER    48      43.320  42.410  24.410  1.00  0.00           H
ATOM    460  CA  SER    48      45.290  42.670  24.660  1.00  0.00           C
ATOM    461  HA  SER    48      45.700  42.760  25.660  1.00  0.00           H
ATOM    462  CB  SER    48      46.320  42.230  23.600  1.00  0.00           C
ATOM    463  HB1 SER    48      46.650  41.200  23.770  1.00  0.00           H
ATOM    464  HB2 SER    48      45.800  42.240  22.620  1.00  0.00           H
ATOM    465  OG  SER    48      47.530  43.020  23.620  1.00  0.00           O
ATOM    466  HG1 SER    48      47.820  43.040  24.540  1.00  0.00           H
ATOM    467  C   SER    48      44.730  44.090  24.390  1.00  0.00           C
ATOM    468  O   SER    48      43.500  44.220  24.280  1.00  0.00           O
ATOM    469  N   GLU    49      45.490  45.130  24.400  1.00  0.00           N
ATOM    470  HN  GLU    49      46.470  44.980  24.410  1.00  0.00           H
ATOM    471  CA  GLU    49      45.030  46.530  24.610  1.00  0.00           C
ATOM    472  HA  GLU    49      44.750  46.660  25.640  1.00  0.00           H
ATOM    473  CB  GLU    49      46.220  47.530  24.510  1.00  0.00           C
ATOM    474  HB1 GLU    49      46.500  47.670  23.440  1.00  0.00           H
ATOM    475  HB2 GLU    49      45.840  48.520  24.850  1.00  0.00           H
ATOM    476  CG  GLU    49      47.500  47.230  25.250  1.00  0.00           C
ATOM    477  HG1 GLU    49      47.250  47.020  26.310  1.00  0.00           H
ATOM    478  HG2 GLU    49      47.940  46.300  24.820  1.00  0.00           H
ATOM    479  CD  GLU    49      48.420  48.330  25.150  1.00  0.00           C
ATOM    480  OE1 GLU    49      48.100  49.430  25.700  1.00  0.00           O
ATOM    481  OE2 GLU    49      49.490  48.150  24.600  1.00  0.00           O
ATOM    482  C   GLU    49      43.890  46.950  23.700  1.00  0.00           C
ATOM    483  O   GLU    49      42.920  47.610  24.130  1.00  0.00           O
ATOM    484  N   PHE    50      43.890  46.460  22.440  1.00  0.00           N
ATOM    485  HN  PHE    50      44.640  45.950  22.020  1.00  0.00           H
ATOM    486  CA  PHE    50      42.790  46.720  21.520  1.00  0.00           C
ATOM    487  HA  PHE    50      41.930  47.130  22.020  1.00  0.00           H
ATOM    488  CB  PHE    50      43.220  47.740  20.390  1.00  0.00           C
ATOM    489  HB1 PHE    50      42.440  47.900  19.610  1.00  0.00           H
ATOM    490  HB2 PHE    50      43.300  48.760  20.840  1.00  0.00           H
ATOM    491  CG  PHE    50      44.460  47.480  19.730  1.00  0.00           C
ATOM    492  CD1 PHE    50      44.480  46.830  18.550  1.00  0.00           C
ATOM    493  HD1 PHE    50      43.590  46.390  18.130  1.00  0.00           H
ATOM    494  CE1 PHE    50      45.650  46.800  17.780  1.00  0.00           C
ATOM    495  HE1 PHE    50      45.600  46.530  16.730  1.00  0.00           H
ATOM    496  CZ  PHE    50      46.870  47.200  18.290  1.00  0.00           C
ATOM    497  HZ  PHE    50      47.750  47.090  17.670  1.00  0.00           H
ATOM    498  CD2 PHE    50      45.690  47.860  20.240  1.00  0.00           C
ATOM    499  HD2 PHE    50      45.580  48.360  21.190  1.00  0.00           H
ATOM    500  CE2 PHE    50      46.900  47.790  19.560  1.00  0.00           C
ATOM    501  HE2 PHE    50      47.820  48.100  20.040  1.00  0.00           H
ATOM    502  C   PHE    50      42.330  45.380  20.980  1.00  0.00           C
ATOM    503  O   PHE    50      41.940  45.250  19.790  1.00  0.00           O
ATOM    504  N   TYR    51      42.290  44.280  21.720  1.00  0.00           N
ATOM    505  HN  TYR    51      42.510  44.330  22.690  1.00  0.00           H
ATOM    506  CA  TYR    51      41.730  43.030  21.250  1.00  0.00           C
ATOM    507  HA  TYR    51      41.020  43.120  20.420  1.00  0.00           H
ATOM    508  CB  TYR    51      42.850  41.950  20.980  1.00  0.00           C
ATOM    509  HB1 TYR    51      43.480  41.980  21.910  1.00  0.00           H
ATOM    510  HB2 TYR    51      42.420  40.940  20.890  1.00  0.00           H
ATOM    511  CG  TYR    51      43.560  42.330  19.760  1.00  0.00           C
ATOM    512  CD1 TYR    51      43.150  41.680  18.620  1.00  0.00           C
ATOM    513  HD1 TYR    51      42.250  41.090  18.630  1.00  0.00           H
ATOM    514  CE1 TYR    51      43.860  41.840  17.440  1.00  0.00           C
ATOM    515  HE1 TYR    51      43.450  41.420  16.530  1.00  0.00           H
ATOM    516  CZ  TYR    51      44.980  42.660  17.370  1.00  0.00           C
ATOM    517  OH  TYR    51      45.650  42.880  16.170  1.00  0.00           O
ATOM    518  HH  TYR    51      46.530  43.200  16.390  1.00  0.00           H
ATOM    519  CD2 TYR    51      44.760  43.050  19.760  1.00  0.00           C
ATOM    520  HD2 TYR    51      45.000  43.540  20.690  1.00  0.00           H
ATOM    521  CE2 TYR    51      45.460  43.300  18.540  1.00  0.00           C
ATOM    522  HE2 TYR    51      46.350  43.910  18.610  1.00  0.00           H
ATOM    523  C   TYR    51      40.710  42.400  22.280  1.00  0.00           C
ATOM    524  O   TYR    51      40.960  42.290  23.460  1.00  0.00           O
ATOM    525  N   ILE    52      39.440  42.240  21.840  1.00  0.00           N
ATOM    526  HN  ILE    52      39.180  42.410  20.900  1.00  0.00           H
ATOM    527  CA  ILE    52      38.380  41.690  22.690  1.00  0.00           C
ATOM    528  HA  ILE    52      38.720  41.700  23.710  1.00  0.00           H
ATOM    529  CB  ILE    52      37.100  42.590  22.580  1.00  0.00           C
ATOM    530  HB  ILE    52      36.800  42.450  21.520  1.00  0.00           H
ATOM    531  CG2 ILE    52      36.080  42.090  23.620  1.00  0.00           C
ATOM    532 1HG2 ILE    52      35.180  42.740  23.680  1.00  0.00           H
ATOM    533 2HG2 ILE    52      35.710  41.070  23.410  1.00  0.00           H
ATOM    534 3HG2 ILE    52      36.750  42.110  24.510  1.00  0.00           H
ATOM    535  CG1 ILE    52      37.440  44.080  22.800  1.00  0.00           C
ATOM    536 1HG1 ILE    52      38.100  44.480  22.000  1.00  0.00           H
ATOM    537 2HG1 ILE    52      36.480  44.620  22.670  1.00  0.00           H
ATOM    538  CD  ILE    52      37.980  44.420  24.160  1.00  0.00           C
ATOM    539  HD1 ILE    52      37.220  44.090  24.890  1.00  0.00           H
ATOM    540  HD2 ILE    52      38.900  43.860  24.440  1.00  0.00           H
ATOM    541  HD3 ILE    52      38.160  45.510  24.220  1.00  0.00           H
ATOM    542  C   ILE    52      38.170  40.200  22.330  1.00  0.00           C
ATOM    543  O   ILE    52      38.440  39.800  21.190  1.00  0.00           O
ATOM    544  N   LEU    53      37.780  39.300  23.310  1.00  0.00           N
ATOM    545  HN  LEU    53      37.850  39.600  24.260  1.00  0.00           H
ATOM    546  CA  LEU    53      37.580  37.870  22.880  1.00  0.00           C
ATOM    547  HA  LEU    53      37.720  37.740  21.810  1.00  0.00           H
ATOM    548  CB  LEU    53      38.670  36.970  23.550  1.00  0.00           C
ATOM    549  HB1 LEU    53      39.690  37.260  23.200  1.00  0.00           H
ATOM    550  HB2 LEU    53      38.640  37.010  24.670  1.00  0.00           H
ATOM    551  CG  LEU    53      38.580  35.430  23.320  1.00  0.00           C
ATOM    552  HG  LEU    53      37.510  35.130  23.280  1.00  0.00           H
ATOM    553  CD1 LEU    53      39.110  35.100  21.900  1.00  0.00           C
ATOM    554 1HD1 LEU    53      38.700  34.130  21.540  1.00  0.00           H
ATOM    555 2HD1 LEU    53      38.850  35.870  21.150  1.00  0.00           H
ATOM    556 3HD1 LEU    53      40.210  34.880  21.950  1.00  0.00           H
ATOM    557  CD2 LEU    53      39.330  34.570  24.330  1.00  0.00           C
ATOM    558 1HD2 LEU    53      40.380  34.940  24.420  1.00  0.00           H
ATOM    559 2HD2 LEU    53      38.790  34.600  25.300  1.00  0.00           H
ATOM    560 3HD2 LEU    53      39.290  33.520  24.000  1.00  0.00           H
ATOM    561  C   LEU    53      36.150  37.520  23.390  1.00  0.00           C
ATOM    562  O   LEU    53      35.800  37.980  24.460  1.00  0.00           O
ATOM    563  N   THR    54      35.360  36.730  22.640  1.00  0.00           N
ATOM    564  HN  THR    54      35.600  36.450  21.720  1.00  0.00           H
ATOM    565  CA  THR    54      34.030  36.350  23.110  1.00  0.00           C
ATOM    566  HA  THR    54      34.120  36.010  24.130  1.00  0.00           H
ATOM    567  CB  THR    54      33.050  37.490  22.980  1.00  0.00           C
ATOM    568  HB  THR    54      33.410  38.460  23.380  1.00  0.00           H
ATOM    569  OG1 THR    54      31.850  37.180  23.680  1.00  0.00           O
ATOM    570  HG1 THR    54      31.850  37.640  24.520  1.00  0.00           H
ATOM    571  CG2 THR    54      32.750  37.660  21.540  1.00  0.00           C
ATOM    572 1HG2 THR    54      33.740  37.960  21.150  1.00  0.00           H
ATOM    573 2HG2 THR    54      32.220  36.920  20.910  1.00  0.00           H
ATOM    574 3HG2 THR    54      32.320  38.680  21.500  1.00  0.00           H
ATOM    575  C   THR    54      33.580  35.090  22.250  1.00  0.00           C
ATOM    576  O   THR    54      34.240  34.760  21.260  1.00  0.00           O
ATOM    577  N   ALA    55      32.470  34.470  22.600  1.00  0.00           N
ATOM    578  HN  ALA    55      31.930  34.850  23.340  1.00  0.00           H
ATOM    579  CA  ALA    55      32.080  33.300  21.790  1.00  0.00           C
ATOM    580  HA  ALA    55      32.950  32.710  21.550  1.00  0.00           H
ATOM    581  CB  ALA    55      31.180  32.380  22.620  1.00  0.00           C
ATOM    582  HB1 ALA    55      31.610  32.110  23.620  1.00  0.00           H
ATOM    583  HB2 ALA    55      30.160  32.760  22.880  1.00  0.00           H
ATOM    584  HB3 ALA    55      31.110  31.450  22.030  1.00  0.00           H
ATOM    585  C   ALA    55      31.320  33.750  20.520  1.00  0.00           C
ATOM    586  O   ALA    55      30.590  34.740  20.500  1.00  0.00           O
ATOM    587  N   ALA    56      31.460  33.000  19.420  1.00  0.00           N
ATOM    588  HN  ALA    56      32.270  32.420  19.450  1.00  0.00           H
ATOM    589  CA  ALA    56      30.910  33.360  18.130  1.00  0.00           C
ATOM    590  HA  ALA    56      31.080  34.420  18.040  1.00  0.00           H
ATOM    591  CB  ALA    56      31.620  32.620  16.980  1.00  0.00           C
ATOM    592  HB1 ALA    56      32.710  32.770  16.840  1.00  0.00           H
ATOM    593  HB2 ALA    56      31.520  31.510  17.060  1.00  0.00           H
ATOM    594  HB3 ALA    56      31.100  32.940  16.050  1.00  0.00           H
ATOM    595  C   ALA    56      29.420  33.140  17.980  1.00  0.00           C
ATOM    596  O   ALA    56      28.790  33.740  17.120  1.00  0.00           O
ATOM    597  N   HIS    57      28.780  32.320  18.810  1.00  0.00           N
ATOM    598  HN  HIS    57      29.340  31.730  19.370  1.00  0.00           H
ATOM    599  CA  HIS    57      27.380  32.090  19.040  1.00  0.00           C
ATOM    600  HA  HIS    57      26.870  31.600  18.220  1.00  0.00           H
ATOM    601  CB  HIS    57      27.260  31.130  20.270  1.00  0.00           C
ATOM    602  HB1 HIS    57      27.810  31.580  21.110  1.00  0.00           H
ATOM    603  HB2 HIS    57      26.190  30.830  20.370  1.00  0.00           H
ATOM    604  ND1 HIS    57      29.030  29.520  20.850  1.00  0.00           N
ATOM    605  CG  HIS    57      28.040  29.870  20.030  1.00  0.00           C
ATOM    606  CE1 HIS    57      29.360  28.220  20.450  1.00  0.00           C
ATOM    607  HE1 HIS    57      30.260  27.690  20.800  1.00  0.00           H
ATOM    608  NE2 HIS    57      28.550  27.800  19.460  1.00  0.00           N
ATOM    609  HE2 HIS    57      28.450  26.870  19.100  1.00  0.00           H
ATOM    610  CD2 HIS    57      27.660  28.860  19.140  1.00  0.00           C
ATOM    611  HD2 HIS    57      26.880  28.760  18.400  1.00  0.00           H
ATOM    612  C   HIS    57      26.630  33.380  19.340  1.00  0.00           C
ATOM    613  O   HIS    57      25.480  33.590  18.900  1.00  0.00           O
ATOM    614  N   CYS    58      27.180  34.320  20.160  1.00  0.00           N
ATOM    615  HN  CYS    58      27.980  34.060  20.700  1.00  0.00           H
ATOM    616  CA  CYS    58      26.570  35.560  20.370  1.00  0.00           C
ATOM    617  HA  CYS    58      25.570  35.440  20.740  1.00  0.00           H
ATOM    618  CB  CYS    58      27.350  36.230  21.490  1.00  0.00           C
ATOM    619  HB1 CYS    58      28.420  36.360  21.240  1.00  0.00           H
ATOM    620  HB2 CYS    58      26.870  37.220  21.680  1.00  0.00           H
ATOM    621  SG  CYS    58      27.170  35.490  23.100  1.00  0.00           S
ATOM    622  C   CYS    58      26.500  36.440  19.150  1.00  0.00           C
ATOM    623  O   CYS    58      25.620  37.300  19.040  1.00  0.00           O
ATOM    624  N   LEU    59      27.360  36.300  18.160  1.00  0.00           N
ATOM    625  HN  LEU    59      27.910  35.470  18.090  1.00  0.00           H
ATOM    626  CA  LEU    59      27.630  37.220  17.150  1.00  0.00           C
ATOM    627  HA  LEU    59      27.110  38.170  17.240  1.00  0.00           H
ATOM    628  CB  LEU    59      29.130  37.460  17.030  1.00  0.00           C
ATOM    629  HB1 LEU    59      29.670  36.480  17.010  1.00  0.00           H
ATOM    630  HB2 LEU    59      29.340  37.960  16.070  1.00  0.00           H
ATOM    631  CG  LEU    59      29.800  38.180  18.200  1.00  0.00           C
ATOM    632  HG  LEU    59      29.760  37.480  19.060  1.00  0.00           H
ATOM    633  CD1 LEU    59      31.220  38.650  18.000  1.00  0.00           C
ATOM    634 1HD1 LEU    59      31.290  39.450  17.220  1.00  0.00           H
ATOM    635 2HD1 LEU    59      31.560  39.150  18.930  1.00  0.00           H
ATOM    636 3HD1 LEU    59      31.930  37.820  17.820  1.00  0.00           H
ATOM    637  CD2 LEU    59      28.940  39.420  18.500  1.00  0.00           C
ATOM    638 1HD2 LEU    59      29.400  40.110  19.220  1.00  0.00           H
ATOM    639 2HD2 LEU    59      28.870  40.040  17.580  1.00  0.00           H
ATOM    640 3HD2 LEU    59      27.970  39.150  18.970  1.00  0.00           H
ATOM    641  C   LEU    59      27.110  36.740  15.760  1.00  0.00           C
ATOM    642  O   LEU    59      27.240  37.420  14.790  1.00  0.00           O
ATOM    643  N   TYR    60      26.490  35.520  15.630  1.00  0.00           N
ATOM    644  HN  TYR    60      26.540  34.850  16.370  1.00  0.00           H
ATOM    645  CA  TYR    60      25.870  35.040  14.450  1.00  0.00           C
ATOM    646  HA  TYR    60      26.500  35.210  13.590  1.00  0.00           H
ATOM    647  CB  TYR    60      25.490  33.570  14.610  1.00  0.00           C
ATOM    648  HB1 TYR    60      24.810  33.450  15.480  1.00  0.00           H
ATOM    649  HB2 TYR    60      25.080  33.240  13.630  1.00  0.00           H
ATOM    650  CG  TYR    60      26.690  32.610  14.760  1.00  0.00           C
ATOM    651  CD1 TYR    60      27.880  32.850  14.120  1.00  0.00           C
ATOM    652  HD1 TYR    60      28.020  33.770  13.570  1.00  0.00           H
ATOM    653  CE1 TYR    60      29.000  31.980  14.290  1.00  0.00           C
ATOM    654  HE1 TYR    60      29.980  32.320  14.020  1.00  0.00           H
ATOM    655  CZ  TYR    60      28.890  30.840  15.030  1.00  0.00           C
ATOM    656  OH  TYR    60      30.060  30.060  15.310  1.00  0.00           O
ATOM    657  HH  TYR    60      30.780  30.570  14.940  1.00  0.00           H
ATOM    658  CD2 TYR    60      26.660  31.550  15.630  1.00  0.00           C
ATOM    659  HD2 TYR    60      25.660  31.290  15.960  1.00  0.00           H
ATOM    660  CE2 TYR    60      27.730  30.660  15.820  1.00  0.00           C
ATOM    661  HE2 TYR    60      27.550  29.850  16.500  1.00  0.00           H
ATOM    662  C   TYR    60      24.720  35.840  14.000  1.00  0.00           C
ATOM    663  O   TYR    60      24.550  36.250  12.880  1.00  0.00           O
ATOM    664  N   GLN    61      23.770  36.130  14.920  1.00  0.00           N
ATOM    665  HN  GLN    61      23.840  35.620  15.770  1.00  0.00           H
ATOM    666  CA  GLN    61      22.540  36.840  14.620  1.00  0.00           C
ATOM    667  HA  GLN    61      22.330  36.930  13.570  1.00  0.00           H
ATOM    668  CB  GLN    61      21.240  36.130  15.190  1.00  0.00           C
ATOM    669  HB1 GLN    61      21.190  36.110  16.300  1.00  0.00           H
ATOM    670  HB2 GLN    61      20.360  36.660  14.810  1.00  0.00           H
ATOM    671  CG  GLN    61      21.100  34.780  14.510  1.00  0.00           C
ATOM    672  HG1 GLN    61      22.030  34.200  14.740  1.00  0.00           H
ATOM    673  HG2 GLN    61      20.340  34.170  15.050  1.00  0.00           H
ATOM    674  CD  GLN    61      20.800  34.670  12.990  1.00  0.00           C
ATOM    675  OE1 GLN    61      21.690  34.290  12.250  1.00  0.00           O
ATOM    676  NE2 GLN    61      19.560  34.850  12.550  1.00  0.00           N
ATOM    677 1HE2 GLN    61      18.850  35.100  13.200  1.00  0.00           H
ATOM    678 2HE2 GLN    61      19.340  34.640  11.590  1.00  0.00           H
ATOM    679  C   GLN    61      22.460  38.260  15.060  1.00  0.00           C
ATOM    680  O   GLN    61      21.490  38.920  14.710  1.00  0.00           O
ATOM    681  N   ALA    62      23.520  38.780  15.720  1.00  0.00           N
ATOM    682  HN  ALA    62      24.320  38.210  15.930  1.00  0.00           H
ATOM    683  CA  ALA    62      23.720  40.230  16.000  1.00  0.00           C
ATOM    684  HA  ALA    62      22.910  40.600  16.610  1.00  0.00           H
ATOM    685  CB  ALA    62      24.900  40.450  16.860  1.00  0.00           C
ATOM    686  HB1 ALA    62      25.060  41.490  17.200  1.00  0.00           H
ATOM    687  HB2 ALA    62      24.760  39.930  17.830  1.00  0.00           H
ATOM    688  HB3 ALA    62      25.870  40.120  16.430  1.00  0.00           H
ATOM    689  C   ALA    62      23.770  41.110  14.780  1.00  0.00           C
ATOM    690  O   ALA    62      24.740  41.190  14.070  1.00  0.00           O
ATOM    691  N   LYS    63      22.650  41.840  14.510  1.00  0.00           N
ATOM    692  HN  LYS    63      21.880  41.770  15.130  1.00  0.00           H
ATOM    693  CA  LYS    63      22.490  42.840  13.400  1.00  0.00           C
ATOM    694  HA  LYS    63      22.820  42.320  12.510  1.00  0.00           H
ATOM    695  CB  LYS    63      21.030  43.490  13.450  1.00  0.00           C
ATOM    696  HB1 LYS    63      20.850  43.810  14.500  1.00  0.00           H
ATOM    697  HB2 LYS    63      20.990  44.420  12.840  1.00  0.00           H
ATOM    698  CG  LYS    63      19.930  42.530  13.150  1.00  0.00           C
ATOM    699  HG1 LYS    63      20.140  41.640  13.780  1.00  0.00           H
ATOM    700  HG2 LYS    63      18.910  42.840  13.440  1.00  0.00           H
ATOM    701  CD  LYS    63      19.930  42.020  11.700  1.00  0.00           C
ATOM    702  HD1 LYS    63      21.000  41.750  11.550  1.00  0.00           H
ATOM    703  HD2 LYS    63      19.410  41.060  11.580  1.00  0.00           H
ATOM    704  CE  LYS    63      19.560  42.990  10.580  1.00  0.00           C
ATOM    705  HE1 LYS    63      18.490  43.280  10.610  1.00  0.00           H
ATOM    706  HE2 LYS    63      20.190  43.900  10.570  1.00  0.00           H
ATOM    707  NZ  LYS    63      19.750  42.290   9.320  1.00  0.00           N
ATOM    708  HZ1 LYS    63      20.050  42.970   8.600  1.00  0.00           H
ATOM    709  HZ2 LYS    63      20.570  41.650   9.430  1.00  0.00           H
ATOM    710  HZ3 LYS    63      18.990  41.740   8.910  1.00  0.00           H
ATOM    711  C   LYS    63      23.490  43.980  13.490  1.00  0.00           C
ATOM    712  O   LYS    63      24.050  44.440  12.460  1.00  0.00           O
ATOM    713  N   ARG    64      23.750  44.410  14.760  1.00  0.00           N
ATOM    714  HN  ARG    64      23.290  44.000  15.550  1.00  0.00           H
ATOM    715  CA  ARG    64      24.790  45.360  15.040  1.00  0.00           C
ATOM    716  HA  ARG    64      25.570  45.200  14.310  1.00  0.00           H
ATOM    717  CB  ARG    64      24.310  46.780  14.690  1.00  0.00           C
ATOM    718  HB1 ARG    64      24.950  47.600  15.050  1.00  0.00           H
ATOM    719  HB2 ARG    64      24.090  46.830  13.600  1.00  0.00           H
ATOM    720  CG  ARG    64      22.840  47.110  15.230  1.00  0.00           C
ATOM    721  HG1 ARG    64      22.160  46.320  14.830  1.00  0.00           H
ATOM    722  HG2 ARG    64      22.730  47.060  16.330  1.00  0.00           H
ATOM    723  CD  ARG    64      22.260  48.430  14.620  1.00  0.00           C
ATOM    724  HD1 ARG    64      22.630  49.360  15.110  1.00  0.00           H
ATOM    725  HD2 ARG    64      22.560  48.510  13.550  1.00  0.00           H
ATOM    726  NE  ARG    64      20.730  48.420  14.850  1.00  0.00           N
ATOM    727  HE  ARG    64      20.360  48.790  15.700  1.00  0.00           H
ATOM    728  CZ  ARG    64      19.840  47.990  14.030  1.00  0.00           C
ATOM    729  NH1 ARG    64      20.090  47.500  12.850  1.00  0.00           N
ATOM    730 1HH1 ARG    64      21.000  47.250  12.540  1.00  0.00           H
ATOM    731 2HH1 ARG    64      19.300  47.180  12.320  1.00  0.00           H
ATOM    732  NH2 ARG    64      18.550  48.070  14.370  1.00  0.00           N
ATOM    733 1HH2 ARG    64      18.360  48.630  15.180  1.00  0.00           H
ATOM    734 2HH2 ARG    64      17.790  47.870  13.760  1.00  0.00           H
ATOM    735  C   ARG    64      25.220  45.260  16.490  1.00  0.00           C
ATOM    736  O   ARG    64      24.580  44.640  17.310  1.00  0.00           O
ATOM    737  N   PHE    65      26.410  45.730  16.780  1.00  0.00           N
ATOM    738  HN  PHE    65      26.920  46.290  16.140  1.00  0.00           H
ATOM    739  CA  PHE    65      27.080  45.600  18.090  1.00  0.00           C
ATOM    740  HA  PHE    65      26.250  45.920  18.710  1.00  0.00           H
ATOM    741  CB  PHE    65      27.580  44.160  18.390  1.00  0.00           C
ATOM    742  HB1 PHE    65      28.170  44.100  19.330  1.00  0.00           H
ATOM    743  HB2 PHE    65      26.640  43.590  18.550  1.00  0.00           H
ATOM    744  CG  PHE    65      28.350  43.470  17.190  1.00  0.00           C
ATOM    745  CD1 PHE    65      27.690  42.980  16.090  1.00  0.00           C
ATOM    746  HD1 PHE    65      26.610  43.060  16.070  1.00  0.00           H
ATOM    747  CE1 PHE    65      28.320  42.410  15.070  1.00  0.00           C
ATOM    748  HE1 PHE    65      27.740  42.030  14.240  1.00  0.00           H
ATOM    749  CZ  PHE    65      29.710  42.080  15.170  1.00  0.00           C
ATOM    750  HZ  PHE    65      30.220  41.530  14.410  1.00  0.00           H
ATOM    751  CD2 PHE    65      29.740  43.230  17.330  1.00  0.00           C
ATOM    752  HD2 PHE    65      30.240  43.720  18.160  1.00  0.00           H
ATOM    753  CE2 PHE    65      30.430  42.500  16.330  1.00  0.00           C
ATOM    754  HE2 PHE    65      31.500  42.440  16.480  1.00  0.00           H
ATOM    755  C   PHE    65      28.170  46.580  18.590  1.00  0.00           C
ATOM    756  O   PHE    65      28.620  47.330  17.760  1.00  0.00           O
ATOM    757  N   LYS    66      28.460  46.580  19.930  1.00  0.00           N
ATOM    758  HN  LYS    66      27.980  45.970  20.550  1.00  0.00           H
ATOM    759  CA  LYS    66      29.320  47.600  20.470  1.00  0.00           C
ATOM    760  HA  LYS    66      30.110  47.810  19.760  1.00  0.00           H
ATOM    761  CB  LYS    66      28.630  48.960  20.860  1.00  0.00           C
ATOM    762  HB1 LYS    66      27.960  48.730  21.720  1.00  0.00           H
ATOM    763  HB2 LYS    66      29.470  49.620  21.170  1.00  0.00           H
ATOM    764  CG  LYS    66      27.760  49.770  19.880  1.00  0.00           C
ATOM    765  HG1 LYS    66      27.030  49.130  19.340  1.00  0.00           H
ATOM    766  HG2 LYS    66      27.220  50.540  20.480  1.00  0.00           H
ATOM    767  CD  LYS    66      28.640  50.610  18.940  1.00  0.00           C
ATOM    768  HD1 LYS    66      29.350  51.270  19.490  1.00  0.00           H
ATOM    769  HD2 LYS    66      29.210  49.840  18.370  1.00  0.00           H
ATOM    770  CE  LYS    66      27.780  51.390  17.960  1.00  0.00           C
ATOM    771  HE1 LYS    66      28.320  52.100  17.280  1.00  0.00           H
ATOM    772  HE2 LYS    66      27.270  50.660  17.280  1.00  0.00           H
ATOM    773  NZ  LYS    66      26.810  52.210  18.660  1.00  0.00           N
ATOM    774  HZ1 LYS    66      26.290  51.700  19.400  1.00  0.00           H
ATOM    775  HZ2 LYS    66      27.250  52.980  19.200  1.00  0.00           H
ATOM    776  HZ3 LYS    66      26.150  52.760  18.080  1.00  0.00           H
ATOM    777  C   LYS    66      29.940  46.930  21.710  1.00  0.00           C
ATOM    778  O   LYS    66      29.350  46.160  22.430  1.00  0.00           O
ATOM    779  N   VAL    67      31.170  47.330  22.020  1.00  0.00           N
ATOM    780  HN  VAL    67      31.720  48.020  21.570  1.00  0.00           H
ATOM    781  CA  VAL    67      31.930  46.890  23.190  1.00  0.00           C
ATOM    782  HA  VAL    67      31.480  45.990  23.590  1.00  0.00           H
ATOM    783  CB  VAL    67      33.460  46.760  22.830  1.00  0.00           C
ATOM    784  HB  VAL    67      33.870  47.770  22.620  1.00  0.00           H
ATOM    785  CG1 VAL    67      34.270  46.200  23.980  1.00  0.00           C
ATOM    786 1HG1 VAL    67      33.920  45.160  24.080  1.00  0.00           H
ATOM    787 2HG1 VAL    67      35.360  46.110  23.790  1.00  0.00           H
ATOM    788 3HG1 VAL    67      34.140  46.800  24.920  1.00  0.00           H
ATOM    789  CG2 VAL    67      33.510  45.760  21.600  1.00  0.00           C
ATOM    790 1HG2 VAL    67      32.980  46.230  20.750  1.00  0.00           H
ATOM    791 2HG2 VAL    67      34.560  45.550  21.280  1.00  0.00           H
ATOM    792 3HG2 VAL    67      33.050  44.770  21.820  1.00  0.00           H
ATOM    793  C   VAL    67      31.820  47.970  24.270  1.00  0.00           C
ATOM    794  O   VAL    67      32.150  49.100  24.010  1.00  0.00           O
ATOM    795  N   ARG    68      31.280  47.670  25.480  1.00  0.00           N
ATOM    796  HN  ARG    68      30.880  46.780  25.690  1.00  0.00           H
ATOM    797  CA  ARG    68      31.150  48.620  26.560  1.00  0.00           C
ATOM    798  HA  ARG    68      31.230  49.650  26.260  1.00  0.00           H
ATOM    799  CB  ARG    68      29.750  48.500  27.210  1.00  0.00           C
ATOM    800  HB1 ARG    68      29.040  48.640  26.370  1.00  0.00           H
ATOM    801  HB2 ARG    68      29.630  47.420  27.420  1.00  0.00           H
ATOM    802  CG  ARG    68      29.470  49.430  28.490  1.00  0.00           C
ATOM    803  HG1 ARG    68      29.960  50.420  28.370  1.00  0.00           H
ATOM    804  HG2 ARG    68      28.370  49.610  28.420  1.00  0.00           H
ATOM    805  CD  ARG    68      29.760  48.920  29.930  1.00  0.00           C
ATOM    806  HD1 ARG    68      29.160  47.990  30.010  1.00  0.00           H
ATOM    807  HD2 ARG    68      30.840  48.700  30.110  1.00  0.00           H
ATOM    808  NE  ARG    68      29.250  49.780  30.980  1.00  0.00           N
ATOM    809  HE  ARG    68      28.940  50.710  30.760  1.00  0.00           H
ATOM    810  CZ  ARG    68      29.420  49.530  32.280  1.00  0.00           C
ATOM    811  NH1 ARG    68      30.160  48.540  32.630  1.00  0.00           N
ATOM    812 1HH1 ARG    68      30.680  48.050  31.930  1.00  0.00           H
ATOM    813 2HH1 ARG    68      30.710  48.640  33.450  1.00  0.00           H
ATOM    814  NH2 ARG    68      28.940  50.390  33.170  1.00  0.00           N
ATOM    815 1HH2 ARG    68      28.590  51.240  32.760  1.00  0.00           H
ATOM    816 2HH2 ARG    68      29.130  50.310  34.140  1.00  0.00           H
ATOM    817  C   ARG    68      32.260  48.330  27.730  1.00  0.00           C
ATOM    818  O   ARG    68      32.430  47.160  28.110  1.00  0.00           O
ATOM    819  N   VAL    69      33.070  49.300  28.260  1.00  0.00           N
ATOM    820  HN  VAL    69      32.920  50.230  27.950  1.00  0.00           H
ATOM    821  CA  VAL    69      34.260  49.070  29.050  1.00  0.00           C
ATOM    822  HA  VAL    69      34.210  48.090  29.490  1.00  0.00           H
ATOM    823  CB  VAL    69      35.600  48.930  28.270  1.00  0.00           C
ATOM    824  HB  VAL    69      36.440  48.820  28.990  1.00  0.00           H
ATOM    825  CG1 VAL    69      35.620  47.710  27.300  1.00  0.00           C
ATOM    826 1HG1 VAL    69      36.680  47.530  27.030  1.00  0.00           H
ATOM    827 2HG1 VAL    69      35.180  46.840  27.840  1.00  0.00           H
ATOM    828 3HG1 VAL    69      35.030  47.820  26.360  1.00  0.00           H
ATOM    829  CG2 VAL    69      35.830  50.170  27.480  1.00  0.00           C
ATOM    830 1HG2 VAL    69      34.970  50.460  26.840  1.00  0.00           H
ATOM    831 2HG2 VAL    69      35.930  51.030  28.190  1.00  0.00           H
ATOM    832 3HG2 VAL    69      36.770  50.110  26.880  1.00  0.00           H
ATOM    833  C   VAL    69      34.430  50.080  30.160  1.00  0.00           C
ATOM    834  O   VAL    69      33.980  51.220  30.060  1.00  0.00           O
ATOM    835  N   GLY    70      35.100  49.690  31.230  1.00  0.00           N
ATOM    836  HN  GLY    70      35.560  48.810  31.220  1.00  0.00           H
ATOM    837  CA  GLY    70      35.320  50.460  32.410  1.00  0.00           C
ATOM    838  HA1 GLY    70      36.290  50.170  32.760  1.00  0.00           H
ATOM    839  HA2 GLY    70      35.170  51.500  32.140  1.00  0.00           H
ATOM    840  C   GLY    70      34.330  49.950  33.450  1.00  0.00           C
ATOM    841  O   GLY    70      34.300  48.760  33.730  1.00  0.00           O
ATOM    842  N   ASP    71      33.660  50.840  34.190  1.00  0.00           N
ATOM    843  HN  ASP    71      33.790  51.810  34.000  1.00  0.00           H
ATOM    844  CA  ASP    71      32.890  50.660  35.440  1.00  0.00           C
ATOM    845  HA  ASP    71      33.550  50.920  36.270  1.00  0.00           H
ATOM    846  CB  ASP    71      31.780  51.770  35.490  1.00  0.00           C
ATOM    847  HB1 ASP    71      31.210  51.680  34.530  1.00  0.00           H
ATOM    848  HB2 ASP    71      31.150  51.570  36.380  1.00  0.00           H
ATOM    849  CG  ASP    71      32.330  53.260  35.430  1.00  0.00           C
ATOM    850  OD1 ASP    71      31.400  54.080  35.390  1.00  0.00           O
ATOM    851  OD2 ASP    71      33.540  53.560  35.470  1.00  0.00           O
ATOM    852  C   ASP    71      32.350  49.240  35.750  1.00  0.00           C
ATOM    853  O   ASP    71      31.670  48.680  34.930  1.00  0.00           O
ATOM    854  N   ARG    72      32.550  48.750  36.990  1.00  0.00           N
ATOM    855  HN  ARG    72      33.020  49.310  37.680  1.00  0.00           H
ATOM    856  CA  ARG    72      32.130  47.460  37.460  1.00  0.00           C
ATOM    857  HA  ARG    72      32.280  46.880  36.550  1.00  0.00           H
ATOM    858  CB  ARG    72      32.980  46.810  38.590  1.00  0.00           C
ATOM    859  HB1 ARG    72      32.490  45.930  39.060  1.00  0.00           H
ATOM    860  HB2 ARG    72      33.860  46.410  38.040  1.00  0.00           H
ATOM    861  CG  ARG    72      33.460  47.910  39.620  1.00  0.00           C
ATOM    862  HG1 ARG    72      34.180  47.410  40.300  1.00  0.00           H
ATOM    863  HG2 ARG    72      33.950  48.800  39.150  1.00  0.00           H
ATOM    864  CD  ARG    72      32.400  48.410  40.530  1.00  0.00           C
ATOM    865  HD1 ARG    72      31.670  49.080  40.010  1.00  0.00           H
ATOM    866  HD2 ARG    72      31.900  47.590  41.090  1.00  0.00           H
ATOM    867  NE  ARG    72      33.200  49.220  41.510  1.00  0.00           N
ATOM    868  HE  ARG    72      33.990  49.710  41.140  1.00  0.00           H
ATOM    869  CZ  ARG    72      32.580  49.990  42.440  1.00  0.00           C
ATOM    870  NH1 ARG    72      31.510  49.530  43.080  1.00  0.00           N
ATOM    871 1HH1 ARG    72      31.080  48.660  42.830  1.00  0.00           H
ATOM    872 2HH1 ARG    72      31.070  50.290  43.580  1.00  0.00           H
ATOM    873  NH2 ARG    72      33.110  51.120  42.830  1.00  0.00           N
ATOM    874 1HH2 ARG    72      34.010  51.350  42.460  1.00  0.00           H
ATOM    875 2HH2 ARG    72      32.960  51.370  43.780  1.00  0.00           H
ATOM    876  C   ARG    72      30.700  47.420  37.860  1.00  0.00           C
ATOM    877  O   ARG    72      30.210  46.480  38.380  1.00  0.00           O
ATOM    878  N   ASN    73      29.960  48.520  37.730  1.00  0.00           N
ATOM    879  HN  ASN    73      30.440  49.380  37.560  1.00  0.00           H
ATOM    880  CA  ASN    73      28.530  48.610  37.920  1.00  0.00           C
ATOM    881  HA  ASN    73      28.130  47.610  37.810  1.00  0.00           H
ATOM    882  CB  ASN    73      28.230  49.160  39.370  1.00  0.00           C
ATOM    883  HB1 ASN    73      27.130  49.280  39.500  1.00  0.00           H
ATOM    884  HB2 ASN    73      28.420  48.390  40.150  1.00  0.00           H
ATOM    885  CG  ASN    73      29.030  50.400  39.760  1.00  0.00           C
ATOM    886  OD1 ASN    73      30.100  50.810  39.320  1.00  0.00           O
ATOM    887  ND2 ASN    73      28.410  51.080  40.760  1.00  0.00           N
ATOM    888 1HD2 ASN    73      27.630  50.690  41.230  1.00  0.00           H
ATOM    889 2HD2 ASN    73      28.880  51.900  41.080  1.00  0.00           H
ATOM    890  C   ASN    73      27.930  49.520  36.800  1.00  0.00           C
ATOM    891  O   ASN    73      28.700  50.190  36.110  1.00  0.00           O
ATOM    892  N   THR    74      26.590  49.430  36.710  1.00  0.00           N
ATOM    893  HN  THR    74      26.090  48.860  37.350  1.00  0.00           H
ATOM    894  CA  THR    74      25.840  50.320  35.840  1.00  0.00           C
ATOM    895  HA  THR    74      26.480  51.120  35.490  1.00  0.00           H
ATOM    896  CB  THR    74      25.120  49.550  34.670  1.00  0.00           C
ATOM    897  HB  THR    74      24.470  50.260  34.130  1.00  0.00           H
ATOM    898  OG1 THR    74      24.420  48.410  35.160  1.00  0.00           O
ATOM    899  HG1 THR    74      25.030  47.850  35.640  1.00  0.00           H
ATOM    900  CG2 THR    74      26.050  48.950  33.650  1.00  0.00           C
ATOM    901 1HG2 THR    74      26.930  48.570  34.230  1.00  0.00           H
ATOM    902 2HG2 THR    74      25.640  48.250  32.890  1.00  0.00           H
ATOM    903 3HG2 THR    74      26.520  49.750  33.050  1.00  0.00           H
ATOM    904  C   THR    74      24.820  50.980  36.680  1.00  0.00           C
ATOM    905  O   THR    74      23.680  50.980  36.260  1.00  0.00           O
ATOM    906  N   GLU    75      25.240  51.460  37.870  1.00  0.00           N
ATOM    907  HN  GLU    75      26.220  51.440  38.010  1.00  0.00           H
ATOM    908  CA  GLU    75      24.330  52.060  38.790  1.00  0.00           C
ATOM    909  HA  GLU    75      23.330  51.700  38.590  1.00  0.00           H
ATOM    910  CB  GLU    75      24.680  51.700  40.210  1.00  0.00           C
ATOM    911  HB1 GLU    75      25.770  51.760  40.420  1.00  0.00           H
ATOM    912  HB2 GLU    75      24.100  52.330  40.920  1.00  0.00           H
ATOM    913  CG  GLU    75      24.370  50.160  40.430  1.00  0.00           C
ATOM    914  HG1 GLU    75      23.290  49.930  40.320  1.00  0.00           H
ATOM    915  HG2 GLU    75      24.940  49.540  39.710  1.00  0.00           H
ATOM    916  CD  GLU    75      24.870  49.640  41.800  1.00  0.00           C
ATOM    917  OE1 GLU    75      24.100  49.510  42.770  1.00  0.00           O
ATOM    918  OE2 GLU    75      26.060  49.370  41.910  1.00  0.00           O
ATOM    919  C   GLU    75      24.180  53.540  38.670  1.00  0.00           C
ATOM    920  O   GLU    75      23.110  54.170  38.930  1.00  0.00           O
ATOM    921  N   GLN    76      25.230  54.150  38.180  1.00  0.00           N
ATOM    922  HN  GLN    76      26.060  53.610  38.040  1.00  0.00           H
ATOM    923  CA  GLN    76      25.420  55.600  38.220  1.00  0.00           C
ATOM    924  HA  GLN    76      24.510  56.100  38.560  1.00  0.00           H
ATOM    925  CB  GLN    76      26.740  56.080  38.930  1.00  0.00           C
ATOM    926  HB1 GLN    76      27.540  55.610  38.320  1.00  0.00           H
ATOM    927  HB2 GLN    76      26.860  57.180  38.960  1.00  0.00           H
ATOM    928  CG  GLN    76      26.870  55.560  40.420  1.00  0.00           C
ATOM    929  HG1 GLN    76      27.000  54.460  40.390  1.00  0.00           H
ATOM    930  HG2 GLN    76      27.680  56.090  40.970  1.00  0.00           H
ATOM    931  CD  GLN    76      25.690  55.830  41.310  1.00  0.00           C
ATOM    932  OE1 GLN    76      24.830  56.740  41.110  1.00  0.00           O
ATOM    933  NE2 GLN    76      25.560  55.090  42.460  1.00  0.00           N
ATOM    934 1HE2 GLN    76      25.980  54.180  42.500  1.00  0.00           H
ATOM    935 2HE2 GLN    76      25.010  55.400  43.230  1.00  0.00           H
ATOM    936  C   GLN    76      25.600  56.080  36.790  1.00  0.00           C
ATOM    937  O   GLN    76      26.010  55.300  35.850  1.00  0.00           O
ATOM    938  N   GLU    77      25.320  57.430  36.500  1.00  0.00           N
ATOM    939  HN  GLU    77      24.960  57.990  37.230  1.00  0.00           H
ATOM    940  CA  GLU    77      25.210  58.010  35.210  1.00  0.00           C
ATOM    941  HA  GLU    77      25.450  57.180  34.560  1.00  0.00           H
ATOM    942  CB  GLU    77      23.740  58.540  34.860  1.00  0.00           C
ATOM    943  HB1 GLU    77      23.890  59.060  33.890  1.00  0.00           H
ATOM    944  HB2 GLU    77      23.190  57.600  34.680  1.00  0.00           H
ATOM    945  CG  GLU    77      23.100  59.470  35.880  1.00  0.00           C
ATOM    946  HG1 GLU    77      22.900  59.010  36.880  1.00  0.00           H
ATOM    947  HG2 GLU    77      23.680  60.400  36.050  1.00  0.00           H
ATOM    948  CD  GLU    77      21.730  59.910  35.330  1.00  0.00           C
ATOM    949  OE1 GLU    77      20.640  59.400  35.720  1.00  0.00           O
ATOM    950  OE2 GLU    77      21.730  60.840  34.490  1.00  0.00           O
ATOM    951  C   GLU    77      26.270  59.100  35.110  1.00  0.00           C
ATOM    952  O   GLU    77      26.710  59.740  36.070  1.00  0.00           O
ATOM    953  N   GLU    78      26.810  59.230  33.860  1.00  0.00           N
ATOM    954  HN  GLU    78      26.470  58.670  33.120  1.00  0.00           H
ATOM    955  CA  GLU    78      28.020  59.970  33.390  1.00  0.00           C
ATOM    956  HA  GLU    78      28.160  59.860  32.330  1.00  0.00           H
ATOM    957  CB  GLU    78      27.750  61.550  33.540  1.00  0.00           C
ATOM    958  HB1 GLU    78      27.740  61.780  34.630  1.00  0.00           H
ATOM    959  HB2 GLU    78      28.650  62.070  33.150  1.00  0.00           H
ATOM    960  CG  GLU    78      26.630  62.090  32.670  1.00  0.00           C
ATOM    961  HG1 GLU    78      26.810  63.170  32.500  1.00  0.00           H
ATOM    962  HG2 GLU    78      26.700  61.560  31.690  1.00  0.00           H
ATOM    963  CD  GLU    78      25.230  62.010  33.240  1.00  0.00           C
ATOM    964  OE1 GLU    78      24.250  61.900  32.400  1.00  0.00           O
ATOM    965  OE2 GLU    78      24.970  62.200  34.450  1.00  0.00           O
ATOM    966  C   GLU    78      29.330  59.670  34.120  1.00  0.00           C
ATOM    967  O   GLU    78      30.060  60.610  34.560  1.00  0.00           O
ATOM    968  N   GLY    79      29.560  58.310  34.270  1.00  0.00           N
ATOM    969  HN  GLY    79      28.850  57.680  33.990  1.00  0.00           H
ATOM    970  CA  GLY    79      30.670  57.770  35.030  1.00  0.00           C
ATOM    971  HA1 GLY    79      31.020  58.350  35.870  1.00  0.00           H
ATOM    972  HA2 GLY    79      30.520  56.750  35.340  1.00  0.00           H
ATOM    973  C   GLY    79      31.860  57.780  34.170  1.00  0.00           C
ATOM    974  O   GLY    79      32.150  58.570  33.310  1.00  0.00           O
ATOM    975  N   GLY    80      32.670  56.770  34.370  1.00  0.00           N
ATOM    976  HN  GLY    80      32.380  56.070  35.030  1.00  0.00           H
ATOM    977  CA  GLY    80      33.910  56.430  33.710  1.00  0.00           C
ATOM    978  HA1 GLY    80      34.370  57.340  33.340  1.00  0.00           H
ATOM    979  HA2 GLY    80      34.570  55.990  34.450  1.00  0.00           H
ATOM    980  C   GLY    80      33.750  55.500  32.560  1.00  0.00           C
ATOM    981  O   GLY    80      34.550  55.430  31.670  1.00  0.00           O
ATOM    982  N   GLU    81      32.610  54.800  32.460  1.00  0.00           N
ATOM    983  HN  GLU    81      32.000  54.820  33.260  1.00  0.00           H
ATOM    984  CA  GLU    81      32.280  53.850  31.370  1.00  0.00           C
ATOM    985  HA  GLU    81      33.090  53.130  31.230  1.00  0.00           H
ATOM    986  CB  GLU    81      30.940  53.130  31.490  1.00  0.00           C
ATOM    987  HB1 GLU    81      30.830  52.340  30.720  1.00  0.00           H
ATOM    988  HB2 GLU    81      31.000  52.530  32.420  1.00  0.00           H
ATOM    989  CG  GLU    81      29.680  54.030  31.520  1.00  0.00           C
ATOM    990  HG1 GLU    81      29.730  54.830  32.290  1.00  0.00           H
ATOM    991  HG2 GLU    81      29.590  54.560  30.550  1.00  0.00           H
ATOM    992  CD  GLU    81      28.440  53.120  31.850  1.00  0.00           C
ATOM    993  OE1 GLU    81      28.110  52.290  30.980  1.00  0.00           O
ATOM    994  OE2 GLU    81      27.870  53.230  32.980  1.00  0.00           O
ATOM    995  C   GLU    81      32.240  54.530  29.960  1.00  0.00           C
ATOM    996  O   GLU    81      31.730  55.630  29.720  1.00  0.00           O
ATOM    997  N   ALA    82      32.890  53.740  29.020  1.00  0.00           N
ATOM    998  HN  ALA    82      33.310  52.860  29.230  1.00  0.00           H
ATOM    999  CA  ALA    82      32.790  54.040  27.670  1.00  0.00           C
ATOM   1000  HA  ALA    82      32.050  54.800  27.500  1.00  0.00           H
ATOM   1001  CB  ALA    82      34.250  54.470  27.150  1.00  0.00           C
ATOM   1002  HB1 ALA    82      34.200  54.670  26.060  1.00  0.00           H
ATOM   1003  HB2 ALA    82      34.550  55.430  27.610  1.00  0.00           H
ATOM   1004  HB3 ALA    82      35.080  53.760  27.400  1.00  0.00           H
ATOM   1005  C   ALA    82      32.300  52.940  26.770  1.00  0.00           C
ATOM   1006  O   ALA    82      32.250  51.770  27.160  1.00  0.00           O
ATOM   1007  N   VAL    83      31.900  53.250  25.560  1.00  0.00           N
ATOM   1008  HN  VAL    83      31.730  54.200  25.310  1.00  0.00           H
ATOM   1009  CA  VAL    83      31.390  52.370  24.580  1.00  0.00           C
ATOM   1010  HA  VAL    83      31.420  51.370  24.990  1.00  0.00           H
ATOM   1011  CB  VAL    83      29.930  52.620  24.300  1.00  0.00           C
ATOM   1012  HB  VAL    83      29.830  53.660  23.920  1.00  0.00           H
ATOM   1013  CG1 VAL    83      29.480  51.750  23.180  1.00  0.00           C
ATOM   1014 1HG1 VAL    83      29.590  50.680  23.430  1.00  0.00           H
ATOM   1015 2HG1 VAL    83      28.420  51.880  22.880  1.00  0.00           H
ATOM   1016 3HG1 VAL    83      29.960  51.980  22.210  1.00  0.00           H
ATOM   1017  CG2 VAL    83      28.980  52.580  25.500  1.00  0.00           C
ATOM   1018 1HG2 VAL    83      29.170  53.220  26.390  1.00  0.00           H
ATOM   1019 2HG2 VAL    83      27.960  52.820  25.100  1.00  0.00           H
ATOM   1020 3HG2 VAL    83      28.910  51.590  26.010  1.00  0.00           H
ATOM   1021  C   VAL    83      32.340  52.480  23.350  1.00  0.00           C
ATOM   1022  O   VAL    83      32.690  53.570  22.980  1.00  0.00           O
ATOM   1023  N   HIS    84      32.670  51.330  22.700  1.00  0.00           N
ATOM   1024  HN  HIS    84      32.270  50.450  22.980  1.00  0.00           H
ATOM   1025  CA  HIS    84      33.520  51.240  21.590  1.00  0.00           C
ATOM   1026  HA  HIS    84      33.720  52.160  21.090  1.00  0.00           H
ATOM   1027  CB  HIS    84      34.890  50.700  22.060  1.00  0.00           C
ATOM   1028  HB1 HIS    84      34.760  49.720  22.580  1.00  0.00           H
ATOM   1029  HB2 HIS    84      35.570  50.570  21.200  1.00  0.00           H
ATOM   1030  ND1 HIS    84      36.390  52.670  22.290  1.00  0.00           N
ATOM   1031  HD1 HIS    84      36.580  52.720  21.320  1.00  0.00           H
ATOM   1032  CG  HIS    84      35.550  51.700  22.890  1.00  0.00           C
ATOM   1033  CE1 HIS    84      36.780  53.530  23.300  1.00  0.00           C
ATOM   1034  HE1 HIS    84      37.450  54.380  23.240  1.00  0.00           H
ATOM   1035  NE2 HIS    84      36.250  53.130  24.450  1.00  0.00           N
ATOM   1036  CD2 HIS    84      35.540  51.960  24.220  1.00  0.00           C
ATOM   1037  HD2 HIS    84      34.920  51.480  24.960  1.00  0.00           H
ATOM   1038  C   HIS    84      33.050  50.370  20.470  1.00  0.00           C
ATOM   1039  O   HIS    84      32.460  49.330  20.770  1.00  0.00           O
ATOM   1040  N   GLU    85      33.170  50.800  19.230  1.00  0.00           N
ATOM   1041  HN  GLU    85      33.600  51.660  18.960  1.00  0.00           H
ATOM   1042  CA  GLU    85      32.830  49.970  18.110  1.00  0.00           C
ATOM   1043  HA  GLU    85      31.940  49.440  18.410  1.00  0.00           H
ATOM   1044  CB  GLU    85      32.520  50.750  16.840  1.00  0.00           C
ATOM   1045  HB1 GLU    85      33.480  51.290  16.640  1.00  0.00           H
ATOM   1046  HB2 GLU    85      32.290  50.120  15.950  1.00  0.00           H
ATOM   1047  CG  GLU    85      31.290  51.710  17.030  1.00  0.00           C
ATOM   1048  HG1 GLU    85      30.440  51.000  17.160  1.00  0.00           H
ATOM   1049  HG2 GLU    85      31.430  52.270  17.980  1.00  0.00           H
ATOM   1050  CD  GLU    85      31.050  52.740  16.010  1.00  0.00           C
ATOM   1051  OE1 GLU    85      31.840  53.790  16.030  1.00  0.00           O
ATOM   1052  OE2 GLU    85      29.990  52.630  15.320  1.00  0.00           O
ATOM   1053  C   GLU    85      33.870  48.960  17.820  1.00  0.00           C
ATOM   1054  O   GLU    85      35.090  49.080  18.040  1.00  0.00           O
ATOM   1055  N   VAL    86      33.530  47.830  17.130  1.00  0.00           N
ATOM   1056  HN  VAL    86      32.570  47.730  16.840  1.00  0.00           H
ATOM   1057  CA  VAL    86      34.520  46.890  16.720  1.00  0.00           C
ATOM   1058  HA  VAL    86      35.420  46.880  17.330  1.00  0.00           H
ATOM   1059  CB  VAL    86      33.910  45.500  16.760  1.00  0.00           C
ATOM   1060  HB  VAL    86      33.040  45.440  16.060  1.00  0.00           H
ATOM   1061  CG1 VAL    86      34.780  44.340  16.340  1.00  0.00           C
ATOM   1062 1HG1 VAL    86      35.890  44.420  16.330  1.00  0.00           H
ATOM   1063 2HG1 VAL    86      34.520  43.380  16.850  1.00  0.00           H
ATOM   1064 3HG1 VAL    86      34.640  44.100  15.260  1.00  0.00           H
ATOM   1065  CG2 VAL    86      33.260  45.100  18.180  1.00  0.00           C
ATOM   1066 1HG2 VAL    86      32.870  44.070  18.090  1.00  0.00           H
ATOM   1067 2HG2 VAL    86      34.110  44.980  18.900  1.00  0.00           H
ATOM   1068 3HG2 VAL    86      32.480  45.810  18.510  1.00  0.00           H
ATOM   1069  C   VAL    86      34.990  47.270  15.280  1.00  0.00           C
ATOM   1070  O   VAL    86      34.190  47.570  14.410  1.00  0.00           O
ATOM   1071  N   GLU    87      36.340  47.210  15.000  1.00  0.00           N
ATOM   1072  HN  GLU    87      36.930  47.020  15.780  1.00  0.00           H
ATOM   1073  CA  GLU    87      36.890  47.360  13.640  1.00  0.00           C
ATOM   1074  HA  GLU    87      36.560  48.220  13.080  1.00  0.00           H
ATOM   1075  CB  GLU    87      38.370  47.680  13.830  1.00  0.00           C
ATOM   1076  HB1 GLU    87      38.480  48.450  14.630  1.00  0.00           H
ATOM   1077  HB2 GLU    87      38.660  46.680  14.190  1.00  0.00           H
ATOM   1078  CG  GLU    87      39.160  47.990  12.550  1.00  0.00           C
ATOM   1079  HG1 GLU    87      38.810  47.240  11.830  1.00  0.00           H
ATOM   1080  HG2 GLU    87      38.920  49.040  12.270  1.00  0.00           H
ATOM   1081  CD  GLU    87      40.700  47.900  12.610  1.00  0.00           C
ATOM   1082  OE1 GLU    87      41.200  47.540  11.530  1.00  0.00           O
ATOM   1083  OE2 GLU    87      41.310  48.240  13.590  1.00  0.00           O
ATOM   1084  C   GLU    87      36.720  46.160  12.740  1.00  0.00           C
ATOM   1085  O   GLU    87      36.380  46.330  11.560  1.00  0.00           O
ATOM   1086  N   VAL    88      36.930  44.970  13.280  1.00  0.00           N
ATOM   1087  HN  VAL    88      37.170  44.900  14.250  1.00  0.00           H
ATOM   1088  CA  VAL    88      36.760  43.740  12.500  1.00  0.00           C
ATOM   1089  HA  VAL    88      35.920  43.830  11.830  1.00  0.00           H
ATOM   1090  CB  VAL    88      37.970  43.430  11.540  1.00  0.00           C
ATOM   1091  HB  VAL    88      38.170  44.390  11.030  1.00  0.00           H
ATOM   1092  CG1 VAL    88      39.220  42.820  12.310  1.00  0.00           C
ATOM   1093 1HG1 VAL    88      39.110  41.780  12.680  1.00  0.00           H
ATOM   1094 2HG1 VAL    88      40.020  42.680  11.550  1.00  0.00           H
ATOM   1095 3HG1 VAL    88      39.490  43.480  13.160  1.00  0.00           H
ATOM   1096  CG2 VAL    88      37.560  42.590  10.370  1.00  0.00           C
ATOM   1097 1HG2 VAL    88      37.330  41.520  10.590  1.00  0.00           H
ATOM   1098 2HG2 VAL    88      36.640  42.910   9.850  1.00  0.00           H
ATOM   1099 3HG2 VAL    88      38.370  42.390   9.640  1.00  0.00           H
ATOM   1100  C   VAL    88      36.480  42.640  13.390  1.00  0.00           C
ATOM   1101  O   VAL    88      36.650  42.830  14.560  1.00  0.00           O
ATOM   1102  N   VAL    89      35.890  41.510  12.920  1.00  0.00           N
ATOM   1103  HN  VAL    89      35.700  41.410  11.960  1.00  0.00           H
ATOM   1104  CA  VAL    89      35.620  40.250  13.670  1.00  0.00           C
ATOM   1105  HA  VAL    89      35.880  40.300  14.710  1.00  0.00           H
ATOM   1106  CB  VAL    89      34.170  39.940  13.660  1.00  0.00           C
ATOM   1107  HB  VAL    89      33.800  39.840  12.610  1.00  0.00           H
ATOM   1108  CG1 VAL    89      33.920  38.620  14.400  1.00  0.00           C
ATOM   1109 1HG1 VAL    89      34.430  37.740  13.970  1.00  0.00           H
ATOM   1110 2HG1 VAL    89      34.050  38.660  15.490  1.00  0.00           H
ATOM   1111 3HG1 VAL    89      32.840  38.370  14.310  1.00  0.00           H
ATOM   1112  CG2 VAL    89      33.440  41.110  14.380  1.00  0.00           C
ATOM   1113 1HG2 VAL    89      33.600  41.230  15.470  1.00  0.00           H
ATOM   1114 2HG2 VAL    89      33.650  42.040  13.810  1.00  0.00           H
ATOM   1115 3HG2 VAL    89      32.350  40.950  14.220  1.00  0.00           H
ATOM   1116  C   VAL    89      36.460  39.060  13.000  1.00  0.00           C
ATOM   1117  O   VAL    89      36.230  38.630  11.860  1.00  0.00           O
ATOM   1118  N   ILE    90      37.380  38.560  13.840  1.00  0.00           N
ATOM   1119  HN  ILE    90      37.530  39.070  14.680  1.00  0.00           H
ATOM   1120  CA  ILE    90      38.330  37.560  13.330  1.00  0.00           C
ATOM   1121  HA  ILE    90      38.370  37.580  12.250  1.00  0.00           H
ATOM   1122  CB  ILE    90      39.740  37.920  13.730  1.00  0.00           C
ATOM   1123  HB  ILE    90      39.690  38.000  14.840  1.00  0.00           H
ATOM   1124  CG2 ILE    90      40.740  36.850  13.280  1.00  0.00           C
ATOM   1125 1HG2 ILE    90      40.810  35.960  13.930  1.00  0.00           H
ATOM   1126 2HG2 ILE    90      40.650  36.650  12.190  1.00  0.00           H
ATOM   1127 3HG2 ILE    90      41.740  37.340  13.330  1.00  0.00           H
ATOM   1128  CG1 ILE    90      40.220  39.370  13.340  1.00  0.00           C
ATOM   1129 1HG1 ILE    90      40.490  39.460  12.270  1.00  0.00           H
ATOM   1130 2HG1 ILE    90      39.450  40.070  13.700  1.00  0.00           H
ATOM   1131  CD  ILE    90      41.460  39.860  13.990  1.00  0.00           C
ATOM   1132  HD1 ILE    90      41.480  40.940  14.200  1.00  0.00           H
ATOM   1133  HD2 ILE    90      41.660  39.350  14.950  1.00  0.00           H
ATOM   1134  HD3 ILE    90      42.390  39.740  13.390  1.00  0.00           H
ATOM   1135  C   ILE    90      37.930  36.150  13.710  1.00  0.00           C
ATOM   1136  O   ILE    90      37.660  35.930  14.890  1.00  0.00           O
ATOM   1137  N   LYS    91      37.640  35.320  12.680  1.00  0.00           N
ATOM   1138  HN  LYS    91      37.830  35.640  11.760  1.00  0.00           H
ATOM   1139  CA  LYS    91      36.880  34.120  12.820  1.00  0.00           C
ATOM   1140  HA  LYS    91      37.110  33.690  13.780  1.00  0.00           H
ATOM   1141  CB  LYS    91      35.290  34.360  12.760  1.00  0.00           C
ATOM   1142  HB1 LYS    91      34.710  33.420  12.700  1.00  0.00           H
ATOM   1143  HB2 LYS    91      35.050  34.980  13.650  1.00  0.00           H
ATOM   1144  CG  LYS    91      34.840  35.220  11.520  1.00  0.00           C
ATOM   1145  HG1 LYS    91      33.760  35.450  11.550  1.00  0.00           H
ATOM   1146  HG2 LYS    91      35.300  36.240  11.450  1.00  0.00           H
ATOM   1147  CD  LYS    91      35.000  34.460  10.190  1.00  0.00           C
ATOM   1148  HD1 LYS    91      35.960  34.530   9.640  1.00  0.00           H
ATOM   1149  HD2 LYS    91      34.890  33.370  10.320  1.00  0.00           H
ATOM   1150  CE  LYS    91      33.920  34.900   9.160  1.00  0.00           C
ATOM   1151  HE1 LYS    91      33.980  34.230   8.270  1.00  0.00           H
ATOM   1152  HE2 LYS    91      32.910  34.730   9.580  1.00  0.00           H
ATOM   1153  NZ  LYS    91      34.030  36.240   8.740  1.00  0.00           N
ATOM   1154  HZ1 LYS    91      34.010  36.900   9.540  1.00  0.00           H
ATOM   1155  HZ2 LYS    91      34.950  36.410   8.280  1.00  0.00           H
ATOM   1156  HZ3 LYS    91      33.270  36.580   8.110  1.00  0.00           H
ATOM   1157  C   LYS    91      37.380  33.140  11.820  1.00  0.00           C
ATOM   1158  O   LYS    91      38.140  33.390  10.890  1.00  0.00           O
ATOM   1159  N   HIS    92      36.970  31.860  12.090  1.00  0.00           N
ATOM   1160  HN  HIS    92      36.320  31.730  12.840  1.00  0.00           H
ATOM   1161  CA  HIS    92      37.340  30.720  11.270  1.00  0.00           C
ATOM   1162  HA  HIS    92      37.720  30.980  10.300  1.00  0.00           H
ATOM   1163  CB  HIS    92      38.570  29.910  11.850  1.00  0.00           C
ATOM   1164  HB1 HIS    92      39.420  30.630  11.920  1.00  0.00           H
ATOM   1165  HB2 HIS    92      38.200  29.610  12.850  1.00  0.00           H
ATOM   1166  ND1 HIS    92      38.890  28.600   9.770  1.00  0.00           N
ATOM   1167  CG  HIS    92      38.990  28.710  11.130  1.00  0.00           C
ATOM   1168  CE1 HIS    92      39.180  27.350   9.460  1.00  0.00           C
ATOM   1169  HE1 HIS    92      39.230  26.840   8.480  1.00  0.00           H
ATOM   1170  NE2 HIS    92      39.590  26.670  10.570  1.00  0.00           N
ATOM   1171  HE2 HIS    92      39.700  25.680  10.540  1.00  0.00           H
ATOM   1172  CD2 HIS    92      39.460  27.550  11.650  1.00  0.00           C
ATOM   1173  HD2 HIS    92      39.710  27.380  12.700  1.00  0.00           H
ATOM   1174  C   HIS    92      36.180  29.760  11.110  1.00  0.00           C
ATOM   1175  O   HIS    92      35.770  29.150  12.100  1.00  0.00           O
ATOM   1176  N   ASN    93      35.750  29.520   9.870  1.00  0.00           N
ATOM   1177  HN  ASN    93      36.170  29.940   9.070  1.00  0.00           H
ATOM   1178  CA  ASN    93      34.570  28.640   9.700  1.00  0.00           C
ATOM   1179  HA  ASN    93      34.200  28.120  10.560  1.00  0.00           H
ATOM   1180  CB  ASN    93      33.340  29.270   9.000  1.00  0.00           C
ATOM   1181  HB1 ASN    93      33.610  29.530   7.960  1.00  0.00           H
ATOM   1182  HB2 ASN    93      32.490  28.570   9.080  1.00  0.00           H
ATOM   1183  CG  ASN    93      33.000  30.620   9.760  1.00  0.00           C
ATOM   1184  OD1 ASN    93      33.110  31.680   9.170  1.00  0.00           O
ATOM   1185  ND2 ASN    93      32.460  30.500  10.960  1.00  0.00           N
ATOM   1186 1HD2 ASN    93      32.320  29.540  11.210  1.00  0.00           H
ATOM   1187 2HD2 ASN    93      32.280  31.300  11.530  1.00  0.00           H
ATOM   1188  C   ASN    93      35.200  27.470   8.840  1.00  0.00           C
ATOM   1189  O   ASN    93      36.020  27.700   7.970  1.00  0.00           O
ATOM   1190  N   ARG    94      34.690  26.250   9.150  1.00  0.00           N
ATOM   1191  HN  ARG    94      34.140  26.040   9.940  1.00  0.00           H
ATOM   1192  CA  ARG    94      34.850  25.170   8.260  1.00  0.00           C
ATOM   1193  HA  ARG    94      34.410  25.510   7.340  1.00  0.00           H
ATOM   1194  CB  ARG    94      36.370  24.700   8.120  1.00  0.00           C
ATOM   1195  HB1 ARG    94      36.470  24.110   7.180  1.00  0.00           H
ATOM   1196  HB2 ARG    94      36.940  25.650   8.000  1.00  0.00           H
ATOM   1197  CG  ARG    94      36.960  23.930   9.270  1.00  0.00           C
ATOM   1198  HG1 ARG    94      36.510  22.920   9.190  1.00  0.00           H
ATOM   1199  HG2 ARG    94      38.030  23.770   9.040  1.00  0.00           H
ATOM   1200  CD  ARG    94      36.650  24.530  10.600  1.00  0.00           C
ATOM   1201  HD1 ARG    94      37.030  25.560  10.770  1.00  0.00           H
ATOM   1202  HD2 ARG    94      35.550  24.570  10.740  1.00  0.00           H
ATOM   1203  NE  ARG    94      37.190  23.540  11.560  1.00  0.00           N
ATOM   1204  HE  ARG    94      37.790  22.880  11.120  1.00  0.00           H
ATOM   1205  CZ  ARG    94      36.850  23.260  12.790  1.00  0.00           C
ATOM   1206  NH1 ARG    94      35.970  23.940  13.540  1.00  0.00           N
ATOM   1207 1HH1 ARG    94      35.440  24.680  13.130  1.00  0.00           H
ATOM   1208 2HH1 ARG    94      35.800  23.570  14.450  1.00  0.00           H
ATOM   1209  NH2 ARG    94      37.230  22.110  13.310  1.00  0.00           N
ATOM   1210 1HH2 ARG    94      38.060  21.610  13.050  1.00  0.00           H
ATOM   1211 2HH2 ARG    94      36.870  21.870  14.210  1.00  0.00           H
ATOM   1212  C   ARG    94      33.950  23.990   8.680  1.00  0.00           C
ATOM   1213  O   ARG    94      33.410  23.930   9.780  1.00  0.00           O
ATOM   1214  N   PHE    95      33.630  23.000   7.760  1.00  0.00           N
ATOM   1215  HN  PHE    95      34.240  22.890   6.970  1.00  0.00           H
ATOM   1216  CA  PHE    95      32.700  21.890   8.100  1.00  0.00           C
ATOM   1217  HA  PHE    95      32.650  21.360   7.170  1.00  0.00           H
ATOM   1218  CB  PHE    95      33.190  21.030   9.370  1.00  0.00           C
ATOM   1219  HB1 PHE    95      33.270  21.660  10.270  1.00  0.00           H
ATOM   1220  HB2 PHE    95      32.450  20.220   9.590  1.00  0.00           H
ATOM   1221  CG  PHE    95      34.630  20.390   9.260  1.00  0.00           C
ATOM   1222  CD1 PHE    95      35.550  20.470  10.370  1.00  0.00           C
ATOM   1223  HD1 PHE    95      35.230  21.090  11.190  1.00  0.00           H
ATOM   1224  CE1 PHE    95      36.820  19.850  10.320  1.00  0.00           C
ATOM   1225  HE1 PHE    95      37.400  19.910  11.230  1.00  0.00           H
ATOM   1226  CZ  PHE    95      37.210  19.120   9.160  1.00  0.00           C
ATOM   1227  HZ  PHE    95      38.200  18.700   9.110  1.00  0.00           H
ATOM   1228  CD2 PHE    95      35.090  19.730   8.120  1.00  0.00           C
ATOM   1229  HD2 PHE    95      34.440  19.710   7.250  1.00  0.00           H
ATOM   1230  CE2 PHE    95      36.320  19.060   8.090  1.00  0.00           C
ATOM   1231  HE2 PHE    95      36.710  18.540   7.230  1.00  0.00           H
ATOM   1232  C   PHE    95      31.260  22.270   8.330  1.00  0.00           C
ATOM   1233  O   PHE    95      30.930  23.390   8.820  1.00  0.00           O
ATOM   1234  N   THR    96      30.350  21.330   7.850  1.00  0.00           N
ATOM   1235  HN  THR    96      30.480  20.630   7.150  1.00  0.00           H
ATOM   1236  CA  THR    96      28.980  21.430   8.330  1.00  0.00           C
ATOM   1237  HA  THR    96      28.810  22.480   8.540  1.00  0.00           H
ATOM   1238  CB  THR    96      27.950  20.860   7.400  1.00  0.00           C
ATOM   1239  HB  THR    96      27.060  20.390   7.880  1.00  0.00           H
ATOM   1240  OG1 THR    96      28.430  19.840   6.540  1.00  0.00           O
ATOM   1241  HG1 THR    96      27.790  19.140   6.560  1.00  0.00           H
ATOM   1242  CG2 THR    96      27.380  22.040   6.520  1.00  0.00           C
ATOM   1243 1HG2 THR    96      26.600  21.620   5.850  1.00  0.00           H
ATOM   1244 2HG2 THR    96      26.860  22.820   7.120  1.00  0.00           H
ATOM   1245 3HG2 THR    96      28.110  22.550   5.860  1.00  0.00           H
ATOM   1246  C   THR    96      28.740  20.670   9.570  1.00  0.00           C
ATOM   1247  O   THR    96      27.750  20.870  10.280  1.00  0.00           O
ATOM   1248  N   LYS    97      29.670  19.750   9.940  1.00  0.00           N
ATOM   1249  HN  LYS    97      30.500  19.630   9.400  1.00  0.00           H
ATOM   1250  CA  LYS    97      29.670  18.960  11.190  1.00  0.00           C
ATOM   1251  HA  LYS    97      28.660  18.710  11.490  1.00  0.00           H
ATOM   1252  CB  LYS    97      30.560  17.700  11.160  1.00  0.00           C
ATOM   1253  HB1 LYS    97      31.610  18.050  11.060  1.00  0.00           H
ATOM   1254  HB2 LYS    97      30.400  17.250  12.160  1.00  0.00           H
ATOM   1255  CG  LYS    97      30.160  16.720  10.060  1.00  0.00           C
ATOM   1256  HG1 LYS    97      30.380  17.140   9.060  1.00  0.00           H
ATOM   1257  HG2 LYS    97      30.830  15.840  10.120  1.00  0.00           H
ATOM   1258  CD  LYS    97      28.650  16.280  10.010  1.00  0.00           C
ATOM   1259  HD1 LYS    97      28.360  16.500  11.070  1.00  0.00           H
ATOM   1260  HD2 LYS    97      28.030  16.850   9.290  1.00  0.00           H
ATOM   1261  CE  LYS    97      28.330  14.770   9.890  1.00  0.00           C
ATOM   1262  HE1 LYS    97      27.230  14.660   9.880  1.00  0.00           H
ATOM   1263  HE2 LYS    97      28.830  14.330   9.000  1.00  0.00           H
ATOM   1264  NZ  LYS    97      28.850  14.070  11.090  1.00  0.00           N
ATOM   1265  HZ1 LYS    97      28.880  13.030  11.040  1.00  0.00           H
ATOM   1266  HZ2 LYS    97      29.780  14.410  11.440  1.00  0.00           H
ATOM   1267  HZ3 LYS    97      28.200  14.290  11.860  1.00  0.00           H
ATOM   1268  C   LYS    97      30.120  19.890  12.320  1.00  0.00           C
ATOM   1269  O   LYS    97      31.050  20.690  12.160  1.00  0.00           O
ATOM   1270  N   GLU    98      29.370  19.840  13.490  1.00  0.00           N
ATOM   1271  HN  GLU    98      28.620  19.200  13.420  1.00  0.00           H
ATOM   1272  CA  GLU    98      29.620  20.600  14.620  1.00  0.00           C
ATOM   1273  HA  GLU    98      30.120  21.510  14.310  1.00  0.00           H
ATOM   1274  CB  GLU    98      28.300  21.010  15.410  1.00  0.00           C
ATOM   1275  HB1 GLU    98      27.620  21.510  14.690  1.00  0.00           H
ATOM   1276  HB2 GLU    98      27.750  20.090  15.670  1.00  0.00           H
ATOM   1277  CG  GLU    98      28.470  21.780  16.760  1.00  0.00           C
ATOM   1278  HG1 GLU    98      27.470  21.970  17.200  1.00  0.00           H
ATOM   1279  HG2 GLU    98      29.070  21.140  17.450  1.00  0.00           H
ATOM   1280  CD  GLU    98      29.280  23.030  16.550  1.00  0.00           C
ATOM   1281  OE1 GLU    98      30.540  23.010  16.440  1.00  0.00           O
ATOM   1282  OE2 GLU    98      28.800  24.210  16.550  1.00  0.00           O
ATOM   1283  C   GLU    98      30.620  19.900  15.580  1.00  0.00           C
ATOM   1284  O   GLU    98      30.260  18.860  16.140  1.00  0.00           O
ATOM   1285  N   THR    99      31.800  20.420  15.750  1.00  0.00           N
ATOM   1286  HN  THR    99      31.960  21.350  15.400  1.00  0.00           H
ATOM   1287  CA  THR    99      32.870  19.740  16.470  1.00  0.00           C
ATOM   1288  HA  THR    99      32.560  18.820  16.920  1.00  0.00           H
ATOM   1289  CB  THR    99      34.080  19.360  15.530  1.00  0.00           C
ATOM   1290  HB  THR    99      35.030  19.310  16.100  1.00  0.00           H
ATOM   1291  OG1 THR    99      34.320  20.370  14.560  1.00  0.00           O
ATOM   1292  HG1 THR    99      34.710  21.060  15.100  1.00  0.00           H
ATOM   1293  CG2 THR    99      33.750  18.060  14.770  1.00  0.00           C
ATOM   1294 1HG2 THR    99      32.920  18.240  14.070  1.00  0.00           H
ATOM   1295 2HG2 THR    99      34.670  17.630  14.330  1.00  0.00           H
ATOM   1296 3HG2 THR    99      33.220  17.310  15.400  1.00  0.00           H
ATOM   1297  C   THR    99      33.310  20.590  17.660  1.00  0.00           C
ATOM   1298  O   THR    99      34.210  20.140  18.400  1.00  0.00           O
ATOM   1299  N   CYS   100      32.560  21.710  17.930  1.00  0.00           N
ATOM   1300  HN  CYS   100      31.780  21.820  17.310  1.00  0.00           H
ATOM   1301  CA  CYS   100      32.730  22.620  19.040  1.00  0.00           C
ATOM   1302  HA  CYS   100      32.060  23.450  18.850  1.00  0.00           H
ATOM   1303  CB  CYS   100      32.340  21.970  20.360  1.00  0.00           C
ATOM   1304  HB1 CYS   100      32.930  21.050  20.550  1.00  0.00           H
ATOM   1305  HB2 CYS   100      32.730  22.720  21.080  1.00  0.00           H
ATOM   1306  SG  CYS   100      30.560  21.770  20.520  1.00  0.00           S
ATOM   1307  HG1 CYS   100      30.280  23.070  20.430  1.00  0.00           H
ATOM   1308  C   CYS   100      34.050  23.420  19.110  1.00  0.00           C
ATOM   1309  O   CYS   100      34.430  24.050  20.120  1.00  0.00           O
ATOM   1310  N   ASP   101      34.810  23.400  18.020  1.00  0.00           N
ATOM   1311  HN  ASP   101      34.480  22.910  17.210  1.00  0.00           H
ATOM   1312  CA  ASP   101      36.150  23.880  18.000  1.00  0.00           C
ATOM   1313  HA  ASP   101      36.500  24.240  18.950  1.00  0.00           H
ATOM   1314  CB  ASP   101      37.170  22.740  17.690  1.00  0.00           C
ATOM   1315  HB1 ASP   101      38.160  23.150  17.400  1.00  0.00           H
ATOM   1316  HB2 ASP   101      37.100  22.090  18.590  1.00  0.00           H
ATOM   1317  CG  ASP   101      36.810  21.890  16.460  1.00  0.00           C
ATOM   1318  OD1 ASP   101      35.830  22.090  15.770  1.00  0.00           O
ATOM   1319  OD2 ASP   101      37.550  20.890  16.230  1.00  0.00           O
ATOM   1320  C   ASP   101      36.100  25.090  17.040  1.00  0.00           C
ATOM   1321  O   ASP   101      35.270  25.150  16.110  1.00  0.00           O
ATOM   1322  N   PHE   102      36.920  26.120  17.330  1.00  0.00           N
ATOM   1323  HN  PHE   102      37.600  26.110  18.050  1.00  0.00           H
ATOM   1324  CA  PHE   102      36.970  27.390  16.640  1.00  0.00           C
ATOM   1325  HA  PHE   102      37.630  27.910  17.320  1.00  0.00           H
ATOM   1326  CB  PHE   102      37.750  27.500  15.310  1.00  0.00           C
ATOM   1327  HB1 PHE   102      37.100  27.130  14.490  1.00  0.00           H
ATOM   1328  HB2 PHE   102      37.950  28.590  15.280  1.00  0.00           H
ATOM   1329  CG  PHE   102      39.170  26.860  15.380  1.00  0.00           C
ATOM   1330  CD1 PHE   102      40.330  27.590  15.670  1.00  0.00           C
ATOM   1331  HD1 PHE   102      40.110  28.630  15.900  1.00  0.00           H
ATOM   1332  CE1 PHE   102      41.570  26.990  15.740  1.00  0.00           C
ATOM   1333  HE1 PHE   102      42.410  27.560  16.100  1.00  0.00           H
ATOM   1334  CZ  PHE   102      41.740  25.640  15.490  1.00  0.00           C
ATOM   1335  HZ  PHE   102      42.640  25.060  15.650  1.00  0.00           H
ATOM   1336  CD2 PHE   102      39.330  25.500  14.970  1.00  0.00           C
ATOM   1337  HD2 PHE   102      38.480  24.940  14.650  1.00  0.00           H
ATOM   1338  CE2 PHE   102      40.620  24.890  15.100  1.00  0.00           C
ATOM   1339  HE2 PHE   102      40.830  23.850  14.850  1.00  0.00           H
ATOM   1340  C   PHE   102      35.670  28.210  16.760  1.00  0.00           C
ATOM   1341  O   PHE   102      35.430  28.970  15.850  1.00  0.00           O
ATOM   1342  N   ASP   103      34.810  27.940  17.770  1.00  0.00           N
ATOM   1343  HN  ASP   103      35.010  27.240  18.460  1.00  0.00           H
ATOM   1344  CA  ASP   103      33.560  28.650  17.960  1.00  0.00           C
ATOM   1345  HA  ASP   103      33.280  29.110  17.030  1.00  0.00           H
ATOM   1346  CB  ASP   103      32.540  27.670  18.620  1.00  0.00           C
ATOM   1347  HB1 ASP   103      33.020  27.150  19.490  1.00  0.00           H
ATOM   1348  HB2 ASP   103      31.730  28.240  19.110  1.00  0.00           H
ATOM   1349  CG  ASP   103      31.930  26.700  17.650  1.00  0.00           C
ATOM   1350  OD1 ASP   103      31.920  26.880  16.420  1.00  0.00           O
ATOM   1351  OD2 ASP   103      31.260  25.730  18.160  1.00  0.00           O
ATOM   1352  C   ASP   103      33.770  29.880  18.850  1.00  0.00           C
ATOM   1353  O   ASP   103      32.970  30.320  19.680  1.00  0.00           O
ATOM   1354  N   ILE   104      34.900  30.560  18.650  1.00  0.00           N
ATOM   1355  HN  ILE   104      35.520  30.210  17.950  1.00  0.00           H
ATOM   1356  CA  ILE   104      35.430  31.640  19.490  1.00  0.00           C
ATOM   1357  HA  ILE   104      34.670  32.070  20.130  1.00  0.00           H
ATOM   1358  CB  ILE   104      36.700  31.320  20.320  1.00  0.00           C
ATOM   1359  HB  ILE   104      37.080  32.180  20.900  1.00  0.00           H
ATOM   1360  CG2 ILE   104      36.120  30.310  21.460  1.00  0.00           C
ATOM   1361 1HG2 ILE   104      35.720  29.390  20.950  1.00  0.00           H
ATOM   1362 2HG2 ILE   104      36.820  30.060  22.290  1.00  0.00           H
ATOM   1363 3HG2 ILE   104      35.250  30.840  21.890  1.00  0.00           H
ATOM   1364  CG1 ILE   104      37.800  30.650  19.500  1.00  0.00           C
ATOM   1365 1HG1 ILE   104      37.630  29.590  19.210  1.00  0.00           H
ATOM   1366 2HG1 ILE   104      38.030  31.160  18.530  1.00  0.00           H
ATOM   1367  CD  ILE   104      39.090  30.370  20.360  1.00  0.00           C
ATOM   1368  HD1 ILE   104      39.510  31.360  20.610  1.00  0.00           H
ATOM   1369  HD2 ILE   104      39.010  29.710  21.260  1.00  0.00           H
ATOM   1370  HD3 ILE   104      39.730  29.820  19.630  1.00  0.00           H
ATOM   1371  C   ILE   104      35.600  32.810  18.490  1.00  0.00           C
ATOM   1372  O   ILE   104      35.650  32.620  17.260  1.00  0.00           O
ATOM   1373  N   ALA   105      35.630  34.050  18.970  1.00  0.00           N
ATOM   1374  HN  ALA   105      35.230  34.260  19.870  1.00  0.00           H
ATOM   1375  CA  ALA   105      35.730  35.140  17.970  1.00  0.00           C
ATOM   1376  HA  ALA   105      36.200  34.850  17.050  1.00  0.00           H
ATOM   1377  CB  ALA   105      34.390  35.740  17.560  1.00  0.00           C
ATOM   1378  HB1 ALA   105      33.950  36.290  18.420  1.00  0.00           H
ATOM   1379  HB2 ALA   105      34.580  36.390  16.680  1.00  0.00           H
ATOM   1380  HB3 ALA   105      33.590  35.010  17.350  1.00  0.00           H
ATOM   1381  C   ALA   105      36.600  36.260  18.580  1.00  0.00           C
ATOM   1382  O   ALA   105      36.550  36.610  19.810  1.00  0.00           O
ATOM   1383  N   VAL   106      37.560  36.860  17.860  1.00  0.00           N
ATOM   1384  HN  VAL   106      37.610  36.620  16.890  1.00  0.00           H
ATOM   1385  CA  VAL   106      38.500  37.900  18.410  1.00  0.00           C
ATOM   1386  HA  VAL   106      38.390  38.050  19.470  1.00  0.00           H
ATOM   1387  CB  VAL   106      40.040  37.670  18.010  1.00  0.00           C
ATOM   1388  HB  VAL   106      39.960  37.390  16.930  1.00  0.00           H
ATOM   1389  CG1 VAL   106      40.970  38.820  18.270  1.00  0.00           C
ATOM   1390 1HG1 VAL   106      42.020  38.510  18.080  1.00  0.00           H
ATOM   1391 2HG1 VAL   106      40.720  39.700  17.650  1.00  0.00           H
ATOM   1392 3HG1 VAL   106      41.030  38.950  19.360  1.00  0.00           H
ATOM   1393  CG2 VAL   106      40.490  36.470  18.870  1.00  0.00           C
ATOM   1394 1HG2 VAL   106      39.620  35.790  18.880  1.00  0.00           H
ATOM   1395 2HG2 VAL   106      41.450  36.010  18.510  1.00  0.00           H
ATOM   1396 3HG2 VAL   106      40.690  36.780  19.910  1.00  0.00           H
ATOM   1397  C   VAL   106      37.990  39.130  17.690  1.00  0.00           C
ATOM   1398  O   VAL   106      37.740  39.150  16.440  1.00  0.00           O
ATOM   1399  N   LEU   107      37.870  40.250  18.380  1.00  0.00           N
ATOM   1400  HN  LEU   107      38.200  40.170  19.320  1.00  0.00           H
ATOM   1401  CA  LEU   107      37.250  41.510  17.900  1.00  0.00           C
ATOM   1402  HA  LEU   107      37.080  41.490  16.830  1.00  0.00           H
ATOM   1403  CB  LEU   107      35.950  41.820  18.690  1.00  0.00           C
ATOM   1404  HB1 LEU   107      36.110  41.590  19.780  1.00  0.00           H
ATOM   1405  HB2 LEU   107      35.770  42.910  18.620  1.00  0.00           H
ATOM   1406  CG  LEU   107      34.580  41.040  18.440  1.00  0.00           C
ATOM   1407  HG  LEU   107      34.230  41.350  17.440  1.00  0.00           H
ATOM   1408  CD1 LEU   107      34.580  39.480  18.640  1.00  0.00           C
ATOM   1409 1HD1 LEU   107      34.550  38.800  17.750  1.00  0.00           H
ATOM   1410 2HD1 LEU   107      35.480  39.260  19.250  1.00  0.00           H
ATOM   1411 3HD1 LEU   107      33.640  39.160  19.130  1.00  0.00           H
ATOM   1412  CD2 LEU   107      33.670  41.670  19.470  1.00  0.00           C
ATOM   1413 1HD2 LEU   107      33.790  41.380  20.540  1.00  0.00           H
ATOM   1414 2HD2 LEU   107      33.690  42.780  19.400  1.00  0.00           H
ATOM   1415 3HD2 LEU   107      32.600  41.390  19.310  1.00  0.00           H
ATOM   1416  C   LEU   107      38.330  42.520  18.140  1.00  0.00           C
ATOM   1417  O   LEU   107      38.920  42.610  19.240  1.00  0.00           O
ATOM   1418  N   ARG   108      38.710  43.260  17.100  1.00  0.00           N
ATOM   1419  HN  ARG   108      38.270  43.150  16.210  1.00  0.00           H
ATOM   1420  CA  ARG   108      39.800  44.220  17.180  1.00  0.00           C
ATOM   1421  HA  ARG   108      40.570  43.910  17.870  1.00  0.00           H
ATOM   1422  CB  ARG   108      40.650  44.040  15.900  1.00  0.00           C
ATOM   1423  HB1 ARG   108      40.840  42.950  15.850  1.00  0.00           H
ATOM   1424  HB2 ARG   108      39.950  44.290  15.070  1.00  0.00           H
ATOM   1425  CG  ARG   108      41.990  44.710  15.890  1.00  0.00           C
ATOM   1426  HG1 ARG   108      41.890  45.800  16.040  1.00  0.00           H
ATOM   1427  HG2 ARG   108      42.470  44.390  16.840  1.00  0.00           H
ATOM   1428  CD  ARG   108      42.920  44.330  14.730  1.00  0.00           C
ATOM   1429  HD1 ARG   108      44.000  44.480  14.890  1.00  0.00           H
ATOM   1430  HD2 ARG   108      42.780  43.250  14.500  1.00  0.00           H
ATOM   1431  NE  ARG   108      42.530  45.080  13.490  1.00  0.00           N
ATOM   1432  HE  ARG   108      41.980  45.920  13.570  1.00  0.00           H
ATOM   1433  CZ  ARG   108      42.970  44.700  12.310  1.00  0.00           C
ATOM   1434  NH1 ARG   108      43.890  43.770  12.130  1.00  0.00           N
ATOM   1435 1HH1 ARG   108      43.950  43.120  12.880  1.00  0.00           H
ATOM   1436 2HH1 ARG   108      44.200  43.640  11.190  1.00  0.00           H
ATOM   1437  NH2 ARG   108      42.530  45.340  11.220  1.00  0.00           N
ATOM   1438 1HH2 ARG   108      42.010  46.160  11.440  1.00  0.00           H
ATOM   1439 2HH2 ARG   108      42.960  45.260  10.320  1.00  0.00           H
ATOM   1440  C   ARG   108      39.300  45.640  17.350  1.00  0.00           C
ATOM   1441  O   ARG   108      38.430  46.140  16.610  1.00  0.00           O
ATOM   1442  N   LEU   109      39.740  46.390  18.370  1.00  0.00           N
ATOM   1443  HN  LEU   109      40.490  45.980  18.880  1.00  0.00           H
ATOM   1444  CA  LEU   109      39.270  47.740  18.650  1.00  0.00           C
ATOM   1445  HA  LEU   109      38.230  47.820  18.380  1.00  0.00           H
ATOM   1446  CB  LEU   109      39.270  48.180  20.150  1.00  0.00           C
ATOM   1447  HB1 LEU   109      40.260  47.920  20.590  1.00  0.00           H
ATOM   1448  HB2 LEU   109      39.190  49.280  20.270  1.00  0.00           H
ATOM   1449  CG  LEU   109      38.250  47.530  21.050  1.00  0.00           C
ATOM   1450  HG  LEU   109      38.480  46.440  21.070  1.00  0.00           H
ATOM   1451  CD1 LEU   109      38.290  48.190  22.380  1.00  0.00           C
ATOM   1452 1HD1 LEU   109      37.690  47.730  23.190  1.00  0.00           H
ATOM   1453 2HD1 LEU   109      39.340  48.440  22.650  1.00  0.00           H
ATOM   1454 3HD1 LEU   109      37.820  49.190  22.270  1.00  0.00           H
ATOM   1455  CD2 LEU   109      36.830  47.490  20.490  1.00  0.00           C
ATOM   1456 1HD2 LEU   109      36.520  48.540  20.330  1.00  0.00           H
ATOM   1457 2HD2 LEU   109      36.730  47.020  19.490  1.00  0.00           H
ATOM   1458 3HD2 LEU   109      36.090  47.030  21.180  1.00  0.00           H
ATOM   1459  C   LEU   109      40.110  48.740  17.840  1.00  0.00           C
ATOM   1460  O   LEU   109      41.200  48.430  17.350  1.00  0.00           O
ATOM   1461  N   LYS   110      39.730  50.010  17.630  1.00  0.00           N
ATOM   1462  HN  LYS   110      38.850  50.330  17.960  1.00  0.00           H
ATOM   1463  CA  LYS   110      40.480  50.970  16.780  1.00  0.00           C
ATOM   1464  HA  LYS   110      41.240  50.510  16.170  1.00  0.00           H
ATOM   1465  CB  LYS   110      39.570  51.800  15.770  1.00  0.00           C
ATOM   1466  HB1 LYS   110      40.100  52.620  15.240  1.00  0.00           H
ATOM   1467  HB2 LYS   110      39.200  51.100  15.000  1.00  0.00           H
ATOM   1468  CG  LYS   110      38.370  52.430  16.540  1.00  0.00           C
ATOM   1469  HG1 LYS   110      37.850  51.690  17.180  1.00  0.00           H
ATOM   1470  HG2 LYS   110      38.840  53.080  17.310  1.00  0.00           H
ATOM   1471  CD  LYS   110      37.400  53.190  15.630  1.00  0.00           C
ATOM   1472  HD1 LYS   110      36.870  52.420  15.020  1.00  0.00           H
ATOM   1473  HD2 LYS   110      36.640  53.690  16.260  1.00  0.00           H
ATOM   1474  CE  LYS   110      37.850  54.360  14.770  1.00  0.00           C
ATOM   1475  HE1 LYS   110      38.330  55.180  15.340  1.00  0.00           H
ATOM   1476  HE2 LYS   110      38.610  53.980  14.060  1.00  0.00           H
ATOM   1477  NZ  LYS   110      36.740  54.920  14.000  1.00  0.00           N
ATOM   1478  HZ1 LYS   110      35.910  54.980  14.620  1.00  0.00           H
ATOM   1479  HZ2 LYS   110      36.890  55.860  13.580  1.00  0.00           H
ATOM   1480  HZ3 LYS   110      36.650  54.240  13.200  1.00  0.00           H
ATOM   1481  C   LYS   110      41.220  51.860  17.740  1.00  0.00           C
ATOM   1482  O   LYS   110      41.880  52.800  17.330  1.00  0.00           O
ATOM   1483  N   THR   111      41.150  51.630  19.050  1.00  0.00           N
ATOM   1484  HN  THR   111      40.820  50.730  19.280  1.00  0.00           H
ATOM   1485  CA  THR   111      41.810  52.470  19.970  1.00  0.00           C
ATOM   1486  HA  THR   111      42.730  52.880  19.580  1.00  0.00           H
ATOM   1487  CB  THR   111      40.890  53.560  20.520  1.00  0.00           C
ATOM   1488  HB  THR   111      40.580  54.250  19.700  1.00  0.00           H
ATOM   1489  OG1 THR   111      41.670  54.410  21.390  1.00  0.00           O
ATOM   1490  HG1 THR   111      41.700  55.290  21.010  1.00  0.00           H
ATOM   1491  CG2 THR   111      39.620  53.190  21.280  1.00  0.00           C
ATOM   1492 1HG2 THR   111      39.890  52.660  22.210  1.00  0.00           H
ATOM   1493 2HG2 THR   111      38.990  54.070  21.580  1.00  0.00           H
ATOM   1494 3HG2 THR   111      38.970  52.560  20.620  1.00  0.00           H
ATOM   1495  C   THR   111      42.170  51.530  21.090  1.00  0.00           C
ATOM   1496  O   THR   111      41.480  50.540  21.400  1.00  0.00           O
ATOM   1497  N   PRO   112      43.390  51.560  21.720  1.00  0.00           N
ATOM   1498  CD  PRO   112      44.620  52.030  21.080  1.00  0.00           C
ATOM   1499  HD1 PRO   112      44.460  52.940  20.460  1.00  0.00           H
ATOM   1500  HD2 PRO   112      45.130  51.310  20.410  1.00  0.00           H
ATOM   1501  CA  PRO   112      43.680  50.850  22.950  1.00  0.00           C
ATOM   1502  HA  PRO   112      43.530  49.790  22.810  1.00  0.00           H
ATOM   1503  CB  PRO   112      45.170  51.110  23.160  1.00  0.00           C
ATOM   1504  HB1 PRO   112      45.450  51.400  24.210  1.00  0.00           H
ATOM   1505  HB2 PRO   112      45.770  50.190  22.960  1.00  0.00           H
ATOM   1506  CG  PRO   112      45.460  52.270  22.270  1.00  0.00           C
ATOM   1507  HG1 PRO   112      45.210  53.140  22.910  1.00  0.00           H
ATOM   1508  HG2 PRO   112      46.550  52.260  22.050  1.00  0.00           H
ATOM   1509  C   PRO   112      42.750  51.330  24.030  1.00  0.00           C
ATOM   1510  O   PRO   112      42.600  52.510  24.220  1.00  0.00           O
ATOM   1511  N   ILE   113      42.210  50.380  24.770  1.00  0.00           N
ATOM   1512  HN  ILE   113      42.280  49.400  24.610  1.00  0.00           H
ATOM   1513  CA  ILE   113      41.320  50.780  25.890  1.00  0.00           C
ATOM   1514  HA  ILE   113      40.970  51.800  25.770  1.00  0.00           H
ATOM   1515  CB  ILE   113      40.030  49.950  26.090  1.00  0.00           C
ATOM   1516  HB  ILE   113      39.640  49.960  27.130  1.00  0.00           H
ATOM   1517  CG2 ILE   113      38.940  50.430  25.060  1.00  0.00           C
ATOM   1518 1HG2 ILE   113      38.290  49.530  25.030  1.00  0.00           H
ATOM   1519 2HG2 ILE   113      38.300  51.210  25.540  1.00  0.00           H
ATOM   1520 3HG2 ILE   113      39.260  50.720  24.040  1.00  0.00           H
ATOM   1521  CG1 ILE   113      40.410  48.500  25.790  1.00  0.00           C
ATOM   1522 1HG1 ILE   113      40.480  48.340  24.700  1.00  0.00           H
ATOM   1523 2HG1 ILE   113      41.420  48.280  26.180  1.00  0.00           H
ATOM   1524  CD  ILE   113      39.470  47.450  26.250  1.00  0.00           C
ATOM   1525  HD1 ILE   113      39.700  46.410  25.930  1.00  0.00           H
ATOM   1526  HD2 ILE   113      39.370  47.470  27.360  1.00  0.00           H
ATOM   1527  HD3 ILE   113      38.520  47.670  25.720  1.00  0.00           H
ATOM   1528  C   ILE   113      42.070  50.890  27.290  1.00  0.00           C
ATOM   1529  O   ILE   113      41.480  51.140  28.350  1.00  0.00           O
ATOM   1530  N   THR   114      43.360  50.750  27.270  1.00  0.00           N
ATOM   1531  HN  THR   114      43.740  50.510  26.380  1.00  0.00           H
ATOM   1532  CA  THR   114      44.250  50.830  28.460  1.00  0.00           C
ATOM   1533  HA  THR   114      43.980  50.090  29.200  1.00  0.00           H
ATOM   1534  CB  THR   114      45.630  50.370  28.150  1.00  0.00           C
ATOM   1535  HB  THR   114      46.320  50.530  29.000  1.00  0.00           H
ATOM   1536  OG1 THR   114      46.070  50.850  26.880  1.00  0.00           O
ATOM   1537  HG1 THR   114      46.790  50.270  26.610  1.00  0.00           H
ATOM   1538  CG2 THR   114      45.610  48.840  27.890  1.00  0.00           C
ATOM   1539 1HG2 THR   114      46.650  48.530  27.640  1.00  0.00           H
ATOM   1540 2HG2 THR   114      45.400  48.240  28.800  1.00  0.00           H
ATOM   1541 3HG2 THR   114      44.980  48.440  27.060  1.00  0.00           H
ATOM   1542  C   THR   114      44.330  52.150  29.230  1.00  0.00           C
ATOM   1543  O   THR   114      43.910  53.200  28.670  1.00  0.00           O
ATOM   1544  N   PHE   115      44.910  52.120  30.500  1.00  0.00           N
ATOM   1545  HN  PHE   115      45.180  51.290  30.990  1.00  0.00           H
ATOM   1546  CA  PHE   115      45.190  53.340  31.260  1.00  0.00           C
ATOM   1547  HA  PHE   115      45.670  53.020  32.160  1.00  0.00           H
ATOM   1548  CB  PHE   115      46.010  54.350  30.420  1.00  0.00           C
ATOM   1549  HB1 PHE   115      45.420  54.810  29.600  1.00  0.00           H
ATOM   1550  HB2 PHE   115      46.320  55.230  31.020  1.00  0.00           H
ATOM   1551  CG  PHE   115      47.230  53.770  29.750  1.00  0.00           C
ATOM   1552  CD1 PHE   115      48.010  52.740  30.420  1.00  0.00           C
ATOM   1553  HD1 PHE   115      47.630  52.320  31.340  1.00  0.00           H
ATOM   1554  CE1 PHE   115      49.180  52.300  29.770  1.00  0.00           C
ATOM   1555  HE1 PHE   115      49.800  51.560  30.250  1.00  0.00           H
ATOM   1556  CZ  PHE   115      49.620  52.810  28.540  1.00  0.00           C
ATOM   1557  HZ  PHE   115      50.560  52.530  28.110  1.00  0.00           H
ATOM   1558  CD2 PHE   115      47.730  54.330  28.550  1.00  0.00           C
ATOM   1559  HD2 PHE   115      47.170  55.060  28.000  1.00  0.00           H
ATOM   1560  CE2 PHE   115      48.890  53.770  27.870  1.00  0.00           C
ATOM   1561  HE2 PHE   115      49.170  54.100  26.880  1.00  0.00           H
ATOM   1562  C   PHE   115      43.900  54.020  31.730  1.00  0.00           C
ATOM   1563  O   PHE   115      43.750  55.240  31.830  1.00  0.00           O
ATOM   1564  N   ARG   116      42.960  53.170  32.170  1.00  0.00           N
ATOM   1565  HN  ARG   116      43.210  52.210  32.080  1.00  0.00           H
ATOM   1566  CA  ARG   116      41.720  53.520  32.730  1.00  0.00           C
ATOM   1567  HA  ARG   116      41.840  54.400  33.330  1.00  0.00           H
ATOM   1568  CB  ARG   116      40.640  53.810  31.710  1.00  0.00           C
ATOM   1569  HB1 ARG   116      39.680  54.130  32.180  1.00  0.00           H
ATOM   1570  HB2 ARG   116      41.000  54.630  31.060  1.00  0.00           H
ATOM   1571  CG  ARG   116      40.250  52.720  30.730  1.00  0.00           C
ATOM   1572  HG1 ARG   116      41.190  52.250  30.380  1.00  0.00           H
ATOM   1573  HG2 ARG   116      39.700  51.950  31.320  1.00  0.00           H
ATOM   1574  CD  ARG   116      39.450  53.260  29.510  1.00  0.00           C
ATOM   1575  HD1 ARG   116      40.090  54.010  28.980  1.00  0.00           H
ATOM   1576  HD2 ARG   116      39.260  52.460  28.760  1.00  0.00           H
ATOM   1577  NE  ARG   116      38.170  53.830  30.070  1.00  0.00           N
ATOM   1578  HE  ARG   116      37.880  53.510  30.970  1.00  0.00           H
ATOM   1579  CZ  ARG   116      37.690  54.960  29.550  1.00  0.00           C
ATOM   1580  NH1 ARG   116      38.000  55.340  28.310  1.00  0.00           N
ATOM   1581 1HH1 ARG   116      38.190  54.530  27.760  1.00  0.00           H
ATOM   1582 2HH1 ARG   116      37.510  56.120  27.900  1.00  0.00           H
ATOM   1583  NH2 ARG   116      36.760  55.710  30.130  1.00  0.00           N
ATOM   1584 1HH2 ARG   116      36.210  55.250  30.820  1.00  0.00           H
ATOM   1585 2HH2 ARG   116      36.390  56.550  29.720  1.00  0.00           H
ATOM   1586  C   ARG   116      41.410  52.380  33.670  1.00  0.00           C
ATOM   1587  O   ARG   116      41.840  51.240  33.540  1.00  0.00           O
ATOM   1588  N   MET   117      40.640  52.730  34.750  1.00  0.00           N
ATOM   1589  HN  MET   117      40.290  53.660  34.660  1.00  0.00           H
ATOM   1590  CA  MET   117      40.340  51.820  35.890  1.00  0.00           C
ATOM   1591  HA  MET   117      41.270  51.280  36.090  1.00  0.00           H
ATOM   1592  CB  MET   117      40.020  52.680  37.210  1.00  0.00           C
ATOM   1593  HB1 MET   117      40.860  53.320  37.550  1.00  0.00           H
ATOM   1594  HB2 MET   117      39.140  53.300  36.950  1.00  0.00           H
ATOM   1595  CG  MET   117      39.650  51.840  38.470  1.00  0.00           C
ATOM   1596  HG1 MET   117      39.520  52.490  39.360  1.00  0.00           H
ATOM   1597  HG2 MET   117      38.660  51.360  38.250  1.00  0.00           H
ATOM   1598  SD  MET   117      40.950  50.630  38.980  1.00  0.00           S
ATOM   1599  CE  MET   117      42.240  51.850  39.520  1.00  0.00           C
ATOM   1600  HE1 MET   117      43.140  51.390  39.970  1.00  0.00           H
ATOM   1601  HE2 MET   117      42.500  52.440  38.620  1.00  0.00           H
ATOM   1602  HE3 MET   117      41.780  52.520  40.280  1.00  0.00           H
ATOM   1603  C   MET   117      39.300  50.870  35.450  1.00  0.00           C
ATOM   1604  O   MET   117      38.340  51.290  34.790  1.00  0.00           O
ATOM   1605  N   ASN   118      39.600  49.550  35.620  1.00  0.00           N
ATOM   1606  HN  ASN   118      40.420  49.320  36.130  1.00  0.00           H
ATOM   1607  CA  ASN   118      38.710  48.440  35.250  1.00  0.00           C
ATOM   1608  HA  ASN   118      39.050  47.690  35.960  1.00  0.00           H
ATOM   1609  CB  ASN   118      37.190  48.760  35.410  1.00  0.00           C
ATOM   1610  HB1 ASN   118      36.880  49.540  34.680  1.00  0.00           H
ATOM   1611  HB2 ASN   118      36.600  47.830  35.260  1.00  0.00           H
ATOM   1612  CG  ASN   118      36.880  49.130  36.850  1.00  0.00           C
ATOM   1613  OD1 ASN   118      37.490  48.610  37.780  1.00  0.00           O
ATOM   1614  ND2 ASN   118      35.920  50.090  37.040  1.00  0.00           N
ATOM   1615 1HD2 ASN   118      35.880  50.710  36.260  1.00  0.00           H
ATOM   1616 2HD2 ASN   118      35.820  50.560  37.930  1.00  0.00           H
ATOM   1617  C   ASN   118      39.010  47.970  33.820  1.00  0.00           C
ATOM   1618  O   ASN   118      38.250  47.210  33.240  1.00  0.00           O
ATOM   1619  N   VAL   119      40.110  48.460  33.190  1.00  0.00           N
ATOM   1620  HN  VAL   119      40.530  49.300  33.520  1.00  0.00           H
ATOM   1621  CA  VAL   119      40.670  47.870  31.980  1.00  0.00           C
ATOM   1622  HA  VAL   119      40.090  47.020  31.640  1.00  0.00           H
ATOM   1623  CB  VAL   119      40.600  48.750  30.740  1.00  0.00           C
ATOM   1624  HB  VAL   119      41.020  49.770  30.850  1.00  0.00           H
ATOM   1625  CG1 VAL   119      41.460  48.060  29.600  1.00  0.00           C
ATOM   1626 1HG1 VAL   119      41.010  47.090  29.270  1.00  0.00           H
ATOM   1627 2HG1 VAL   119      41.430  48.780  28.740  1.00  0.00           H
ATOM   1628 3HG1 VAL   119      42.550  48.080  29.830  1.00  0.00           H
ATOM   1629  CG2 VAL   119      39.140  48.900  30.290  1.00  0.00           C
ATOM   1630 1HG2 VAL   119      38.530  49.490  31.010  1.00  0.00           H
ATOM   1631 2HG2 VAL   119      39.220  49.430  29.320  1.00  0.00           H
ATOM   1632 3HG2 VAL   119      38.730  47.870  30.210  1.00  0.00           H
ATOM   1633  C   VAL   119      42.120  47.430  32.160  1.00  0.00           C
ATOM   1634  O   VAL   119      43.060  48.140  32.490  1.00  0.00           O
ATOM   1635  N   ALA   120      42.260  46.090  32.060  1.00  0.00           N
ATOM   1636  HN  ALA   120      41.420  45.550  32.000  1.00  0.00           H
ATOM   1637  CA  ALA   120      43.550  45.420  31.830  1.00  0.00           C
ATOM   1638  HA  ALA   120      44.130  46.160  31.290  1.00  0.00           H
ATOM   1639  CB  ALA   120      44.310  45.030  33.130  1.00  0.00           C
ATOM   1640  HB1 ALA   120      43.710  44.320  33.730  1.00  0.00           H
ATOM   1641  HB2 ALA   120      45.290  44.540  32.950  1.00  0.00           H
ATOM   1642  HB3 ALA   120      44.550  45.920  33.760  1.00  0.00           H
ATOM   1643  C   ALA   120      43.400  44.160  31.080  1.00  0.00           C
ATOM   1644  O   ALA   120      42.400  43.420  31.340  1.00  0.00           O
ATOM   1645  N   PRO   121      44.190  43.820  30.070  1.00  0.00           N
ATOM   1646  CD  PRO   121      44.720  44.870  29.210  1.00  0.00           C
ATOM   1647  HD1 PRO   121      45.550  45.430  29.710  1.00  0.00           H
ATOM   1648  HD2 PRO   121      43.850  45.520  29.000  1.00  0.00           H
ATOM   1649  CA  PRO   121      44.340  42.480  29.440  1.00  0.00           C
ATOM   1650  HA  PRO   121      43.450  42.270  28.860  1.00  0.00           H
ATOM   1651  CB  PRO   121      45.410  42.680  28.390  1.00  0.00           C
ATOM   1652  HB1 PRO   121      46.380  42.780  28.920  1.00  0.00           H
ATOM   1653  HB2 PRO   121      45.430  41.900  27.600  1.00  0.00           H
ATOM   1654  CG  PRO   121      45.160  44.160  27.980  1.00  0.00           C
ATOM   1655  HG1 PRO   121      46.050  44.700  27.600  1.00  0.00           H
ATOM   1656  HG2 PRO   121      44.320  44.140  27.240  1.00  0.00           H
ATOM   1657  C   PRO   121      44.660  41.300  30.380  1.00  0.00           C
ATOM   1658  O   PRO   121      45.390  41.570  31.370  1.00  0.00           O
ATOM   1659  N   ALA   122      44.120  40.090  30.170  1.00  0.00           N
ATOM   1660  HN  ALA   122      43.570  40.050  29.350  1.00  0.00           H
ATOM   1661  CA  ALA   122      44.490  38.850  30.780  1.00  0.00           C
ATOM   1662  HA  ALA   122      45.040  39.110  31.660  1.00  0.00           H
ATOM   1663  CB  ALA   122      43.210  38.070  31.110  1.00  0.00           C
ATOM   1664  HB1 ALA   122      43.490  37.240  31.800  1.00  0.00           H
ATOM   1665  HB2 ALA   122      42.490  38.700  31.660  1.00  0.00           H
ATOM   1666  HB3 ALA   122      42.650  37.660  30.250  1.00  0.00           H
ATOM   1667  C   ALA   122      45.440  38.070  29.950  1.00  0.00           C
ATOM   1668  O   ALA   122      45.360  38.210  28.780  1.00  0.00           O
ATOM   1669  N   CYS   123      46.350  37.340  30.570  1.00  0.00           N
ATOM   1670  HN  CYS   123      46.290  37.180  31.550  1.00  0.00           H
ATOM   1671  CA  CYS   123      47.540  36.760  29.920  1.00  0.00           C
ATOM   1672  HA  CYS   123      48.020  37.530  29.330  1.00  0.00           H
ATOM   1673  CB  CYS   123      48.570  36.370  30.990  1.00  0.00           C
ATOM   1674  HB1 CYS   123      48.520  37.260  31.670  1.00  0.00           H
ATOM   1675  HB2 CYS   123      48.180  35.460  31.500  1.00  0.00           H
ATOM   1676  SG  CYS   123      50.320  36.140  30.480  1.00  0.00           S
ATOM   1677  HG1 CYS   123      50.250  34.820  30.300  1.00  0.00           H
ATOM   1678  C   CYS   123      47.280  35.550  29.060  1.00  0.00           C
ATOM   1679  O   CYS   123      46.440  34.660  29.310  1.00  0.00           O
ATOM   1680  N   LEU   124      47.970  35.420  27.870  1.00  0.00           N
ATOM   1681  HN  LEU   124      48.480  36.220  27.560  1.00  0.00           H
ATOM   1682  CA  LEU   124      48.150  34.090  27.220  1.00  0.00           C
ATOM   1683  HA  LEU   124      47.150  33.660  27.120  1.00  0.00           H
ATOM   1684  CB  LEU   124      48.890  34.290  25.890  1.00  0.00           C
ATOM   1685  HB1 LEU   124      49.940  34.580  26.120  1.00  0.00           H
ATOM   1686  HB2 LEU   124      48.930  33.370  25.260  1.00  0.00           H
ATOM   1687  CG  LEU   124      48.290  35.260  24.900  1.00  0.00           C
ATOM   1688  HG  LEU   124      48.220  36.250  25.390  1.00  0.00           H
ATOM   1689  CD1 LEU   124      49.300  35.330  23.730  1.00  0.00           C
ATOM   1690 1HD1 LEU   124      48.840  35.770  22.810  1.00  0.00           H
ATOM   1691 2HD1 LEU   124      50.180  35.980  23.950  1.00  0.00           H
ATOM   1692 3HD1 LEU   124      49.550  34.310  23.350  1.00  0.00           H
ATOM   1693  CD2 LEU   124      46.940  34.750  24.340  1.00  0.00           C
ATOM   1694 1HD2 LEU   124      46.150  34.580  25.110  1.00  0.00           H
ATOM   1695 2HD2 LEU   124      46.530  35.510  23.650  1.00  0.00           H
ATOM   1696 3HD2 LEU   124      47.040  33.770  23.820  1.00  0.00           H
ATOM   1697  C   LEU   124      49.000  33.130  28.060  1.00  0.00           C
ATOM   1698  O   LEU   124      50.060  33.520  28.570  1.00  0.00           O
ATOM   1699  N   PRO   125      48.650  31.920  28.160  1.00  0.00           N
ATOM   1700  CD  PRO   125      47.230  31.500  28.100  1.00  0.00           C
ATOM   1701  HD1 PRO   125      46.830  31.670  27.080  1.00  0.00           H
ATOM   1702  HD2 PRO   125      46.690  32.180  28.800  1.00  0.00           H
ATOM   1703  CA  PRO   125      49.470  30.830  28.700  1.00  0.00           C
ATOM   1704  HA  PRO   125      50.300  31.310  29.190  1.00  0.00           H
ATOM   1705  CB  PRO   125      48.420  29.960  29.350  1.00  0.00           C
ATOM   1706  HB1 PRO   125      48.730  28.910  29.560  1.00  0.00           H
ATOM   1707  HB2 PRO   125      48.140  30.340  30.360  1.00  0.00           H
ATOM   1708  CG  PRO   125      47.210  30.020  28.510  1.00  0.00           C
ATOM   1709  HG1 PRO   125      47.320  29.330  27.650  1.00  0.00           H
ATOM   1710  HG2 PRO   125      46.340  29.710  29.140  1.00  0.00           H
ATOM   1711  C   PRO   125      50.060  30.020  27.570  1.00  0.00           C
ATOM   1712  O   PRO   125      49.460  30.000  26.460  1.00  0.00           O
ATOM   1713  N   GLU   126      51.230  29.340  27.810  1.00  0.00           N
ATOM   1714  HN  GLU   126      51.690  29.500  28.680  1.00  0.00           H
ATOM   1715  CA  GLU   126      51.750  28.240  26.940  1.00  0.00           C
ATOM   1716  HA  GLU   126      51.760  28.640  25.930  1.00  0.00           H
ATOM   1717  CB  GLU   126      53.210  27.740  27.110  1.00  0.00           C
ATOM   1718  HB1 GLU   126      53.330  27.360  28.150  1.00  0.00           H
ATOM   1719  HB2 GLU   126      53.420  26.910  26.410  1.00  0.00           H
ATOM   1720  CG  GLU   126      54.320  28.780  26.630  1.00  0.00           C
ATOM   1721  HG1 GLU   126      54.080  29.230  25.640  1.00  0.00           H
ATOM   1722  HG2 GLU   126      54.450  29.590  27.370  1.00  0.00           H
ATOM   1723  CD  GLU   126      55.780  28.140  26.510  1.00  0.00           C
ATOM   1724  OE1 GLU   126      56.380  27.700  27.510  1.00  0.00           O
ATOM   1725  OE2 GLU   126      56.240  28.180  25.320  1.00  0.00           O
ATOM   1726  C   GLU   126      50.860  27.060  26.850  1.00  0.00           C
ATOM   1727  O   GLU   126      50.340  26.500  27.810  1.00  0.00           O
ATOM   1728  N   ARG   127      50.710  26.560  25.620  1.00  0.00           N
ATOM   1729  HN  ARG   127      51.170  26.990  24.850  1.00  0.00           H
ATOM   1730  CA  ARG   127      49.610  25.640  25.250  1.00  0.00           C
ATOM   1731  HA  ARG   127      48.690  26.180  25.410  1.00  0.00           H
ATOM   1732  CB  ARG   127      49.710  25.440  23.710  1.00  0.00           C
ATOM   1733  HB1 ARG   127      49.450  26.460  23.330  1.00  0.00           H
ATOM   1734  HB2 ARG   127      50.770  25.150  23.620  1.00  0.00           H
ATOM   1735  CG  ARG   127      48.760  24.410  23.020  1.00  0.00           C
ATOM   1736  HG1 ARG   127      48.750  23.490  23.650  1.00  0.00           H
ATOM   1737  HG2 ARG   127      47.740  24.810  22.890  1.00  0.00           H
ATOM   1738  CD  ARG   127      49.170  23.970  21.630  1.00  0.00           C
ATOM   1739  HD1 ARG   127      48.310  23.510  21.090  1.00  0.00           H
ATOM   1740  HD2 ARG   127      49.600  24.890  21.190  1.00  0.00           H
ATOM   1741  NE  ARG   127      50.260  22.970  21.750  1.00  0.00           N
ATOM   1742  HE  ARG   127      50.480  22.610  22.650  1.00  0.00           H
ATOM   1743  CZ  ARG   127      50.690  22.120  20.850  1.00  0.00           C
ATOM   1744  NH1 ARG   127      50.620  22.250  19.550  1.00  0.00           N
ATOM   1745 1HH1 ARG   127      50.460  23.180  19.200  1.00  0.00           H
ATOM   1746 2HH1 ARG   127      51.080  21.550  19.010  1.00  0.00           H
ATOM   1747  NH2 ARG   127      51.310  21.020  21.310  1.00  0.00           N
ATOM   1748 1HH2 ARG   127      51.570  21.020  22.280  1.00  0.00           H
ATOM   1749 2HH2 ARG   127      51.710  20.380  20.670  1.00  0.00           H
ATOM   1750  C   ARG   127      49.470  24.360  26.090  1.00  0.00           C
ATOM   1751  O   ARG   127      48.430  24.020  26.590  1.00  0.00           O
ATOM   1752  N   ASP   128      50.520  23.600  26.220  1.00  0.00           N
ATOM   1753  HN  ASP   128      51.390  23.840  25.810  1.00  0.00           H
ATOM   1754  CA  ASP   128      50.490  22.210  26.820  1.00  0.00           C
ATOM   1755  HA  ASP   128      49.590  21.720  26.510  1.00  0.00           H
ATOM   1756  CB  ASP   128      51.670  21.340  26.160  1.00  0.00           C
ATOM   1757  HB1 ASP   128      52.580  21.980  26.280  1.00  0.00           H
ATOM   1758  HB2 ASP   128      51.870  20.390  26.680  1.00  0.00           H
ATOM   1759  CG  ASP   128      51.480  21.200  24.660  1.00  0.00           C
ATOM   1760  OD1 ASP   128      52.380  20.710  24.080  1.00  0.00           O
ATOM   1761  OD2 ASP   128      50.380  21.560  24.120  1.00  0.00           O
ATOM   1762  C   ASP   128      50.590  22.320  28.290  1.00  0.00           C
ATOM   1763  O   ASP   128      50.000  21.520  29.030  1.00  0.00           O
ATOM   1764  N   TRP   129      51.330  23.310  28.750  1.00  0.00           N
ATOM   1765  HN  TRP   129      51.770  23.810  28.000  1.00  0.00           H
ATOM   1766  CA  TRP   129      51.550  23.710  30.160  1.00  0.00           C
ATOM   1767  HA  TRP   129      52.060  22.850  30.560  1.00  0.00           H
ATOM   1768  CB  TRP   129      52.380  25.050  30.230  1.00  0.00           C
ATOM   1769  HB1 TRP   129      53.360  24.690  29.830  1.00  0.00           H
ATOM   1770  HB2 TRP   129      52.130  25.840  29.480  1.00  0.00           H
ATOM   1771  CG  TRP   129      52.630  25.690  31.500  1.00  0.00           C
ATOM   1772  CD1 TRP   129      53.380  25.040  32.480  1.00  0.00           C
ATOM   1773  HD1 TRP   129      53.870  24.110  32.240  1.00  0.00           H
ATOM   1774  NE1 TRP   129      53.420  25.880  33.640  1.00  0.00           N
ATOM   1775  HE1 TRP   129      53.930  25.850  34.480  1.00  0.00           H
ATOM   1776  CE2 TRP   129      52.640  26.970  33.460  1.00  0.00           C
ATOM   1777  CD2 TRP   129      52.080  26.890  32.140  1.00  0.00           C
ATOM   1778  CE3 TRP   129      51.160  27.840  31.710  1.00  0.00           C
ATOM   1779  HE3 TRP   129      50.800  27.800  30.700  1.00  0.00           H
ATOM   1780  CZ3 TRP   129      50.940  28.960  32.510  1.00  0.00           C
ATOM   1781  HZ3 TRP   129      50.280  29.750  32.160  1.00  0.00           H
ATOM   1782  CZ2 TRP   129      52.400  28.100  34.290  1.00  0.00           C
ATOM   1783  HZ2 TRP   129      52.880  28.270  35.230  1.00  0.00           H
ATOM   1784  CH2 TRP   129      51.600  29.020  33.780  1.00  0.00           C
ATOM   1785  HH2 TRP   129      51.370  29.850  34.440  1.00  0.00           H
ATOM   1786  C   TRP   129      50.350  24.010  30.900  1.00  0.00           C
ATOM   1787  O   TRP   129      50.260  23.880  32.130  1.00  0.00           O
ATOM   1788  N   ALA   130      49.350  24.600  30.200  1.00  0.00           N
ATOM   1789  HN  ALA   130      49.540  24.850  29.260  1.00  0.00           H
ATOM   1790  CA  ALA   130      48.100  25.020  30.700  1.00  0.00           C
ATOM   1791  HA  ALA   130      48.240  25.860  31.360  1.00  0.00           H
ATOM   1792  CB  ALA   130      47.300  25.380  29.440  1.00  0.00           C
ATOM   1793  HB1 ALA   130      46.370  25.900  29.770  1.00  0.00           H
ATOM   1794  HB2 ALA   130      47.930  26.130  28.910  1.00  0.00           H
ATOM   1795  HB3 ALA   130      47.020  24.570  28.740  1.00  0.00           H
ATOM   1796  C   ALA   130      47.380  23.890  31.410  1.00  0.00           C
ATOM   1797  O   ALA   130      46.920  24.030  32.590  1.00  0.00           O
ATOM   1798  N   GLU   131      47.380  22.680  30.820  1.00  0.00           N
ATOM   1799  HN  GLU   131      47.890  22.430  30.000  1.00  0.00           H
ATOM   1800  CA  GLU   131      46.640  21.560  31.180  1.00  0.00           C
ATOM   1801  HA  GLU   131      45.760  21.920  31.670  1.00  0.00           H
ATOM   1802  CB  GLU   131      46.320  20.770  29.880  1.00  0.00           C
ATOM   1803  HB1 GLU   131      47.220  20.240  29.530  1.00  0.00           H
ATOM   1804  HB2 GLU   131      45.520  20.030  30.130  1.00  0.00           H
ATOM   1805  CG  GLU   131      45.720  21.730  28.750  1.00  0.00           C
ATOM   1806  HG1 GLU   131      45.060  22.490  29.210  1.00  0.00           H
ATOM   1807  HG2 GLU   131      46.570  22.200  28.220  1.00  0.00           H
ATOM   1808  CD  GLU   131      44.850  21.090  27.690  1.00  0.00           C
ATOM   1809  OE1 GLU   131      45.250  20.010  27.100  1.00  0.00           O
ATOM   1810  OE2 GLU   131      43.700  21.590  27.380  1.00  0.00           O
ATOM   1811  C   GLU   131      47.390  20.780  32.290  1.00  0.00           C
ATOM   1812  O   GLU   131      47.050  19.700  32.750  1.00  0.00           O
ATOM   1813  N   SER   132      48.580  21.270  32.630  1.00  0.00           N
ATOM   1814  HN  SER   132      48.880  22.130  32.240  1.00  0.00           H
ATOM   1815  CA  SER   132      49.460  20.630  33.630  1.00  0.00           C
ATOM   1816  HA  SER   132      48.910  19.810  34.080  1.00  0.00           H
ATOM   1817  CB  SER   132      50.790  20.030  32.950  1.00  0.00           C
ATOM   1818  HB1 SER   132      51.430  19.580  33.740  1.00  0.00           H
ATOM   1819  HB2 SER   132      50.570  19.200  32.250  1.00  0.00           H
ATOM   1820  OG  SER   132      51.440  21.000  32.190  1.00  0.00           O
ATOM   1821  HG1 SER   132      52.160  21.350  32.730  1.00  0.00           H
ATOM   1822  C   SER   132      49.850  21.500  34.760  1.00  0.00           C
ATOM   1823  O   SER   132      50.610  21.120  35.730  1.00  0.00           O
ATOM   1824  N   THR   133      49.210  22.700  34.750  1.00  0.00           N
ATOM   1825  HN  THR   133      48.590  22.910  33.990  1.00  0.00           H
ATOM   1826  CA  THR   133      49.580  23.650  35.840  1.00  0.00           C
ATOM   1827  HA  THR   133      49.760  23.100  36.750  1.00  0.00           H
ATOM   1828  CB  THR   133      50.700  24.650  35.600  1.00  0.00           C
ATOM   1829  HB  THR   133      50.600  25.100  34.590  1.00  0.00           H
ATOM   1830  OG1 THR   133      51.950  24.030  35.700  1.00  0.00           O
ATOM   1831  HG1 THR   133      52.000  23.240  35.150  1.00  0.00           H
ATOM   1832  CG2 THR   133      50.800  25.800  36.680  1.00  0.00           C
ATOM   1833 1HG2 THR   133      51.780  26.330  36.540  1.00  0.00           H
ATOM   1834 2HG2 THR   133      50.070  26.620  36.510  1.00  0.00           H
ATOM   1835 3HG2 THR   133      50.760  25.550  37.760  1.00  0.00           H
ATOM   1836  C   THR   133      48.290  24.390  36.210  1.00  0.00           C
ATOM   1837  O   THR   133      47.840  24.170  37.330  1.00  0.00           O
ATOM   1838  N   LEU   134      47.730  25.190  35.260  1.00  0.00           N
ATOM   1839  HN  LEU   134      48.170  25.180  34.360  1.00  0.00           H
ATOM   1840  CA  LEU   134      46.480  25.900  35.350  1.00  0.00           C
ATOM   1841  HA  LEU   134      46.600  26.550  36.200  1.00  0.00           H
ATOM   1842  CB  LEU   134      46.360  26.870  34.200  1.00  0.00           C
ATOM   1843  HB1 LEU   134      46.050  26.260  33.330  1.00  0.00           H
ATOM   1844  HB2 LEU   134      45.410  27.440  34.290  1.00  0.00           H
ATOM   1845  CG  LEU   134      47.560  27.730  33.850  1.00  0.00           C
ATOM   1846  HG  LEU   134      48.450  27.120  33.590  1.00  0.00           H
ATOM   1847  CD1 LEU   134      47.380  28.560  32.590  1.00  0.00           C
ATOM   1848 1HD1 LEU   134      48.180  29.330  32.530  1.00  0.00           H
ATOM   1849 2HD1 LEU   134      47.370  27.980  31.650  1.00  0.00           H
ATOM   1850 3HD1 LEU   134      46.420  29.100  32.780  1.00  0.00           H
ATOM   1851  CD2 LEU   134      48.000  28.630  35.070  1.00  0.00           C
ATOM   1852 1HD2 LEU   134      47.180  29.280  35.440  1.00  0.00           H
ATOM   1853 2HD2 LEU   134      48.200  27.910  35.880  1.00  0.00           H
ATOM   1854 3HD2 LEU   134      49.040  29.020  34.940  1.00  0.00           H
ATOM   1855  C   LEU   134      45.290  25.110  35.660  1.00  0.00           C
ATOM   1856  O   LEU   134      44.410  25.450  36.460  1.00  0.00           O
ATOM   1857  N   MET   135      45.150  23.940  35.020  1.00  0.00           N
ATOM   1858  HN  MET   135      45.830  23.640  34.360  1.00  0.00           H
ATOM   1859  CA  MET   135      43.940  23.100  35.210  1.00  0.00           C
ATOM   1860  HA  MET   135      43.100  23.780  35.240  1.00  0.00           H
ATOM   1861  CB  MET   135      43.640  22.200  33.940  1.00  0.00           C
ATOM   1862  HB1 MET   135      44.560  21.760  33.530  1.00  0.00           H
ATOM   1863  HB2 MET   135      43.100  21.290  34.280  1.00  0.00           H
ATOM   1864  CG  MET   135      42.840  22.860  32.790  1.00  0.00           C
ATOM   1865  HG1 MET   135      42.480  22.080  32.080  1.00  0.00           H
ATOM   1866  HG2 MET   135      41.990  23.260  33.380  1.00  0.00           H
ATOM   1867  SD  MET   135      43.670  24.220  31.960  1.00  0.00           S
ATOM   1868  CE  MET   135      42.130  24.560  31.090  1.00  0.00           C
ATOM   1869  HE1 MET   135      41.980  23.680  30.420  1.00  0.00           H
ATOM   1870  HE2 MET   135      41.230  24.860  31.670  1.00  0.00           H
ATOM   1871  HE3 MET   135      42.270  25.400  30.380  1.00  0.00           H
ATOM   1872  C   MET   135      43.990  22.260  36.480  1.00  0.00           C
ATOM   1873  O   MET   135      43.080  21.560  36.910  1.00  0.00           O
ATOM   1874  N   THR   136      45.190  22.320  37.190  1.00  0.00           N
ATOM   1875  HN  THR   136      45.840  22.980  36.820  1.00  0.00           H
ATOM   1876  CA  THR   136      45.480  21.600  38.420  1.00  0.00           C
ATOM   1877  HA  THR   136      44.730  20.910  38.740  1.00  0.00           H
ATOM   1878  CB  THR   136      46.780  20.760  38.400  1.00  0.00           C
ATOM   1879  HB  THR   136      47.330  20.500  39.340  1.00  0.00           H
ATOM   1880  OG1 THR   136      47.780  21.340  37.710  1.00  0.00           O
ATOM   1881  HG1 THR   136      48.060  22.050  38.300  1.00  0.00           H
ATOM   1882  CG2 THR   136      46.450  19.510  37.660  1.00  0.00           C
ATOM   1883 1HG2 THR   136      45.610  18.940  38.110  1.00  0.00           H
ATOM   1884 2HG2 THR   136      46.110  19.720  36.630  1.00  0.00           H
ATOM   1885 3HG2 THR   136      47.340  18.840  37.560  1.00  0.00           H
ATOM   1886  C   THR   136      45.530  22.480  39.550  1.00  0.00           C
ATOM   1887  O   THR   136      45.840  22.070  40.670  1.00  0.00           O
ATOM   1888  N   GLN   137      45.320  23.780  39.340  1.00  0.00           N
ATOM   1889  HN  GLN   137      45.340  24.180  38.430  1.00  0.00           H
ATOM   1890  CA  GLN   137      44.650  24.640  40.390  1.00  0.00           C
ATOM   1891  HA  GLN   137      45.260  24.540  41.270  1.00  0.00           H
ATOM   1892  CB  GLN   137      44.690  26.130  39.750  1.00  0.00           C
ATOM   1893  HB1 GLN   137      44.020  26.120  38.870  1.00  0.00           H
ATOM   1894  HB2 GLN   137      44.060  26.720  40.460  1.00  0.00           H
ATOM   1895  CG  GLN   137      46.090  26.830  39.430  1.00  0.00           C
ATOM   1896  HG1 GLN   137      46.510  26.510  38.460  1.00  0.00           H
ATOM   1897  HG2 GLN   137      45.950  27.920  39.320  1.00  0.00           H
ATOM   1898  CD  GLN   137      47.110  26.540  40.480  1.00  0.00           C
ATOM   1899  OE1 GLN   137      47.090  27.150  41.550  1.00  0.00           O
ATOM   1900  NE2 GLN   137      47.980  25.550  40.190  1.00  0.00           N
ATOM   1901 1HE2 GLN   137      48.130  25.130  39.290  1.00  0.00           H
ATOM   1902 2HE2 GLN   137      48.340  25.070  40.980  1.00  0.00           H
ATOM   1903  C   GLN   137      43.250  24.360  40.650  1.00  0.00           C
ATOM   1904  O   GLN   137      42.440  24.150  39.700  1.00  0.00           O
ATOM   1905  N   LYS   138      42.890  24.220  41.940  1.00  0.00           N
ATOM   1906  HN  LYS   138      43.580  24.590  42.570  1.00  0.00           H
ATOM   1907  CA  LYS   138      41.560  23.760  42.460  1.00  0.00           C
ATOM   1908  HA  LYS   138      41.420  22.720  42.230  1.00  0.00           H
ATOM   1909  CB  LYS   138      41.470  23.800  44.010  1.00  0.00           C
ATOM   1910  HB1 LYS   138      41.600  24.870  44.260  1.00  0.00           H
ATOM   1911  HB2 LYS   138      40.450  23.470  44.270  1.00  0.00           H
ATOM   1912  CG  LYS   138      42.640  23.040  44.670  1.00  0.00           C
ATOM   1913  HG1 LYS   138      43.700  23.380  44.540  1.00  0.00           H
ATOM   1914  HG2 LYS   138      42.350  23.230  45.730  1.00  0.00           H
ATOM   1915  CD  LYS   138      42.680  21.500  44.470  1.00  0.00           C
ATOM   1916  HD1 LYS   138      41.650  21.250  44.800  1.00  0.00           H
ATOM   1917  HD2 LYS   138      42.850  21.280  43.400  1.00  0.00           H
ATOM   1918  CE  LYS   138      43.820  20.830  45.370  1.00  0.00           C
ATOM   1919  HE1 LYS   138      44.650  21.580  45.340  1.00  0.00           H
ATOM   1920  HE2 LYS   138      43.540  20.750  46.450  1.00  0.00           H
ATOM   1921  NZ  LYS   138      44.160  19.470  44.910  1.00  0.00           N
ATOM   1922  HZ1 LYS   138      44.780  19.610  44.070  1.00  0.00           H
ATOM   1923  HZ2 LYS   138      44.710  18.950  45.620  1.00  0.00           H
ATOM   1924  HZ3 LYS   138      43.340  18.860  44.810  1.00  0.00           H
ATOM   1925  C   LYS   138      40.400  24.440  41.780  1.00  0.00           C
ATOM   1926  O   LYS   138      39.510  23.880  41.190  1.00  0.00           O
ATOM   1927  N   THR   139      40.460  25.800  41.950  1.00  0.00           N
ATOM   1928  HN  THR   139      41.160  26.290  42.470  1.00  0.00           H
ATOM   1929  CA  THR   139      39.360  26.600  41.420  1.00  0.00           C
ATOM   1930  HA  THR   139      38.610  26.000  40.940  1.00  0.00           H
ATOM   1931  CB  THR   139      38.560  27.330  42.450  1.00  0.00           C
ATOM   1932  HB  THR   139      37.690  27.930  42.080  1.00  0.00           H
ATOM   1933  OG1 THR   139      39.430  28.280  43.190  1.00  0.00           O
ATOM   1934  HG1 THR   139      39.860  28.780  42.490  1.00  0.00           H
ATOM   1935  CG2 THR   139      37.990  26.310  43.550  1.00  0.00           C
ATOM   1936 1HG2 THR   139      37.290  26.740  44.290  1.00  0.00           H
ATOM   1937 2HG2 THR   139      37.470  25.490  43.010  1.00  0.00           H
ATOM   1938 3HG2 THR   139      38.940  25.880  43.950  1.00  0.00           H
ATOM   1939  C   THR   139      39.790  27.620  40.410  1.00  0.00           C
ATOM   1940  O   THR   139      40.800  28.340  40.510  1.00  0.00           O
ATOM   1941  N   GLY   140      39.020  27.800  39.340  1.00  0.00           N
ATOM   1942  HN  GLY   140      38.360  27.080  39.120  1.00  0.00           H
ATOM   1943  CA  GLY   140      39.080  29.030  38.480  1.00  0.00           C
ATOM   1944  HA1 GLY   140      40.090  29.330  38.300  1.00  0.00           H
ATOM   1945  HA2 GLY   140      38.680  28.680  37.540  1.00  0.00           H
ATOM   1946  C   GLY   140      38.230  30.230  38.980  1.00  0.00           C
ATOM   1947  O   GLY   140      37.960  30.270  40.190  1.00  0.00           O
ATOM   1948  N   ILE   141      37.930  31.210  38.060  1.00  0.00           N
ATOM   1949  HN  ILE   141      38.420  31.100  37.210  1.00  0.00           H
ATOM   1950  CA  ILE   141      37.200  32.490  38.280  1.00  0.00           C
ATOM   1951  HA  ILE   141      36.560  32.260  39.120  1.00  0.00           H
ATOM   1952  CB  ILE   141      38.140  33.700  38.640  1.00  0.00           C
ATOM   1953  HB  ILE   141      38.770  33.750  37.720  1.00  0.00           H
ATOM   1954  CG2 ILE   141      37.390  35.030  38.750  1.00  0.00           C
ATOM   1955 1HG2 ILE   141      36.740  35.190  37.850  1.00  0.00           H
ATOM   1956 2HG2 ILE   141      36.600  34.950  39.520  1.00  0.00           H
ATOM   1957 3HG2 ILE   141      37.970  35.950  38.980  1.00  0.00           H
ATOM   1958  CG1 ILE   141      39.030  33.370  39.870  1.00  0.00           C
ATOM   1959 1HG1 ILE   141      38.510  32.870  40.710  1.00  0.00           H
ATOM   1960 2HG1 ILE   141      39.840  32.700  39.490  1.00  0.00           H
ATOM   1961  CD  ILE   141      39.760  34.620  40.430  1.00  0.00           C
ATOM   1962  HD1 ILE   141      39.180  35.400  40.970  1.00  0.00           H
ATOM   1963  HD2 ILE   141      40.530  34.290  41.140  1.00  0.00           H
ATOM   1964  HD3 ILE   141      40.420  35.050  39.650  1.00  0.00           H
ATOM   1965  C   ILE   141      36.290  32.650  37.120  1.00  0.00           C
ATOM   1966  O   ILE   141      36.770  32.730  35.990  1.00  0.00           O
ATOM   1967  N   VAL   142      34.960  32.830  37.170  1.00  0.00           N
ATOM   1968  HN  VAL   142      34.590  32.650  38.080  1.00  0.00           H
ATOM   1969  CA  VAL   142      34.100  33.320  36.110  1.00  0.00           C
ATOM   1970  HA  VAL   142      34.630  33.620  35.210  1.00  0.00           H
ATOM   1971  CB  VAL   142      33.190  32.270  35.470  1.00  0.00           C
ATOM   1972  HB  VAL   142      33.850  31.510  34.980  1.00  0.00           H
ATOM   1973  CG1 VAL   142      32.480  31.510  36.610  1.00  0.00           C
ATOM   1974 1HG1 VAL   142      31.670  32.040  37.150  1.00  0.00           H
ATOM   1975 2HG1 VAL   142      31.970  30.560  36.330  1.00  0.00           H
ATOM   1976 3HG1 VAL   142      33.220  31.130  37.330  1.00  0.00           H
ATOM   1977  CG2 VAL   142      32.090  32.810  34.540  1.00  0.00           C
ATOM   1978 1HG2 VAL   142      31.460  32.050  34.020  1.00  0.00           H
ATOM   1979 2HG2 VAL   142      31.370  33.400  35.150  1.00  0.00           H
ATOM   1980 3HG2 VAL   142      32.540  33.400  33.710  1.00  0.00           H
ATOM   1981  C   VAL   142      33.390  34.600  36.520  1.00  0.00           C
ATOM   1982  O   VAL   142      32.810  34.820  37.570  1.00  0.00           O
ATOM   1983  N   SER   143      33.350  35.650  35.650  1.00  0.00           N
ATOM   1984  HN  SER   143      33.720  35.560  34.730  1.00  0.00           H
ATOM   1985  CA  SER   143      32.730  36.920  35.890  1.00  0.00           C
ATOM   1986  HA  SER   143      31.980  36.790  36.650  1.00  0.00           H
ATOM   1987  CB  SER   143      33.790  38.050  36.320  1.00  0.00           C
ATOM   1988  HB1 SER   143      33.220  39.000  36.430  1.00  0.00           H
ATOM   1989  HB2 SER   143      34.270  37.730  37.260  1.00  0.00           H
ATOM   1990  OG  SER   143      34.830  38.280  35.350  1.00  0.00           O
ATOM   1991  HG1 SER   143      34.410  38.770  34.630  1.00  0.00           H
ATOM   1992  C   SER   143      31.860  37.380  34.780  1.00  0.00           C
ATOM   1993  O   SER   143      32.060  37.050  33.630  1.00  0.00           O
ATOM   1994  N   GLY   144      30.900  38.250  35.130  1.00  0.00           N
ATOM   1995  HN  GLY   144      30.800  38.490  36.100  1.00  0.00           H
ATOM   1996  CA  GLY   144      29.980  38.760  34.190  1.00  0.00           C
ATOM   1997  HA1 GLY   144      30.430  39.420  33.460  1.00  0.00           H
ATOM   1998  HA2 GLY   144      29.510  37.890  33.760  1.00  0.00           H
ATOM   1999  C   GLY   144      28.950  39.560  34.910  1.00  0.00           C
ATOM   2000  O   GLY   144      28.840  39.710  36.140  1.00  0.00           O
ATOM   2001  N   PHE   145      28.180  40.280  34.070  1.00  0.00           N
ATOM   2002  HN  PHE   145      28.290  40.330  33.070  1.00  0.00           H
ATOM   2003  CA  PHE   145      27.040  41.120  34.470  1.00  0.00           C
ATOM   2004  HA  PHE   145      27.210  41.240  35.530  1.00  0.00           H
ATOM   2005  CB  PHE   145      27.130  42.440  33.680  1.00  0.00           C
ATOM   2006  HB1 PHE   145      27.230  42.220  32.590  1.00  0.00           H
ATOM   2007  HB2 PHE   145      26.290  43.150  33.810  1.00  0.00           H
ATOM   2008  CG  PHE   145      28.280  43.330  34.020  1.00  0.00           C
ATOM   2009  CD1 PHE   145      28.180  44.250  35.140  1.00  0.00           C
ATOM   2010  HD1 PHE   145      27.470  44.090  35.940  1.00  0.00           H
ATOM   2011  CE1 PHE   145      29.080  45.310  35.250  1.00  0.00           C
ATOM   2012  HE1 PHE   145      28.960  45.940  36.130  1.00  0.00           H
ATOM   2013  CZ  PHE   145      30.140  45.460  34.380  1.00  0.00           C
ATOM   2014  HZ  PHE   145      30.840  46.280  34.460  1.00  0.00           H
ATOM   2015  CD2 PHE   145      29.380  43.460  33.190  1.00  0.00           C
ATOM   2016  HD2 PHE   145      29.390  42.820  32.320  1.00  0.00           H
ATOM   2017  CE2 PHE   145      30.340  44.530  33.350  1.00  0.00           C
ATOM   2018  HE2 PHE   145      31.120  44.630  32.620  1.00  0.00           H
ATOM   2019  C   PHE   145      25.660  40.510  34.200  1.00  0.00           C
ATOM   2020  O   PHE   145      24.640  41.160  34.260  1.00  0.00           O
ATOM   2021  N   GLY   146      25.670  39.170  33.820  1.00  0.00           N
ATOM   2022  HN  GLY   146      26.530  38.670  33.820  1.00  0.00           H
ATOM   2023  CA  GLY   146      24.440  38.480  33.460  1.00  0.00           C
ATOM   2024  HA1 GLY   146      23.910  39.040  32.700  1.00  0.00           H
ATOM   2025  HA2 GLY   146      24.690  37.530  33.000  1.00  0.00           H
ATOM   2026  C   GLY   146      23.450  38.130  34.560  1.00  0.00           C
ATOM   2027  O   GLY   146      23.410  38.630  35.700  1.00  0.00           O
ATOM   2028  N   ARG   147      22.540  37.210  34.260  1.00  0.00           N
ATOM   2029  HN  ARG   147      22.670  36.720  33.400  1.00  0.00           H
ATOM   2030  CA  ARG   147      21.260  37.040  35.030  1.00  0.00           C
ATOM   2031  HA  ARG   147      20.750  37.990  35.080  1.00  0.00           H
ATOM   2032  CB  ARG   147      20.190  36.170  34.340  1.00  0.00           C
ATOM   2033  HB1 ARG   147      20.570  35.120  34.290  1.00  0.00           H
ATOM   2034  HB2 ARG   147      19.410  36.110  35.120  1.00  0.00           H
ATOM   2035  CG  ARG   147      19.470  36.700  33.100  1.00  0.00           C
ATOM   2036  HG1 ARG   147      19.050  37.700  33.320  1.00  0.00           H
ATOM   2037  HG2 ARG   147      20.230  36.870  32.310  1.00  0.00           H
ATOM   2038  CD  ARG   147      18.320  35.710  32.650  1.00  0.00           C
ATOM   2039  HD1 ARG   147      18.620  34.650  32.490  1.00  0.00           H
ATOM   2040  HD2 ARG   147      17.530  35.760  33.440  1.00  0.00           H
ATOM   2041  NE  ARG   147      17.760  36.420  31.390  1.00  0.00           N
ATOM   2042  HE  ARG   147      18.130  37.310  31.130  1.00  0.00           H
ATOM   2043  CZ  ARG   147      16.850  35.820  30.620  1.00  0.00           C
ATOM   2044  NH1 ARG   147      16.200  34.730  30.870  1.00  0.00           N
ATOM   2045 1HH1 ARG   147      16.430  34.070  31.580  1.00  0.00           H
ATOM   2046 2HH1 ARG   147      15.530  34.490  30.160  1.00  0.00           H
ATOM   2047  NH2 ARG   147      16.520  36.350  29.440  1.00  0.00           N
ATOM   2048 1HH2 ARG   147      17.090  37.050  29.020  1.00  0.00           H
ATOM   2049 2HH2 ARG   147      15.650  36.060  29.030  1.00  0.00           H
ATOM   2050  C   ARG   147      21.460  36.590  36.430  1.00  0.00           C
ATOM   2051  O   ARG   147      22.270  35.730  36.760  1.00  0.00           O
ATOM   2052  N   THR   148      20.630  37.090  37.320  1.00  0.00           N
ATOM   2053  HN  THR   148      20.000  37.840  37.080  1.00  0.00           H
ATOM   2054  CA  THR   148      20.570  36.730  38.700  1.00  0.00           C
ATOM   2055  HA  THR   148      21.540  36.460  39.070  1.00  0.00           H
ATOM   2056  CB  THR   148      19.980  37.960  39.440  1.00  0.00           C
ATOM   2057  HB  THR   148      20.450  38.860  38.990  1.00  0.00           H
ATOM   2058  OG1 THR   148      20.310  37.870  40.780  1.00  0.00           O
ATOM   2059  HG1 THR   148      21.240  37.670  40.840  1.00  0.00           H
ATOM   2060  CG2 THR   148      18.460  38.040  39.340  1.00  0.00           C
ATOM   2061 1HG2 THR   148      17.890  37.210  39.820  1.00  0.00           H
ATOM   2062 2HG2 THR   148      18.150  38.970  39.870  1.00  0.00           H
ATOM   2063 3HG2 THR   148      18.140  38.110  38.270  1.00  0.00           H
ATOM   2064  C   THR   148      19.630  35.470  38.810  1.00  0.00           C
ATOM   2065  O   THR   148      19.590  34.810  39.850  1.00  0.00           O
ATOM   2066  N   HIS   149      18.900  35.080  37.740  1.00  0.00           N
ATOM   2067  HN  HIS   149      18.900  35.670  36.930  1.00  0.00           H
ATOM   2068  CA  HIS   149      18.110  33.900  37.840  1.00  0.00           C
ATOM   2069  HA  HIS   149      18.520  33.060  38.360  1.00  0.00           H
ATOM   2070  CB  HIS   149      16.720  34.250  38.350  1.00  0.00           C
ATOM   2071  HB1 HIS   149      16.730  34.520  39.430  1.00  0.00           H
ATOM   2072  HB2 HIS   149      16.430  35.150  37.780  1.00  0.00           H
ATOM   2073  ND1 HIS   149      14.580  33.150  37.310  1.00  0.00           N
ATOM   2074  CG  HIS   149      15.540  33.230  38.400  1.00  0.00           C
ATOM   2075  CE1 HIS   149      13.630  32.400  37.780  1.00  0.00           C
ATOM   2076  HE1 HIS   149      12.800  32.000  37.190  1.00  0.00           H
ATOM   2077  NE2 HIS   149      13.800  32.120  39.110  1.00  0.00           N
ATOM   2078  HE2 HIS   149      13.040  31.720  39.650  1.00  0.00           H
ATOM   2079  CD2 HIS   149      14.970  32.710  39.470  1.00  0.00           C
ATOM   2080  HD2 HIS   149      15.380  32.770  40.480  1.00  0.00           H
ATOM   2081  C   HIS   149      17.920  33.530  36.350  1.00  0.00           C
ATOM   2082  O   HIS   149      18.210  34.260  35.430  1.00  0.00           O
ATOM   2083  N   GLU   150      17.440  32.220  36.130  1.00  0.00           N
ATOM   2084  HN  GLU   150      17.420  31.530  36.860  1.00  0.00           H
ATOM   2085  CA  GLU   150      17.300  31.650  34.820  1.00  0.00           C
ATOM   2086  HA  GLU   150      18.300  31.740  34.410  1.00  0.00           H
ATOM   2087  CB  GLU   150      16.760  30.160  34.880  1.00  0.00           C
ATOM   2088  HB1 GLU   150      17.320  29.720  35.730  1.00  0.00           H
ATOM   2089  HB2 GLU   150      15.650  30.220  35.000  1.00  0.00           H
ATOM   2090  CG  GLU   150      17.100  29.270  33.650  1.00  0.00           C
ATOM   2091  HG1 GLU   150      16.510  29.690  32.810  1.00  0.00           H
ATOM   2092  HG2 GLU   150      18.160  29.490  33.430  1.00  0.00           H
ATOM   2093  CD  GLU   150      16.760  27.820  33.860  1.00  0.00           C
ATOM   2094  OE1 GLU   150      15.940  27.300  33.100  1.00  0.00           O
ATOM   2095  OE2 GLU   150      17.360  27.200  34.720  1.00  0.00           O
ATOM   2096  C   GLU   150      16.390  32.490  33.850  1.00  0.00           C
ATOM   2097  O   GLU   150      16.780  32.750  32.720  1.00  0.00           O
ATOM   2098  N   LYS   151      15.260  32.990  34.300  1.00  0.00           N
ATOM   2099  HN  LYS   151      14.910  32.690  35.180  1.00  0.00           H
ATOM   2100  CA  LYS   151      14.270  33.710  33.570  1.00  0.00           C
ATOM   2101  HA  LYS   151      14.340  33.420  32.540  1.00  0.00           H
ATOM   2102  CB  LYS   151      12.860  33.260  34.060  1.00  0.00           C
ATOM   2103  HB1 LYS   151      12.820  33.620  35.100  1.00  0.00           H
ATOM   2104  HB2 LYS   151      12.060  33.770  33.500  1.00  0.00           H
ATOM   2105  CG  LYS   151      12.670  31.690  33.920  1.00  0.00           C
ATOM   2106  HG1 LYS   151      12.690  31.430  32.840  1.00  0.00           H
ATOM   2107  HG2 LYS   151      13.430  31.070  34.460  1.00  0.00           H
ATOM   2108  CD  LYS   151      11.390  31.260  34.670  1.00  0.00           C
ATOM   2109  HD1 LYS   151      11.630  31.140  35.740  1.00  0.00           H
ATOM   2110  HD2 LYS   151      10.710  32.140  34.700  1.00  0.00           H
ATOM   2111  CE  LYS   151      10.660  30.100  34.010  1.00  0.00           C
ATOM   2112  HE1 LYS   151      11.390  29.290  33.800  1.00  0.00           H
ATOM   2113  HE2 LYS   151       9.870  29.720  34.690  1.00  0.00           H
ATOM   2114  NZ  LYS   151       9.970  30.520  32.750  1.00  0.00           N
ATOM   2115  HZ1 LYS   151       8.990  30.230  32.630  1.00  0.00           H
ATOM   2116  HZ2 LYS   151      10.010  31.550  32.720  1.00  0.00           H
ATOM   2117  HZ3 LYS   151      10.560  30.240  31.940  1.00  0.00           H
ATOM   2118  C   LYS   151      14.360  35.240  33.880  1.00  0.00           C
ATOM   2119  O   LYS   151      14.070  36.060  33.030  1.00  0.00           O
ATOM   2120  N   GLY   152      14.830  35.570  35.110  1.00  0.00           N
ATOM   2121  HN  GLY   152      14.950  34.820  35.750  1.00  0.00           H
ATOM   2122  CA  GLY   152      14.860  36.970  35.610  1.00  0.00           C
ATOM   2123  HA1 GLY   152      13.940  37.440  35.300  1.00  0.00           H
ATOM   2124  HA2 GLY   152      14.950  36.850  36.680  1.00  0.00           H
ATOM   2125  C   GLY   152      15.880  37.920  35.190  1.00  0.00           C
ATOM   2126  O   GLY   152      16.400  37.910  34.050  1.00  0.00           O
ATOM   2127  N   ARG   153      16.090  38.920  36.030  1.00  0.00           N
ATOM   2128  HN  ARG   153      15.700  38.860  36.940  1.00  0.00           H
ATOM   2129  CA  ARG   153      16.910  40.120  35.800  1.00  0.00           C
ATOM   2130  HA  ARG   153      16.590  40.450  34.820  1.00  0.00           H
ATOM   2131  CB  ARG   153      16.550  41.250  36.790  1.00  0.00           C
ATOM   2132  HB1 ARG   153      16.770  40.880  37.810  1.00  0.00           H
ATOM   2133  HB2 ARG   153      17.200  42.140  36.610  1.00  0.00           H
ATOM   2134  CG  ARG   153      15.050  41.690  36.680  1.00  0.00           C
ATOM   2135  HG1 ARG   153      14.400  40.800  36.710  1.00  0.00           H
ATOM   2136  HG2 ARG   153      14.760  42.360  37.520  1.00  0.00           H
ATOM   2137  CD  ARG   153      14.580  42.460  35.360  1.00  0.00           C
ATOM   2138  HD1 ARG   153      14.700  41.780  34.490  1.00  0.00           H
ATOM   2139  HD2 ARG   153      13.490  42.570  35.550  1.00  0.00           H
ATOM   2140  NE  ARG   153      15.250  43.800  35.380  1.00  0.00           N
ATOM   2141  HE  ARG   153      15.410  44.250  36.250  1.00  0.00           H
ATOM   2142  CZ  ARG   153      16.190  44.100  34.560  1.00  0.00           C
ATOM   2143  NH1 ARG   153      16.150  43.870  33.280  1.00  0.00           N
ATOM   2144 1HH1 ARG   153      15.400  43.360  32.870  1.00  0.00           H
ATOM   2145 2HH1 ARG   153      16.930  44.190  32.730  1.00  0.00           H
ATOM   2146  NH2 ARG   153      17.300  44.740  35.030  1.00  0.00           N
ATOM   2147 1HH2 ARG   153      17.400  45.090  35.950  1.00  0.00           H
ATOM   2148 2HH2 ARG   153      17.860  45.040  34.250  1.00  0.00           H
ATOM   2149  C   ARG   153      18.440  39.920  35.600  1.00  0.00           C
ATOM   2150  O   ARG   153      19.050  39.240  36.430  1.00  0.00           O
ATOM   2151  N   GLN   154      19.010  40.620  34.580  1.00  0.00           N
ATOM   2152  HN  GLN   154      18.390  41.010  33.900  1.00  0.00           H
ATOM   2153  CA  GLN   154      20.420  40.850  34.390  1.00  0.00           C
ATOM   2154  HA  GLN   154      20.950  39.910  34.290  1.00  0.00           H
ATOM   2155  CB  GLN   154      20.720  41.690  33.100  1.00  0.00           C
ATOM   2156  HB1 GLN   154      20.650  42.780  33.340  1.00  0.00           H
ATOM   2157  HB2 GLN   154      21.790  41.530  32.860  1.00  0.00           H
ATOM   2158  CG  GLN   154      19.860  41.470  31.800  1.00  0.00           C
ATOM   2159  HG1 GLN   154      18.850  41.910  31.860  1.00  0.00           H
ATOM   2160  HG2 GLN   154      20.390  42.070  31.040  1.00  0.00           H
ATOM   2161  CD  GLN   154      19.810  39.980  31.460  1.00  0.00           C
ATOM   2162  OE1 GLN   154      18.760  39.280  31.500  1.00  0.00           O
ATOM   2163  NE2 GLN   154      20.980  39.420  31.030  1.00  0.00           N
ATOM   2164 1HE2 GLN   154      21.770  39.950  30.730  1.00  0.00           H
ATOM   2165 2HE2 GLN   154      21.040  38.510  30.620  1.00  0.00           H
ATOM   2166  C   GLN   154      20.950  41.570  35.600  1.00  0.00           C
ATOM   2167  O   GLN   154      20.200  42.200  36.290  1.00  0.00           O
ATOM   2168  N   SER   155      22.260  41.560  35.820  1.00  0.00           N
ATOM   2169  HN  SER   155      22.880  41.140  35.160  1.00  0.00           H
ATOM   2170  CA  SER   155      22.910  42.250  36.950  1.00  0.00           C
ATOM   2171  HA  SER   155      22.190  42.270  37.740  1.00  0.00           H
ATOM   2172  CB  SER   155      24.210  41.600  37.450  1.00  0.00           C
ATOM   2173  HB1 SER   155      24.960  41.810  36.660  1.00  0.00           H
ATOM   2174  HB2 SER   155      24.610  42.120  38.340  1.00  0.00           H
ATOM   2175  OG  SER   155      23.890  40.230  37.770  1.00  0.00           O
ATOM   2176  HG1 SER   155      23.610  39.910  36.910  1.00  0.00           H
ATOM   2177  C   SER   155      23.200  43.660  36.620  1.00  0.00           C
ATOM   2178  O   SER   155      23.840  44.000  35.630  1.00  0.00           O
ATOM   2179  N   THR   156      22.750  44.590  37.520  1.00  0.00           N
ATOM   2180  HN  THR   156      22.240  44.240  38.290  1.00  0.00           H
ATOM   2181  CA  THR   156      23.280  45.970  37.490  1.00  0.00           C
ATOM   2182  HA  THR   156      23.280  46.270  36.450  1.00  0.00           H
ATOM   2183  CB  THR   156      22.290  46.830  38.270  1.00  0.00           C
ATOM   2184  HB  THR   156      22.510  46.710  39.350  1.00  0.00           H
ATOM   2185  OG1 THR   156      20.930  46.490  38.030  1.00  0.00           O
ATOM   2186  HG1 THR   156      20.910  46.110  37.150  1.00  0.00           H
ATOM   2187  CG2 THR   156      22.410  48.370  37.940  1.00  0.00           C
ATOM   2188 1HG2 THR   156      23.450  48.730  37.800  1.00  0.00           H
ATOM   2189 2HG2 THR   156      21.880  48.440  36.970  1.00  0.00           H
ATOM   2190 3HG2 THR   156      21.890  48.950  38.740  1.00  0.00           H
ATOM   2191  C   THR   156      24.720  46.070  38.010  1.00  0.00           C
ATOM   2192  O   THR   156      25.400  47.090  37.710  1.00  0.00           O
ATOM   2193  N   ARG   157      25.220  45.100  38.800  1.00  0.00           N
ATOM   2194  HN  ARG   157      24.540  44.450  39.110  1.00  0.00           H
ATOM   2195  CA  ARG   157      26.470  44.940  39.450  1.00  0.00           C
ATOM   2196  HA  ARG   157      27.030  45.850  39.310  1.00  0.00           H
ATOM   2197  CB  ARG   157      26.260  44.810  40.960  1.00  0.00           C
ATOM   2198  HB1 ARG   157      25.410  44.100  41.110  1.00  0.00           H
ATOM   2199  HB2 ARG   157      26.980  44.320  41.650  1.00  0.00           H
ATOM   2200  CG  ARG   157      26.080  46.170  41.720  1.00  0.00           C
ATOM   2201  HG1 ARG   157      27.010  46.760  41.660  1.00  0.00           H
ATOM   2202  HG2 ARG   157      25.240  46.780  41.310  1.00  0.00           H
ATOM   2203  CD  ARG   157      25.900  46.020  43.270  1.00  0.00           C
ATOM   2204  HD1 ARG   157      25.090  45.350  43.600  1.00  0.00           H
ATOM   2205  HD2 ARG   157      26.880  45.780  43.710  1.00  0.00           H
ATOM   2206  NE  ARG   157      25.610  47.410  43.870  1.00  0.00           N
ATOM   2207  HE  ARG   157      25.400  48.210  43.310  1.00  0.00           H
ATOM   2208  CZ  ARG   157      25.480  47.650  45.180  1.00  0.00           C
ATOM   2209  NH1 ARG   157      25.850  46.830  46.140  1.00  0.00           N
ATOM   2210 1HH1 ARG   157      26.470  46.100  45.870  1.00  0.00           H
ATOM   2211 2HH1 ARG   157      25.870  47.230  47.060  1.00  0.00           H
ATOM   2212  NH2 ARG   157      25.040  48.880  45.380  1.00  0.00           N
ATOM   2213 1HH2 ARG   157      24.880  49.510  44.610  1.00  0.00           H
ATOM   2214 2HH2 ARG   157      24.850  49.070  46.340  1.00  0.00           H
ATOM   2215  C   ARG   157      27.320  43.760  38.930  1.00  0.00           C
ATOM   2216  O   ARG   157      26.850  42.610  38.890  1.00  0.00           O
ATOM   2217  N   LEU   158      28.630  43.980  38.490  1.00  0.00           N
ATOM   2218  HN  LEU   158      29.090  44.870  38.430  1.00  0.00           H
ATOM   2219  CA  LEU   158      29.590  42.950  38.090  1.00  0.00           C
ATOM   2220  HA  LEU   158      29.120  42.330  37.340  1.00  0.00           H
ATOM   2221  CB  LEU   158      30.900  43.600  37.640  1.00  0.00           C
ATOM   2222  HB1 LEU   158      30.770  44.360  36.850  1.00  0.00           H
ATOM   2223  HB2 LEU   158      31.340  44.250  38.450  1.00  0.00           H
ATOM   2224  CG  LEU   158      32.010  42.610  37.220  1.00  0.00           C
ATOM   2225  HG  LEU   158      32.480  41.890  37.930  1.00  0.00           H
ATOM   2226  CD1 LEU   158      31.480  41.750  36.060  1.00  0.00           C
ATOM   2227 1HD1 LEU   158      32.220  41.060  35.600  1.00  0.00           H
ATOM   2228 2HD1 LEU   158      30.810  40.960  36.460  1.00  0.00           H
ATOM   2229 3HD1 LEU   158      31.020  42.370  35.250  1.00  0.00           H
ATOM   2230  CD2 LEU   158      33.190  43.300  36.600  1.00  0.00           C
ATOM   2231 1HD2 LEU   158      32.940  43.830  35.650  1.00  0.00           H
ATOM   2232 2HD2 LEU   158      33.600  44.070  37.290  1.00  0.00           H
ATOM   2233 3HD2 LEU   158      34.050  42.630  36.400  1.00  0.00           H
ATOM   2234  C   LEU   158      29.960  41.950  39.180  1.00  0.00           C
ATOM   2235  O   LEU   158      30.350  42.420  40.260  1.00  0.00           O
ATOM   2236  N   LYS   159      29.840  40.630  38.900  1.00  0.00           N
ATOM   2237  HN  LYS   159      29.580  40.340  37.990  1.00  0.00           H
ATOM   2238  CA  LYS   159      30.160  39.620  39.920  1.00  0.00           C
ATOM   2239  HA  LYS   159      30.670  40.080  40.740  1.00  0.00           H
ATOM   2240  CB  LYS   159      28.850  38.880  40.400  1.00  0.00           C
ATOM   2241  HB1 LYS   159      28.470  38.250  39.560  1.00  0.00           H
ATOM   2242  HB2 LYS   159      29.160  38.230  41.240  1.00  0.00           H
ATOM   2243  CG  LYS   159      27.640  39.770  40.740  1.00  0.00           C
ATOM   2244  HG1 LYS   159      28.000  40.580  41.400  1.00  0.00           H
ATOM   2245  HG2 LYS   159      27.360  40.190  39.750  1.00  0.00           H
ATOM   2246  CD  LYS   159      26.440  39.080  41.420  1.00  0.00           C
ATOM   2247  HD1 LYS   159      25.910  38.320  40.790  1.00  0.00           H
ATOM   2248  HD2 LYS   159      26.860  38.510  42.270  1.00  0.00           H
ATOM   2249  CE  LYS   159      25.530  40.120  41.900  1.00  0.00           C
ATOM   2250  HE1 LYS   159      25.930  40.650  42.780  1.00  0.00           H
ATOM   2251  HE2 LYS   159      25.420  40.900  41.110  1.00  0.00           H
ATOM   2252  NZ  LYS   159      24.200  39.600  42.230  1.00  0.00           N
ATOM   2253  HZ1 LYS   159      23.620  39.750  41.380  1.00  0.00           H
ATOM   2254  HZ2 LYS   159      24.190  38.620  42.580  1.00  0.00           H
ATOM   2255  HZ3 LYS   159      23.670  40.210  42.880  1.00  0.00           H
ATOM   2256  C   LYS   159      31.190  38.700  39.350  1.00  0.00           C
ATOM   2257  O   LYS   159      31.320  38.500  38.120  1.00  0.00           O
ATOM   2258  N   MET   160      31.960  38.160  40.310  1.00  0.00           N
ATOM   2259  HN  MET   160      31.970  38.540  41.240  1.00  0.00           H
ATOM   2260  CA  MET   160      32.930  37.130  40.140  1.00  0.00           C
ATOM   2261  HA  MET   160      32.920  36.720  39.140  1.00  0.00           H
ATOM   2262  CB  MET   160      34.370  37.540  40.630  1.00  0.00           C
ATOM   2263  HB1 MET   160      35.020  36.640  40.640  1.00  0.00           H
ATOM   2264  HB2 MET   160      34.800  38.270  39.920  1.00  0.00           H
ATOM   2265  CG  MET   160      34.390  38.040  42.030  1.00  0.00           C
ATOM   2266  HG1 MET   160      33.930  39.050  41.930  1.00  0.00           H
ATOM   2267  HG2 MET   160      33.790  37.530  42.820  1.00  0.00           H
ATOM   2268  SD  MET   160      36.010  38.190  42.800  1.00  0.00           S
ATOM   2269  CE  MET   160      36.500  36.460  42.780  1.00  0.00           C
ATOM   2270  HE1 MET   160      37.510  36.350  43.220  1.00  0.00           H
ATOM   2271  HE2 MET   160      35.820  35.780  43.330  1.00  0.00           H
ATOM   2272  HE3 MET   160      36.650  36.190  41.710  1.00  0.00           H
ATOM   2273  C   MET   160      32.640  35.900  40.980  1.00  0.00           C
ATOM   2274  O   MET   160      32.180  35.970  42.120  1.00  0.00           O
ATOM   2275  N   LEU   161      32.810  34.680  40.430  1.00  0.00           N
ATOM   2276  HN  LEU   161      32.960  34.510  39.470  1.00  0.00           H
ATOM   2277  CA  LEU   161      32.600  33.460  41.160  1.00  0.00           C
ATOM   2278  HA  LEU   161      32.650  33.700  42.210  1.00  0.00           H
ATOM   2279  CB  LEU   161      31.140  33.030  40.750  1.00  0.00           C
ATOM   2280  HB1 LEU   161      30.290  33.650  41.100  1.00  0.00           H
ATOM   2281  HB2 LEU   161      31.160  33.170  39.640  1.00  0.00           H
ATOM   2282  CG  LEU   161      30.700  31.580  41.010  1.00  0.00           C
ATOM   2283  HG  LEU   161      31.500  30.840  40.760  1.00  0.00           H
ATOM   2284  CD1 LEU   161      30.590  31.460  42.560  1.00  0.00           C
ATOM   2285 1HD1 LEU   161      29.890  32.240  42.930  1.00  0.00           H
ATOM   2286 2HD1 LEU   161      30.110  30.470  42.690  1.00  0.00           H
ATOM   2287 3HD1 LEU   161      31.600  31.490  43.010  1.00  0.00           H
ATOM   2288  CD2 LEU   161      29.410  31.140  40.390  1.00  0.00           C
ATOM   2289 1HD2 LEU   161      28.580  31.620  40.940  1.00  0.00           H
ATOM   2290 2HD2 LEU   161      29.440  31.430  39.320  1.00  0.00           H
ATOM   2291 3HD2 LEU   161      29.170  30.060  40.480  1.00  0.00           H
ATOM   2292  C   LEU   161      33.760  32.460  40.810  1.00  0.00           C
ATOM   2293  O   LEU   161      34.070  32.310  39.620  1.00  0.00           O
ATOM   2294  N   GLU   162      34.370  31.820  41.900  1.00  0.00           N
ATOM   2295  HN  GLU   162      33.870  31.880  42.770  1.00  0.00           H
ATOM   2296  CA  GLU   162      35.530  30.970  41.810  1.00  0.00           C
ATOM   2297  HA  GLU   162      36.120  31.290  40.960  1.00  0.00           H
ATOM   2298  CB  GLU   162      36.430  31.140  43.130  1.00  0.00           C
ATOM   2299  HB1 GLU   162      35.930  30.710  44.030  1.00  0.00           H
ATOM   2300  HB2 GLU   162      37.320  30.530  42.860  1.00  0.00           H
ATOM   2301  CG  GLU   162      36.920  32.600  43.320  1.00  0.00           C
ATOM   2302  HG1 GLU   162      37.300  33.110  42.420  1.00  0.00           H
ATOM   2303  HG2 GLU   162      36.200  33.290  43.810  1.00  0.00           H
ATOM   2304  CD  GLU   162      37.990  32.440  44.260  1.00  0.00           C
ATOM   2305  OE1 GLU   162      39.260  32.390  43.850  1.00  0.00           O
ATOM   2306  OE2 GLU   162      37.710  32.270  45.460  1.00  0.00           O
ATOM   2307  C   GLU   162      35.030  29.550  41.690  1.00  0.00           C
ATOM   2308  O   GLU   162      34.340  29.040  42.560  1.00  0.00           O
ATOM   2309  N   VAL   163      35.190  28.880  40.530  1.00  0.00           N
ATOM   2310  HN  VAL   163      35.620  29.390  39.780  1.00  0.00           H
ATOM   2311  CA  VAL   163      34.430  27.650  40.180  1.00  0.00           C
ATOM   2312  HA  VAL   163      33.640  27.540  40.900  1.00  0.00           H
ATOM   2313  CB  VAL   163      33.650  27.830  38.810  1.00  0.00           C
ATOM   2314  HB  VAL   163      33.220  26.840  38.550  1.00  0.00           H
ATOM   2315  CG1 VAL   163      32.490  28.790  38.920  1.00  0.00           C
ATOM   2316 1HG1 VAL   163      31.870  28.800  38.000  1.00  0.00           H
ATOM   2317 2HG1 VAL   163      31.800  28.330  39.660  1.00  0.00           H
ATOM   2318 3HG1 VAL   163      32.770  29.840  39.170  1.00  0.00           H
ATOM   2319  CG2 VAL   163      34.560  28.240  37.620  1.00  0.00           C
ATOM   2320 1HG2 VAL   163      33.960  28.350  36.690  1.00  0.00           H
ATOM   2321 2HG2 VAL   163      34.930  29.270  37.780  1.00  0.00           H
ATOM   2322 3HG2 VAL   163      35.420  27.580  37.400  1.00  0.00           H
ATOM   2323  C   VAL   163      35.370  26.420  40.140  1.00  0.00           C
ATOM   2324  O   VAL   163      36.370  26.320  39.470  1.00  0.00           O
ATOM   2325  N   PRO   164      35.070  25.420  40.980  1.00  0.00           N
ATOM   2326  CD  PRO   164      34.310  25.570  42.210  1.00  0.00           C
ATOM   2327  HD1 PRO   164      33.220  25.760  42.050  1.00  0.00           H
ATOM   2328  HD2 PRO   164      34.810  26.330  42.850  1.00  0.00           H
ATOM   2329  CA  PRO   164      35.790  24.120  40.910  1.00  0.00           C
ATOM   2330  HA  PRO   164      36.790  24.300  41.300  1.00  0.00           H
ATOM   2331  CB  PRO   164      34.940  23.250  41.790  1.00  0.00           C
ATOM   2332  HB1 PRO   164      34.060  22.880  41.210  1.00  0.00           H
ATOM   2333  HB2 PRO   164      35.430  22.300  42.080  1.00  0.00           H
ATOM   2334  CG  PRO   164      34.440  24.200  42.870  1.00  0.00           C
ATOM   2335  HG1 PRO   164      33.530  23.790  43.350  1.00  0.00           H
ATOM   2336  HG2 PRO   164      35.250  24.300  43.630  1.00  0.00           H
ATOM   2337  C   PRO   164      35.930  23.440  39.490  1.00  0.00           C
ATOM   2338  O   PRO   164      34.990  23.400  38.730  1.00  0.00           O
ATOM   2339  N   TYR   165      37.140  22.840  39.220  1.00  0.00           N
ATOM   2340  HN  TYR   165      37.960  23.020  39.760  1.00  0.00           H
ATOM   2341  CA  TYR   165      37.320  22.020  38.040  1.00  0.00           C
ATOM   2342  HA  TYR   165      36.710  22.380  37.220  1.00  0.00           H
ATOM   2343  CB  TYR   165      38.760  21.790  37.480  1.00  0.00           C
ATOM   2344  HB1 TYR   165      39.350  21.780  38.420  1.00  0.00           H
ATOM   2345  HB2 TYR   165      39.070  20.890  36.910  1.00  0.00           H
ATOM   2346  CG  TYR   165      39.220  23.020  36.720  1.00  0.00           C
ATOM   2347  CD1 TYR   165      39.100  22.970  35.330  1.00  0.00           C
ATOM   2348  HD1 TYR   165      38.520  22.200  34.850  1.00  0.00           H
ATOM   2349  CE1 TYR   165      39.590  24.080  34.530  1.00  0.00           C
ATOM   2350  HE1 TYR   165      39.570  24.060  33.440  1.00  0.00           H
ATOM   2351  CZ  TYR   165      40.170  25.210  35.230  1.00  0.00           C
ATOM   2352  OH  TYR   165      40.590  26.260  34.370  1.00  0.00           O
ATOM   2353  HH  TYR   165      41.090  26.910  34.870  1.00  0.00           H
ATOM   2354  CD2 TYR   165      39.940  24.030  37.320  1.00  0.00           C
ATOM   2355  HD2 TYR   165      40.220  24.130  38.360  1.00  0.00           H
ATOM   2356  CE2 TYR   165      40.470  25.140  36.600  1.00  0.00           C
ATOM   2357  HE2 TYR   165      40.930  26.070  36.900  1.00  0.00           H
ATOM   2358  C   TYR   165      36.600  20.640  38.450  1.00  0.00           C
ATOM   2359  O   TYR   165      36.720  20.060  39.530  1.00  0.00           O
ATOM   2360  N   VAL   166      35.760  20.080  37.560  1.00  0.00           N
ATOM   2361  HN  VAL   166      35.500  20.600  36.740  1.00  0.00           H
ATOM   2362  CA  VAL   166      35.000  18.850  37.860  1.00  0.00           C
ATOM   2363  HA  VAL   166      35.260  18.490  38.850  1.00  0.00           H
ATOM   2364  CB  VAL   166      33.490  19.080  37.870  1.00  0.00           C
ATOM   2365  HB  VAL   166      33.350  19.680  36.950  1.00  0.00           H
ATOM   2366  CG1 VAL   166      32.580  17.840  37.880  1.00  0.00           C
ATOM   2367 1HG1 VAL   166      32.740  17.230  36.970  1.00  0.00           H
ATOM   2368 2HG1 VAL   166      32.930  17.200  38.730  1.00  0.00           H
ATOM   2369 3HG1 VAL   166      31.510  18.100  37.920  1.00  0.00           H
ATOM   2370  CG2 VAL   166      33.140  20.030  39.010  1.00  0.00           C
ATOM   2371 1HG2 VAL   166      32.060  19.980  39.230  1.00  0.00           H
ATOM   2372 2HG2 VAL   166      33.650  19.510  39.860  1.00  0.00           H
ATOM   2373 3HG2 VAL   166      33.420  21.100  39.070  1.00  0.00           H
ATOM   2374  C   VAL   166      35.290  17.770  36.810  1.00  0.00           C
ATOM   2375  O   VAL   166      35.070  18.040  35.620  1.00  0.00           O
ATOM   2376  N   ASP   167      35.820  16.620  37.140  1.00  0.00           N
ATOM   2377  HN  ASP   167      36.030  16.470  38.100  1.00  0.00           H
ATOM   2378  CA  ASP   167      36.060  15.620  36.120  1.00  0.00           C
ATOM   2379  HA  ASP   167      36.900  16.060  35.570  1.00  0.00           H
ATOM   2380  CB  ASP   167      36.490  14.200  36.780  1.00  0.00           C
ATOM   2381  HB1 ASP   167      35.680  14.040  37.520  1.00  0.00           H
ATOM   2382  HB2 ASP   167      36.550  13.430  35.990  1.00  0.00           H
ATOM   2383  CG  ASP   167      37.870  14.090  37.420  1.00  0.00           C
ATOM   2384  OD1 ASP   167      38.050  13.270  38.330  1.00  0.00           O
ATOM   2385  OD2 ASP   167      38.840  14.800  36.920  1.00  0.00           O
ATOM   2386  C   ASP   167      35.050  15.210  35.030  1.00  0.00           C
ATOM   2387  O   ASP   167      33.830  15.290  35.270  1.00  0.00           O
ATOM   2388  N   ARG   168      35.560  14.800  33.860  1.00  0.00           N
ATOM   2389  HN  ARG   168      36.550  14.840  33.790  1.00  0.00           H
ATOM   2390  CA  ARG   168      34.760  14.510  32.690  1.00  0.00           C
ATOM   2391  HA  ARG   168      34.220  15.440  32.570  1.00  0.00           H
ATOM   2392  CB  ARG   168      35.620  14.120  31.490  1.00  0.00           C
ATOM   2393  HB1 ARG   168      36.160  13.150  31.620  1.00  0.00           H
ATOM   2394  HB2 ARG   168      34.930  13.890  30.650  1.00  0.00           H
ATOM   2395  CG  ARG   168      36.650  15.180  31.030  1.00  0.00           C
ATOM   2396  HG1 ARG   168      36.050  16.120  30.940  1.00  0.00           H
ATOM   2397  HG2 ARG   168      37.330  15.380  31.890  1.00  0.00           H
ATOM   2398  CD  ARG   168      37.230  14.940  29.690  1.00  0.00           C
ATOM   2399  HD1 ARG   168      38.160  14.320  29.730  1.00  0.00           H
ATOM   2400  HD2 ARG   168      36.470  14.500  29.010  1.00  0.00           H
ATOM   2401  NE  ARG   168      37.720  16.230  29.110  1.00  0.00           N
ATOM   2402  HE  ARG   168      38.650  16.570  29.240  1.00  0.00           H
ATOM   2403  CZ  ARG   168      36.890  17.190  28.770  1.00  0.00           C
ATOM   2404  NH1 ARG   168      35.580  17.140  28.680  1.00  0.00           N
ATOM   2405 1HH1 ARG   168      35.070  16.280  28.720  1.00  0.00           H
ATOM   2406 2HH1 ARG   168      35.150  17.930  28.250  1.00  0.00           H
ATOM   2407  NH2 ARG   168      37.520  18.270  28.300  1.00  0.00           N
ATOM   2408 1HH2 ARG   168      38.410  18.050  27.910  1.00  0.00           H
ATOM   2409 2HH2 ARG   168      36.990  18.970  27.840  1.00  0.00           H
ATOM   2410  C   ARG   168      33.780  13.380  32.990  1.00  0.00           C
ATOM   2411  O   ARG   168      32.660  13.380  32.470  1.00  0.00           O
ATOM   2412  N   ASN   169      34.130  12.350  33.830  1.00  0.00           N
ATOM   2413  HN  ASN   169      35.070  12.280  34.160  1.00  0.00           H
ATOM   2414  CA  ASN   169      33.230  11.360  34.320  1.00  0.00           C
ATOM   2415  HA  ASN   169      32.810  10.950  33.410  1.00  0.00           H
ATOM   2416  CB  ASN   169      34.030  10.380  35.120  1.00  0.00           C
ATOM   2417  HB1 ASN   169      34.900  10.800  35.670  1.00  0.00           H
ATOM   2418  HB2 ASN   169      33.400   9.730  35.760  1.00  0.00           H
ATOM   2419  CG  ASN   169      34.670   9.320  34.220  1.00  0.00           C
ATOM   2420  OD1 ASN   169      34.350   9.070  33.040  1.00  0.00           O
ATOM   2421  ND2 ASN   169      35.740   8.700  34.790  1.00  0.00           N
ATOM   2422 1HD2 ASN   169      35.920   8.830  35.770  1.00  0.00           H
ATOM   2423 2HD2 ASN   169      36.010   7.860  34.330  1.00  0.00           H
ATOM   2424  C   ASN   169      32.020  11.900  35.090  1.00  0.00           C
ATOM   2425  O   ASN   169      30.870  11.590  34.790  1.00  0.00           O
ATOM   2426  N   SER   170      32.220  12.830  36.080  1.00  0.00           N
ATOM   2427  HN  SER   170      33.150  13.110  36.340  1.00  0.00           H
ATOM   2428  CA  SER   170      31.170  13.490  36.850  1.00  0.00           C
ATOM   2429  HA  SER   170      30.590  12.710  37.310  1.00  0.00           H
ATOM   2430  CB  SER   170      31.740  14.450  37.940  1.00  0.00           C
ATOM   2431  HB1 SER   170      32.160  15.360  37.460  1.00  0.00           H
ATOM   2432  HB2 SER   170      30.870  14.780  38.550  1.00  0.00           H
ATOM   2433  OG  SER   170      32.700  13.740  38.720  1.00  0.00           O
ATOM   2434  HG1 SER   170      32.290  13.040  39.230  1.00  0.00           H
ATOM   2435  C   SER   170      30.210  14.290  36.030  1.00  0.00           C
ATOM   2436  O   SER   170      29.000  14.350  36.230  1.00  0.00           O
ATOM   2437  N   CYS   171      30.880  14.970  35.130  1.00  0.00           N
ATOM   2438  HN  CYS   171      31.860  14.880  35.170  1.00  0.00           H
ATOM   2439  CA  CYS   171      30.370  15.780  33.980  1.00  0.00           C
ATOM   2440  HA  CYS   171      29.690  16.490  34.400  1.00  0.00           H
ATOM   2441  CB  CYS   171      31.540  16.530  33.150  1.00  0.00           C
ATOM   2442  HB1 CYS   171      32.290  16.970  33.820  1.00  0.00           H
ATOM   2443  HB2 CYS   171      32.050  15.830  32.470  1.00  0.00           H
ATOM   2444  SG  CYS   171      30.960  17.970  32.160  1.00  0.00           S
ATOM   2445  C   CYS   171      29.490  15.100  32.980  1.00  0.00           C
ATOM   2446  O   CYS   171      28.340  15.420  32.680  1.00  0.00           O
ATOM   2447  N   LYS   172      30.030  13.980  32.400  1.00  0.00           N
ATOM   2448  HN  LYS   172      30.970  13.690  32.600  1.00  0.00           H
ATOM   2449  CA  LYS   172      29.260  13.180  31.480  1.00  0.00           C
ATOM   2450  HA  LYS   172      28.720  13.810  30.790  1.00  0.00           H
ATOM   2451  CB  LYS   172      30.180  12.140  30.680  1.00  0.00           C
ATOM   2452  HB1 LYS   172      30.790  11.640  31.470  1.00  0.00           H
ATOM   2453  HB2 LYS   172      29.430  11.440  30.240  1.00  0.00           H
ATOM   2454  CG  LYS   172      31.100  12.830  29.660  1.00  0.00           C
ATOM   2455  HG1 LYS   172      30.450  13.610  29.210  1.00  0.00           H
ATOM   2456  HG2 LYS   172      31.940  13.410  30.090  1.00  0.00           H
ATOM   2457  CD  LYS   172      31.590  12.030  28.490  1.00  0.00           C
ATOM   2458  HD1 LYS   172      30.770  11.710  27.810  1.00  0.00           H
ATOM   2459  HD2 LYS   172      32.130  12.740  27.820  1.00  0.00           H
ATOM   2460  CE  LYS   172      32.530  10.910  28.820  1.00  0.00           C
ATOM   2461  HE1 LYS   172      33.520  11.300  29.100  1.00  0.00           H
ATOM   2462  HE2 LYS   172      32.170  10.190  29.580  1.00  0.00           H
ATOM   2463  NZ  LYS   172      32.850  10.070  27.600  1.00  0.00           N
ATOM   2464  HZ1 LYS   172      33.340  10.680  26.920  1.00  0.00           H
ATOM   2465  HZ2 LYS   172      33.460   9.250  27.790  1.00  0.00           H
ATOM   2466  HZ3 LYS   172      31.970   9.650  27.200  1.00  0.00           H
ATOM   2467  C   LYS   172      28.140  12.420  32.190  1.00  0.00           C
ATOM   2468  O   LYS   172      27.000  12.330  31.650  1.00  0.00           O
ATOM   2469  N   LEU   173      28.420  11.840  33.440  1.00  0.00           N
ATOM   2470  HN  LEU   173      29.380  11.830  33.740  1.00  0.00           H
ATOM   2471  CA  LEU   173      27.350  11.280  34.200  1.00  0.00           C
ATOM   2472  HA  LEU   173      26.870  10.510  33.610  1.00  0.00           H
ATOM   2473  CB  LEU   173      28.010  10.590  35.480  1.00  0.00           C
ATOM   2474  HB1 LEU   173      28.760   9.880  35.090  1.00  0.00           H
ATOM   2475  HB2 LEU   173      28.550  11.440  35.950  1.00  0.00           H
ATOM   2476  CG  LEU   173      27.060  10.110  36.640  1.00  0.00           C
ATOM   2477  HG  LEU   173      26.350  10.920  36.890  1.00  0.00           H
ATOM   2478  CD1 LEU   173      26.190   8.960  36.160  1.00  0.00           C
ATOM   2479 1HD1 LEU   173      25.630   9.330  35.280  1.00  0.00           H
ATOM   2480 2HD1 LEU   173      26.720   8.010  35.920  1.00  0.00           H
ATOM   2481 3HD1 LEU   173      25.470   8.760  36.970  1.00  0.00           H
ATOM   2482  CD2 LEU   173      27.580   9.670  38.010  1.00  0.00           C
ATOM   2483 1HD2 LEU   173      28.230   8.780  37.840  1.00  0.00           H
ATOM   2484 2HD2 LEU   173      28.270  10.440  38.420  1.00  0.00           H
ATOM   2485 3HD2 LEU   173      26.770   9.400  38.710  1.00  0.00           H
ATOM   2486  C   LEU   173      26.190  12.300  34.580  1.00  0.00           C
ATOM   2487  O   LEU   173      25.040  11.970  34.310  1.00  0.00           O
ATOM   2488  N   SER   174      26.470  13.540  35.100  1.00  0.00           N
ATOM   2489  HN  SER   174      27.350  13.920  35.360  1.00  0.00           H
ATOM   2490  CA  SER   174      25.430  14.440  35.440  1.00  0.00           C
ATOM   2491  HA  SER   174      24.760  13.930  36.100  1.00  0.00           H
ATOM   2492  CB  SER   174      25.990  15.710  36.160  1.00  0.00           C
ATOM   2493  HB1 SER   174      25.310  16.570  36.310  1.00  0.00           H
ATOM   2494  HB2 SER   174      26.410  15.420  37.150  1.00  0.00           H
ATOM   2495  OG  SER   174      27.110  16.310  35.380  1.00  0.00           O
ATOM   2496  HG1 SER   174      27.840  15.720  35.610  1.00  0.00           H
ATOM   2497  C   SER   174      24.590  15.000  34.260  1.00  0.00           C
ATOM   2498  O   SER   174      23.370  15.130  34.350  1.00  0.00           O
ATOM   2499  N   SER   175      25.270  15.280  33.060  1.00  0.00           N
ATOM   2500  HN  SER   175      26.190  14.900  32.910  1.00  0.00           H
ATOM   2501  CA  SER   175      24.730  15.850  31.820  1.00  0.00           C
ATOM   2502  HA  SER   175      24.050  16.660  32.030  1.00  0.00           H
ATOM   2503  CB  SER   175      25.870  16.460  30.930  1.00  0.00           C
ATOM   2504  HB1 SER   175      26.500  15.670  30.480  1.00  0.00           H
ATOM   2505  HB2 SER   175      25.390  17.020  30.100  1.00  0.00           H
ATOM   2506  OG  SER   175      26.650  17.470  31.580  1.00  0.00           O
ATOM   2507  HG1 SER   175      27.330  16.980  32.050  1.00  0.00           H
ATOM   2508  C   SER   175      23.900  14.900  31.020  1.00  0.00           C
ATOM   2509  O   SER   175      24.220  13.710  30.860  1.00  0.00           O
ATOM   2510  N   SER   176      22.750  15.290  30.530  1.00  0.00           N
ATOM   2511  HN  SER   176      22.520  16.260  30.650  1.00  0.00           H
ATOM   2512  CA  SER   176      21.750  14.520  29.790  1.00  0.00           C
ATOM   2513  HA  SER   176      21.700  13.530  30.190  1.00  0.00           H
ATOM   2514  CB  SER   176      20.320  15.010  30.040  1.00  0.00           C
ATOM   2515  HB1 SER   176      19.650  14.460  29.340  1.00  0.00           H
ATOM   2516  HB2 SER   176      20.030  14.840  31.100  1.00  0.00           H
ATOM   2517  OG  SER   176      20.170  16.420  29.810  1.00  0.00           O
ATOM   2518  HG1 SER   176      20.330  16.940  30.590  1.00  0.00           H
ATOM   2519  C   SER   176      22.120  14.420  28.290  1.00  0.00           C
ATOM   2520  O   SER   176      21.310  14.160  27.450  1.00  0.00           O
ATOM   2521  N   PHE   177      23.360  14.790  27.890  1.00  0.00           N
ATOM   2522  HN  PHE   177      24.010  15.040  28.600  1.00  0.00           H
ATOM   2523  CA  PHE   177      23.770  14.740  26.520  1.00  0.00           C
ATOM   2524  HA  PHE   177      23.360  13.900  26.000  1.00  0.00           H
ATOM   2525  CB  PHE   177      23.320  15.980  25.690  1.00  0.00           C
ATOM   2526  HB1 PHE   177      23.710  16.030  24.650  1.00  0.00           H
ATOM   2527  HB2 PHE   177      22.210  15.990  25.550  1.00  0.00           H
ATOM   2528  CG  PHE   177      23.750  17.330  26.310  1.00  0.00           C
ATOM   2529  CD1 PHE   177      22.800  18.020  27.060  1.00  0.00           C
ATOM   2530  HD1 PHE   177      21.850  17.600  27.380  1.00  0.00           H
ATOM   2531  CE1 PHE   177      23.160  19.240  27.700  1.00  0.00           C
ATOM   2532  HE1 PHE   177      22.460  19.850  28.240  1.00  0.00           H
ATOM   2533  CZ  PHE   177      24.420  19.870  27.380  1.00  0.00           C
ATOM   2534  HZ  PHE   177      24.670  20.840  27.780  1.00  0.00           H
ATOM   2535  CD2 PHE   177      24.990  17.930  26.020  1.00  0.00           C
ATOM   2536  HD2 PHE   177      25.670  17.460  25.330  1.00  0.00           H
ATOM   2537  CE2 PHE   177      25.330  19.180  26.590  1.00  0.00           C
ATOM   2538  HE2 PHE   177      26.230  19.720  26.310  1.00  0.00           H
ATOM   2539  C   PHE   177      25.330  14.510  26.520  1.00  0.00           C
ATOM   2540  O   PHE   177      25.870  14.310  27.590  1.00  0.00           O
ATOM   2541  N   ILE   178      25.970  14.450  25.360  1.00  0.00           N
ATOM   2542  HN  ILE   178      25.510  14.550  24.480  1.00  0.00           H
ATOM   2543  CA  ILE   178      27.280  13.880  25.230  1.00  0.00           C
ATOM   2544  HA  ILE   178      27.610  13.310  26.090  1.00  0.00           H
ATOM   2545  CB  ILE   178      27.450  12.920  23.990  1.00  0.00           C
ATOM   2546  HB  ILE   178      27.300  13.580  23.110  1.00  0.00           H
ATOM   2547  CG2 ILE   178      28.970  12.400  23.980  1.00  0.00           C
ATOM   2548 1HG2 ILE   178      29.080  11.560  23.250  1.00  0.00           H
ATOM   2549 2HG2 ILE   178      29.710  13.160  23.670  1.00  0.00           H
ATOM   2550 3HG2 ILE   178      29.270  11.970  24.960  1.00  0.00           H
ATOM   2551  CG1 ILE   178      26.350  11.920  23.870  1.00  0.00           C
ATOM   2552 1HG1 ILE   178      25.410  12.480  23.690  1.00  0.00           H
ATOM   2553 2HG1 ILE   178      26.480  11.280  22.960  1.00  0.00           H
ATOM   2554  CD  ILE   178      26.110  10.990  25.130  1.00  0.00           C
ATOM   2555  HD1 ILE   178      26.840  10.170  25.290  1.00  0.00           H
ATOM   2556  HD2 ILE   178      26.120  11.550  26.090  1.00  0.00           H
ATOM   2557  HD3 ILE   178      25.140  10.460  24.970  1.00  0.00           H
ATOM   2558  C   ILE   178      28.260  14.970  25.160  1.00  0.00           C
ATOM   2559  O   ILE   178      28.290  15.730  24.190  1.00  0.00           O
ATOM   2560  N   ILE   179      29.120  15.090  26.200  1.00  0.00           N
ATOM   2561  HN  ILE   179      29.030  14.510  27.010  1.00  0.00           H
ATOM   2562  CA  ILE   179      30.050  16.190  26.440  1.00  0.00           C
ATOM   2563  HA  ILE   179      29.560  17.060  26.060  1.00  0.00           H
ATOM   2564  CB  ILE   179      30.360  16.470  27.880  1.00  0.00           C
ATOM   2565  HB  ILE   179      30.630  15.590  28.500  1.00  0.00           H
ATOM   2566  CG2 ILE   179      31.390  17.600  27.990  1.00  0.00           C
ATOM   2567 1HG2 ILE   179      32.370  17.200  27.680  1.00  0.00           H
ATOM   2568 2HG2 ILE   179      31.010  18.350  27.250  1.00  0.00           H
ATOM   2569 3HG2 ILE   179      31.420  17.910  29.050  1.00  0.00           H
ATOM   2570  CG1 ILE   179      29.040  17.010  28.520  1.00  0.00           C
ATOM   2571 1HG1 ILE   179      28.140  16.360  28.430  1.00  0.00           H
ATOM   2572 2HG1 ILE   179      29.200  16.970  29.620  1.00  0.00           H
ATOM   2573  CD  ILE   179      28.520  18.390  28.080  1.00  0.00           C
ATOM   2574  HD1 ILE   179      28.290  18.430  26.990  1.00  0.00           H
ATOM   2575  HD2 ILE   179      27.690  18.870  28.630  1.00  0.00           H
ATOM   2576  HD3 ILE   179      29.200  19.240  28.310  1.00  0.00           H
ATOM   2577  C   ILE   179      31.330  16.010  25.620  1.00  0.00           C
ATOM   2578  O   ILE   179      32.060  15.110  25.930  1.00  0.00           O
ATOM   2579  N   THR   180      31.710  16.860  24.680  1.00  0.00           N
ATOM   2580  HN  THR   180      31.090  17.610  24.450  1.00  0.00           H
ATOM   2581  CA  THR   180      32.960  16.910  23.910  1.00  0.00           C
ATOM   2582  HA  THR   180      33.110  15.930  23.500  1.00  0.00           H
ATOM   2583  CB  THR   180      32.730  17.780  22.680  1.00  0.00           C
ATOM   2584  HB  THR   180      31.900  17.380  22.060  1.00  0.00           H
ATOM   2585  OG1 THR   180      33.870  18.110  21.890  1.00  0.00           O
ATOM   2586  HG1 THR   180      34.340  17.340  21.570  1.00  0.00           H
ATOM   2587  CG2 THR   180      32.240  19.220  23.120  1.00  0.00           C
ATOM   2588 1HG2 THR   180      32.270  19.890  22.240  1.00  0.00           H
ATOM   2589 2HG2 THR   180      31.270  19.330  23.650  1.00  0.00           H
ATOM   2590 3HG2 THR   180      32.960  19.620  23.870  1.00  0.00           H
ATOM   2591  C   THR   180      34.190  17.300  24.660  1.00  0.00           C
ATOM   2592  O   THR   180      34.210  17.830  25.780  1.00  0.00           O
ATOM   2593  N   GLN   181      35.350  17.040  24.080  1.00  0.00           N
ATOM   2594  HN  GLN   181      35.340  16.670  23.150  1.00  0.00           H
ATOM   2595  CA  GLN   181      36.630  17.290  24.700  1.00  0.00           C
ATOM   2596  HA  GLN   181      36.470  16.910  25.700  1.00  0.00           H
ATOM   2597  CB  GLN   181      37.830  16.540  24.030  1.00  0.00           C
ATOM   2598  HB1 GLN   181      38.020  17.070  23.070  1.00  0.00           H
ATOM   2599  HB2 GLN   181      38.650  16.710  24.760  1.00  0.00           H
ATOM   2600  CG  GLN   181      37.640  15.050  23.750  1.00  0.00           C
ATOM   2601  HG1 GLN   181      36.880  14.850  22.960  1.00  0.00           H
ATOM   2602  HG2 GLN   181      38.590  14.600  23.400  1.00  0.00           H
ATOM   2603  CD  GLN   181      37.120  14.260  24.970  1.00  0.00           C
ATOM   2604  OE1 GLN   181      35.920  14.080  25.190  1.00  0.00           O
ATOM   2605  NE2 GLN   181      38.040  13.740  25.860  1.00  0.00           N
ATOM   2606 1HE2 GLN   181      39.010  13.810  25.660  1.00  0.00           H
ATOM   2607 2HE2 GLN   181      37.760  13.300  26.710  1.00  0.00           H
ATOM   2608  C   GLN   181      36.960  18.790  24.790  1.00  0.00           C
ATOM   2609  O   GLN   181      37.660  19.230  25.630  1.00  0.00           O
ATOM   2610  N   ASN   182      36.350  19.590  23.890  1.00  0.00           N
ATOM   2611  HN  ASN   182      35.810  19.200  23.140  1.00  0.00           H
ATOM   2612  CA  ASN   182      36.390  21.030  23.990  1.00  0.00           C
ATOM   2613  HA  ASN   182      37.430  21.320  24.100  1.00  0.00           H
ATOM   2614  CB  ASN   182      35.770  21.470  22.650  1.00  0.00           C
ATOM   2615  HB1 ASN   182      34.750  21.070  22.490  1.00  0.00           H
ATOM   2616  HB2 ASN   182      35.830  22.570  22.450  1.00  0.00           H
ATOM   2617  CG  ASN   182      36.690  20.990  21.470  1.00  0.00           C
ATOM   2618  OD1 ASN   182      37.890  21.200  21.700  1.00  0.00           O
ATOM   2619  ND2 ASN   182      36.190  20.250  20.470  1.00  0.00           N
ATOM   2620 1HD2 ASN   182      35.200  20.270  20.360  1.00  0.00           H
ATOM   2621 2HD2 ASN   182      36.820  20.010  19.710  1.00  0.00           H
ATOM   2622  C   ASN   182      35.750  21.550  25.300  1.00  0.00           C
ATOM   2623  O   ASN   182      36.260  22.470  26.020  1.00  0.00           O
ATOM   2624  N   MET   183      34.520  21.010  25.530  1.00  0.00           N
ATOM   2625  HN  MET   183      34.310  20.130  25.110  1.00  0.00           H
ATOM   2626  CA  MET   183      33.690  21.400  26.660  1.00  0.00           C
ATOM   2627  HA  MET   183      33.610  22.470  26.840  1.00  0.00           H
ATOM   2628  CB  MET   183      32.270  20.950  26.340  1.00  0.00           C
ATOM   2629  HB1 MET   183      32.260  19.850  26.150  1.00  0.00           H
ATOM   2630  HB2 MET   183      31.600  21.100  27.220  1.00  0.00           H
ATOM   2631  CG  MET   183      31.590  21.710  25.250  1.00  0.00           C
ATOM   2632  HG1 MET   183      32.140  21.780  24.290  1.00  0.00           H
ATOM   2633  HG2 MET   183      30.670  21.090  25.080  1.00  0.00           H
ATOM   2634  SD  MET   183      31.190  23.360  25.580  1.00  0.00           S
ATOM   2635  CE  MET   183      30.640  23.810  23.940  1.00  0.00           C
ATOM   2636  HE1 MET   183      30.570  24.890  23.670  1.00  0.00           H
ATOM   2637  HE2 MET   183      31.300  23.330  23.200  1.00  0.00           H
ATOM   2638  HE3 MET   183      29.660  23.300  23.790  1.00  0.00           H
ATOM   2639  C   MET   183      34.200  20.760  27.990  1.00  0.00           C
ATOM   2640  O   MET   183      34.600  19.590  28.030  1.00  0.00           O
ATOM   2641  N   PHE   184      34.120  21.530  29.060  1.00  0.00           N
ATOM   2642  HN  PHE   184      33.820  22.480  29.050  1.00  0.00           H
ATOM   2643  CA  PHE   184      34.350  21.040  30.430  1.00  0.00           C
ATOM   2644  HA  PHE   184      34.170  19.980  30.460  1.00  0.00           H
ATOM   2645  CB  PHE   184      35.760  21.250  30.990  1.00  0.00           C
ATOM   2646  HB1 PHE   184      35.850  20.890  32.040  1.00  0.00           H
ATOM   2647  HB2 PHE   184      36.530  20.650  30.460  1.00  0.00           H
ATOM   2648  CG  PHE   184      36.150  22.720  31.160  1.00  0.00           C
ATOM   2649  CD1 PHE   184      36.380  23.310  32.440  1.00  0.00           C
ATOM   2650  HD1 PHE   184      36.280  22.680  33.310  1.00  0.00           H
ATOM   2651  CE1 PHE   184      36.500  24.680  32.610  1.00  0.00           C
ATOM   2652  HE1 PHE   184      36.470  25.160  33.580  1.00  0.00           H
ATOM   2653  CZ  PHE   184      36.560  25.480  31.480  1.00  0.00           C
ATOM   2654  HZ  PHE   184      36.600  26.530  31.670  1.00  0.00           H
ATOM   2655  CD2 PHE   184      36.330  23.500  30.060  1.00  0.00           C
ATOM   2656  HD2 PHE   184      36.290  23.200  29.030  1.00  0.00           H
ATOM   2657  CE2 PHE   184      36.520  24.930  30.210  1.00  0.00           C
ATOM   2658  HE2 PHE   184      36.470  25.520  29.290  1.00  0.00           H
ATOM   2659  C   PHE   184      33.380  21.690  31.400  1.00  0.00           C
ATOM   2660  O   PHE   184      33.040  22.850  31.430  1.00  0.00           O
ATOM   2661  N   CYS   185      32.890  20.830  32.280  1.00  0.00           N
ATOM   2662  HN  CYS   185      33.110  19.850  32.280  1.00  0.00           H
ATOM   2663  CA  CYS   185      32.090  21.160  33.530  1.00  0.00           C
ATOM   2664  HA  CYS   185      31.210  21.740  33.300  1.00  0.00           H
ATOM   2665  CB  CYS   185      31.570  19.920  34.290  1.00  0.00           C
ATOM   2666  HB1 CYS   185      32.430  19.210  34.340  1.00  0.00           H
ATOM   2667  HB2 CYS   185      31.380  20.260  35.330  1.00  0.00           H
ATOM   2668  SG  CYS   185      30.110  19.150  33.500  1.00  0.00           S
ATOM   2669  C   CYS   185      32.910  22.070  34.470  1.00  0.00           C
ATOM   2670  O   CYS   185      34.130  21.870  34.690  1.00  0.00           O
ATOM   2671  N   ALA   186      32.380  23.050  35.170  1.00  0.00           N
ATOM   2672  HN  ALA   186      31.450  23.360  35.060  1.00  0.00           H
ATOM   2673  CA  ALA   186      33.000  23.630  36.280  1.00  0.00           C
ATOM   2674  HA  ALA   186      33.500  22.810  36.780  1.00  0.00           H
ATOM   2675  CB  ALA   186      33.930  24.790  35.930  1.00  0.00           C
ATOM   2676  HB1 ALA   186      33.320  25.510  35.350  1.00  0.00           H
ATOM   2677  HB2 ALA   186      34.240  25.450  36.770  1.00  0.00           H
ATOM   2678  HB3 ALA   186      34.850  24.480  35.400  1.00  0.00           H
ATOM   2679  C   ALA   186      31.940  24.140  37.210  1.00  0.00           C
ATOM   2680  O   ALA   186      30.910  24.620  36.750  1.00  0.00           O
ATOM   2681  N   GLY   187      32.110  24.050  38.590  1.00  0.00           N
ATOM   2682  HN  GLY   187      32.940  23.640  38.940  1.00  0.00           H
ATOM   2683  CA  GLY   187      31.140  24.490  39.500  1.00  0.00           C
ATOM   2684  HA1 GLY   187      31.450  25.440  39.930  1.00  0.00           H
ATOM   2685  HA2 GLY   187      30.160  24.600  39.070  1.00  0.00           H
ATOM   2686  C   GLY   187      31.050  23.660  40.740  1.00  0.00           C
ATOM   2687  O   GLY   187      31.570  22.550  40.910  1.00  0.00           O
ATOM   2688  N   TYR   188      30.230  24.170  41.710  1.00  0.00           N
ATOM   2689  HN  TYR   188      29.880  25.070  41.470  1.00  0.00           H
ATOM   2690  CA  TYR   188      30.130  23.670  43.060  1.00  0.00           C
ATOM   2691  HA  TYR   188      31.130  23.360  43.330  1.00  0.00           H
ATOM   2692  CB  TYR   188      29.640  24.840  43.920  1.00  0.00           C
ATOM   2693  HB1 TYR   188      28.830  25.330  43.350  1.00  0.00           H
ATOM   2694  HB2 TYR   188      29.260  24.530  44.930  1.00  0.00           H
ATOM   2695  CG  TYR   188      30.630  25.920  44.230  1.00  0.00           C
ATOM   2696  CD1 TYR   188      31.600  25.520  45.130  1.00  0.00           C
ATOM   2697  HD1 TYR   188      31.590  24.530  45.570  1.00  0.00           H
ATOM   2698  CE1 TYR   188      32.550  26.450  45.600  1.00  0.00           C
ATOM   2699  HE1 TYR   188      33.280  26.170  46.330  1.00  0.00           H
ATOM   2700  CZ  TYR   188      32.620  27.710  44.940  1.00  0.00           C
ATOM   2701  OH  TYR   188      33.630  28.660  45.230  1.00  0.00           O
ATOM   2702  HH  TYR   188      34.150  28.740  44.420  1.00  0.00           H
ATOM   2703  CD2 TYR   188      30.620  27.210  43.680  1.00  0.00           C
ATOM   2704  HD2 TYR   188      29.810  27.420  43.010  1.00  0.00           H
ATOM   2705  CE2 TYR   188      31.640  28.010  44.010  1.00  0.00           C
ATOM   2706  HE2 TYR   188      31.710  28.920  43.430  1.00  0.00           H
ATOM   2707  C   TYR   188      29.050  22.580  43.200  1.00  0.00           C
ATOM   2708  O   TYR   188      28.050  22.610  42.500  1.00  0.00           O
ATOM   2709  N   ASP   189      29.360  21.540  44.110  1.00  0.00           N
ATOM   2710  HN  ASP   189      30.290  21.550  44.470  1.00  0.00           H
ATOM   2711  CA  ASP   189      28.450  20.530  44.500  1.00  0.00           C
ATOM   2712  HA  ASP   189      27.970  20.020  43.680  1.00  0.00           H
ATOM   2713  CB  ASP   189      29.240  19.430  45.320  1.00  0.00           C
ATOM   2714  HB1 ASP   189      29.840  19.900  46.130  1.00  0.00           H
ATOM   2715  HB2 ASP   189      28.520  18.710  45.780  1.00  0.00           H
ATOM   2716  CG  ASP   189      30.170  18.610  44.380  1.00  0.00           C
ATOM   2717  OD1 ASP   189      30.920  17.770  44.940  1.00  0.00           O
ATOM   2718  OD2 ASP   189      30.190  18.790  43.120  1.00  0.00           O
ATOM   2719  C   ASP   189      27.200  20.920  45.380  1.00  0.00           C
ATOM   2720  O   ASP   189      27.400  21.260  46.530  1.00  0.00           O
ATOM   2721  N   THR   190      25.930  20.840  44.860  1.00  0.00           N
ATOM   2722  HN  THR   190      25.960  20.610  43.890  1.00  0.00           H
ATOM   2723  CA  THR   190      24.630  21.020  45.500  1.00  0.00           C
ATOM   2724  HA  THR   190      23.930  20.820  44.700  1.00  0.00           H
ATOM   2725  CB  THR   190      24.320  19.970  46.590  1.00  0.00           C
ATOM   2726  HB  THR   190      24.840  19.010  46.400  1.00  0.00           H
ATOM   2727  OG1 THR   190      22.930  19.580  46.700  1.00  0.00           O
ATOM   2728  HG1 THR   190      22.990  19.040  47.480  1.00  0.00           H
ATOM   2729  CG2 THR   190      24.770  20.430  47.990  1.00  0.00           C
ATOM   2730 1HG2 THR   190      25.870  20.280  48.120  1.00  0.00           H
ATOM   2731 2HG2 THR   190      24.360  21.410  48.290  1.00  0.00           H
ATOM   2732 3HG2 THR   190      24.280  19.690  48.670  1.00  0.00           H
ATOM   2733  C   THR   190      24.230  22.520  45.860  1.00  0.00           C
ATOM   2734  O   THR   190      23.070  22.860  46.000  1.00  0.00           O
ATOM   2735  N   LYS   191      25.240  23.320  46.170  1.00  0.00           N
ATOM   2736  HN  LYS   191      26.150  22.890  46.070  1.00  0.00           H
ATOM   2737  CA  LYS   191      25.170  24.730  46.620  1.00  0.00           C
ATOM   2738  HA  LYS   191      24.790  24.630  47.630  1.00  0.00           H
ATOM   2739  CB  LYS   191      26.600  25.330  46.770  1.00  0.00           C
ATOM   2740  HB1 LYS   191      27.080  25.500  45.780  1.00  0.00           H
ATOM   2741  HB2 LYS   191      26.500  26.350  47.210  1.00  0.00           H
ATOM   2742  CG  LYS   191      27.560  24.500  47.740  1.00  0.00           C
ATOM   2743  HG1 LYS   191      26.990  24.210  48.650  1.00  0.00           H
ATOM   2744  HG2 LYS   191      27.850  23.580  47.200  1.00  0.00           H
ATOM   2745  CD  LYS   191      28.910  25.110  48.110  1.00  0.00           C
ATOM   2746  HD1 LYS   191      29.570  24.270  48.440  1.00  0.00           H
ATOM   2747  HD2 LYS   191      29.430  25.620  47.280  1.00  0.00           H
ATOM   2748  CE  LYS   191      28.790  26.120  49.310  1.00  0.00           C
ATOM   2749  HE1 LYS   191      28.050  26.870  48.970  1.00  0.00           H
ATOM   2750  HE2 LYS   191      28.550  25.640  50.290  1.00  0.00           H
ATOM   2751  NZ  LYS   191      30.060  26.790  49.440  1.00  0.00           N
ATOM   2752  HZ1 LYS   191      30.230  27.480  48.680  1.00  0.00           H
ATOM   2753  HZ2 LYS   191      29.890  27.320  50.320  1.00  0.00           H
ATOM   2754  HZ3 LYS   191      30.890  26.160  49.520  1.00  0.00           H
ATOM   2755  C   LYS   191      24.250  25.690  45.910  1.00  0.00           C
ATOM   2756  O   LYS   191      23.550  26.480  46.570  1.00  0.00           O
ATOM   2757  N   GLN   192      24.300  25.690  44.540  1.00  0.00           N
ATOM   2758  HN  GLN   192      24.940  25.080  44.090  1.00  0.00           H
ATOM   2759  CA  GLN   192      23.620  26.520  43.540  1.00  0.00           C
ATOM   2760  HA  GLN   192      23.850  26.040  42.600  1.00  0.00           H
ATOM   2761  CB  GLN   192      22.100  26.450  43.590  1.00  0.00           C
ATOM   2762  HB1 GLN   192      21.770  26.690  44.620  1.00  0.00           H
ATOM   2763  HB2 GLN   192      21.610  27.160  42.880  1.00  0.00           H
ATOM   2764  CG  GLN   192      21.520  25.070  43.270  1.00  0.00           C
ATOM   2765  HG1 GLN   192      21.770  24.670  42.260  1.00  0.00           H
ATOM   2766  HG2 GLN   192      21.870  24.340  44.020  1.00  0.00           H
ATOM   2767  CD  GLN   192      20.030  25.120  43.600  1.00  0.00           C
ATOM   2768  OE1 GLN   192      19.560  24.860  44.720  1.00  0.00           O
ATOM   2769  NE2 GLN   192      19.260  25.310  42.530  1.00  0.00           N
ATOM   2770 1HE2 GLN   192      19.700  25.520  41.650  1.00  0.00           H
ATOM   2771 2HE2 GLN   192      18.300  25.480  42.730  1.00  0.00           H
ATOM   2772  C   GLN   192      24.180  27.930  43.230  1.00  0.00           C
ATOM   2773  O   GLN   192      23.350  28.880  43.130  1.00  0.00           O
ATOM   2774  N   GLU   193      25.550  28.130  43.090  1.00  0.00           N
ATOM   2775  HN  GLU   193      26.260  27.440  43.200  1.00  0.00           H
ATOM   2776  CA  GLU   193      26.020  29.410  42.630  1.00  0.00           C
ATOM   2777  HA  GLU   193      25.230  30.160  42.620  1.00  0.00           H
ATOM   2778  CB  GLU   193      27.150  29.990  43.520  1.00  0.00           C
ATOM   2779  HB1 GLU   193      28.100  29.430  43.500  1.00  0.00           H
ATOM   2780  HB2 GLU   193      27.410  31.050  43.320  1.00  0.00           H
ATOM   2781  CG  GLU   193      26.620  29.950  45.050  1.00  0.00           C
ATOM   2782  HG1 GLU   193      25.590  30.370  45.010  1.00  0.00           H
ATOM   2783  HG2 GLU   193      26.620  28.910  45.450  1.00  0.00           H
ATOM   2784  CD  GLU   193      27.470  30.750  45.970  1.00  0.00           C
ATOM   2785  OE1 GLU   193      28.050  30.130  46.850  1.00  0.00           O
ATOM   2786  OE2 GLU   193      27.470  32.050  45.900  1.00  0.00           O
ATOM   2787  C   GLU   193      26.560  29.230  41.220  1.00  0.00           C
ATOM   2788  O   GLU   193      27.260  28.250  40.990  1.00  0.00           O
ATOM   2789  N   ASP   194      26.210  30.020  40.200  1.00  0.00           N
ATOM   2790  HN  ASP   194      25.750  30.900  40.300  1.00  0.00           H
ATOM   2791  CA  ASP   194      26.410  29.580  38.810  1.00  0.00           C
ATOM   2792  HA  ASP   194      27.390  29.150  38.740  1.00  0.00           H
ATOM   2793  CB  ASP   194      25.250  28.640  38.350  1.00  0.00           C
ATOM   2794  HB1 ASP   194      24.830  28.060  39.200  1.00  0.00           H
ATOM   2795  HB2 ASP   194      24.340  29.060  37.860  1.00  0.00           H
ATOM   2796  CG  ASP   194      25.650  27.520  37.380  1.00  0.00           C
ATOM   2797  OD1 ASP   194      24.790  26.700  36.990  1.00  0.00           O
ATOM   2798  OD2 ASP   194      26.850  27.280  37.100  1.00  0.00           O
ATOM   2799  C   ASP   194      26.610  30.790  37.860  1.00  0.00           C
ATOM   2800  O   ASP   194      26.100  31.880  38.140  1.00  0.00           O
ATOM   2801  N   ALA   195      27.200  30.580  36.670  1.00  0.00           N
ATOM   2802  HN  ALA   195      27.610  29.690  36.490  1.00  0.00           H
ATOM   2803  CA  ALA   195      27.070  31.510  35.580  1.00  0.00           C
ATOM   2804  HA  ALA   195      27.230  32.510  35.950  1.00  0.00           H
ATOM   2805  CB  ALA   195      28.180  31.310  34.560  1.00  0.00           C
ATOM   2806  HB1 ALA   195      28.060  30.460  33.860  1.00  0.00           H
ATOM   2807  HB2 ALA   195      28.350  32.250  33.980  1.00  0.00           H
ATOM   2808  HB3 ALA   195      29.120  31.130  35.130  1.00  0.00           H
ATOM   2809  C   ALA   195      25.800  31.430  34.850  1.00  0.00           C
ATOM   2810  O   ALA   195      25.050  30.460  34.870  1.00  0.00           O
ATOM   2811  N   CYS   196      25.330  32.530  34.200  1.00  0.00           N
ATOM   2812  HN  CYS   196      25.880  33.360  34.240  1.00  0.00           H
ATOM   2813  CA  CYS   196      23.910  32.550  33.800  1.00  0.00           C
ATOM   2814  HA  CYS   196      23.650  31.630  33.290  1.00  0.00           H
ATOM   2815  CB  CYS   196      22.880  32.610  34.960  1.00  0.00           C
ATOM   2816  HB1 CYS   196      23.160  31.750  35.610  1.00  0.00           H
ATOM   2817  HB2 CYS   196      22.960  33.560  35.520  1.00  0.00           H
ATOM   2818  SG  CYS   196      21.140  32.320  34.330  1.00  0.00           S
ATOM   2819  C   CYS   196      23.800  33.720  32.940  1.00  0.00           C
ATOM   2820  O   CYS   196      23.900  34.890  33.290  1.00  0.00           O
ATOM   2821  N   GLN   197      23.410  33.470  31.640  1.00  0.00           N
ATOM   2822  HN  GLN   197      23.510  32.490  31.450  1.00  0.00           H
ATOM   2823  CA  GLN   197      22.910  34.260  30.610  1.00  0.00           C
ATOM   2824  HA  GLN   197      23.220  33.890  29.650  1.00  0.00           H
ATOM   2825  CB  GLN   197      21.390  34.070  30.720  1.00  0.00           C
ATOM   2826  HB1 GLN   197      21.150  32.980  30.640  1.00  0.00           H
ATOM   2827  HB2 GLN   197      21.040  34.270  31.760  1.00  0.00           H
ATOM   2828  CG  GLN   197      20.430  34.710  29.710  1.00  0.00           C
ATOM   2829  HG1 GLN   197      19.530  34.080  29.730  1.00  0.00           H
ATOM   2830  HG2 GLN   197      20.170  35.760  29.980  1.00  0.00           H
ATOM   2831  CD  GLN   197      20.920  34.860  28.260  1.00  0.00           C
ATOM   2832  OE1 GLN   197      21.760  34.110  27.770  1.00  0.00           O
ATOM   2833  NE2 GLN   197      20.260  35.670  27.430  1.00  0.00           N
ATOM   2834 1HE2 GLN   197      19.520  36.210  27.810  1.00  0.00           H
ATOM   2835 2HE2 GLN   197      20.490  35.640  26.460  1.00  0.00           H
ATOM   2836  C   GLN   197      23.090  35.720  30.630  1.00  0.00           C
ATOM   2837  O   GLN   197      22.450  36.460  31.390  1.00  0.00           O
ATOM   2838  N   GLY   198      24.070  36.170  29.800  1.00  0.00           N
ATOM   2839  HN  GLY   198      24.560  35.660  29.100  1.00  0.00           H
ATOM   2840  CA  GLY   198      24.570  37.520  29.900  1.00  0.00           C
ATOM   2841  HA1 GLY   198      24.410  38.010  28.940  1.00  0.00           H
ATOM   2842  HA2 GLY   198      24.060  38.180  30.590  1.00  0.00           H
ATOM   2843  C   GLY   198      25.990  37.500  30.210  1.00  0.00           C
ATOM   2844  O   GLY   198      26.780  38.340  29.810  1.00  0.00           O
ATOM   2845  N   ASP   199      26.380  36.490  31.010  1.00  0.00           N
ATOM   2846  HN  ASP   199      25.620  35.970  31.410  1.00  0.00           H
ATOM   2847  CA  ASP   199      27.760  36.110  31.300  1.00  0.00           C
ATOM   2848  HA  ASP   199      28.260  37.010  31.630  1.00  0.00           H
ATOM   2849  CB  ASP   199      27.800  35.120  32.510  1.00  0.00           C
ATOM   2850  HB1 ASP   199      27.320  34.160  32.210  1.00  0.00           H
ATOM   2851  HB2 ASP   199      28.830  35.020  32.880  1.00  0.00           H
ATOM   2852  CG  ASP   199      27.100  35.610  33.770  1.00  0.00           C
ATOM   2853  OD1 ASP   199      27.210  36.820  34.060  1.00  0.00           O
ATOM   2854  OD2 ASP   199      26.580  34.820  34.550  1.00  0.00           O
ATOM   2855  C   ASP   199      28.460  35.480  30.100  1.00  0.00           C
ATOM   2856  O   ASP   199      29.600  35.640  29.820  1.00  0.00           O
ATOM   2857  N   SER   200      27.630  34.670  29.360  1.00  0.00           N
ATOM   2858  HN  SER   200      26.710  34.510  29.720  1.00  0.00           H
ATOM   2859  CA  SER   200      27.750  34.180  28.030  1.00  0.00           C
ATOM   2860  HA  SER   200      27.900  33.110  28.090  1.00  0.00           H
ATOM   2861  CB  SER   200      26.460  34.540  27.250  1.00  0.00           C
ATOM   2862  HB1 SER   200      26.470  35.620  26.980  1.00  0.00           H
ATOM   2863  HB2 SER   200      26.550  34.050  26.240  1.00  0.00           H
ATOM   2864  OG  SER   200      25.290  34.150  27.980  1.00  0.00           O
ATOM   2865  HG1 SER   200      25.490  33.330  28.440  1.00  0.00           H
ATOM   2866  C   SER   200      28.890  34.690  27.250  1.00  0.00           C
ATOM   2867  O   SER   200      29.010  35.910  27.040  1.00  0.00           O
ATOM   2868  N   GLY   201      29.880  33.900  26.770  1.00  0.00           N
ATOM   2869  HN  GLY   201      29.840  32.930  27.000  1.00  0.00           H
ATOM   2870  CA  GLY   201      31.040  34.500  25.990  1.00  0.00           C
ATOM   2871  HA1 GLY   201      31.610  33.700  25.520  1.00  0.00           H
ATOM   2872  HA2 GLY   201      30.730  35.290  25.320  1.00  0.00           H
ATOM   2873  C   GLY   201      32.150  35.120  26.730  1.00  0.00           C
ATOM   2874  O   GLY   201      33.200  35.410  26.130  1.00  0.00           O
ATOM   2875  N   GLY   202      31.950  35.230  28.020  1.00  0.00           N
ATOM   2876  HN  GLY   202      31.150  34.760  28.380  1.00  0.00           H
ATOM   2877  CA  GLY   202      32.710  35.930  28.970  1.00  0.00           C
ATOM   2878  HA1 GLY   202      32.960  36.930  28.640  1.00  0.00           H
ATOM   2879  HA2 GLY   202      32.040  35.870  29.810  1.00  0.00           H
ATOM   2880  C   GLY   202      33.910  35.220  29.520  1.00  0.00           C
ATOM   2881  O   GLY   202      34.180  34.100  29.180  1.00  0.00           O
ATOM   2882  N   PRO   203      34.690  35.920  30.390  1.00  0.00           N
ATOM   2883  CD  PRO   203      34.330  37.180  31.020  1.00  0.00           C
ATOM   2884  HD1 PRO   203      33.260  37.140  31.350  1.00  0.00           H
ATOM   2885  HD2 PRO   203      34.490  37.990  30.280  1.00  0.00           H
ATOM   2886  CA  PRO   203      35.910  35.320  30.980  1.00  0.00           C
ATOM   2887  HA  PRO   203      36.620  35.080  30.210  1.00  0.00           H
ATOM   2888  CB  PRO   203      36.500  36.490  31.780  1.00  0.00           C
ATOM   2889  HB1 PRO   203      37.110  36.120  32.630  1.00  0.00           H
ATOM   2890  HB2 PRO   203      37.090  37.210  31.170  1.00  0.00           H
ATOM   2891  CG  PRO   203      35.280  37.330  32.210  1.00  0.00           C
ATOM   2892  HG1 PRO   203      34.780  36.800  33.040  1.00  0.00           H
ATOM   2893  HG2 PRO   203      35.410  38.400  32.480  1.00  0.00           H
ATOM   2894  C   PRO   203      35.740  34.120  31.900  1.00  0.00           C
ATOM   2895  O   PRO   203      34.910  34.180  32.800  1.00  0.00           O
ATOM   2896  N   HIS   204      36.690  33.120  31.750  1.00  0.00           N
ATOM   2897  HN  HIS   204      37.120  32.940  30.870  1.00  0.00           H
ATOM   2898  CA  HIS   204      36.940  32.170  32.840  1.00  0.00           C
ATOM   2899  HA  HIS   204      36.570  32.660  33.720  1.00  0.00           H
ATOM   2900  CB  HIS   204      36.320  30.780  32.690  1.00  0.00           C
ATOM   2901  HB1 HIS   204      35.240  30.950  32.900  1.00  0.00           H
ATOM   2902  HB2 HIS   204      36.500  30.500  31.630  1.00  0.00           H
ATOM   2903  ND1 HIS   204      37.930  28.830  33.070  1.00  0.00           N
ATOM   2904  CG  HIS   204      36.860  29.630  33.530  1.00  0.00           C
ATOM   2905  CE1 HIS   204      37.990  27.760  33.850  1.00  0.00           C
ATOM   2906  HE1 HIS   204      38.630  26.910  33.640  1.00  0.00           H
ATOM   2907  NE2 HIS   204      37.010  27.810  34.800  1.00  0.00           N
ATOM   2908  HE2 HIS   204      37.030  27.230  35.620  1.00  0.00           H
ATOM   2909  CD2 HIS   204      36.280  28.990  34.660  1.00  0.00           C
ATOM   2910  HD2 HIS   204      35.480  29.340  35.300  1.00  0.00           H
ATOM   2911  C   HIS   204      38.420  32.220  33.030  1.00  0.00           C
ATOM   2912  O   HIS   204      39.230  31.960  32.130  1.00  0.00           O
ATOM   2913  N   VAL   205      38.870  32.660  34.220  1.00  0.00           N
ATOM   2914  HN  VAL   205      38.230  32.660  34.990  1.00  0.00           H
ATOM   2915  CA  VAL   205      40.280  33.000  34.490  1.00  0.00           C
ATOM   2916  HA  VAL   205      40.880  32.810  33.620  1.00  0.00           H
ATOM   2917  CB  VAL   205      40.400  34.460  34.940  1.00  0.00           C
ATOM   2918  HB  VAL   205      39.970  34.450  35.970  1.00  0.00           H
ATOM   2919  CG1 VAL   205      41.880  34.900  34.910  1.00  0.00           C
ATOM   2920 1HG1 VAL   205      42.500  34.080  35.330  1.00  0.00           H
ATOM   2921 2HG1 VAL   205      42.070  35.010  33.820  1.00  0.00           H
ATOM   2922 3HG1 VAL   205      42.090  35.850  35.440  1.00  0.00           H
ATOM   2923  CG2 VAL   205      39.430  35.430  34.210  1.00  0.00           C
ATOM   2924 1HG2 VAL   205      38.430  35.110  34.530  1.00  0.00           H
ATOM   2925 2HG2 VAL   205      39.650  36.450  34.580  1.00  0.00           H
ATOM   2926 3HG2 VAL   205      39.400  35.270  33.100  1.00  0.00           H
ATOM   2927  C   VAL   205      40.830  32.030  35.430  1.00  0.00           C
ATOM   2928  O   VAL   205      40.110  31.650  36.350  1.00  0.00           O
ATOM   2929  N   THR   206      42.090  31.460  35.230  1.00  0.00           N
ATOM   2930  HN  THR   206      42.640  31.640  34.420  1.00  0.00           H
ATOM   2931  CA  THR   206      42.690  30.810  36.370  1.00  0.00           C
ATOM   2932  HA  THR   206      42.140  30.790  37.300  1.00  0.00           H
ATOM   2933  CB  THR   206      42.910  29.370  36.190  1.00  0.00           C
ATOM   2934  HB  THR   206      43.580  29.170  35.330  1.00  0.00           H
ATOM   2935  OG1 THR   206      41.630  28.780  35.770  1.00  0.00           O
ATOM   2936  HG1 THR   206      41.360  29.370  35.070  1.00  0.00           H
ATOM   2937  CG2 THR   206      43.260  28.560  37.360  1.00  0.00           C
ATOM   2938 1HG2 THR   206      42.420  28.640  38.080  1.00  0.00           H
ATOM   2939 2HG2 THR   206      43.270  27.480  37.130  1.00  0.00           H
ATOM   2940 3HG2 THR   206      44.250  28.820  37.790  1.00  0.00           H
ATOM   2941  C   THR   206      43.980  31.520  36.660  1.00  0.00           C
ATOM   2942  O   THR   206      44.740  31.740  35.720  1.00  0.00           O
ATOM   2943  N   ARG   207      44.150  31.980  37.930  1.00  0.00           N
ATOM   2944  HN  ARG   207      43.380  31.770  38.520  1.00  0.00           H
ATOM   2945  CA  ARG   207      45.330  32.660  38.480  1.00  0.00           C
ATOM   2946  HA  ARG   207      45.620  33.450  37.800  1.00  0.00           H
ATOM   2947  CB  ARG   207      45.060  33.270  39.870  1.00  0.00           C
ATOM   2948  HB1 ARG   207      44.150  33.900  39.800  1.00  0.00           H
ATOM   2949  HB2 ARG   207      44.650  32.500  40.550  1.00  0.00           H
ATOM   2950  CG  ARG   207      46.120  34.070  40.620  1.00  0.00           C
ATOM   2951  HG1 ARG   207      46.970  33.430  40.930  1.00  0.00           H
ATOM   2952  HG2 ARG   207      46.430  34.940  40.000  1.00  0.00           H
ATOM   2953  CD  ARG   207      45.580  34.560  42.020  1.00  0.00           C
ATOM   2954  HD1 ARG   207      44.660  35.170  41.970  1.00  0.00           H
ATOM   2955  HD2 ARG   207      45.470  33.760  42.790  1.00  0.00           H
ATOM   2956  NE  ARG   207      46.720  35.340  42.610  1.00  0.00           N
ATOM   2957  HE  ARG   207      47.620  34.910  42.670  1.00  0.00           H
ATOM   2958  CZ  ARG   207      46.500  36.420  43.300  1.00  0.00           C
ATOM   2959  NH1 ARG   207      45.400  36.760  43.890  1.00  0.00           N
ATOM   2960 1HH1 ARG   207      44.650  36.100  43.860  1.00  0.00           H
ATOM   2961 2HH1 ARG   207      45.570  37.190  44.770  1.00  0.00           H
ATOM   2962  NH2 ARG   207      47.580  37.010  43.740  1.00  0.00           N
ATOM   2963 1HH2 ARG   207      48.500  36.760  43.420  1.00  0.00           H
ATOM   2964 2HH2 ARG   207      47.540  37.900  44.190  1.00  0.00           H
ATOM   2965  C   ARG   207      46.460  31.710  38.580  1.00  0.00           C
ATOM   2966  O   ARG   207      46.300  30.490  38.870  1.00  0.00           O
ATOM   2967  N   PHE   208      47.690  32.160  38.320  1.00  0.00           N
ATOM   2968  HN  PHE   208      47.930  33.000  37.860  1.00  0.00           H
ATOM   2969  CA  PHE   208      48.830  31.540  38.830  1.00  0.00           C
ATOM   2970  HA  PHE   208      48.600  31.090  39.790  1.00  0.00           H
ATOM   2971  CB  PHE   208      49.340  30.390  37.840  1.00  0.00           C
ATOM   2972  HB1 PHE   208      48.620  29.560  37.930  1.00  0.00           H
ATOM   2973  HB2 PHE   208      49.400  30.680  36.770  1.00  0.00           H
ATOM   2974  CG  PHE   208      50.690  29.790  38.180  1.00  0.00           C
ATOM   2975  CD1 PHE   208      50.710  28.870  39.200  1.00  0.00           C
ATOM   2976  HD1 PHE   208      49.880  28.660  39.870  1.00  0.00           H
ATOM   2977  CE1 PHE   208      51.890  28.120  39.460  1.00  0.00           C
ATOM   2978  HE1 PHE   208      52.030  27.380  40.230  1.00  0.00           H
ATOM   2979  CZ  PHE   208      53.030  28.350  38.690  1.00  0.00           C
ATOM   2980  HZ  PHE   208      53.930  27.770  38.780  1.00  0.00           H
ATOM   2981  CD2 PHE   208      51.820  30.100  37.440  1.00  0.00           C
ATOM   2982  HD2 PHE   208      51.840  30.790  36.610  1.00  0.00           H
ATOM   2983  CE2 PHE   208      53.040  29.420  37.760  1.00  0.00           C
ATOM   2984  HE2 PHE   208      53.990  29.800  37.430  1.00  0.00           H
ATOM   2985  C   PHE   208      49.790  32.590  39.090  1.00  0.00           C
ATOM   2986  O   PHE   208      50.100  33.350  38.140  1.00  0.00           O
ATOM   2987  N   LYS   209      50.400  32.660  40.300  1.00  0.00           N
ATOM   2988  HN  LYS   209      49.920  32.030  40.920  1.00  0.00           H
ATOM   2989  CA  LYS   209      51.630  33.370  40.680  1.00  0.00           C
ATOM   2990  HA  LYS   209      51.640  33.140  41.740  1.00  0.00           H
ATOM   2991  CB  LYS   209      52.890  32.690  40.160  1.00  0.00           C
ATOM   2992  HB1 LYS   209      52.990  32.840  39.060  1.00  0.00           H
ATOM   2993  HB2 LYS   209      53.700  33.360  40.520  1.00  0.00           H
ATOM   2994  CG  LYS   209      53.020  31.240  40.770  1.00  0.00           C
ATOM   2995  HG1 LYS   209      52.150  30.630  40.480  1.00  0.00           H
ATOM   2996  HG2 LYS   209      53.920  30.760  40.320  1.00  0.00           H
ATOM   2997  CD  LYS   209      53.280  31.120  42.300  1.00  0.00           C
ATOM   2998  HD1 LYS   209      54.170  31.740  42.540  1.00  0.00           H
ATOM   2999  HD2 LYS   209      52.450  31.640  42.800  1.00  0.00           H
ATOM   3000  CE  LYS   209      53.600  29.680  42.620  1.00  0.00           C
ATOM   3001  HE1 LYS   209      52.690  29.050  42.530  1.00  0.00           H
ATOM   3002  HE2 LYS   209      54.500  29.230  42.160  1.00  0.00           H
ATOM   3003  NZ  LYS   209      53.900  29.570  44.060  1.00  0.00           N
ATOM   3004  HZ1 LYS   209      53.300  30.240  44.560  1.00  0.00           H
ATOM   3005  HZ2 LYS   209      53.680  28.610  44.390  1.00  0.00           H
ATOM   3006  HZ3 LYS   209      54.880  29.780  44.350  1.00  0.00           H
ATOM   3007  C   LYS   209      51.580  34.860  40.460  1.00  0.00           C
ATOM   3008  O   LYS   209      52.430  35.400  39.750  1.00  0.00           O
ATOM   3009  N   ASP   210      50.470  35.540  40.940  1.00  0.00           N
ATOM   3010  HN  ASP   210      49.800  35.050  41.510  1.00  0.00           H
ATOM   3011  CA  ASP   210      50.070  36.940  40.760  1.00  0.00           C
ATOM   3012  HA  ASP   210      49.060  37.070  41.140  1.00  0.00           H
ATOM   3013  CB  ASP   210      51.040  37.960  41.440  1.00  0.00           C
ATOM   3014  HB1 ASP   210      51.980  37.730  40.900  1.00  0.00           H
ATOM   3015  HB2 ASP   210      50.760  39.030  41.300  1.00  0.00           H
ATOM   3016  CG  ASP   210      51.120  37.680  42.910  1.00  0.00           C
ATOM   3017  OD1 ASP   210      50.190  37.000  43.420  1.00  0.00           O
ATOM   3018  OD2 ASP   210      52.060  38.100  43.590  1.00  0.00           O
ATOM   3019  C   ASP   210      49.980  37.300  39.280  1.00  0.00           C
ATOM   3020  O   ASP   210      50.280  38.440  38.850  1.00  0.00           O
ATOM   3021  N   THR   211      49.540  36.370  38.430  1.00  0.00           N
ATOM   3022  HN  THR   211      49.450  35.440  38.760  1.00  0.00           H
ATOM   3023  CA  THR   211      49.240  36.490  37.060  1.00  0.00           C
ATOM   3024  HA  THR   211      49.250  37.550  36.870  1.00  0.00           H
ATOM   3025  CB  THR   211      50.270  35.820  36.070  1.00  0.00           C
ATOM   3026  HB  THR   211      50.170  34.720  35.950  1.00  0.00           H
ATOM   3027  OG1 THR   211      51.530  35.990  36.680  1.00  0.00           O
ATOM   3028  HG1 THR   211      51.410  35.720  37.590  1.00  0.00           H
ATOM   3029  CG2 THR   211      50.360  36.380  34.710  1.00  0.00           C
ATOM   3030 1HG2 THR   211      50.750  37.410  34.600  1.00  0.00           H
ATOM   3031 2HG2 THR   211      51.100  35.770  34.150  1.00  0.00           H
ATOM   3032 3HG2 THR   211      49.430  36.350  34.110  1.00  0.00           H
ATOM   3033  C   THR   211      47.870  35.870  36.730  1.00  0.00           C
ATOM   3034  O   THR   211      47.410  34.870  37.290  1.00  0.00           O
ATOM   3035  N   TYR   212      47.120  36.500  35.830  1.00  0.00           N
ATOM   3036  HN  TYR   212      47.270  37.420  35.480  1.00  0.00           H
ATOM   3037  CA  TYR   212      45.730  36.070  35.580  1.00  0.00           C
ATOM   3038  HA  TYR   212      45.530  35.230  36.250  1.00  0.00           H
ATOM   3039  CB  TYR   212      44.730  37.210  35.820  1.00  0.00           C
ATOM   3040  HB1 TYR   212      45.200  38.110  35.370  1.00  0.00           H
ATOM   3041  HB2 TYR   212      43.690  37.040  35.450  1.00  0.00           H
ATOM   3042  CG  TYR   212      44.720  37.420  37.310  1.00  0.00           C
ATOM   3043  CD1 TYR   212      43.670  36.750  38.020  1.00  0.00           C
ATOM   3044  HD1 TYR   212      42.930  36.190  37.440  1.00  0.00           H
ATOM   3045  CE1 TYR   212      43.560  37.000  39.450  1.00  0.00           C
ATOM   3046  HE1 TYR   212      42.760  36.480  39.970  1.00  0.00           H
ATOM   3047  CZ  TYR   212      44.390  37.900  40.050  1.00  0.00           C
ATOM   3048  OH  TYR   212      44.320  38.140  41.460  1.00  0.00           O
ATOM   3049  HH  TYR   212      44.870  38.910  41.610  1.00  0.00           H
ATOM   3050  CD2 TYR   212      45.500  38.380  37.940  1.00  0.00           C
ATOM   3051  HD2 TYR   212      46.250  39.020  37.490  1.00  0.00           H
ATOM   3052  CE2 TYR   212      45.260  38.660  39.300  1.00  0.00           C
ATOM   3053  HE2 TYR   212      45.950  39.350  39.770  1.00  0.00           H
ATOM   3054  C   TYR   212      45.590  35.560  34.200  1.00  0.00           C
ATOM   3055  O   TYR   212      45.380  36.320  33.300  1.00  0.00           O
ATOM   3056  N   PHE   213      45.650  34.210  33.970  1.00  0.00           N
ATOM   3057  HN  PHE   213      45.850  33.590  34.730  1.00  0.00           H
ATOM   3058  CA  PHE   213      45.560  33.510  32.660  1.00  0.00           C
ATOM   3059  HA  PHE   213      46.000  34.130  31.890  1.00  0.00           H
ATOM   3060  CB  PHE   213      46.250  32.220  32.730  1.00  0.00           C
ATOM   3061  HB1 PHE   213      45.690  31.580  33.440  1.00  0.00           H
ATOM   3062  HB2 PHE   213      46.270  31.810  31.690  1.00  0.00           H
ATOM   3063  CG  PHE   213      47.660  32.480  33.180  1.00  0.00           C
ATOM   3064  CD1 PHE   213      48.630  32.820  32.180  1.00  0.00           C
ATOM   3065  HD1 PHE   213      48.220  33.050  31.210  1.00  0.00           H
ATOM   3066  CE1 PHE   213      49.970  32.940  32.440  1.00  0.00           C
ATOM   3067  HE1 PHE   213      50.690  33.120  31.660  1.00  0.00           H
ATOM   3068  CZ  PHE   213      50.440  32.800  33.760  1.00  0.00           C
ATOM   3069  HZ  PHE   213      51.510  32.870  33.900  1.00  0.00           H
ATOM   3070  CD2 PHE   213      48.130  32.460  34.500  1.00  0.00           C
ATOM   3071  HD2 PHE   213      47.510  32.130  35.320  1.00  0.00           H
ATOM   3072  CE2 PHE   213      49.510  32.610  34.790  1.00  0.00           C
ATOM   3073  HE2 PHE   213      49.690  32.740  35.850  1.00  0.00           H
ATOM   3074  C   PHE   213      44.120  33.270  32.250  1.00  0.00           C
ATOM   3075  O   PHE   213      43.320  32.710  33.020  1.00  0.00           O
ATOM   3076  N   VAL   214      43.740  33.590  31.020  1.00  0.00           N
ATOM   3077  HN  VAL   214      44.310  33.900  30.260  1.00  0.00           H
ATOM   3078  CA  VAL   214      42.430  33.110  30.620  1.00  0.00           C
ATOM   3079  HA  VAL   214      41.760  33.130  31.460  1.00  0.00           H
ATOM   3080  CB  VAL   214      41.830  34.030  29.510  1.00  0.00           C
ATOM   3081  HB  VAL   214      41.820  35.040  29.980  1.00  0.00           H
ATOM   3082  CG1 VAL   214      42.790  34.140  28.260  1.00  0.00           C
ATOM   3083 1HG1 VAL   214      43.030  33.140  27.830  1.00  0.00           H
ATOM   3084 2HG1 VAL   214      42.220  34.720  27.500  1.00  0.00           H
ATOM   3085 3HG1 VAL   214      43.690  34.740  28.490  1.00  0.00           H
ATOM   3086  CG2 VAL   214      40.370  33.640  29.160  1.00  0.00           C
ATOM   3087 1HG2 VAL   214      40.270  32.620  28.710  1.00  0.00           H
ATOM   3088 2HG2 VAL   214      39.840  33.690  30.130  1.00  0.00           H
ATOM   3089 3HG2 VAL   214      39.860  34.390  28.520  1.00  0.00           H
ATOM   3090  C   VAL   214      42.410  31.590  30.220  1.00  0.00           C
ATOM   3091  O   VAL   214      43.210  31.190  29.410  1.00  0.00           O
ATOM   3092  N   THR   215      41.600  30.730  30.910  1.00  0.00           N
ATOM   3093  HN  THR   215      41.060  31.130  31.640  1.00  0.00           H
ATOM   3094  CA  THR   215      41.570  29.280  30.750  1.00  0.00           C
ATOM   3095  HA  THR   215      42.490  29.080  30.200  1.00  0.00           H
ATOM   3096  CB  THR   215      41.520  28.540  32.050  1.00  0.00           C
ATOM   3097  HB  THR   215      41.240  27.480  31.900  1.00  0.00           H
ATOM   3098  OG1 THR   215      40.760  29.280  33.010  1.00  0.00           O
ATOM   3099  HG1 THR   215      39.840  29.020  32.930  1.00  0.00           H
ATOM   3100  CG2 THR   215      42.980  28.580  32.530  1.00  0.00           C
ATOM   3101 1HG2 THR   215      43.660  28.080  31.820  1.00  0.00           H
ATOM   3102 2HG2 THR   215      43.310  29.640  32.580  1.00  0.00           H
ATOM   3103 3HG2 THR   215      42.980  28.110  33.530  1.00  0.00           H
ATOM   3104  C   THR   215      40.520  28.850  29.830  1.00  0.00           C
ATOM   3105  O   THR   215      40.610  27.930  29.060  1.00  0.00           O
ATOM   3106  N   GLY   216      39.400  29.670  29.780  1.00  0.00           N
ATOM   3107  HN  GLY   216      39.310  30.370  30.480  1.00  0.00           H
ATOM   3108  CA  GLY   216      38.110  29.220  29.210  1.00  0.00           C
ATOM   3109  HA1 GLY   216      38.170  28.910  28.170  1.00  0.00           H
ATOM   3110  HA2 GLY   216      37.590  28.460  29.760  1.00  0.00           H
ATOM   3111  C   GLY   216      37.190  30.360  29.160  1.00  0.00           C
ATOM   3112  O   GLY   216      37.510  31.520  29.580  1.00  0.00           O
ATOM   3113  N   ILE   217      36.000  30.140  28.640  1.00  0.00           N
ATOM   3114  HN  ILE   217      35.740  29.230  28.330  1.00  0.00           H
ATOM   3115  CA  ILE   217      34.960  31.140  28.340  1.00  0.00           C
ATOM   3116  HA  ILE   217      35.070  31.970  29.020  1.00  0.00           H
ATOM   3117  CB  ILE   217      35.020  31.820  26.970  1.00  0.00           C
ATOM   3118  HB  ILE   217      34.280  32.650  27.060  1.00  0.00           H
ATOM   3119  CG2 ILE   217      36.360  32.530  26.820  1.00  0.00           C
ATOM   3120 1HG2 ILE   217      36.740  33.290  27.510  1.00  0.00           H
ATOM   3121 2HG2 ILE   217      37.130  31.720  26.880  1.00  0.00           H
ATOM   3122 3HG2 ILE   217      36.420  33.040  25.830  1.00  0.00           H
ATOM   3123  CG1 ILE   217      34.670  30.910  25.790  1.00  0.00           C
ATOM   3124 1HG1 ILE   217      35.470  30.130  25.820  1.00  0.00           H
ATOM   3125 2HG1 ILE   217      33.840  30.210  26.040  1.00  0.00           H
ATOM   3126  CD  ILE   217      34.410  31.530  24.460  1.00  0.00           C
ATOM   3127  HD1 ILE   217      35.320  31.850  23.910  1.00  0.00           H
ATOM   3128  HD2 ILE   217      33.860  30.810  23.840  1.00  0.00           H
ATOM   3129  HD3 ILE   217      33.700  32.350  24.660  1.00  0.00           H
ATOM   3130  C   ILE   217      33.630  30.580  28.610  1.00  0.00           C
ATOM   3131  O   ILE   217      33.380  29.400  28.440  1.00  0.00           O
ATOM   3132  N   VAL   218      32.690  31.390  29.020  1.00  0.00           N
ATOM   3133  HN  VAL   218      32.820  32.380  29.020  1.00  0.00           H
ATOM   3134  CA  VAL   218      31.270  31.030  29.240  1.00  0.00           C
ATOM   3135  HA  VAL   218      31.430  30.160  29.860  1.00  0.00           H
ATOM   3136  CB  VAL   218      30.520  32.160  30.030  1.00  0.00           C
ATOM   3137  HB  VAL   218      30.220  32.900  29.250  1.00  0.00           H
ATOM   3138  CG1 VAL   218      29.260  31.660  30.740  1.00  0.00           C
ATOM   3139 1HG1 VAL   218      28.830  32.520  31.300  1.00  0.00           H
ATOM   3140 2HG1 VAL   218      28.570  31.160  30.030  1.00  0.00           H
ATOM   3141 3HG1 VAL   218      29.620  30.860  31.420  1.00  0.00           H
ATOM   3142  CG2 VAL   218      31.410  32.770  31.140  1.00  0.00           C
ATOM   3143 1HG2 VAL   218      30.950  33.200  32.060  1.00  0.00           H
ATOM   3144 2HG2 VAL   218      32.030  31.980  31.620  1.00  0.00           H
ATOM   3145 3HG2 VAL   218      32.160  33.480  30.710  1.00  0.00           H
ATOM   3146  C   VAL   218      30.430  30.520  28.060  1.00  0.00           C
ATOM   3147  O   VAL   218      30.250  31.140  27.010  1.00  0.00           O
ATOM   3148  N   SER   219      29.930  29.290  28.140  1.00  0.00           N
ATOM   3149  HN  SER   219      29.980  28.790  29.000  1.00  0.00           H
ATOM   3150  CA  SER   219      29.010  28.660  27.210  1.00  0.00           C
ATOM   3151  HA  SER   219      28.710  29.370  26.440  1.00  0.00           H
ATOM   3152  CB  SER   219      29.600  27.500  26.480  1.00  0.00           C
ATOM   3153  HB1 SER   219      30.590  27.800  26.070  1.00  0.00           H
ATOM   3154  HB2 SER   219      29.780  26.670  27.190  1.00  0.00           H
ATOM   3155  OG  SER   219      28.760  27.030  25.390  1.00  0.00           O
ATOM   3156  HG1 SER   219      29.030  27.520  24.620  1.00  0.00           H
ATOM   3157  C   SER   219      27.760  28.440  28.000  1.00  0.00           C
ATOM   3158  O   SER   219      27.470  29.140  28.970  1.00  0.00           O
ATOM   3159  N   TRP   220      26.800  27.560  27.590  1.00  0.00           N
ATOM   3160  HN  TRP   220      26.900  27.160  26.690  1.00  0.00           H
ATOM   3161  CA  TRP   220      25.560  27.170  28.300  1.00  0.00           C
ATOM   3162  HA  TRP   220      25.460  27.710  29.230  1.00  0.00           H
ATOM   3163  CB  TRP   220      24.320  27.420  27.350  1.00  0.00           C
ATOM   3164  HB1 TRP   220      24.330  26.880  26.390  1.00  0.00           H
ATOM   3165  HB2 TRP   220      23.360  27.120  27.820  1.00  0.00           H
ATOM   3166  CG  TRP   220      24.110  28.870  26.990  1.00  0.00           C
ATOM   3167  CD1 TRP   220      23.150  29.700  27.600  1.00  0.00           C
ATOM   3168  HD1 TRP   220      22.530  29.510  28.460  1.00  0.00           H
ATOM   3169  NE1 TRP   220      23.260  30.990  27.140  1.00  0.00           N
ATOM   3170  HE1 TRP   220      22.620  31.700  27.320  1.00  0.00           H
ATOM   3171  CE2 TRP   220      24.260  31.100  26.150  1.00  0.00           C
ATOM   3172  CD2 TRP   220      24.780  29.780  26.060  1.00  0.00           C
ATOM   3173  CE3 TRP   220      25.780  29.580  25.110  1.00  0.00           C
ATOM   3174  HE3 TRP   220      26.270  28.620  24.970  1.00  0.00           H
ATOM   3175  CZ3 TRP   220      26.160  30.580  24.240  1.00  0.00           C
ATOM   3176  HZ3 TRP   220      26.930  30.390  23.510  1.00  0.00           H
ATOM   3177  CZ2 TRP   220      24.620  32.130  25.310  1.00  0.00           C
ATOM   3178  HZ2 TRP   220      24.160  33.100  25.290  1.00  0.00           H
ATOM   3179  CH2 TRP   220      25.580  31.860  24.330  1.00  0.00           C
ATOM   3180  HH2 TRP   220      25.810  32.660  23.640  1.00  0.00           H
ATOM   3181  C   TRP   220      25.520  25.640  28.600  1.00  0.00           C
ATOM   3182  O   TRP   220      25.900  24.850  27.790  1.00  0.00           O
ATOM   3183  N   GLY   221      25.030  25.220  29.760  1.00  0.00           N
ATOM   3184  HN  GLY   221      24.840  25.900  30.480  1.00  0.00           H
ATOM   3185  CA  GLY   221      24.670  23.860  30.140  1.00  0.00           C
ATOM   3186  HA1 GLY   221      25.150  23.160  29.470  1.00  0.00           H
ATOM   3187  HA2 GLY   221      25.050  23.810  31.150  1.00  0.00           H
ATOM   3188  C   GLY   221      23.190  23.720  30.240  1.00  0.00           C
ATOM   3189  O   GLY   221      22.440  24.440  29.640  1.00  0.00           O
ATOM   3190  N   GLU   222      22.630  22.830  31.050  1.00  0.00           N
ATOM   3191  HN  GLU   222      23.110  22.270  31.710  1.00  0.00           H
ATOM   3192  CA  GLU   222      21.160  22.730  31.210  1.00  0.00           C
ATOM   3193  HA  GLU   222      20.650  22.860  30.260  1.00  0.00           H
ATOM   3194  CB  GLU   222      20.840  21.290  31.720  1.00  0.00           C
ATOM   3195  HB1 GLU   222      21.320  21.140  32.720  1.00  0.00           H
ATOM   3196  HB2 GLU   222      19.760  21.230  31.920  1.00  0.00           H
ATOM   3197  CG  GLU   222      21.350  20.140  30.850  1.00  0.00           C
ATOM   3198  HG1 GLU   222      20.930  20.160  29.830  1.00  0.00           H
ATOM   3199  HG2 GLU   222      22.460  20.220  30.810  1.00  0.00           H
ATOM   3200  CD  GLU   222      21.230  18.760  31.440  1.00  0.00           C
ATOM   3201  OE1 GLU   222      22.230  18.050  31.690  1.00  0.00           O
ATOM   3202  OE2 GLU   222      20.030  18.380  31.730  1.00  0.00           O
ATOM   3203  C   GLU   222      20.760  23.720  32.300  1.00  0.00           C
ATOM   3204  O   GLU   222      20.990  23.550  33.460  1.00  0.00           O
ATOM   3205  N   GLY   223      20.060  24.730  31.840  1.00  0.00           N
ATOM   3206  HN  GLY   223      19.930  24.760  30.860  1.00  0.00           H
ATOM   3207  CA  GLY   223      19.480  25.830  32.640  1.00  0.00           C
ATOM   3208  HA1 GLY   223      19.140  26.580  31.950  1.00  0.00           H
ATOM   3209  HA2 GLY   223      18.760  25.400  33.330  1.00  0.00           H
ATOM   3210  C   GLY   223      20.610  26.600  33.480  1.00  0.00           C
ATOM   3211  O   GLY   223      21.810  26.560  33.200  1.00  0.00           O
ATOM   3212  N   CYS   224      20.150  27.410  34.430  1.00  0.00           N
ATOM   3213  HN  CYS   224      19.190  27.370  34.670  1.00  0.00           H
ATOM   3214  CA  CYS   224      21.070  28.110  35.290  1.00  0.00           C
ATOM   3215  HA  CYS   224      22.130  28.040  35.060  1.00  0.00           H
ATOM   3216  CB  CYS   224      20.810  29.620  35.340  1.00  0.00           C
ATOM   3217  HB1 CYS   224      19.790  29.780  35.720  1.00  0.00           H
ATOM   3218  HB2 CYS   224      21.440  30.120  36.110  1.00  0.00           H
ATOM   3219  SG  CYS   224      21.200  30.370  33.790  1.00  0.00           S
ATOM   3220  C   CYS   224      20.960  27.600  36.710  1.00  0.00           C
ATOM   3221  O   CYS   224      19.850  27.610  37.200  1.00  0.00           O
ATOM   3222  N   ALA   225      22.030  27.140  37.390  1.00  0.00           N
ATOM   3223  HN  ALA   225      22.940  27.040  36.980  1.00  0.00           H
ATOM   3224  CA  ALA   225      22.050  26.860  38.810  1.00  0.00           C
ATOM   3225  HA  ALA   225      23.020  26.400  38.920  1.00  0.00           H
ATOM   3226  CB  ALA   225      22.010  28.140  39.690  1.00  0.00           C
ATOM   3227  HB1 ALA   225      22.730  28.880  39.290  1.00  0.00           H
ATOM   3228  HB2 ALA   225      20.960  28.500  39.820  1.00  0.00           H
ATOM   3229  HB3 ALA   225      22.360  27.860  40.720  1.00  0.00           H
ATOM   3230  C   ALA   225      21.020  25.820  39.270  1.00  0.00           C
ATOM   3231  O   ALA   225      20.040  26.000  39.970  1.00  0.00           O
ATOM   3232  N   ARG   226      21.260  24.610  38.700  1.00  0.00           N
ATOM   3233  HN  ARG   226      22.150  24.480  38.290  1.00  0.00           H
ATOM   3234  CA  ARG   226      20.410  23.440  38.830  1.00  0.00           C
ATOM   3235  HA  ARG   226      19.400  23.600  39.200  1.00  0.00           H
ATOM   3236  CB  ARG   226      20.300  22.800  37.420  1.00  0.00           C
ATOM   3237  HB1 ARG   226      21.360  22.660  37.130  1.00  0.00           H
ATOM   3238  HB2 ARG   226      19.830  21.790  37.400  1.00  0.00           H
ATOM   3239  CG  ARG   226      19.450  23.550  36.290  1.00  0.00           C
ATOM   3240  HG1 ARG   226      19.950  24.540  36.230  1.00  0.00           H
ATOM   3241  HG2 ARG   226      19.590  23.020  35.320  1.00  0.00           H
ATOM   3242  CD  ARG   226      18.010  23.830  36.630  1.00  0.00           C
ATOM   3243  HD1 ARG   226      17.420  22.890  36.740  1.00  0.00           H
ATOM   3244  HD2 ARG   226      17.800  24.270  37.630  1.00  0.00           H
ATOM   3245  NE  ARG   226      17.370  24.500  35.380  1.00  0.00           N
ATOM   3246  HE  ARG   226      17.430  25.500  35.310  1.00  0.00           H
ATOM   3247  CZ  ARG   226      16.760  23.860  34.390  1.00  0.00           C
ATOM   3248  NH1 ARG   226      16.790  22.560  34.330  1.00  0.00           N
ATOM   3249 1HH1 ARG   226      17.340  22.100  35.040  1.00  0.00           H
ATOM   3250 2HH1 ARG   226      16.290  22.070  33.630  1.00  0.00           H
ATOM   3251  NH2 ARG   226      16.170  24.620  33.500  1.00  0.00           N
ATOM   3252 1HH2 ARG   226      16.120  25.610  33.610  1.00  0.00           H
ATOM   3253 2HH2 ARG   226      15.980  24.270  32.590  1.00  0.00           H
ATOM   3254  C   ARG   226      20.920  22.390  39.910  1.00  0.00           C
ATOM   3255  O   ARG   226      22.130  22.250  40.130  1.00  0.00           O
ATOM   3256  N   LYS   227      20.070  21.570  40.490  1.00  0.00           N
ATOM   3257  HN  LYS   227      19.140  21.540  40.170  1.00  0.00           H
ATOM   3258  CA  LYS   227      20.490  20.510  41.490  1.00  0.00           C
ATOM   3259  HA  LYS   227      21.280  20.970  42.070  1.00  0.00           H
ATOM   3260  CB  LYS   227      19.400  20.180  42.640  1.00  0.00           C
ATOM   3261  HB1 LYS   227      18.510  19.670  42.230  1.00  0.00           H
ATOM   3262  HB2 LYS   227      19.880  19.540  43.410  1.00  0.00           H
ATOM   3263  CG  LYS   227      18.890  21.480  43.280  1.00  0.00           C
ATOM   3264  HG1 LYS   227      19.730  22.010  43.810  1.00  0.00           H
ATOM   3265  HG2 LYS   227      18.540  22.240  42.550  1.00  0.00           H
ATOM   3266  CD  LYS   227      17.860  21.200  44.440  1.00  0.00           C
ATOM   3267  HD1 LYS   227      17.030  20.570  44.050  1.00  0.00           H
ATOM   3268  HD2 LYS   227      18.350  20.550  45.180  1.00  0.00           H
ATOM   3269  CE  LYS   227      17.300  22.420  45.180  1.00  0.00           C
ATOM   3270  HE1 LYS   227      16.950  23.230  44.510  1.00  0.00           H
ATOM   3271  HE2 LYS   227      16.370  22.120  45.720  1.00  0.00           H
ATOM   3272  NZ  LYS   227      18.260  22.990  46.150  1.00  0.00           N
ATOM   3273  HZ1 LYS   227      18.460  22.320  46.930  1.00  0.00           H
ATOM   3274  HZ2 LYS   227      19.190  23.260  45.760  1.00  0.00           H
ATOM   3275  HZ3 LYS   227      17.840  23.810  46.640  1.00  0.00           H
ATOM   3276  C   LYS   227      21.140  19.270  40.870  1.00  0.00           C
ATOM   3277  O   LYS   227      20.690  18.720  39.920  1.00  0.00           O
ATOM   3278  N   GLY   228      22.250  18.780  41.360  1.00  0.00           N
ATOM   3279  HN  GLY   228      22.530  19.020  42.290  1.00  0.00           H
ATOM   3280  CA  GLY   228      22.900  17.580  40.720  1.00  0.00           C
ATOM   3281  HA1 GLY   228      23.690  17.320  41.410  1.00  0.00           H
ATOM   3282  HA2 GLY   228      22.070  16.880  40.690  1.00  0.00           H
ATOM   3283  C   GLY   228      23.530  17.810  39.330  1.00  0.00           C
ATOM   3284  O   GLY   228      23.560  16.950  38.500  1.00  0.00           O
ATOM   3285  N   LYS   229      23.890  19.100  38.980  1.00  0.00           N
ATOM   3286  HN  LYS   229      23.620  19.780  39.650  1.00  0.00           H
ATOM   3287  CA  LYS   229      24.450  19.510  37.690  1.00  0.00           C
ATOM   3288  HA  LYS   229      24.910  18.680  37.170  1.00  0.00           H
ATOM   3289  CB  LYS   229      23.410  20.250  36.740  1.00  0.00           C
ATOM   3290  HB1 LYS   229      23.050  21.200  37.180  1.00  0.00           H
ATOM   3291  HB2 LYS   229      23.890  20.590  35.800  1.00  0.00           H
ATOM   3292  CG  LYS   229      22.130  19.550  36.340  1.00  0.00           C
ATOM   3293  HG1 LYS   229      21.770  19.050  37.260  1.00  0.00           H
ATOM   3294  HG2 LYS   229      21.410  20.360  36.100  1.00  0.00           H
ATOM   3295  CD  LYS   229      22.200  18.470  35.270  1.00  0.00           C
ATOM   3296  HD1 LYS   229      22.360  18.930  34.270  1.00  0.00           H
ATOM   3297  HD2 LYS   229      23.000  17.730  35.480  1.00  0.00           H
ATOM   3298  CE  LYS   229      20.860  17.710  35.240  1.00  0.00           C
ATOM   3299  HE1 LYS   229      20.810  17.030  36.130  1.00  0.00           H
ATOM   3300  HE2 LYS   229      19.950  18.330  35.230  1.00  0.00           H
ATOM   3301  NZ  LYS   229      20.760  16.870  33.980  1.00  0.00           N
ATOM   3302  HZ1 LYS   229      21.320  15.990  34.010  1.00  0.00           H
ATOM   3303  HZ2 LYS   229      19.790  16.570  33.750  1.00  0.00           H
ATOM   3304  HZ3 LYS   229      21.140  17.480  33.230  1.00  0.00           H
ATOM   3305  C   LYS   229      25.560  20.580  37.920  1.00  0.00           C
ATOM   3306  O   LYS   229      25.710  21.090  39.020  1.00  0.00           O
ATOM   3307  N   TYR   230      26.330  20.850  36.800  1.00  0.00           N
ATOM   3308  HN  TYR   230      26.130  20.380  35.940  1.00  0.00           H
ATOM   3309  CA  TYR   230      27.460  21.810  36.730  1.00  0.00           C
ATOM   3310  HA  TYR   230      27.440  22.430  37.610  1.00  0.00           H
ATOM   3311  CB  TYR   230      28.830  21.110  36.580  1.00  0.00           C
ATOM   3312  HB1 TYR   230      28.870  20.550  35.610  1.00  0.00           H
ATOM   3313  HB2 TYR   230      29.670  21.850  36.590  1.00  0.00           H
ATOM   3314  CG  TYR   230      29.110  20.150  37.750  1.00  0.00           C
ATOM   3315  CD1 TYR   230      29.370  20.680  39.020  1.00  0.00           C
ATOM   3316  HD1 TYR   230      29.230  21.720  39.240  1.00  0.00           H
ATOM   3317  CE1 TYR   230      29.530  19.820  40.090  1.00  0.00           C
ATOM   3318  HE1 TYR   230      29.710  20.210  41.070  1.00  0.00           H
ATOM   3319  CZ  TYR   230      29.490  18.380  39.900  1.00  0.00           C
ATOM   3320  OH  TYR   230      29.680  17.530  40.920  1.00  0.00           O
ATOM   3321  HH  TYR   230      29.920  18.070  41.670  1.00  0.00           H
ATOM   3322  CD2 TYR   230      29.130  18.750  37.540  1.00  0.00           C
ATOM   3323  HD2 TYR   230      28.800  18.430  36.560  1.00  0.00           H
ATOM   3324  CE2 TYR   230      29.180  17.910  38.640  1.00  0.00           C
ATOM   3325  HE2 TYR   230      29.110  16.840  38.440  1.00  0.00           H
ATOM   3326  C   TYR   230      27.300  22.700  35.490  1.00  0.00           C
ATOM   3327  O   TYR   230      26.790  22.220  34.460  1.00  0.00           O
ATOM   3328  N   GLY   231      27.770  23.980  35.500  1.00  0.00           N
ATOM   3329  HN  GLY   231      28.030  24.400  36.370  1.00  0.00           H
ATOM   3330  CA  GLY   231      27.890  24.800  34.290  1.00  0.00           C
ATOM   3331  HA1 GLY   231      26.960  24.750  33.750  1.00  0.00           H
ATOM   3332  HA2 GLY   231      28.120  25.790  34.650  1.00  0.00           H
ATOM   3333  C   GLY   231      29.000  24.350  33.380  1.00  0.00           C
ATOM   3334  O   GLY   231      30.000  23.790  33.820  1.00  0.00           O
ATOM   3335  N   ILE   232      28.640  24.510  32.080  1.00  0.00           N
ATOM   3336  HN  ILE   232      27.780  24.970  31.890  1.00  0.00           H
ATOM   3337  CA  ILE   232      29.440  24.010  30.920  1.00  0.00           C
ATOM   3338  HA  ILE   232      30.230  23.390  31.320  1.00  0.00           H
ATOM   3339  CB  ILE   232      28.570  23.320  29.820  1.00  0.00           C
ATOM   3340  HB  ILE   232      27.740  23.950  29.420  1.00  0.00           H
ATOM   3341  CG2 ILE   232      29.550  22.880  28.670  1.00  0.00           C
ATOM   3342 1HG2 ILE   232      29.800  23.680  27.950  1.00  0.00           H
ATOM   3343 2HG2 ILE   232      30.560  22.580  28.990  1.00  0.00           H
ATOM   3344 3HG2 ILE   232      29.140  22.000  28.130  1.00  0.00           H
ATOM   3345  CG1 ILE   232      27.820  22.080  30.380  1.00  0.00           C
ATOM   3346 1HG1 ILE   232      27.120  22.490  31.130  1.00  0.00           H
ATOM   3347 2HG1 ILE   232      27.180  21.600  29.610  1.00  0.00           H
ATOM   3348  CD  ILE   232      28.700  20.910  31.000  1.00  0.00           C
ATOM   3349  HD1 ILE   232      27.920  20.170  31.320  1.00  0.00           H
ATOM   3350  HD2 ILE   232      29.300  20.350  30.270  1.00  0.00           H
ATOM   3351  HD3 ILE   232      29.260  21.370  31.840  1.00  0.00           H
ATOM   3352  C   ILE   232      30.100  25.260  30.300  1.00  0.00           C
ATOM   3353  O   ILE   232      29.440  26.230  29.940  1.00  0.00           O
ATOM   3354  N   TYR   233      31.450  25.210  30.270  1.00  0.00           N
ATOM   3355  HN  TYR   233      32.020  24.470  30.630  1.00  0.00           H
ATOM   3356  CA  TYR   233      32.380  26.160  29.740  1.00  0.00           C
ATOM   3357  HA  TYR   233      31.840  27.020  29.390  1.00  0.00           H
ATOM   3358  CB  TYR   233      33.430  26.600  30.810  1.00  0.00           C
ATOM   3359  HB1 TYR   233      33.980  25.760  31.300  1.00  0.00           H
ATOM   3360  HB2 TYR   233      34.150  27.330  30.410  1.00  0.00           H
ATOM   3361  CG  TYR   233      32.860  27.240  32.010  1.00  0.00           C
ATOM   3362  CD1 TYR   233      32.330  26.440  32.980  1.00  0.00           C
ATOM   3363  HD1 TYR   233      32.350  25.360  32.900  1.00  0.00           H
ATOM   3364  CE1 TYR   233      31.480  27.030  33.920  1.00  0.00           C
ATOM   3365  HE1 TYR   233      30.830  26.410  34.520  1.00  0.00           H
ATOM   3366  CZ  TYR   233      31.300  28.410  34.000  1.00  0.00           C
ATOM   3367  OH  TYR   233      30.450  28.870  34.960  1.00  0.00           O
ATOM   3368  HH  TYR   233      30.110  28.180  35.530  1.00  0.00           H
ATOM   3369  CD2 TYR   233      32.780  28.620  32.040  1.00  0.00           C
ATOM   3370  HD2 TYR   233      33.230  29.140  31.210  1.00  0.00           H
ATOM   3371  CE2 TYR   233      31.990  29.200  33.090  1.00  0.00           C
ATOM   3372  HE2 TYR   233      31.800  30.270  33.040  1.00  0.00           H
ATOM   3373  C   TYR   233      33.120  25.550  28.590  1.00  0.00           C
ATOM   3374  O   TYR   233      33.010  24.380  28.320  1.00  0.00           O
ATOM   3375  N   THR   234      33.830  26.350  27.770  1.00  0.00           N
ATOM   3376  HN  THR   234      33.800  27.330  27.950  1.00  0.00           H
ATOM   3377  CA  THR   234      34.620  25.820  26.660  1.00  0.00           C
ATOM   3378  HA  THR   234      34.720  24.750  26.810  1.00  0.00           H
ATOM   3379  CB  THR   234      34.110  26.040  25.230  1.00  0.00           C
ATOM   3380  HB  THR   234      33.120  25.530  25.190  1.00  0.00           H
ATOM   3381  OG1 THR   234      34.950  25.640  24.160  1.00  0.00           O
ATOM   3382  HG1 THR   234      34.280  25.540  23.470  1.00  0.00           H
ATOM   3383  CG2 THR   234      33.810  27.500  24.990  1.00  0.00           C
ATOM   3384 1HG2 THR   234      33.460  27.600  23.950  1.00  0.00           H
ATOM   3385 2HG2 THR   234      32.990  27.900  25.610  1.00  0.00           H
ATOM   3386 3HG2 THR   234      34.720  28.150  25.000  1.00  0.00           H
ATOM   3387  C   THR   234      36.090  26.340  26.840  1.00  0.00           C
ATOM   3388  O   THR   234      36.190  27.460  27.300  1.00  0.00           O
ATOM   3389  N   LYS   235      37.120  25.480  26.660  1.00  0.00           N
ATOM   3390  HN  LYS   235      36.950  24.560  26.310  1.00  0.00           H
ATOM   3391  CA  LYS   235      38.490  25.860  27.000  1.00  0.00           C
ATOM   3392  HA  LYS   235      38.460  26.730  27.640  1.00  0.00           H
ATOM   3393  CB  LYS   235      39.150  24.620  27.650  1.00  0.00           C
ATOM   3394  HB1 LYS   235      40.040  24.840  28.290  1.00  0.00           H
ATOM   3395  HB2 LYS   235      38.350  24.160  28.270  1.00  0.00           H
ATOM   3396  CG  LYS   235      39.670  23.520  26.640  1.00  0.00           C
ATOM   3397  HG1 LYS   235      38.870  23.170  25.960  1.00  0.00           H
ATOM   3398  HG2 LYS   235      40.350  23.920  25.860  1.00  0.00           H
ATOM   3399  CD  LYS   235      40.300  22.270  27.370  1.00  0.00           C
ATOM   3400  HD1 LYS   235      41.260  22.560  27.840  1.00  0.00           H
ATOM   3401  HD2 LYS   235      39.560  22.220  28.190  1.00  0.00           H
ATOM   3402  CE  LYS   235      40.490  21.020  26.500  1.00  0.00           C
ATOM   3403  HE1 LYS   235      40.930  20.270  27.190  1.00  0.00           H
ATOM   3404  HE2 LYS   235      39.590  20.650  25.970  1.00  0.00           H
ATOM   3405  NZ  LYS   235      41.580  21.230  25.540  1.00  0.00           N
ATOM   3406  HZ1 LYS   235      42.410  21.740  25.900  1.00  0.00           H
ATOM   3407  HZ2 LYS   235      41.940  20.350  25.100  1.00  0.00           H
ATOM   3408  HZ3 LYS   235      41.200  21.780  24.740  1.00  0.00           H
ATOM   3409  C   LYS   235      39.280  26.220  25.710  1.00  0.00           C
ATOM   3410  O   LYS   235      39.070  25.700  24.630  1.00  0.00           O
ATOM   3411  N   VAL   236      40.180  27.150  25.840  1.00  0.00           N
ATOM   3412  HN  VAL   236      40.440  27.690  26.640  1.00  0.00           H
ATOM   3413  CA  VAL   236      40.730  27.750  24.660  1.00  0.00           C
ATOM   3414  HA  VAL   236      40.250  27.480  23.730  1.00  0.00           H
ATOM   3415  CB  VAL   236      40.730  29.290  24.910  1.00  0.00           C
ATOM   3416  HB  VAL   236      41.430  29.820  24.240  1.00  0.00           H
ATOM   3417  CG1 VAL   236      39.320  29.980  24.500  1.00  0.00           C
ATOM   3418 1HG1 VAL   236      38.520  29.700  25.210  1.00  0.00           H
ATOM   3419 2HG1 VAL   236      39.440  31.080  24.440  1.00  0.00           H
ATOM   3420 3HG1 VAL   236      39.160  29.680  23.430  1.00  0.00           H
ATOM   3421  CG2 VAL   236      40.970  29.570  26.390  1.00  0.00           C
ATOM   3422 1HG2 VAL   236      40.080  29.500  27.040  1.00  0.00           H
ATOM   3423 2HG2 VAL   236      41.860  29.030  26.780  1.00  0.00           H
ATOM   3424 3HG2 VAL   236      41.100  30.660  26.550  1.00  0.00           H
ATOM   3425  C   VAL   236      42.200  27.420  24.470  1.00  0.00           C
ATOM   3426  O   VAL   236      42.890  27.910  23.580  1.00  0.00           O
ATOM   3427  N   THR   237      42.690  26.450  25.300  1.00  0.00           N
ATOM   3428  HN  THR   237      42.060  25.890  25.840  1.00  0.00           H
ATOM   3429  CA  THR   237      44.120  25.960  25.320  1.00  0.00           C
ATOM   3430  HA  THR   237      44.620  26.910  25.490  1.00  0.00           H
ATOM   3431  CB  THR   237      44.290  24.870  26.400  1.00  0.00           C
ATOM   3432  HB  THR   237      45.310  24.460  26.490  1.00  0.00           H
ATOM   3433  OG1 THR   237      43.250  23.930  26.310  1.00  0.00           O
ATOM   3434  HG1 THR   237      43.400  23.180  26.880  1.00  0.00           H
ATOM   3435  CG2 THR   237      44.040  25.460  27.820  1.00  0.00           C
ATOM   3436 1HG2 THR   237      44.890  26.080  28.190  1.00  0.00           H
ATOM   3437 2HG2 THR   237      43.050  25.970  27.900  1.00  0.00           H
ATOM   3438 3HG2 THR   237      43.910  24.640  28.550  1.00  0.00           H
ATOM   3439  C   THR   237      44.600  25.390  24.040  1.00  0.00           C
ATOM   3440  O   THR   237      45.640  25.730  23.530  1.00  0.00           O
ATOM   3441  N   ALA   238      43.810  24.540  23.330  1.00  0.00           N
ATOM   3442  HN  ALA   238      43.010  24.090  23.710  1.00  0.00           H
ATOM   3443  CA  ALA   238      44.200  23.980  22.050  1.00  0.00           C
ATOM   3444  HA  ALA   238      45.230  23.660  22.120  1.00  0.00           H
ATOM   3445  CB  ALA   238      43.310  22.820  21.640  1.00  0.00           C
ATOM   3446  HB1 ALA   238      42.210  23.030  21.550  1.00  0.00           H
ATOM   3447  HB2 ALA   238      43.690  22.400  20.680  1.00  0.00           H
ATOM   3448  HB3 ALA   238      43.430  21.990  22.370  1.00  0.00           H
ATOM   3449  C   ALA   238      44.260  25.010  20.980  1.00  0.00           C
ATOM   3450  O   ALA   238      45.040  24.940  20.010  1.00  0.00           O
ATOM   3451  N   PHE   239      43.450  26.110  21.130  1.00  0.00           N
ATOM   3452  HN  PHE   239      42.740  26.120  21.830  1.00  0.00           H
ATOM   3453  CA  PHE   239      43.330  27.070  20.070  1.00  0.00           C
ATOM   3454  HA  PHE   239      43.660  26.690  19.110  1.00  0.00           H
ATOM   3455  CB  PHE   239      41.840  27.480  19.870  1.00  0.00           C
ATOM   3456  HB1 PHE   239      41.540  28.240  20.630  1.00  0.00           H
ATOM   3457  HB2 PHE   239      41.690  27.880  18.850  1.00  0.00           H
ATOM   3458  CG  PHE   239      40.930  26.200  20.010  1.00  0.00           C
ATOM   3459  CD1 PHE   239      41.160  25.250  19.050  1.00  0.00           C
ATOM   3460  HD1 PHE   239      42.010  25.360  18.390  1.00  0.00           H
ATOM   3461  CE1 PHE   239      40.390  24.050  18.990  1.00  0.00           C
ATOM   3462  HE1 PHE   239      40.630  23.300  18.260  1.00  0.00           H
ATOM   3463  CZ  PHE   239      39.320  23.850  19.850  1.00  0.00           C
ATOM   3464  HZ  PHE   239      38.760  22.940  19.810  1.00  0.00           H
ATOM   3465  CD2 PHE   239      39.780  26.080  20.800  1.00  0.00           C
ATOM   3466  HD2 PHE   239      39.540  26.860  21.500  1.00  0.00           H
ATOM   3467  CE2 PHE   239      39.010  24.950  20.650  1.00  0.00           C
ATOM   3468  HE2 PHE   239      38.160  24.900  21.320  1.00  0.00           H
ATOM   3469  C   PHE   239      44.150  28.310  20.310  1.00  0.00           C
ATOM   3470  O   PHE   239      43.950  29.360  19.750  1.00  0.00           O
ATOM   3471  N   LEU   240      45.040  28.180  21.280  1.00  0.00           N
ATOM   3472  HN  LEU   240      45.180  27.300  21.730  1.00  0.00           H
ATOM   3473  CA  LEU   240      45.790  29.310  21.790  1.00  0.00           C
ATOM   3474  HA  LEU   240      45.100  30.060  22.140  1.00  0.00           H
ATOM   3475  CB  LEU   240      46.520  28.690  23.040  1.00  0.00           C
ATOM   3476  HB1 LEU   240      45.710  28.420  23.770  1.00  0.00           H
ATOM   3477  HB2 LEU   240      47.010  27.760  22.680  1.00  0.00           H
ATOM   3478  CG  LEU   240      47.600  29.530  23.830  1.00  0.00           C
ATOM   3479  HG  LEU   240      47.680  29.050  24.830  1.00  0.00           H
ATOM   3480  CD1 LEU   240      49.020  29.500  23.240  1.00  0.00           C
ATOM   3481 1HD1 LEU   240      49.160  30.290  22.470  1.00  0.00           H
ATOM   3482 2HD1 LEU   240      49.750  29.840  24.010  1.00  0.00           H
ATOM   3483 3HD1 LEU   240      49.300  28.510  22.840  1.00  0.00           H
ATOM   3484  CD2 LEU   240      47.210  31.000  24.100  1.00  0.00           C
ATOM   3485 1HD2 LEU   240      47.320  31.590  23.160  1.00  0.00           H
ATOM   3486 2HD2 LEU   240      46.170  31.020  24.450  1.00  0.00           H
ATOM   3487 3HD2 LEU   240      47.880  31.490  24.840  1.00  0.00           H
ATOM   3488  C   LEU   240      46.830  29.900  20.770  1.00  0.00           C
ATOM   3489  O   LEU   240      46.950  31.080  20.590  1.00  0.00           O
ATOM   3490  N   LYS   241      47.510  29.060  20.050  1.00  0.00           N
ATOM   3491  HN  LYS   241      47.650  28.130  20.370  1.00  0.00           H
ATOM   3492  CA  LYS   241      48.200  29.460  18.870  1.00  0.00           C
ATOM   3493  HA  LYS   241      48.850  30.240  19.230  1.00  0.00           H
ATOM   3494  CB  LYS   241      49.160  28.360  18.260  1.00  0.00           C
ATOM   3495  HB1 LYS   241      48.560  27.450  18.060  1.00  0.00           H
ATOM   3496  HB2 LYS   241      49.590  28.800  17.330  1.00  0.00           H
ATOM   3497  CG  LYS   241      50.400  27.930  19.050  1.00  0.00           C
ATOM   3498  HG1 LYS   241      50.090  27.490  20.010  1.00  0.00           H
ATOM   3499  HG2 LYS   241      51.040  27.190  18.530  1.00  0.00           H
ATOM   3500  CD  LYS   241      51.340  29.020  19.470  1.00  0.00           C
ATOM   3501  HD1 LYS   241      50.770  29.780  20.040  1.00  0.00           H
ATOM   3502  HD2 LYS   241      52.080  28.540  20.150  1.00  0.00           H
ATOM   3503  CE  LYS   241      52.010  29.790  18.280  1.00  0.00           C
ATOM   3504  HE1 LYS   241      52.380  29.000  17.590  1.00  0.00           H
ATOM   3505  HE2 LYS   241      51.280  30.250  17.580  1.00  0.00           H
ATOM   3506  NZ  LYS   241      52.980  30.840  18.680  1.00  0.00           N
ATOM   3507  HZ1 LYS   241      53.730  30.430  19.290  1.00  0.00           H
ATOM   3508  HZ2 LYS   241      53.380  31.310  17.840  1.00  0.00           H
ATOM   3509  HZ3 LYS   241      52.510  31.610  19.180  1.00  0.00           H
ATOM   3510  C   LYS   241      47.380  30.220  17.770  1.00  0.00           C
ATOM   3511  O   LYS   241      47.860  31.160  17.170  1.00  0.00           O
ATOM   3512  N   TRP   242      46.110  29.760  17.530  1.00  0.00           N
ATOM   3513  HN  TRP   242      45.780  29.100  18.200  1.00  0.00           H
ATOM   3514  CA  TRP   242      45.260  30.570  16.700  1.00  0.00           C
ATOM   3515  HA  TRP   242      45.710  30.710  15.730  1.00  0.00           H
ATOM   3516  CB  TRP   242      43.910  29.750  16.370  1.00  0.00           C
ATOM   3517  HB1 TRP   242      44.280  28.850  15.820  1.00  0.00           H
ATOM   3518  HB2 TRP   242      43.330  29.450  17.270  1.00  0.00           H
ATOM   3519  CG  TRP   242      42.950  30.520  15.460  1.00  0.00           C
ATOM   3520  CD1 TRP   242      42.720  30.300  14.120  1.00  0.00           C
ATOM   3521  HD1 TRP   242      43.360  29.620  13.580  1.00  0.00           H
ATOM   3522  NE1 TRP   242      41.640  31.090  13.750  1.00  0.00           N
ATOM   3523  HE1 TRP   242      41.420  31.600  12.950  1.00  0.00           H
ATOM   3524  CE2 TRP   242      41.090  31.750  14.840  1.00  0.00           C
ATOM   3525  CD2 TRP   242      41.890  31.430  15.940  1.00  0.00           C
ATOM   3526  CE3 TRP   242      41.500  31.950  17.220  1.00  0.00           C
ATOM   3527  HE3 TRP   242      42.210  31.710  18.010  1.00  0.00           H
ATOM   3528  CZ3 TRP   242      40.450  32.830  17.270  1.00  0.00           C
ATOM   3529  HZ3 TRP   242      40.200  33.260  18.230  1.00  0.00           H
ATOM   3530  CZ2 TRP   242      39.900  32.470  14.950  1.00  0.00           C
ATOM   3531  HZ2 TRP   242      39.310  32.620  14.060  1.00  0.00           H
ATOM   3532  CH2 TRP   242      39.620  33.060  16.160  1.00  0.00           C
ATOM   3533  HH2 TRP   242      38.750  33.660  16.360  1.00  0.00           H
ATOM   3534  C   TRP   242      44.880  31.910  17.300  1.00  0.00           C
ATOM   3535  O   TRP   242      44.840  32.980  16.670  1.00  0.00           O
ATOM   3536  N   ILE   243      44.540  32.030  18.630  1.00  0.00           N
ATOM   3537  HN  ILE   243      44.430  31.250  19.260  1.00  0.00           H
ATOM   3538  CA  ILE   243      44.460  33.310  19.350  1.00  0.00           C
ATOM   3539  HA  ILE   243      43.630  33.880  18.960  1.00  0.00           H
ATOM   3540  CB  ILE   243      44.100  33.120  20.870  1.00  0.00           C
ATOM   3541  HB  ILE   243      44.700  32.440  21.510  1.00  0.00           H
ATOM   3542  CG2 ILE   243      43.900  34.540  21.580  1.00  0.00           C
ATOM   3543 1HG2 ILE   243      43.530  34.550  22.620  1.00  0.00           H
ATOM   3544 2HG2 ILE   243      44.860  35.100  21.590  1.00  0.00           H
ATOM   3545 3HG2 ILE   243      43.070  35.120  21.110  1.00  0.00           H
ATOM   3546  CG1 ILE   243      42.730  32.410  20.950  1.00  0.00           C
ATOM   3547 1HG1 ILE   243      41.990  33.080  20.480  1.00  0.00           H
ATOM   3548 2HG1 ILE   243      42.840  31.490  20.340  1.00  0.00           H
ATOM   3549  CD  ILE   243      42.300  31.870  22.280  1.00  0.00           C
ATOM   3550  HD1 ILE   243      43.020  31.260  22.860  1.00  0.00           H
ATOM   3551  HD2 ILE   243      41.900  32.660  22.950  1.00  0.00           H
ATOM   3552  HD3 ILE   243      41.460  31.170  22.080  1.00  0.00           H
ATOM   3553  C   ILE   243      45.740  34.180  19.140  1.00  0.00           C
ATOM   3554  O   ILE   243      45.630  35.280  18.610  1.00  0.00           O
ATOM   3555  N   ASP   244      46.940  33.650  19.550  1.00  0.00           N
ATOM   3556  HN  ASP   244      47.000  32.760  20.000  1.00  0.00           H
ATOM   3557  CA  ASP   244      48.250  34.240  19.410  1.00  0.00           C
ATOM   3558  HA  ASP   244      48.310  35.110  20.050  1.00  0.00           H
ATOM   3559  CB  ASP   244      49.300  33.240  19.900  1.00  0.00           C
ATOM   3560  HB1 ASP   244      48.950  32.810  20.860  1.00  0.00           H
ATOM   3561  HB2 ASP   244      49.200  32.450  19.140  1.00  0.00           H
ATOM   3562  CG  ASP   244      50.760  33.630  19.940  1.00  0.00           C
ATOM   3563  OD1 ASP   244      51.600  32.700  20.130  1.00  0.00           O
ATOM   3564  OD2 ASP   244      51.050  34.850  19.870  1.00  0.00           O
ATOM   3565  C   ASP   244      48.500  34.760  18.020  1.00  0.00           C
ATOM   3566  O   ASP   244      48.820  35.920  17.760  1.00  0.00           O
ATOM   3567  N   ARG   245      48.350  33.930  17.010  1.00  0.00           N
ATOM   3568  HN  ARG   245      48.080  32.990  17.130  1.00  0.00           H
ATOM   3569  CA  ARG   245      48.530  34.310  15.630  1.00  0.00           C
ATOM   3570  HA  ARG   245      49.500  34.780  15.600  1.00  0.00           H
ATOM   3571  CB  ARG   245      48.640  33.110  14.610  1.00  0.00           C
ATOM   3572  HB1 ARG   245      47.640  32.610  14.680  1.00  0.00           H
ATOM   3573  HB2 ARG   245      48.790  33.460  13.560  1.00  0.00           H
ATOM   3574  CG  ARG   245      49.880  32.290  14.760  1.00  0.00           C
ATOM   3575  HG1 ARG   245      49.740  31.720  15.710  1.00  0.00           H
ATOM   3576  HG2 ARG   245      49.990  31.530  13.960  1.00  0.00           H
ATOM   3577  CD  ARG   245      51.290  33.010  14.830  1.00  0.00           C
ATOM   3578  HD1 ARG   245      51.220  33.750  15.650  1.00  0.00           H
ATOM   3579  HD2 ARG   245      52.010  32.200  15.080  1.00  0.00           H
ATOM   3580  NE  ARG   245      51.580  33.610  13.460  1.00  0.00           N
ATOM   3581  HE  ARG   245      51.040  33.430  12.640  1.00  0.00           H
ATOM   3582  CZ  ARG   245      52.720  34.230  13.200  1.00  0.00           C
ATOM   3583  NH1 ARG   245      53.750  34.280  14.080  1.00  0.00           N
ATOM   3584 1HH1 ARG   245      53.720  33.730  14.920  1.00  0.00           H
ATOM   3585 2HH1 ARG   245      54.610  34.630  13.690  1.00  0.00           H
ATOM   3586  NH2 ARG   245      52.940  34.930  12.100  1.00  0.00           N
ATOM   3587 1HH2 ARG   245      52.180  34.930  11.460  1.00  0.00           H
ATOM   3588 2HH2 ARG   245      53.780  35.460  11.910  1.00  0.00           H
ATOM   3589  C   ARG   245      47.510  35.380  15.070  1.00  0.00           C
ATOM   3590  O   ARG   245      47.790  36.170  14.130  1.00  0.00           O
ATOM   3591  N   SER   246      46.230  35.470  15.710  1.00  0.00           N
ATOM   3592  HN  SER   246      46.020  34.810  16.420  1.00  0.00           H
ATOM   3593  CA  SER   246      45.230  36.520  15.320  1.00  0.00           C
ATOM   3594  HA  SER   246      45.080  36.530  14.250  1.00  0.00           H
ATOM   3595  CB  SER   246      43.810  36.360  15.860  1.00  0.00           C
ATOM   3596  HB1 SER   246      43.690  36.500  16.950  1.00  0.00           H
ATOM   3597  HB2 SER   246      43.030  37.070  15.510  1.00  0.00           H
ATOM   3598  OG  SER   246      43.140  35.110  15.500  1.00  0.00           O
ATOM   3599  HG1 SER   246      43.480  34.350  15.990  1.00  0.00           H
ATOM   3600  C   SER   246      45.720  37.900  15.570  1.00  0.00           C
ATOM   3601  O   SER   246      45.390  38.860  14.940  1.00  0.00           O
ATOM   3602  N   MET   247      46.490  37.990  16.680  1.00  0.00           N
ATOM   3603  HN  MET   247      46.650  37.190  17.250  1.00  0.00           H
ATOM   3604  CA  MET   247      47.100  39.170  17.110  1.00  0.00           C
ATOM   3605  HA  MET   247      46.480  40.030  16.910  1.00  0.00           H
ATOM   3606  CB  MET   247      47.180  39.070  18.600  1.00  0.00           C
ATOM   3607  HB1 MET   247      47.840  38.250  18.970  1.00  0.00           H
ATOM   3608  HB2 MET   247      47.770  39.960  18.910  1.00  0.00           H
ATOM   3609  CG  MET   247      45.860  39.090  19.380  1.00  0.00           C
ATOM   3610  HG1 MET   247      45.240  39.910  19.000  1.00  0.00           H
ATOM   3611  HG2 MET   247      45.360  38.090  19.350  1.00  0.00           H
ATOM   3612  SD  MET   247      45.980  39.470  21.180  1.00  0.00           S
ATOM   3613  CE  MET   247      46.730  37.980  21.630  1.00  0.00           C
ATOM   3614  HE1 MET   247      47.840  38.040  21.610  1.00  0.00           H
ATOM   3615  HE2 MET   247      46.470  37.770  22.690  1.00  0.00           H
ATOM   3616  HE3 MET   247      46.450  37.040  21.090  1.00  0.00           H
ATOM   3617  C   MET   247      48.390  39.560  16.380  1.00  0.00           C
ATOM   3618  O   MET   247      49.160  40.380  16.800  1.00  0.00           O
ATOM   3619  N   LYS   248      48.820  38.760  15.370  1.00  0.00           N
ATOM   3620  HN  LYS   248      48.250  38.010  15.020  1.00  0.00           H
ATOM   3621  CA  LYS   248      50.120  38.820  14.780  1.00  0.00           C
ATOM   3622  HA  LYS   248      50.660  39.580  15.330  1.00  0.00           H
ATOM   3623  CB  LYS   248      51.020  37.560  15.110  1.00  0.00           C
ATOM   3624  HB1 LYS   248      50.530  36.580  14.910  1.00  0.00           H
ATOM   3625  HB2 LYS   248      51.900  37.380  14.440  1.00  0.00           H
ATOM   3626  CG  LYS   248      51.470  37.500  16.580  1.00  0.00           C
ATOM   3627  HG1 LYS   248      52.080  38.400  16.780  1.00  0.00           H
ATOM   3628  HG2 LYS   248      50.540  37.610  17.180  1.00  0.00           H
ATOM   3629  CD  LYS   248      52.350  36.240  16.770  1.00  0.00           C
ATOM   3630  HD1 LYS   248      51.880  35.240  16.880  1.00  0.00           H
ATOM   3631  HD2 LYS   248      53.040  36.200  15.910  1.00  0.00           H
ATOM   3632  CE  LYS   248      53.200  36.390  18.020  1.00  0.00           C
ATOM   3633  HE1 LYS   248      54.020  37.110  18.110  1.00  0.00           H
ATOM   3634  HE2 LYS   248      52.510  36.780  18.800  1.00  0.00           H
ATOM   3635  NZ  LYS   248      53.530  35.120  18.680  1.00  0.00           N
ATOM   3636  HZ1 LYS   248      54.210  35.190  19.460  1.00  0.00           H
ATOM   3637  HZ2 LYS   248      52.600  34.830  19.010  1.00  0.00           H
ATOM   3638  HZ3 LYS   248      53.870  34.490  17.920  1.00  0.00           H
ATOM   3639  C   LYS   248      50.090  38.960  13.280  1.00  0.00           C
ATOM   3640  O   LYS   248      49.390  38.320  12.480  1.00  0.00           O
ATOM   3641  N   THR   249      50.900  39.950  12.810  1.00  0.00           N
ATOM   3642  HN  THR   249      51.480  40.530  13.390  1.00  0.00           H
ATOM   3643  CA  THR   249      51.230  40.140  11.420  1.00  0.00           C
ATOM   3644  HA  THR   249      50.530  39.750  10.700  1.00  0.00           H
ATOM   3645  CB  THR   249      51.370  41.650  11.270  1.00  0.00           C
ATOM   3646  HB  THR   249      52.090  42.090  11.980  1.00  0.00           H
ATOM   3647  OG1 THR   249      50.070  42.300  11.400  1.00  0.00           O
ATOM   3648  HG1 THR   249      49.650  41.840  12.130  1.00  0.00           H
ATOM   3649  CG2 THR   249      51.890  41.950   9.820  1.00  0.00           C
ATOM   3650 1HG2 THR   249      52.840  41.480   9.510  1.00  0.00           H
ATOM   3651 2HG2 THR   249      51.030  41.720   9.160  1.00  0.00           H
ATOM   3652 3HG2 THR   249      51.960  43.050   9.830  1.00  0.00           H
ATOM   3653  C   THR   249      52.560  39.400  11.140  1.00  0.00           C
ATOM   3654  OT1 THR   249      53.630  39.690  11.730  1.00  0.00           O
ATOM   3655  OT2 THR   249      52.560  38.590  10.180  1.00  0.00           O
ATOM   3656 CAL  CAL  1244      30.760  25.140  16.070  1.00  0.00          Ca
ATOM   3657 CAL  CAL  1245      56.130  15.570  -4.690  1.00  0.00          Ca
ATOM   3658  C1  RIV  1246      21.610  23.980  26.290  1.00  0.00           C
ATOM   3659  N2  RIV  1246      22.370  24.370  25.150  1.00  0.00           N
ATOM   3660  C3  RIV  1246      22.220  22.800  27.040  1.00  0.00           C
ATOM   3661  C4  RIV  1246      23.120  23.380  24.550  1.00  0.00           C
ATOM   3662  O5  RIV  1246      22.300  21.720  26.140  1.00  0.00           O
ATOM   3663  C6  RIV  1246      23.310  22.090  25.170  1.00  0.00           C
ATOM   3664  C7  RIV  1246      21.560  28.110  23.390  1.00  0.00           C
ATOM   3665  C8  RIV  1246      20.520  27.260  23.920  1.00  0.00           C
ATOM   3666  C9  RIV  1246      22.870  27.700  23.490  1.00  0.00           C
ATOM   3667  C10 RIV  1246      20.770  26.070  24.600  1.00  0.00           C
ATOM   3668  C11 RIV  1246      23.180  26.490  23.980  1.00  0.00           C
ATOM   3669  C12 RIV  1246      22.120  25.650  24.560  1.00  0.00           C
ATOM   3670  O13 RIV  1246      23.760  23.620  23.530  1.00  0.00           O
ATOM   3671  N14 RIV  1246      21.330  29.450  22.860  1.00  0.00           N
ATOM   3672  C15 RIV  1246      20.060  29.850  22.370  1.00  0.00           C
ATOM   3673  C16 RIV  1246      22.190  30.570  23.220  1.00  0.00           C
ATOM   3674  O17 RIV  1246      20.120  31.230  22.480  1.00  0.00           O
ATOM   3675  C18 RIV  1246      21.240  31.630  23.290  1.00  0.00           C
ATOM   3676  O19 RIV  1246      19.230  29.130  21.860  1.00  0.00           O
ATOM   3677  C20 RIV  1246      20.740  31.890  24.720  1.00  0.00           C
ATOM   3678  N21 RIV  1246      19.580  32.680  24.730  1.00  0.00           N
ATOM   3679  C22 RIV  1246      18.630  32.920  25.610  1.00  0.00           C
ATOM   3680  S23 RIV  1246      19.460  31.110  27.650  1.00  0.00           S
ATOM   3681  C24 RIV  1246      18.540  31.060  29.060  1.00  0.00           C
ATOM   3682  C25 RIV  1246      18.460  32.310  26.990  1.00  0.00           C
ATOM   3683  C26 RIV  1246      17.390  31.840  28.970  1.00  0.00           C
ATOM   3684  C27 RIV  1246      17.350  32.570  27.810  1.00  0.00           C
ATOM   3685  O28 RIV  1246      17.720  33.670  25.180  1.00  0.00           O
ATOM   3686 CL   RIV  1246      18.730  29.890  30.340  1.00  0.00          Cl
ATOM   3687  H11 RIV  1246      20.580  23.640  26.090  1.00  0.00           H
ATOM   3688  H12 RIV  1246      21.610  24.860  26.970  1.00  0.00           H
ATOM   3689  H31 RIV  1246      23.200  23.010  27.510  1.00  0.00           H
ATOM   3690  H32 RIV  1246      21.570  22.380  27.850  1.00  0.00           H
ATOM   3691  H61 RIV  1246      24.330  22.060  25.590  1.00  0.00           H
ATOM   3692  H62 RIV  1246      23.210  21.320  24.370  1.00  0.00           H
ATOM   3693  H8  RIV  1246      19.470  27.500  23.810  1.00  0.00           H
ATOM   3694  H9  RIV  1246      23.700  28.200  23.030  1.00  0.00           H
ATOM   3695  H10 RIV  1246      19.940  25.500  24.970  1.00  0.00           H
ATOM   3696  H1  RIV  1246      24.180  26.080  23.980  1.00  0.00           H
ATOM   3697 1H16 RIV  1246      22.710  30.360  24.170  1.00  0.00           H
ATOM   3698 2H16 RIV  1246      22.970  30.690  22.440  1.00  0.00           H
ATOM   3699  H18 RIV  1246      21.620  32.540  22.810  1.00  0.00           H
ATOM   3700 1H20 RIV  1246      21.570  32.310  25.330  1.00  0.00           H
ATOM   3701 2H20 RIV  1246      20.540  30.920  25.240  1.00  0.00           H
ATOM   3702  H21 RIV  1246      19.360  33.090  23.840  1.00  0.00           H
ATOM   3703  H26 RIV  1246      16.610  31.860  29.720  1.00  0.00           H
ATOM   3704  H27 RIV  1246      16.600  33.220  27.410  1.00  0.00           H
ATOM   3705 CL    CL  9426     193.230 313.340-131.560  1.00  0.00          Cl
ATOM   3706 CL    CL  9427     449.330-105.200-184.380  1.00  0.00          Cl
ATOM   3707 CL    CL  9428     254.820 135.190 232.260  1.00  0.00          Cl
ATOM   3708 CL    CL  9429     167.820 198.230  37.750  1.00  0.00          Cl
ATOM   3709 CL    CL  9430     101.670  40.440 -22.970  1.00  0.00          Cl
TER
ENDMDL
