# Supplementary material for: Unexpected Dynamic Binding May Rescue the Binding Affinity of Rivaroxaban in a Mutant of Coagulation Factor X
Source: Front Mol Biosci. 2022 May 5;9:877170. doi: 10.3389/fmolb.2022.877170 (PMC9117642; doi:10.3389/fmolb.2022.877170)
Supplement: Supplementary file 4 [file DataSheet1.ZIP › SM-structures/clustering/trajectories_concatenated Y99C/c4.pdb]

REMARK    GENERATED BY TRJCONV
TITLE     HYDROLASE in water t= 50000.00000
REMARK    THIS IS A SIMULATION BOX
CRYST1   68.702   69.229   58.576  90.00  90.00  90.00 P 1           1
MODEL        1
ATOM      1  N   ILE    16      25.490  36.980  36.670  1.00  0.00           N
ATOM      2  H1  ILE    16      24.550  36.750  36.320  1.00  0.00           H
ATOM      3  H2  ILE    16      25.470  37.920  37.130  1.00  0.00           H
ATOM      4  H3  ILE    16      25.980  37.010  35.760  1.00  0.00           H
ATOM      5  CA  ILE    16      25.990  35.840  37.560  1.00  0.00           C
ATOM      6  HA  ILE    16      25.990  34.980  36.900  1.00  0.00           H
ATOM      7  CB  ILE    16      27.290  36.090  38.310  1.00  0.00           C
ATOM      8  HB  ILE    16      27.180  36.960  38.970  1.00  0.00           H
ATOM      9  CG2 ILE    16      27.620  34.840  39.140  1.00  0.00           C
ATOM     10 1HG2 ILE    16      28.660  34.900  39.530  1.00  0.00           H
ATOM     11 2HG2 ILE    16      27.030  34.860  40.070  1.00  0.00           H
ATOM     12 3HG2 ILE    16      27.610  33.870  38.600  1.00  0.00           H
ATOM     13  CG1 ILE    16      28.390  36.480  37.400  1.00  0.00           C
ATOM     14 1HG1 ILE    16      27.990  37.310  36.790  1.00  0.00           H
ATOM     15 2HG1 ILE    16      29.230  36.920  37.970  1.00  0.00           H
ATOM     16  CD  ILE    16      29.030  35.250  36.600  1.00  0.00           C
ATOM     17  HD1 ILE    16      28.260  34.620  36.100  1.00  0.00           H
ATOM     18  HD2 ILE    16      29.790  35.660  35.900  1.00  0.00           H
ATOM     19  HD3 ILE    16      29.430  34.540  37.360  1.00  0.00           H
ATOM     20  C   ILE    16      24.940  35.510  38.660  1.00  0.00           C
ATOM     21  O   ILE    16      24.480  36.480  39.290  1.00  0.00           O
ATOM     22  N   VAL    17      24.510  34.270  38.920  1.00  0.00           N
ATOM     23  HN  VAL    17      24.720  33.550  38.260  1.00  0.00           H
ATOM     24  CA  VAL    17      23.730  33.880  40.060  1.00  0.00           C
ATOM     25  HA  VAL    17      23.030  34.670  40.230  1.00  0.00           H
ATOM     26  CB  VAL    17      23.150  32.570  39.770  1.00  0.00           C
ATOM     27  HB  VAL    17      23.850  31.730  39.600  1.00  0.00           H
ATOM     28  CG1 VAL    17      22.240  32.180  40.970  1.00  0.00           C
ATOM     29 1HG1 VAL    17      21.610  31.300  40.740  1.00  0.00           H
ATOM     30 2HG1 VAL    17      22.770  31.890  41.890  1.00  0.00           H
ATOM     31 3HG1 VAL    17      21.590  33.020  41.300  1.00  0.00           H
ATOM     32  CG2 VAL    17      22.370  32.530  38.440  1.00  0.00           C
ATOM     33 1HG2 VAL    17      21.560  33.290  38.340  1.00  0.00           H
ATOM     34 2HG2 VAL    17      23.140  32.650  37.650  1.00  0.00           H
ATOM     35 3HG2 VAL    17      21.980  31.480  38.400  1.00  0.00           H
ATOM     36  C   VAL    17      24.660  33.770  41.250  1.00  0.00           C
ATOM     37  O   VAL    17      25.600  32.980  41.130  1.00  0.00           O
ATOM     38  N   GLY    18      24.410  34.560  42.250  1.00  0.00           N
ATOM     39  HN  GLY    18      23.730  35.280  42.120  1.00  0.00           H
ATOM     40  CA  GLY    18      25.280  34.830  43.370  1.00  0.00           C
ATOM     41  HA1 GLY    18      24.840  35.630  43.950  1.00  0.00           H
ATOM     42  HA2 GLY    18      25.410  33.920  43.940  1.00  0.00           H
ATOM     43  C   GLY    18      26.620  35.410  43.080  1.00  0.00           C
ATOM     44  O   GLY    18      26.750  36.400  42.360  1.00  0.00           O
ATOM     45  N   GLY    19      27.780  34.830  43.590  1.00  0.00           N
ATOM     46  HN  GLY    19      27.700  34.150  44.320  1.00  0.00           H
ATOM     47  CA  GLY    19      29.080  35.390  43.340  1.00  0.00           C
ATOM     48  HA1 GLY    19      29.860  34.640  43.460  1.00  0.00           H
ATOM     49  HA2 GLY    19      29.110  35.610  42.280  1.00  0.00           H
ATOM     50  C   GLY    19      29.260  36.530  44.160  1.00  0.00           C
ATOM     51  O   GLY    19      28.420  36.830  45.030  1.00  0.00           O
ATOM     52  N   GLN    20      30.450  37.170  44.050  1.00  0.00           N
ATOM     53  HN  GLN    20      31.100  36.920  43.340  1.00  0.00           H
ATOM     54  CA  GLN    20      30.910  38.260  44.880  1.00  0.00           C
ATOM     55  HA  GLN    20      30.080  38.460  45.550  1.00  0.00           H
ATOM     56  CB  GLN    20      32.260  37.800  45.560  1.00  0.00           C
ATOM     57  HB1 GLN    20      32.960  37.780  44.700  1.00  0.00           H
ATOM     58  HB2 GLN    20      32.680  38.640  46.170  1.00  0.00           H
ATOM     59  CG  GLN    20      32.340  36.480  46.220  1.00  0.00           C
ATOM     60  HG1 GLN    20      32.080  35.720  45.440  1.00  0.00           H
ATOM     61  HG2 GLN    20      33.330  36.210  46.650  1.00  0.00           H
ATOM     62  CD  GLN    20      31.440  36.420  47.470  1.00  0.00           C
ATOM     63  OE1 GLN    20      30.480  35.650  47.600  1.00  0.00           O
ATOM     64  NE2 GLN    20      31.830  37.370  48.390  1.00  0.00           N
ATOM     65 1HE2 GLN    20      32.690  37.880  48.370  1.00  0.00           H
ATOM     66 2HE2 GLN    20      31.160  37.640  49.090  1.00  0.00           H
ATOM     67  C   GLN    20      31.140  39.500  44.100  1.00  0.00           C
ATOM     68  O   GLN    20      31.810  39.450  43.030  1.00  0.00           O
ATOM     69  N   GLU    21      30.620  40.660  44.450  1.00  0.00           N
ATOM     70  HN  GLU    21      29.990  40.630  45.230  1.00  0.00           H
ATOM     71  CA  GLU    21      30.850  42.020  43.910  1.00  0.00           C
ATOM     72  HA  GLU    21      30.480  42.020  42.900  1.00  0.00           H
ATOM     73  CB  GLU    21      30.200  43.080  44.700  1.00  0.00           C
ATOM     74  HB1 GLU    21      30.550  42.830  45.730  1.00  0.00           H
ATOM     75  HB2 GLU    21      30.520  44.070  44.340  1.00  0.00           H
ATOM     76  CG  GLU    21      28.670  42.950  44.640  1.00  0.00           C
ATOM     77  HG1 GLU    21      28.380  43.100  43.570  1.00  0.00           H
ATOM     78  HG2 GLU    21      28.300  41.930  44.890  1.00  0.00           H
ATOM     79  CD  GLU    21      28.040  43.980  45.600  1.00  0.00           C
ATOM     80  OE1 GLU    21      27.570  44.970  45.010  1.00  0.00           O
ATOM     81  OE2 GLU    21      27.940  43.820  46.830  1.00  0.00           O
ATOM     82  C   GLU    21      32.300  42.400  43.770  1.00  0.00           C
ATOM     83  O   GLU    21      32.960  42.650  44.820  1.00  0.00           O
ATOM     84  N   CYS    22      32.770  42.520  42.520  1.00  0.00           N
ATOM     85  HN  CYS    22      32.230  42.300  41.720  1.00  0.00           H
ATOM     86  CA  CYS    22      34.040  43.120  42.180  1.00  0.00           C
ATOM     87  HA  CYS    22      34.780  42.440  42.540  1.00  0.00           H
ATOM     88  CB  CYS    22      34.240  43.130  40.730  1.00  0.00           C
ATOM     89  HB1 CYS    22      33.500  43.780  40.200  1.00  0.00           H
ATOM     90  HB2 CYS    22      35.230  43.600  40.550  1.00  0.00           H
ATOM     91  SG  CYS    22      34.290  41.450  39.980  1.00  0.00           S
ATOM     92  C   CYS    22      34.290  44.510  42.630  1.00  0.00           C
ATOM     93  O   CYS    22      33.560  45.430  42.190  1.00  0.00           O
ATOM     94  N   LYS    23      35.310  44.770  43.470  1.00  0.00           N
ATOM     95  HN  LYS    23      35.850  44.000  43.780  1.00  0.00           H
ATOM     96  CA  LYS    23      35.790  46.050  43.860  1.00  0.00           C
ATOM     97  HA  LYS    23      34.960  46.700  44.070  1.00  0.00           H
ATOM     98  CB  LYS    23      36.670  45.950  45.210  1.00  0.00           C
ATOM     99  HB1 LYS    23      37.540  45.280  45.020  1.00  0.00           H
ATOM    100  HB2 LYS    23      37.020  46.950  45.540  1.00  0.00           H
ATOM    101  CG  LYS    23      35.840  45.500  46.420  1.00  0.00           C
ATOM    102  HG1 LYS    23      34.850  46.000  46.560  1.00  0.00           H
ATOM    103  HG2 LYS    23      35.520  44.480  46.150  1.00  0.00           H
ATOM    104  CD  LYS    23      36.610  45.400  47.740  1.00  0.00           C
ATOM    105  HD1 LYS    23      36.960  46.420  48.000  1.00  0.00           H
ATOM    106  HD2 LYS    23      35.920  45.060  48.550  1.00  0.00           H
ATOM    107  CE  LYS    23      37.880  44.490  47.700  1.00  0.00           C
ATOM    108  HE1 LYS    23      38.600  44.720  46.890  1.00  0.00           H
ATOM    109  HE2 LYS    23      38.400  44.530  48.680  1.00  0.00           H
ATOM    110  NZ  LYS    23      37.420  43.080  47.490  1.00  0.00           N
ATOM    111  HZ1 LYS    23      36.510  42.930  47.970  1.00  0.00           H
ATOM    112  HZ2 LYS    23      37.330  42.880  46.470  1.00  0.00           H
ATOM    113  HZ3 LYS    23      38.240  42.550  47.840  1.00  0.00           H
ATOM    114  C   LYS    23      36.590  46.600  42.710  1.00  0.00           C
ATOM    115  O   LYS    23      36.930  45.910  41.740  1.00  0.00           O
ATOM    116  N   ASP    24      36.960  47.880  42.850  1.00  0.00           N
ATOM    117  HN  ASP    24      36.440  48.400  43.520  1.00  0.00           H
ATOM    118  CA  ASP    24      38.030  48.530  42.010  1.00  0.00           C
ATOM    119  HA  ASP    24      37.710  48.680  40.990  1.00  0.00           H
ATOM    120  CB  ASP    24      38.180  49.990  42.450  1.00  0.00           C
ATOM    121  HB1 ASP    24      38.280  49.980  43.550  1.00  0.00           H
ATOM    122  HB2 ASP    24      39.070  50.500  42.050  1.00  0.00           H
ATOM    123  CG  ASP    24      36.830  50.730  42.220  1.00  0.00           C
ATOM    124  OD1 ASP    24      36.340  51.560  43.000  1.00  0.00           O
ATOM    125  OD2 ASP    24      36.160  50.470  41.190  1.00  0.00           O
ATOM    126  C   ASP    24      39.380  47.880  41.850  1.00  0.00           C
ATOM    127  O   ASP    24      40.170  47.700  42.780  1.00  0.00           O
ATOM    128  N   GLY    25      39.740  47.410  40.670  1.00  0.00           N
ATOM    129  HN  GLY    25      39.140  47.610  39.900  1.00  0.00           H
ATOM    130  CA  GLY    25      41.000  46.710  40.480  1.00  0.00           C
ATOM    131  HA1 GLY    25      40.990  46.840  39.400  1.00  0.00           H
ATOM    132  HA2 GLY    25      41.770  47.170  41.090  1.00  0.00           H
ATOM    133  C   GLY    25      40.990  45.250  40.710  1.00  0.00           C
ATOM    134  O   GLY    25      42.000  44.590  40.620  1.00  0.00           O
ATOM    135  N   GLU    26      39.890  44.610  40.970  1.00  0.00           N
ATOM    136  HN  GLU    26      39.040  45.100  40.810  1.00  0.00           H
ATOM    137  CA  GLU    26      39.820  43.200  41.410  1.00  0.00           C
ATOM    138  HA  GLU    26      40.800  42.950  41.750  1.00  0.00           H
ATOM    139  CB  GLU    26      38.800  43.180  42.570  1.00  0.00           C
ATOM    140  HB1 GLU    26      39.220  43.870  43.330  1.00  0.00           H
ATOM    141  HB2 GLU    26      37.840  43.610  42.260  1.00  0.00           H
ATOM    142  CG  GLU    26      38.500  41.810  43.190  1.00  0.00           C
ATOM    143  HG1 GLU    26      37.670  41.360  42.590  1.00  0.00           H
ATOM    144  HG2 GLU    26      39.410  41.180  43.080  1.00  0.00           H
ATOM    145  CD  GLU    26      38.010  41.990  44.600  1.00  0.00           C
ATOM    146  OE1 GLU    26      36.880  42.450  44.860  1.00  0.00           O
ATOM    147  OE2 GLU    26      38.800  41.470  45.490  1.00  0.00           O
ATOM    148  C   GLU    26      39.340  42.360  40.250  1.00  0.00           C
ATOM    149  O   GLU    26      39.740  41.170  40.380  1.00  0.00           O
ATOM    150  N   CYS    27      38.620  42.830  39.270  1.00  0.00           N
ATOM    151  HN  CYS    27      38.300  43.770  39.350  1.00  0.00           H
ATOM    152  CA  CYS    27      38.190  42.010  38.110  1.00  0.00           C
ATOM    153  HA  CYS    27      38.860  41.150  38.060  1.00  0.00           H
ATOM    154  CB  CYS    27      36.650  41.750  38.130  1.00  0.00           C
ATOM    155  HB1 CYS    27      36.040  42.680  38.040  1.00  0.00           H
ATOM    156  HB2 CYS    27      36.340  41.140  37.260  1.00  0.00           H
ATOM    157  SG  CYS    27      36.230  40.890  39.660  1.00  0.00           S
ATOM    158  C   CYS    27      38.560  42.740  36.840  1.00  0.00           C
ATOM    159  O   CYS    27      37.640  43.040  36.060  1.00  0.00           O
ATOM    160  N   PRO    28      39.850  43.080  36.620  1.00  0.00           N
ATOM    161  CD  PRO    28      41.030  42.560  37.330  1.00  0.00           C
ATOM    162  HD1 PRO    28      40.970  41.460  37.440  1.00  0.00           H
ATOM    163  HD2 PRO    28      41.100  43.050  38.320  1.00  0.00           H
ATOM    164  CA  PRO    28      40.270  43.910  35.490  1.00  0.00           C
ATOM    165  HA  PRO    28      39.660  44.800  35.430  1.00  0.00           H
ATOM    166  CB  PRO    28      41.750  44.230  35.850  1.00  0.00           C
ATOM    167  HB1 PRO    28      42.350  44.620  35.010  1.00  0.00           H
ATOM    168  HB2 PRO    28      41.700  45.100  36.540  1.00  0.00           H
ATOM    169  CG  PRO    28      42.240  42.930  36.390  1.00  0.00           C
ATOM    170  HG1 PRO    28      42.310  42.170  35.590  1.00  0.00           H
ATOM    171  HG2 PRO    28      43.180  43.040  36.960  1.00  0.00           H
ATOM    172  C   PRO    28      40.210  43.210  34.170  1.00  0.00           C
ATOM    173  O   PRO    28      40.710  43.790  33.180  1.00  0.00           O
ATOM    174  N   TRP    29      39.580  42.100  33.900  1.00  0.00           N
ATOM    175  HN  TRP    29      39.110  41.530  34.570  1.00  0.00           H
ATOM    176  CA  TRP    29      39.620  41.450  32.590  1.00  0.00           C
ATOM    177  HA  TRP    29      40.360  41.920  31.940  1.00  0.00           H
ATOM    178  CB  TRP    29      40.060  39.900  32.780  1.00  0.00           C
ATOM    179  HB1 TRP    29      40.200  39.380  31.810  1.00  0.00           H
ATOM    180  HB2 TRP    29      41.060  39.930  33.250  1.00  0.00           H
ATOM    181  CG  TRP    29      39.230  39.190  33.730  1.00  0.00           C
ATOM    182  CD1 TRP    29      37.950  38.800  33.440  1.00  0.00           C
ATOM    183  HD1 TRP    29      37.630  38.830  32.420  1.00  0.00           H
ATOM    184  NE1 TRP    29      37.380  38.230  34.600  1.00  0.00           N
ATOM    185  HE1 TRP    29      36.430  38.080  34.760  1.00  0.00           H
ATOM    186  CE2 TRP    29      38.240  38.360  35.710  1.00  0.00           C
ATOM    187  CD2 TRP    29      39.460  38.930  35.170  1.00  0.00           C
ATOM    188  CE3 TRP    29      40.480  39.180  36.090  1.00  0.00           C
ATOM    189  HE3 TRP    29      41.370  39.640  35.690  1.00  0.00           H
ATOM    190  CZ3 TRP    29      40.340  38.800  37.410  1.00  0.00           C
ATOM    191  HZ3 TRP    29      41.120  39.040  38.100  1.00  0.00           H
ATOM    192  CZ2 TRP    29      38.050  37.990  37.040  1.00  0.00           C
ATOM    193  HZ2 TRP    29      37.160  37.550  37.460  1.00  0.00           H
ATOM    194  CH2 TRP    29      39.160  38.300  37.830  1.00  0.00           C
ATOM    195  HH2 TRP    29      39.080  38.110  38.890  1.00  0.00           H
ATOM    196  C   TRP    29      38.350  41.480  31.800  1.00  0.00           C
ATOM    197  O   TRP    29      38.230  40.940  30.700  1.00  0.00           O
ATOM    198  N   GLN    30      37.290  42.110  32.270  1.00  0.00           N
ATOM    199  HN  GLN    30      37.390  42.670  33.090  1.00  0.00           H
ATOM    200  CA  GLN    30      35.980  42.070  31.700  1.00  0.00           C
ATOM    201  HA  GLN    30      35.890  41.180  31.110  1.00  0.00           H
ATOM    202  CB  GLN    30      34.870  41.830  32.820  1.00  0.00           C
ATOM    203  HB1 GLN    30      35.320  41.120  33.530  1.00  0.00           H
ATOM    204  HB2 GLN    30      34.760  42.750  33.430  1.00  0.00           H
ATOM    205  CG  GLN    30      33.390  41.630  32.410  1.00  0.00           C
ATOM    206  HG1 GLN    30      32.660  41.870  33.220  1.00  0.00           H
ATOM    207  HG2 GLN    30      33.150  42.300  31.550  1.00  0.00           H
ATOM    208  CD  GLN    30      33.040  40.180  32.100  1.00  0.00           C
ATOM    209  OE1 GLN    30      33.120  39.270  32.900  1.00  0.00           O
ATOM    210  NE2 GLN    30      32.510  39.850  30.910  1.00  0.00           N
ATOM    211 1HE2 GLN    30      32.460  40.520  30.170  1.00  0.00           H
ATOM    212 2HE2 GLN    30      32.110  38.960  30.740  1.00  0.00           H
ATOM    213  C   GLN    30      35.610  43.130  30.740  1.00  0.00           C
ATOM    214  O   GLN    30      35.740  44.320  30.980  1.00  0.00           O
ATOM    215  N   ALA    31      35.130  42.690  29.580  1.00  0.00           N
ATOM    216  HN  ALA    31      35.050  41.720  29.380  1.00  0.00           H
ATOM    217  CA  ALA    31      34.490  43.540  28.630  1.00  0.00           C
ATOM    218  HA  ALA    31      34.640  44.560  28.940  1.00  0.00           H
ATOM    219  CB  ALA    31      35.170  43.430  27.240  1.00  0.00           C
ATOM    220  HB1 ALA    31      36.270  43.340  27.270  1.00  0.00           H
ATOM    221  HB2 ALA    31      34.770  42.550  26.690  1.00  0.00           H
ATOM    222  HB3 ALA    31      34.910  44.340  26.660  1.00  0.00           H
ATOM    223  C   ALA    31      33.040  43.090  28.570  1.00  0.00           C
ATOM    224  O   ALA    31      32.690  41.960  28.930  1.00  0.00           O
ATOM    225  N   LEU    32      32.120  43.980  28.180  1.00  0.00           N
ATOM    226  HN  LEU    32      32.300  44.950  28.030  1.00  0.00           H
ATOM    227  CA  LEU    32      30.740  43.590  28.200  1.00  0.00           C
ATOM    228  HA  LEU    32      30.570  42.520  28.290  1.00  0.00           H
ATOM    229  CB  LEU    32      29.870  44.320  29.350  1.00  0.00           C
ATOM    230  HB1 LEU    32      30.180  44.010  30.370  1.00  0.00           H
ATOM    231  HB2 LEU    32      30.100  45.390  29.200  1.00  0.00           H
ATOM    232  CG  LEU    32      28.340  44.130  29.290  1.00  0.00           C
ATOM    233  HG  LEU    32      28.060  44.430  28.250  1.00  0.00           H
ATOM    234  CD1 LEU    32      27.910  42.710  29.490  1.00  0.00           C
ATOM    235 1HD1 LEU    32      28.060  42.120  28.560  1.00  0.00           H
ATOM    236 2HD1 LEU    32      28.440  42.280  30.370  1.00  0.00           H
ATOM    237 3HD1 LEU    32      26.810  42.710  29.640  1.00  0.00           H
ATOM    238  CD2 LEU    32      27.580  45.040  30.330  1.00  0.00           C
ATOM    239 1HD2 LEU    32      26.490  44.810  30.320  1.00  0.00           H
ATOM    240 2HD2 LEU    32      28.010  44.900  31.340  1.00  0.00           H
ATOM    241 3HD2 LEU    32      27.790  46.110  30.150  1.00  0.00           H
ATOM    242  C   LEU    32      30.330  43.900  26.760  1.00  0.00           C
ATOM    243  O   LEU    32      30.540  45.030  26.300  1.00  0.00           O
ATOM    244  N   LEU    33      29.730  42.960  25.950  1.00  0.00           N
ATOM    245  HN  LEU    33      29.460  42.080  26.310  1.00  0.00           H
ATOM    246  CA  LEU    33      29.130  43.190  24.600  1.00  0.00           C
ATOM    247  HA  LEU    33      29.740  43.870  24.030  1.00  0.00           H
ATOM    248  CB  LEU    33      29.020  41.860  23.740  1.00  0.00           C
ATOM    249  HB1 LEU    33      28.360  41.170  24.310  1.00  0.00           H
ATOM    250  HB2 LEU    33      28.590  42.060  22.740  1.00  0.00           H
ATOM    251  CG  LEU    33      30.430  41.220  23.530  1.00  0.00           C
ATOM    252  HG  LEU    33      30.850  40.890  24.500  1.00  0.00           H
ATOM    253  CD1 LEU    33      30.290  39.950  22.680  1.00  0.00           C
ATOM    254 1HD1 LEU    33      31.320  39.530  22.680  1.00  0.00           H
ATOM    255 2HD1 LEU    33      29.550  39.230  23.080  1.00  0.00           H
ATOM    256 3HD1 LEU    33      29.960  40.310  21.680  1.00  0.00           H
ATOM    257  CD2 LEU    33      31.540  42.090  22.930  1.00  0.00           C
ATOM    258 1HD2 LEU    33      31.860  42.880  23.650  1.00  0.00           H
ATOM    259 2HD2 LEU    33      32.320  41.360  22.620  1.00  0.00           H
ATOM    260 3HD2 LEU    33      31.250  42.600  21.990  1.00  0.00           H
ATOM    261  C   LEU    33      27.720  43.760  24.770  1.00  0.00           C
ATOM    262  O   LEU    33      26.980  43.250  25.570  1.00  0.00           O
ATOM    263  N   ILE    34      27.440  44.900  24.090  1.00  0.00           N
ATOM    264  HN  ILE    34      28.090  45.320  23.470  1.00  0.00           H
ATOM    265  CA  ILE    34      26.300  45.770  24.400  1.00  0.00           C
ATOM    266  HA  ILE    34      25.510  45.270  24.940  1.00  0.00           H
ATOM    267  CB  ILE    34      26.770  47.050  25.150  1.00  0.00           C
ATOM    268  HB  ILE    34      27.580  46.730  25.830  1.00  0.00           H
ATOM    269  CG2 ILE    34      27.520  48.100  24.270  1.00  0.00           C
ATOM    270 1HG2 ILE    34      27.910  48.860  24.990  1.00  0.00           H
ATOM    271 2HG2 ILE    34      28.300  47.660  23.590  1.00  0.00           H
ATOM    272 3HG2 ILE    34      26.890  48.780  23.660  1.00  0.00           H
ATOM    273  CG1 ILE    34      25.610  47.570  26.000  1.00  0.00           C
ATOM    274 1HG1 ILE    34      25.130  48.270  25.280  1.00  0.00           H
ATOM    275 2HG1 ILE    34      24.980  46.760  26.420  1.00  0.00           H
ATOM    276  CD  ILE    34      26.260  48.300  27.170  1.00  0.00           C
ATOM    277  HD1 ILE    34      26.930  47.590  27.680  1.00  0.00           H
ATOM    278  HD2 ILE    34      26.820  49.190  26.800  1.00  0.00           H
ATOM    279  HD3 ILE    34      25.470  48.470  27.950  1.00  0.00           H
ATOM    280  C   ILE    34      25.770  46.320  23.190  1.00  0.00           C
ATOM    281  O   ILE    34      26.440  46.440  22.180  1.00  0.00           O
ATOM    282  N   ASN    35      24.450  46.610  23.180  1.00  0.00           N
ATOM    283  HN  ASN    35      23.860  46.470  23.990  1.00  0.00           H
ATOM    284  CA  ASN    35      23.890  47.390  22.090  1.00  0.00           C
ATOM    285  HA  ASN    35      24.650  47.790  21.450  1.00  0.00           H
ATOM    286  CB  ASN    35      23.010  46.430  21.260  1.00  0.00           C
ATOM    287  HB1 ASN    35      23.470  45.440  21.010  1.00  0.00           H
ATOM    288  HB2 ASN    35      22.130  46.160  21.890  1.00  0.00           H
ATOM    289  CG  ASN    35      22.540  46.960  19.930  1.00  0.00           C
ATOM    290  OD1 ASN    35      23.020  47.950  19.400  1.00  0.00           O
ATOM    291  ND2 ASN    35      21.570  46.290  19.260  1.00  0.00           N
ATOM    292 1HD2 ASN    35      21.020  45.610  19.730  1.00  0.00           H
ATOM    293 2HD2 ASN    35      21.310  46.690  18.380  1.00  0.00           H
ATOM    294  C   ASN    35      23.160  48.560  22.700  1.00  0.00           C
ATOM    295  O   ASN    35      22.910  48.570  23.890  1.00  0.00           O
ATOM    296  N   GLU    36      22.780  49.610  21.950  1.00  0.00           N
ATOM    297  HN  GLU    36      23.190  49.690  21.050  1.00  0.00           H
ATOM    298  CA  GLU    36      21.620  50.520  22.130  1.00  0.00           C
ATOM    299  HA  GLU    36      21.900  51.300  22.820  1.00  0.00           H
ATOM    300  CB  GLU    36      21.250  51.190  20.740  1.00  0.00           C
ATOM    301  HB1 GLU    36      21.170  50.420  19.940  1.00  0.00           H
ATOM    302  HB2 GLU    36      20.250  51.650  20.610  1.00  0.00           H
ATOM    303  CG  GLU    36      22.310  52.270  20.300  1.00  0.00           C
ATOM    304  HG1 GLU    36      22.400  53.070  21.070  1.00  0.00           H
ATOM    305  HG2 GLU    36      23.330  51.840  20.360  1.00  0.00           H
ATOM    306  CD  GLU    36      22.210  52.910  18.860  1.00  0.00           C
ATOM    307  OE1 GLU    36      22.990  53.800  18.560  1.00  0.00           O
ATOM    308  OE2 GLU    36      21.340  52.410  18.080  1.00  0.00           O
ATOM    309  C   GLU    36      20.430  49.840  22.720  1.00  0.00           C
ATOM    310  O   GLU    36      20.010  49.960  23.870  1.00  0.00           O
ATOM    311  N   GLU    37      19.770  49.040  21.810  1.00  0.00           N
ATOM    312  HN  GLU    37      20.120  48.970  20.870  1.00  0.00           H
ATOM    313  CA  GLU    37      18.550  48.220  22.120  1.00  0.00           C
ATOM    314  HA  GLU    37      17.800  48.890  22.500  1.00  0.00           H
ATOM    315  CB  GLU    37      17.990  47.500  20.920  1.00  0.00           C
ATOM    316  HB1 GLU    37      18.850  46.890  20.560  1.00  0.00           H
ATOM    317  HB2 GLU    37      17.100  46.870  21.110  1.00  0.00           H
ATOM    318  CG  GLU    37      17.600  48.510  19.790  1.00  0.00           C
ATOM    319  HG1 GLU    37      16.590  48.940  20.000  1.00  0.00           H
ATOM    320  HG2 GLU    37      18.370  49.310  19.780  1.00  0.00           H
ATOM    321  CD  GLU    37      17.490  47.860  18.450  1.00  0.00           C
ATOM    322  OE1 GLU    37      18.560  47.610  17.800  1.00  0.00           O
ATOM    323  OE2 GLU    37      16.400  47.630  17.910  1.00  0.00           O
ATOM    324  C   GLU    37      18.850  47.220  23.150  1.00  0.00           C
ATOM    325  O   GLU    37      19.680  46.260  23.000  1.00  0.00           O
ATOM    326  N   ASN    38      18.240  47.370  24.330  1.00  0.00           N
ATOM    327  HN  ASN    38      17.730  48.200  24.510  1.00  0.00           H
ATOM    328  CA  ASN    38      18.420  46.540  25.560  1.00  0.00           C
ATOM    329  HA  ASN    38      18.070  47.140  26.390  1.00  0.00           H
ATOM    330  CB  ASN    38      17.430  45.340  25.540  1.00  0.00           C
ATOM    331  HB1 ASN    38      17.770  44.600  24.790  1.00  0.00           H
ATOM    332  HB2 ASN    38      17.190  44.840  26.490  1.00  0.00           H
ATOM    333  CG  ASN    38      15.990  45.700  24.950  1.00  0.00           C
ATOM    334  OD1 ASN    38      15.670  45.550  23.760  1.00  0.00           O
ATOM    335  ND2 ASN    38      15.130  46.190  25.880  1.00  0.00           N
ATOM    336 1HD2 ASN    38      14.350  46.730  25.560  1.00  0.00           H
ATOM    337 2HD2 ASN    38      15.250  46.020  26.870  1.00  0.00           H
ATOM    338  C   ASN    38      19.760  46.070  25.940  1.00  0.00           C
ATOM    339  O   ASN    38      19.930  44.840  26.090  1.00  0.00           O
ATOM    340  N   GLU    39      20.690  47.050  26.130  1.00  0.00           N
ATOM    341  HN  GLU    39      20.460  47.980  25.850  1.00  0.00           H
ATOM    342  CA  GLU    39      21.830  46.830  26.940  1.00  0.00           C
ATOM    343  HA  GLU    39      22.490  47.630  26.630  1.00  0.00           H
ATOM    344  CB  GLU    39      21.740  47.140  28.430  1.00  0.00           C
ATOM    345  HB1 GLU    39      20.750  46.740  28.750  1.00  0.00           H
ATOM    346  HB2 GLU    39      22.540  46.680  29.060  1.00  0.00           H
ATOM    347  CG  GLU    39      21.730  48.630  28.860  1.00  0.00           C
ATOM    348  HG1 GLU    39      22.780  48.950  28.690  1.00  0.00           H
ATOM    349  HG2 GLU    39      21.100  49.330  28.280  1.00  0.00           H
ATOM    350  CD  GLU    39      21.530  48.770  30.320  1.00  0.00           C
ATOM    351  OE1 GLU    39      20.550  48.240  30.870  1.00  0.00           O
ATOM    352  OE2 GLU    39      22.300  49.490  31.010  1.00  0.00           O
ATOM    353  C   GLU    39      22.650  45.570  26.630  1.00  0.00           C
ATOM    354  O   GLU    39      22.690  44.970  25.570  1.00  0.00           O
ATOM    355  N   GLY    40      23.460  45.070  27.610  1.00  0.00           N
ATOM    356  HN  GLY    40      23.480  45.350  28.570  1.00  0.00           H
ATOM    357  CA  GLY    40      24.380  43.890  27.330  1.00  0.00           C
ATOM    358  HA1 GLY    40      24.920  44.220  26.460  1.00  0.00           H
ATOM    359  HA2 GLY    40      24.890  43.710  28.260  1.00  0.00           H
ATOM    360  C   GLY    40      23.670  42.630  27.030  1.00  0.00           C
ATOM    361  O   GLY    40      22.540  42.360  27.410  1.00  0.00           O
ATOM    362  N   PHE    41      24.280  41.740  26.300  1.00  0.00           N
ATOM    363  HN  PHE    41      25.200  41.960  25.960  1.00  0.00           H
ATOM    364  CA  PHE    41      23.790  40.410  25.910  1.00  0.00           C
ATOM    365  HA  PHE    41      23.000  40.150  26.600  1.00  0.00           H
ATOM    366  CB  PHE    41      23.210  40.490  24.530  1.00  0.00           C
ATOM    367  HB1 PHE    41      22.830  39.460  24.330  1.00  0.00           H
ATOM    368  HB2 PHE    41      22.300  41.100  24.360  1.00  0.00           H
ATOM    369  CG  PHE    41      24.220  40.860  23.490  1.00  0.00           C
ATOM    370  CD1 PHE    41      25.050  39.890  22.960  1.00  0.00           C
ATOM    371  HD1 PHE    41      25.130  38.880  23.330  1.00  0.00           H
ATOM    372  CE1 PHE    41      25.980  40.260  21.990  1.00  0.00           C
ATOM    373  HE1 PHE    41      26.680  39.520  21.630  1.00  0.00           H
ATOM    374  CZ  PHE    41      26.070  41.600  21.620  1.00  0.00           C
ATOM    375  HZ  PHE    41      26.710  41.830  20.770  1.00  0.00           H
ATOM    376  CD2 PHE    41      24.220  42.250  23.020  1.00  0.00           C
ATOM    377  HD2 PHE    41      23.580  42.960  23.500  1.00  0.00           H
ATOM    378  CE2 PHE    41      25.270  42.610  22.130  1.00  0.00           C
ATOM    379  HE2 PHE    41      25.390  43.590  21.710  1.00  0.00           H
ATOM    380  C   PHE    41      24.870  39.250  26.020  1.00  0.00           C
ATOM    381  O   PHE    41      24.530  38.080  26.080  1.00  0.00           O
ATOM    382  N   CYS    42      26.200  39.590  26.060  1.00  0.00           N
ATOM    383  HN  CYS    42      26.540  40.520  26.140  1.00  0.00           H
ATOM    384  CA  CYS    42      27.270  38.590  26.090  1.00  0.00           C
ATOM    385  HA  CYS    42      26.990  37.730  26.680  1.00  0.00           H
ATOM    386  CB  CYS    42      27.720  38.050  24.650  1.00  0.00           C
ATOM    387  HB1 CYS    42      27.540  38.870  23.920  1.00  0.00           H
ATOM    388  HB2 CYS    42      28.790  37.800  24.700  1.00  0.00           H
ATOM    389  SG  CYS    42      26.670  36.590  24.000  1.00  0.00           S
ATOM    390  C   CYS    42      28.460  39.340  26.740  1.00  0.00           C
ATOM    391  O   CYS    42      28.570  40.580  26.690  1.00  0.00           O
ATOM    392  N   GLY    43      29.340  38.560  27.410  1.00  0.00           N
ATOM    393  HN  GLY    43      29.170  37.580  27.310  1.00  0.00           H
ATOM    394  CA  GLY    43      30.620  39.080  27.840  1.00  0.00           C
ATOM    395  HA1 GLY    43      30.530  40.150  27.790  1.00  0.00           H
ATOM    396  HA2 GLY    43      30.800  38.500  28.740  1.00  0.00           H
ATOM    397  C   GLY    43      31.730  38.820  26.940  1.00  0.00           C
ATOM    398  O   GLY    43      31.490  38.290  25.900  1.00  0.00           O
ATOM    399  N   GLY    44      32.960  39.260  27.300  1.00  0.00           N
ATOM    400  HN  GLY    44      33.090  39.800  28.130  1.00  0.00           H
ATOM    401  CA  GLY    44      34.190  39.120  26.470  1.00  0.00           C
ATOM    402  HA1 GLY    44      34.120  38.150  26.010  1.00  0.00           H
ATOM    403  HA2 GLY    44      34.240  39.930  25.760  1.00  0.00           H
ATOM    404  C   GLY    44      35.230  39.180  27.390  1.00  0.00           C
ATOM    405  O   GLY    44      35.050  39.600  28.540  1.00  0.00           O
ATOM    406  N   THR    45      36.410  38.740  26.950  1.00  0.00           N
ATOM    407  HN  THR    45      36.500  38.330  26.040  1.00  0.00           H
ATOM    408  CA  THR    45      37.660  38.720  27.680  1.00  0.00           C
ATOM    409  HA  THR    45      37.450  39.220  28.620  1.00  0.00           H
ATOM    410  CB  THR    45      38.330  37.410  27.930  1.00  0.00           C
ATOM    411  HB  THR    45      38.820  36.980  27.040  1.00  0.00           H
ATOM    412  OG1 THR    45      37.410  36.400  28.320  1.00  0.00           O
ATOM    413  HG1 THR    45      36.880  36.190  27.540  1.00  0.00           H
ATOM    414  CG2 THR    45      39.290  37.500  29.120  1.00  0.00           C
ATOM    415 1HG2 THR    45      38.650  37.680  30.010  1.00  0.00           H
ATOM    416 2HG2 THR    45      39.820  36.540  29.290  1.00  0.00           H
ATOM    417 3HG2 THR    45      39.980  38.340  28.910  1.00  0.00           H
ATOM    418  C   THR    45      38.740  39.620  26.970  1.00  0.00           C
ATOM    419  O   THR    45      39.080  39.420  25.820  1.00  0.00           O
ATOM    420  N   ILE    46      39.260  40.590  27.750  1.00  0.00           N
ATOM    421  HN  ILE    46      38.850  40.720  28.650  1.00  0.00           H
ATOM    422  CA  ILE    46      40.320  41.520  27.420  1.00  0.00           C
ATOM    423  HA  ILE    46      39.990  41.970  26.490  1.00  0.00           H
ATOM    424  CB  ILE    46      40.420  42.560  28.450  1.00  0.00           C
ATOM    425  HB  ILE    46      40.670  42.110  29.440  1.00  0.00           H
ATOM    426  CG2 ILE    46      41.480  43.630  28.200  1.00  0.00           C
ATOM    427 1HG2 ILE    46      42.460  43.180  27.950  1.00  0.00           H
ATOM    428 2HG2 ILE    46      41.190  44.320  27.370  1.00  0.00           H
ATOM    429 3HG2 ILE    46      41.610  44.190  29.150  1.00  0.00           H
ATOM    430  CG1 ILE    46      39.030  43.240  28.530  1.00  0.00           C
ATOM    431 1HG1 ILE    46      38.850  43.770  27.580  1.00  0.00           H
ATOM    432 2HG1 ILE    46      38.200  42.560  28.740  1.00  0.00           H
ATOM    433  CD  ILE    46      38.790  44.360  29.640  1.00  0.00           C
ATOM    434  HD1 ILE    46      39.180  45.360  29.340  1.00  0.00           H
ATOM    435  HD2 ILE    46      37.730  44.670  29.690  1.00  0.00           H
ATOM    436  HD3 ILE    46      39.090  43.910  30.610  1.00  0.00           H
ATOM    437  C   ILE    46      41.700  40.840  27.210  1.00  0.00           C
ATOM    438  O   ILE    46      42.400  40.560  28.160  1.00  0.00           O
ATOM    439  N   LEU    47      42.150  40.650  25.990  1.00  0.00           N
ATOM    440  HN  LEU    47      41.510  40.940  25.270  1.00  0.00           H
ATOM    441  CA  LEU    47      43.350  40.010  25.610  1.00  0.00           C
ATOM    442  HA  LEU    47      43.680  39.400  26.450  1.00  0.00           H
ATOM    443  CB  LEU    47      43.240  39.280  24.180  1.00  0.00           C
ATOM    444  HB1 LEU    47      42.920  40.050  23.440  1.00  0.00           H
ATOM    445  HB2 LEU    47      44.250  38.910  23.910  1.00  0.00           H
ATOM    446  CG  LEU    47      42.270  38.040  23.960  1.00  0.00           C
ATOM    447  HG  LEU    47      41.250  38.390  24.200  1.00  0.00           H
ATOM    448  CD1 LEU    47      42.200  37.500  22.550  1.00  0.00           C
ATOM    449 1HD1 LEU    47      41.490  36.640  22.510  1.00  0.00           H
ATOM    450 2HD1 LEU    47      41.840  38.320  21.870  1.00  0.00           H
ATOM    451 3HD1 LEU    47      43.160  37.130  22.120  1.00  0.00           H
ATOM    452  CD2 LEU    47      42.730  36.930  24.980  1.00  0.00           C
ATOM    453 1HD2 LEU    47      42.480  37.220  26.020  1.00  0.00           H
ATOM    454 2HD2 LEU    47      42.160  35.980  24.860  1.00  0.00           H
ATOM    455 3HD2 LEU    47      43.780  36.590  24.880  1.00  0.00           H
ATOM    456  C   LEU    47      44.460  41.050  25.480  1.00  0.00           C
ATOM    457  O   LEU    47      45.600  40.780  25.710  1.00  0.00           O
ATOM    458  N   SER    48      44.160  42.330  25.150  1.00  0.00           N
ATOM    459  HN  SER    48      43.250  42.600  24.840  1.00  0.00           H
ATOM    460  CA  SER    48      45.070  43.420  24.920  1.00  0.00           C
ATOM    461  HA  SER    48      45.830  43.520  25.690  1.00  0.00           H
ATOM    462  CB  SER    48      45.820  43.280  23.610  1.00  0.00           C
ATOM    463  HB1 SER    48      46.550  42.470  23.780  1.00  0.00           H
ATOM    464  HB2 SER    48      45.120  42.940  22.810  1.00  0.00           H
ATOM    465  OG  SER    48      46.610  44.370  23.220  1.00  0.00           O
ATOM    466  HG1 SER    48      47.520  44.130  23.450  1.00  0.00           H
ATOM    467  C   SER    48      44.210  44.570  24.900  1.00  0.00           C
ATOM    468  O   SER    48      42.960  44.390  24.890  1.00  0.00           O
ATOM    469  N   GLU    49      44.760  45.820  24.940  1.00  0.00           N
ATOM    470  HN  GLU    49      45.750  45.890  25.070  1.00  0.00           H
ATOM    471  CA  GLU    49      44.030  47.040  24.760  1.00  0.00           C
ATOM    472  HA  GLU    49      43.270  47.150  25.520  1.00  0.00           H
ATOM    473  CB  GLU    49      44.970  48.300  24.880  1.00  0.00           C
ATOM    474  HB1 GLU    49      44.380  49.240  24.870  1.00  0.00           H
ATOM    475  HB2 GLU    49      45.440  48.290  25.880  1.00  0.00           H
ATOM    476  CG  GLU    49      46.130  48.420  23.810  1.00  0.00           C
ATOM    477  HG1 GLU    49      46.380  47.390  23.500  1.00  0.00           H
ATOM    478  HG2 GLU    49      45.760  48.920  22.890  1.00  0.00           H
ATOM    479  CD  GLU    49      47.450  48.980  24.260  1.00  0.00           C
ATOM    480  OE1 GLU    49      47.460  49.490  25.390  1.00  0.00           O
ATOM    481  OE2 GLU    49      48.480  48.950  23.520  1.00  0.00           O
ATOM    482  C   GLU    49      43.340  47.200  23.390  1.00  0.00           C
ATOM    483  O   GLU    49      42.290  47.860  23.270  1.00  0.00           O
ATOM    484  N   PHE    50      43.740  46.420  22.390  1.00  0.00           N
ATOM    485  HN  PHE    50      44.580  45.880  22.460  1.00  0.00           H
ATOM    486  CA  PHE    50      43.110  46.340  21.060  1.00  0.00           C
ATOM    487  HA  PHE    50      42.470  47.200  20.970  1.00  0.00           H
ATOM    488  CB  PHE    50      44.240  46.350  19.920  1.00  0.00           C
ATOM    489  HB1 PHE    50      45.220  46.080  20.390  1.00  0.00           H
ATOM    490  HB2 PHE    50      44.000  45.810  18.990  1.00  0.00           H
ATOM    491  CG  PHE    50      44.430  47.800  19.390  1.00  0.00           C
ATOM    492  CD1 PHE    50      43.430  48.360  18.590  1.00  0.00           C
ATOM    493  HD1 PHE    50      42.610  47.710  18.290  1.00  0.00           H
ATOM    494  CE1 PHE    50      43.510  49.650  18.270  1.00  0.00           C
ATOM    495  HE1 PHE    50      42.810  50.070  17.550  1.00  0.00           H
ATOM    496  CZ  PHE    50      44.640  50.440  18.540  1.00  0.00           C
ATOM    497  HZ  PHE    50      44.920  51.390  18.130  1.00  0.00           H
ATOM    498  CD2 PHE    50      45.630  48.490  19.730  1.00  0.00           C
ATOM    499  HD2 PHE    50      46.470  48.000  20.230  1.00  0.00           H
ATOM    500  CE2 PHE    50      45.670  49.830  19.390  1.00  0.00           C
ATOM    501  HE2 PHE    50      46.440  50.510  19.750  1.00  0.00           H
ATOM    502  C   PHE    50      42.230  45.070  20.720  1.00  0.00           C
ATOM    503  O   PHE    50      41.360  45.040  19.830  1.00  0.00           O
ATOM    504  N   TYR    51      42.420  44.020  21.570  1.00  0.00           N
ATOM    505  HN  TYR    51      42.860  44.040  22.460  1.00  0.00           H
ATOM    506  CA  TYR    51      41.890  42.790  21.090  1.00  0.00           C
ATOM    507  HA  TYR    51      41.120  42.890  20.340  1.00  0.00           H
ATOM    508  CB  TYR    51      42.800  41.810  20.520  1.00  0.00           C
ATOM    509  HB1 TYR    51      43.580  41.460  21.230  1.00  0.00           H
ATOM    510  HB2 TYR    51      42.280  40.870  20.200  1.00  0.00           H
ATOM    511  CG  TYR    51      43.580  42.300  19.340  1.00  0.00           C
ATOM    512  CD1 TYR    51      43.340  41.960  18.030  1.00  0.00           C
ATOM    513  HD1 TYR    51      42.450  41.360  17.910  1.00  0.00           H
ATOM    514  CE1 TYR    51      44.020  42.470  16.990  1.00  0.00           C
ATOM    515  HE1 TYR    51      43.690  42.170  16.000  1.00  0.00           H
ATOM    516  CZ  TYR    51      45.140  43.270  17.200  1.00  0.00           C
ATOM    517  OH  TYR    51      45.990  43.790  16.210  1.00  0.00           O
ATOM    518  HH  TYR    51      45.700  43.460  15.350  1.00  0.00           H
ATOM    519  CD2 TYR    51      44.760  43.080  19.650  1.00  0.00           C
ATOM    520  HD2 TYR    51      45.030  43.320  20.670  1.00  0.00           H
ATOM    521  CE2 TYR    51      45.480  43.570  18.530  1.00  0.00           C
ATOM    522  HE2 TYR    51      46.350  44.170  18.750  1.00  0.00           H
ATOM    523  C   TYR    51      41.060  42.150  22.170  1.00  0.00           C
ATOM    524  O   TYR    51      41.540  41.960  23.230  1.00  0.00           O
ATOM    525  N   ILE    52      39.840  41.760  21.910  1.00  0.00           N
ATOM    526  HN  ILE    52      39.610  41.620  20.960  1.00  0.00           H
ATOM    527  CA  ILE    52      38.870  41.200  22.860  1.00  0.00           C
ATOM    528  HA  ILE    52      39.350  41.120  23.820  1.00  0.00           H
ATOM    529  CB  ILE    52      37.720  42.110  23.180  1.00  0.00           C
ATOM    530  HB  ILE    52      37.170  42.540  22.310  1.00  0.00           H
ATOM    531  CG2 ILE    52      36.650  41.330  24.080  1.00  0.00           C
ATOM    532 1HG2 ILE    52      37.140  40.720  24.850  1.00  0.00           H
ATOM    533 2HG2 ILE    52      35.930  41.930  24.690  1.00  0.00           H
ATOM    534 3HG2 ILE    52      35.980  40.660  23.490  1.00  0.00           H
ATOM    535  CG1 ILE    52      38.330  43.400  23.820  1.00  0.00           C
ATOM    536 1HG1 ILE    52      39.020  43.020  24.600  1.00  0.00           H
ATOM    537 2HG1 ILE    52      39.150  43.910  23.270  1.00  0.00           H
ATOM    538  CD  ILE    52      37.350  44.390  24.420  1.00  0.00           C
ATOM    539  HD1 ILE    52      36.510  43.840  24.900  1.00  0.00           H
ATOM    540  HD2 ILE    52      37.900  45.050  25.120  1.00  0.00           H
ATOM    541  HD3 ILE    52      36.860  45.130  23.740  1.00  0.00           H
ATOM    542  C   ILE    52      38.600  39.790  22.330  1.00  0.00           C
ATOM    543  O   ILE    52      38.400  39.600  21.110  1.00  0.00           O
ATOM    544  N   LEU    53      38.610  38.760  23.220  1.00  0.00           N
ATOM    545  HN  LEU    53      38.720  38.950  24.200  1.00  0.00           H
ATOM    546  CA  LEU    53      38.060  37.500  23.010  1.00  0.00           C
ATOM    547  HA  LEU    53      38.230  37.280  21.970  1.00  0.00           H
ATOM    548  CB  LEU    53      38.640  36.470  24.040  1.00  0.00           C
ATOM    549  HB1 LEU    53      39.690  36.770  24.240  1.00  0.00           H
ATOM    550  HB2 LEU    53      38.100  36.570  25.000  1.00  0.00           H
ATOM    551  CG  LEU    53      38.580  34.950  23.630  1.00  0.00           C
ATOM    552  HG  LEU    53      37.500  34.700  23.540  1.00  0.00           H
ATOM    553  CD1 LEU    53      39.310  34.630  22.320  1.00  0.00           C
ATOM    554 1HD1 LEU    53      38.710  35.030  21.480  1.00  0.00           H
ATOM    555 2HD1 LEU    53      40.280  35.180  22.210  1.00  0.00           H
ATOM    556 3HD1 LEU    53      39.520  33.550  22.160  1.00  0.00           H
ATOM    557  CD2 LEU    53      39.180  34.050  24.710  1.00  0.00           C
ATOM    558 1HD2 LEU    53      40.200  34.410  24.950  1.00  0.00           H
ATOM    559 2HD2 LEU    53      38.630  34.140  25.670  1.00  0.00           H
ATOM    560 3HD2 LEU    53      39.110  33.010  24.320  1.00  0.00           H
ATOM    561  C   LEU    53      36.580  37.460  23.350  1.00  0.00           C
ATOM    562  O   LEU    53      36.120  38.150  24.240  1.00  0.00           O
ATOM    563  N   THR    54      35.780  36.590  22.670  1.00  0.00           N
ATOM    564  HN  THR    54      36.000  36.200  21.770  1.00  0.00           H
ATOM    565  CA  THR    54      34.320  36.460  23.010  1.00  0.00           C
ATOM    566  HA  THR    54      34.230  36.370  24.080  1.00  0.00           H
ATOM    567  CB  THR    54      33.330  37.530  22.720  1.00  0.00           C
ATOM    568  HB  THR    54      33.680  38.480  23.180  1.00  0.00           H
ATOM    569  OG1 THR    54      32.040  37.200  23.220  1.00  0.00           O
ATOM    570  HG1 THR    54      31.990  37.490  24.130  1.00  0.00           H
ATOM    571  CG2 THR    54      33.200  37.740  21.240  1.00  0.00           C
ATOM    572 1HG2 THR    54      32.840  36.890  20.610  1.00  0.00           H
ATOM    573 2HG2 THR    54      32.460  38.520  20.960  1.00  0.00           H
ATOM    574 3HG2 THR    54      34.110  38.150  20.750  1.00  0.00           H
ATOM    575  C   THR    54      34.010  35.090  22.270  1.00  0.00           C
ATOM    576  O   THR    54      34.980  34.540  21.780  1.00  0.00           O
ATOM    577  N   ALA    55      32.700  34.610  22.240  1.00  0.00           N
ATOM    578  HN  ALA    55      32.010  35.190  22.680  1.00  0.00           H
ATOM    579  CA  ALA    55      32.350  33.390  21.500  1.00  0.00           C
ATOM    580  HA  ALA    55      33.120  32.650  21.410  1.00  0.00           H
ATOM    581  CB  ALA    55      31.290  32.570  22.240  1.00  0.00           C
ATOM    582  HB1 ALA    55      30.860  31.720  21.670  1.00  0.00           H
ATOM    583  HB2 ALA    55      31.880  32.170  23.090  1.00  0.00           H
ATOM    584  HB3 ALA    55      30.480  33.210  22.670  1.00  0.00           H
ATOM    585  C   ALA    55      31.690  33.790  20.170  1.00  0.00           C
ATOM    586  O   ALA    55      30.930  34.760  20.060  1.00  0.00           O
ATOM    587  N   ALA    56      31.980  32.990  19.090  1.00  0.00           N
ATOM    588  HN  ALA    56      32.560  32.190  19.260  1.00  0.00           H
ATOM    589  CA  ALA    56      31.430  33.080  17.780  1.00  0.00           C
ATOM    590  HA  ALA    56      31.610  34.100  17.490  1.00  0.00           H
ATOM    591  CB  ALA    56      32.050  32.030  16.830  1.00  0.00           C
ATOM    592  HB1 ALA    56      33.160  32.020  16.800  1.00  0.00           H
ATOM    593  HB2 ALA    56      31.770  30.980  17.070  1.00  0.00           H
ATOM    594  HB3 ALA    56      31.590  32.120  15.820  1.00  0.00           H
ATOM    595  C   ALA    56      29.900  32.920  17.810  1.00  0.00           C
ATOM    596  O   ALA    56      29.230  33.650  17.080  1.00  0.00           O
ATOM    597  N   HIS    57      29.350  32.070  18.670  1.00  0.00           N
ATOM    598  HN  HIS    57      29.910  31.460  19.240  1.00  0.00           H
ATOM    599  CA  HIS    57      27.910  31.960  18.960  1.00  0.00           C
ATOM    600  HA  HIS    57      27.400  31.520  18.120  1.00  0.00           H
ATOM    601  CB  HIS    57      27.680  30.980  20.140  1.00  0.00           C
ATOM    602  HB1 HIS    57      28.170  31.350  21.050  1.00  0.00           H
ATOM    603  HB2 HIS    57      26.580  30.890  20.350  1.00  0.00           H
ATOM    604  ND1 HIS    57      29.290  29.140  19.590  1.00  0.00           N
ATOM    605  CG  HIS    57      28.020  29.470  19.910  1.00  0.00           C
ATOM    606  CE1 HIS    57      29.260  27.780  19.480  1.00  0.00           C
ATOM    607  HE1 HIS    57      30.120  27.210  19.140  1.00  0.00           H
ATOM    608  NE2 HIS    57      28.060  27.250  19.800  1.00  0.00           N
ATOM    609  HE2 HIS    57      27.750  26.300  19.900  1.00  0.00           H
ATOM    610  CD2 HIS    57      27.260  28.300  20.040  1.00  0.00           C
ATOM    611  HD2 HIS    57      26.190  28.360  20.180  1.00  0.00           H
ATOM    612  C   HIS    57      27.160  33.260  19.320  1.00  0.00           C
ATOM    613  O   HIS    57      26.000  33.430  18.900  1.00  0.00           O
ATOM    614  N   CYS    58      27.760  34.240  19.950  1.00  0.00           N
ATOM    615  HN  CYS    58      28.750  34.150  19.990  1.00  0.00           H
ATOM    616  CA  CYS    58      27.030  35.490  20.180  1.00  0.00           C
ATOM    617  HA  CYS    58      26.060  35.260  20.600  1.00  0.00           H
ATOM    618  CB  CYS    58      27.690  36.320  21.280  1.00  0.00           C
ATOM    619  HB1 CYS    58      28.630  36.640  20.780  1.00  0.00           H
ATOM    620  HB2 CYS    58      27.070  37.210  21.480  1.00  0.00           H
ATOM    621  SG  CYS    58      28.030  35.530  22.860  1.00  0.00           S
ATOM    622  C   CYS    58      26.990  36.320  18.900  1.00  0.00           C
ATOM    623  O   CYS    58      25.990  36.840  18.480  1.00  0.00           O
ATOM    624  N   LEU    59      28.130  36.460  18.190  1.00  0.00           N
ATOM    625  HN  LEU    59      28.940  35.990  18.540  1.00  0.00           H
ATOM    626  CA  LEU    59      28.470  37.370  17.090  1.00  0.00           C
ATOM    627  HA  LEU    59      28.320  38.380  17.430  1.00  0.00           H
ATOM    628  CB  LEU    59      29.920  37.300  16.640  1.00  0.00           C
ATOM    629  HB1 LEU    59      30.190  36.340  16.150  1.00  0.00           H
ATOM    630  HB2 LEU    59      30.150  38.100  15.900  1.00  0.00           H
ATOM    631  CG  LEU    59      30.920  37.540  17.830  1.00  0.00           C
ATOM    632  HG  LEU    59      30.830  36.680  18.520  1.00  0.00           H
ATOM    633  CD1 LEU    59      32.320  37.510  17.160  1.00  0.00           C
ATOM    634 1HD1 LEU    59      32.380  38.370  16.450  1.00  0.00           H
ATOM    635 2HD1 LEU    59      33.160  37.600  17.870  1.00  0.00           H
ATOM    636 3HD1 LEU    59      32.460  36.580  16.570  1.00  0.00           H
ATOM    637  CD2 LEU    59      30.560  38.840  18.520  1.00  0.00           C
ATOM    638 1HD2 LEU    59      31.480  39.240  19.010  1.00  0.00           H
ATOM    639 2HD2 LEU    59      30.150  39.550  17.770  1.00  0.00           H
ATOM    640 3HD2 LEU    59      29.840  38.490  19.300  1.00  0.00           H
ATOM    641  C   LEU    59      27.510  37.230  15.960  1.00  0.00           C
ATOM    642  O   LEU    59      26.980  38.210  15.450  1.00  0.00           O
ATOM    643  N   TYR    60      27.220  35.970  15.600  1.00  0.00           N
ATOM    644  HN  TYR    60      27.670  35.200  16.040  1.00  0.00           H
ATOM    645  CA  TYR    60      26.220  35.610  14.610  1.00  0.00           C
ATOM    646  HA  TYR    60      26.490  36.140  13.720  1.00  0.00           H
ATOM    647  CB  TYR    60      26.170  34.070  14.460  1.00  0.00           C
ATOM    648  HB1 TYR    60      26.040  33.550  15.430  1.00  0.00           H
ATOM    649  HB2 TYR    60      25.350  33.760  13.770  1.00  0.00           H
ATOM    650  CG  TYR    60      27.450  33.600  13.750  1.00  0.00           C
ATOM    651  CD1 TYR    60      28.250  32.660  14.360  1.00  0.00           C
ATOM    652  HD1 TYR    60      28.040  32.260  15.350  1.00  0.00           H
ATOM    653  CE1 TYR    60      29.440  32.330  13.700  1.00  0.00           C
ATOM    654  HE1 TYR    60      30.090  31.660  14.260  1.00  0.00           H
ATOM    655  CZ  TYR    60      29.860  32.950  12.530  1.00  0.00           C
ATOM    656  OH  TYR    60      31.040  32.490  11.890  1.00  0.00           O
ATOM    657  HH  TYR    60      31.630  32.220  12.600  1.00  0.00           H
ATOM    658  CD2 TYR    60      27.700  34.040  12.460  1.00  0.00           C
ATOM    659  HD2 TYR    60      27.060  34.730  11.900  1.00  0.00           H
ATOM    660  CE2 TYR    60      28.930  33.820  11.890  1.00  0.00           C
ATOM    661  HE2 TYR    60      29.200  34.170  10.910  1.00  0.00           H
ATOM    662  C   TYR    60      24.820  36.040  14.950  1.00  0.00           C
ATOM    663  O   TYR    60      24.090  36.510  14.080  1.00  0.00           O
ATOM    664  N   GLN    61      24.330  35.940  16.160  1.00  0.00           N
ATOM    665  HN  GLN    61      24.950  35.630  16.870  1.00  0.00           H
ATOM    666  CA  GLN    61      22.930  36.310  16.410  1.00  0.00           C
ATOM    667  HA  GLN    61      22.270  36.040  15.600  1.00  0.00           H
ATOM    668  CB  GLN    61      22.470  35.590  17.740  1.00  0.00           C
ATOM    669  HB1 GLN    61      23.180  35.990  18.480  1.00  0.00           H
ATOM    670  HB2 GLN    61      21.470  36.060  17.940  1.00  0.00           H
ATOM    671  CG  GLN    61      22.210  34.040  17.660  1.00  0.00           C
ATOM    672  HG1 GLN    61      23.130  33.460  17.910  1.00  0.00           H
ATOM    673  HG2 GLN    61      21.390  33.860  18.390  1.00  0.00           H
ATOM    674  CD  GLN    61      21.860  33.520  16.270  1.00  0.00           C
ATOM    675  OE1 GLN    61      22.480  32.610  15.670  1.00  0.00           O
ATOM    676  NE2 GLN    61      20.920  34.150  15.670  1.00  0.00           N
ATOM    677 1HE2 GLN    61      20.350  34.780  16.190  1.00  0.00           H
ATOM    678 2HE2 GLN    61      20.530  33.730  14.840  1.00  0.00           H
ATOM    679  C   GLN    61      22.670  37.820  16.610  1.00  0.00           C
ATOM    680  O   GLN    61      21.680  38.430  16.200  1.00  0.00           O
ATOM    681  N   ALA    62      23.720  38.520  17.100  1.00  0.00           N
ATOM    682  HN  ALA    62      24.510  38.040  17.450  1.00  0.00           H
ATOM    683  CA  ALA    62      23.630  39.920  17.490  1.00  0.00           C
ATOM    684  HA  ALA    62      22.730  40.050  18.060  1.00  0.00           H
ATOM    685  CB  ALA    62      24.730  40.160  18.500  1.00  0.00           C
ATOM    686  HB1 ALA    62      25.750  40.010  18.100  1.00  0.00           H
ATOM    687  HB2 ALA    62      24.750  41.180  18.950  1.00  0.00           H
ATOM    688  HB3 ALA    62      24.750  39.400  19.310  1.00  0.00           H
ATOM    689  C   ALA    62      23.700  40.950  16.340  1.00  0.00           C
ATOM    690  O   ALA    62      24.790  41.320  15.850  1.00  0.00           O
ATOM    691  N   LYS    63      22.530  41.410  15.880  1.00  0.00           N
ATOM    692  HN  LYS    63      21.640  41.130  16.200  1.00  0.00           H
ATOM    693  CA  LYS    63      22.360  42.130  14.640  1.00  0.00           C
ATOM    694  HA  LYS    63      22.860  41.580  13.860  1.00  0.00           H
ATOM    695  CB  LYS    63      20.780  42.450  14.360  1.00  0.00           C
ATOM    696  HB1 LYS    63      20.330  42.680  15.340  1.00  0.00           H
ATOM    697  HB2 LYS    63      20.640  43.350  13.720  1.00  0.00           H
ATOM    698  CG  LYS    63      20.140  41.200  13.830  1.00  0.00           C
ATOM    699  HG1 LYS    63      20.720  40.330  14.200  1.00  0.00           H
ATOM    700  HG2 LYS    63      19.050  41.200  14.100  1.00  0.00           H
ATOM    701  CD  LYS    63      20.120  41.140  12.270  1.00  0.00           C
ATOM    702  HD1 LYS    63      19.690  42.020  11.730  1.00  0.00           H
ATOM    703  HD2 LYS    63      21.200  41.220  12.010  1.00  0.00           H
ATOM    704  CE  LYS    63      19.790  39.830  11.630  1.00  0.00           C
ATOM    705  HE1 LYS    63      20.190  39.750  10.590  1.00  0.00           H
ATOM    706  HE2 LYS    63      20.140  38.980  12.260  1.00  0.00           H
ATOM    707  NZ  LYS    63      18.320  39.720  11.460  1.00  0.00           N
ATOM    708  HZ1 LYS    63      17.950  39.890  12.410  1.00  0.00           H
ATOM    709  HZ2 LYS    63      18.030  40.490  10.810  1.00  0.00           H
ATOM    710  HZ3 LYS    63      17.980  38.770  11.200  1.00  0.00           H
ATOM    711  C   LYS    63      23.150  43.540  14.650  1.00  0.00           C
ATOM    712  O   LYS    63      23.740  43.870  13.650  1.00  0.00           O
ATOM    713  N   ARG    64      23.210  44.280  15.810  1.00  0.00           N
ATOM    714  HN  ARG    64      22.540  44.060  16.520  1.00  0.00           H
ATOM    715  CA  ARG    64      24.330  45.240  16.010  1.00  0.00           C
ATOM    716  HA  ARG    64      25.140  44.960  15.330  1.00  0.00           H
ATOM    717  CB  ARG    64      23.750  46.680  15.990  1.00  0.00           C
ATOM    718  HB1 ARG    64      23.030  46.760  16.820  1.00  0.00           H
ATOM    719  HB2 ARG    64      24.560  47.390  16.260  1.00  0.00           H
ATOM    720  CG  ARG    64      23.130  46.980  14.610  1.00  0.00           C
ATOM    721  HG1 ARG    64      23.850  46.740  13.790  1.00  0.00           H
ATOM    722  HG2 ARG    64      22.270  46.300  14.580  1.00  0.00           H
ATOM    723  CD  ARG    64      22.660  48.430  14.520  1.00  0.00           C
ATOM    724  HD1 ARG    64      23.540  49.080  14.790  1.00  0.00           H
ATOM    725  HD2 ARG    64      22.280  48.810  13.550  1.00  0.00           H
ATOM    726  NE  ARG    64      21.580  48.580  15.560  1.00  0.00           N
ATOM    727  HE  ARG    64      21.010  47.840  15.930  1.00  0.00           H
ATOM    728  CZ  ARG    64      21.440  49.630  16.350  1.00  0.00           C
ATOM    729  NH1 ARG    64      22.100  50.740  16.070  1.00  0.00           N
ATOM    730 1HH1 ARG    64      22.740  50.830  15.310  1.00  0.00           H
ATOM    731 2HH1 ARG    64      21.940  51.490  16.700  1.00  0.00           H
ATOM    732  NH2 ARG    64      20.550  49.560  17.320  1.00  0.00           N
ATOM    733 1HH2 ARG    64      19.920  48.790  17.340  1.00  0.00           H
ATOM    734 2HH2 ARG    64      20.180  50.450  17.590  1.00  0.00           H
ATOM    735  C   ARG    64      24.780  45.110  17.430  1.00  0.00           C
ATOM    736  O   ARG    64      24.090  44.670  18.340  1.00  0.00           O
ATOM    737  N   PHE    65      26.090  45.440  17.710  1.00  0.00           N
ATOM    738  HN  PHE    65      26.660  45.670  16.930  1.00  0.00           H
ATOM    739  CA  PHE    65      26.680  45.440  19.020  1.00  0.00           C
ATOM    740  HA  PHE    65      25.940  45.940  19.640  1.00  0.00           H
ATOM    741  CB  PHE    65      27.040  44.000  19.520  1.00  0.00           C
ATOM    742  HB1 PHE    65      27.330  43.980  20.590  1.00  0.00           H
ATOM    743  HB2 PHE    65      26.160  43.330  19.430  1.00  0.00           H
ATOM    744  CG  PHE    65      28.110  43.340  18.670  1.00  0.00           C
ATOM    745  CD1 PHE    65      27.900  42.640  17.410  1.00  0.00           C
ATOM    746  HD1 PHE    65      26.880  42.550  17.070  1.00  0.00           H
ATOM    747  CE1 PHE    65      29.020  42.040  16.820  1.00  0.00           C
ATOM    748  HE1 PHE    65      28.840  41.650  15.820  1.00  0.00           H
ATOM    749  CZ  PHE    65      30.260  42.110  17.340  1.00  0.00           C
ATOM    750  HZ  PHE    65      31.080  41.560  16.890  1.00  0.00           H
ATOM    751  CD2 PHE    65      29.400  43.370  19.170  1.00  0.00           C
ATOM    752  HD2 PHE    65      29.640  43.770  20.150  1.00  0.00           H
ATOM    753  CE2 PHE    65      30.470  42.700  18.540  1.00  0.00           C
ATOM    754  HE2 PHE    65      31.490  42.820  18.870  1.00  0.00           H
ATOM    755  C   PHE    65      27.860  46.330  19.050  1.00  0.00           C
ATOM    756  O   PHE    65      28.570  46.590  18.070  1.00  0.00           O
ATOM    757  N   LYS    66      28.140  46.880  20.200  1.00  0.00           N
ATOM    758  HN  LYS    66      27.670  46.630  21.060  1.00  0.00           H
ATOM    759  CA  LYS    66      29.410  47.490  20.530  1.00  0.00           C
ATOM    760  HA  LYS    66      30.060  47.340  19.670  1.00  0.00           H
ATOM    761  CB  LYS    66      29.320  48.990  20.820  1.00  0.00           C
ATOM    762  HB1 LYS    66      28.790  49.130  21.770  1.00  0.00           H
ATOM    763  HB2 LYS    66      30.350  49.410  20.830  1.00  0.00           H
ATOM    764  CG  LYS    66      28.610  49.800  19.740  1.00  0.00           C
ATOM    765  HG1 LYS    66      29.070  49.600  18.750  1.00  0.00           H
ATOM    766  HG2 LYS    66      27.580  49.370  19.700  1.00  0.00           H
ATOM    767  CD  LYS    66      28.660  51.340  20.030  1.00  0.00           C
ATOM    768  HD1 LYS    66      28.300  51.490  21.070  1.00  0.00           H
ATOM    769  HD2 LYS    66      29.700  51.750  19.990  1.00  0.00           H
ATOM    770  CE  LYS    66      27.860  52.100  18.940  1.00  0.00           C
ATOM    771  HE1 LYS    66      28.010  53.200  19.000  1.00  0.00           H
ATOM    772  HE2 LYS    66      28.120  51.740  17.920  1.00  0.00           H
ATOM    773  NZ  LYS    66      26.370  51.840  19.000  1.00  0.00           N
ATOM    774  HZ1 LYS    66      26.100  50.860  19.210  1.00  0.00           H
ATOM    775  HZ2 LYS    66      25.920  52.450  19.720  1.00  0.00           H
ATOM    776  HZ3 LYS    66      26.000  52.110  18.070  1.00  0.00           H
ATOM    777  C   LYS    66      30.100  46.740  21.680  1.00  0.00           C
ATOM    778  O   LYS    66      29.460  45.970  22.370  1.00  0.00           O
ATOM    779  N   VAL    67      31.390  46.990  21.990  1.00  0.00           N
ATOM    780  HN  VAL    67      31.980  47.580  21.440  1.00  0.00           H
ATOM    781  CA  VAL    67      31.980  46.400  23.150  1.00  0.00           C
ATOM    782  HA  VAL    67      31.400  45.530  23.430  1.00  0.00           H
ATOM    783  CB  VAL    67      33.370  45.890  22.820  1.00  0.00           C
ATOM    784  HB  VAL    67      33.980  46.810  22.630  1.00  0.00           H
ATOM    785  CG1 VAL    67      34.010  45.170  23.990  1.00  0.00           C
ATOM    786 1HG1 VAL    67      34.990  44.740  23.690  1.00  0.00           H
ATOM    787 2HG1 VAL    67      34.110  45.890  24.830  1.00  0.00           H
ATOM    788 3HG1 VAL    67      33.340  44.410  24.420  1.00  0.00           H
ATOM    789  CG2 VAL    67      33.480  45.190  21.510  1.00  0.00           C
ATOM    790 1HG2 VAL    67      33.210  45.810  20.620  1.00  0.00           H
ATOM    791 2HG2 VAL    67      34.540  44.920  21.380  1.00  0.00           H
ATOM    792 3HG2 VAL    67      32.840  44.290  21.460  1.00  0.00           H
ATOM    793  C   VAL    67      32.040  47.500  24.170  1.00  0.00           C
ATOM    794  O   VAL    67      32.630  48.570  23.830  1.00  0.00           O
ATOM    795  N   ARG    68      31.570  47.360  25.440  1.00  0.00           N
ATOM    796  HN  ARG    68      31.270  46.450  25.730  1.00  0.00           H
ATOM    797  CA  ARG    68      31.630  48.240  26.580  1.00  0.00           C
ATOM    798  HA  ARG    68      31.750  49.240  26.170  1.00  0.00           H
ATOM    799  CB  ARG    68      30.310  48.150  27.360  1.00  0.00           C
ATOM    800  HB1 ARG    68      29.590  48.560  26.620  1.00  0.00           H
ATOM    801  HB2 ARG    68      29.940  47.110  27.300  1.00  0.00           H
ATOM    802  CG  ARG    68      30.070  48.960  28.700  1.00  0.00           C
ATOM    803  HG1 ARG    68      30.460  49.990  28.650  1.00  0.00           H
ATOM    804  HG2 ARG    68      28.960  49.030  28.850  1.00  0.00           H
ATOM    805  CD  ARG    68      30.480  48.260  29.940  1.00  0.00           C
ATOM    806  HD1 ARG    68      30.030  47.260  30.110  1.00  0.00           H
ATOM    807  HD2 ARG    68      31.590  48.280  30.040  1.00  0.00           H
ATOM    808  NE  ARG    68      30.080  49.110  31.100  1.00  0.00           N
ATOM    809  HE  ARG    68      29.540  49.940  31.040  1.00  0.00           H
ATOM    810  CZ  ARG    68      30.640  48.960  32.300  1.00  0.00           C
ATOM    811  NH1 ARG    68      31.560  48.020  32.570  1.00  0.00           N
ATOM    812 1HH1 ARG    68      31.840  47.380  31.850  1.00  0.00           H
ATOM    813 2HH1 ARG    68      32.130  48.090  33.390  1.00  0.00           H
ATOM    814  NH2 ARG    68      30.100  49.670  33.280  1.00  0.00           N
ATOM    815 1HH2 ARG    68      29.660  50.490  32.910  1.00  0.00           H
ATOM    816 2HH2 ARG    68      30.530  49.610  34.180  1.00  0.00           H
ATOM    817  C   ARG    68      32.770  47.770  27.470  1.00  0.00           C
ATOM    818  O   ARG    68      32.850  46.630  27.800  1.00  0.00           O
ATOM    819  N   VAL    69      33.580  48.750  27.950  1.00  0.00           N
ATOM    820  HN  VAL    69      33.530  49.700  27.660  1.00  0.00           H
ATOM    821  CA  VAL    69      34.670  48.590  28.950  1.00  0.00           C
ATOM    822  HA  VAL    69      34.540  47.630  29.420  1.00  0.00           H
ATOM    823  CB  VAL    69      36.000  48.580  28.240  1.00  0.00           C
ATOM    824  HB  VAL    69      36.820  48.960  28.870  1.00  0.00           H
ATOM    825  CG1 VAL    69      36.170  47.170  27.540  1.00  0.00           C
ATOM    826 1HG1 VAL    69      35.980  46.240  28.110  1.00  0.00           H
ATOM    827 2HG1 VAL    69      35.550  47.110  26.620  1.00  0.00           H
ATOM    828 3HG1 VAL    69      37.140  47.070  27.040  1.00  0.00           H
ATOM    829  CG2 VAL    69      35.850  49.580  27.030  1.00  0.00           C
ATOM    830 1HG2 VAL    69      35.550  50.540  27.500  1.00  0.00           H
ATOM    831 2HG2 VAL    69      36.860  49.620  26.580  1.00  0.00           H
ATOM    832 3HG2 VAL    69      35.170  49.310  26.200  1.00  0.00           H
ATOM    833  C   VAL    69      34.620  49.670  29.970  1.00  0.00           C
ATOM    834  O   VAL    69      34.120  50.750  29.770  1.00  0.00           O
ATOM    835  N   GLY    70      35.200  49.380  31.160  1.00  0.00           N
ATOM    836  HN  GLY    70      35.700  48.510  31.280  1.00  0.00           H
ATOM    837  CA  GLY    70      35.500  50.260  32.310  1.00  0.00           C
ATOM    838  HA1 GLY    70      36.510  50.130  32.680  1.00  0.00           H
ATOM    839  HA2 GLY    70      35.180  51.250  32.030  1.00  0.00           H
ATOM    840  C   GLY    70      34.470  49.960  33.390  1.00  0.00           C
ATOM    841  O   GLY    70      34.140  48.790  33.510  1.00  0.00           O
ATOM    842  N   ASP    71      33.940  51.010  34.200  1.00  0.00           N
ATOM    843  HN  ASP    71      34.350  51.910  34.030  1.00  0.00           H
ATOM    844  CA  ASP    71      33.220  50.910  35.420  1.00  0.00           C
ATOM    845  HA  ASP    71      33.960  50.990  36.200  1.00  0.00           H
ATOM    846  CB  ASP    71      32.330  52.100  35.680  1.00  0.00           C
ATOM    847  HB1 ASP    71      31.370  52.130  35.130  1.00  0.00           H
ATOM    848  HB2 ASP    71      32.020  52.030  36.740  1.00  0.00           H
ATOM    849  CG  ASP    71      33.010  53.450  35.620  1.00  0.00           C
ATOM    850  OD1 ASP    71      34.250  53.480  35.520  1.00  0.00           O
ATOM    851  OD2 ASP    71      32.350  54.530  35.660  1.00  0.00           O
ATOM    852  C   ASP    71      32.460  49.620  35.840  1.00  0.00           C
ATOM    853  O   ASP    71      31.740  48.940  35.180  1.00  0.00           O
ATOM    854  N   ARG    72      32.590  49.270  37.160  1.00  0.00           N
ATOM    855  HN  ARG    72      32.970  49.920  37.810  1.00  0.00           H
ATOM    856  CA  ARG    72      32.230  47.880  37.610  1.00  0.00           C
ATOM    857  HA  ARG    72      32.380  47.360  36.670  1.00  0.00           H
ATOM    858  CB  ARG    72      33.270  47.230  38.540  1.00  0.00           C
ATOM    859  HB1 ARG    72      32.830  46.310  38.990  1.00  0.00           H
ATOM    860  HB2 ARG    72      34.110  46.850  37.940  1.00  0.00           H
ATOM    861  CG  ARG    72      33.890  48.150  39.640  1.00  0.00           C
ATOM    862  HG1 ARG    72      34.680  47.510  40.070  1.00  0.00           H
ATOM    863  HG2 ARG    72      34.360  49.010  39.130  1.00  0.00           H
ATOM    864  CD  ARG    72      32.900  48.610  40.700  1.00  0.00           C
ATOM    865  HD1 ARG    72      32.110  49.190  40.190  1.00  0.00           H
ATOM    866  HD2 ARG    72      32.390  47.730  41.150  1.00  0.00           H
ATOM    867  NE  ARG    72      33.670  49.340  41.700  1.00  0.00           N
ATOM    868  HE  ARG    72      34.520  49.810  41.460  1.00  0.00           H
ATOM    869  CZ  ARG    72      33.040  49.930  42.700  1.00  0.00           C
ATOM    870  NH1 ARG    72      31.810  49.680  43.020  1.00  0.00           N
ATOM    871 1HH1 ARG    72      31.390  48.800  42.810  1.00  0.00           H
ATOM    872 2HH1 ARG    72      31.290  50.270  43.640  1.00  0.00           H
ATOM    873  NH2 ARG    72      33.620  50.980  43.210  1.00  0.00           N
ATOM    874 1HH2 ARG    72      34.570  51.130  42.930  1.00  0.00           H
ATOM    875 2HH2 ARG    72      33.240  51.390  44.040  1.00  0.00           H
ATOM    876  C   ARG    72      30.760  47.730  38.060  1.00  0.00           C
ATOM    877  O   ARG    72      30.340  46.690  38.450  1.00  0.00           O
ATOM    878  N   ASN    73      29.950  48.830  37.980  1.00  0.00           N
ATOM    879  HN  ASN    73      30.370  49.660  37.650  1.00  0.00           H
ATOM    880  CA  ASN    73      28.520  48.880  38.220  1.00  0.00           C
ATOM    881  HA  ASN    73      27.960  47.980  38.070  1.00  0.00           H
ATOM    882  CB  ASN    73      28.070  49.400  39.640  1.00  0.00           C
ATOM    883  HB1 ASN    73      26.970  49.360  39.560  1.00  0.00           H
ATOM    884  HB2 ASN    73      28.330  48.600  40.370  1.00  0.00           H
ATOM    885  CG  ASN    73      28.470  50.700  40.070  1.00  0.00           C
ATOM    886  OD1 ASN    73      27.940  51.740  39.650  1.00  0.00           O
ATOM    887  ND2 ASN    73      29.570  50.700  40.850  1.00  0.00           N
ATOM    888 1HD2 ASN    73      29.850  49.830  41.260  1.00  0.00           H
ATOM    889 2HD2 ASN    73      29.820  51.580  41.260  1.00  0.00           H
ATOM    890  C   ASN    73      28.050  49.790  37.120  1.00  0.00           C
ATOM    891  O   ASN    73      28.760  50.710  36.700  1.00  0.00           O
ATOM    892  N   THR    74      26.740  49.470  36.680  1.00  0.00           N
ATOM    893  HN  THR    74      26.190  48.880  37.270  1.00  0.00           H
ATOM    894  CA  THR    74      26.130  50.350  35.610  1.00  0.00           C
ATOM    895  HA  THR    74      26.980  50.820  35.140  1.00  0.00           H
ATOM    896  CB  THR    74      25.360  49.490  34.610  1.00  0.00           C
ATOM    897  HB  THR    74      25.130  50.130  33.720  1.00  0.00           H
ATOM    898  OG1 THR    74      24.130  48.980  35.150  1.00  0.00           O
ATOM    899  HG1 THR    74      23.640  48.890  34.320  1.00  0.00           H
ATOM    900  CG2 THR    74      26.260  48.280  34.180  1.00  0.00           C
ATOM    901 1HG2 THR    74      25.700  47.660  33.450  1.00  0.00           H
ATOM    902 2HG2 THR    74      27.240  48.520  33.700  1.00  0.00           H
ATOM    903 3HG2 THR    74      26.390  47.560  35.010  1.00  0.00           H
ATOM    904  C   THR    74      25.270  51.440  36.240  1.00  0.00           C
ATOM    905  O   THR    74      24.630  52.230  35.580  1.00  0.00           O
ATOM    906  N   GLU    75      25.170  51.440  37.520  1.00  0.00           N
ATOM    907  HN  GLU    75      25.700  50.680  37.900  1.00  0.00           H
ATOM    908  CA  GLU    75      24.280  52.140  38.410  1.00  0.00           C
ATOM    909  HA  GLU    75      23.270  51.930  38.080  1.00  0.00           H
ATOM    910  CB  GLU    75      24.430  51.520  39.760  1.00  0.00           C
ATOM    911  HB1 GLU    75      25.520  51.360  39.950  1.00  0.00           H
ATOM    912  HB2 GLU    75      24.120  52.150  40.620  1.00  0.00           H
ATOM    913  CG  GLU    75      23.770  50.130  39.780  1.00  0.00           C
ATOM    914  HG1 GLU    75      22.730  50.090  39.390  1.00  0.00           H
ATOM    915  HG2 GLU    75      24.360  49.430  39.140  1.00  0.00           H
ATOM    916  CD  GLU    75      23.700  49.490  41.120  1.00  0.00           C
ATOM    917  OE1 GLU    75      23.490  48.250  41.170  1.00  0.00           O
ATOM    918  OE2 GLU    75      23.810  50.140  42.180  1.00  0.00           O
ATOM    919  C   GLU    75      24.430  53.660  38.420  1.00  0.00           C
ATOM    920  O   GLU    75      23.440  54.340  38.630  1.00  0.00           O
ATOM    921  N   GLN    76      25.670  54.120  38.260  1.00  0.00           N
ATOM    922  HN  GLN    76      26.510  53.580  38.250  1.00  0.00           H
ATOM    923  CA  GLN    76      25.820  55.510  38.450  1.00  0.00           C
ATOM    924  HA  GLN    76      25.000  55.930  39.020  1.00  0.00           H
ATOM    925  CB  GLN    76      27.220  55.850  39.010  1.00  0.00           C
ATOM    926  HB1 GLN    76      28.020  55.530  38.310  1.00  0.00           H
ATOM    927  HB2 GLN    76      27.250  56.960  39.120  1.00  0.00           H
ATOM    928  CG  GLN    76      27.550  55.250  40.380  1.00  0.00           C
ATOM    929  HG1 GLN    76      27.900  54.240  40.130  1.00  0.00           H
ATOM    930  HG2 GLN    76      28.440  55.840  40.710  1.00  0.00           H
ATOM    931  CD  GLN    76      26.460  55.090  41.380  1.00  0.00           C
ATOM    932  OE1 GLN    76      25.940  54.090  41.750  1.00  0.00           O
ATOM    933  NE2 GLN    76      25.980  56.270  41.890  1.00  0.00           N
ATOM    934 1HE2 GLN    76      26.380  57.190  41.870  1.00  0.00           H
ATOM    935 2HE2 GLN    76      25.380  56.100  42.670  1.00  0.00           H
ATOM    936  C   GLN    76      25.730  56.240  37.060  1.00  0.00           C
ATOM    937  O   GLN    76      26.190  55.790  36.000  1.00  0.00           O
ATOM    938  N   GLU    77      25.100  57.450  37.000  1.00  0.00           N
ATOM    939  HN  GLU    77      24.740  58.010  37.730  1.00  0.00           H
ATOM    940  CA  GLU    77      25.100  58.300  35.840  1.00  0.00           C
ATOM    941  HA  GLU    77      25.020  57.640  34.980  1.00  0.00           H
ATOM    942  CB  GLU    77      23.810  59.090  35.790  1.00  0.00           C
ATOM    943  HB1 GLU    77      23.580  59.460  36.810  1.00  0.00           H
ATOM    944  HB2 GLU    77      23.840  60.050  35.220  1.00  0.00           H
ATOM    945  CG  GLU    77      22.570  58.270  35.230  1.00  0.00           C
ATOM    946  HG1 GLU    77      22.520  57.330  35.830  1.00  0.00           H
ATOM    947  HG2 GLU    77      21.640  58.850  35.410  1.00  0.00           H
ATOM    948  CD  GLU    77      22.730  57.880  33.770  1.00  0.00           C
ATOM    949  OE1 GLU    77      22.690  56.670  33.390  1.00  0.00           O
ATOM    950  OE2 GLU    77      22.800  58.820  32.960  1.00  0.00           O
ATOM    951  C   GLU    77      26.370  59.080  35.490  1.00  0.00           C
ATOM    952  O   GLU    77      26.980  59.670  36.430  1.00  0.00           O
ATOM    953  N   GLU    78      26.730  59.070  34.180  1.00  0.00           N
ATOM    954  HN  GLU    78      26.180  58.470  33.600  1.00  0.00           H
ATOM    955  CA  GLU    78      27.900  59.800  33.670  1.00  0.00           C
ATOM    956  HA  GLU    78      27.830  59.650  32.620  1.00  0.00           H
ATOM    957  CB  GLU    78      27.640  61.380  33.710  1.00  0.00           C
ATOM    958  HB1 GLU    78      27.210  61.690  34.690  1.00  0.00           H
ATOM    959  HB2 GLU    78      28.600  61.900  33.520  1.00  0.00           H
ATOM    960  CG  GLU    78      26.720  61.980  32.680  1.00  0.00           C
ATOM    961  HG1 GLU    78      26.360  62.940  33.110  1.00  0.00           H
ATOM    962  HG2 GLU    78      27.280  62.300  31.770  1.00  0.00           H
ATOM    963  CD  GLU    78      25.500  61.190  32.320  1.00  0.00           C
ATOM    964  OE1 GLU    78      25.330  60.340  31.360  1.00  0.00           O
ATOM    965  OE2 GLU    78      24.450  61.390  33.010  1.00  0.00           O
ATOM    966  C   GLU    78      29.210  59.390  34.310  1.00  0.00           C
ATOM    967  O   GLU    78      30.040  60.190  34.730  1.00  0.00           O
ATOM    968  N   GLY    79      29.370  58.060  34.300  1.00  0.00           N
ATOM    969  HN  GLY    79      28.710  57.420  33.930  1.00  0.00           H
ATOM    970  CA  GLY    79      30.600  57.370  34.710  1.00  0.00           C
ATOM    971  HA1 GLY    79      31.030  57.820  35.600  1.00  0.00           H
ATOM    972  HA2 GLY    79      30.250  56.350  34.880  1.00  0.00           H
ATOM    973  C   GLY    79      31.700  57.440  33.740  1.00  0.00           C
ATOM    974  O   GLY    79      31.750  58.180  32.800  1.00  0.00           O
ATOM    975  N   GLY    80      32.750  56.580  33.990  1.00  0.00           N
ATOM    976  HN  GLY    80      32.510  55.890  34.670  1.00  0.00           H
ATOM    977  CA  GLY    80      34.080  56.640  33.260  1.00  0.00           C
ATOM    978  HA1 GLY    80      34.220  57.690  33.000  1.00  0.00           H
ATOM    979  HA2 GLY    80      34.850  56.390  33.960  1.00  0.00           H
ATOM    980  C   GLY    80      34.010  55.770  32.120  1.00  0.00           C
ATOM    981  O   GLY    80      34.800  55.800  31.200  1.00  0.00           O
ATOM    982  N   GLU    81      32.910  54.970  32.130  1.00  0.00           N
ATOM    983  HN  GLU    81      32.280  55.100  32.890  1.00  0.00           H
ATOM    984  CA  GLU    81      32.690  53.920  31.150  1.00  0.00           C
ATOM    985  HA  GLU    81      33.610  53.360  31.200  1.00  0.00           H
ATOM    986  CB  GLU    81      31.710  52.870  31.580  1.00  0.00           C
ATOM    987  HB1 GLU    81      31.660  52.000  30.910  1.00  0.00           H
ATOM    988  HB2 GLU    81      32.190  52.460  32.490  1.00  0.00           H
ATOM    989  CG  GLU    81      30.360  53.530  31.830  1.00  0.00           C
ATOM    990  HG1 GLU    81      30.550  54.240  32.660  1.00  0.00           H
ATOM    991  HG2 GLU    81      30.070  54.090  30.910  1.00  0.00           H
ATOM    992  CD  GLU    81      29.240  52.550  32.250  1.00  0.00           C
ATOM    993  OE1 GLU    81      28.430  52.940  33.170  1.00  0.00           O
ATOM    994  OE2 GLU    81      28.950  51.530  31.540  1.00  0.00           O
ATOM    995  C   GLU    81      32.610  54.290  29.680  1.00  0.00           C
ATOM    996  O   GLU    81      32.170  55.400  29.370  1.00  0.00           O
ATOM    997  N   ALA    82      33.040  53.470  28.750  1.00  0.00           N
ATOM    998  HN  ALA    82      33.480  52.610  28.970  1.00  0.00           H
ATOM    999  CA  ALA    82      32.930  53.710  27.340  1.00  0.00           C
ATOM   1000  HA  ALA    82      32.160  54.460  27.250  1.00  0.00           H
ATOM   1001  CB  ALA    82      34.190  54.330  26.960  1.00  0.00           C
ATOM   1002  HB1 ALA    82      34.180  54.730  25.920  1.00  0.00           H
ATOM   1003  HB2 ALA    82      34.350  55.160  27.670  1.00  0.00           H
ATOM   1004  HB3 ALA    82      35.030  53.620  26.960  1.00  0.00           H
ATOM   1005  C   ALA    82      32.430  52.550  26.560  1.00  0.00           C
ATOM   1006  O   ALA    82      32.580  51.430  27.020  1.00  0.00           O
ATOM   1007  N   VAL    83      31.940  52.810  25.340  1.00  0.00           N
ATOM   1008  HN  VAL    83      31.850  53.770  25.070  1.00  0.00           H
ATOM   1009  CA  VAL    83      31.540  51.870  24.330  1.00  0.00           C
ATOM   1010  HA  VAL    83      31.860  50.920  24.730  1.00  0.00           H
ATOM   1011  CB  VAL    83      30.070  51.770  24.070  1.00  0.00           C
ATOM   1012  HB  VAL    83      29.870  50.990  23.300  1.00  0.00           H
ATOM   1013  CG1 VAL    83      29.400  51.390  25.410  1.00  0.00           C
ATOM   1014 1HG1 VAL    83      29.390  52.180  26.190  1.00  0.00           H
ATOM   1015 2HG1 VAL    83      28.330  51.200  25.200  1.00  0.00           H
ATOM   1016 3HG1 VAL    83      29.870  50.430  25.700  1.00  0.00           H
ATOM   1017  CG2 VAL    83      29.420  53.080  23.670  1.00  0.00           C
ATOM   1018 1HG2 VAL    83      29.700  53.890  24.390  1.00  0.00           H
ATOM   1019 2HG2 VAL    83      29.740  53.460  22.680  1.00  0.00           H
ATOM   1020 3HG2 VAL    83      28.310  53.040  23.630  1.00  0.00           H
ATOM   1021  C   VAL    83      32.390  52.130  23.120  1.00  0.00           C
ATOM   1022  O   VAL    83      32.390  53.240  22.550  1.00  0.00           O
ATOM   1023  N   HIS    84      33.120  51.100  22.620  1.00  0.00           N
ATOM   1024  HN  HIS    84      33.050  50.170  22.990  1.00  0.00           H
ATOM   1025  CA  HIS    84      34.110  51.120  21.650  1.00  0.00           C
ATOM   1026  HA  HIS    84      34.190  52.170  21.410  1.00  0.00           H
ATOM   1027  CB  HIS    84      35.450  50.670  22.160  1.00  0.00           C
ATOM   1028  HB1 HIS    84      35.390  49.780  22.820  1.00  0.00           H
ATOM   1029  HB2 HIS    84      36.090  50.480  21.260  1.00  0.00           H
ATOM   1030  ND1 HIS    84      37.450  52.120  22.500  1.00  0.00           N
ATOM   1031  HD1 HIS    84      37.940  51.770  21.690  1.00  0.00           H
ATOM   1032  CG  HIS    84      36.230  51.730  22.870  1.00  0.00           C
ATOM   1033  CE1 HIS    84      37.900  52.960  23.460  1.00  0.00           C
ATOM   1034  HE1 HIS    84      38.890  53.410  23.410  1.00  0.00           H
ATOM   1035  NE2 HIS    84      37.050  53.140  24.460  1.00  0.00           N
ATOM   1036  CD2 HIS    84      35.940  52.390  24.080  1.00  0.00           C
ATOM   1037  HD2 HIS    84      35.150  52.140  24.790  1.00  0.00           H
ATOM   1038  C   HIS    84      33.610  50.280  20.500  1.00  0.00           C
ATOM   1039  O   HIS    84      33.170  49.180  20.600  1.00  0.00           O
ATOM   1040  N   GLU    85      33.740  50.720  19.250  1.00  0.00           N
ATOM   1041  HN  GLU    85      34.340  51.500  19.050  1.00  0.00           H
ATOM   1042  CA  GLU    85      33.280  49.990  18.020  1.00  0.00           C
ATOM   1043  HA  GLU    85      32.470  49.380  18.370  1.00  0.00           H
ATOM   1044  CB  GLU    85      32.780  50.970  16.930  1.00  0.00           C
ATOM   1045  HB1 GLU    85      33.530  51.780  16.920  1.00  0.00           H
ATOM   1046  HB2 GLU    85      32.640  50.390  16.000  1.00  0.00           H
ATOM   1047  CG  GLU    85      31.480  51.720  17.220  1.00  0.00           C
ATOM   1048  HG1 GLU    85      30.670  50.960  17.050  1.00  0.00           H
ATOM   1049  HG2 GLU    85      31.430  52.150  18.240  1.00  0.00           H
ATOM   1050  CD  GLU    85      31.300  52.830  16.300  1.00  0.00           C
ATOM   1051  OE1 GLU    85      31.130  52.630  15.050  1.00  0.00           O
ATOM   1052  OE2 GLU    85      31.340  53.980  16.790  1.00  0.00           O
ATOM   1053  C   GLU    85      34.220  49.010  17.370  1.00  0.00           C
ATOM   1054  O   GLU    85      35.440  49.290  17.300  1.00  0.00           O
ATOM   1055  N   VAL    86      33.770  47.920  16.830  1.00  0.00           N
ATOM   1056  HN  VAL    86      32.810  47.700  16.990  1.00  0.00           H
ATOM   1057  CA  VAL    86      34.570  46.910  16.180  1.00  0.00           C
ATOM   1058  HA  VAL    86      35.500  46.930  16.720  1.00  0.00           H
ATOM   1059  CB  VAL    86      33.960  45.520  16.350  1.00  0.00           C
ATOM   1060  HB  VAL    86      33.010  45.550  15.770  1.00  0.00           H
ATOM   1061  CG1 VAL    86      34.890  44.420  15.760  1.00  0.00           C
ATOM   1062 1HG1 VAL    86      35.180  44.460  14.690  1.00  0.00           H
ATOM   1063 2HG1 VAL    86      35.880  44.390  16.260  1.00  0.00           H
ATOM   1064 3HG1 VAL    86      34.460  43.440  16.020  1.00  0.00           H
ATOM   1065  CG2 VAL    86      33.660  45.260  17.830  1.00  0.00           C
ATOM   1066 1HG2 VAL    86      32.920  45.950  18.250  1.00  0.00           H
ATOM   1067 2HG2 VAL    86      33.270  44.220  17.940  1.00  0.00           H
ATOM   1068 3HG2 VAL    86      34.590  45.370  18.450  1.00  0.00           H
ATOM   1069  C   VAL    86      34.860  47.230  14.790  1.00  0.00           C
ATOM   1070  O   VAL    86      34.070  47.110  13.860  1.00  0.00           O
ATOM   1071  N   GLU    87      36.120  47.450  14.520  1.00  0.00           N
ATOM   1072  HN  GLU    87      36.830  47.420  15.220  1.00  0.00           H
ATOM   1073  CA  GLU    87      36.680  47.660  13.180  1.00  0.00           C
ATOM   1074  HA  GLU    87      36.210  48.520  12.730  1.00  0.00           H
ATOM   1075  CB  GLU    87      38.210  48.110  13.370  1.00  0.00           C
ATOM   1076  HB1 GLU    87      38.180  49.140  13.800  1.00  0.00           H
ATOM   1077  HB2 GLU    87      38.680  47.500  14.180  1.00  0.00           H
ATOM   1078  CG  GLU    87      39.020  48.180  12.080  1.00  0.00           C
ATOM   1079  HG1 GLU    87      39.180  47.200  11.590  1.00  0.00           H
ATOM   1080  HG2 GLU    87      38.540  48.900  11.380  1.00  0.00           H
ATOM   1081  CD  GLU    87      40.460  48.700  12.250  1.00  0.00           C
ATOM   1082  OE1 GLU    87      40.870  49.700  11.580  1.00  0.00           O
ATOM   1083  OE2 GLU    87      41.240  47.990  12.920  1.00  0.00           O
ATOM   1084  C   GLU    87      36.670  46.460  12.290  1.00  0.00           C
ATOM   1085  O   GLU    87      36.190  46.440  11.160  1.00  0.00           O
ATOM   1086  N   VAL    88      37.140  45.310  12.850  1.00  0.00           N
ATOM   1087  HN  VAL    88      37.480  45.410  13.790  1.00  0.00           H
ATOM   1088  CA  VAL    88      37.390  44.050  12.190  1.00  0.00           C
ATOM   1089  HA  VAL    88      36.580  43.900  11.490  1.00  0.00           H
ATOM   1090  CB  VAL    88      38.760  43.920  11.520  1.00  0.00           C
ATOM   1091  HB  VAL    88      39.500  44.530  12.080  1.00  0.00           H
ATOM   1092  CG1 VAL    88      39.380  42.560  11.400  1.00  0.00           C
ATOM   1093 1HG1 VAL    88      39.370  42.110  12.420  1.00  0.00           H
ATOM   1094 2HG1 VAL    88      38.730  41.960  10.750  1.00  0.00           H
ATOM   1095 3HG1 VAL    88      40.400  42.550  10.970  1.00  0.00           H
ATOM   1096  CG2 VAL    88      38.700  44.500  10.120  1.00  0.00           C
ATOM   1097 1HG2 VAL    88      37.850  44.120   9.520  1.00  0.00           H
ATOM   1098 2HG2 VAL    88      38.500  45.590  10.060  1.00  0.00           H
ATOM   1099 3HG2 VAL    88      39.660  44.300   9.600  1.00  0.00           H
ATOM   1100  C   VAL    88      37.170  42.820  13.130  1.00  0.00           C
ATOM   1101  O   VAL    88      37.650  42.770  14.280  1.00  0.00           O
ATOM   1102  N   VAL    89      36.400  41.770  12.640  1.00  0.00           N
ATOM   1103  HN  VAL    89      36.110  41.760  11.690  1.00  0.00           H
ATOM   1104  CA  VAL    89      36.140  40.550  13.400  1.00  0.00           C
ATOM   1105  HA  VAL    89      36.410  40.640  14.450  1.00  0.00           H
ATOM   1106  CB  VAL    89      34.680  40.160  13.410  1.00  0.00           C
ATOM   1107  HB  VAL    89      34.240  39.970  12.410  1.00  0.00           H
ATOM   1108  CG1 VAL    89      34.470  38.910  14.300  1.00  0.00           C
ATOM   1109 1HG1 VAL    89      34.890  39.110  15.310  1.00  0.00           H
ATOM   1110 2HG1 VAL    89      33.360  38.850  14.400  1.00  0.00           H
ATOM   1111 3HG1 VAL    89      34.750  37.960  13.820  1.00  0.00           H
ATOM   1112  CG2 VAL    89      33.930  41.390  13.940  1.00  0.00           C
ATOM   1113 1HG2 VAL    89      33.950  42.210  13.190  1.00  0.00           H
ATOM   1114 2HG2 VAL    89      32.890  41.100  14.220  1.00  0.00           H
ATOM   1115 3HG2 VAL    89      34.440  41.670  14.890  1.00  0.00           H
ATOM   1116  C   VAL    89      36.870  39.370  12.830  1.00  0.00           C
ATOM   1117  O   VAL    89      36.660  38.960  11.740  1.00  0.00           O
ATOM   1118  N   ILE    90      37.720  38.740  13.630  1.00  0.00           N
ATOM   1119  HN  ILE    90      37.900  39.010  14.570  1.00  0.00           H
ATOM   1120  CA  ILE    90      38.540  37.580  13.230  1.00  0.00           C
ATOM   1121  HA  ILE    90      38.590  37.490  12.150  1.00  0.00           H
ATOM   1122  CB  ILE    90      40.000  37.650  13.710  1.00  0.00           C
ATOM   1123  HB  ILE    90      39.990  37.600  14.820  1.00  0.00           H
ATOM   1124  CG2 ILE    90      40.850  36.560  13.030  1.00  0.00           C
ATOM   1125 1HG2 ILE    90      41.880  36.950  13.220  1.00  0.00           H
ATOM   1126 2HG2 ILE    90      40.780  35.520  13.420  1.00  0.00           H
ATOM   1127 3HG2 ILE    90      40.880  36.530  11.930  1.00  0.00           H
ATOM   1128  CG1 ILE    90      40.560  38.990  13.230  1.00  0.00           C
ATOM   1129 1HG1 ILE    90      39.880  39.770  13.630  1.00  0.00           H
ATOM   1130 2HG1 ILE    90      41.550  39.150  13.690  1.00  0.00           H
ATOM   1131  CD  ILE    90      40.760  39.170  11.780  1.00  0.00           C
ATOM   1132  HD1 ILE    90      41.280  40.150  11.650  1.00  0.00           H
ATOM   1133  HD2 ILE    90      41.440  38.490  11.240  1.00  0.00           H
ATOM   1134  HD3 ILE    90      39.880  39.160  11.110  1.00  0.00           H
ATOM   1135  C   ILE    90      37.920  36.310  13.850  1.00  0.00           C
ATOM   1136  O   ILE    90      37.810  36.120  15.060  1.00  0.00           O
ATOM   1137  N   LYS    91      37.380  35.400  13.050  1.00  0.00           N
ATOM   1138  HN  LYS    91      37.550  35.460  12.070  1.00  0.00           H
ATOM   1139  CA  LYS    91      36.630  34.200  13.360  1.00  0.00           C
ATOM   1140  HA  LYS    91      37.040  33.940  14.320  1.00  0.00           H
ATOM   1141  CB  LYS    91      35.130  34.500  13.380  1.00  0.00           C
ATOM   1142  HB1 LYS    91      34.450  33.650  13.620  1.00  0.00           H
ATOM   1143  HB2 LYS    91      34.980  35.140  14.280  1.00  0.00           H
ATOM   1144  CG  LYS    91      34.660  35.360  12.220  1.00  0.00           C
ATOM   1145  HG1 LYS    91      35.210  36.320  12.090  1.00  0.00           H
ATOM   1146  HG2 LYS    91      34.950  34.800  11.320  1.00  0.00           H
ATOM   1147  CD  LYS    91      33.160  35.740  12.200  1.00  0.00           C
ATOM   1148  HD1 LYS    91      32.710  34.790  11.820  1.00  0.00           H
ATOM   1149  HD2 LYS    91      32.730  35.990  13.190  1.00  0.00           H
ATOM   1150  CE  LYS    91      32.950  36.940  11.260  1.00  0.00           C
ATOM   1151  HE1 LYS    91      33.280  37.850  11.800  1.00  0.00           H
ATOM   1152  HE2 LYS    91      33.490  36.680  10.320  1.00  0.00           H
ATOM   1153  NZ  LYS    91      31.550  37.030  10.840  1.00  0.00           N
ATOM   1154  HZ1 LYS    91      31.120  36.240  10.310  1.00  0.00           H
ATOM   1155  HZ2 LYS    91      30.980  37.150  11.710  1.00  0.00           H
ATOM   1156  HZ3 LYS    91      31.410  37.840  10.210  1.00  0.00           H
ATOM   1157  C   LYS    91      37.080  33.110  12.360  1.00  0.00           C
ATOM   1158  O   LYS    91      37.540  33.370  11.240  1.00  0.00           O
ATOM   1159  N   HIS    92      37.010  31.840  12.820  1.00  0.00           N
ATOM   1160  HN  HIS    92      36.600  31.560  13.670  1.00  0.00           H
ATOM   1161  CA  HIS    92      37.490  30.680  12.030  1.00  0.00           C
ATOM   1162  HA  HIS    92      37.650  30.990  11.000  1.00  0.00           H
ATOM   1163  CB  HIS    92      38.850  30.060  12.520  1.00  0.00           C
ATOM   1164  HB1 HIS    92      39.630  30.830  12.330  1.00  0.00           H
ATOM   1165  HB2 HIS    92      38.700  29.770  13.580  1.00  0.00           H
ATOM   1166  ND1 HIS    92      39.440  28.900  10.390  1.00  0.00           N
ATOM   1167  CG  HIS    92      39.280  28.870  11.790  1.00  0.00           C
ATOM   1168  CE1 HIS    92      40.170  27.840  10.100  1.00  0.00           C
ATOM   1169  HE1 HIS    92      40.510  27.610   9.090  1.00  0.00           H
ATOM   1170  NE2 HIS    92      40.540  27.170  11.240  1.00  0.00           N
ATOM   1171  HE2 HIS    92      40.840  26.220  11.310  1.00  0.00           H
ATOM   1172  CD2 HIS    92      39.960  27.860  12.330  1.00  0.00           C
ATOM   1173  HD2 HIS    92      40.280  27.620  13.330  1.00  0.00           H
ATOM   1174  C   HIS    92      36.360  29.640  12.060  1.00  0.00           C
ATOM   1175  O   HIS    92      36.470  28.590  12.630  1.00  0.00           O
ATOM   1176  N   ASN    93      35.250  29.900  11.320  1.00  0.00           N
ATOM   1177  HN  ASN    93      35.260  30.740  10.760  1.00  0.00           H
ATOM   1178  CA  ASN    93      34.230  28.950  11.030  1.00  0.00           C
ATOM   1179  HA  ASN    93      34.330  28.300  11.870  1.00  0.00           H
ATOM   1180  CB  ASN    93      32.880  29.800  10.750  1.00  0.00           C
ATOM   1181  HB1 ASN    93      32.910  30.520  11.600  1.00  0.00           H
ATOM   1182  HB2 ASN    93      32.910  30.310   9.760  1.00  0.00           H
ATOM   1183  CG  ASN    93      31.640  28.960  10.810  1.00  0.00           C
ATOM   1184  OD1 ASN    93      31.640  27.730  10.940  1.00  0.00           O
ATOM   1185  ND2 ASN    93      30.430  29.610  10.680  1.00  0.00           N
ATOM   1186 1HD2 ASN    93      30.410  30.610  10.720  1.00  0.00           H
ATOM   1187 2HD2 ASN    93      29.640  29.010  10.580  1.00  0.00           H
ATOM   1188  C   ASN    93      34.650  28.150   9.730  1.00  0.00           C
ATOM   1189  O   ASN    93      34.920  28.750   8.660  1.00  0.00           O
ATOM   1190  N   ARG    94      34.570  26.860   9.780  1.00  0.00           N
ATOM   1191  HN  ARG    94      33.960  26.460  10.460  1.00  0.00           H
ATOM   1192  CA  ARG    94      34.900  25.960   8.710  1.00  0.00           C
ATOM   1193  HA  ARG    94      34.300  26.170   7.850  1.00  0.00           H
ATOM   1194  CB  ARG    94      36.420  25.930   8.410  1.00  0.00           C
ATOM   1195  HB1 ARG    94      36.460  25.470   7.400  1.00  0.00           H
ATOM   1196  HB2 ARG    94      36.670  27.010   8.440  1.00  0.00           H
ATOM   1197  CG  ARG    94      37.300  25.000   9.250  1.00  0.00           C
ATOM   1198  HG1 ARG    94      36.910  23.960   9.340  1.00  0.00           H
ATOM   1199  HG2 ARG    94      38.300  24.820   8.800  1.00  0.00           H
ATOM   1200  CD  ARG    94      37.540  25.580  10.670  1.00  0.00           C
ATOM   1201  HD1 ARG    94      38.080  26.540  10.610  1.00  0.00           H
ATOM   1202  HD2 ARG    94      36.530  25.790  11.100  1.00  0.00           H
ATOM   1203  NE  ARG    94      38.320  24.590  11.450  1.00  0.00           N
ATOM   1204  HE  ARG    94      39.130  24.220  11.000  1.00  0.00           H
ATOM   1205  CZ  ARG    94      37.720  23.770  12.340  1.00  0.00           C
ATOM   1206  NH1 ARG    94      36.560  23.940  12.940  1.00  0.00           N
ATOM   1207 1HH1 ARG    94      35.960  24.750  12.830  1.00  0.00           H
ATOM   1208 2HH1 ARG    94      36.320  23.320  13.680  1.00  0.00           H
ATOM   1209  NH2 ARG    94      38.470  22.770  12.840  1.00  0.00           N
ATOM   1210 1HH2 ARG    94      39.280  22.470  12.340  1.00  0.00           H
ATOM   1211 2HH2 ARG    94      38.150  22.250  13.630  1.00  0.00           H
ATOM   1212  C   ARG    94      34.420  24.640   9.310  1.00  0.00           C
ATOM   1213  O   ARG    94      34.100  24.470  10.500  1.00  0.00           O
ATOM   1214  N   PHE    95      34.320  23.640   8.400  1.00  0.00           N
ATOM   1215  HN  PHE    95      34.490  23.780   7.430  1.00  0.00           H
ATOM   1216  CA  PHE    95      33.890  22.310   8.620  1.00  0.00           C
ATOM   1217  HA  PHE    95      34.120  21.780   7.700  1.00  0.00           H
ATOM   1218  CB  PHE    95      34.700  21.460   9.660  1.00  0.00           C
ATOM   1219  HB1 PHE    95      34.800  22.070  10.590  1.00  0.00           H
ATOM   1220  HB2 PHE    95      34.100  20.560   9.920  1.00  0.00           H
ATOM   1221  CG  PHE    95      36.100  21.000   9.310  1.00  0.00           C
ATOM   1222  CD1 PHE    95      36.860  20.340  10.290  1.00  0.00           C
ATOM   1223  HD1 PHE    95      36.380  20.230  11.260  1.00  0.00           H
ATOM   1224  CE1 PHE    95      38.290  20.120  10.140  1.00  0.00           C
ATOM   1225  HE1 PHE    95      38.760  19.640  10.980  1.00  0.00           H
ATOM   1226  CZ  PHE    95      38.900  20.280   8.910  1.00  0.00           C
ATOM   1227  HZ  PHE    95      39.930  20.080   8.670  1.00  0.00           H
ATOM   1228  CD2 PHE    95      36.770  21.330   8.090  1.00  0.00           C
ATOM   1229  HD2 PHE    95      36.230  21.850   7.330  1.00  0.00           H
ATOM   1230  CE2 PHE    95      38.120  20.930   7.920  1.00  0.00           C
ATOM   1231  HE2 PHE    95      38.560  21.120   6.950  1.00  0.00           H
ATOM   1232  C   PHE    95      32.350  22.060   8.720  1.00  0.00           C
ATOM   1233  O   PHE    95      31.560  22.750   9.340  1.00  0.00           O
ATOM   1234  N   THR    96      31.810  20.970   8.100  1.00  0.00           N
ATOM   1235  HN  THR    96      32.390  20.390   7.540  1.00  0.00           H
ATOM   1236  CA  THR    96      30.590  20.360   8.570  1.00  0.00           C
ATOM   1237  HA  THR    96      29.970  21.120   9.030  1.00  0.00           H
ATOM   1238  CB  THR    96      29.620  19.780   7.450  1.00  0.00           C
ATOM   1239  HB  THR    96      29.740  20.510   6.630  1.00  0.00           H
ATOM   1240  OG1 THR    96      28.240  19.730   7.850  1.00  0.00           O
ATOM   1241  HG1 THR    96      28.050  20.600   8.230  1.00  0.00           H
ATOM   1242  CG2 THR    96      29.990  18.440   6.930  1.00  0.00           C
ATOM   1243 1HG2 THR    96      29.750  17.590   7.610  1.00  0.00           H
ATOM   1244 2HG2 THR    96      29.520  18.100   5.990  1.00  0.00           H
ATOM   1245 3HG2 THR    96      31.080  18.430   6.720  1.00  0.00           H
ATOM   1246  C   THR    96      30.820  19.300   9.590  1.00  0.00           C
ATOM   1247  O   THR    96      29.900  18.740  10.180  1.00  0.00           O
ATOM   1248  N   LYS    97      32.140  18.910   9.790  1.00  0.00           N
ATOM   1249  HN  LYS    97      32.920  19.020   9.170  1.00  0.00           H
ATOM   1250  CA  LYS    97      32.540  18.200  11.000  1.00  0.00           C
ATOM   1251  HA  LYS    97      32.050  17.240  10.900  1.00  0.00           H
ATOM   1252  CB  LYS    97      34.020  17.830  10.970  1.00  0.00           C
ATOM   1253  HB1 LYS    97      34.610  18.730  11.230  1.00  0.00           H
ATOM   1254  HB2 LYS    97      34.240  17.190  11.860  1.00  0.00           H
ATOM   1255  CG  LYS    97      34.530  17.210   9.670  1.00  0.00           C
ATOM   1256  HG1 LYS    97      34.130  17.830   8.840  1.00  0.00           H
ATOM   1257  HG2 LYS    97      35.640  17.210   9.680  1.00  0.00           H
ATOM   1258  CD  LYS    97      33.950  15.850   9.350  1.00  0.00           C
ATOM   1259  HD1 LYS    97      32.840  15.830   9.420  1.00  0.00           H
ATOM   1260  HD2 LYS    97      34.300  15.550   8.340  1.00  0.00           H
ATOM   1261  CE  LYS    97      34.480  14.720  10.340  1.00  0.00           C
ATOM   1262  HE1 LYS    97      35.570  14.510  10.270  1.00  0.00           H
ATOM   1263  HE2 LYS    97      34.290  14.880  11.420  1.00  0.00           H
ATOM   1264  NZ  LYS    97      33.900  13.380   9.960  1.00  0.00           N
ATOM   1265  HZ1 LYS    97      33.530  12.940  10.820  1.00  0.00           H
ATOM   1266  HZ2 LYS    97      33.100  13.490   9.290  1.00  0.00           H
ATOM   1267  HZ3 LYS    97      34.610  12.760   9.580  1.00  0.00           H
ATOM   1268  C   LYS    97      32.200  18.810  12.360  1.00  0.00           C
ATOM   1269  O   LYS    97      32.350  19.970  12.560  1.00  0.00           O
ATOM   1270  N   GLU    98      31.820  18.030  13.360  1.00  0.00           N
ATOM   1271  HN  GLU    98      31.620  17.060  13.220  1.00  0.00           H
ATOM   1272  CA  GLU    98      31.360  18.540  14.610  1.00  0.00           C
ATOM   1273  HA  GLU    98      31.220  19.610  14.710  1.00  0.00           H
ATOM   1274  CB  GLU    98      29.970  17.940  15.020  1.00  0.00           C
ATOM   1275  HB1 GLU    98      29.990  16.830  15.070  1.00  0.00           H
ATOM   1276  HB2 GLU    98      29.710  18.360  16.010  1.00  0.00           H
ATOM   1277  CG  GLU    98      28.860  18.270  14.000  1.00  0.00           C
ATOM   1278  HG1 GLU    98      28.570  19.330  13.900  1.00  0.00           H
ATOM   1279  HG2 GLU    98      29.250  18.040  12.990  1.00  0.00           H
ATOM   1280  CD  GLU    98      27.570  17.440  14.240  1.00  0.00           C
ATOM   1281  OE1 GLU    98      27.090  17.500  15.390  1.00  0.00           O
ATOM   1282  OE2 GLU    98      27.160  16.660  13.330  1.00  0.00           O
ATOM   1283  C   GLU    98      32.310  18.040  15.740  1.00  0.00           C
ATOM   1284  O   GLU    98      32.490  16.860  15.840  1.00  0.00           O
ATOM   1285  N   THR    99      32.880  19.020  16.470  1.00  0.00           N
ATOM   1286  HN  THR    99      32.910  19.930  16.060  1.00  0.00           H
ATOM   1287  CA  THR    99      33.600  18.690  17.700  1.00  0.00           C
ATOM   1288  HA  THR    99      32.950  18.070  18.310  1.00  0.00           H
ATOM   1289  CB  THR    99      35.040  18.070  17.480  1.00  0.00           C
ATOM   1290  HB  THR    99      34.910  17.380  16.610  1.00  0.00           H
ATOM   1291  OG1 THR    99      35.480  17.160  18.480  1.00  0.00           O
ATOM   1292  HG1 THR    99      34.840  16.440  18.480  1.00  0.00           H
ATOM   1293  CG2 THR    99      36.080  19.070  17.160  1.00  0.00           C
ATOM   1294 1HG2 THR    99      35.910  19.660  16.240  1.00  0.00           H
ATOM   1295 2HG2 THR    99      36.220  19.830  17.970  1.00  0.00           H
ATOM   1296 3HG2 THR    99      36.990  18.460  16.950  1.00  0.00           H
ATOM   1297  C   THR    99      33.810  19.860  18.670  1.00  0.00           C
ATOM   1298  O   THR    99      34.470  19.740  19.680  1.00  0.00           O
ATOM   1299  N   CYS   100      33.190  21.080  18.420  1.00  0.00           N
ATOM   1300  HN  CYS   100      32.680  21.090  17.570  1.00  0.00           H
ATOM   1301  CA  CYS   100      33.270  22.320  19.260  1.00  0.00           C
ATOM   1302  HA  CYS   100      32.570  23.040  18.870  1.00  0.00           H
ATOM   1303  CB  CYS   100      32.760  22.120  20.670  1.00  0.00           C
ATOM   1304  HB1 CYS   100      33.550  21.520  21.170  1.00  0.00           H
ATOM   1305  HB2 CYS   100      32.650  23.060  21.260  1.00  0.00           H
ATOM   1306  SG  CYS   100      31.200  21.270  20.740  1.00  0.00           S
ATOM   1307  HG1 CYS   100      30.670  22.160  19.920  1.00  0.00           H
ATOM   1308  C   CYS   100      34.640  22.940  19.220  1.00  0.00           C
ATOM   1309  O   CYS   100      35.320  23.300  20.210  1.00  0.00           O
ATOM   1310  N   ASP   101      35.210  23.040  17.980  1.00  0.00           N
ATOM   1311  HN  ASP   101      34.640  22.860  17.180  1.00  0.00           H
ATOM   1312  CA  ASP   101      36.560  23.580  17.730  1.00  0.00           C
ATOM   1313  HA  ASP   101      37.140  23.730  18.630  1.00  0.00           H
ATOM   1314  CB  ASP   101      37.450  22.570  16.930  1.00  0.00           C
ATOM   1315  HB1 ASP   101      38.500  22.930  16.860  1.00  0.00           H
ATOM   1316  HB2 ASP   101      37.510  21.590  17.440  1.00  0.00           H
ATOM   1317  CG  ASP   101      36.980  22.050  15.610  1.00  0.00           C
ATOM   1318  OD1 ASP   101      37.700  21.240  14.940  1.00  0.00           O
ATOM   1319  OD2 ASP   101      35.950  22.530  15.060  1.00  0.00           O
ATOM   1320  C   ASP   101      36.530  24.980  17.100  1.00  0.00           C
ATOM   1321  O   ASP   101      35.850  25.110  16.070  1.00  0.00           O
ATOM   1322  N   PHE   102      37.260  25.910  17.670  1.00  0.00           N
ATOM   1323  HN  PHE   102      38.010  25.620  18.260  1.00  0.00           H
ATOM   1324  CA  PHE   102      37.430  27.270  17.170  1.00  0.00           C
ATOM   1325  HA  PHE   102      38.040  27.690  17.940  1.00  0.00           H
ATOM   1326  CB  PHE   102      38.180  27.440  15.760  1.00  0.00           C
ATOM   1327  HB1 PHE   102      37.590  27.120  14.870  1.00  0.00           H
ATOM   1328  HB2 PHE   102      38.500  28.490  15.560  1.00  0.00           H
ATOM   1329  CG  PHE   102      39.460  26.670  15.680  1.00  0.00           C
ATOM   1330  CD1 PHE   102      40.710  27.280  15.960  1.00  0.00           C
ATOM   1331  HD1 PHE   102      40.630  28.260  16.410  1.00  0.00           H
ATOM   1332  CE1 PHE   102      41.930  26.520  15.830  1.00  0.00           C
ATOM   1333  HE1 PHE   102      42.860  26.940  16.200  1.00  0.00           H
ATOM   1334  CZ  PHE   102      41.850  25.210  15.380  1.00  0.00           C
ATOM   1335  HZ  PHE   102      42.770  24.620  15.410  1.00  0.00           H
ATOM   1336  CD2 PHE   102      39.540  25.340  15.150  1.00  0.00           C
ATOM   1337  HD2 PHE   102      38.590  24.940  14.870  1.00  0.00           H
ATOM   1338  CE2 PHE   102      40.700  24.580  15.070  1.00  0.00           C
ATOM   1339  HE2 PHE   102      40.720  23.520  14.840  1.00  0.00           H
ATOM   1340  C   PHE   102      36.100  28.040  17.190  1.00  0.00           C
ATOM   1341  O   PHE   102      35.660  28.770  16.290  1.00  0.00           O
ATOM   1342  N   ASP   103      35.260  27.880  18.280  1.00  0.00           N
ATOM   1343  HN  ASP   103      35.440  27.330  19.080  1.00  0.00           H
ATOM   1344  CA  ASP   103      34.020  28.600  18.410  1.00  0.00           C
ATOM   1345  HA  ASP   103      33.760  29.010  17.450  1.00  0.00           H
ATOM   1346  CB  ASP   103      32.940  27.610  18.840  1.00  0.00           C
ATOM   1347  HB1 ASP   103      33.380  27.060  19.710  1.00  0.00           H
ATOM   1348  HB2 ASP   103      32.010  28.150  19.140  1.00  0.00           H
ATOM   1349  CG  ASP   103      32.480  26.720  17.710  1.00  0.00           C
ATOM   1350  OD1 ASP   103      32.680  26.950  16.490  1.00  0.00           O
ATOM   1351  OD2 ASP   103      31.820  25.710  18.010  1.00  0.00           O
ATOM   1352  C   ASP   103      34.140  29.850  19.290  1.00  0.00           C
ATOM   1353  O   ASP   103      33.190  30.560  19.680  1.00  0.00           O
ATOM   1354  N   ILE   104      35.410  30.210  19.630  1.00  0.00           N
ATOM   1355  HN  ILE   104      36.100  29.500  19.450  1.00  0.00           H
ATOM   1356  CA  ILE   104      35.720  31.520  20.100  1.00  0.00           C
ATOM   1357  HA  ILE   104      34.900  31.960  20.650  1.00  0.00           H
ATOM   1358  CB  ILE   104      36.830  31.670  21.210  1.00  0.00           C
ATOM   1359  HB  ILE   104      37.120  32.740  21.280  1.00  0.00           H
ATOM   1360  CG2 ILE   104      36.280  31.280  22.570  1.00  0.00           C
ATOM   1361 1HG2 ILE   104      36.980  31.550  23.380  1.00  0.00           H
ATOM   1362 2HG2 ILE   104      35.340  31.810  22.800  1.00  0.00           H
ATOM   1363 3HG2 ILE   104      36.150  30.180  22.650  1.00  0.00           H
ATOM   1364  CG1 ILE   104      38.110  30.760  20.930  1.00  0.00           C
ATOM   1365 1HG1 ILE   104      38.960  31.040  21.590  1.00  0.00           H
ATOM   1366 2HG1 ILE   104      37.930  29.720  21.240  1.00  0.00           H
ATOM   1367  CD  ILE   104      38.680  30.680  19.490  1.00  0.00           C
ATOM   1368  HD1 ILE   104      37.920  30.130  18.910  1.00  0.00           H
ATOM   1369  HD2 ILE   104      38.900  31.690  19.050  1.00  0.00           H
ATOM   1370  HD3 ILE   104      39.550  29.990  19.480  1.00  0.00           H
ATOM   1371  C   ILE   104      35.950  32.510  18.900  1.00  0.00           C
ATOM   1372  O   ILE   104      36.140  32.040  17.760  1.00  0.00           O
ATOM   1373  N   ALA   105      35.840  33.820  19.140  1.00  0.00           N
ATOM   1374  HN  ALA   105      35.690  34.230  20.030  1.00  0.00           H
ATOM   1375  CA  ALA   105      36.150  34.750  18.120  1.00  0.00           C
ATOM   1376  HA  ALA   105      36.630  34.340  17.240  1.00  0.00           H
ATOM   1377  CB  ALA   105      34.850  35.440  17.690  1.00  0.00           C
ATOM   1378  HB1 ALA   105      35.070  36.110  16.830  1.00  0.00           H
ATOM   1379  HB2 ALA   105      34.130  34.620  17.440  1.00  0.00           H
ATOM   1380  HB3 ALA   105      34.390  36.000  18.530  1.00  0.00           H
ATOM   1381  C   ALA   105      37.060  35.780  18.750  1.00  0.00           C
ATOM   1382  O   ALA   105      36.970  36.000  19.970  1.00  0.00           O
ATOM   1383  N   VAL   106      37.870  36.450  17.910  1.00  0.00           N
ATOM   1384  HN  VAL   106      37.780  36.250  16.940  1.00  0.00           H
ATOM   1385  CA  VAL   106      38.740  37.560  18.350  1.00  0.00           C
ATOM   1386  HA  VAL   106      38.470  37.810  19.360  1.00  0.00           H
ATOM   1387  CB  VAL   106      40.180  37.290  18.370  1.00  0.00           C
ATOM   1388  HB  VAL   106      40.600  36.960  17.400  1.00  0.00           H
ATOM   1389  CG1 VAL   106      40.950  38.490  18.910  1.00  0.00           C
ATOM   1390 1HG1 VAL   106      41.960  38.180  19.230  1.00  0.00           H
ATOM   1391 2HG1 VAL   106      41.060  39.340  18.210  1.00  0.00           H
ATOM   1392 3HG1 VAL   106      40.360  38.900  19.760  1.00  0.00           H
ATOM   1393  CG2 VAL   106      40.530  36.090  19.280  1.00  0.00           C
ATOM   1394 1HG2 VAL   106      40.240  36.280  20.340  1.00  0.00           H
ATOM   1395 2HG2 VAL   106      39.950  35.220  18.920  1.00  0.00           H
ATOM   1396 3HG2 VAL   106      41.620  35.900  19.290  1.00  0.00           H
ATOM   1397  C   VAL   106      38.360  38.780  17.580  1.00  0.00           C
ATOM   1398  O   VAL   106      38.070  38.730  16.400  1.00  0.00           O
ATOM   1399  N   LEU   107      38.160  39.870  18.240  1.00  0.00           N
ATOM   1400  HN  LEU   107      38.130  39.880  19.240  1.00  0.00           H
ATOM   1401  CA  LEU   107      37.680  41.100  17.690  1.00  0.00           C
ATOM   1402  HA  LEU   107      37.330  41.090  16.670  1.00  0.00           H
ATOM   1403  CB  LEU   107      36.600  41.720  18.630  1.00  0.00           C
ATOM   1404  HB1 LEU   107      36.990  42.140  19.590  1.00  0.00           H
ATOM   1405  HB2 LEU   107      36.230  42.590  18.020  1.00  0.00           H
ATOM   1406  CG  LEU   107      35.370  40.860  19.030  1.00  0.00           C
ATOM   1407  HG  LEU   107      35.770  39.980  19.590  1.00  0.00           H
ATOM   1408  CD1 LEU   107      34.350  41.640  19.870  1.00  0.00           C
ATOM   1409 1HD1 LEU   107      33.380  41.110  19.980  1.00  0.00           H
ATOM   1410 2HD1 LEU   107      34.630  41.500  20.930  1.00  0.00           H
ATOM   1411 3HD1 LEU   107      34.220  42.680  19.490  1.00  0.00           H
ATOM   1412  CD2 LEU   107      34.740  40.240  17.840  1.00  0.00           C
ATOM   1413 1HD2 LEU   107      34.250  41.060  17.270  1.00  0.00           H
ATOM   1414 2HD2 LEU   107      35.590  39.880  17.220  1.00  0.00           H
ATOM   1415 3HD2 LEU   107      34.080  39.380  18.060  1.00  0.00           H
ATOM   1416  C   LEU   107      38.720  42.070  17.720  1.00  0.00           C
ATOM   1417  O   LEU   107      39.400  42.270  18.740  1.00  0.00           O
ATOM   1418  N   ARG   108      38.910  42.920  16.710  1.00  0.00           N
ATOM   1419  HN  ARG   108      38.480  42.750  15.830  1.00  0.00           H
ATOM   1420  CA  ARG   108      39.840  44.050  16.770  1.00  0.00           C
ATOM   1421  HA  ARG   108      40.510  44.130  17.620  1.00  0.00           H
ATOM   1422  CB  ARG   108      40.760  44.090  15.540  1.00  0.00           C
ATOM   1423  HB1 ARG   108      41.250  43.100  15.400  1.00  0.00           H
ATOM   1424  HB2 ARG   108      40.230  44.310  14.590  1.00  0.00           H
ATOM   1425  CG  ARG   108      41.860  45.210  15.620  1.00  0.00           C
ATOM   1426  HG1 ARG   108      41.470  46.240  15.690  1.00  0.00           H
ATOM   1427  HG2 ARG   108      42.420  45.020  16.560  1.00  0.00           H
ATOM   1428  CD  ARG   108      42.890  45.160  14.500  1.00  0.00           C
ATOM   1429  HD1 ARG   108      43.810  45.800  14.590  1.00  0.00           H
ATOM   1430  HD2 ARG   108      43.180  44.100  14.370  1.00  0.00           H
ATOM   1431  NE  ARG   108      42.190  45.480  13.250  1.00  0.00           N
ATOM   1432  HE  ARG   108      41.670  46.330  13.220  1.00  0.00           H
ATOM   1433  CZ  ARG   108      42.570  45.180  12.020  1.00  0.00           C
ATOM   1434  NH1 ARG   108      43.340  44.140  11.820  1.00  0.00           N
ATOM   1435 1HH1 ARG   108      43.790  43.710  12.610  1.00  0.00           H
ATOM   1436 2HH1 ARG   108      43.660  44.090  10.870  1.00  0.00           H
ATOM   1437  NH2 ARG   108      42.330  46.150  11.120  1.00  0.00           N
ATOM   1438 1HH2 ARG   108      42.050  47.020  11.530  1.00  0.00           H
ATOM   1439 2HH2 ARG   108      42.470  45.930  10.160  1.00  0.00           H
ATOM   1440  C   ARG   108      38.980  45.330  16.750  1.00  0.00           C
ATOM   1441  O   ARG   108      38.150  45.620  15.850  1.00  0.00           O
ATOM   1442  N   LEU   109      39.120  46.050  17.880  1.00  0.00           N
ATOM   1443  HN  LEU   109      39.800  45.680  18.510  1.00  0.00           H
ATOM   1444  CA  LEU   109      38.700  47.350  18.150  1.00  0.00           C
ATOM   1445  HA  LEU   109      37.630  47.340  18.140  1.00  0.00           H
ATOM   1446  CB  LEU   109      38.960  47.680  19.590  1.00  0.00           C
ATOM   1447  HB1 LEU   109      40.070  47.690  19.710  1.00  0.00           H
ATOM   1448  HB2 LEU   109      38.580  48.700  19.780  1.00  0.00           H
ATOM   1449  CG  LEU   109      38.380  46.800  20.700  1.00  0.00           C
ATOM   1450  HG  LEU   109      38.730  45.740  20.570  1.00  0.00           H
ATOM   1451  CD1 LEU   109      39.040  47.200  22.000  1.00  0.00           C
ATOM   1452 1HD1 LEU   109      38.820  46.500  22.840  1.00  0.00           H
ATOM   1453 2HD1 LEU   109      40.140  47.130  21.960  1.00  0.00           H
ATOM   1454 3HD1 LEU   109      38.720  48.230  22.310  1.00  0.00           H
ATOM   1455  CD2 LEU   109      36.870  46.970  20.840  1.00  0.00           C
ATOM   1456 1HD2 LEU   109      36.620  48.040  21.020  1.00  0.00           H
ATOM   1457 2HD2 LEU   109      36.330  46.590  19.950  1.00  0.00           H
ATOM   1458 3HD2 LEU   109      36.560  46.450  21.770  1.00  0.00           H
ATOM   1459  C   LEU   109      39.310  48.400  17.270  1.00  0.00           C
ATOM   1460  O   LEU   109      40.490  48.320  16.920  1.00  0.00           O
ATOM   1461  N   LYS   110      38.560  49.430  16.880  1.00  0.00           N
ATOM   1462  HN  LYS   110      37.570  49.470  17.050  1.00  0.00           H
ATOM   1463  CA  LYS   110      39.030  50.560  16.050  1.00  0.00           C
ATOM   1464  HA  LYS   110      39.550  50.200  15.170  1.00  0.00           H
ATOM   1465  CB  LYS   110      37.800  51.280  15.520  1.00  0.00           C
ATOM   1466  HB1 LYS   110      36.930  50.630  15.270  1.00  0.00           H
ATOM   1467  HB2 LYS   110      37.450  51.870  16.390  1.00  0.00           H
ATOM   1468  CG  LYS   110      38.100  52.420  14.530  1.00  0.00           C
ATOM   1469  HG1 LYS   110      37.100  52.780  14.210  1.00  0.00           H
ATOM   1470  HG2 LYS   110      38.510  53.310  15.060  1.00  0.00           H
ATOM   1471  CD  LYS   110      38.940  51.960  13.380  1.00  0.00           C
ATOM   1472  HD1 LYS   110      40.020  51.930  13.670  1.00  0.00           H
ATOM   1473  HD2 LYS   110      38.630  50.940  13.070  1.00  0.00           H
ATOM   1474  CE  LYS   110      38.890  52.890  12.150  1.00  0.00           C
ATOM   1475  HE1 LYS   110      38.030  52.720  11.460  1.00  0.00           H
ATOM   1476  HE2 LYS   110      38.790  53.920  12.540  1.00  0.00           H
ATOM   1477  NZ  LYS   110      40.210  52.810  11.430  1.00  0.00           N
ATOM   1478  HZ1 LYS   110      40.320  51.880  11.000  1.00  0.00           H
ATOM   1479  HZ2 LYS   110      40.360  53.630  10.800  1.00  0.00           H
ATOM   1480  HZ3 LYS   110      40.990  52.910  12.120  1.00  0.00           H
ATOM   1481  C   LYS   110      39.910  51.590  16.800  1.00  0.00           C
ATOM   1482  O   LYS   110      40.840  52.120  16.260  1.00  0.00           O
ATOM   1483  N   THR   111      39.600  51.860  18.060  1.00  0.00           N
ATOM   1484  HN  THR   111      38.900  51.240  18.420  1.00  0.00           H
ATOM   1485  CA  THR   111      40.240  52.760  18.980  1.00  0.00           C
ATOM   1486  HA  THR   111      41.210  53.020  18.570  1.00  0.00           H
ATOM   1487  CB  THR   111      39.510  54.050  19.380  1.00  0.00           C
ATOM   1488  HB  THR   111      40.220  54.530  20.100  1.00  0.00           H
ATOM   1489  OG1 THR   111      38.220  53.940  19.930  1.00  0.00           O
ATOM   1490  HG1 THR   111      38.060  54.800  20.330  1.00  0.00           H
ATOM   1491  CG2 THR   111      39.530  54.930  18.200  1.00  0.00           C
ATOM   1492 1HG2 THR   111      39.340  56.020  18.290  1.00  0.00           H
ATOM   1493 2HG2 THR   111      40.480  54.960  17.630  1.00  0.00           H
ATOM   1494 3HG2 THR   111      38.800  54.470  17.510  1.00  0.00           H
ATOM   1495  C   THR   111      40.470  51.880  20.270  1.00  0.00           C
ATOM   1496  O   THR   111      39.600  51.090  20.640  1.00  0.00           O
ATOM   1497  N   PRO   112      41.680  51.960  20.870  1.00  0.00           N
ATOM   1498  CD  PRO   112      42.760  52.930  20.610  1.00  0.00           C
ATOM   1499  HD1 PRO   112      42.340  53.950  20.690  1.00  0.00           H
ATOM   1500  HD2 PRO   112      43.230  52.630  19.650  1.00  0.00           H
ATOM   1501  CA  PRO   112      42.030  51.150  22.010  1.00  0.00           C
ATOM   1502  HA  PRO   112      41.880  50.080  21.880  1.00  0.00           H
ATOM   1503  CB  PRO   112      43.560  51.250  22.070  1.00  0.00           C
ATOM   1504  HB1 PRO   112      44.110  51.110  23.020  1.00  0.00           H
ATOM   1505  HB2 PRO   112      43.990  50.570  21.300  1.00  0.00           H
ATOM   1506  CG  PRO   112      43.850  52.720  21.680  1.00  0.00           C
ATOM   1507  HG1 PRO   112      43.870  53.340  22.600  1.00  0.00           H
ATOM   1508  HG2 PRO   112      44.850  52.730  21.210  1.00  0.00           H
ATOM   1509  C   PRO   112      41.200  51.520  23.300  1.00  0.00           C
ATOM   1510  O   PRO   112      40.800  52.670  23.430  1.00  0.00           O
ATOM   1511  N   ILE   113      41.010  50.610  24.250  1.00  0.00           N
ATOM   1512  HN  ILE   113      41.210  49.650  24.060  1.00  0.00           H
ATOM   1513  CA  ILE   113      40.170  50.930  25.430  1.00  0.00           C
ATOM   1514  HA  ILE   113      39.340  51.590  25.220  1.00  0.00           H
ATOM   1515  CB  ILE   113      39.610  49.570  25.920  1.00  0.00           C
ATOM   1516  HB  ILE   113      39.090  49.690  26.900  1.00  0.00           H
ATOM   1517  CG2 ILE   113      38.700  48.970  24.860  1.00  0.00           C
ATOM   1518 1HG2 ILE   113      39.350  48.830  23.980  1.00  0.00           H
ATOM   1519 2HG2 ILE   113      38.290  48.010  25.240  1.00  0.00           H
ATOM   1520 3HG2 ILE   113      37.860  49.660  24.600  1.00  0.00           H
ATOM   1521  CG1 ILE   113      40.820  48.680  26.340  1.00  0.00           C
ATOM   1522 1HG1 ILE   113      41.450  48.550  25.440  1.00  0.00           H
ATOM   1523 2HG1 ILE   113      41.460  49.090  27.150  1.00  0.00           H
ATOM   1524  CD  ILE   113      40.450  47.240  26.710  1.00  0.00           C
ATOM   1525  HD1 ILE   113      39.700  46.830  26.000  1.00  0.00           H
ATOM   1526  HD2 ILE   113      41.320  46.560  26.690  1.00  0.00           H
ATOM   1527  HD3 ILE   113      39.980  47.220  27.710  1.00  0.00           H
ATOM   1528  C   ILE   113      41.100  51.550  26.540  1.00  0.00           C
ATOM   1529  O   ILE   113      40.760  51.410  27.730  1.00  0.00           O
ATOM   1530  N   THR   114      42.250  52.200  26.130  1.00  0.00           N
ATOM   1531  HN  THR   114      42.450  52.570  25.220  1.00  0.00           H
ATOM   1532  CA  THR   114      43.320  52.800  27.010  1.00  0.00           C
ATOM   1533  HA  THR   114      43.870  52.120  27.660  1.00  0.00           H
ATOM   1534  CB  THR   114      44.490  53.540  26.200  1.00  0.00           C
ATOM   1535  HB  THR   114      45.150  54.200  26.810  1.00  0.00           H
ATOM   1536  OG1 THR   114      43.890  54.350  25.130  1.00  0.00           O
ATOM   1537  HG1 THR   114      44.610  54.860  24.770  1.00  0.00           H
ATOM   1538  CG2 THR   114      45.390  52.530  25.580  1.00  0.00           C
ATOM   1539 1HG2 THR   114      44.880  51.710  25.020  1.00  0.00           H
ATOM   1540 2HG2 THR   114      46.230  53.000  25.020  1.00  0.00           H
ATOM   1541 3HG2 THR   114      45.920  52.000  26.400  1.00  0.00           H
ATOM   1542  C   THR   114      42.700  53.920  27.910  1.00  0.00           C
ATOM   1543  O   THR   114      41.830  54.700  27.500  1.00  0.00           O
ATOM   1544  N   PHE   115      43.250  54.050  29.140  1.00  0.00           N
ATOM   1545  HN  PHE   115      44.040  53.510  29.420  1.00  0.00           H
ATOM   1546  CA  PHE   115      42.990  55.100  30.200  1.00  0.00           C
ATOM   1547  HA  PHE   115      43.670  54.940  31.020  1.00  0.00           H
ATOM   1548  CB  PHE   115      43.330  56.510  29.560  1.00  0.00           C
ATOM   1549  HB1 PHE   115      42.610  56.730  28.750  1.00  0.00           H
ATOM   1550  HB2 PHE   115      43.240  57.230  30.400  1.00  0.00           H
ATOM   1551  CG  PHE   115      44.640  56.580  29.040  1.00  0.00           C
ATOM   1552  CD1 PHE   115      44.890  56.890  27.730  1.00  0.00           C
ATOM   1553  HD1 PHE   115      44.120  57.040  26.970  1.00  0.00           H
ATOM   1554  CE1 PHE   115      46.190  57.040  27.280  1.00  0.00           C
ATOM   1555  HE1 PHE   115      46.450  57.280  26.260  1.00  0.00           H
ATOM   1556  CZ  PHE   115      47.350  56.880  28.110  1.00  0.00           C
ATOM   1557  HZ  PHE   115      48.350  57.090  27.740  1.00  0.00           H
ATOM   1558  CD2 PHE   115      45.720  56.320  29.810  1.00  0.00           C
ATOM   1559  HD2 PHE   115      45.600  55.890  30.780  1.00  0.00           H
ATOM   1560  CE2 PHE   115      47.010  56.400  29.380  1.00  0.00           C
ATOM   1561  HE2 PHE   115      47.810  56.330  30.100  1.00  0.00           H
ATOM   1562  C   PHE   115      41.660  54.880  30.680  1.00  0.00           C
ATOM   1563  O   PHE   115      40.900  55.780  30.990  1.00  0.00           O
ATOM   1564  N   ARG   116      41.260  53.560  30.910  1.00  0.00           N
ATOM   1565  HN  ARG   116      41.740  52.810  30.440  1.00  0.00           H
ATOM   1566  CA  ARG   116      40.100  53.270  31.520  1.00  0.00           C
ATOM   1567  HA  ARG   116      39.690  54.210  31.880  1.00  0.00           H
ATOM   1568  CB  ARG   116      39.070  52.600  30.570  1.00  0.00           C
ATOM   1569  HB1 ARG   116      39.470  51.610  30.290  1.00  0.00           H
ATOM   1570  HB2 ARG   116      38.200  52.340  31.200  1.00  0.00           H
ATOM   1571  CG  ARG   116      38.790  53.500  29.310  1.00  0.00           C
ATOM   1572  HG1 ARG   116      39.700  53.880  28.810  1.00  0.00           H
ATOM   1573  HG2 ARG   116      38.390  52.700  28.640  1.00  0.00           H
ATOM   1574  CD  ARG   116      37.940  54.760  29.630  1.00  0.00           C
ATOM   1575  HD1 ARG   116      36.930  54.360  29.850  1.00  0.00           H
ATOM   1576  HD2 ARG   116      38.300  55.470  30.410  1.00  0.00           H
ATOM   1577  NE  ARG   116      37.790  55.460  28.300  1.00  0.00           N
ATOM   1578  HE  ARG   116      38.250  55.170  27.460  1.00  0.00           H
ATOM   1579  CZ  ARG   116      36.910  56.420  28.050  1.00  0.00           C
ATOM   1580  NH1 ARG   116      36.000  56.860  28.880  1.00  0.00           N
ATOM   1581 1HH1 ARG   116      35.810  56.310  29.690  1.00  0.00           H
ATOM   1582 2HH1 ARG   116      35.190  57.350  28.570  1.00  0.00           H
ATOM   1583  NH2 ARG   116      36.660  56.780  26.810  1.00  0.00           N
ATOM   1584 1HH2 ARG   116      37.420  56.470  26.240  1.00  0.00           H
ATOM   1585 2HH2 ARG   116      36.100  57.600  26.680  1.00  0.00           H
ATOM   1586  C   ARG   116      40.450  52.370  32.700  1.00  0.00           C
ATOM   1587  O   ARG   116      41.200  51.370  32.610  1.00  0.00           O
ATOM   1588  N   MET   117      39.890  52.760  33.870  1.00  0.00           N
ATOM   1589  HN  MET   117      39.230  53.510  33.870  1.00  0.00           H
ATOM   1590  CA  MET   117      39.930  51.980  35.130  1.00  0.00           C
ATOM   1591  HA  MET   117      40.940  51.610  35.230  1.00  0.00           H
ATOM   1592  CB  MET   117      39.590  52.860  36.320  1.00  0.00           C
ATOM   1593  HB1 MET   117      40.340  53.680  36.340  1.00  0.00           H
ATOM   1594  HB2 MET   117      38.590  53.310  36.160  1.00  0.00           H
ATOM   1595  CG  MET   117      39.620  52.240  37.740  1.00  0.00           C
ATOM   1596  HG1 MET   117      39.420  53.100  38.410  1.00  0.00           H
ATOM   1597  HG2 MET   117      38.820  51.480  37.870  1.00  0.00           H
ATOM   1598  SD  MET   117      41.240  51.480  38.180  1.00  0.00           S
ATOM   1599  CE  MET   117      40.890  50.880  39.850  1.00  0.00           C
ATOM   1600  HE1 MET   117      40.800  51.690  40.590  1.00  0.00           H
ATOM   1601  HE2 MET   117      39.980  50.260  39.940  1.00  0.00           H
ATOM   1602  HE3 MET   117      41.720  50.260  40.290  1.00  0.00           H
ATOM   1603  C   MET   117      38.970  50.820  35.060  1.00  0.00           C
ATOM   1604  O   MET   117      37.960  50.830  34.340  1.00  0.00           O
ATOM   1605  N   ASN   118      39.340  49.750  35.700  1.00  0.00           N
ATOM   1606  HN  ASN   118      40.170  49.850  36.240  1.00  0.00           H
ATOM   1607  CA  ASN   118      38.830  48.360  35.510  1.00  0.00           C
ATOM   1608  HA  ASN   118      39.400  47.720  36.170  1.00  0.00           H
ATOM   1609  CB  ASN   118      37.380  48.140  36.100  1.00  0.00           C
ATOM   1610  HB1 ASN   118      36.690  48.760  35.490  1.00  0.00           H
ATOM   1611  HB2 ASN   118      36.920  47.130  36.050  1.00  0.00           H
ATOM   1612  CG  ASN   118      37.390  48.560  37.530  1.00  0.00           C
ATOM   1613  OD1 ASN   118      37.910  47.830  38.380  1.00  0.00           O
ATOM   1614  ND2 ASN   118      36.730  49.680  37.960  1.00  0.00           N
ATOM   1615 1HD2 ASN   118      36.390  50.360  37.310  1.00  0.00           H
ATOM   1616 2HD2 ASN   118      36.730  49.910  38.930  1.00  0.00           H
ATOM   1617  C   ASN   118      39.160  47.780  34.180  1.00  0.00           C
ATOM   1618  O   ASN   118      38.330  47.000  33.680  1.00  0.00           O
ATOM   1619  N   VAL   119      40.380  48.000  33.700  1.00  0.00           N
ATOM   1620  HN  VAL   119      41.000  48.510  34.290  1.00  0.00           H
ATOM   1621  CA  VAL   119      40.950  47.400  32.500  1.00  0.00           C
ATOM   1622  HA  VAL   119      40.440  46.470  32.300  1.00  0.00           H
ATOM   1623  CB  VAL   119      41.000  48.460  31.280  1.00  0.00           C
ATOM   1624  HB  VAL   119      41.580  49.390  31.520  1.00  0.00           H
ATOM   1625  CG1 VAL   119      41.630  47.750  30.060  1.00  0.00           C
ATOM   1626 1HG1 VAL   119      42.720  47.840  30.220  1.00  0.00           H
ATOM   1627 2HG1 VAL   119      41.430  46.670  29.920  1.00  0.00           H
ATOM   1628 3HG1 VAL   119      41.480  48.340  29.130  1.00  0.00           H
ATOM   1629  CG2 VAL   119      39.450  48.780  31.000  1.00  0.00           C
ATOM   1630 1HG2 VAL   119      38.750  47.920  31.010  1.00  0.00           H
ATOM   1631 2HG2 VAL   119      39.210  49.430  31.860  1.00  0.00           H
ATOM   1632 3HG2 VAL   119      39.420  49.420  30.090  1.00  0.00           H
ATOM   1633  C   VAL   119      42.420  46.880  32.720  1.00  0.00           C
ATOM   1634  O   VAL   119      43.310  47.630  33.060  1.00  0.00           O
ATOM   1635  N   ALA   120      42.710  45.610  32.370  1.00  0.00           N
ATOM   1636  HN  ALA   120      42.040  44.890  32.500  1.00  0.00           H
ATOM   1637  CA  ALA   120      44.150  45.180  32.140  1.00  0.00           C
ATOM   1638  HA  ALA   120      44.630  46.020  31.660  1.00  0.00           H
ATOM   1639  CB  ALA   120      44.750  44.660  33.500  1.00  0.00           C
ATOM   1640  HB1 ALA   120      44.640  45.440  34.280  1.00  0.00           H
ATOM   1641  HB2 ALA   120      44.270  43.770  33.950  1.00  0.00           H
ATOM   1642  HB3 ALA   120      45.800  44.340  33.320  1.00  0.00           H
ATOM   1643  C   ALA   120      44.100  44.090  31.170  1.00  0.00           C
ATOM   1644  O   ALA   120      43.080  43.430  31.050  1.00  0.00           O
ATOM   1645  N   PRO   121      45.090  43.730  30.360  1.00  0.00           N
ATOM   1646  CD  PRO   121      46.250  44.540  30.040  1.00  0.00           C
ATOM   1647  HD1 PRO   121      46.530  45.260  30.840  1.00  0.00           H
ATOM   1648  HD2 PRO   121      45.870  45.160  29.210  1.00  0.00           H
ATOM   1649  CA  PRO   121      45.200  42.440  29.630  1.00  0.00           C
ATOM   1650  HA  PRO   121      44.420  42.440  28.880  1.00  0.00           H
ATOM   1651  CB  PRO   121      46.590  42.400  29.020  1.00  0.00           C
ATOM   1652  HB1 PRO   121      47.010  41.370  29.030  1.00  0.00           H
ATOM   1653  HB2 PRO   121      46.580  42.630  27.930  1.00  0.00           H
ATOM   1654  CG  PRO   121      47.300  43.420  29.830  1.00  0.00           C
ATOM   1655  HG1 PRO   121      47.680  43.040  30.800  1.00  0.00           H
ATOM   1656  HG2 PRO   121      48.150  43.860  29.260  1.00  0.00           H
ATOM   1657  C   PRO   121      44.970  41.200  30.550  1.00  0.00           C
ATOM   1658  O   PRO   121      45.370  41.290  31.720  1.00  0.00           O
ATOM   1659  N   ALA   122      44.440  40.010  30.110  1.00  0.00           N
ATOM   1660  HN  ALA   122      43.830  40.230  29.350  1.00  0.00           H
ATOM   1661  CA  ALA   122      44.500  38.760  30.780  1.00  0.00           C
ATOM   1662  HA  ALA   122      44.610  38.970  31.830  1.00  0.00           H
ATOM   1663  CB  ALA   122      43.220  38.100  30.410  1.00  0.00           C
ATOM   1664  HB1 ALA   122      43.120  37.070  30.810  1.00  0.00           H
ATOM   1665  HB2 ALA   122      42.310  38.750  30.530  1.00  0.00           H
ATOM   1666  HB3 ALA   122      43.280  37.920  29.330  1.00  0.00           H
ATOM   1667  C   ALA   122      45.620  37.970  30.170  1.00  0.00           C
ATOM   1668  O   ALA   122      46.130  38.340  29.130  1.00  0.00           O
ATOM   1669  N   CYS   123      46.050  37.040  30.960  1.00  0.00           N
ATOM   1670  HN  CYS   123      45.620  36.850  31.840  1.00  0.00           H
ATOM   1671  CA  CYS   123      47.320  36.410  30.690  1.00  0.00           C
ATOM   1672  HA  CYS   123      47.900  37.120  30.130  1.00  0.00           H
ATOM   1673  CB  CYS   123      48.180  36.100  31.960  1.00  0.00           C
ATOM   1674  HB1 CYS   123      47.630  35.330  32.540  1.00  0.00           H
ATOM   1675  HB2 CYS   123      49.170  35.750  31.600  1.00  0.00           H
ATOM   1676  SG  CYS   123      48.430  37.550  33.020  1.00  0.00           S
ATOM   1677  HG1 CYS   123      47.420  37.260  33.830  1.00  0.00           H
ATOM   1678  C   CYS   123      47.090  35.210  29.860  1.00  0.00           C
ATOM   1679  O   CYS   123      46.190  34.380  30.050  1.00  0.00           O
ATOM   1680  N   LEU   124      47.980  35.100  28.830  1.00  0.00           N
ATOM   1681  HN  LEU   124      48.820  35.640  28.800  1.00  0.00           H
ATOM   1682  CA  LEU   124      47.800  34.160  27.730  1.00  0.00           C
ATOM   1683  HA  LEU   124      46.770  33.810  27.870  1.00  0.00           H
ATOM   1684  CB  LEU   124      47.980  34.820  26.300  1.00  0.00           C
ATOM   1685  HB1 LEU   124      47.340  35.720  26.220  1.00  0.00           H
ATOM   1686  HB2 LEU   124      49.070  35.000  26.130  1.00  0.00           H
ATOM   1687  CG  LEU   124      47.520  33.880  25.160  1.00  0.00           C
ATOM   1688  HG  LEU   124      47.500  32.810  25.480  1.00  0.00           H
ATOM   1689  CD1 LEU   124      46.070  34.250  24.830  1.00  0.00           C
ATOM   1690 1HD1 LEU   124      45.700  33.730  23.920  1.00  0.00           H
ATOM   1691 2HD1 LEU   124      45.380  34.160  25.700  1.00  0.00           H
ATOM   1692 3HD1 LEU   124      45.950  35.300  24.520  1.00  0.00           H
ATOM   1693  CD2 LEU   124      48.290  33.990  23.770  1.00  0.00           C
ATOM   1694 1HD2 LEU   124      49.300  33.560  23.930  1.00  0.00           H
ATOM   1695 2HD2 LEU   124      47.810  33.370  22.970  1.00  0.00           H
ATOM   1696 3HD2 LEU   124      48.330  35.070  23.500  1.00  0.00           H
ATOM   1697  C   LEU   124      48.670  32.970  28.010  1.00  0.00           C
ATOM   1698  O   LEU   124      49.900  33.190  28.040  1.00  0.00           O
ATOM   1699  N   PRO   125      48.290  31.750  28.340  1.00  0.00           N
ATOM   1700  CD  PRO   125      46.830  31.370  28.520  1.00  0.00           C
ATOM   1701  HD1 PRO   125      46.290  31.320  27.560  1.00  0.00           H
ATOM   1702  HD2 PRO   125      46.380  31.900  29.390  1.00  0.00           H
ATOM   1703  CA  PRO   125      49.200  30.760  28.820  1.00  0.00           C
ATOM   1704  HA  PRO   125      50.060  31.170  29.320  1.00  0.00           H
ATOM   1705  CB  PRO   125      48.290  29.810  29.620  1.00  0.00           C
ATOM   1706  HB1 PRO   125      48.510  28.760  29.920  1.00  0.00           H
ATOM   1707  HB2 PRO   125      48.200  30.360  30.580  1.00  0.00           H
ATOM   1708  CG  PRO   125      46.850  29.970  29.110  1.00  0.00           C
ATOM   1709  HG1 PRO   125      46.760  29.210  28.300  1.00  0.00           H
ATOM   1710  HG2 PRO   125      46.010  29.910  29.830  1.00  0.00           H
ATOM   1711  C   PRO   125      49.840  30.010  27.630  1.00  0.00           C
ATOM   1712  O   PRO   125      49.290  30.120  26.510  1.00  0.00           O
ATOM   1713  N   GLU   126      50.980  29.320  27.720  1.00  0.00           N
ATOM   1714  HN  GLU   126      51.520  29.360  28.560  1.00  0.00           H
ATOM   1715  CA  GLU   126      51.520  28.480  26.690  1.00  0.00           C
ATOM   1716  HA  GLU   126      51.240  29.000  25.770  1.00  0.00           H
ATOM   1717  CB  GLU   126      53.020  28.310  26.840  1.00  0.00           C
ATOM   1718  HB1 GLU   126      53.200  27.850  27.830  1.00  0.00           H
ATOM   1719  HB2 GLU   126      53.350  27.530  26.100  1.00  0.00           H
ATOM   1720  CG  GLU   126      53.820  29.620  26.730  1.00  0.00           C
ATOM   1721  HG1 GLU   126      53.630  29.910  25.680  1.00  0.00           H
ATOM   1722  HG2 GLU   126      53.410  30.380  27.440  1.00  0.00           H
ATOM   1723  CD  GLU   126      55.250  29.420  26.920  1.00  0.00           C
ATOM   1724  OE1 GLU   126      55.990  28.820  26.110  1.00  0.00           O
ATOM   1725  OE2 GLU   126      55.750  29.920  27.980  1.00  0.00           O
ATOM   1726  C   GLU   126      50.820  27.140  26.550  1.00  0.00           C
ATOM   1727  O   GLU   126      50.380  26.450  27.510  1.00  0.00           O
ATOM   1728  N   ARG   127      50.500  26.780  25.370  1.00  0.00           N
ATOM   1729  HN  ARG   127      50.840  27.260  24.570  1.00  0.00           H
ATOM   1730  CA  ARG   127      49.620  25.710  24.930  1.00  0.00           C
ATOM   1731  HA  ARG   127      48.640  26.010  25.260  1.00  0.00           H
ATOM   1732  CB  ARG   127      49.670  25.690  23.320  1.00  0.00           C
ATOM   1733  HB1 ARG   127      49.330  26.690  22.980  1.00  0.00           H
ATOM   1734  HB2 ARG   127      50.760  25.570  23.090  1.00  0.00           H
ATOM   1735  CG  ARG   127      48.890  24.450  22.710  1.00  0.00           C
ATOM   1736  HG1 ARG   127      49.070  23.520  23.280  1.00  0.00           H
ATOM   1737  HG2 ARG   127      47.790  24.630  22.690  1.00  0.00           H
ATOM   1738  CD  ARG   127      49.210  24.100  21.230  1.00  0.00           C
ATOM   1739  HD1 ARG   127      48.630  23.260  20.790  1.00  0.00           H
ATOM   1740  HD2 ARG   127      49.070  25.030  20.650  1.00  0.00           H
ATOM   1741  NE  ARG   127      50.650  23.640  21.230  1.00  0.00           N
ATOM   1742  HE  ARG   127      50.940  22.990  21.950  1.00  0.00           H
ATOM   1743  CZ  ARG   127      51.500  23.730  20.210  1.00  0.00           C
ATOM   1744  NH1 ARG   127      51.080  23.940  19.030  1.00  0.00           N
ATOM   1745 1HH1 ARG   127      50.100  23.870  18.880  1.00  0.00           H
ATOM   1746 2HH1 ARG   127      51.740  23.960  18.280  1.00  0.00           H
ATOM   1747  NH2 ARG   127      52.710  23.270  20.420  1.00  0.00           N
ATOM   1748 1HH2 ARG   127      52.900  22.930  21.330  1.00  0.00           H
ATOM   1749 2HH2 ARG   127      53.110  22.850  19.600  1.00  0.00           H
ATOM   1750  C   ARG   127      49.890  24.300  25.510  1.00  0.00           C
ATOM   1751  O   ARG   127      48.960  23.620  25.950  1.00  0.00           O
ATOM   1752  N   ASP   128      51.140  23.830  25.660  1.00  0.00           N
ATOM   1753  HN  ASP   128      51.970  24.240  25.280  1.00  0.00           H
ATOM   1754  CA  ASP   128      51.360  22.410  25.980  1.00  0.00           C
ATOM   1755  HA  ASP   128      50.510  21.790  25.750  1.00  0.00           H
ATOM   1756  CB  ASP   128      52.630  22.120  25.180  1.00  0.00           C
ATOM   1757  HB1 ASP   128      53.470  22.830  25.300  1.00  0.00           H
ATOM   1758  HB2 ASP   128      52.940  21.100  25.500  1.00  0.00           H
ATOM   1759  CG  ASP   128      52.390  22.060  23.680  1.00  0.00           C
ATOM   1760  OD1 ASP   128      53.290  22.490  22.890  1.00  0.00           O
ATOM   1761  OD2 ASP   128      51.400  21.420  23.270  1.00  0.00           O
ATOM   1762  C   ASP   128      51.580  22.310  27.560  1.00  0.00           C
ATOM   1763  O   ASP   128      51.700  21.170  28.050  1.00  0.00           O
ATOM   1764  N   TRP   129      51.550  23.460  28.250  1.00  0.00           N
ATOM   1765  HN  TRP   129      51.420  24.310  27.730  1.00  0.00           H
ATOM   1766  CA  TRP   129      51.670  23.580  29.670  1.00  0.00           C
ATOM   1767  HA  TRP   129      51.970  22.670  30.170  1.00  0.00           H
ATOM   1768  CB  TRP   129      52.780  24.600  29.990  1.00  0.00           C
ATOM   1769  HB1 TRP   129      53.750  24.230  29.600  1.00  0.00           H
ATOM   1770  HB2 TRP   129      52.540  25.460  29.330  1.00  0.00           H
ATOM   1771  CG  TRP   129      52.870  25.130  31.380  1.00  0.00           C
ATOM   1772  CD1 TRP   129      53.660  24.700  32.440  1.00  0.00           C
ATOM   1773  HD1 TRP   129      54.200  23.760  32.530  1.00  0.00           H
ATOM   1774  NE1 TRP   129      53.510  25.560  33.550  1.00  0.00           N
ATOM   1775  HE1 TRP   129      54.120  25.680  34.290  1.00  0.00           H
ATOM   1776  CE2 TRP   129      52.600  26.550  33.210  1.00  0.00           C
ATOM   1777  CD2 TRP   129      52.210  26.410  31.870  1.00  0.00           C
ATOM   1778  CE3 TRP   129      51.250  27.220  31.360  1.00  0.00           C
ATOM   1779  HE3 TRP   129      50.930  27.180  30.330  1.00  0.00           H
ATOM   1780  CZ3 TRP   129      50.720  28.260  32.170  1.00  0.00           C
ATOM   1781  HZ3 TRP   129      50.200  29.030  31.660  1.00  0.00           H
ATOM   1782  CZ2 TRP   129      52.060  27.530  34.030  1.00  0.00           C
ATOM   1783  HZ2 TRP   129      52.450  27.640  35.030  1.00  0.00           H
ATOM   1784  CH2 TRP   129      51.160  28.440  33.480  1.00  0.00           C
ATOM   1785  HH2 TRP   129      50.740  29.290  33.980  1.00  0.00           H
ATOM   1786  C   TRP   129      50.320  23.850  30.430  1.00  0.00           C
ATOM   1787  O   TRP   129      50.040  23.490  31.560  1.00  0.00           O
ATOM   1788  N   ALA   130      49.430  24.390  29.600  1.00  0.00           N
ATOM   1789  HN  ALA   130      49.480  24.650  28.640  1.00  0.00           H
ATOM   1790  CA  ALA   130      48.160  24.780  30.190  1.00  0.00           C
ATOM   1791  HA  ALA   130      48.400  25.460  30.990  1.00  0.00           H
ATOM   1792  CB  ALA   130      47.380  25.590  29.160  1.00  0.00           C
ATOM   1793  HB1 ALA   130      47.770  26.560  28.780  1.00  0.00           H
ATOM   1794  HB2 ALA   130      47.140  24.940  28.290  1.00  0.00           H
ATOM   1795  HB3 ALA   130      46.410  25.860  29.600  1.00  0.00           H
ATOM   1796  C   ALA   130      47.180  23.730  30.850  1.00  0.00           C
ATOM   1797  O   ALA   130      46.720  23.990  31.960  1.00  0.00           O
ATOM   1798  N   GLU   131      47.000  22.560  30.230  1.00  0.00           N
ATOM   1799  HN  GLU   131      47.380  22.230  29.370  1.00  0.00           H
ATOM   1800  CA  GLU   131      46.140  21.510  30.850  1.00  0.00           C
ATOM   1801  HA  GLU   131      45.320  22.030  31.320  1.00  0.00           H
ATOM   1802  CB  GLU   131      45.710  20.610  29.790  1.00  0.00           C
ATOM   1803  HB1 GLU   131      46.570  20.130  29.280  1.00  0.00           H
ATOM   1804  HB2 GLU   131      45.180  19.730  30.250  1.00  0.00           H
ATOM   1805  CG  GLU   131      44.750  21.280  28.780  1.00  0.00           C
ATOM   1806  HG1 GLU   131      44.000  21.880  29.330  1.00  0.00           H
ATOM   1807  HG2 GLU   131      45.350  21.980  28.160  1.00  0.00           H
ATOM   1808  CD  GLU   131      44.060  20.360  27.810  1.00  0.00           C
ATOM   1809  OE1 GLU   131      43.930  19.090  27.990  1.00  0.00           O
ATOM   1810  OE2 GLU   131      43.420  20.980  26.910  1.00  0.00           O
ATOM   1811  C   GLU   131      46.790  20.830  32.030  1.00  0.00           C
ATOM   1812  O   GLU   131      46.250  20.430  33.010  1.00  0.00           O
ATOM   1813  N   SER   132      48.110  20.850  31.990  1.00  0.00           N
ATOM   1814  HN  SER   132      48.610  21.340  31.280  1.00  0.00           H
ATOM   1815  CA  SER   132      49.070  20.350  32.970  1.00  0.00           C
ATOM   1816  HA  SER   132      48.630  19.390  33.160  1.00  0.00           H
ATOM   1817  CB  SER   132      50.440  20.170  32.240  1.00  0.00           C
ATOM   1818  HB1 SER   132      50.400  19.710  31.230  1.00  0.00           H
ATOM   1819  HB2 SER   132      51.000  21.130  32.140  1.00  0.00           H
ATOM   1820  OG  SER   132      51.390  19.430  33.070  1.00  0.00           O
ATOM   1821  HG1 SER   132      51.750  20.030  33.720  1.00  0.00           H
ATOM   1822  C   SER   132      49.160  21.230  34.200  1.00  0.00           C
ATOM   1823  O   SER   132      49.680  20.790  35.270  1.00  0.00           O
ATOM   1824  N   THR   133      48.740  22.500  34.120  1.00  0.00           N
ATOM   1825  HN  THR   133      48.130  22.660  33.350  1.00  0.00           H
ATOM   1826  CA  THR   133      49.070  23.450  35.180  1.00  0.00           C
ATOM   1827  HA  THR   133      49.390  23.080  36.140  1.00  0.00           H
ATOM   1828  CB  THR   133      50.220  24.440  34.960  1.00  0.00           C
ATOM   1829  HB  THR   133      50.030  25.010  34.010  1.00  0.00           H
ATOM   1830  OG1 THR   133      51.310  23.570  34.900  1.00  0.00           O
ATOM   1831  HG1 THR   133      52.030  24.090  34.540  1.00  0.00           H
ATOM   1832  CG2 THR   133      50.380  25.380  36.090  1.00  0.00           C
ATOM   1833 1HG2 THR   133      50.100  24.900  37.040  1.00  0.00           H
ATOM   1834 2HG2 THR   133      51.440  25.690  36.210  1.00  0.00           H
ATOM   1835 3HG2 THR   133      49.660  26.210  35.920  1.00  0.00           H
ATOM   1836  C   THR   133      47.770  24.090  35.580  1.00  0.00           C
ATOM   1837  O   THR   133      47.350  23.910  36.740  1.00  0.00           O
ATOM   1838  N   LEU   134      47.100  24.840  34.640  1.00  0.00           N
ATOM   1839  HN  LEU   134      47.310  24.830  33.660  1.00  0.00           H
ATOM   1840  CA  LEU   134      45.870  25.510  35.000  1.00  0.00           C
ATOM   1841  HA  LEU   134      46.050  25.940  35.970  1.00  0.00           H
ATOM   1842  CB  LEU   134      45.640  26.520  33.810  1.00  0.00           C
ATOM   1843  HB1 LEU   134      45.320  25.950  32.910  1.00  0.00           H
ATOM   1844  HB2 LEU   134      44.740  27.110  34.110  1.00  0.00           H
ATOM   1845  CG  LEU   134      46.820  27.460  33.510  1.00  0.00           C
ATOM   1846  HG  LEU   134      47.760  27.040  33.090  1.00  0.00           H
ATOM   1847  CD1 LEU   134      46.390  28.570  32.460  1.00  0.00           C
ATOM   1848 1HD1 LEU   134      45.450  29.090  32.730  1.00  0.00           H
ATOM   1849 2HD1 LEU   134      47.210  29.310  32.270  1.00  0.00           H
ATOM   1850 3HD1 LEU   134      46.120  28.090  31.500  1.00  0.00           H
ATOM   1851  CD2 LEU   134      47.290  28.310  34.780  1.00  0.00           C
ATOM   1852 1HD2 LEU   134      48.120  28.980  34.470  1.00  0.00           H
ATOM   1853 2HD2 LEU   134      46.370  28.780  35.170  1.00  0.00           H
ATOM   1854 3HD2 LEU   134      47.730  27.690  35.600  1.00  0.00           H
ATOM   1855  C   LEU   134      44.670  24.590  35.150  1.00  0.00           C
ATOM   1856  O   LEU   134      43.820  24.860  35.940  1.00  0.00           O
ATOM   1857  N   MET   135      44.590  23.450  34.480  1.00  0.00           N
ATOM   1858  HN  MET   135      45.350  23.220  33.880  1.00  0.00           H
ATOM   1859  CA  MET   135      43.570  22.490  34.740  1.00  0.00           C
ATOM   1860  HA  MET   135      42.670  22.880  35.200  1.00  0.00           H
ATOM   1861  CB  MET   135      43.120  21.940  33.330  1.00  0.00           C
ATOM   1862  HB1 MET   135      43.870  21.320  32.800  1.00  0.00           H
ATOM   1863  HB2 MET   135      42.370  21.160  33.600  1.00  0.00           H
ATOM   1864  CG  MET   135      42.360  22.880  32.450  1.00  0.00           C
ATOM   1865  HG1 MET   135      41.870  22.260  31.670  1.00  0.00           H
ATOM   1866  HG2 MET   135      41.580  23.430  33.020  1.00  0.00           H
ATOM   1867  SD  MET   135      43.350  24.160  31.560  1.00  0.00           S
ATOM   1868  CE  MET   135      42.000  24.760  30.570  1.00  0.00           C
ATOM   1869  HE1 MET   135      42.210  25.740  30.060  1.00  0.00           H
ATOM   1870  HE2 MET   135      41.770  24.000  29.800  1.00  0.00           H
ATOM   1871  HE3 MET   135      41.060  24.830  31.160  1.00  0.00           H
ATOM   1872  C   MET   135      43.920  21.400  35.730  1.00  0.00           C
ATOM   1873  O   MET   135      43.040  20.610  35.960  1.00  0.00           O
ATOM   1874  N   THR   136      45.140  21.440  36.330  1.00  0.00           N
ATOM   1875  HN  THR   136      45.900  21.990  36.010  1.00  0.00           H
ATOM   1876  CA  THR   136      45.340  20.530  37.530  1.00  0.00           C
ATOM   1877  HA  THR   136      44.640  19.700  37.500  1.00  0.00           H
ATOM   1878  CB  THR   136      46.700  19.810  37.690  1.00  0.00           C
ATOM   1879  HB  THR   136      46.980  19.160  36.840  1.00  0.00           H
ATOM   1880  OG1 THR   136      46.590  18.920  38.790  1.00  0.00           O
ATOM   1881  HG1 THR   136      46.200  19.430  39.500  1.00  0.00           H
ATOM   1882  CG2 THR   136      47.840  20.800  37.990  1.00  0.00           C
ATOM   1883 1HG2 THR   136      48.640  20.270  38.550  1.00  0.00           H
ATOM   1884 2HG2 THR   136      48.370  21.130  37.070  1.00  0.00           H
ATOM   1885 3HG2 THR   136      47.460  21.650  38.590  1.00  0.00           H
ATOM   1886  C   THR   136      45.010  21.400  38.750  1.00  0.00           C
ATOM   1887  O   THR   136      45.100  20.890  39.870  1.00  0.00           O
ATOM   1888  N   GLN   137      44.610  22.650  38.470  1.00  0.00           N
ATOM   1889  HN  GLN   137      44.450  22.990  37.550  1.00  0.00           H
ATOM   1890  CA  GLN   137      44.110  23.570  39.570  1.00  0.00           C
ATOM   1891  HA  GLN   137      44.700  23.340  40.450  1.00  0.00           H
ATOM   1892  CB  GLN   137      44.210  25.090  39.210  1.00  0.00           C
ATOM   1893  HB1 GLN   137      43.710  25.420  38.270  1.00  0.00           H
ATOM   1894  HB2 GLN   137      43.690  25.710  39.970  1.00  0.00           H
ATOM   1895  CG  GLN   137      45.670  25.800  39.200  1.00  0.00           C
ATOM   1896  HG1 GLN   137      46.100  25.660  38.180  1.00  0.00           H
ATOM   1897  HG2 GLN   137      45.520  26.890  39.350  1.00  0.00           H
ATOM   1898  CD  GLN   137      46.630  25.290  40.250  1.00  0.00           C
ATOM   1899  OE1 GLN   137      46.570  25.590  41.500  1.00  0.00           O
ATOM   1900  NE2 GLN   137      47.640  24.450  39.790  1.00  0.00           N
ATOM   1901 1HE2 GLN   137      47.590  24.320  38.790  1.00  0.00           H
ATOM   1902 2HE2 GLN   137      48.270  24.030  40.430  1.00  0.00           H
ATOM   1903  C   GLN   137      42.670  23.210  40.080  1.00  0.00           C
ATOM   1904  O   GLN   137      41.830  22.650  39.390  1.00  0.00           O
ATOM   1905  N   LYS   138      42.360  23.480  41.360  1.00  0.00           N
ATOM   1906  HN  LYS   138      42.970  24.040  41.930  1.00  0.00           H
ATOM   1907  CA  LYS   138      41.000  23.090  41.920  1.00  0.00           C
ATOM   1908  HA  LYS   138      40.650  22.290  41.270  1.00  0.00           H
ATOM   1909  CB  LYS   138      41.110  22.700  43.430  1.00  0.00           C
ATOM   1910  HB1 LYS   138      41.180  23.670  43.960  1.00  0.00           H
ATOM   1911  HB2 LYS   138      40.270  22.150  43.910  1.00  0.00           H
ATOM   1912  CG  LYS   138      42.230  21.760  43.830  1.00  0.00           C
ATOM   1913  HG1 LYS   138      43.210  22.200  43.540  1.00  0.00           H
ATOM   1914  HG2 LYS   138      42.280  21.590  44.930  1.00  0.00           H
ATOM   1915  CD  LYS   138      42.010  20.350  43.070  1.00  0.00           C
ATOM   1916  HD1 LYS   138      41.000  20.020  43.380  1.00  0.00           H
ATOM   1917  HD2 LYS   138      41.990  20.620  41.990  1.00  0.00           H
ATOM   1918  CE  LYS   138      43.190  19.430  43.220  1.00  0.00           C
ATOM   1919  HE1 LYS   138      44.130  19.690  42.710  1.00  0.00           H
ATOM   1920  HE2 LYS   138      43.180  19.420  44.330  1.00  0.00           H
ATOM   1921  NZ  LYS   138      42.880  18.110  42.750  1.00  0.00           N
ATOM   1922  HZ1 LYS   138      42.990  18.000  41.720  1.00  0.00           H
ATOM   1923  HZ2 LYS   138      43.400  17.350  43.220  1.00  0.00           H
ATOM   1924  HZ3 LYS   138      41.920  17.770  42.980  1.00  0.00           H
ATOM   1925  C   LYS   138      39.840  24.100  41.650  1.00  0.00           C
ATOM   1926  O   LYS   138      38.670  23.660  41.580  1.00  0.00           O
ATOM   1927  N   THR   139      40.220  25.360  41.480  1.00  0.00           N
ATOM   1928  HN  THR   139      41.120  25.670  41.770  1.00  0.00           H
ATOM   1929  CA  THR   139      39.240  26.420  41.340  1.00  0.00           C
ATOM   1930  HA  THR   139      38.320  25.930  41.050  1.00  0.00           H
ATOM   1931  CB  THR   139      39.020  27.190  42.680  1.00  0.00           C
ATOM   1932  HB  THR   139      39.520  28.190  42.650  1.00  0.00           H
ATOM   1933  OG1 THR   139      39.590  26.480  43.780  1.00  0.00           O
ATOM   1934  HG1 THR   139      40.490  26.270  43.490  1.00  0.00           H
ATOM   1935  CG2 THR   139      37.580  27.370  43.030  1.00  0.00           C
ATOM   1936 1HG2 THR   139      37.030  27.960  42.270  1.00  0.00           H
ATOM   1937 2HG2 THR   139      37.050  26.400  43.100  1.00  0.00           H
ATOM   1938 3HG2 THR   139      37.450  27.970  43.960  1.00  0.00           H
ATOM   1939  C   THR   139      39.720  27.270  40.260  1.00  0.00           C
ATOM   1940  O   THR   139      40.910  27.380  40.020  1.00  0.00           O
ATOM   1941  N   GLY   140      38.780  27.980  39.580  1.00  0.00           N
ATOM   1942  HN  GLY   140      37.860  27.640  39.770  1.00  0.00           H
ATOM   1943  CA  GLY   140      38.790  28.880  38.560  1.00  0.00           C
ATOM   1944  HA1 GLY   140      39.810  29.200  38.400  1.00  0.00           H
ATOM   1945  HA2 GLY   140      38.370  28.400  37.690  1.00  0.00           H
ATOM   1946  C   GLY   140      37.860  29.980  38.970  1.00  0.00           C
ATOM   1947  O   GLY   140      37.150  29.860  39.940  1.00  0.00           O
ATOM   1948  N   ILE   141      37.760  31.020  38.130  1.00  0.00           N
ATOM   1949  HN  ILE   141      38.430  31.120  37.410  1.00  0.00           H
ATOM   1950  CA  ILE   141      36.900  32.160  38.440  1.00  0.00           C
ATOM   1951  HA  ILE   141      36.040  32.000  39.070  1.00  0.00           H
ATOM   1952  CB  ILE   141      37.710  33.400  38.780  1.00  0.00           C
ATOM   1953  HB  ILE   141      38.260  33.730  37.870  1.00  0.00           H
ATOM   1954  CG2 ILE   141      36.860  34.590  39.090  1.00  0.00           C
ATOM   1955 1HG2 ILE   141      37.550  35.400  39.410  1.00  0.00           H
ATOM   1956 2HG2 ILE   141      36.370  34.980  38.180  1.00  0.00           H
ATOM   1957 3HG2 ILE   141      36.020  34.370  39.790  1.00  0.00           H
ATOM   1958  CG1 ILE   141      38.700  33.240  39.860  1.00  0.00           C
ATOM   1959 1HG1 ILE   141      38.660  33.930  40.730  1.00  0.00           H
ATOM   1960 2HG1 ILE   141      38.600  32.220  40.290  1.00  0.00           H
ATOM   1961  CD  ILE   141      40.160  33.270  39.460  1.00  0.00           C
ATOM   1962  HD1 ILE   141      40.450  34.330  39.300  1.00  0.00           H
ATOM   1963  HD2 ILE   141      40.780  32.890  40.280  1.00  0.00           H
ATOM   1964  HD3 ILE   141      40.430  32.740  38.520  1.00  0.00           H
ATOM   1965  C   ILE   141      36.130  32.470  37.150  1.00  0.00           C
ATOM   1966  O   ILE   141      36.690  32.320  36.070  1.00  0.00           O
ATOM   1967  N   VAL   142      34.790  32.810  37.210  1.00  0.00           N
ATOM   1968  HN  VAL   142      34.240  32.770  38.030  1.00  0.00           H
ATOM   1969  CA  VAL   142      33.970  33.220  36.090  1.00  0.00           C
ATOM   1970  HA  VAL   142      34.450  33.310  35.130  1.00  0.00           H
ATOM   1971  CB  VAL   142      32.870  32.180  35.860  1.00  0.00           C
ATOM   1972  HB  VAL   142      33.370  31.210  35.640  1.00  0.00           H
ATOM   1973  CG1 VAL   142      31.860  32.000  37.000  1.00  0.00           C
ATOM   1974 1HG1 VAL   142      31.110  32.800  37.160  1.00  0.00           H
ATOM   1975 2HG1 VAL   142      31.330  31.090  36.660  1.00  0.00           H
ATOM   1976 3HG1 VAL   142      32.450  31.790  37.930  1.00  0.00           H
ATOM   1977  CG2 VAL   142      31.990  32.570  34.700  1.00  0.00           C
ATOM   1978 1HG2 VAL   142      31.400  31.660  34.430  1.00  0.00           H
ATOM   1979 2HG2 VAL   142      31.390  33.490  34.850  1.00  0.00           H
ATOM   1980 3HG2 VAL   142      32.680  32.690  33.830  1.00  0.00           H
ATOM   1981  C   VAL   142      33.270  34.590  36.480  1.00  0.00           C
ATOM   1982  O   VAL   142      33.010  34.780  37.720  1.00  0.00           O
ATOM   1983  N   SER   143      33.010  35.520  35.500  1.00  0.00           N
ATOM   1984  HN  SER   143      33.240  35.260  34.570  1.00  0.00           H
ATOM   1985  CA  SER   143      32.620  36.790  35.930  1.00  0.00           C
ATOM   1986  HA  SER   143      32.120  36.700  36.890  1.00  0.00           H
ATOM   1987  CB  SER   143      33.800  37.910  36.100  1.00  0.00           C
ATOM   1988  HB1 SER   143      33.400  38.870  36.480  1.00  0.00           H
ATOM   1989  HB2 SER   143      34.400  37.570  36.970  1.00  0.00           H
ATOM   1990  OG  SER   143      34.620  38.020  34.980  1.00  0.00           O
ATOM   1991  HG1 SER   143      34.060  38.200  34.210  1.00  0.00           H
ATOM   1992  C   SER   143      31.610  37.280  34.990  1.00  0.00           C
ATOM   1993  O   SER   143      31.560  36.810  33.820  1.00  0.00           O
ATOM   1994  N   GLY   144      30.730  38.270  35.370  1.00  0.00           N
ATOM   1995  HN  GLY   144      30.790  38.520  36.340  1.00  0.00           H
ATOM   1996  CA  GLY   144      29.860  38.900  34.460  1.00  0.00           C
ATOM   1997  HA1 GLY   144      30.480  39.450  33.760  1.00  0.00           H
ATOM   1998  HA2 GLY   144      29.350  38.130  33.900  1.00  0.00           H
ATOM   1999  C   GLY   144      28.760  39.810  34.980  1.00  0.00           C
ATOM   2000  O   GLY   144      28.730  40.230  36.110  1.00  0.00           O
ATOM   2001  N   PHE   145      27.990  40.350  33.980  1.00  0.00           N
ATOM   2002  HN  PHE   145      28.260  40.230  33.020  1.00  0.00           H
ATOM   2003  CA  PHE   145      26.870  41.310  34.100  1.00  0.00           C
ATOM   2004  HA  PHE   145      26.800  41.670  35.110  1.00  0.00           H
ATOM   2005  CB  PHE   145      27.090  42.590  33.240  1.00  0.00           C
ATOM   2006  HB1 PHE   145      27.170  42.370  32.160  1.00  0.00           H
ATOM   2007  HB2 PHE   145      26.230  43.310  33.250  1.00  0.00           H
ATOM   2008  CG  PHE   145      28.310  43.410  33.680  1.00  0.00           C
ATOM   2009  CD1 PHE   145      28.110  44.460  34.580  1.00  0.00           C
ATOM   2010  HD1 PHE   145      27.130  44.810  34.910  1.00  0.00           H
ATOM   2011  CE1 PHE   145      29.100  45.440  34.790  1.00  0.00           C
ATOM   2012  HE1 PHE   145      28.810  46.290  35.390  1.00  0.00           H
ATOM   2013  CZ  PHE   145      30.320  45.260  34.070  1.00  0.00           C
ATOM   2014  HZ  PHE   145      31.140  45.960  34.100  1.00  0.00           H
ATOM   2015  CD2 PHE   145      29.530  43.190  33.010  1.00  0.00           C
ATOM   2016  HD2 PHE   145      29.690  42.430  32.250  1.00  0.00           H
ATOM   2017  CE2 PHE   145      30.580  44.120  33.230  1.00  0.00           C
ATOM   2018  HE2 PHE   145      31.520  43.900  32.760  1.00  0.00           H
ATOM   2019  C   PHE   145      25.540  40.700  33.650  1.00  0.00           C
ATOM   2020  O   PHE   145      24.580  41.430  33.380  1.00  0.00           O
ATOM   2021  N   GLY   146      25.580  39.410  33.500  1.00  0.00           N
ATOM   2022  HN  GLY   146      26.460  38.970  33.710  1.00  0.00           H
ATOM   2023  CA  GLY   146      24.470  38.500  33.210  1.00  0.00           C
ATOM   2024  HA1 GLY   146      23.970  38.680  32.260  1.00  0.00           H
ATOM   2025  HA2 GLY   146      24.910  37.500  33.140  1.00  0.00           H
ATOM   2026  C   GLY   146      23.370  38.420  34.330  1.00  0.00           C
ATOM   2027  O   GLY   146      23.480  39.040  35.450  1.00  0.00           O
ATOM   2028  N   ARG   147      22.340  37.570  34.120  1.00  0.00           N
ATOM   2029  HN  ARG   147      22.280  37.030  33.290  1.00  0.00           H
ATOM   2030  CA  ARG   147      21.230  37.500  35.080  1.00  0.00           C
ATOM   2031  HA  ARG   147      20.830  38.480  35.330  1.00  0.00           H
ATOM   2032  CB  ARG   147      20.030  36.670  34.530  1.00  0.00           C
ATOM   2033  HB1 ARG   147      20.380  35.630  34.380  1.00  0.00           H
ATOM   2034  HB2 ARG   147      19.180  36.780  35.250  1.00  0.00           H
ATOM   2035  CG  ARG   147      19.300  37.120  33.210  1.00  0.00           C
ATOM   2036  HG1 ARG   147      18.880  38.120  33.370  1.00  0.00           H
ATOM   2037  HG2 ARG   147      19.850  37.120  32.240  1.00  0.00           H
ATOM   2038  CD  ARG   147      18.190  36.110  32.790  1.00  0.00           C
ATOM   2039  HD1 ARG   147      18.650  35.220  32.320  1.00  0.00           H
ATOM   2040  HD2 ARG   147      17.540  35.920  33.670  1.00  0.00           H
ATOM   2041  NE  ARG   147      17.440  36.700  31.680  1.00  0.00           N
ATOM   2042  HE  ARG   147      17.330  37.690  31.620  1.00  0.00           H
ATOM   2043  CZ  ARG   147      16.950  36.060  30.570  1.00  0.00           C
ATOM   2044  NH1 ARG   147      17.150  34.820  30.280  1.00  0.00           N
ATOM   2045 1HH1 ARG   147      17.430  34.200  31.020  1.00  0.00           H
ATOM   2046 2HH1 ARG   147      16.760  34.410  29.460  1.00  0.00           H
ATOM   2047  NH2 ARG   147      16.370  36.820  29.630  1.00  0.00           N
ATOM   2048 1HH2 ARG   147      16.510  37.810  29.600  1.00  0.00           H
ATOM   2049 2HH2 ARG   147      16.260  36.470  28.700  1.00  0.00           H
ATOM   2050  C   ARG   147      21.590  37.070  36.500  1.00  0.00           C
ATOM   2051  O   ARG   147      22.550  36.400  36.690  1.00  0.00           O
ATOM   2052  N   THR   148      20.810  37.450  37.530  1.00  0.00           N
ATOM   2053  HN  THR   148      20.060  38.100  37.480  1.00  0.00           H
ATOM   2054  CA  THR   148      21.280  37.150  38.920  1.00  0.00           C
ATOM   2055  HA  THR   148      22.310  36.860  38.940  1.00  0.00           H
ATOM   2056  CB  THR   148      20.960  38.310  39.880  1.00  0.00           C
ATOM   2057  HB  THR   148      21.040  37.980  40.940  1.00  0.00           H
ATOM   2058  OG1 THR   148      19.590  38.740  39.730  1.00  0.00           O
ATOM   2059  HG1 THR   148      19.510  39.620  40.120  1.00  0.00           H
ATOM   2060  CG2 THR   148      21.780  39.570  39.700  1.00  0.00           C
ATOM   2061 1HG2 THR   148      22.870  39.320  39.670  1.00  0.00           H
ATOM   2062 2HG2 THR   148      21.580  40.020  38.700  1.00  0.00           H
ATOM   2063 3HG2 THR   148      21.530  40.250  40.540  1.00  0.00           H
ATOM   2064  C   THR   148      20.510  35.970  39.490  1.00  0.00           C
ATOM   2065  O   THR   148      20.860  35.490  40.550  1.00  0.00           O
ATOM   2066  N   HIS   149      19.590  35.410  38.650  1.00  0.00           N
ATOM   2067  HN  HIS   149      19.550  35.910  37.800  1.00  0.00           H
ATOM   2068  CA  HIS   149      18.790  34.170  38.750  1.00  0.00           C
ATOM   2069  HA  HIS   149      19.430  33.420  39.180  1.00  0.00           H
ATOM   2070  CB  HIS   149      17.690  34.410  39.730  1.00  0.00           C
ATOM   2071  HB1 HIS   149      18.150  34.410  40.740  1.00  0.00           H
ATOM   2072  HB2 HIS   149      17.120  35.330  39.520  1.00  0.00           H
ATOM   2073  ND1 HIS   149      15.580  33.140  39.150  1.00  0.00           N
ATOM   2074  CG  HIS   149      16.780  33.200  39.870  1.00  0.00           C
ATOM   2075  CE1 HIS   149      14.840  32.140  39.680  1.00  0.00           C
ATOM   2076  HE1 HIS   149      13.800  31.830  39.500  1.00  0.00           H
ATOM   2077  NE2 HIS   149      15.580  31.460  40.620  1.00  0.00           N
ATOM   2078  HE2 HIS   149      15.330  30.650  41.160  1.00  0.00           H
ATOM   2079  CD2 HIS   149      16.800  32.180  40.770  1.00  0.00           C
ATOM   2080  HD2 HIS   149      17.590  32.000  41.490  1.00  0.00           H
ATOM   2081  C   HIS   149      18.330  33.880  37.350  1.00  0.00           C
ATOM   2082  O   HIS   149      18.360  34.760  36.550  1.00  0.00           O
ATOM   2083  N   GLU   150      17.980  32.600  37.060  1.00  0.00           N
ATOM   2084  HN  GLU   150      17.760  31.940  37.770  1.00  0.00           H
ATOM   2085  CA  GLU   150      17.480  32.130  35.800  1.00  0.00           C
ATOM   2086  HA  GLU   150      18.290  32.150  35.080  1.00  0.00           H
ATOM   2087  CB  GLU   150      17.140  30.610  35.900  1.00  0.00           C
ATOM   2088  HB1 GLU   150      18.020  30.070  36.300  1.00  0.00           H
ATOM   2089  HB2 GLU   150      16.320  30.390  36.620  1.00  0.00           H
ATOM   2090  CG  GLU   150      16.600  29.910  34.600  1.00  0.00           C
ATOM   2091  HG1 GLU   150      15.810  30.520  34.090  1.00  0.00           H
ATOM   2092  HG2 GLU   150      17.470  29.680  33.940  1.00  0.00           H
ATOM   2093  CD  GLU   150      16.020  28.590  34.820  1.00  0.00           C
ATOM   2094  OE1 GLU   150      16.710  27.810  35.530  1.00  0.00           O
ATOM   2095  OE2 GLU   150      14.940  28.280  34.310  1.00  0.00           O
ATOM   2096  C   GLU   150      16.300  32.860  35.310  1.00  0.00           C
ATOM   2097  O   GLU   150      16.200  33.110  34.070  1.00  0.00           O
ATOM   2098  N   LYS   151      15.470  33.460  36.210  1.00  0.00           N
ATOM   2099  HN  LYS   151      15.660  33.450  37.190  1.00  0.00           H
ATOM   2100  CA  LYS   151      14.230  34.070  35.770  1.00  0.00           C
ATOM   2101  HA  LYS   151      14.140  33.880  34.700  1.00  0.00           H
ATOM   2102  CB  LYS   151      13.050  33.420  36.490  1.00  0.00           C
ATOM   2103  HB1 LYS   151      13.030  33.790  37.540  1.00  0.00           H
ATOM   2104  HB2 LYS   151      12.070  33.800  36.140  1.00  0.00           H
ATOM   2105  CG  LYS   151      12.950  31.900  36.310  1.00  0.00           C
ATOM   2106  HG1 LYS   151      13.710  31.400  36.930  1.00  0.00           H
ATOM   2107  HG2 LYS   151      12.040  31.590  36.860  1.00  0.00           H
ATOM   2108  CD  LYS   151      12.810  31.340  34.870  1.00  0.00           C
ATOM   2109  HD1 LYS   151      12.200  32.100  34.340  1.00  0.00           H
ATOM   2110  HD2 LYS   151      13.730  31.230  34.250  1.00  0.00           H
ATOM   2111  CE  LYS   151      12.070  29.990  34.720  1.00  0.00           C
ATOM   2112  HE1 LYS   151      10.990  30.120  34.960  1.00  0.00           H
ATOM   2113  HE2 LYS   151      12.220  29.640  33.680  1.00  0.00           H
ATOM   2114  NZ  LYS   151      12.650  28.960  35.660  1.00  0.00           N
ATOM   2115  HZ1 LYS   151      11.960  28.260  36.010  1.00  0.00           H
ATOM   2116  HZ2 LYS   151      13.450  28.490  35.190  1.00  0.00           H
ATOM   2117  HZ3 LYS   151      13.100  29.370  36.500  1.00  0.00           H
ATOM   2118  C   LYS   151      14.270  35.580  36.010  1.00  0.00           C
ATOM   2119  O   LYS   151      13.350  36.260  35.650  1.00  0.00           O
ATOM   2120  N   GLY   152      15.390  35.950  36.640  1.00  0.00           N
ATOM   2121  HN  GLY   152      16.090  35.270  36.830  1.00  0.00           H
ATOM   2122  CA  GLY   152      15.810  37.330  36.990  1.00  0.00           C
ATOM   2123  HA1 GLY   152      14.990  37.760  37.540  1.00  0.00           H
ATOM   2124  HA2 GLY   152      16.750  37.260  37.520  1.00  0.00           H
ATOM   2125  C   GLY   152      16.000  38.270  35.800  1.00  0.00           C
ATOM   2126  O   GLY   152      15.990  37.950  34.610  1.00  0.00           O
ATOM   2127  N   ARG   153      16.340  39.550  36.100  1.00  0.00           N
ATOM   2128  HN  ARG   153      16.470  39.700  37.080  1.00  0.00           H
ATOM   2129  CA  ARG   153      16.930  40.570  35.210  1.00  0.00           C
ATOM   2130  HA  ARG   153      16.640  40.250  34.210  1.00  0.00           H
ATOM   2131  CB  ARG   153      16.280  42.010  35.460  1.00  0.00           C
ATOM   2132  HB1 ARG   153      16.360  42.230  36.550  1.00  0.00           H
ATOM   2133  HB2 ARG   153      16.920  42.680  34.860  1.00  0.00           H
ATOM   2134  CG  ARG   153      14.860  42.140  34.950  1.00  0.00           C
ATOM   2135  HG1 ARG   153      14.630  43.180  34.620  1.00  0.00           H
ATOM   2136  HG2 ARG   153      14.760  41.630  33.970  1.00  0.00           H
ATOM   2137  CD  ARG   153      13.760  41.480  35.740  1.00  0.00           C
ATOM   2138  HD1 ARG   153      12.800  41.350  35.200  1.00  0.00           H
ATOM   2139  HD2 ARG   153      14.090  40.450  35.950  1.00  0.00           H
ATOM   2140  NE  ARG   153      13.610  42.380  36.900  1.00  0.00           N
ATOM   2141  HE  ARG   153      14.220  43.180  36.990  1.00  0.00           H
ATOM   2142  CZ  ARG   153      12.660  42.290  37.790  1.00  0.00           C
ATOM   2143  NH1 ARG   153      11.820  41.360  37.790  1.00  0.00           N
ATOM   2144 1HH1 ARG   153      12.090  40.530  37.300  1.00  0.00           H
ATOM   2145 2HH1 ARG   153      11.090  41.490  38.460  1.00  0.00           H
ATOM   2146  NH2 ARG   153      12.410  43.320  38.520  1.00  0.00           N
ATOM   2147 1HH2 ARG   153      12.950  44.140  38.380  1.00  0.00           H
ATOM   2148 2HH2 ARG   153      11.650  43.320  39.160  1.00  0.00           H
ATOM   2149  C   ARG   153      18.530  40.540  35.210  1.00  0.00           C
ATOM   2150  O   ARG   153      19.230  40.150  36.110  1.00  0.00           O
ATOM   2151  N   GLN   154      19.110  41.110  34.110  1.00  0.00           N
ATOM   2152  HN  GLN   154      18.640  41.540  33.340  1.00  0.00           H
ATOM   2153  CA  GLN   154      20.570  41.320  33.990  1.00  0.00           C
ATOM   2154  HA  GLN   154      20.980  40.350  34.160  1.00  0.00           H
ATOM   2155  CB  GLN   154      20.960  41.550  32.460  1.00  0.00           C
ATOM   2156  HB1 GLN   154      20.420  42.440  32.110  1.00  0.00           H
ATOM   2157  HB2 GLN   154      22.010  41.830  32.270  1.00  0.00           H
ATOM   2158  CG  GLN   154      20.440  40.340  31.670  1.00  0.00           C
ATOM   2159  HG1 GLN   154      21.100  39.470  31.840  1.00  0.00           H
ATOM   2160  HG2 GLN   154      19.400  40.040  31.930  1.00  0.00           H
ATOM   2161  CD  GLN   154      20.390  40.520  30.180  1.00  0.00           C
ATOM   2162  OE1 GLN   154      19.340  40.350  29.570  1.00  0.00           O
ATOM   2163  NE2 GLN   154      21.560  40.930  29.650  1.00  0.00           N
ATOM   2164 1HE2 GLN   154      22.380  41.160  30.160  1.00  0.00           H
ATOM   2165 2HE2 GLN   154      21.510  41.110  28.670  1.00  0.00           H
ATOM   2166  C   GLN   154      21.190  42.240  34.990  1.00  0.00           C
ATOM   2167  O   GLN   154      20.650  43.250  35.390  1.00  0.00           O
ATOM   2168  N   SER   155      22.390  41.860  35.580  1.00  0.00           N
ATOM   2169  HN  SER   155      22.810  40.980  35.360  1.00  0.00           H
ATOM   2170  CA  SER   155      22.930  42.510  36.680  1.00  0.00           C
ATOM   2171  HA  SER   155      22.150  42.830  37.360  1.00  0.00           H
ATOM   2172  CB  SER   155      24.020  41.670  37.510  1.00  0.00           C
ATOM   2173  HB1 SER   155      23.670  40.620  37.510  1.00  0.00           H
ATOM   2174  HB2 SER   155      25.060  41.770  37.120  1.00  0.00           H
ATOM   2175  OG  SER   155      24.210  42.170  38.860  1.00  0.00           O
ATOM   2176  HG1 SER   155      23.390  42.270  39.330  1.00  0.00           H
ATOM   2177  C   SER   155      23.460  43.880  36.160  1.00  0.00           C
ATOM   2178  O   SER   155      23.930  44.170  35.060  1.00  0.00           O
ATOM   2179  N   THR   156      23.460  44.840  37.160  1.00  0.00           N
ATOM   2180  HN  THR   156      23.020  44.550  38.010  1.00  0.00           H
ATOM   2181  CA  THR   156      23.860  46.230  37.070  1.00  0.00           C
ATOM   2182  HA  THR   156      24.040  46.420  36.030  1.00  0.00           H
ATOM   2183  CB  THR   156      22.930  47.230  37.570  1.00  0.00           C
ATOM   2184  HB  THR   156      23.410  48.230  37.620  1.00  0.00           H
ATOM   2185  OG1 THR   156      22.550  47.000  38.960  1.00  0.00           O
ATOM   2186  HG1 THR   156      23.220  47.510  39.430  1.00  0.00           H
ATOM   2187  CG2 THR   156      21.610  47.420  36.760  1.00  0.00           C
ATOM   2188 1HG2 THR   156      21.800  47.570  35.680  1.00  0.00           H
ATOM   2189 2HG2 THR   156      20.920  46.570  36.960  1.00  0.00           H
ATOM   2190 3HG2 THR   156      21.140  48.360  37.110  1.00  0.00           H
ATOM   2191  C   THR   156      25.200  46.300  37.830  1.00  0.00           C
ATOM   2192  O   THR   156      25.620  47.460  38.120  1.00  0.00           O
ATOM   2193  N   ARG   157      25.930  45.280  38.120  1.00  0.00           N
ATOM   2194  HN  ARG   157      25.510  44.380  38.070  1.00  0.00           H
ATOM   2195  CA  ARG   157      27.190  45.280  38.680  1.00  0.00           C
ATOM   2196  HA  ARG   157      27.810  46.110  38.360  1.00  0.00           H
ATOM   2197  CB  ARG   157      27.100  45.120  40.240  1.00  0.00           C
ATOM   2198  HB1 ARG   157      26.670  44.130  40.440  1.00  0.00           H
ATOM   2199  HB2 ARG   157      28.100  45.180  40.740  1.00  0.00           H
ATOM   2200  CG  ARG   157      26.200  46.210  40.880  1.00  0.00           C
ATOM   2201  HG1 ARG   157      26.430  47.270  40.640  1.00  0.00           H
ATOM   2202  HG2 ARG   157      25.150  46.020  40.610  1.00  0.00           H
ATOM   2203  CD  ARG   157      26.250  46.260  42.390  1.00  0.00           C
ATOM   2204  HD1 ARG   157      26.170  45.210  42.750  1.00  0.00           H
ATOM   2205  HD2 ARG   157      27.210  46.730  42.680  1.00  0.00           H
ATOM   2206  NE  ARG   157      25.180  47.170  42.850  1.00  0.00           N
ATOM   2207  HE  ARG   157      24.620  47.650  42.180  1.00  0.00           H
ATOM   2208  CZ  ARG   157      25.100  47.620  44.100  1.00  0.00           C
ATOM   2209  NH1 ARG   157      25.810  47.020  45.030  1.00  0.00           N
ATOM   2210 1HH1 ARG   157      26.530  46.340  44.920  1.00  0.00           H
ATOM   2211 2HH1 ARG   157      25.610  47.280  45.980  1.00  0.00           H
ATOM   2212  NH2 ARG   157      24.390  48.680  44.420  1.00  0.00           N
ATOM   2213 1HH2 ARG   157      24.130  49.230  43.620  1.00  0.00           H
ATOM   2214 2HH2 ARG   157      24.550  49.100  45.320  1.00  0.00           H
ATOM   2215  C   ARG   157      27.990  44.090  38.180  1.00  0.00           C
ATOM   2216  O   ARG   157      27.400  43.020  37.910  1.00  0.00           O
ATOM   2217  N   LEU   158      29.330  44.160  38.230  1.00  0.00           N
ATOM   2218  HN  LEU   158      29.830  44.970  38.510  1.00  0.00           H
ATOM   2219  CA  LEU   158      30.230  43.180  37.790  1.00  0.00           C
ATOM   2220  HA  LEU   158      29.670  42.590  37.080  1.00  0.00           H
ATOM   2221  CB  LEU   158      31.440  43.800  37.110  1.00  0.00           C
ATOM   2222  HB1 LEU   158      31.050  44.340  36.210  1.00  0.00           H
ATOM   2223  HB2 LEU   158      31.920  44.580  37.740  1.00  0.00           H
ATOM   2224  CG  LEU   158      32.630  42.820  36.770  1.00  0.00           C
ATOM   2225  HG  LEU   158      33.050  42.340  37.680  1.00  0.00           H
ATOM   2226  CD1 LEU   158      32.130  41.750  35.850  1.00  0.00           C
ATOM   2227 1HD1 LEU   158      32.980  41.290  35.290  1.00  0.00           H
ATOM   2228 2HD1 LEU   158      31.570  40.860  36.200  1.00  0.00           H
ATOM   2229 3HD1 LEU   158      31.490  42.270  35.110  1.00  0.00           H
ATOM   2230  CD2 LEU   158      33.820  43.640  36.160  1.00  0.00           C
ATOM   2231 1HD2 LEU   158      34.670  43.010  35.830  1.00  0.00           H
ATOM   2232 2HD2 LEU   158      33.410  44.120  35.250  1.00  0.00           H
ATOM   2233 3HD2 LEU   158      34.070  44.490  36.840  1.00  0.00           H
ATOM   2234  C   LEU   158      30.650  42.320  38.950  1.00  0.00           C
ATOM   2235  O   LEU   158      31.320  42.740  39.900  1.00  0.00           O
ATOM   2236  N   LYS   159      30.130  41.050  38.910  1.00  0.00           N
ATOM   2237  HN  LYS   159      29.550  40.920  38.100  1.00  0.00           H
ATOM   2238  CA  LYS   159      30.290  40.080  39.950  1.00  0.00           C
ATOM   2239  HA  LYS   159      30.800  40.550  40.770  1.00  0.00           H
ATOM   2240  CB  LYS   159      28.910  39.540  40.550  1.00  0.00           C
ATOM   2241  HB1 LYS   159      28.210  39.300  39.730  1.00  0.00           H
ATOM   2242  HB2 LYS   159      29.180  38.670  41.190  1.00  0.00           H
ATOM   2243  CG  LYS   159      28.170  40.630  41.340  1.00  0.00           C
ATOM   2244  HG1 LYS   159      28.780  41.050  42.170  1.00  0.00           H
ATOM   2245  HG2 LYS   159      28.050  41.540  40.720  1.00  0.00           H
ATOM   2246  CD  LYS   159      26.700  40.430  41.740  1.00  0.00           C
ATOM   2247  HD1 LYS   159      26.110  41.380  41.720  1.00  0.00           H
ATOM   2248  HD2 LYS   159      26.320  39.730  40.970  1.00  0.00           H
ATOM   2249  CE  LYS   159      26.570  39.870  43.180  1.00  0.00           C
ATOM   2250  HE1 LYS   159      27.060  38.880  43.340  1.00  0.00           H
ATOM   2251  HE2 LYS   159      27.060  40.690  43.760  1.00  0.00           H
ATOM   2252  NZ  LYS   159      25.170  39.850  43.610  1.00  0.00           N
ATOM   2253  HZ1 LYS   159      24.950  39.440  44.540  1.00  0.00           H
ATOM   2254  HZ2 LYS   159      24.820  40.820  43.500  1.00  0.00           H
ATOM   2255  HZ3 LYS   159      24.620  39.290  42.930  1.00  0.00           H
ATOM   2256  C   LYS   159      31.190  38.920  39.500  1.00  0.00           C
ATOM   2257  O   LYS   159      31.390  38.660  38.300  1.00  0.00           O
ATOM   2258  N   MET   160      31.970  38.330  40.460  1.00  0.00           N
ATOM   2259  HN  MET   160      31.980  38.540  41.440  1.00  0.00           H
ATOM   2260  CA  MET   160      32.780  37.160  40.140  1.00  0.00           C
ATOM   2261  HA  MET   160      32.590  36.870  39.120  1.00  0.00           H
ATOM   2262  CB  MET   160      34.360  37.460  40.340  1.00  0.00           C
ATOM   2263  HB1 MET   160      34.910  36.500  40.290  1.00  0.00           H
ATOM   2264  HB2 MET   160      34.680  38.120  39.510  1.00  0.00           H
ATOM   2265  CG  MET   160      34.730  38.270  41.530  1.00  0.00           C
ATOM   2266  HG1 MET   160      34.360  39.320  41.410  1.00  0.00           H
ATOM   2267  HG2 MET   160      34.120  37.920  42.390  1.00  0.00           H
ATOM   2268  SD  MET   160      36.390  38.180  42.140  1.00  0.00           S
ATOM   2269  CE  MET   160      35.830  38.940  43.670  1.00  0.00           C
ATOM   2270  HE1 MET   160      35.280  39.890  43.460  1.00  0.00           H
ATOM   2271  HE2 MET   160      35.050  38.430  44.280  1.00  0.00           H
ATOM   2272  HE3 MET   160      36.630  39.120  44.410  1.00  0.00           H
ATOM   2273  C   MET   160      32.350  36.010  41.000  1.00  0.00           C
ATOM   2274  O   MET   160      31.990  36.150  42.190  1.00  0.00           O
ATOM   2275  N   LEU   161      32.290  34.820  40.310  1.00  0.00           N
ATOM   2276  HN  LEU   161      32.410  34.690  39.330  1.00  0.00           H
ATOM   2277  CA  LEU   161      32.070  33.540  41.050  1.00  0.00           C
ATOM   2278  HA  LEU   161      32.020  33.890  42.070  1.00  0.00           H
ATOM   2279  CB  LEU   161      30.770  32.800  40.570  1.00  0.00           C
ATOM   2280  HB1 LEU   161      29.880  33.450  40.690  1.00  0.00           H
ATOM   2281  HB2 LEU   161      30.870  32.550  39.500  1.00  0.00           H
ATOM   2282  CG  LEU   161      30.480  31.430  41.150  1.00  0.00           C
ATOM   2283  HG  LEU   161      31.370  30.790  41.080  1.00  0.00           H
ATOM   2284  CD1 LEU   161      30.220  31.610  42.660  1.00  0.00           C
ATOM   2285 1HD1 LEU   161      29.890  30.640  43.090  1.00  0.00           H
ATOM   2286 2HD1 LEU   161      31.040  32.080  43.260  1.00  0.00           H
ATOM   2287 3HD1 LEU   161      29.320  32.240  42.770  1.00  0.00           H
ATOM   2288  CD2 LEU   161      29.360  30.630  40.450  1.00  0.00           C
ATOM   2289 1HD2 LEU   161      28.560  31.340  40.150  1.00  0.00           H
ATOM   2290 2HD2 LEU   161      29.770  30.300  39.470  1.00  0.00           H
ATOM   2291 3HD2 LEU   161      29.030  29.680  40.910  1.00  0.00           H
ATOM   2292  C   LEU   161      33.360  32.720  40.930  1.00  0.00           C
ATOM   2293  O   LEU   161      33.730  32.470  39.800  1.00  0.00           O
ATOM   2294  N   GLU   162      33.970  32.280  42.010  1.00  0.00           N
ATOM   2295  HN  GLU   162      33.760  32.500  42.960  1.00  0.00           H
ATOM   2296  CA  GLU   162      34.920  31.150  41.950  1.00  0.00           C
ATOM   2297  HA  GLU   162      35.570  31.170  41.090  1.00  0.00           H
ATOM   2298  CB  GLU   162      35.760  31.220  43.260  1.00  0.00           C
ATOM   2299  HB1 GLU   162      35.200  30.860  44.150  1.00  0.00           H
ATOM   2300  HB2 GLU   162      36.580  30.500  43.120  1.00  0.00           H
ATOM   2301  CG  GLU   162      36.470  32.520  43.550  1.00  0.00           C
ATOM   2302  HG1 GLU   162      37.140  32.700  42.680  1.00  0.00           H
ATOM   2303  HG2 GLU   162      35.810  33.420  43.630  1.00  0.00           H
ATOM   2304  CD  GLU   162      37.230  32.380  44.890  1.00  0.00           C
ATOM   2305  OE1 GLU   162      36.540  32.020  45.910  1.00  0.00           O
ATOM   2306  OE2 GLU   162      38.400  32.840  44.980  1.00  0.00           O
ATOM   2307  C   GLU   162      34.240  29.740  41.740  1.00  0.00           C
ATOM   2308  O   GLU   162      33.500  29.190  42.600  1.00  0.00           O
ATOM   2309  N   VAL   163      34.610  29.000  40.650  1.00  0.00           N
ATOM   2310  HN  VAL   163      35.550  29.080  40.350  1.00  0.00           H
ATOM   2311  CA  VAL   163      33.880  27.770  40.180  1.00  0.00           C
ATOM   2312  HA  VAL   163      33.140  27.570  40.950  1.00  0.00           H
ATOM   2313  CB  VAL   163      33.260  27.750  38.760  1.00  0.00           C
ATOM   2314  HB  VAL   163      33.040  26.770  38.280  1.00  0.00           H
ATOM   2315  CG1 VAL   163      31.930  28.570  38.920  1.00  0.00           C
ATOM   2316 1HG1 VAL   163      31.490  28.510  37.890  1.00  0.00           H
ATOM   2317 2HG1 VAL   163      31.300  28.190  39.750  1.00  0.00           H
ATOM   2318 3HG1 VAL   163      32.090  29.650  39.080  1.00  0.00           H
ATOM   2319  CG2 VAL   163      34.070  28.440  37.730  1.00  0.00           C
ATOM   2320 1HG2 VAL   163      33.450  28.530  36.810  1.00  0.00           H
ATOM   2321 2HG2 VAL   163      34.330  29.470  38.050  1.00  0.00           H
ATOM   2322 3HG2 VAL   163      34.960  27.830  37.420  1.00  0.00           H
ATOM   2323  C   VAL   163      34.890  26.640  40.300  1.00  0.00           C
ATOM   2324  O   VAL   163      36.030  26.810  39.790  1.00  0.00           O
ATOM   2325  N   PRO   164      34.610  25.520  40.920  1.00  0.00           N
ATOM   2326  CD  PRO   164      33.580  25.400  41.970  1.00  0.00           C
ATOM   2327  HD1 PRO   164      32.550  25.500  41.550  1.00  0.00           H
ATOM   2328  HD2 PRO   164      33.650  26.260  42.670  1.00  0.00           H
ATOM   2329  CA  PRO   164      35.660  24.430  41.030  1.00  0.00           C
ATOM   2330  HA  PRO   164      36.660  24.850  41.060  1.00  0.00           H
ATOM   2331  CB  PRO   164      35.240  23.600  42.330  1.00  0.00           C
ATOM   2332  HB1 PRO   164      35.200  22.490  42.250  1.00  0.00           H
ATOM   2333  HB2 PRO   164      35.970  23.910  43.110  1.00  0.00           H
ATOM   2334  CG  PRO   164      33.790  24.020  42.630  1.00  0.00           C
ATOM   2335  HG1 PRO   164      33.110  23.250  42.190  1.00  0.00           H
ATOM   2336  HG2 PRO   164      33.620  24.160  43.720  1.00  0.00           H
ATOM   2337  C   PRO   164      35.570  23.660  39.760  1.00  0.00           C
ATOM   2338  O   PRO   164      34.490  23.460  39.170  1.00  0.00           O
ATOM   2339  N   TYR   165      36.720  23.250  39.200  1.00  0.00           N
ATOM   2340  HN  TYR   165      37.610  23.440  39.590  1.00  0.00           H
ATOM   2341  CA  TYR   165      36.840  22.360  38.160  1.00  0.00           C
ATOM   2342  HA  TYR   165      36.280  22.570  37.250  1.00  0.00           H
ATOM   2343  CB  TYR   165      38.340  22.010  37.780  1.00  0.00           C
ATOM   2344  HB1 TYR   165      38.900  21.960  38.750  1.00  0.00           H
ATOM   2345  HB2 TYR   165      38.590  21.050  37.280  1.00  0.00           H
ATOM   2346  CG  TYR   165      38.940  23.160  37.010  1.00  0.00           C
ATOM   2347  CD1 TYR   165      38.850  23.070  35.570  1.00  0.00           C
ATOM   2348  HD1 TYR   165      38.220  22.300  35.170  1.00  0.00           H
ATOM   2349  CE1 TYR   165      39.600  24.110  34.800  1.00  0.00           C
ATOM   2350  HE1 TYR   165      39.560  24.120  33.720  1.00  0.00           H
ATOM   2351  CZ  TYR   165      40.430  25.060  35.410  1.00  0.00           C
ATOM   2352  OH  TYR   165      41.190  25.890  34.660  1.00  0.00           O
ATOM   2353  HH  TYR   165      41.540  26.580  35.230  1.00  0.00           H
ATOM   2354  CD2 TYR   165      39.770  24.220  37.620  1.00  0.00           C
ATOM   2355  HD2 TYR   165      39.890  24.220  38.690  1.00  0.00           H
ATOM   2356  CE2 TYR   165      40.480  25.120  36.850  1.00  0.00           C
ATOM   2357  HE2 TYR   165      41.170  25.830  37.270  1.00  0.00           H
ATOM   2358  C   TYR   165      36.180  20.990  38.450  1.00  0.00           C
ATOM   2359  O   TYR   165      36.470  20.430  39.580  1.00  0.00           O
ATOM   2360  N   VAL   166      35.340  20.410  37.630  1.00  0.00           N
ATOM   2361  HN  VAL   166      35.020  21.030  36.920  1.00  0.00           H
ATOM   2362  CA  VAL   166      34.640  19.150  38.010  1.00  0.00           C
ATOM   2363  HA  VAL   166      34.850  18.750  38.980  1.00  0.00           H
ATOM   2364  CB  VAL   166      33.110  19.230  37.760  1.00  0.00           C
ATOM   2365  HB  VAL   166      32.870  19.700  36.790  1.00  0.00           H
ATOM   2366  CG1 VAL   166      32.320  18.010  37.820  1.00  0.00           C
ATOM   2367 1HG1 VAL   166      32.530  17.350  36.960  1.00  0.00           H
ATOM   2368 2HG1 VAL   166      32.390  17.520  38.820  1.00  0.00           H
ATOM   2369 3HG1 VAL   166      31.240  18.240  37.690  1.00  0.00           H
ATOM   2370  CG2 VAL   166      32.640  20.120  38.890  1.00  0.00           C
ATOM   2371 1HG2 VAL   166      32.610  19.530  39.820  1.00  0.00           H
ATOM   2372 2HG2 VAL   166      33.280  21.020  39.040  1.00  0.00           H
ATOM   2373 3HG2 VAL   166      31.670  20.620  38.730  1.00  0.00           H
ATOM   2374  C   VAL   166      35.180  18.030  37.080  1.00  0.00           C
ATOM   2375  O   VAL   166      35.390  18.280  35.910  1.00  0.00           O
ATOM   2376  N   ASP   167      35.380  16.740  37.580  1.00  0.00           N
ATOM   2377  HN  ASP   167      34.940  16.610  38.470  1.00  0.00           H
ATOM   2378  CA  ASP   167      35.850  15.610  36.770  1.00  0.00           C
ATOM   2379  HA  ASP   167      36.870  15.730  36.420  1.00  0.00           H
ATOM   2380  CB  ASP   167      35.780  14.190  37.530  1.00  0.00           C
ATOM   2381  HB1 ASP   167      34.790  13.930  37.960  1.00  0.00           H
ATOM   2382  HB2 ASP   167      35.990  13.350  36.850  1.00  0.00           H
ATOM   2383  CG  ASP   167      36.970  14.100  38.540  1.00  0.00           C
ATOM   2384  OD1 ASP   167      37.810  14.970  38.580  1.00  0.00           O
ATOM   2385  OD2 ASP   167      37.060  13.020  39.210  1.00  0.00           O
ATOM   2386  C   ASP   167      34.990  15.340  35.500  1.00  0.00           C
ATOM   2387  O   ASP   167      33.760  15.390  35.490  1.00  0.00           O
ATOM   2388  N   ARG   168      35.700  14.970  34.440  1.00  0.00           N
ATOM   2389  HN  ARG   168      36.700  14.970  34.490  1.00  0.00           H
ATOM   2390  CA  ARG   168      35.080  14.560  33.170  1.00  0.00           C
ATOM   2391  HA  ARG   168      34.510  15.450  32.940  1.00  0.00           H
ATOM   2392  CB  ARG   168      36.160  14.280  32.070  1.00  0.00           C
ATOM   2393  HB1 ARG   168      36.760  13.410  32.420  1.00  0.00           H
ATOM   2394  HB2 ARG   168      35.550  13.880  31.230  1.00  0.00           H
ATOM   2395  CG  ARG   168      36.860  15.500  31.530  1.00  0.00           C
ATOM   2396  HG1 ARG   168      36.110  16.230  31.170  1.00  0.00           H
ATOM   2397  HG2 ARG   168      37.580  15.800  32.330  1.00  0.00           H
ATOM   2398  CD  ARG   168      37.910  15.020  30.520  1.00  0.00           C
ATOM   2399  HD1 ARG   168      38.790  15.690  30.430  1.00  0.00           H
ATOM   2400  HD2 ARG   168      38.200  13.990  30.780  1.00  0.00           H
ATOM   2401  NE  ARG   168      37.230  14.870  29.150  1.00  0.00           N
ATOM   2402  HE  ARG   168      36.760  14.000  28.980  1.00  0.00           H
ATOM   2403  CZ  ARG   168      36.750  15.820  28.430  1.00  0.00           C
ATOM   2404  NH1 ARG   168      37.130  17.080  28.500  1.00  0.00           N
ATOM   2405 1HH1 ARG   168      37.780  17.320  29.220  1.00  0.00           H
ATOM   2406 2HH1 ARG   168      36.510  17.810  28.180  1.00  0.00           H
ATOM   2407  NH2 ARG   168      35.720  15.620  27.630  1.00  0.00           N
ATOM   2408 1HH2 ARG   168      35.200  14.770  27.540  1.00  0.00           H
ATOM   2409 2HH2 ARG   168      35.470  16.340  26.990  1.00  0.00           H
ATOM   2410  C   ARG   168      34.080  13.410  33.190  1.00  0.00           C
ATOM   2411  O   ARG   168      33.050  13.430  32.530  1.00  0.00           O
ATOM   2412  N   ASN   169      34.370  12.340  33.930  1.00  0.00           N
ATOM   2413  HN  ASN   169      35.240  12.310  34.410  1.00  0.00           H
ATOM   2414  CA  ASN   169      33.370  11.330  34.230  1.00  0.00           C
ATOM   2415  HA  ASN   169      33.020  10.970  33.280  1.00  0.00           H
ATOM   2416  CB  ASN   169      34.010  10.180  35.000  1.00  0.00           C
ATOM   2417  HB1 ASN   169      34.290  10.550  36.010  1.00  0.00           H
ATOM   2418  HB2 ASN   169      33.190   9.430  35.070  1.00  0.00           H
ATOM   2419  CG  ASN   169      35.120   9.490  34.270  1.00  0.00           C
ATOM   2420  OD1 ASN   169      35.160   9.370  33.050  1.00  0.00           O
ATOM   2421  ND2 ASN   169      36.100   8.990  35.090  1.00  0.00           N
ATOM   2422 1HD2 ASN   169      35.860   8.880  36.060  1.00  0.00           H
ATOM   2423 2HD2 ASN   169      36.940   8.540  34.800  1.00  0.00           H
ATOM   2424  C   ASN   169      32.090  11.790  34.880  1.00  0.00           C
ATOM   2425  O   ASN   169      31.000  11.390  34.500  1.00  0.00           O
ATOM   2426  N   SER   170      32.180  12.590  35.930  1.00  0.00           N
ATOM   2427  HN  SER   170      33.090  12.970  36.070  1.00  0.00           H
ATOM   2428  CA  SER   170      31.030  13.270  36.580  1.00  0.00           C
ATOM   2429  HA  SER   170      30.330  12.550  36.970  1.00  0.00           H
ATOM   2430  CB  SER   170      31.600  14.010  37.870  1.00  0.00           C
ATOM   2431  HB1 SER   170      32.170  14.910  37.530  1.00  0.00           H
ATOM   2432  HB2 SER   170      30.700  14.440  38.370  1.00  0.00           H
ATOM   2433  OG  SER   170      32.240  13.070  38.730  1.00  0.00           O
ATOM   2434  HG1 SER   170      32.290  13.510  39.580  1.00  0.00           H
ATOM   2435  C   SER   170      30.280  14.260  35.700  1.00  0.00           C
ATOM   2436  O   SER   170      29.080  14.380  35.640  1.00  0.00           O
ATOM   2437  N   CYS   171      31.000  15.070  34.890  1.00  0.00           N
ATOM   2438  HN  CYS   171      32.000  15.120  34.890  1.00  0.00           H
ATOM   2439  CA  CYS   171      30.430  16.010  33.900  1.00  0.00           C
ATOM   2440  HA  CYS   171      29.900  16.780  34.420  1.00  0.00           H
ATOM   2441  CB  CYS   171      31.680  16.580  33.130  1.00  0.00           C
ATOM   2442  HB1 CYS   171      32.330  17.050  33.910  1.00  0.00           H
ATOM   2443  HB2 CYS   171      32.280  15.760  32.680  1.00  0.00           H
ATOM   2444  SG  CYS   171      31.360  17.860  31.900  1.00  0.00           S
ATOM   2445  C   CYS   171      29.480  15.330  32.940  1.00  0.00           C
ATOM   2446  O   CYS   171      28.310  15.640  32.780  1.00  0.00           O
ATOM   2447  N   LYS   172      29.900  14.220  32.280  1.00  0.00           N
ATOM   2448  HN  LYS   172      30.860  13.990  32.250  1.00  0.00           H
ATOM   2449  CA  LYS   172      29.130  13.290  31.460  1.00  0.00           C
ATOM   2450  HA  LYS   172      28.620  13.890  30.720  1.00  0.00           H
ATOM   2451  CB  LYS   172      30.030  12.240  30.760  1.00  0.00           C
ATOM   2452  HB1 LYS   172      30.670  11.890  31.600  1.00  0.00           H
ATOM   2453  HB2 LYS   172      29.370  11.400  30.470  1.00  0.00           H
ATOM   2454  CG  LYS   172      30.830  12.920  29.660  1.00  0.00           C
ATOM   2455  HG1 LYS   172      30.130  13.560  29.080  1.00  0.00           H
ATOM   2456  HG2 LYS   172      31.610  13.450  30.240  1.00  0.00           H
ATOM   2457  CD  LYS   172      31.690  12.110  28.610  1.00  0.00           C
ATOM   2458  HD1 LYS   172      31.020  11.570  27.910  1.00  0.00           H
ATOM   2459  HD2 LYS   172      32.140  12.910  27.970  1.00  0.00           H
ATOM   2460  CE  LYS   172      32.790  11.210  29.100  1.00  0.00           C
ATOM   2461  HE1 LYS   172      33.620  11.280  28.350  1.00  0.00           H
ATOM   2462  HE2 LYS   172      33.230  11.580  30.050  1.00  0.00           H
ATOM   2463  NZ  LYS   172      32.320   9.860  29.140  1.00  0.00           N
ATOM   2464  HZ1 LYS   172      32.170   9.390  28.220  1.00  0.00           H
ATOM   2465  HZ2 LYS   172      32.920   9.270  29.750  1.00  0.00           H
ATOM   2466  HZ3 LYS   172      31.380   9.780  29.580  1.00  0.00           H
ATOM   2467  C   LYS   172      27.930  12.680  32.040  1.00  0.00           C
ATOM   2468  O   LYS   172      26.870  12.610  31.460  1.00  0.00           O
ATOM   2469  N   LEU   173      28.070  12.170  33.300  1.00  0.00           N
ATOM   2470  HN  LEU   173      29.020  12.170  33.590  1.00  0.00           H
ATOM   2471  CA  LEU   173      27.060  11.560  34.240  1.00  0.00           C
ATOM   2472  HA  LEU   173      26.740  10.630  33.800  1.00  0.00           H
ATOM   2473  CB  LEU   173      27.810  11.280  35.590  1.00  0.00           C
ATOM   2474  HB1 LEU   173      28.560  10.510  35.290  1.00  0.00           H
ATOM   2475  HB2 LEU   173      28.300  12.150  36.070  1.00  0.00           H
ATOM   2476  CG  LEU   173      26.910  10.660  36.620  1.00  0.00           C
ATOM   2477  HG  LEU   173      26.170  11.440  36.920  1.00  0.00           H
ATOM   2478  CD1 LEU   173      26.190   9.410  36.110  1.00  0.00           C
ATOM   2479 1HD1 LEU   173      26.930   8.670  35.750  1.00  0.00           H
ATOM   2480 2HD1 LEU   173      25.540   8.950  36.910  1.00  0.00           H
ATOM   2481 3HD1 LEU   173      25.500   9.510  35.240  1.00  0.00           H
ATOM   2482  CD2 LEU   173      27.690  10.180  37.870  1.00  0.00           C
ATOM   2483 1HD2 LEU   173      28.470  10.930  38.130  1.00  0.00           H
ATOM   2484 2HD2 LEU   173      27.070   9.900  38.760  1.00  0.00           H
ATOM   2485 3HD2 LEU   173      28.210   9.250  37.620  1.00  0.00           H
ATOM   2486  C   LEU   173      25.870  12.470  34.390  1.00  0.00           C
ATOM   2487  O   LEU   173      24.760  12.020  34.500  1.00  0.00           O
ATOM   2488  N   SER   174      26.100  13.820  34.530  1.00  0.00           N
ATOM   2489  HN  SER   174      27.010  14.160  34.360  1.00  0.00           H
ATOM   2490  CA  SER   174      25.160  14.830  34.860  1.00  0.00           C
ATOM   2491  HA  SER   174      24.270  14.380  35.290  1.00  0.00           H
ATOM   2492  CB  SER   174      25.710  15.890  35.840  1.00  0.00           C
ATOM   2493  HB1 SER   174      25.020  16.740  36.030  1.00  0.00           H
ATOM   2494  HB2 SER   174      25.890  15.400  36.830  1.00  0.00           H
ATOM   2495  OG  SER   174      27.060  16.310  35.530  1.00  0.00           O
ATOM   2496  HG1 SER   174      27.580  15.530  35.710  1.00  0.00           H
ATOM   2497  C   SER   174      24.540  15.530  33.650  1.00  0.00           C
ATOM   2498  O   SER   174      23.360  15.640  33.460  1.00  0.00           O
ATOM   2499  N   SER   175      25.440  16.020  32.800  1.00  0.00           N
ATOM   2500  HN  SER   175      26.380  15.930  33.100  1.00  0.00           H
ATOM   2501  CA  SER   175      25.110  16.750  31.620  1.00  0.00           C
ATOM   2502  HA  SER   175      24.470  17.530  31.990  1.00  0.00           H
ATOM   2503  CB  SER   175      26.320  17.350  30.870  1.00  0.00           C
ATOM   2504  HB1 SER   175      26.900  16.520  30.410  1.00  0.00           H
ATOM   2505  HB2 SER   175      25.920  17.980  30.050  1.00  0.00           H
ATOM   2506  OG  SER   175      27.000  18.290  31.750  1.00  0.00           O
ATOM   2507  HG1 SER   175      27.720  18.610  31.210  1.00  0.00           H
ATOM   2508  C   SER   175      24.250  15.950  30.650  1.00  0.00           C
ATOM   2509  O   SER   175      24.540  14.820  30.300  1.00  0.00           O
ATOM   2510  N   SER   176      23.220  16.540  30.110  1.00  0.00           N
ATOM   2511  HN  SER   176      22.920  17.410  30.500  1.00  0.00           H
ATOM   2512  CA  SER   176      22.450  16.090  28.950  1.00  0.00           C
ATOM   2513  HA  SER   176      22.230  15.040  29.130  1.00  0.00           H
ATOM   2514  CB  SER   176      21.070  16.760  28.870  1.00  0.00           C
ATOM   2515  HB1 SER   176      20.610  16.180  28.060  1.00  0.00           H
ATOM   2516  HB2 SER   176      20.440  16.690  29.780  1.00  0.00           H
ATOM   2517  OG  SER   176      21.150  18.140  28.560  1.00  0.00           O
ATOM   2518  HG1 SER   176      21.330  18.540  29.410  1.00  0.00           H
ATOM   2519  C   SER   176      23.180  16.290  27.650  1.00  0.00           C
ATOM   2520  O   SER   176      23.190  15.500  26.690  1.00  0.00           O
ATOM   2521  N   PHE   177      23.910  17.370  27.570  1.00  0.00           N
ATOM   2522  HN  PHE   177      23.830  18.060  28.280  1.00  0.00           H
ATOM   2523  CA  PHE   177      24.770  17.790  26.510  1.00  0.00           C
ATOM   2524  HA  PHE   177      24.210  17.770  25.590  1.00  0.00           H
ATOM   2525  CB  PHE   177      25.380  19.230  26.820  1.00  0.00           C
ATOM   2526  HB1 PHE   177      24.660  20.010  27.160  1.00  0.00           H
ATOM   2527  HB2 PHE   177      26.110  18.940  27.600  1.00  0.00           H
ATOM   2528  CG  PHE   177      26.120  19.890  25.650  1.00  0.00           C
ATOM   2529  CD1 PHE   177      27.370  20.400  25.920  1.00  0.00           C
ATOM   2530  HD1 PHE   177      27.760  20.240  26.930  1.00  0.00           H
ATOM   2531  CE1 PHE   177      28.210  20.890  24.980  1.00  0.00           C
ATOM   2532  HE1 PHE   177      29.250  21.110  25.190  1.00  0.00           H
ATOM   2533  CZ  PHE   177      27.770  20.900  23.680  1.00  0.00           C
ATOM   2534  HZ  PHE   177      28.370  21.170  22.820  1.00  0.00           H
ATOM   2535  CD2 PHE   177      25.660  19.970  24.370  1.00  0.00           C
ATOM   2536  HD2 PHE   177      24.660  19.630  24.170  1.00  0.00           H
ATOM   2537  CE2 PHE   177      26.480  20.540  23.310  1.00  0.00           C
ATOM   2538  HE2 PHE   177      26.180  20.510  22.270  1.00  0.00           H
ATOM   2539  C   PHE   177      25.860  16.750  26.250  1.00  0.00           C
ATOM   2540  O   PHE   177      26.350  16.140  27.170  1.00  0.00           O
ATOM   2541  N   ILE   178      26.120  16.520  24.890  1.00  0.00           N
ATOM   2542  HN  ILE   178      25.690  16.970  24.110  1.00  0.00           H
ATOM   2543  CA  ILE   178      27.240  15.680  24.510  1.00  0.00           C
ATOM   2544  HA  ILE   178      27.210  14.880  25.240  1.00  0.00           H
ATOM   2545  CB  ILE   178      27.010  15.010  23.110  1.00  0.00           C
ATOM   2546  HB  ILE   178      26.670  15.850  22.460  1.00  0.00           H
ATOM   2547  CG2 ILE   178      28.320  14.540  22.470  1.00  0.00           C
ATOM   2548 1HG2 ILE   178      28.710  13.630  22.970  1.00  0.00           H
ATOM   2549 2HG2 ILE   178      28.200  14.250  21.410  1.00  0.00           H
ATOM   2550 3HG2 ILE   178      29.070  15.360  22.400  1.00  0.00           H
ATOM   2551  CG1 ILE   178      25.930  13.890  23.220  1.00  0.00           C
ATOM   2552 1HG1 ILE   178      25.020  14.360  23.650  1.00  0.00           H
ATOM   2553 2HG1 ILE   178      25.680  13.610  22.170  1.00  0.00           H
ATOM   2554  CD  ILE   178      26.290  12.740  24.120  1.00  0.00           C
ATOM   2555  HD1 ILE   178      26.290  13.050  25.200  1.00  0.00           H
ATOM   2556  HD2 ILE   178      25.520  11.960  24.020  1.00  0.00           H
ATOM   2557  HD3 ILE   178      27.230  12.260  23.770  1.00  0.00           H
ATOM   2558  C   ILE   178      28.540  16.490  24.550  1.00  0.00           C
ATOM   2559  O   ILE   178      28.700  17.440  23.830  1.00  0.00           O
ATOM   2560  N   ILE   179      29.460  15.990  25.430  1.00  0.00           N
ATOM   2561  HN  ILE   179      29.150  15.260  26.020  1.00  0.00           H
ATOM   2562  CA  ILE   179      30.690  16.610  25.850  1.00  0.00           C
ATOM   2563  HA  ILE   179      30.630  17.690  25.710  1.00  0.00           H
ATOM   2564  CB  ILE   179      30.900  16.440  27.410  1.00  0.00           C
ATOM   2565  HB  ILE   179      31.090  15.370  27.600  1.00  0.00           H
ATOM   2566  CG2 ILE   179      32.080  17.370  27.850  1.00  0.00           C
ATOM   2567 1HG2 ILE   179      32.380  17.120  28.890  1.00  0.00           H
ATOM   2568 2HG2 ILE   179      32.980  17.020  27.290  1.00  0.00           H
ATOM   2569 3HG2 ILE   179      31.880  18.440  27.710  1.00  0.00           H
ATOM   2570  CG1 ILE   179      29.650  16.870  28.220  1.00  0.00           C
ATOM   2571 1HG1 ILE   179      28.830  16.290  27.740  1.00  0.00           H
ATOM   2572 2HG1 ILE   179      29.820  16.520  29.260  1.00  0.00           H
ATOM   2573  CD  ILE   179      29.320  18.340  28.160  1.00  0.00           C
ATOM   2574  HD1 ILE   179      29.170  18.680  27.110  1.00  0.00           H
ATOM   2575  HD2 ILE   179      28.380  18.600  28.690  1.00  0.00           H
ATOM   2576  HD3 ILE   179      30.060  18.880  28.790  1.00  0.00           H
ATOM   2577  C   ILE   179      31.900  16.040  25.050  1.00  0.00           C
ATOM   2578  O   ILE   179      32.140  14.840  25.030  1.00  0.00           O
ATOM   2579  N   THR   180      32.660  16.890  24.310  1.00  0.00           N
ATOM   2580  HN  THR   180      32.370  17.840  24.440  1.00  0.00           H
ATOM   2581  CA  THR   180      33.780  16.700  23.440  1.00  0.00           C
ATOM   2582  HA  THR   180      33.760  15.650  23.170  1.00  0.00           H
ATOM   2583  CB  THR   180      33.660  17.550  22.160  1.00  0.00           C
ATOM   2584  HB  THR   180      34.430  17.130  21.480  1.00  0.00           H
ATOM   2585  OG1 THR   180      33.770  18.890  22.540  1.00  0.00           O
ATOM   2586  HG1 THR   180      34.030  19.350  21.740  1.00  0.00           H
ATOM   2587  CG2 THR   180      32.260  17.310  21.470  1.00  0.00           C
ATOM   2588 1HG2 THR   180      32.270  17.940  20.550  1.00  0.00           H
ATOM   2589 2HG2 THR   180      31.970  16.250  21.320  1.00  0.00           H
ATOM   2590 3HG2 THR   180      31.500  17.760  22.150  1.00  0.00           H
ATOM   2591  C   THR   180      35.070  17.000  24.310  1.00  0.00           C
ATOM   2592  O   THR   180      35.070  17.400  25.490  1.00  0.00           O
ATOM   2593  N   GLN   181      36.230  16.790  23.720  1.00  0.00           N
ATOM   2594  HN  GLN   181      36.280  16.310  22.850  1.00  0.00           H
ATOM   2595  CA  GLN   181      37.450  17.090  24.490  1.00  0.00           C
ATOM   2596  HA  GLN   181      37.480  16.510  25.400  1.00  0.00           H
ATOM   2597  CB  GLN   181      38.630  16.590  23.700  1.00  0.00           C
ATOM   2598  HB1 GLN   181      38.490  15.500  23.570  1.00  0.00           H
ATOM   2599  HB2 GLN   181      38.510  17.040  22.690  1.00  0.00           H
ATOM   2600  CG  GLN   181      40.080  16.920  24.170  1.00  0.00           C
ATOM   2601  HG1 GLN   181      40.800  16.310  23.570  1.00  0.00           H
ATOM   2602  HG2 GLN   181      40.380  17.950  23.950  1.00  0.00           H
ATOM   2603  CD  GLN   181      40.270  16.640  25.700  1.00  0.00           C
ATOM   2604  OE1 GLN   181      40.930  17.300  26.440  1.00  0.00           O
ATOM   2605  NE2 GLN   181      39.640  15.570  26.220  1.00  0.00           N
ATOM   2606 1HE2 GLN   181      39.090  14.960  25.640  1.00  0.00           H
ATOM   2607 2HE2 GLN   181      39.830  15.340  27.170  1.00  0.00           H
ATOM   2608  C   GLN   181      37.690  18.550  24.940  1.00  0.00           C
ATOM   2609  O   GLN   181      38.040  18.900  26.020  1.00  0.00           O
ATOM   2610  N   ASN   182      37.250  19.440  23.970  1.00  0.00           N
ATOM   2611  HN  ASN   182      37.000  19.080  23.080  1.00  0.00           H
ATOM   2612  CA  ASN   182      37.190  20.930  24.270  1.00  0.00           C
ATOM   2613  HA  ASN   182      38.150  21.200  24.650  1.00  0.00           H
ATOM   2614  CB  ASN   182      36.740  21.730  23.020  1.00  0.00           C
ATOM   2615  HB1 ASN   182      35.760  21.290  22.700  1.00  0.00           H
ATOM   2616  HB2 ASN   182      36.630  22.800  23.330  1.00  0.00           H
ATOM   2617  CG  ASN   182      37.740  21.670  21.870  1.00  0.00           C
ATOM   2618  OD1 ASN   182      38.850  22.030  22.170  1.00  0.00           O
ATOM   2619  ND2 ASN   182      37.420  21.250  20.630  1.00  0.00           N
ATOM   2620 1HD2 ASN   182      36.520  20.840  20.480  1.00  0.00           H
ATOM   2621 2HD2 ASN   182      38.190  21.190  19.990  1.00  0.00           H
ATOM   2622  C   ASN   182      36.200  21.270  25.390  1.00  0.00           C
ATOM   2623  O   ASN   182      36.340  22.310  26.010  1.00  0.00           O
ATOM   2624  N   MET   183      35.140  20.450  25.620  1.00  0.00           N
ATOM   2625  HN  MET   183      35.230  19.510  25.310  1.00  0.00           H
ATOM   2626  CA  MET   183      34.210  20.820  26.720  1.00  0.00           C
ATOM   2627  HA  MET   183      34.140  21.890  26.790  1.00  0.00           H
ATOM   2628  CB  MET   183      32.860  20.280  26.270  1.00  0.00           C
ATOM   2629  HB1 MET   183      32.960  19.200  26.000  1.00  0.00           H
ATOM   2630  HB2 MET   183      32.090  20.310  27.090  1.00  0.00           H
ATOM   2631  CG  MET   183      32.360  21.100  25.080  1.00  0.00           C
ATOM   2632  HG1 MET   183      33.130  21.170  24.290  1.00  0.00           H
ATOM   2633  HG2 MET   183      31.570  20.480  24.610  1.00  0.00           H
ATOM   2634  SD  MET   183      31.710  22.730  25.550  1.00  0.00           S
ATOM   2635  CE  MET   183      30.760  23.130  24.020  1.00  0.00           C
ATOM   2636  HE1 MET   183      30.140  24.040  24.200  1.00  0.00           H
ATOM   2637  HE2 MET   183      31.420  23.390  23.170  1.00  0.00           H
ATOM   2638  HE3 MET   183      30.030  22.370  23.650  1.00  0.00           H
ATOM   2639  C   MET   183      34.680  20.230  28.010  1.00  0.00           C
ATOM   2640  O   MET   183      35.310  19.180  28.110  1.00  0.00           O
ATOM   2641  N   PHE   184      34.590  21.060  29.110  1.00  0.00           N
ATOM   2642  HN  PHE   184      34.180  21.960  29.040  1.00  0.00           H
ATOM   2643  CA  PHE   184      34.950  20.750  30.490  1.00  0.00           C
ATOM   2644  HA  PHE   184      34.860  19.690  30.680  1.00  0.00           H
ATOM   2645  CB  PHE   184      36.370  21.150  30.850  1.00  0.00           C
ATOM   2646  HB1 PHE   184      36.710  20.530  31.700  1.00  0.00           H
ATOM   2647  HB2 PHE   184      37.000  20.910  29.970  1.00  0.00           H
ATOM   2648  CG  PHE   184      36.480  22.600  31.110  1.00  0.00           C
ATOM   2649  CD1 PHE   184      36.810  23.150  32.400  1.00  0.00           C
ATOM   2650  HD1 PHE   184      36.790  22.440  33.210  1.00  0.00           H
ATOM   2651  CE1 PHE   184      37.010  24.510  32.510  1.00  0.00           C
ATOM   2652  HE1 PHE   184      37.030  24.860  33.530  1.00  0.00           H
ATOM   2653  CZ  PHE   184      36.960  25.320  31.420  1.00  0.00           C
ATOM   2654  HZ  PHE   184      37.080  26.390  31.520  1.00  0.00           H
ATOM   2655  CD2 PHE   184      36.640  23.440  30.000  1.00  0.00           C
ATOM   2656  HD2 PHE   184      36.580  23.080  28.980  1.00  0.00           H
ATOM   2657  CE2 PHE   184      36.840  24.830  30.130  1.00  0.00           C
ATOM   2658  HE2 PHE   184      36.800  25.520  29.300  1.00  0.00           H
ATOM   2659  C   PHE   184      33.830  21.340  31.350  1.00  0.00           C
ATOM   2660  O   PHE   184      33.170  22.290  31.080  1.00  0.00           O
ATOM   2661  N   CYS   185      33.640  20.710  32.540  1.00  0.00           N
ATOM   2662  HN  CYS   185      34.210  19.930  32.790  1.00  0.00           H
ATOM   2663  CA  CYS   185      32.620  21.190  33.450  1.00  0.00           C
ATOM   2664  HA  CYS   185      31.990  21.950  33.020  1.00  0.00           H
ATOM   2665  CB  CYS   185      31.830  20.070  34.100  1.00  0.00           C
ATOM   2666  HB1 CYS   185      32.540  19.300  34.480  1.00  0.00           H
ATOM   2667  HB2 CYS   185      31.340  20.440  35.020  1.00  0.00           H
ATOM   2668  SG  CYS   185      30.480  19.290  33.090  1.00  0.00           S
ATOM   2669  C   CYS   185      33.340  21.910  34.620  1.00  0.00           C
ATOM   2670  O   CYS   185      34.380  21.470  35.090  1.00  0.00           O
ATOM   2671  N   ALA   186      32.750  23.080  35.080  1.00  0.00           N
ATOM   2672  HN  ALA   186      31.900  23.480  34.740  1.00  0.00           H
ATOM   2673  CA  ALA   186      33.080  23.790  36.330  1.00  0.00           C
ATOM   2674  HA  ALA   186      33.580  23.130  37.020  1.00  0.00           H
ATOM   2675  CB  ALA   186      34.070  24.880  36.130  1.00  0.00           C
ATOM   2676  HB1 ALA   186      34.820  24.540  35.390  1.00  0.00           H
ATOM   2677  HB2 ALA   186      33.620  25.790  35.670  1.00  0.00           H
ATOM   2678  HB3 ALA   186      34.610  25.230  37.040  1.00  0.00           H
ATOM   2679  C   ALA   186      31.870  24.240  37.130  1.00  0.00           C
ATOM   2680  O   ALA   186      30.870  24.630  36.640  1.00  0.00           O
ATOM   2681  N   GLY   187      31.910  24.200  38.480  1.00  0.00           N
ATOM   2682  HN  GLY   187      32.790  23.920  38.860  1.00  0.00           H
ATOM   2683  CA  GLY   187      30.790  24.470  39.400  1.00  0.00           C
ATOM   2684  HA1 GLY   187      31.020  25.380  39.940  1.00  0.00           H
ATOM   2685  HA2 GLY   187      29.840  24.460  38.880  1.00  0.00           H
ATOM   2686  C   GLY   187      30.620  23.610  40.610  1.00  0.00           C
ATOM   2687  O   GLY   187      30.870  22.430  40.580  1.00  0.00           O
ATOM   2688  N   TYR   188      30.120  24.150  41.670  1.00  0.00           N
ATOM   2689  HN  TYR   188      29.850  25.100  41.510  1.00  0.00           H
ATOM   2690  CA  TYR   188      29.750  23.470  42.930  1.00  0.00           C
ATOM   2691  HA  TYR   188      30.640  22.970  43.300  1.00  0.00           H
ATOM   2692  CB  TYR   188      29.340  24.530  44.000  1.00  0.00           C
ATOM   2693  HB1 TYR   188      28.380  25.080  43.870  1.00  0.00           H
ATOM   2694  HB2 TYR   188      29.250  23.860  44.890  1.00  0.00           H
ATOM   2695  CG  TYR   188      30.320  25.620  44.360  1.00  0.00           C
ATOM   2696  CD1 TYR   188      31.340  25.400  45.350  1.00  0.00           C
ATOM   2697  HD1 TYR   188      31.370  24.440  45.840  1.00  0.00           H
ATOM   2698  CE1 TYR   188      32.320  26.360  45.520  1.00  0.00           C
ATOM   2699  HE1 TYR   188      33.060  26.140  46.270  1.00  0.00           H
ATOM   2700  CZ  TYR   188      32.250  27.590  44.850  1.00  0.00           C
ATOM   2701  OH  TYR   188      33.200  28.550  45.040  1.00  0.00           O
ATOM   2702  HH  TYR   188      33.360  29.070  44.240  1.00  0.00           H
ATOM   2703  CD2 TYR   188      30.320  26.830  43.670  1.00  0.00           C
ATOM   2704  HD2 TYR   188      29.510  27.040  43.000  1.00  0.00           H
ATOM   2705  CE2 TYR   188      31.250  27.780  43.910  1.00  0.00           C
ATOM   2706  HE2 TYR   188      31.170  28.740  43.400  1.00  0.00           H
ATOM   2707  C   TYR   188      28.630  22.420  42.810  1.00  0.00           C
ATOM   2708  O   TYR   188      27.670  22.560  42.080  1.00  0.00           O
ATOM   2709  N   ASP   189      28.670  21.450  43.730  1.00  0.00           N
ATOM   2710  HN  ASP   189      29.520  21.110  44.140  1.00  0.00           H
ATOM   2711  CA  ASP   189      27.670  20.480  44.020  1.00  0.00           C
ATOM   2712  HA  ASP   189      27.350  20.140  43.050  1.00  0.00           H
ATOM   2713  CB  ASP   189      28.360  19.440  44.990  1.00  0.00           C
ATOM   2714  HB1 ASP   189      28.880  20.030  45.780  1.00  0.00           H
ATOM   2715  HB2 ASP   189      27.600  18.790  45.460  1.00  0.00           H
ATOM   2716  CG  ASP   189      29.360  18.520  44.300  1.00  0.00           C
ATOM   2717  OD1 ASP   189      30.070  17.840  45.060  1.00  0.00           O
ATOM   2718  OD2 ASP   189      29.400  18.360  43.060  1.00  0.00           O
ATOM   2719  C   ASP   189      26.610  21.140  44.790  1.00  0.00           C
ATOM   2720  O   ASP   189      26.830  21.420  45.970  1.00  0.00           O
ATOM   2721  N   THR   190      25.490  21.470  44.100  1.00  0.00           N
ATOM   2722  HN  THR   190      25.460  21.200  43.140  1.00  0.00           H
ATOM   2723  CA  THR   190      24.300  22.210  44.560  1.00  0.00           C
ATOM   2724  HA  THR   190      24.000  22.780  43.680  1.00  0.00           H
ATOM   2725  CB  THR   190      23.100  21.240  44.990  1.00  0.00           C
ATOM   2726  HB  THR   190      22.280  21.930  45.240  1.00  0.00           H
ATOM   2727  OG1 THR   190      23.450  20.510  46.180  1.00  0.00           O
ATOM   2728  HG1 THR   190      23.390  21.160  46.890  1.00  0.00           H
ATOM   2729  CG2 THR   190      22.770  20.250  43.870  1.00  0.00           C
ATOM   2730 1HG2 THR   190      21.870  19.640  44.090  1.00  0.00           H
ATOM   2731 2HG2 THR   190      22.430  20.840  42.990  1.00  0.00           H
ATOM   2732 3HG2 THR   190      23.570  19.550  43.540  1.00  0.00           H
ATOM   2733  C   THR   190      24.460  23.380  45.550  1.00  0.00           C
ATOM   2734  O   THR   190      24.070  23.320  46.690  1.00  0.00           O
ATOM   2735  N   LYS   191      25.020  24.500  45.150  1.00  0.00           N
ATOM   2736  HN  LYS   191      25.450  24.680  44.280  1.00  0.00           H
ATOM   2737  CA  LYS   191      25.070  25.690  45.930  1.00  0.00           C
ATOM   2738  HA  LYS   191      24.780  25.400  46.930  1.00  0.00           H
ATOM   2739  CB  LYS   191      26.530  26.030  46.130  1.00  0.00           C
ATOM   2740  HB1 LYS   191      26.960  26.280  45.130  1.00  0.00           H
ATOM   2741  HB2 LYS   191      26.510  26.840  46.890  1.00  0.00           H
ATOM   2742  CG  LYS   191      27.320  24.870  46.900  1.00  0.00           C
ATOM   2743  HG1 LYS   191      27.200  23.910  46.360  1.00  0.00           H
ATOM   2744  HG2 LYS   191      28.370  25.240  46.900  1.00  0.00           H
ATOM   2745  CD  LYS   191      26.940  24.500  48.330  1.00  0.00           C
ATOM   2746  HD1 LYS   191      27.000  25.450  48.890  1.00  0.00           H
ATOM   2747  HD2 LYS   191      25.920  24.050  48.340  1.00  0.00           H
ATOM   2748  CE  LYS   191      27.900  23.530  49.100  1.00  0.00           C
ATOM   2749  HE1 LYS   191      28.920  23.980  49.060  1.00  0.00           H
ATOM   2750  HE2 LYS   191      27.600  23.570  50.180  1.00  0.00           H
ATOM   2751  NZ  LYS   191      27.970  22.170  48.690  1.00  0.00           N
ATOM   2752  HZ1 LYS   191      27.100  21.850  48.200  1.00  0.00           H
ATOM   2753  HZ2 LYS   191      28.750  21.960  48.020  1.00  0.00           H
ATOM   2754  HZ3 LYS   191      28.070  21.540  49.510  1.00  0.00           H
ATOM   2755  C   LYS   191      24.300  26.870  45.480  1.00  0.00           C
ATOM   2756  O   LYS   191      24.200  27.890  46.140  1.00  0.00           O
ATOM   2757  N   GLN   192      23.680  26.620  44.370  1.00  0.00           N
ATOM   2758  HN  GLN   192      23.860  25.710  43.990  1.00  0.00           H
ATOM   2759  CA  GLN   192      22.840  27.520  43.450  1.00  0.00           C
ATOM   2760  HA  GLN   192      22.920  27.040  42.490  1.00  0.00           H
ATOM   2761  CB  GLN   192      21.310  27.720  43.920  1.00  0.00           C
ATOM   2762  HB1 GLN   192      21.320  28.220  44.920  1.00  0.00           H
ATOM   2763  HB2 GLN   192      20.790  28.480  43.300  1.00  0.00           H
ATOM   2764  CG  GLN   192      20.480  26.410  43.810  1.00  0.00           C
ATOM   2765  HG1 GLN   192      19.410  26.680  43.890  1.00  0.00           H
ATOM   2766  HG2 GLN   192      20.640  26.040  42.770  1.00  0.00           H
ATOM   2767  CD  GLN   192      20.860  25.420  44.850  1.00  0.00           C
ATOM   2768  OE1 GLN   192      21.160  24.270  44.530  1.00  0.00           O
ATOM   2769  NE2 GLN   192      20.980  25.770  46.170  1.00  0.00           N
ATOM   2770 1HE2 GLN   192      20.980  26.730  46.460  1.00  0.00           H
ATOM   2771 2HE2 GLN   192      21.130  25.030  46.810  1.00  0.00           H
ATOM   2772  C   GLN   192      23.480  28.900  43.170  1.00  0.00           C
ATOM   2773  O   GLN   192      22.810  29.920  43.210  1.00  0.00           O
ATOM   2774  N   GLU   193      24.800  28.810  42.820  1.00  0.00           N
ATOM   2775  HN  GLU   193      25.210  27.900  42.860  1.00  0.00           H
ATOM   2776  CA  GLU   193      25.640  29.880  42.390  1.00  0.00           C
ATOM   2777  HA  GLU   193      25.020  30.760  42.290  1.00  0.00           H
ATOM   2778  CB  GLU   193      26.760  30.280  43.390  1.00  0.00           C
ATOM   2779  HB1 GLU   193      27.450  29.420  43.390  1.00  0.00           H
ATOM   2780  HB2 GLU   193      27.270  31.220  43.070  1.00  0.00           H
ATOM   2781  CG  GLU   193      26.130  30.630  44.760  1.00  0.00           C
ATOM   2782  HG1 GLU   193      25.290  31.310  44.540  1.00  0.00           H
ATOM   2783  HG2 GLU   193      25.610  29.700  45.110  1.00  0.00           H
ATOM   2784  CD  GLU   193      26.970  31.240  45.830  1.00  0.00           C
ATOM   2785  OE1 GLU   193      26.890  30.760  46.960  1.00  0.00           O
ATOM   2786  OE2 GLU   193      27.600  32.310  45.600  1.00  0.00           O
ATOM   2787  C   GLU   193      26.190  29.470  41.000  1.00  0.00           C
ATOM   2788  O   GLU   193      26.840  28.430  40.940  1.00  0.00           O
ATOM   2789  N   ASP   194      25.890  30.210  39.910  1.00  0.00           N
ATOM   2790  HN  ASP   194      25.530  31.130  40.060  1.00  0.00           H
ATOM   2791  CA  ASP   194      26.180  29.690  38.560  1.00  0.00           C
ATOM   2792  HA  ASP   194      27.090  29.120  38.560  1.00  0.00           H
ATOM   2793  CB  ASP   194      24.920  28.800  38.180  1.00  0.00           C
ATOM   2794  HB1 ASP   194      24.750  28.160  39.060  1.00  0.00           H
ATOM   2795  HB2 ASP   194      24.030  29.370  37.840  1.00  0.00           H
ATOM   2796  CG  ASP   194      25.270  27.850  37.040  1.00  0.00           C
ATOM   2797  OD1 ASP   194      26.410  27.740  36.640  1.00  0.00           O
ATOM   2798  OD2 ASP   194      24.320  27.240  36.530  1.00  0.00           O
ATOM   2799  C   ASP   194      26.270  30.870  37.590  1.00  0.00           C
ATOM   2800  O   ASP   194      25.840  31.970  37.940  1.00  0.00           O
ATOM   2801  N   ALA   195      26.840  30.610  36.440  1.00  0.00           N
ATOM   2802  HN  ALA   195      27.010  29.680  36.160  1.00  0.00           H
ATOM   2803  CA  ALA   195      27.000  31.590  35.370  1.00  0.00           C
ATOM   2804  HA  ALA   195      27.010  32.580  35.810  1.00  0.00           H
ATOM   2805  CB  ALA   195      28.210  31.320  34.570  1.00  0.00           C
ATOM   2806  HB1 ALA   195      29.140  31.490  35.160  1.00  0.00           H
ATOM   2807  HB2 ALA   195      28.270  30.240  34.290  1.00  0.00           H
ATOM   2808  HB3 ALA   195      28.240  32.010  33.710  1.00  0.00           H
ATOM   2809  C   ALA   195      25.790  31.530  34.550  1.00  0.00           C
ATOM   2810  O   ALA   195      25.280  30.400  34.340  1.00  0.00           O
ATOM   2811  N   CYS   196      25.280  32.700  33.970  1.00  0.00           N
ATOM   2812  HN  CYS   196      25.800  33.540  33.870  1.00  0.00           H
ATOM   2813  CA  CYS   196      23.910  32.660  33.440  1.00  0.00           C
ATOM   2814  HA  CYS   196      23.620  31.660  33.150  1.00  0.00           H
ATOM   2815  CB  CYS   196      23.010  33.110  34.590  1.00  0.00           C
ATOM   2816  HB1 CYS   196      23.270  32.540  35.510  1.00  0.00           H
ATOM   2817  HB2 CYS   196      23.080  34.200  34.810  1.00  0.00           H
ATOM   2818  SG  CYS   196      21.290  32.740  34.360  1.00  0.00           S
ATOM   2819  C   CYS   196      23.860  33.550  32.190  1.00  0.00           C
ATOM   2820  O   CYS   196      24.780  34.240  31.850  1.00  0.00           O
ATOM   2821  N   GLN   197      22.650  33.630  31.640  1.00  0.00           N
ATOM   2822  HN  GLN   197      21.820  33.320  32.100  1.00  0.00           H
ATOM   2823  CA  GLN   197      22.370  34.460  30.410  1.00  0.00           C
ATOM   2824  HA  GLN   197      22.990  34.020  29.640  1.00  0.00           H
ATOM   2825  CB  GLN   197      20.980  34.320  29.900  1.00  0.00           C
ATOM   2826  HB1 GLN   197      20.350  34.500  30.800  1.00  0.00           H
ATOM   2827  HB2 GLN   197      20.740  35.160  29.220  1.00  0.00           H
ATOM   2828  CG  GLN   197      20.530  33.020  29.210  1.00  0.00           C
ATOM   2829  HG1 GLN   197      19.460  33.120  28.940  1.00  0.00           H
ATOM   2830  HG2 GLN   197      21.120  32.770  28.300  1.00  0.00           H
ATOM   2831  CD  GLN   197      20.500  31.880  30.240  1.00  0.00           C
ATOM   2832  OE1 GLN   197      19.910  32.070  31.330  1.00  0.00           O
ATOM   2833  NE2 GLN   197      20.950  30.670  29.810  1.00  0.00           N
ATOM   2834 1HE2 GLN   197      21.080  30.550  28.830  1.00  0.00           H
ATOM   2835 2HE2 GLN   197      21.200  29.960  30.480  1.00  0.00           H
ATOM   2836  C   GLN   197      22.850  35.850  30.550  1.00  0.00           C
ATOM   2837  O   GLN   197      22.380  36.500  31.460  1.00  0.00           O
ATOM   2838  N   GLY   198      23.790  36.280  29.640  1.00  0.00           N
ATOM   2839  HN  GLY   198      24.100  35.770  28.850  1.00  0.00           H
ATOM   2840  CA  GLY   198      24.380  37.600  29.700  1.00  0.00           C
ATOM   2841  HA1 GLY   198      24.500  37.820  28.650  1.00  0.00           H
ATOM   2842  HA2 GLY   198      23.680  38.290  30.150  1.00  0.00           H
ATOM   2843  C   GLY   198      25.770  37.540  30.310  1.00  0.00           C
ATOM   2844  O   GLY   198      26.590  38.400  30.000  1.00  0.00           O
ATOM   2845  N   ASP   199      26.140  36.460  31.020  1.00  0.00           N
ATOM   2846  HN  ASP   199      25.570  35.740  31.410  1.00  0.00           H
ATOM   2847  CA  ASP   199      27.590  36.210  31.370  1.00  0.00           C
ATOM   2848  HA  ASP   199      28.090  37.140  31.610  1.00  0.00           H
ATOM   2849  CB  ASP   199      27.670  35.210  32.610  1.00  0.00           C
ATOM   2850  HB1 ASP   199      27.390  34.160  32.400  1.00  0.00           H
ATOM   2851  HB2 ASP   199      28.730  35.170  32.930  1.00  0.00           H
ATOM   2852  CG  ASP   199      27.030  35.860  33.790  1.00  0.00           C
ATOM   2853  OD1 ASP   199      27.390  36.970  34.230  1.00  0.00           O
ATOM   2854  OD2 ASP   199      26.130  35.260  34.390  1.00  0.00           O
ATOM   2855  C   ASP   199      28.220  35.570  30.080  1.00  0.00           C
ATOM   2856  O   ASP   199      29.420  35.630  29.840  1.00  0.00           O
ATOM   2857  N   SER   200      27.280  35.000  29.250  1.00  0.00           N
ATOM   2858  HN  SER   200      26.310  34.920  29.450  1.00  0.00           H
ATOM   2859  CA  SER   200      27.450  34.380  27.930  1.00  0.00           C
ATOM   2860  HA  SER   200      27.600  33.340  28.130  1.00  0.00           H
ATOM   2861  CB  SER   200      26.150  34.680  27.090  1.00  0.00           C
ATOM   2862  HB1 SER   200      26.050  35.770  26.900  1.00  0.00           H
ATOM   2863  HB2 SER   200      26.180  34.080  26.160  1.00  0.00           H
ATOM   2864  OG  SER   200      25.050  34.320  27.870  1.00  0.00           O
ATOM   2865  HG1 SER   200      24.980  33.360  27.860  1.00  0.00           H
ATOM   2866  C   SER   200      28.660  34.760  27.130  1.00  0.00           C
ATOM   2867  O   SER   200      28.890  35.910  26.790  1.00  0.00           O
ATOM   2868  N   GLY   201      29.490  33.740  26.740  1.00  0.00           N
ATOM   2869  HN  GLY   201      29.210  32.810  26.980  1.00  0.00           H
ATOM   2870  CA  GLY   201      30.690  33.820  25.990  1.00  0.00           C
ATOM   2871  HA1 GLY   201      31.060  32.810  25.860  1.00  0.00           H
ATOM   2872  HA2 GLY   201      30.400  34.280  25.050  1.00  0.00           H
ATOM   2873  C   GLY   201      31.870  34.590  26.590  1.00  0.00           C
ATOM   2874  O   GLY   201      32.920  34.870  25.990  1.00  0.00           O
ATOM   2875  N   GLY   202      31.750  34.980  27.880  1.00  0.00           N
ATOM   2876  HN  GLY   202      30.860  34.880  28.310  1.00  0.00           H
ATOM   2877  CA  GLY   202      32.770  35.650  28.680  1.00  0.00           C
ATOM   2878  HA1 GLY   202      33.330  36.380  28.120  1.00  0.00           H
ATOM   2879  HA2 GLY   202      32.120  36.060  29.450  1.00  0.00           H
ATOM   2880  C   GLY   202      33.830  34.810  29.410  1.00  0.00           C
ATOM   2881  O   GLY   202      33.980  33.600  29.300  1.00  0.00           O
ATOM   2882  N   PRO   203      34.560  35.530  30.300  1.00  0.00           N
ATOM   2883  CD  PRO   203      34.160  36.810  30.910  1.00  0.00           C
ATOM   2884  HD1 PRO   203      33.570  36.810  31.860  1.00  0.00           H
ATOM   2885  HD2 PRO   203      33.690  37.500  30.170  1.00  0.00           H
ATOM   2886  CA  PRO   203      35.820  35.040  30.890  1.00  0.00           C
ATOM   2887  HA  PRO   203      36.510  34.770  30.090  1.00  0.00           H
ATOM   2888  CB  PRO   203      36.420  36.340  31.560  1.00  0.00           C
ATOM   2889  HB1 PRO   203      36.340  36.250  32.660  1.00  0.00           H
ATOM   2890  HB2 PRO   203      37.480  36.560  31.300  1.00  0.00           H
ATOM   2891  CG  PRO   203      35.550  37.490  31.100  1.00  0.00           C
ATOM   2892  HG1 PRO   203      35.400  38.290  31.850  1.00  0.00           H
ATOM   2893  HG2 PRO   203      35.840  37.820  30.090  1.00  0.00           H
ATOM   2894  C   PRO   203      35.640  33.900  31.820  1.00  0.00           C
ATOM   2895  O   PRO   203      34.870  33.910  32.760  1.00  0.00           O
ATOM   2896  N   HIS   204      36.440  32.810  31.590  1.00  0.00           N
ATOM   2897  HN  HIS   204      36.840  32.640  30.690  1.00  0.00           H
ATOM   2898  CA  HIS   204      36.770  31.840  32.610  1.00  0.00           C
ATOM   2899  HA  HIS   204      36.340  32.170  33.560  1.00  0.00           H
ATOM   2900  CB  HIS   204      36.210  30.430  32.560  1.00  0.00           C
ATOM   2901  HB1 HIS   204      35.190  30.560  32.970  1.00  0.00           H
ATOM   2902  HB2 HIS   204      36.030  29.940  31.580  1.00  0.00           H
ATOM   2903  ND1 HIS   204      37.860  28.510  33.080  1.00  0.00           N
ATOM   2904  CG  HIS   204      36.740  29.370  33.450  1.00  0.00           C
ATOM   2905  CE1 HIS   204      38.120  27.810  34.140  1.00  0.00           C
ATOM   2906  HE1 HIS   204      38.990  27.160  34.320  1.00  0.00           H
ATOM   2907  NE2 HIS   204      37.240  28.060  35.090  1.00  0.00           N
ATOM   2908  HE2 HIS   204      37.330  27.630  35.990  1.00  0.00           H
ATOM   2909  CD2 HIS   204      36.340  29.050  34.680  1.00  0.00           C
ATOM   2910  HD2 HIS   204      35.660  29.480  35.400  1.00  0.00           H
ATOM   2911  C   HIS   204      38.310  31.940  32.670  1.00  0.00           C
ATOM   2912  O   HIS   204      39.030  31.810  31.750  1.00  0.00           O
ATOM   2913  N   VAL   205      38.760  32.350  33.830  1.00  0.00           N
ATOM   2914  HN  VAL   205      38.090  32.490  34.560  1.00  0.00           H
ATOM   2915  CA  VAL   205      40.130  32.610  34.090  1.00  0.00           C
ATOM   2916  HA  VAL   205      40.730  32.310  33.250  1.00  0.00           H
ATOM   2917  CB  VAL   205      40.440  34.090  34.220  1.00  0.00           C
ATOM   2918  HB  VAL   205      41.530  34.300  34.280  1.00  0.00           H
ATOM   2919  CG1 VAL   205      39.900  34.840  32.990  1.00  0.00           C
ATOM   2920 1HG1 VAL   205      40.080  35.930  32.990  1.00  0.00           H
ATOM   2921 2HG1 VAL   205      40.190  34.420  32.000  1.00  0.00           H
ATOM   2922 3HG1 VAL   205      38.790  34.890  33.060  1.00  0.00           H
ATOM   2923  CG2 VAL   205      39.820  34.720  35.450  1.00  0.00           C
ATOM   2924 1HG2 VAL   205      39.740  35.810  35.370  1.00  0.00           H
ATOM   2925 2HG2 VAL   205      38.820  34.310  35.690  1.00  0.00           H
ATOM   2926 3HG2 VAL   205      40.480  34.630  36.340  1.00  0.00           H
ATOM   2927  C   VAL   205      40.590  31.870  35.310  1.00  0.00           C
ATOM   2928  O   VAL   205      39.770  31.430  36.120  1.00  0.00           O
ATOM   2929  N   THR   206      41.910  31.510  35.370  1.00  0.00           N
ATOM   2930  HN  THR   206      42.430  31.620  34.520  1.00  0.00           H
ATOM   2931  CA  THR   206      42.460  30.660  36.410  1.00  0.00           C
ATOM   2932  HA  THR   206      41.760  30.580  37.240  1.00  0.00           H
ATOM   2933  CB  THR   206      42.770  29.280  35.870  1.00  0.00           C
ATOM   2934  HB  THR   206      43.410  29.490  34.970  1.00  0.00           H
ATOM   2935  OG1 THR   206      41.510  28.560  35.580  1.00  0.00           O
ATOM   2936  HG1 THR   206      41.150  29.010  34.800  1.00  0.00           H
ATOM   2937  CG2 THR   206      43.550  28.420  36.970  1.00  0.00           C
ATOM   2938 1HG2 THR   206      43.550  27.400  36.530  1.00  0.00           H
ATOM   2939 2HG2 THR   206      44.610  28.730  37.050  1.00  0.00           H
ATOM   2940 3HG2 THR   206      43.000  28.220  37.930  1.00  0.00           H
ATOM   2941  C   THR   206      43.660  31.310  36.980  1.00  0.00           C
ATOM   2942  O   THR   206      44.660  31.670  36.330  1.00  0.00           O
ATOM   2943  N   ARG   207      43.730  31.460  38.300  1.00  0.00           N
ATOM   2944  HN  ARG   207      43.030  31.040  38.880  1.00  0.00           H
ATOM   2945  CA  ARG   207      44.770  32.100  39.090  1.00  0.00           C
ATOM   2946  HA  ARG   207      45.160  32.980  38.600  1.00  0.00           H
ATOM   2947  CB  ARG   207      44.300  32.440  40.590  1.00  0.00           C
ATOM   2948  HB1 ARG   207      43.590  33.280  40.460  1.00  0.00           H
ATOM   2949  HB2 ARG   207      43.810  31.610  41.140  1.00  0.00           H
ATOM   2950  CG  ARG   207      45.340  33.170  41.500  1.00  0.00           C
ATOM   2951  HG1 ARG   207      46.200  32.500  41.710  1.00  0.00           H
ATOM   2952  HG2 ARG   207      45.670  34.090  40.980  1.00  0.00           H
ATOM   2953  CD  ARG   207      44.820  33.650  42.860  1.00  0.00           C
ATOM   2954  HD1 ARG   207      43.870  34.180  42.650  1.00  0.00           H
ATOM   2955  HD2 ARG   207      44.740  32.740  43.490  1.00  0.00           H
ATOM   2956  NE  ARG   207      45.950  34.500  43.350  1.00  0.00           N
ATOM   2957  HE  ARG   207      46.880  34.160  43.250  1.00  0.00           H
ATOM   2958  CZ  ARG   207      45.850  35.770  43.640  1.00  0.00           C
ATOM   2959  NH1 ARG   207      44.670  36.460  43.690  1.00  0.00           N
ATOM   2960 1HH1 ARG   207      43.840  35.920  43.740  1.00  0.00           H
ATOM   2961 2HH1 ARG   207      44.710  37.370  44.080  1.00  0.00           H
ATOM   2962  NH2 ARG   207      46.930  36.530  43.800  1.00  0.00           N
ATOM   2963 1HH2 ARG   207      47.810  36.050  43.780  1.00  0.00           H
ATOM   2964 2HH2 ARG   207      46.950  37.430  43.360  1.00  0.00           H
ATOM   2965  C   ARG   207      46.000  31.190  39.290  1.00  0.00           C
ATOM   2966  O   ARG   207      45.930  30.100  39.820  1.00  0.00           O
ATOM   2967  N   PHE   208      47.110  31.670  38.810  1.00  0.00           N
ATOM   2968  HN  PHE   208      47.280  32.520  38.320  1.00  0.00           H
ATOM   2969  CA  PHE   208      48.300  30.980  39.060  1.00  0.00           C
ATOM   2970  HA  PHE   208      48.250  30.490  40.020  1.00  0.00           H
ATOM   2971  CB  PHE   208      48.740  29.950  37.850  1.00  0.00           C
ATOM   2972  HB1 PHE   208      47.800  29.420  37.580  1.00  0.00           H
ATOM   2973  HB2 PHE   208      49.160  30.430  36.940  1.00  0.00           H
ATOM   2974  CG  PHE   208      49.760  28.950  38.390  1.00  0.00           C
ATOM   2975  CD1 PHE   208      49.320  28.090  39.420  1.00  0.00           C
ATOM   2976  HD1 PHE   208      48.340  28.350  39.790  1.00  0.00           H
ATOM   2977  CE1 PHE   208      50.150  27.120  40.000  1.00  0.00           C
ATOM   2978  HE1 PHE   208      49.790  26.430  40.760  1.00  0.00           H
ATOM   2979  CZ  PHE   208      51.440  26.940  39.510  1.00  0.00           C
ATOM   2980  HZ  PHE   208      52.130  26.220  39.950  1.00  0.00           H
ATOM   2981  CD2 PHE   208      51.070  28.690  37.810  1.00  0.00           C
ATOM   2982  HD2 PHE   208      51.480  29.270  36.990  1.00  0.00           H
ATOM   2983  CE2 PHE   208      51.840  27.730  38.440  1.00  0.00           C
ATOM   2984  HE2 PHE   208      52.790  27.430  38.040  1.00  0.00           H
ATOM   2985  C   PHE   208      49.360  32.020  39.250  1.00  0.00           C
ATOM   2986  O   PHE   208      49.580  32.920  38.440  1.00  0.00           O
ATOM   2987  N   LYS   209      50.120  31.780  40.290  1.00  0.00           N
ATOM   2988  HN  LYS   209      49.880  30.960  40.810  1.00  0.00           H
ATOM   2989  CA  LYS   209      51.210  32.650  40.840  1.00  0.00           C
ATOM   2990  HA  LYS   209      51.210  32.500  41.920  1.00  0.00           H
ATOM   2991  CB  LYS   209      52.640  32.250  40.420  1.00  0.00           C
ATOM   2992  HB1 LYS   209      52.820  32.470  39.340  1.00  0.00           H
ATOM   2993  HB2 LYS   209      53.400  32.840  40.980  1.00  0.00           H
ATOM   2994  CG  LYS   209      52.930  30.830  40.810  1.00  0.00           C
ATOM   2995  HG1 LYS   209      52.670  30.640  41.870  1.00  0.00           H
ATOM   2996  HG2 LYS   209      52.340  30.130  40.180  1.00  0.00           H
ATOM   2997  CD  LYS   209      54.430  30.480  40.650  1.00  0.00           C
ATOM   2998  HD1 LYS   209      54.930  31.120  41.410  1.00  0.00           H
ATOM   2999  HD2 LYS   209      54.450  29.430  41.000  1.00  0.00           H
ATOM   3000  CE  LYS   209      55.140  30.540  39.270  1.00  0.00           C
ATOM   3001  HE1 LYS   209      54.850  29.720  38.570  1.00  0.00           H
ATOM   3002  HE2 LYS   209      54.980  31.520  38.790  1.00  0.00           H
ATOM   3003  NZ  LYS   209      56.580  30.410  39.450  1.00  0.00           N
ATOM   3004  HZ1 LYS   209      57.070  30.730  38.590  1.00  0.00           H
ATOM   3005  HZ2 LYS   209      56.950  30.950  40.260  1.00  0.00           H
ATOM   3006  HZ3 LYS   209      56.900  29.450  39.680  1.00  0.00           H
ATOM   3007  C   LYS   209      51.040  34.120  40.700  1.00  0.00           C
ATOM   3008  O   LYS   209      51.890  34.870  40.170  1.00  0.00           O
ATOM   3009  N   ASP   210      49.940  34.660  41.260  1.00  0.00           N
ATOM   3010  HN  ASP   210      49.370  33.980  41.730  1.00  0.00           H
ATOM   3011  CA  ASP   210      49.620  36.050  41.300  1.00  0.00           C
ATOM   3012  HA  ASP   210      48.610  36.170  41.660  1.00  0.00           H
ATOM   3013  CB  ASP   210      50.440  36.850  42.390  1.00  0.00           C
ATOM   3014  HB1 ASP   210      51.430  37.100  41.950  1.00  0.00           H
ATOM   3015  HB2 ASP   210      49.840  37.760  42.610  1.00  0.00           H
ATOM   3016  CG  ASP   210      50.630  36.060  43.650  1.00  0.00           C
ATOM   3017  OD1 ASP   210      49.650  35.400  44.010  1.00  0.00           O
ATOM   3018  OD2 ASP   210      51.680  36.060  44.270  1.00  0.00           O
ATOM   3019  C   ASP   210      49.490  36.660  39.890  1.00  0.00           C
ATOM   3020  O   ASP   210      50.020  37.770  39.640  1.00  0.00           O
ATOM   3021  N   THR   211      48.920  35.920  38.920  1.00  0.00           N
ATOM   3022  HN  THR   211      48.600  35.000  39.140  1.00  0.00           H
ATOM   3023  CA  THR   211      48.500  36.400  37.550  1.00  0.00           C
ATOM   3024  HA  THR   211      48.130  37.400  37.660  1.00  0.00           H
ATOM   3025  CB  THR   211      49.580  36.330  36.470  1.00  0.00           C
ATOM   3026  HB  THR   211      49.050  36.310  35.490  1.00  0.00           H
ATOM   3027  OG1 THR   211      50.420  35.140  36.580  1.00  0.00           O
ATOM   3028  HG1 THR   211      49.820  34.430  36.790  1.00  0.00           H
ATOM   3029  CG2 THR   211      50.520  37.490  36.540  1.00  0.00           C
ATOM   3030 1HG2 THR   211      49.970  38.450  36.480  1.00  0.00           H
ATOM   3031 2HG2 THR   211      51.110  37.460  37.480  1.00  0.00           H
ATOM   3032 3HG2 THR   211      51.310  37.500  35.760  1.00  0.00           H
ATOM   3033  C   THR   211      47.350  35.520  37.130  1.00  0.00           C
ATOM   3034  O   THR   211      47.230  34.370  37.550  1.00  0.00           O
ATOM   3035  N   TYR   212      46.430  36.120  36.330  1.00  0.00           N
ATOM   3036  HN  TYR   212      46.500  37.090  36.160  1.00  0.00           H
ATOM   3037  CA  TYR   212      45.170  35.420  35.970  1.00  0.00           C
ATOM   3038  HA  TYR   212      44.980  34.570  36.600  1.00  0.00           H
ATOM   3039  CB  TYR   212      43.840  36.250  36.140  1.00  0.00           C
ATOM   3040  HB1 TYR   212      43.840  37.100  35.430  1.00  0.00           H
ATOM   3041  HB2 TYR   212      43.000  35.580  35.890  1.00  0.00           H
ATOM   3042  CG  TYR   212      43.690  36.740  37.600  1.00  0.00           C
ATOM   3043  CD1 TYR   212      43.120  35.900  38.520  1.00  0.00           C
ATOM   3044  HD1 TYR   212      42.820  34.880  38.310  1.00  0.00           H
ATOM   3045  CE1 TYR   212      42.830  36.310  39.770  1.00  0.00           C
ATOM   3046  HE1 TYR   212      42.250  35.670  40.430  1.00  0.00           H
ATOM   3047  CZ  TYR   212      43.130  37.690  40.140  1.00  0.00           C
ATOM   3048  OH  TYR   212      42.790  38.240  41.340  1.00  0.00           O
ATOM   3049  HH  TYR   212      42.970  39.190  41.310  1.00  0.00           H
ATOM   3050  CD2 TYR   212      44.120  38.050  37.920  1.00  0.00           C
ATOM   3051  HD2 TYR   212      44.580  38.590  37.110  1.00  0.00           H
ATOM   3052  CE2 TYR   212      43.870  38.450  39.250  1.00  0.00           C
ATOM   3053  HE2 TYR   212      44.160  39.460  39.500  1.00  0.00           H
ATOM   3054  C   TYR   212      45.200  34.990  34.570  1.00  0.00           C
ATOM   3055  O   TYR   212      45.290  35.830  33.620  1.00  0.00           O
ATOM   3056  N   PHE   213      45.220  33.640  34.330  1.00  0.00           N
ATOM   3057  HN  PHE   213      45.120  32.940  35.030  1.00  0.00           H
ATOM   3058  CA  PHE   213      45.550  33.140  32.970  1.00  0.00           C
ATOM   3059  HA  PHE   213      45.990  33.890  32.350  1.00  0.00           H
ATOM   3060  CB  PHE   213      46.580  32.020  33.050  1.00  0.00           C
ATOM   3061  HB1 PHE   213      46.410  31.360  33.930  1.00  0.00           H
ATOM   3062  HB2 PHE   213      46.650  31.420  32.120  1.00  0.00           H
ATOM   3063  CG  PHE   213      47.940  32.420  33.370  1.00  0.00           C
ATOM   3064  CD1 PHE   213      48.840  32.830  32.420  1.00  0.00           C
ATOM   3065  HD1 PHE   213      48.440  33.000  31.430  1.00  0.00           H
ATOM   3066  CE1 PHE   213      50.150  33.190  32.760  1.00  0.00           C
ATOM   3067  HE1 PHE   213      50.810  33.640  32.030  1.00  0.00           H
ATOM   3068  CZ  PHE   213      50.650  32.980  34.000  1.00  0.00           C
ATOM   3069  HZ  PHE   213      51.670  33.200  34.320  1.00  0.00           H
ATOM   3070  CD2 PHE   213      48.420  32.280  34.660  1.00  0.00           C
ATOM   3071  HD2 PHE   213      47.720  31.910  35.400  1.00  0.00           H
ATOM   3072  CE2 PHE   213      49.720  32.520  35.010  1.00  0.00           C
ATOM   3073  HE2 PHE   213      50.080  32.560  36.030  1.00  0.00           H
ATOM   3074  C   PHE   213      44.220  32.660  32.400  1.00  0.00           C
ATOM   3075  O   PHE   213      43.270  32.120  33.070  1.00  0.00           O
ATOM   3076  N   VAL   214      44.020  32.850  31.090  1.00  0.00           N
ATOM   3077  HN  VAL   214      44.750  33.260  30.560  1.00  0.00           H
ATOM   3078  CA  VAL   214      42.800  32.500  30.430  1.00  0.00           C
ATOM   3079  HA  VAL   214      41.990  32.790  31.090  1.00  0.00           H
ATOM   3080  CB  VAL   214      42.440  33.300  29.170  1.00  0.00           C
ATOM   3081  HB  VAL   214      42.570  34.390  29.370  1.00  0.00           H
ATOM   3082  CG1 VAL   214      43.360  32.910  27.970  1.00  0.00           C
ATOM   3083 1HG1 VAL   214      44.430  32.930  28.270  1.00  0.00           H
ATOM   3084 2HG1 VAL   214      43.170  31.910  27.530  1.00  0.00           H
ATOM   3085 3HG1 VAL   214      43.300  33.680  27.190  1.00  0.00           H
ATOM   3086  CG2 VAL   214      40.930  33.170  28.930  1.00  0.00           C
ATOM   3087 1HG2 VAL   214      40.450  33.790  29.720  1.00  0.00           H
ATOM   3088 2HG2 VAL   214      40.690  33.390  27.860  1.00  0.00           H
ATOM   3089 3HG2 VAL   214      40.450  32.170  29.060  1.00  0.00           H
ATOM   3090  C   VAL   214      42.660  31.020  30.280  1.00  0.00           C
ATOM   3091  O   VAL   214      43.610  30.320  30.010  1.00  0.00           O
ATOM   3092  N   THR   215      41.410  30.420  30.540  1.00  0.00           N
ATOM   3093  HN  THR   215      40.610  30.940  30.790  1.00  0.00           H
ATOM   3094  CA  THR   215      41.320  29.000  30.530  1.00  0.00           C
ATOM   3095  HA  THR   215      42.180  28.550  30.040  1.00  0.00           H
ATOM   3096  CB  THR   215      41.280  28.310  31.900  1.00  0.00           C
ATOM   3097  HB  THR   215      40.730  27.350  31.930  1.00  0.00           H
ATOM   3098  OG1 THR   215      40.750  29.230  32.930  1.00  0.00           O
ATOM   3099  HG1 THR   215      39.810  29.270  32.760  1.00  0.00           H
ATOM   3100  CG2 THR   215      42.660  27.910  32.400  1.00  0.00           C
ATOM   3101 1HG2 THR   215      43.220  27.300  31.670  1.00  0.00           H
ATOM   3102 2HG2 THR   215      43.300  28.810  32.600  1.00  0.00           H
ATOM   3103 3HG2 THR   215      42.730  27.430  33.400  1.00  0.00           H
ATOM   3104  C   THR   215      40.230  28.520  29.690  1.00  0.00           C
ATOM   3105  O   THR   215      40.460  27.550  28.950  1.00  0.00           O
ATOM   3106  N   GLY   216      39.100  29.260  29.630  1.00  0.00           N
ATOM   3107  HN  GLY   216      39.020  30.140  30.100  1.00  0.00           H
ATOM   3108  CA  GLY   216      37.990  28.890  28.810  1.00  0.00           C
ATOM   3109  HA1 GLY   216      38.260  28.740  27.780  1.00  0.00           H
ATOM   3110  HA2 GLY   216      37.510  28.110  29.380  1.00  0.00           H
ATOM   3111  C   GLY   216      37.060  30.010  28.680  1.00  0.00           C
ATOM   3112  O   GLY   216      37.340  31.100  29.220  1.00  0.00           O
ATOM   3113  N   ILE   217      35.850  29.810  28.080  1.00  0.00           N
ATOM   3114  HN  ILE   217      35.730  28.910  27.670  1.00  0.00           H
ATOM   3115  CA  ILE   217      34.870  30.830  28.060  1.00  0.00           C
ATOM   3116  HA  ILE   217      35.150  31.580  28.780  1.00  0.00           H
ATOM   3117  CB  ILE   217      34.660  31.580  26.700  1.00  0.00           C
ATOM   3118  HB  ILE   217      34.010  32.450  26.920  1.00  0.00           H
ATOM   3119  CG2 ILE   217      35.980  32.250  26.280  1.00  0.00           C
ATOM   3120 1HG2 ILE   217      35.970  32.850  25.350  1.00  0.00           H
ATOM   3121 2HG2 ILE   217      36.220  33.030  27.030  1.00  0.00           H
ATOM   3122 3HG2 ILE   217      36.800  31.500  26.190  1.00  0.00           H
ATOM   3123  CG1 ILE   217      33.980  30.840  25.570  1.00  0.00           C
ATOM   3124 1HG1 ILE   217      32.930  30.680  25.920  1.00  0.00           H
ATOM   3125 2HG1 ILE   217      33.950  31.510  24.690  1.00  0.00           H
ATOM   3126  CD  ILE   217      34.600  29.440  25.220  1.00  0.00           C
ATOM   3127  HD1 ILE   217      34.610  28.810  26.140  1.00  0.00           H
ATOM   3128  HD2 ILE   217      33.950  28.900  24.500  1.00  0.00           H
ATOM   3129  HD3 ILE   217      35.670  29.510  24.900  1.00  0.00           H
ATOM   3130  C   ILE   217      33.520  30.230  28.640  1.00  0.00           C
ATOM   3131  O   ILE   217      33.320  29.040  28.600  1.00  0.00           O
ATOM   3132  N   VAL   218      32.600  31.170  29.140  1.00  0.00           N
ATOM   3133  HN  VAL   218      32.770  32.140  29.190  1.00  0.00           H
ATOM   3134  CA  VAL   218      31.250  30.780  29.560  1.00  0.00           C
ATOM   3135  HA  VAL   218      31.300  30.030  30.350  1.00  0.00           H
ATOM   3136  CB  VAL   218      30.340  31.950  30.070  1.00  0.00           C
ATOM   3137  HB  VAL   218      30.250  32.770  29.310  1.00  0.00           H
ATOM   3138  CG1 VAL   218      28.890  31.530  30.440  1.00  0.00           C
ATOM   3139 1HG1 VAL   218      28.410  32.460  30.810  1.00  0.00           H
ATOM   3140 2HG1 VAL   218      28.350  31.110  29.570  1.00  0.00           H
ATOM   3141 3HG1 VAL   218      29.050  30.820  31.270  1.00  0.00           H
ATOM   3142  CG2 VAL   218      31.070  32.500  31.350  1.00  0.00           C
ATOM   3143 1HG2 VAL   218      32.110  32.870  31.210  1.00  0.00           H
ATOM   3144 2HG2 VAL   218      30.600  33.450  31.680  1.00  0.00           H
ATOM   3145 3HG2 VAL   218      31.040  31.690  32.100  1.00  0.00           H
ATOM   3146  C   VAL   218      30.500  30.240  28.410  1.00  0.00           C
ATOM   3147  O   VAL   218      30.520  30.890  27.380  1.00  0.00           O
ATOM   3148  N   SER   219      29.840  29.080  28.480  1.00  0.00           N
ATOM   3149  HN  SER   219      29.700  28.570  29.330  1.00  0.00           H
ATOM   3150  CA  SER   219      29.440  28.450  27.150  1.00  0.00           C
ATOM   3151  HA  SER   219      29.240  29.190  26.390  1.00  0.00           H
ATOM   3152  CB  SER   219      30.410  27.390  26.470  1.00  0.00           C
ATOM   3153  HB1 SER   219      30.320  26.400  26.950  1.00  0.00           H
ATOM   3154  HB2 SER   219      30.050  27.290  25.430  1.00  0.00           H
ATOM   3155  OG  SER   219      31.780  27.790  26.500  1.00  0.00           O
ATOM   3156  HG1 SER   219      31.930  28.100  27.390  1.00  0.00           H
ATOM   3157  C   SER   219      28.080  27.800  27.230  1.00  0.00           C
ATOM   3158  O   SER   219      27.070  28.390  26.810  1.00  0.00           O
ATOM   3159  N   TRP   220      27.900  26.600  27.810  1.00  0.00           N
ATOM   3160  HN  TRP   220      28.560  26.160  28.420  1.00  0.00           H
ATOM   3161  CA  TRP   220      26.560  25.970  27.820  1.00  0.00           C
ATOM   3162  HA  TRP   220      25.810  26.720  27.610  1.00  0.00           H
ATOM   3163  CB  TRP   220      26.600  24.790  26.740  1.00  0.00           C
ATOM   3164  HB1 TRP   220      26.690  25.220  25.720  1.00  0.00           H
ATOM   3165  HB2 TRP   220      27.460  24.160  27.060  1.00  0.00           H
ATOM   3166  CG  TRP   220      25.210  24.120  26.660  1.00  0.00           C
ATOM   3167  CD1 TRP   220      24.970  22.830  27.030  1.00  0.00           C
ATOM   3168  HD1 TRP   220      25.760  22.130  27.190  1.00  0.00           H
ATOM   3169  NE1 TRP   220      23.560  22.590  26.990  1.00  0.00           N
ATOM   3170  HE1 TRP   220      23.100  21.760  26.800  1.00  0.00           H
ATOM   3171  CE2 TRP   220      22.950  23.730  26.530  1.00  0.00           C
ATOM   3172  CD2 TRP   220      23.870  24.710  26.350  1.00  0.00           C
ATOM   3173  CE3 TRP   220      23.440  25.960  25.960  1.00  0.00           C
ATOM   3174  HE3 TRP   220      24.110  26.770  25.710  1.00  0.00           H
ATOM   3175  CZ3 TRP   220      22.090  26.180  25.800  1.00  0.00           C
ATOM   3176  HZ3 TRP   220      21.780  27.180  25.550  1.00  0.00           H
ATOM   3177  CZ2 TRP   220      21.600  23.950  26.330  1.00  0.00           C
ATOM   3178  HZ2 TRP   220      20.940  23.100  26.440  1.00  0.00           H
ATOM   3179  CH2 TRP   220      21.150  25.200  26.040  1.00  0.00           C
ATOM   3180  HH2 TRP   220      20.090  25.300  25.900  1.00  0.00           H
ATOM   3181  C   TRP   220      26.280  25.370  29.260  1.00  0.00           C
ATOM   3182  O   TRP   220      27.150  25.210  30.100  1.00  0.00           O
ATOM   3183  N   GLY   221      25.020  24.980  29.450  1.00  0.00           N
ATOM   3184  HN  GLY   221      24.430  24.960  28.640  1.00  0.00           H
ATOM   3185  CA  GLY   221      24.520  24.410  30.690  1.00  0.00           C
ATOM   3186  HA1 GLY   221      24.840  23.390  30.800  1.00  0.00           H
ATOM   3187  HA2 GLY   221      24.880  25.020  31.500  1.00  0.00           H
ATOM   3188  C   GLY   221      22.980  24.350  30.630  1.00  0.00           C
ATOM   3189  O   GLY   221      22.440  24.850  29.710  1.00  0.00           O
ATOM   3190  N   GLU   222      22.230  23.730  31.570  1.00  0.00           N
ATOM   3191  HN  GLU   222      22.740  23.280  32.300  1.00  0.00           H
ATOM   3192  CA  GLU   222      20.750  23.570  31.590  1.00  0.00           C
ATOM   3193  HA  GLU   222      20.300  23.920  30.680  1.00  0.00           H
ATOM   3194  CB  GLU   222      20.340  22.150  31.960  1.00  0.00           C
ATOM   3195  HB1 GLU   222      20.810  21.850  32.910  1.00  0.00           H
ATOM   3196  HB2 GLU   222      19.270  22.040  32.240  1.00  0.00           H
ATOM   3197  CG  GLU   222      20.720  21.120  30.800  1.00  0.00           C
ATOM   3198  HG1 GLU   222      20.080  21.480  29.970  1.00  0.00           H
ATOM   3199  HG2 GLU   222      21.790  21.240  30.530  1.00  0.00           H
ATOM   3200  CD  GLU   222      20.600  19.700  31.270  1.00  0.00           C
ATOM   3201  OE1 GLU   222      19.460  19.180  31.540  1.00  0.00           O
ATOM   3202  OE2 GLU   222      21.610  18.920  31.170  1.00  0.00           O
ATOM   3203  C   GLU   222      20.230  24.470  32.730  1.00  0.00           C
ATOM   3204  O   GLU   222      20.520  24.300  33.900  1.00  0.00           O
ATOM   3205  N   GLY   223      19.380  25.490  32.420  1.00  0.00           N
ATOM   3206  HN  GLY   223      19.060  25.500  31.470  1.00  0.00           H
ATOM   3207  CA  GLY   223      19.020  26.520  33.280  1.00  0.00           C
ATOM   3208  HA1 GLY   223      18.280  27.170  32.830  1.00  0.00           H
ATOM   3209  HA2 GLY   223      18.590  26.040  34.150  1.00  0.00           H
ATOM   3210  C   GLY   223      20.090  27.310  33.950  1.00  0.00           C
ATOM   3211  O   GLY   223      21.270  27.320  33.550  1.00  0.00           O
ATOM   3212  N   CYS   224      19.720  28.090  35.000  1.00  0.00           N
ATOM   3213  HN  CYS   224      18.780  28.150  35.320  1.00  0.00           H
ATOM   3214  CA  CYS   224      20.780  28.640  35.870  1.00  0.00           C
ATOM   3215  HA  CYS   224      21.690  28.140  35.620  1.00  0.00           H
ATOM   3216  CB  CYS   224      20.970  30.200  35.790  1.00  0.00           C
ATOM   3217  HB1 CYS   224      20.140  30.700  36.340  1.00  0.00           H
ATOM   3218  HB2 CYS   224      21.970  30.340  36.260  1.00  0.00           H
ATOM   3219  SG  CYS   224      20.940  30.730  34.060  1.00  0.00           S
ATOM   3220  C   CYS   224      20.550  28.150  37.300  1.00  0.00           C
ATOM   3221  O   CYS   224      19.450  28.320  37.910  1.00  0.00           O
ATOM   3222  N   ALA   225      21.650  27.580  37.860  1.00  0.00           N
ATOM   3223  HN  ALA   225      22.570  27.560  37.480  1.00  0.00           H
ATOM   3224  CA  ALA   225      21.630  26.980  39.190  1.00  0.00           C
ATOM   3225  HA  ALA   225      22.670  26.740  39.300  1.00  0.00           H
ATOM   3226  CB  ALA   225      21.210  28.050  40.200  1.00  0.00           C
ATOM   3227  HB1 ALA   225      20.100  28.210  40.220  1.00  0.00           H
ATOM   3228  HB2 ALA   225      21.560  27.680  41.190  1.00  0.00           H
ATOM   3229  HB3 ALA   225      21.610  29.040  39.900  1.00  0.00           H
ATOM   3230  C   ALA   225      20.910  25.650  39.400  1.00  0.00           C
ATOM   3231  O   ALA   225      20.700  25.230  40.510  1.00  0.00           O
ATOM   3232  N   ARG   226      20.560  24.920  38.330  1.00  0.00           N
ATOM   3233  HN  ARG   226      20.900  25.270  37.450  1.00  0.00           H
ATOM   3234  CA  ARG   226      19.900  23.600  38.320  1.00  0.00           C
ATOM   3235  HA  ARG   226      18.930  23.800  38.760  1.00  0.00           H
ATOM   3236  CB  ARG   226      19.510  23.100  36.850  1.00  0.00           C
ATOM   3237  HB1 ARG   226      20.390  22.860  36.220  1.00  0.00           H
ATOM   3238  HB2 ARG   226      19.020  22.130  37.080  1.00  0.00           H
ATOM   3239  CG  ARG   226      18.500  24.040  36.060  1.00  0.00           C
ATOM   3240  HG1 ARG   226      18.950  25.050  36.000  1.00  0.00           H
ATOM   3241  HG2 ARG   226      18.400  23.680  35.010  1.00  0.00           H
ATOM   3242  CD  ARG   226      17.010  24.110  36.520  1.00  0.00           C
ATOM   3243  HD1 ARG   226      16.540  23.120  36.350  1.00  0.00           H
ATOM   3244  HD2 ARG   226      16.910  24.420  37.580  1.00  0.00           H
ATOM   3245  NE  ARG   226      16.330  25.060  35.570  1.00  0.00           N
ATOM   3246  HE  ARG   226      16.350  26.040  35.730  1.00  0.00           H
ATOM   3247  CZ  ARG   226      15.660  24.750  34.480  1.00  0.00           C
ATOM   3248  NH1 ARG   226      15.680  23.500  34.020  1.00  0.00           N
ATOM   3249 1HH1 ARG   226      16.110  22.770  34.540  1.00  0.00           H
ATOM   3250 2HH1 ARG   226      15.120  23.200  33.230  1.00  0.00           H
ATOM   3251  NH2 ARG   226      14.970  25.640  33.810  1.00  0.00           N
ATOM   3252 1HH2 ARG   226      15.080  26.560  34.190  1.00  0.00           H
ATOM   3253 2HH2 ARG   226      14.340  25.440  33.060  1.00  0.00           H
ATOM   3254  C   ARG   226      20.700  22.540  39.130  1.00  0.00           C
ATOM   3255  O   ARG   226      21.900  22.660  39.340  1.00  0.00           O
ATOM   3256  N   LYS   227      19.990  21.630  39.710  1.00  0.00           N
ATOM   3257  HN  LYS   227      19.010  21.600  39.590  1.00  0.00           H
ATOM   3258  CA  LYS   227      20.510  20.750  40.730  1.00  0.00           C
ATOM   3259  HA  LYS   227      21.370  21.260  41.160  1.00  0.00           H
ATOM   3260  CB  LYS   227      19.560  20.360  41.980  1.00  0.00           C
ATOM   3261  HB1 LYS   227      18.560  20.110  41.550  1.00  0.00           H
ATOM   3262  HB2 LYS   227      19.950  19.500  42.570  1.00  0.00           H
ATOM   3263  CG  LYS   227      19.350  21.570  42.870  1.00  0.00           C
ATOM   3264  HG1 LYS   227      19.110  21.140  43.870  1.00  0.00           H
ATOM   3265  HG2 LYS   227      20.200  22.250  43.090  1.00  0.00           H
ATOM   3266  CD  LYS   227      18.190  22.500  42.360  1.00  0.00           C
ATOM   3267  HD1 LYS   227      18.510  23.070  41.460  1.00  0.00           H
ATOM   3268  HD2 LYS   227      17.380  21.850  41.940  1.00  0.00           H
ATOM   3269  CE  LYS   227      17.710  23.640  43.340  1.00  0.00           C
ATOM   3270  HE1 LYS   227      18.490  24.400  43.540  1.00  0.00           H
ATOM   3271  HE2 LYS   227      16.900  24.120  42.750  1.00  0.00           H
ATOM   3272  NZ  LYS   227      17.150  23.070  44.530  1.00  0.00           N
ATOM   3273  HZ1 LYS   227      16.470  23.750  44.920  1.00  0.00           H
ATOM   3274  HZ2 LYS   227      16.740  22.160  44.240  1.00  0.00           H
ATOM   3275  HZ3 LYS   227      17.880  22.860  45.240  1.00  0.00           H
ATOM   3276  C   LYS   227      21.090  19.490  40.120  1.00  0.00           C
ATOM   3277  O   LYS   227      20.510  18.870  39.210  1.00  0.00           O
ATOM   3278  N   GLY   228      22.260  19.080  40.630  1.00  0.00           N
ATOM   3279  HN  GLY   228      22.580  19.660  41.380  1.00  0.00           H
ATOM   3280  CA  GLY   228      23.030  17.960  40.220  1.00  0.00           C
ATOM   3281  HA1 GLY   228      23.870  17.820  40.880  1.00  0.00           H
ATOM   3282  HA2 GLY   228      22.380  17.110  40.140  1.00  0.00           H
ATOM   3283  C   GLY   228      23.620  18.200  38.840  1.00  0.00           C
ATOM   3284  O   GLY   228      23.660  17.230  38.110  1.00  0.00           O
ATOM   3285  N   LYS   229      23.940  19.460  38.450  1.00  0.00           N
ATOM   3286  HN  LYS   229      23.780  20.190  39.120  1.00  0.00           H
ATOM   3287  CA  LYS   229      24.380  19.880  37.160  1.00  0.00           C
ATOM   3288  HA  LYS   229      24.830  19.040  36.650  1.00  0.00           H
ATOM   3289  CB  LYS   229      23.130  20.570  36.460  1.00  0.00           C
ATOM   3290  HB1 LYS   229      22.850  21.400  37.150  1.00  0.00           H
ATOM   3291  HB2 LYS   229      23.580  21.020  35.550  1.00  0.00           H
ATOM   3292  CG  LYS   229      21.950  19.610  36.120  1.00  0.00           C
ATOM   3293  HG1 LYS   229      21.540  19.050  36.990  1.00  0.00           H
ATOM   3294  HG2 LYS   229      21.170  20.360  35.830  1.00  0.00           H
ATOM   3295  CD  LYS   229      22.250  18.680  34.910  1.00  0.00           C
ATOM   3296  HD1 LYS   229      22.620  19.310  34.070  1.00  0.00           H
ATOM   3297  HD2 LYS   229      23.000  17.930  35.230  1.00  0.00           H
ATOM   3298  CE  LYS   229      20.940  18.000  34.450  1.00  0.00           C
ATOM   3299  HE1 LYS   229      20.540  17.300  35.220  1.00  0.00           H
ATOM   3300  HE2 LYS   229      20.190  18.820  34.350  1.00  0.00           H
ATOM   3301  NZ  LYS   229      21.120  17.290  33.190  1.00  0.00           N
ATOM   3302  HZ1 LYS   229      21.920  16.640  33.390  1.00  0.00           H
ATOM   3303  HZ2 LYS   229      20.290  16.770  32.870  1.00  0.00           H
ATOM   3304  HZ3 LYS   229      21.350  18.010  32.480  1.00  0.00           H
ATOM   3305  C   LYS   229      25.530  20.860  37.400  1.00  0.00           C
ATOM   3306  O   LYS   229      25.630  21.500  38.450  1.00  0.00           O
ATOM   3307  N   TYR   230      26.360  21.050  36.380  1.00  0.00           N
ATOM   3308  HN  TYR   230      26.330  20.480  35.550  1.00  0.00           H
ATOM   3309  CA  TYR   230      27.500  21.850  36.430  1.00  0.00           C
ATOM   3310  HA  TYR   230      27.420  22.610  37.210  1.00  0.00           H
ATOM   3311  CB  TYR   230      28.800  20.970  36.430  1.00  0.00           C
ATOM   3312  HB1 TYR   230      28.980  20.360  35.520  1.00  0.00           H
ATOM   3313  HB2 TYR   230      29.720  21.550  36.630  1.00  0.00           H
ATOM   3314  CG  TYR   230      28.650  20.030  37.560  1.00  0.00           C
ATOM   3315  CD1 TYR   230      28.680  20.480  38.890  1.00  0.00           C
ATOM   3316  HD1 TYR   230      28.800  21.530  39.130  1.00  0.00           H
ATOM   3317  CE1 TYR   230      28.710  19.620  39.950  1.00  0.00           C
ATOM   3318  HE1 TYR   230      28.690  20.020  40.950  1.00  0.00           H
ATOM   3319  CZ  TYR   230      28.580  18.190  39.720  1.00  0.00           C
ATOM   3320  OH  TYR   230      28.410  17.300  40.770  1.00  0.00           O
ATOM   3321  HH  TYR   230      28.870  17.760  41.470  1.00  0.00           H
ATOM   3322  CD2 TYR   230      28.510  18.630  37.310  1.00  0.00           C
ATOM   3323  HD2 TYR   230      28.510  18.190  36.330  1.00  0.00           H
ATOM   3324  CE2 TYR   230      28.460  17.740  38.440  1.00  0.00           C
ATOM   3325  HE2 TYR   230      28.410  16.680  38.240  1.00  0.00           H
ATOM   3326  C   TYR   230      27.440  22.670  35.150  1.00  0.00           C
ATOM   3327  O   TYR   230      27.170  22.110  34.080  1.00  0.00           O
ATOM   3328  N   GLY   231      27.830  24.010  35.180  1.00  0.00           N
ATOM   3329  HN  GLY   231      27.860  24.440  36.080  1.00  0.00           H
ATOM   3330  CA  GLY   231      28.230  24.740  33.950  1.00  0.00           C
ATOM   3331  HA1 GLY   231      27.300  24.930  33.420  1.00  0.00           H
ATOM   3332  HA2 GLY   231      28.600  25.730  34.210  1.00  0.00           H
ATOM   3333  C   GLY   231      29.310  24.180  33.110  1.00  0.00           C
ATOM   3334  O   GLY   231      30.400  23.750  33.510  1.00  0.00           O
ATOM   3335  N   ILE   232      29.070  24.330  31.800  1.00  0.00           N
ATOM   3336  HN  ILE   232      28.260  24.730  31.380  1.00  0.00           H
ATOM   3337  CA  ILE   232      30.000  23.640  30.880  1.00  0.00           C
ATOM   3338  HA  ILE   232      30.720  23.050  31.410  1.00  0.00           H
ATOM   3339  CB  ILE   232      29.230  22.720  29.930  1.00  0.00           C
ATOM   3340  HB  ILE   232      28.690  23.230  29.100  1.00  0.00           H
ATOM   3341  CG2 ILE   232      30.270  21.680  29.350  1.00  0.00           C
ATOM   3342 1HG2 ILE   232      30.940  22.110  28.560  1.00  0.00           H
ATOM   3343 2HG2 ILE   232      30.780  20.980  30.030  1.00  0.00           H
ATOM   3344 3HG2 ILE   232      29.630  21.040  28.700  1.00  0.00           H
ATOM   3345  CG1 ILE   232      28.090  21.990  30.760  1.00  0.00           C
ATOM   3346 1HG1 ILE   232      28.490  21.230  31.470  1.00  0.00           H
ATOM   3347 2HG1 ILE   232      27.450  22.690  31.360  1.00  0.00           H
ATOM   3348  CD  ILE   232      27.120  21.330  29.810  1.00  0.00           C
ATOM   3349  HD1 ILE   232      27.610  20.600  29.130  1.00  0.00           H
ATOM   3350  HD2 ILE   232      26.300  20.770  30.320  1.00  0.00           H
ATOM   3351  HD3 ILE   232      26.640  22.060  29.130  1.00  0.00           H
ATOM   3352  C   ILE   232      30.700  24.610  30.040  1.00  0.00           C
ATOM   3353  O   ILE   232      30.100  25.530  29.500  1.00  0.00           O
ATOM   3354  N   TYR   233      31.990  24.570  30.100  1.00  0.00           N
ATOM   3355  HN  TYR   233      32.500  23.840  30.540  1.00  0.00           H
ATOM   3356  CA  TYR   233      32.790  25.640  29.540  1.00  0.00           C
ATOM   3357  HA  TYR   233      32.230  26.490  29.150  1.00  0.00           H
ATOM   3358  CB  TYR   233      33.710  26.110  30.650  1.00  0.00           C
ATOM   3359  HB1 TYR   233      34.120  25.250  31.230  1.00  0.00           H
ATOM   3360  HB2 TYR   233      34.570  26.710  30.300  1.00  0.00           H
ATOM   3361  CG  TYR   233      32.940  26.840  31.720  1.00  0.00           C
ATOM   3362  CD1 TYR   233      32.260  26.150  32.780  1.00  0.00           C
ATOM   3363  HD1 TYR   233      32.180  25.090  32.610  1.00  0.00           H
ATOM   3364  CE1 TYR   233      31.620  26.800  33.850  1.00  0.00           C
ATOM   3365  HE1 TYR   233      31.070  26.220  34.570  1.00  0.00           H
ATOM   3366  CZ  TYR   233      31.590  28.170  33.840  1.00  0.00           C
ATOM   3367  OH  TYR   233      30.830  28.890  34.740  1.00  0.00           O
ATOM   3368  HH  TYR   233      30.480  28.320  35.430  1.00  0.00           H
ATOM   3369  CD2 TYR   233      32.920  28.230  31.760  1.00  0.00           C
ATOM   3370  HD2 TYR   233      33.230  28.770  30.890  1.00  0.00           H
ATOM   3371  CE2 TYR   233      32.210  28.870  32.730  1.00  0.00           C
ATOM   3372  HE2 TYR   233      32.080  29.950  32.740  1.00  0.00           H
ATOM   3373  C   TYR   233      33.660  25.040  28.430  1.00  0.00           C
ATOM   3374  O   TYR   233      34.010  23.840  28.440  1.00  0.00           O
ATOM   3375  N   THR   234      33.940  25.790  27.320  1.00  0.00           N
ATOM   3376  HN  THR   234      33.510  26.690  27.230  1.00  0.00           H
ATOM   3377  CA  THR   234      34.860  25.380  26.270  1.00  0.00           C
ATOM   3378  HA  THR   234      34.890  24.310  26.260  1.00  0.00           H
ATOM   3379  CB  THR   234      34.650  25.870  24.860  1.00  0.00           C
ATOM   3380  HB  THR   234      34.940  26.920  24.680  1.00  0.00           H
ATOM   3381  OG1 THR   234      33.230  25.800  24.510  1.00  0.00           O
ATOM   3382  HG1 THR   234      32.820  26.260  25.240  1.00  0.00           H
ATOM   3383  CG2 THR   234      35.380  25.010  23.850  1.00  0.00           C
ATOM   3384 1HG2 THR   234      36.450  25.050  24.110  1.00  0.00           H
ATOM   3385 2HG2 THR   234      34.970  23.980  23.880  1.00  0.00           H
ATOM   3386 3HG2 THR   234      35.280  25.410  22.810  1.00  0.00           H
ATOM   3387  C   THR   234      36.210  25.900  26.760  1.00  0.00           C
ATOM   3388  O   THR   234      36.410  27.060  27.060  1.00  0.00           O
ATOM   3389  N   LYS   235      37.200  24.990  26.870  1.00  0.00           N
ATOM   3390  HN  LYS   235      36.890  24.040  26.880  1.00  0.00           H
ATOM   3391  CA  LYS   235      38.570  25.370  26.990  1.00  0.00           C
ATOM   3392  HA  LYS   235      38.600  26.120  27.770  1.00  0.00           H
ATOM   3393  CB  LYS   235      39.510  24.320  27.630  1.00  0.00           C
ATOM   3394  HB1 LYS   235      40.570  24.670  27.550  1.00  0.00           H
ATOM   3395  HB2 LYS   235      39.400  24.490  28.720  1.00  0.00           H
ATOM   3396  CG  LYS   235      39.400  22.860  27.280  1.00  0.00           C
ATOM   3397  HG1 LYS   235      38.370  22.460  27.310  1.00  0.00           H
ATOM   3398  HG2 LYS   235      39.870  22.680  26.290  1.00  0.00           H
ATOM   3399  CD  LYS   235      40.290  22.020  28.250  1.00  0.00           C
ATOM   3400  HD1 LYS   235      41.340  22.350  28.140  1.00  0.00           H
ATOM   3401  HD2 LYS   235      40.030  22.320  29.300  1.00  0.00           H
ATOM   3402  CE  LYS   235      40.320  20.500  28.180  1.00  0.00           C
ATOM   3403  HE1 LYS   235      40.970  20.130  29.010  1.00  0.00           H
ATOM   3404  HE2 LYS   235      39.280  20.130  28.300  1.00  0.00           H
ATOM   3405  NZ  LYS   235      40.960  19.970  26.990  1.00  0.00           N
ATOM   3406  HZ1 LYS   235      41.030  18.930  27.010  1.00  0.00           H
ATOM   3407  HZ2 LYS   235      40.550  20.210  26.070  1.00  0.00           H
ATOM   3408  HZ3 LYS   235      41.950  20.290  26.920  1.00  0.00           H
ATOM   3409  C   LYS   235      39.190  25.880  25.690  1.00  0.00           C
ATOM   3410  O   LYS   235      38.930  25.390  24.620  1.00  0.00           O
ATOM   3411  N   VAL   236      40.040  26.940  25.800  1.00  0.00           N
ATOM   3412  HN  VAL   236      40.240  27.370  26.680  1.00  0.00           H
ATOM   3413  CA  VAL   236      40.580  27.710  24.650  1.00  0.00           C
ATOM   3414  HA  VAL   236      39.970  27.540  23.780  1.00  0.00           H
ATOM   3415  CB  VAL   236      40.750  29.210  24.950  1.00  0.00           C
ATOM   3416  HB  VAL   236      41.250  29.650  24.060  1.00  0.00           H
ATOM   3417  CG1 VAL   236      39.400  29.880  25.100  1.00  0.00           C
ATOM   3418 1HG1 VAL   236      38.830  29.900  24.150  1.00  0.00           H
ATOM   3419 2HG1 VAL   236      38.800  29.280  25.820  1.00  0.00           H
ATOM   3420 3HG1 VAL   236      39.440  30.960  25.330  1.00  0.00           H
ATOM   3421  CG2 VAL   236      41.750  29.500  26.130  1.00  0.00           C
ATOM   3422 1HG2 VAL   236      41.410  28.960  27.040  1.00  0.00           H
ATOM   3423 2HG2 VAL   236      42.780  29.220  25.820  1.00  0.00           H
ATOM   3424 3HG2 VAL   236      41.620  30.570  26.400  1.00  0.00           H
ATOM   3425  C   VAL   236      41.970  27.060  24.270  1.00  0.00           C
ATOM   3426  O   VAL   236      42.620  27.620  23.420  1.00  0.00           O
ATOM   3427  N   THR   237      42.290  25.870  24.880  1.00  0.00           N
ATOM   3428  HN  THR   237      41.640  25.300  25.370  1.00  0.00           H
ATOM   3429  CA  THR   237      43.680  25.470  25.190  1.00  0.00           C
ATOM   3430  HA  THR   237      44.210  26.390  25.370  1.00  0.00           H
ATOM   3431  CB  THR   237      43.870  24.480  26.320  1.00  0.00           C
ATOM   3432  HB  THR   237      44.840  23.960  26.200  1.00  0.00           H
ATOM   3433  OG1 THR   237      42.790  23.530  26.320  1.00  0.00           O
ATOM   3434  HG1 THR   237      43.150  22.650  26.490  1.00  0.00           H
ATOM   3435  CG2 THR   237      43.750  25.220  27.640  1.00  0.00           C
ATOM   3436 1HG2 THR   237      42.870  25.900  27.710  1.00  0.00           H
ATOM   3437 2HG2 THR   237      43.680  24.410  28.400  1.00  0.00           H
ATOM   3438 3HG2 THR   237      44.640  25.840  27.870  1.00  0.00           H
ATOM   3439  C   THR   237      44.350  24.960  23.930  1.00  0.00           C
ATOM   3440  O   THR   237      45.490  25.270  23.640  1.00  0.00           O
ATOM   3441  N   ALA   238      43.580  24.180  23.180  1.00  0.00           N
ATOM   3442  HN  ALA   238      42.700  23.790  23.450  1.00  0.00           H
ATOM   3443  CA  ALA   238      44.000  23.820  21.870  1.00  0.00           C
ATOM   3444  HA  ALA   238      45.020  23.480  21.810  1.00  0.00           H
ATOM   3445  CB  ALA   238      43.010  22.710  21.560  1.00  0.00           C
ATOM   3446  HB1 ALA   238      41.990  23.090  21.370  1.00  0.00           H
ATOM   3447  HB2 ALA   238      43.260  22.280  20.560  1.00  0.00           H
ATOM   3448  HB3 ALA   238      43.030  21.950  22.360  1.00  0.00           H
ATOM   3449  C   ALA   238      43.850  24.890  20.800  1.00  0.00           C
ATOM   3450  O   ALA   238      44.250  24.660  19.680  1.00  0.00           O
ATOM   3451  N   PHE   239      43.320  26.090  21.040  1.00  0.00           N
ATOM   3452  HN  PHE   239      43.070  26.420  21.950  1.00  0.00           H
ATOM   3453  CA  PHE   239      43.150  27.150  20.070  1.00  0.00           C
ATOM   3454  HA  PHE   239      43.410  26.820  19.080  1.00  0.00           H
ATOM   3455  CB  PHE   239      41.710  27.740  20.050  1.00  0.00           C
ATOM   3456  HB1 PHE   239      41.520  28.500  20.840  1.00  0.00           H
ATOM   3457  HB2 PHE   239      41.670  28.260  19.080  1.00  0.00           H
ATOM   3458  CG  PHE   239      40.560  26.700  20.170  1.00  0.00           C
ATOM   3459  CD1 PHE   239      40.570  25.490  19.380  1.00  0.00           C
ATOM   3460  HD1 PHE   239      41.350  25.380  18.640  1.00  0.00           H
ATOM   3461  CE1 PHE   239      39.600  24.510  19.640  1.00  0.00           C
ATOM   3462  HE1 PHE   239      39.630  23.530  19.190  1.00  0.00           H
ATOM   3463  CZ  PHE   239      38.520  24.740  20.480  1.00  0.00           C
ATOM   3464  HZ  PHE   239      37.820  23.970  20.770  1.00  0.00           H
ATOM   3465  CD2 PHE   239      39.480  26.890  21.040  1.00  0.00           C
ATOM   3466  HD2 PHE   239      39.450  27.740  21.700  1.00  0.00           H
ATOM   3467  CE2 PHE   239      38.490  25.910  21.260  1.00  0.00           C
ATOM   3468  HE2 PHE   239      37.630  26.070  21.880  1.00  0.00           H
ATOM   3469  C   PHE   239      44.120  28.270  20.410  1.00  0.00           C
ATOM   3470  O   PHE   239      44.180  29.230  19.650  1.00  0.00           O
ATOM   3471  N   LEU   240      44.900  28.200  21.530  1.00  0.00           N
ATOM   3472  HN  LEU   240      44.930  27.340  22.020  1.00  0.00           H
ATOM   3473  CA  LEU   240      45.740  29.240  22.020  1.00  0.00           C
ATOM   3474  HA  LEU   240      45.150  30.120  22.220  1.00  0.00           H
ATOM   3475  CB  LEU   240      46.400  28.760  23.360  1.00  0.00           C
ATOM   3476  HB1 LEU   240      46.830  27.730  23.310  1.00  0.00           H
ATOM   3477  HB2 LEU   240      47.340  29.340  23.500  1.00  0.00           H
ATOM   3478  CG  LEU   240      45.580  28.750  24.640  1.00  0.00           C
ATOM   3479  HG  LEU   240      44.620  28.210  24.480  1.00  0.00           H
ATOM   3480  CD1 LEU   240      46.350  28.020  25.710  1.00  0.00           C
ATOM   3481 1HD1 LEU   240      46.530  26.950  25.410  1.00  0.00           H
ATOM   3482 2HD1 LEU   240      47.270  28.540  26.070  1.00  0.00           H
ATOM   3483 3HD1 LEU   240      45.760  27.920  26.640  1.00  0.00           H
ATOM   3484  CD2 LEU   240      45.270  30.180  24.960  1.00  0.00           C
ATOM   3485 1HD2 LEU   240      44.550  30.640  24.240  1.00  0.00           H
ATOM   3486 2HD2 LEU   240      44.810  30.210  25.980  1.00  0.00           H
ATOM   3487 3HD2 LEU   240      46.220  30.750  24.940  1.00  0.00           H
ATOM   3488  C   LEU   240      46.750  29.750  20.980  1.00  0.00           C
ATOM   3489  O   LEU   240      47.110  30.900  20.890  1.00  0.00           O
ATOM   3490  N   LYS   241      47.220  28.900  20.000  1.00  0.00           N
ATOM   3491  HN  LYS   241      47.040  27.920  19.970  1.00  0.00           H
ATOM   3492  CA  LYS   241      47.980  29.450  18.860  1.00  0.00           C
ATOM   3493  HA  LYS   241      48.730  30.130  19.230  1.00  0.00           H
ATOM   3494  CB  LYS   241      48.700  28.320  18.110  1.00  0.00           C
ATOM   3495  HB1 LYS   241      48.020  27.530  17.700  1.00  0.00           H
ATOM   3496  HB2 LYS   241      49.180  28.670  17.180  1.00  0.00           H
ATOM   3497  CG  LYS   241      49.920  27.640  18.850  1.00  0.00           C
ATOM   3498  HG1 LYS   241      49.590  27.200  19.820  1.00  0.00           H
ATOM   3499  HG2 LYS   241      50.220  26.820  18.150  1.00  0.00           H
ATOM   3500  CD  LYS   241      51.100  28.600  19.040  1.00  0.00           C
ATOM   3501  HD1 LYS   241      51.400  28.950  18.020  1.00  0.00           H
ATOM   3502  HD2 LYS   241      50.780  29.500  19.600  1.00  0.00           H
ATOM   3503  CE  LYS   241      52.240  27.860  19.720  1.00  0.00           C
ATOM   3504  HE1 LYS   241      51.820  27.250  20.550  1.00  0.00           H
ATOM   3505  HE2 LYS   241      52.740  27.050  19.130  1.00  0.00           H
ATOM   3506  NZ  LYS   241      53.300  28.790  20.130  1.00  0.00           N
ATOM   3507  HZ1 LYS   241      53.720  29.100  19.230  1.00  0.00           H
ATOM   3508  HZ2 LYS   241      52.900  29.580  20.660  1.00  0.00           H
ATOM   3509  HZ3 LYS   241      54.050  28.350  20.710  1.00  0.00           H
ATOM   3510  C   LYS   241      47.210  30.290  17.890  1.00  0.00           C
ATOM   3511  O   LYS   241      47.710  31.290  17.370  1.00  0.00           O
ATOM   3512  N   TRP   242      45.910  29.950  17.620  1.00  0.00           N
ATOM   3513  HN  TRP   242      45.450  29.230  18.140  1.00  0.00           H
ATOM   3514  CA  TRP   242      44.950  30.720  16.770  1.00  0.00           C
ATOM   3515  HA  TRP   242      45.410  30.890  15.810  1.00  0.00           H
ATOM   3516  CB  TRP   242      43.580  29.990  16.490  1.00  0.00           C
ATOM   3517  HB1 TRP   242      43.720  28.980  16.060  1.00  0.00           H
ATOM   3518  HB2 TRP   242      43.040  29.770  17.430  1.00  0.00           H
ATOM   3519  CG  TRP   242      42.660  30.680  15.540  1.00  0.00           C
ATOM   3520  CD1 TRP   242      42.850  30.860  14.170  1.00  0.00           C
ATOM   3521  HD1 TRP   242      43.500  30.230  13.570  1.00  0.00           H
ATOM   3522  NE1 TRP   242      41.990  31.790  13.750  1.00  0.00           N
ATOM   3523  HE1 TRP   242      42.020  32.200  12.860  1.00  0.00           H
ATOM   3524  CE2 TRP   242      41.200  32.260  14.820  1.00  0.00           C
ATOM   3525  CD2 TRP   242      41.650  31.590  15.970  1.00  0.00           C
ATOM   3526  CE3 TRP   242      41.190  31.930  17.210  1.00  0.00           C
ATOM   3527  HE3 TRP   242      41.390  31.400  18.130  1.00  0.00           H
ATOM   3528  CZ3 TRP   242      40.330  33.000  17.300  1.00  0.00           C
ATOM   3529  HZ3 TRP   242      39.980  33.310  18.280  1.00  0.00           H
ATOM   3530  CZ2 TRP   242      40.240  33.220  14.930  1.00  0.00           C
ATOM   3531  HZ2 TRP   242      40.050  33.820  14.040  1.00  0.00           H
ATOM   3532  CH2 TRP   242      39.950  33.680  16.190  1.00  0.00           C
ATOM   3533  HH2 TRP   242      39.380  34.590  16.390  1.00  0.00           H
ATOM   3534  C   TRP   242      44.660  32.080  17.390  1.00  0.00           C
ATOM   3535  O   TRP   242      44.710  33.100  16.670  1.00  0.00           O
ATOM   3536  N   ILE   243      44.540  32.170  18.680  1.00  0.00           N
ATOM   3537  HN  ILE   243      44.530  31.330  19.220  1.00  0.00           H
ATOM   3538  CA  ILE   243      44.390  33.430  19.440  1.00  0.00           C
ATOM   3539  HA  ILE   243      43.650  34.000  18.900  1.00  0.00           H
ATOM   3540  CB  ILE   243      43.890  33.060  20.890  1.00  0.00           C
ATOM   3541  HB  ILE   243      44.790  32.550  21.300  1.00  0.00           H
ATOM   3542  CG2 ILE   243      43.730  34.340  21.720  1.00  0.00           C
ATOM   3543 1HG2 ILE   243      43.350  34.080  22.730  1.00  0.00           H
ATOM   3544 2HG2 ILE   243      44.710  34.830  21.920  1.00  0.00           H
ATOM   3545 3HG2 ILE   243      42.940  35.000  21.310  1.00  0.00           H
ATOM   3546  CG1 ILE   243      42.690  32.150  20.820  1.00  0.00           C
ATOM   3547 1HG1 ILE   243      41.830  32.680  20.370  1.00  0.00           H
ATOM   3548 2HG1 ILE   243      42.800  31.240  20.200  1.00  0.00           H
ATOM   3549  CD  ILE   243      42.220  31.660  22.140  1.00  0.00           C
ATOM   3550  HD1 ILE   243      43.090  31.220  22.660  1.00  0.00           H
ATOM   3551  HD2 ILE   243      41.770  32.470  22.760  1.00  0.00           H
ATOM   3552  HD3 ILE   243      41.490  30.850  21.940  1.00  0.00           H
ATOM   3553  C   ILE   243      45.620  34.280  19.350  1.00  0.00           C
ATOM   3554  O   ILE   243      45.470  35.450  19.190  1.00  0.00           O
ATOM   3555  N   ASP   244      46.870  33.650  19.410  1.00  0.00           N
ATOM   3556  HN  ASP   244      47.000  32.670  19.430  1.00  0.00           H
ATOM   3557  CA  ASP   244      48.170  34.310  19.460  1.00  0.00           C
ATOM   3558  HA  ASP   244      48.170  35.120  20.180  1.00  0.00           H
ATOM   3559  CB  ASP   244      49.300  33.280  19.800  1.00  0.00           C
ATOM   3560  HB1 ASP   244      49.080  32.720  20.720  1.00  0.00           H
ATOM   3561  HB2 ASP   244      49.450  32.680  18.870  1.00  0.00           H
ATOM   3562  CG  ASP   244      50.710  33.730  20.010  1.00  0.00           C
ATOM   3563  OD1 ASP   244      51.680  32.910  20.140  1.00  0.00           O
ATOM   3564  OD2 ASP   244      50.770  34.980  20.270  1.00  0.00           O
ATOM   3565  C   ASP   244      48.420  35.080  18.230  1.00  0.00           C
ATOM   3566  O   ASP   244      48.870  36.240  18.200  1.00  0.00           O
ATOM   3567  N   ARG   245      48.070  34.410  17.110  1.00  0.00           N
ATOM   3568  HN  ARG   245      47.750  33.480  17.240  1.00  0.00           H
ATOM   3569  CA  ARG   245      48.150  35.010  15.810  1.00  0.00           C
ATOM   3570  HA  ARG   245      49.150  35.390  15.710  1.00  0.00           H
ATOM   3571  CB  ARG   245      47.960  33.930  14.780  1.00  0.00           C
ATOM   3572  HB1 ARG   245      47.060  33.370  15.120  1.00  0.00           H
ATOM   3573  HB2 ARG   245      47.840  34.390  13.770  1.00  0.00           H
ATOM   3574  CG  ARG   245      49.180  32.990  14.710  1.00  0.00           C
ATOM   3575  HG1 ARG   245      50.020  33.480  14.180  1.00  0.00           H
ATOM   3576  HG2 ARG   245      49.520  32.820  15.760  1.00  0.00           H
ATOM   3577  CD  ARG   245      48.790  31.700  14.030  1.00  0.00           C
ATOM   3578  HD1 ARG   245      47.760  31.310  14.250  1.00  0.00           H
ATOM   3579  HD2 ARG   245      48.820  31.830  12.920  1.00  0.00           H
ATOM   3580  NE  ARG   245      49.900  30.760  14.290  1.00  0.00           N
ATOM   3581  HE  ARG   245      50.830  31.090  14.350  1.00  0.00           H
ATOM   3582  CZ  ARG   245      49.800  29.420  14.040  1.00  0.00           C
ATOM   3583  NH1 ARG   245      48.730  28.850  13.480  1.00  0.00           N
ATOM   3584 1HH1 ARG   245      48.010  29.500  13.210  1.00  0.00           H
ATOM   3585 2HH1 ARG   245      48.770  27.890  13.210  1.00  0.00           H
ATOM   3586  NH2 ARG   245      50.820  28.630  14.320  1.00  0.00           N
ATOM   3587 1HH2 ARG   245      51.680  28.950  14.740  1.00  0.00           H
ATOM   3588 2HH2 ARG   245      50.690  27.640  14.220  1.00  0.00           H
ATOM   3589  C   ARG   245      47.090  36.090  15.650  1.00  0.00           C
ATOM   3590  O   ARG   245      47.380  37.130  15.060  1.00  0.00           O
ATOM   3591  N   SER   246      45.900  35.960  16.220  1.00  0.00           N
ATOM   3592  HN  SER   246      45.880  35.210  16.870  1.00  0.00           H
ATOM   3593  CA  SER   246      44.780  36.790  16.010  1.00  0.00           C
ATOM   3594  HA  SER   246      44.660  36.840  14.930  1.00  0.00           H
ATOM   3595  CB  SER   246      43.450  36.160  16.470  1.00  0.00           C
ATOM   3596  HB1 SER   246      43.510  35.930  17.550  1.00  0.00           H
ATOM   3597  HB2 SER   246      42.630  36.900  16.340  1.00  0.00           H
ATOM   3598  OG  SER   246      43.060  34.980  15.720  1.00  0.00           O
ATOM   3599  HG1 SER   246      43.750  34.340  15.820  1.00  0.00           H
ATOM   3600  C   SER   246      44.880  38.170  16.640  1.00  0.00           C
ATOM   3601  O   SER   246      44.390  39.160  16.090  1.00  0.00           O
ATOM   3602  N   MET   247      45.630  38.180  17.760  1.00  0.00           N
ATOM   3603  HN  MET   247      45.960  37.330  18.150  1.00  0.00           H
ATOM   3604  CA  MET   247      46.090  39.330  18.490  1.00  0.00           C
ATOM   3605  HA  MET   247      45.260  39.980  18.680  1.00  0.00           H
ATOM   3606  CB  MET   247      46.680  38.770  19.850  1.00  0.00           C
ATOM   3607  HB1 MET   247      47.280  37.860  19.650  1.00  0.00           H
ATOM   3608  HB2 MET   247      47.400  39.480  20.310  1.00  0.00           H
ATOM   3609  CG  MET   247      45.650  38.480  20.920  1.00  0.00           C
ATOM   3610  HG1 MET   247      45.370  39.440  21.410  1.00  0.00           H
ATOM   3611  HG2 MET   247      44.780  38.140  20.340  1.00  0.00           H
ATOM   3612  SD  MET   247      46.040  37.200  22.110  1.00  0.00           S
ATOM   3613  CE  MET   247      47.090  38.280  23.090  1.00  0.00           C
ATOM   3614  HE1 MET   247      46.440  39.130  23.390  1.00  0.00           H
ATOM   3615  HE2 MET   247      47.620  37.740  23.900  1.00  0.00           H
ATOM   3616  HE3 MET   247      47.860  38.780  22.480  1.00  0.00           H
ATOM   3617  C   MET   247      47.150  40.160  17.860  1.00  0.00           C
ATOM   3618  O   MET   247      47.250  41.350  18.080  1.00  0.00           O
ATOM   3619  N   LYS   248      47.810  39.570  16.880  1.00  0.00           N
ATOM   3620  HN  LYS   248      47.610  38.620  16.640  1.00  0.00           H
ATOM   3621  CA  LYS   248      48.880  40.090  16.110  1.00  0.00           C
ATOM   3622  HA  LYS   248      49.340  40.980  16.520  1.00  0.00           H
ATOM   3623  CB  LYS   248      50.100  39.000  16.110  1.00  0.00           C
ATOM   3624  HB1 LYS   248      49.590  38.040  15.870  1.00  0.00           H
ATOM   3625  HB2 LYS   248      50.850  39.310  15.350  1.00  0.00           H
ATOM   3626  CG  LYS   248      50.730  38.890  17.490  1.00  0.00           C
ATOM   3627  HG1 LYS   248      49.940  38.670  18.240  1.00  0.00           H
ATOM   3628  HG2 LYS   248      51.430  38.020  17.490  1.00  0.00           H
ATOM   3629  CD  LYS   248      51.630  40.100  17.820  1.00  0.00           C
ATOM   3630  HD1 LYS   248      52.650  39.840  17.460  1.00  0.00           H
ATOM   3631  HD2 LYS   248      51.340  40.980  17.220  1.00  0.00           H
ATOM   3632  CE  LYS   248      51.770  40.460  19.280  1.00  0.00           C
ATOM   3633  HE1 LYS   248      52.560  41.210  19.490  1.00  0.00           H
ATOM   3634  HE2 LYS   248      50.830  40.950  19.590  1.00  0.00           H
ATOM   3635  NZ  LYS   248      52.060  39.280  20.070  1.00  0.00           N
ATOM   3636  HZ1 LYS   248      51.280  38.600  20.140  1.00  0.00           H
ATOM   3637  HZ2 LYS   248      52.860  38.820  19.580  1.00  0.00           H
ATOM   3638  HZ3 LYS   248      52.330  39.420  21.060  1.00  0.00           H
ATOM   3639  C   LYS   248      48.390  40.470  14.640  1.00  0.00           C
ATOM   3640  O   LYS   248      49.150  40.540  13.660  1.00  0.00           O
ATOM   3641  N   THR   249      47.070  40.650  14.520  1.00  0.00           N
ATOM   3642  HN  THR   249      46.440  40.670  15.300  1.00  0.00           H
ATOM   3643  CA  THR   249      46.440  40.880  13.250  1.00  0.00           C
ATOM   3644  HA  THR   249      47.130  40.490  12.520  1.00  0.00           H
ATOM   3645  CB  THR   249      45.160  40.010  13.050  1.00  0.00           C
ATOM   3646  HB  THR   249      44.350  40.220  13.780  1.00  0.00           H
ATOM   3647  OG1 THR   249      45.560  38.610  13.130  1.00  0.00           O
ATOM   3648  HG1 THR   249      46.330  38.620  13.710  1.00  0.00           H
ATOM   3649  CG2 THR   249      44.450  40.150  11.650  1.00  0.00           C
ATOM   3650 1HG2 THR   249      45.210  39.840  10.900  1.00  0.00           H
ATOM   3651 2HG2 THR   249      43.530  39.540  11.680  1.00  0.00           H
ATOM   3652 3HG2 THR   249      44.170  41.220  11.520  1.00  0.00           H
ATOM   3653  C   THR   249      45.970  42.300  13.010  1.00  0.00           C
ATOM   3654  OT1 THR   249      45.070  42.860  13.710  1.00  0.00           O
ATOM   3655  OT2 THR   249      46.260  42.700  11.830  1.00  0.00           O
ATOM   3656 CAL  CAL  1244      31.300  25.280  15.930  1.00  0.00          Ca
ATOM   3657 CAL  CAL  1245       5.650  47.490 -34.180  1.00  0.00          Ca
ATOM   3658  C1  RIV  1246      23.000  25.460  22.250  1.00  0.00           C
ATOM   3659  N2  RIV  1246      24.300  26.030  22.570  1.00  0.00           N
ATOM   3660  C3  RIV  1246      22.760  24.010  22.720  1.00  0.00           C
ATOM   3661  C4  RIV  1246      25.360  25.160  22.730  1.00  0.00           C
ATOM   3662  O5  RIV  1246      23.770  23.260  22.150  1.00  0.00           O
ATOM   3663  C6  RIV  1246      25.130  23.660  22.660  1.00  0.00           C
ATOM   3664  C7  RIV  1246      24.700  30.310  22.610  1.00  0.00           C
ATOM   3665  C8  RIV  1246      24.080  29.640  21.540  1.00  0.00           C
ATOM   3666  C9  RIV  1246      25.370  29.540  23.590  1.00  0.00           C
ATOM   3667  C10 RIV  1246      24.040  28.230  21.600  1.00  0.00           C
ATOM   3668  C11 RIV  1246      25.330  28.170  23.550  1.00  0.00           C
ATOM   3669  C12 RIV  1246      24.560  27.450  22.610  1.00  0.00           C
ATOM   3670  O13 RIV  1246      26.530  25.500  22.940  1.00  0.00           O
ATOM   3671  N14 RIV  1246      24.560  31.730  22.630  1.00  0.00           N
ATOM   3672  C15 RIV  1246      25.470  32.600  23.160  1.00  0.00           C
ATOM   3673  C16 RIV  1246      23.210  32.350  22.620  1.00  0.00           C
ATOM   3674  O17 RIV  1246      24.860  33.610  23.820  1.00  0.00           O
ATOM   3675  C18 RIV  1246      23.400  33.420  23.680  1.00  0.00           C
ATOM   3676  O19 RIV  1246      26.690  32.490  23.120  1.00  0.00           O
ATOM   3677  C20 RIV  1246      22.850  34.790  23.250  1.00  0.00           C
ATOM   3678  N21 RIV  1246      23.690  35.590  22.330  1.00  0.00           N
ATOM   3679  C22 RIV  1246      23.530  36.800  21.760  1.00  0.00           C
ATOM   3680  S23 RIV  1246      22.150  38.980  21.040  1.00  0.00           S
ATOM   3681  C24 RIV  1246      20.570  39.270  21.580  1.00  0.00           C
ATOM   3682  C25 RIV  1246      22.210  37.500  21.930  1.00  0.00           C
ATOM   3683  C26 RIV  1246      20.060  38.260  22.320  1.00  0.00           C
ATOM   3684  C27 RIV  1246      20.980  37.210  22.560  1.00  0.00           C
ATOM   3685  O28 RIV  1246      24.490  37.330  21.200  1.00  0.00           O
ATOM   3686 CL   RIV  1246      19.640  40.770  21.280  1.00  0.00          Cl
ATOM   3687  H11 RIV  1246      22.900  25.440  21.140  1.00  0.00           H
ATOM   3688  H12 RIV  1246      22.180  26.120  22.620  1.00  0.00           H
ATOM   3689  H31 RIV  1246      22.870  23.910  23.810  1.00  0.00           H
ATOM   3690  H32 RIV  1246      21.810  23.460  22.510  1.00  0.00           H
ATOM   3691  H61 RIV  1246      25.430  23.170  23.620  1.00  0.00           H
ATOM   3692  H62 RIV  1246      25.920  23.300  21.970  1.00  0.00           H
ATOM   3693  H8  RIV  1246      23.400  30.220  20.930  1.00  0.00           H
ATOM   3694  H9  RIV  1246      25.840  30.160  24.350  1.00  0.00           H
ATOM   3695  H10 RIV  1246      23.370  27.800  20.880  1.00  0.00           H
ATOM   3696  H1  RIV  1246      25.860  27.680  24.340  1.00  0.00           H
ATOM   3697 1H16 RIV  1246      22.990  32.680  21.590  1.00  0.00           H
ATOM   3698 2H16 RIV  1246      22.440  31.610  22.900  1.00  0.00           H
ATOM   3699  H18 RIV  1246      23.120  33.030  24.660  1.00  0.00           H
ATOM   3700 1H20 RIV  1246      22.640  35.410  24.150  1.00  0.00           H
ATOM   3701 2H20 RIV  1246      21.870  34.540  22.780  1.00  0.00           H
ATOM   3702  H21 RIV  1246      24.590  35.270  22.030  1.00  0.00           H
ATOM   3703  H26 RIV  1246      19.190  38.430  22.930  1.00  0.00           H
ATOM   3704  H27 RIV  1246      20.710  36.400  23.210  1.00  0.00           H
ATOM   3705 CL    CL  9426     -70.560 357.510 107.300  1.00  0.00          Cl
ATOM   3706 CL    CL  9427       0.400 -37.570  18.530  1.00  0.00          Cl
ATOM   3707 CL    CL  9428     146.510  46.440  21.800  1.00  0.00          Cl
ATOM   3708 CL    CL  9429     -79.670  53.710  25.130  1.00  0.00          Cl
ATOM   3709 CL    CL  9430     -17.760 -19.760 106.580  1.00  0.00          Cl
TER
ENDMDL
