# Supplementary material for: Unexpected Dynamic Binding May Rescue the Binding Affinity of Rivaroxaban in a Mutant of Coagulation Factor X
Source: Front Mol Biosci. 2022 May 5;9:877170. doi: 10.3389/fmolb.2022.877170 (PMC9117642; doi:10.3389/fmolb.2022.877170)
Supplement: Supplementary file 4 [file DataSheet1.ZIP › SM-structures/clustering/trajectories_concatenated Y99C/c5.pdb]

REMARK    GENERATED BY TRJCONV
TITLE     HYDROLASE in water t= 1800.00000
REMARK    THIS IS A SIMULATION BOX
CRYST1   68.839   69.367   58.693  90.00  90.00  90.00 P 1           1
MODEL        1
ATOM      1  N   ILE    16      25.240  36.010  36.950  1.00  0.00           N
ATOM      2  H1  ILE    16      25.710  36.940  37.010  1.00  0.00           H
ATOM      3  H2  ILE    16      25.530  35.650  36.030  1.00  0.00           H
ATOM      4  H3  ILE    16      24.220  36.160  37.070  1.00  0.00           H
ATOM      5  CA  ILE    16      25.570  35.080  38.040  1.00  0.00           C
ATOM      6  HA  ILE    16      25.800  34.090  37.680  1.00  0.00           H
ATOM      7  CB  ILE    16      26.800  35.500  38.850  1.00  0.00           C
ATOM      8  HB  ILE    16      26.710  36.600  39.010  1.00  0.00           H
ATOM      9  CG2 ILE    16      26.920  34.920  40.280  1.00  0.00           C
ATOM     10 1HG2 ILE    16      26.120  35.260  40.990  1.00  0.00           H
ATOM     11 2HG2 ILE    16      26.810  33.820  40.210  1.00  0.00           H
ATOM     12 3HG2 ILE    16      27.850  35.160  40.850  1.00  0.00           H
ATOM     13  CG1 ILE    16      28.130  35.160  38.090  1.00  0.00           C
ATOM     14 1HG1 ILE    16      28.440  34.090  38.160  1.00  0.00           H
ATOM     15 2HG1 ILE    16      28.030  35.220  36.990  1.00  0.00           H
ATOM     16  CD  ILE    16      29.350  35.950  38.420  1.00  0.00           C
ATOM     17  HD1 ILE    16      30.240  35.550  37.890  1.00  0.00           H
ATOM     18  HD2 ILE    16      29.270  37.010  38.110  1.00  0.00           H
ATOM     19  HD3 ILE    16      29.650  35.870  39.490  1.00  0.00           H
ATOM     20  C   ILE    16      24.400  35.020  39.090  1.00  0.00           C
ATOM     21  O   ILE    16      23.830  36.040  39.480  1.00  0.00           O
ATOM     22  N   VAL    17      24.110  33.800  39.510  1.00  0.00           N
ATOM     23  HN  VAL    17      24.520  33.040  39.030  1.00  0.00           H
ATOM     24  CA  VAL    17      23.030  33.430  40.390  1.00  0.00           C
ATOM     25  HA  VAL    17      22.330  34.200  40.650  1.00  0.00           H
ATOM     26  CB  VAL    17      22.390  32.100  40.110  1.00  0.00           C
ATOM     27  HB  VAL    17      23.110  31.250  40.160  1.00  0.00           H
ATOM     28  CG1 VAL    17      21.290  31.850  41.230  1.00  0.00           C
ATOM     29 1HG1 VAL    17      20.900  30.810  41.150  1.00  0.00           H
ATOM     30 2HG1 VAL    17      21.720  32.000  42.250  1.00  0.00           H
ATOM     31 3HG1 VAL    17      20.500  32.620  41.070  1.00  0.00           H
ATOM     32  CG2 VAL    17      21.780  32.350  38.720  1.00  0.00           C
ATOM     33 1HG2 VAL    17      21.120  31.480  38.520  1.00  0.00           H
ATOM     34 2HG2 VAL    17      21.090  33.220  38.620  1.00  0.00           H
ATOM     35 3HG2 VAL    17      22.590  32.280  37.960  1.00  0.00           H
ATOM     36  C   VAL    17      23.870  33.210  41.740  1.00  0.00           C
ATOM     37  O   VAL    17      24.770  32.380  41.750  1.00  0.00           O
ATOM     38  N   GLY    18      23.500  33.840  42.850  1.00  0.00           N
ATOM     39  HN  GLY    18      22.600  34.270  42.830  1.00  0.00           H
ATOM     40  CA  GLY    18      24.260  33.950  44.040  1.00  0.00           C
ATOM     41  HA1 GLY    18      23.660  34.570  44.680  1.00  0.00           H
ATOM     42  HA2 GLY    18      24.540  32.930  44.260  1.00  0.00           H
ATOM     43  C   GLY    18      25.580  34.840  43.780  1.00  0.00           C
ATOM     44  O   GLY    18      25.490  35.930  43.150  1.00  0.00           O
ATOM     45  N   GLY    19      26.770  34.200  44.110  1.00  0.00           N
ATOM     46  HN  GLY    19      26.640  33.260  44.430  1.00  0.00           H
ATOM     47  CA  GLY    19      28.130  34.820  44.040  1.00  0.00           C
ATOM     48  HA1 GLY    19      28.720  34.120  44.610  1.00  0.00           H
ATOM     49  HA2 GLY    19      28.280  34.910  42.970  1.00  0.00           H
ATOM     50  C   GLY    19      28.360  36.250  44.620  1.00  0.00           C
ATOM     51  O   GLY    19      27.640  36.770  45.450  1.00  0.00           O
ATOM     52  N   GLN    20      29.380  37.030  44.080  1.00  0.00           N
ATOM     53  HN  GLN    20      29.910  36.810  43.260  1.00  0.00           H
ATOM     54  CA  GLN    20      29.760  38.180  44.830  1.00  0.00           C
ATOM     55  HA  GLN    20      29.000  38.650  45.440  1.00  0.00           H
ATOM     56  CB  GLN    20      30.860  37.710  45.950  1.00  0.00           C
ATOM     57  HB1 GLN    20      31.110  38.530  46.670  1.00  0.00           H
ATOM     58  HB2 GLN    20      30.210  36.920  46.390  1.00  0.00           H
ATOM     59  CG  GLN    20      32.150  37.110  45.320  1.00  0.00           C
ATOM     60  HG1 GLN    20      31.860  36.380  44.540  1.00  0.00           H
ATOM     61  HG2 GLN    20      32.880  37.800  44.840  1.00  0.00           H
ATOM     62  CD  GLN    20      32.960  36.420  46.450  1.00  0.00           C
ATOM     63  OE1 GLN    20      32.830  35.260  46.640  1.00  0.00           O
ATOM     64  NE2 GLN    20      33.780  37.080  47.190  1.00  0.00           N
ATOM     65 1HE2 GLN    20      34.000  38.050  46.990  1.00  0.00           H
ATOM     66 2HE2 GLN    20      34.250  36.470  47.830  1.00  0.00           H
ATOM     67  C   GLN    20      30.330  39.300  44.040  1.00  0.00           C
ATOM     68  O   GLN    20      31.080  39.000  43.120  1.00  0.00           O
ATOM     69  N   GLU    21      30.020  40.550  44.440  1.00  0.00           N
ATOM     70  HN  GLU    21      29.620  40.470  45.340  1.00  0.00           H
ATOM     71  CA  GLU    21      30.570  41.790  43.850  1.00  0.00           C
ATOM     72  HA  GLU    21      30.050  41.830  42.900  1.00  0.00           H
ATOM     73  CB  GLU    21      30.070  43.090  44.600  1.00  0.00           C
ATOM     74  HB1 GLU    21      29.990  43.000  45.710  1.00  0.00           H
ATOM     75  HB2 GLU    21      30.770  43.910  44.360  1.00  0.00           H
ATOM     76  CG  GLU    21      28.660  43.670  44.200  1.00  0.00           C
ATOM     77  HG1 GLU    21      28.840  44.200  43.240  1.00  0.00           H
ATOM     78  HG2 GLU    21      27.870  42.890  44.230  1.00  0.00           H
ATOM     79  CD  GLU    21      28.110  44.750  45.190  1.00  0.00           C
ATOM     80  OE1 GLU    21      27.210  44.450  46.050  1.00  0.00           O
ATOM     81  OE2 GLU    21      28.650  45.910  45.110  1.00  0.00           O
ATOM     82  C   GLU    21      32.080  41.870  43.630  1.00  0.00           C
ATOM     83  O   GLU    21      32.730  41.740  44.620  1.00  0.00           O
ATOM     84  N   CYS    22      32.630  42.090  42.430  1.00  0.00           N
ATOM     85  HN  CYS    22      32.100  42.320  41.620  1.00  0.00           H
ATOM     86  CA  CYS    22      34.020  42.520  42.390  1.00  0.00           C
ATOM     87  HA  CYS    22      34.620  41.870  43.020  1.00  0.00           H
ATOM     88  CB  CYS    22      34.540  42.590  40.950  1.00  0.00           C
ATOM     89  HB1 CYS    22      34.220  43.420  40.260  1.00  0.00           H
ATOM     90  HB2 CYS    22      35.650  42.700  40.980  1.00  0.00           H
ATOM     91  SG  CYS    22      34.210  41.060  40.080  1.00  0.00           S
ATOM     92  C   CYS    22      34.180  44.010  42.920  1.00  0.00           C
ATOM     93  O   CYS    22      33.220  44.770  42.880  1.00  0.00           O
ATOM     94  N   LYS    23      35.300  44.380  43.520  1.00  0.00           N
ATOM     95  HN  LYS    23      35.900  43.700  43.930  1.00  0.00           H
ATOM     96  CA  LYS    23      35.650  45.740  43.810  1.00  0.00           C
ATOM     97  HA  LYS    23      34.720  46.270  43.910  1.00  0.00           H
ATOM     98  CB  LYS    23      36.410  45.980  45.030  1.00  0.00           C
ATOM     99  HB1 LYS    23      37.170  45.160  45.020  1.00  0.00           H
ATOM    100  HB2 LYS    23      36.960  46.940  45.080  1.00  0.00           H
ATOM    101  CG  LYS    23      35.490  45.840  46.340  1.00  0.00           C
ATOM    102  HG1 LYS    23      34.960  44.860  46.300  1.00  0.00           H
ATOM    103  HG2 LYS    23      36.100  45.810  47.270  1.00  0.00           H
ATOM    104  CD  LYS    23      34.570  47.070  46.530  1.00  0.00           C
ATOM    105  HD1 LYS    23      35.200  47.980  46.500  1.00  0.00           H
ATOM    106  HD2 LYS    23      33.800  47.050  45.740  1.00  0.00           H
ATOM    107  CE  LYS    23      33.780  47.070  47.850  1.00  0.00           C
ATOM    108  HE1 LYS    23      34.450  47.090  48.720  1.00  0.00           H
ATOM    109  HE2 LYS    23      33.150  47.980  47.780  1.00  0.00           H
ATOM    110  NZ  LYS    23      32.830  45.920  47.980  1.00  0.00           N
ATOM    111  HZ1 LYS    23      32.600  45.940  49.000  1.00  0.00           H
ATOM    112  HZ2 LYS    23      31.960  46.070  47.450  1.00  0.00           H
ATOM    113  HZ3 LYS    23      33.280  45.020  47.720  1.00  0.00           H
ATOM    114  C   LYS    23      36.370  46.240  42.530  1.00  0.00           C
ATOM    115  O   LYS    23      36.640  45.550  41.570  1.00  0.00           O
ATOM    116  N   ASP    24      36.600  47.560  42.490  1.00  0.00           N
ATOM    117  HN  ASP    24      36.270  48.100  43.260  1.00  0.00           H
ATOM    118  CA  ASP    24      37.490  48.250  41.580  1.00  0.00           C
ATOM    119  HA  ASP    24      36.930  48.160  40.660  1.00  0.00           H
ATOM    120  CB  ASP    24      37.530  49.800  41.960  1.00  0.00           C
ATOM    121  HB1 ASP    24      37.700  50.010  43.030  1.00  0.00           H
ATOM    122  HB2 ASP    24      38.260  50.420  41.380  1.00  0.00           H
ATOM    123  CG  ASP    24      36.180  50.370  41.680  1.00  0.00           C
ATOM    124  OD1 ASP    24      35.740  51.170  42.540  1.00  0.00           O
ATOM    125  OD2 ASP    24      35.540  50.050  40.620  1.00  0.00           O
ATOM    126  C   ASP    24      38.880  47.700  41.400  1.00  0.00           C
ATOM    127  O   ASP    24      39.600  47.640  42.390  1.00  0.00           O
ATOM    128  N   GLY    25      39.250  47.280  40.220  1.00  0.00           N
ATOM    129  HN  GLY    25      38.630  47.450  39.460  1.00  0.00           H
ATOM    130  CA  GLY    25      40.580  46.700  39.960  1.00  0.00           C
ATOM    131  HA1 GLY    25      40.810  46.950  38.930  1.00  0.00           H
ATOM    132  HA2 GLY    25      41.320  47.140  40.600  1.00  0.00           H
ATOM    133  C   GLY    25      40.660  45.260  40.160  1.00  0.00           C
ATOM    134  O   GLY    25      41.730  44.720  40.080  1.00  0.00           O
ATOM    135  N   GLU    26      39.610  44.560  40.550  1.00  0.00           N
ATOM    136  HN  GLU    26      38.690  44.950  40.540  1.00  0.00           H
ATOM    137  CA  GLU    26      39.560  43.230  41.100  1.00  0.00           C
ATOM    138  HA  GLU    26      40.570  43.040  41.390  1.00  0.00           H
ATOM    139  CB  GLU    26      38.640  43.080  42.360  1.00  0.00           C
ATOM    140  HB1 GLU    26      39.160  43.660  43.150  1.00  0.00           H
ATOM    141  HB2 GLU    26      37.600  43.370  42.100  1.00  0.00           H
ATOM    142  CG  GLU    26      38.640  41.600  42.830  1.00  0.00           C
ATOM    143  HG1 GLU    26      37.960  41.050  42.150  1.00  0.00           H
ATOM    144  HG2 GLU    26      39.680  41.210  42.810  1.00  0.00           H
ATOM    145  CD  GLU    26      37.960  41.520  44.200  1.00  0.00           C
ATOM    146  OE1 GLU    26      36.850  42.120  44.360  1.00  0.00           O
ATOM    147  OE2 GLU    26      38.410  40.850  45.160  1.00  0.00           O
ATOM    148  C   GLU    26      39.090  42.260  40.000  1.00  0.00           C
ATOM    149  O   GLU    26      39.480  41.090  39.940  1.00  0.00           O
ATOM    150  N   CYS    27      38.380  42.780  39.020  1.00  0.00           N
ATOM    151  HN  CYS    27      37.910  43.650  39.160  1.00  0.00           H
ATOM    152  CA  CYS    27      37.880  42.150  37.810  1.00  0.00           C
ATOM    153  HA  CYS    27      38.480  41.260  37.720  1.00  0.00           H
ATOM    154  CB  CYS    27      36.430  41.670  37.990  1.00  0.00           C
ATOM    155  HB1 CYS    27      35.910  42.630  38.200  1.00  0.00           H
ATOM    156  HB2 CYS    27      36.190  41.150  37.030  1.00  0.00           H
ATOM    157  SG  CYS    27      36.030  40.520  39.380  1.00  0.00           S
ATOM    158  C   CYS    27      38.130  42.970  36.510  1.00  0.00           C
ATOM    159  O   CYS    27      37.160  43.210  35.690  1.00  0.00           O
ATOM    160  N   PRO    28      39.310  43.530  36.250  1.00  0.00           N
ATOM    161  CD  PRO    28      40.610  43.120  36.820  1.00  0.00           C
ATOM    162  HD1 PRO    28      40.810  42.070  36.510  1.00  0.00           H
ATOM    163  HD2 PRO    28      40.500  43.160  37.930  1.00  0.00           H
ATOM    164  CA  PRO    28      39.460  44.650  35.300  1.00  0.00           C
ATOM    165  HA  PRO    28      38.780  45.460  35.520  1.00  0.00           H
ATOM    166  CB  PRO    28      40.760  45.210  35.790  1.00  0.00           C
ATOM    167  HB1 PRO    28      41.300  45.740  34.980  1.00  0.00           H
ATOM    168  HB2 PRO    28      40.480  45.910  36.610  1.00  0.00           H
ATOM    169  CG  PRO    28      41.650  44.090  36.330  1.00  0.00           C
ATOM    170  HG1 PRO    28      42.060  43.570  35.430  1.00  0.00           H
ATOM    171  HG2 PRO    28      42.450  44.380  37.030  1.00  0.00           H
ATOM    172  C   PRO    28      39.530  44.150  33.880  1.00  0.00           C
ATOM    173  O   PRO    28      39.400  44.980  33.020  1.00  0.00           O
ATOM    174  N   TRP    29      39.820  42.830  33.640  1.00  0.00           N
ATOM    175  HN  TRP    29      39.820  42.180  34.400  1.00  0.00           H
ATOM    176  CA  TRP    29      39.920  42.210  32.340  1.00  0.00           C
ATOM    177  HA  TRP    29      40.590  42.790  31.730  1.00  0.00           H
ATOM    178  CB  TRP    29      40.590  40.750  32.450  1.00  0.00           C
ATOM    179  HB1 TRP    29      40.470  40.140  31.530  1.00  0.00           H
ATOM    180  HB2 TRP    29      41.690  40.920  32.510  1.00  0.00           H
ATOM    181  CG  TRP    29      40.190  40.020  33.700  1.00  0.00           C
ATOM    182  CD1 TRP    29      38.920  39.690  34.010  1.00  0.00           C
ATOM    183  HD1 TRP    29      38.070  39.850  33.360  1.00  0.00           H
ATOM    184  NE1 TRP    29      38.890  39.110  35.200  1.00  0.00           N
ATOM    185  HE1 TRP    29      38.390  38.330  35.540  1.00  0.00           H
ATOM    186  CE2 TRP    29      40.090  39.290  35.890  1.00  0.00           C
ATOM    187  CD2 TRP    29      40.960  39.910  34.890  1.00  0.00           C
ATOM    188  CE3 TRP    29      42.290  40.180  35.280  1.00  0.00           C
ATOM    189  HE3 TRP    29      43.090  40.630  34.710  1.00  0.00           H
ATOM    190  CZ3 TRP    29      42.600  40.060  36.710  1.00  0.00           C
ATOM    191  HZ3 TRP    29      43.580  40.440  36.920  1.00  0.00           H
ATOM    192  CZ2 TRP    29      40.420  39.050  37.200  1.00  0.00           C
ATOM    193  HZ2 TRP    29      39.800  38.580  37.930  1.00  0.00           H
ATOM    194  CH2 TRP    29      41.750  39.450  37.610  1.00  0.00           C
ATOM    195  HH2 TRP    29      42.010  39.420  38.660  1.00  0.00           H
ATOM    196  C   TRP    29      38.550  42.090  31.580  1.00  0.00           C
ATOM    197  O   TRP    29      38.450  41.550  30.470  1.00  0.00           O
ATOM    198  N   GLN    30      37.500  42.600  32.190  1.00  0.00           N
ATOM    199  HN  GLN    30      37.630  43.220  32.960  1.00  0.00           H
ATOM    200  CA  GLN    30      36.070  42.410  31.830  1.00  0.00           C
ATOM    201  HA  GLN    30      35.860  41.390  31.540  1.00  0.00           H
ATOM    202  CB  GLN    30      35.160  42.730  33.010  1.00  0.00           C
ATOM    203  HB1 GLN    30      35.530  42.160  33.890  1.00  0.00           H
ATOM    204  HB2 GLN    30      35.330  43.760  33.380  1.00  0.00           H
ATOM    205  CG  GLN    30      33.650  42.520  33.010  1.00  0.00           C
ATOM    206  HG1 GLN    30      33.250  42.710  34.030  1.00  0.00           H
ATOM    207  HG2 GLN    30      33.150  43.190  32.280  1.00  0.00           H
ATOM    208  CD  GLN    30      33.280  41.080  32.790  1.00  0.00           C
ATOM    209  OE1 GLN    30      33.930  40.140  33.280  1.00  0.00           O
ATOM    210  NE2 GLN    30      32.410  40.890  31.780  1.00  0.00           N
ATOM    211 1HE2 GLN    30      32.200  41.590  31.100  1.00  0.00           H
ATOM    212 2HE2 GLN    30      32.160  39.950  31.540  1.00  0.00           H
ATOM    213  C   GLN    30      35.630  43.320  30.700  1.00  0.00           C
ATOM    214  O   GLN    30      36.050  44.490  30.700  1.00  0.00           O
ATOM    215  N   ALA    31      34.860  42.850  29.750  1.00  0.00           N
ATOM    216  HN  ALA    31      34.640  41.890  29.830  1.00  0.00           H
ATOM    217  CA  ALA    31      34.170  43.630  28.750  1.00  0.00           C
ATOM    218  HA  ALA    31      34.150  44.690  28.930  1.00  0.00           H
ATOM    219  CB  ALA    31      34.890  43.490  27.370  1.00  0.00           C
ATOM    220  HB1 ALA    31      35.950  43.780  27.500  1.00  0.00           H
ATOM    221  HB2 ALA    31      34.860  42.500  26.860  1.00  0.00           H
ATOM    222  HB3 ALA    31      34.530  44.270  26.650  1.00  0.00           H
ATOM    223  C   ALA    31      32.790  42.990  28.650  1.00  0.00           C
ATOM    224  O   ALA    31      32.530  41.780  28.800  1.00  0.00           O
ATOM    225  N   LEU    32      31.810  43.810  28.290  1.00  0.00           N
ATOM    226  HN  LEU    32      31.920  44.800  28.310  1.00  0.00           H
ATOM    227  CA  LEU    32      30.440  43.350  28.020  1.00  0.00           C
ATOM    228  HA  LEU    32      30.420  42.320  28.340  1.00  0.00           H
ATOM    229  CB  LEU    32      29.400  44.190  28.790  1.00  0.00           C
ATOM    230  HB1 LEU    32      29.820  44.250  29.820  1.00  0.00           H
ATOM    231  HB2 LEU    32      29.460  45.260  28.510  1.00  0.00           H
ATOM    232  CG  LEU    32      27.880  43.840  28.840  1.00  0.00           C
ATOM    233  HG  LEU    32      27.480  43.820  27.810  1.00  0.00           H
ATOM    234  CD1 LEU    32      27.750  42.370  29.400  1.00  0.00           C
ATOM    235 1HD1 LEU    32      27.870  41.600  28.610  1.00  0.00           H
ATOM    236 2HD1 LEU    32      28.320  42.100  30.310  1.00  0.00           H
ATOM    237 3HD1 LEU    32      26.690  42.330  29.750  1.00  0.00           H
ATOM    238  CD2 LEU    32      26.970  44.950  29.520  1.00  0.00           C
ATOM    239 1HD2 LEU    32      27.130  45.890  28.940  1.00  0.00           H
ATOM    240 2HD2 LEU    32      25.890  44.690  29.480  1.00  0.00           H
ATOM    241 3HD2 LEU    32      27.210  45.100  30.590  1.00  0.00           H
ATOM    242  C   LEU    32      30.230  43.560  26.470  1.00  0.00           C
ATOM    243  O   LEU    32      30.640  44.500  25.860  1.00  0.00           O
ATOM    244  N   LEU    33      29.590  42.610  25.770  1.00  0.00           N
ATOM    245  HN  LEU    33      29.150  41.840  26.230  1.00  0.00           H
ATOM    246  CA  LEU    33      29.080  42.750  24.440  1.00  0.00           C
ATOM    247  HA  LEU    33      29.680  43.480  23.910  1.00  0.00           H
ATOM    248  CB  LEU    33      29.110  41.400  23.620  1.00  0.00           C
ATOM    249  HB1 LEU    33      28.990  40.530  24.320  1.00  0.00           H
ATOM    250  HB2 LEU    33      28.340  41.340  22.830  1.00  0.00           H
ATOM    251  CG  LEU    33      30.450  41.140  22.780  1.00  0.00           C
ATOM    252  HG  LEU    33      30.460  41.820  21.890  1.00  0.00           H
ATOM    253  CD1 LEU    33      31.690  41.330  23.640  1.00  0.00           C
ATOM    254 1HD1 LEU    33      31.670  40.640  24.510  1.00  0.00           H
ATOM    255 2HD1 LEU    33      32.540  41.100  22.960  1.00  0.00           H
ATOM    256 3HD1 LEU    33      31.720  42.390  23.960  1.00  0.00           H
ATOM    257  CD2 LEU    33      30.420  39.700  22.230  1.00  0.00           C
ATOM    258 1HD2 LEU    33      31.390  39.360  21.780  1.00  0.00           H
ATOM    259 2HD2 LEU    33      30.270  38.990  23.080  1.00  0.00           H
ATOM    260 3HD2 LEU    33      29.590  39.440  21.550  1.00  0.00           H
ATOM    261  C   LEU    33      27.630  43.250  24.450  1.00  0.00           C
ATOM    262  O   LEU    33      26.790  42.730  25.200  1.00  0.00           O
ATOM    263  N   ILE    34      27.160  44.210  23.670  1.00  0.00           N
ATOM    264  HN  ILE    34      27.810  44.630  23.040  1.00  0.00           H
ATOM    265  CA  ILE    34      25.900  44.890  23.870  1.00  0.00           C
ATOM    266  HA  ILE    34      25.360  44.190  24.480  1.00  0.00           H
ATOM    267  CB  ILE    34      25.900  46.250  24.630  1.00  0.00           C
ATOM    268  HB  ILE    34      24.860  46.600  24.830  1.00  0.00           H
ATOM    269  CG2 ILE    34      26.480  45.930  26.070  1.00  0.00           C
ATOM    270 1HG2 ILE    34      26.390  46.870  26.670  1.00  0.00           H
ATOM    271 2HG2 ILE    34      25.850  45.130  26.520  1.00  0.00           H
ATOM    272 3HG2 ILE    34      27.520  45.580  25.940  1.00  0.00           H
ATOM    273  CG1 ILE    34      26.670  47.420  23.890  1.00  0.00           C
ATOM    274 1HG1 ILE    34      27.760  47.200  23.950  1.00  0.00           H
ATOM    275 2HG1 ILE    34      26.380  47.540  22.820  1.00  0.00           H
ATOM    276  CD  ILE    34      26.560  48.800  24.450  1.00  0.00           C
ATOM    277  HD1 ILE    34      25.510  49.190  24.430  1.00  0.00           H
ATOM    278  HD2 ILE    34      26.890  48.880  25.500  1.00  0.00           H
ATOM    279  HD3 ILE    34      27.020  49.470  23.690  1.00  0.00           H
ATOM    280  C   ILE    34      25.110  45.110  22.530  1.00  0.00           C
ATOM    281  O   ILE    34      25.710  45.060  21.470  1.00  0.00           O
ATOM    282  N   ASN    35      23.760  45.190  22.620  1.00  0.00           N
ATOM    283  HN  ASN    35      23.320  44.990  23.490  1.00  0.00           H
ATOM    284  CA  ASN    35      23.010  45.080  21.380  1.00  0.00           C
ATOM    285  HA  ASN    35      23.620  44.750  20.560  1.00  0.00           H
ATOM    286  CB  ASN    35      21.790  44.040  21.460  1.00  0.00           C
ATOM    287  HB1 ASN    35      21.160  43.970  20.550  1.00  0.00           H
ATOM    288  HB2 ASN    35      22.110  42.980  21.460  1.00  0.00           H
ATOM    289  CG  ASN    35      20.850  44.270  22.640  1.00  0.00           C
ATOM    290  OD1 ASN    35      20.730  45.320  23.240  1.00  0.00           O
ATOM    291  ND2 ASN    35      20.080  43.250  23.110  1.00  0.00           N
ATOM    292 1HD2 ASN    35      20.250  42.360  22.680  1.00  0.00           H
ATOM    293 2HD2 ASN    35      19.490  43.320  23.920  1.00  0.00           H
ATOM    294  C   ASN    35      22.560  46.460  20.980  1.00  0.00           C
ATOM    295  O   ASN    35      23.030  47.500  21.520  1.00  0.00           O
ATOM    296  N   GLU    36      21.680  46.580  19.960  1.00  0.00           N
ATOM    297  HN  GLU    36      21.370  45.830  19.370  1.00  0.00           H
ATOM    298  CA  GLU    36      21.280  47.860  19.440  1.00  0.00           C
ATOM    299  HA  GLU    36      22.130  48.520  19.350  1.00  0.00           H
ATOM    300  CB  GLU    36      20.730  47.600  18.030  1.00  0.00           C
ATOM    301  HB1 GLU    36      20.560  48.650  17.690  1.00  0.00           H
ATOM    302  HB2 GLU    36      21.460  47.160  17.330  1.00  0.00           H
ATOM    303  CG  GLU    36      19.420  46.870  17.890  1.00  0.00           C
ATOM    304  HG1 GLU    36      19.600  45.850  18.310  1.00  0.00           H
ATOM    305  HG2 GLU    36      18.650  47.370  18.540  1.00  0.00           H
ATOM    306  CD  GLU    36      19.040  46.980  16.460  1.00  0.00           C
ATOM    307  OE1 GLU    36      19.710  46.370  15.650  1.00  0.00           O
ATOM    308  OE2 GLU    36      18.140  47.770  16.060  1.00  0.00           O
ATOM    309  C   GLU    36      20.280  48.610  20.350  1.00  0.00           C
ATOM    310  O   GLU    36      20.220  49.840  20.410  1.00  0.00           O
ATOM    311  N   GLU    37      19.670  47.910  21.240  1.00  0.00           N
ATOM    312  HN  GLU    37      19.780  46.910  21.310  1.00  0.00           H
ATOM    313  CA  GLU    37      18.900  48.540  22.290  1.00  0.00           C
ATOM    314  HA  GLU    37      18.470  49.490  22.000  1.00  0.00           H
ATOM    315  CB  GLU    37      17.820  47.580  22.650  1.00  0.00           C
ATOM    316  HB1 GLU    37      18.310  46.620  22.920  1.00  0.00           H
ATOM    317  HB2 GLU    37      17.220  47.960  23.510  1.00  0.00           H
ATOM    318  CG  GLU    37      16.880  47.340  21.380  1.00  0.00           C
ATOM    319  HG1 GLU    37      17.420  46.710  20.640  1.00  0.00           H
ATOM    320  HG2 GLU    37      16.070  46.680  21.760  1.00  0.00           H
ATOM    321  CD  GLU    37      16.360  48.610  20.790  1.00  0.00           C
ATOM    322  OE1 GLU    37      16.300  49.650  21.460  1.00  0.00           O
ATOM    323  OE2 GLU    37      16.070  48.540  19.560  1.00  0.00           O
ATOM    324  C   GLU    37      19.780  48.840  23.510  1.00  0.00           C
ATOM    325  O   GLU    37      19.270  49.330  24.490  1.00  0.00           O
ATOM    326  N   ASN    38      21.100  48.540  23.430  1.00  0.00           N
ATOM    327  HN  ASN    38      21.460  48.150  22.600  1.00  0.00           H
ATOM    328  CA  ASN    38      22.150  48.820  24.380  1.00  0.00           C
ATOM    329  HA  ASN    38      22.980  48.500  23.760  1.00  0.00           H
ATOM    330  CB  ASN    38      22.430  50.310  24.620  1.00  0.00           C
ATOM    331  HB1 ASN    38      21.650  50.710  25.300  1.00  0.00           H
ATOM    332  HB2 ASN    38      23.420  50.580  25.040  1.00  0.00           H
ATOM    333  CG  ASN    38      22.340  51.050  23.280  1.00  0.00           C
ATOM    334  OD1 ASN    38      23.210  51.000  22.400  1.00  0.00           O
ATOM    335  ND2 ASN    38      21.300  51.970  23.170  1.00  0.00           N
ATOM    336 1HD2 ASN    38      20.630  52.030  23.920  1.00  0.00           H
ATOM    337 2HD2 ASN    38      21.190  52.370  22.270  1.00  0.00           H
ATOM    338  C   ASN    38      22.320  47.890  25.570  1.00  0.00           C
ATOM    339  O   ASN    38      22.840  48.320  26.600  1.00  0.00           O
ATOM    340  N   GLU    39      21.770  46.650  25.400  1.00  0.00           N
ATOM    341  HN  GLU    39      21.290  46.390  24.570  1.00  0.00           H
ATOM    342  CA  GLU    39      21.550  45.710  26.470  1.00  0.00           C
ATOM    343  HA  GLU    39      21.620  46.230  27.410  1.00  0.00           H
ATOM    344  CB  GLU    39      20.080  45.170  26.460  1.00  0.00           C
ATOM    345  HB1 GLU    39      19.890  44.540  25.560  1.00  0.00           H
ATOM    346  HB2 GLU    39      19.820  44.560  27.340  1.00  0.00           H
ATOM    347  CG  GLU    39      18.980  46.240  26.390  1.00  0.00           C
ATOM    348  HG1 GLU    39      19.330  47.020  27.110  1.00  0.00           H
ATOM    349  HG2 GLU    39      18.870  46.560  25.330  1.00  0.00           H
ATOM    350  CD  GLU    39      17.630  45.650  26.720  1.00  0.00           C
ATOM    351  OE1 GLU    39      17.270  44.550  26.230  1.00  0.00           O
ATOM    352  OE2 GLU    39      16.900  46.260  27.630  1.00  0.00           O
ATOM    353  C   GLU    39      22.470  44.560  26.310  1.00  0.00           C
ATOM    354  O   GLU    39      22.700  44.050  25.210  1.00  0.00           O
ATOM    355  N   GLY    40      23.120  44.100  27.400  1.00  0.00           N
ATOM    356  HN  GLY    40      23.020  44.500  28.310  1.00  0.00           H
ATOM    357  CA  GLY    40      24.200  43.190  27.370  1.00  0.00           C
ATOM    358  HA1 GLY    40      24.790  43.320  26.480  1.00  0.00           H
ATOM    359  HA2 GLY    40      24.740  43.320  28.300  1.00  0.00           H
ATOM    360  C   GLY    40      23.780  41.720  27.280  1.00  0.00           C
ATOM    361  O   GLY    40      22.930  41.290  28.070  1.00  0.00           O
ATOM    362  N   PHE    41      24.380  40.890  26.380  1.00  0.00           N
ATOM    363  HN  PHE    41      25.080  41.320  25.810  1.00  0.00           H
ATOM    364  CA  PHE    41      23.950  39.490  26.070  1.00  0.00           C
ATOM    365  HA  PHE    41      23.200  39.150  26.770  1.00  0.00           H
ATOM    366  CB  PHE    41      23.280  39.360  24.670  1.00  0.00           C
ATOM    367  HB1 PHE    41      23.050  38.320  24.380  1.00  0.00           H
ATOM    368  HB2 PHE    41      22.330  39.930  24.670  1.00  0.00           H
ATOM    369  CG  PHE    41      24.210  39.890  23.580  1.00  0.00           C
ATOM    370  CD1 PHE    41      25.330  39.060  23.230  1.00  0.00           C
ATOM    371  HD1 PHE    41      25.370  38.050  23.600  1.00  0.00           H
ATOM    372  CE1 PHE    41      26.190  39.520  22.190  1.00  0.00           C
ATOM    373  HE1 PHE    41      27.100  38.980  21.970  1.00  0.00           H
ATOM    374  CZ  PHE    41      25.950  40.710  21.560  1.00  0.00           C
ATOM    375  HZ  PHE    41      26.680  41.110  20.880  1.00  0.00           H
ATOM    376  CD2 PHE    41      24.040  41.090  22.960  1.00  0.00           C
ATOM    377  HD2 PHE    41      23.180  41.700  23.190  1.00  0.00           H
ATOM    378  CE2 PHE    41      24.940  41.550  22.000  1.00  0.00           C
ATOM    379  HE2 PHE    41      24.790  42.530  21.550  1.00  0.00           H
ATOM    380  C   PHE    41      25.050  38.450  26.300  1.00  0.00           C
ATOM    381  O   PHE    41      24.750  37.300  26.600  1.00  0.00           O
ATOM    382  N   CYS    42      26.320  38.850  26.190  1.00  0.00           N
ATOM    383  HN  CYS    42      26.540  39.770  25.910  1.00  0.00           H
ATOM    384  CA  CYS    42      27.500  38.040  26.420  1.00  0.00           C
ATOM    385  HA  CYS    42      27.290  37.280  27.160  1.00  0.00           H
ATOM    386  CB  CYS    42      28.080  37.450  25.110  1.00  0.00           C
ATOM    387  HB1 CYS    42      28.110  38.210  24.310  1.00  0.00           H
ATOM    388  HB2 CYS    42      29.110  37.070  25.330  1.00  0.00           H
ATOM    389  SG  CYS    42      27.160  35.960  24.620  1.00  0.00           S
ATOM    390  C   CYS    42      28.620  38.960  26.910  1.00  0.00           C
ATOM    391  O   CYS    42      28.540  40.190  26.780  1.00  0.00           O
ATOM    392  N   GLY    43      29.570  38.380  27.660  1.00  0.00           N
ATOM    393  HN  GLY    43      29.600  37.400  27.880  1.00  0.00           H
ATOM    394  CA  GLY    43      30.760  39.110  27.980  1.00  0.00           C
ATOM    395  HA1 GLY    43      30.460  40.110  28.220  1.00  0.00           H
ATOM    396  HA2 GLY    43      31.180  38.710  28.890  1.00  0.00           H
ATOM    397  C   GLY    43      31.840  38.990  26.950  1.00  0.00           C
ATOM    398  O   GLY    43      31.640  38.290  25.960  1.00  0.00           O
ATOM    399  N   GLY    44      32.990  39.550  27.200  1.00  0.00           N
ATOM    400  HN  GLY    44      33.050  40.110  28.020  1.00  0.00           H
ATOM    401  CA  GLY    44      34.260  39.110  26.580  1.00  0.00           C
ATOM    402  HA1 GLY    44      34.200  38.090  26.220  1.00  0.00           H
ATOM    403  HA2 GLY    44      34.470  39.780  25.760  1.00  0.00           H
ATOM    404  C   GLY    44      35.360  39.190  27.530  1.00  0.00           C
ATOM    405  O   GLY    44      35.030  39.190  28.680  1.00  0.00           O
ATOM    406  N   THR    45      36.580  39.110  27.030  1.00  0.00           N
ATOM    407  HN  THR    45      36.750  38.990  26.060  1.00  0.00           H
ATOM    408  CA  THR    45      37.760  39.260  27.910  1.00  0.00           C
ATOM    409  HA  THR    45      37.500  39.830  28.780  1.00  0.00           H
ATOM    410  CB  THR    45      38.520  37.980  28.300  1.00  0.00           C
ATOM    411  HB  THR    45      39.110  37.640  27.430  1.00  0.00           H
ATOM    412  OG1 THR    45      37.710  36.940  28.840  1.00  0.00           O
ATOM    413  HG1 THR    45      37.230  36.590  28.070  1.00  0.00           H
ATOM    414  CG2 THR    45      39.520  38.270  29.420  1.00  0.00           C
ATOM    415 1HG2 THR    45      40.270  39.020  29.100  1.00  0.00           H
ATOM    416 2HG2 THR    45      39.050  38.690  30.340  1.00  0.00           H
ATOM    417 3HG2 THR    45      39.910  37.290  29.760  1.00  0.00           H
ATOM    418  C   THR    45      38.640  40.300  27.110  1.00  0.00           C
ATOM    419  O   THR    45      38.830  40.170  25.910  1.00  0.00           O
ATOM    420  N   ILE    46      39.270  41.290  27.830  1.00  0.00           N
ATOM    421  HN  ILE    46      39.130  41.560  28.780  1.00  0.00           H
ATOM    422  CA  ILE    46      40.150  42.160  27.030  1.00  0.00           C
ATOM    423  HA  ILE    46      39.720  42.240  26.040  1.00  0.00           H
ATOM    424  CB  ILE    46      40.250  43.560  27.670  1.00  0.00           C
ATOM    425  HB  ILE    46      40.560  43.490  28.740  1.00  0.00           H
ATOM    426  CG2 ILE    46      41.230  44.450  26.880  1.00  0.00           C
ATOM    427 1HG2 ILE    46      42.300  44.180  26.980  1.00  0.00           H
ATOM    428 2HG2 ILE    46      41.000  44.400  25.790  1.00  0.00           H
ATOM    429 3HG2 ILE    46      41.130  45.510  27.180  1.00  0.00           H
ATOM    430  CG1 ILE    46      38.830  44.160  27.740  1.00  0.00           C
ATOM    431 1HG1 ILE    46      38.660  44.630  26.750  1.00  0.00           H
ATOM    432 2HG1 ILE    46      37.970  43.470  27.870  1.00  0.00           H
ATOM    433  CD  ILE    46      38.750  45.280  28.720  1.00  0.00           C
ATOM    434  HD1 ILE    46      39.360  45.030  29.620  1.00  0.00           H
ATOM    435  HD2 ILE    46      39.190  46.170  28.240  1.00  0.00           H
ATOM    436  HD3 ILE    46      37.710  45.500  29.010  1.00  0.00           H
ATOM    437  C   ILE    46      41.590  41.530  26.910  1.00  0.00           C
ATOM    438  O   ILE    46      42.300  41.310  27.910  1.00  0.00           O
ATOM    439  N   LEU    47      42.140  41.310  25.720  1.00  0.00           N
ATOM    440  HN  LEU    47      41.640  41.600  24.920  1.00  0.00           H
ATOM    441  CA  LEU    47      43.420  40.740  25.530  1.00  0.00           C
ATOM    442  HA  LEU    47      43.770  40.190  26.390  1.00  0.00           H
ATOM    443  CB  LEU    47      43.520  39.710  24.390  1.00  0.00           C
ATOM    444  HB1 LEU    47      43.310  40.200  23.410  1.00  0.00           H
ATOM    445  HB2 LEU    47      44.570  39.360  24.460  1.00  0.00           H
ATOM    446  CG  LEU    47      42.660  38.500  24.540  1.00  0.00           C
ATOM    447  HG  LEU    47      41.600  38.830  24.620  1.00  0.00           H
ATOM    448  CD1 LEU    47      42.730  37.750  23.240  1.00  0.00           C
ATOM    449 1HD1 LEU    47      42.350  38.470  22.480  1.00  0.00           H
ATOM    450 2HD1 LEU    47      43.760  37.420  22.980  1.00  0.00           H
ATOM    451 3HD1 LEU    47      41.980  36.920  23.270  1.00  0.00           H
ATOM    452  CD2 LEU    47      43.060  37.620  25.740  1.00  0.00           C
ATOM    453 1HD2 LEU    47      42.780  38.150  26.680  1.00  0.00           H
ATOM    454 2HD2 LEU    47      42.480  36.690  25.610  1.00  0.00           H
ATOM    455 3HD2 LEU    47      44.110  37.250  25.750  1.00  0.00           H
ATOM    456  C   LEU    47      44.460  41.820  25.200  1.00  0.00           C
ATOM    457  O   LEU    47      45.670  41.640  25.430  1.00  0.00           O
ATOM    458  N   SER    48      44.080  42.870  24.510  1.00  0.00           N
ATOM    459  HN  SER    48      43.130  43.050  24.290  1.00  0.00           H
ATOM    460  CA  SER    48      44.980  43.790  23.910  1.00  0.00           C
ATOM    461  HA  SER    48      45.460  44.250  24.760  1.00  0.00           H
ATOM    462  CB  SER    48      45.900  43.370  22.820  1.00  0.00           C
ATOM    463  HB1 SER    48      46.340  42.400  23.140  1.00  0.00           H
ATOM    464  HB2 SER    48      45.280  43.110  21.950  1.00  0.00           H
ATOM    465  OG  SER    48      46.880  44.380  22.600  1.00  0.00           O
ATOM    466  HG1 SER    48      47.340  44.120  21.790  1.00  0.00           H
ATOM    467  C   SER    48      44.100  44.940  23.410  1.00  0.00           C
ATOM    468  O   SER    48      42.900  44.850  23.550  1.00  0.00           O
ATOM    469  N   GLU    49      44.740  46.040  23.010  1.00  0.00           N
ATOM    470  HN  GLU    49      45.730  45.990  23.060  1.00  0.00           H
ATOM    471  CA  GLU    49      44.080  47.240  22.620  1.00  0.00           C
ATOM    472  HA  GLU    49      43.470  47.550  23.460  1.00  0.00           H
ATOM    473  CB  GLU    49      45.140  48.260  22.190  1.00  0.00           C
ATOM    474  HB1 GLU    49      45.890  47.880  21.460  1.00  0.00           H
ATOM    475  HB2 GLU    49      44.650  49.160  21.750  1.00  0.00           H
ATOM    476  CG  GLU    49      45.940  48.720  23.440  1.00  0.00           C
ATOM    477  HG1 GLU    49      45.250  49.170  24.160  1.00  0.00           H
ATOM    478  HG2 GLU    49      46.570  47.870  23.800  1.00  0.00           H
ATOM    479  CD  GLU    49      46.930  49.770  23.070  1.00  0.00           C
ATOM    480  OE1 GLU    49      48.130  49.390  23.110  1.00  0.00           O
ATOM    481  OE2 GLU    49      46.580  50.890  22.670  1.00  0.00           O
ATOM    482  C   GLU    49      43.030  47.230  21.520  1.00  0.00           C
ATOM    483  O   GLU    49      42.020  47.840  21.740  1.00  0.00           O
ATOM    484  N   PHE    50      43.310  46.490  20.410  1.00  0.00           N
ATOM    485  HN  PHE    50      44.170  46.060  20.220  1.00  0.00           H
ATOM    486  CA  PHE    50      42.290  46.200  19.380  1.00  0.00           C
ATOM    487  HA  PHE    50      41.580  47.010  19.350  1.00  0.00           H
ATOM    488  CB  PHE    50      42.880  46.320  17.970  1.00  0.00           C
ATOM    489  HB1 PHE    50      43.790  45.680  17.880  1.00  0.00           H
ATOM    490  HB2 PHE    50      42.180  45.870  17.240  1.00  0.00           H
ATOM    491  CG  PHE    50      43.130  47.700  17.690  1.00  0.00           C
ATOM    492  CD1 PHE    50      42.080  48.470  17.390  1.00  0.00           C
ATOM    493  HD1 PHE    50      41.070  48.090  17.490  1.00  0.00           H
ATOM    494  CE1 PHE    50      42.160  49.750  16.930  1.00  0.00           C
ATOM    495  HE1 PHE    50      41.280  50.260  16.560  1.00  0.00           H
ATOM    496  CZ  PHE    50      43.440  50.320  16.840  1.00  0.00           C
ATOM    497  HZ  PHE    50      43.540  51.320  16.440  1.00  0.00           H
ATOM    498  CD2 PHE    50      44.410  48.290  17.640  1.00  0.00           C
ATOM    499  HD2 PHE    50      45.340  47.780  17.800  1.00  0.00           H
ATOM    500  CE2 PHE    50      44.540  49.660  17.280  1.00  0.00           C
ATOM    501  HE2 PHE    50      45.470  50.170  17.150  1.00  0.00           H
ATOM    502  C   PHE    50      41.560  44.870  19.570  1.00  0.00           C
ATOM    503  O   PHE    50      40.660  44.590  18.770  1.00  0.00           O
ATOM    504  N   TYR    51      41.850  44.010  20.540  1.00  0.00           N
ATOM    505  HN  TYR    51      42.450  44.340  21.270  1.00  0.00           H
ATOM    506  CA  TYR    51      41.380  42.570  20.510  1.00  0.00           C
ATOM    507  HA  TYR    51      40.730  42.380  19.680  1.00  0.00           H
ATOM    508  CB  TYR    51      42.560  41.580  20.300  1.00  0.00           C
ATOM    509  HB1 TYR    51      43.300  41.620  21.130  1.00  0.00           H
ATOM    510  HB2 TYR    51      42.240  40.520  20.220  1.00  0.00           H
ATOM    511  CG  TYR    51      43.220  41.960  18.920  1.00  0.00           C
ATOM    512  CD1 TYR    51      42.600  41.370  17.790  1.00  0.00           C
ATOM    513  HD1 TYR    51      41.820  40.630  17.940  1.00  0.00           H
ATOM    514  CE1 TYR    51      43.060  41.610  16.490  1.00  0.00           C
ATOM    515  HE1 TYR    51      42.600  41.070  15.680  1.00  0.00           H
ATOM    516  CZ  TYR    51      44.100  42.580  16.290  1.00  0.00           C
ATOM    517  OH  TYR    51      44.580  42.840  15.030  1.00  0.00           O
ATOM    518  HH  TYR    51      44.360  42.120  14.440  1.00  0.00           H
ATOM    519  CD2 TYR    51      44.300  42.890  18.690  1.00  0.00           C
ATOM    520  HD2 TYR    51      44.710  43.380  19.560  1.00  0.00           H
ATOM    521  CE2 TYR    51      44.660  43.200  17.400  1.00  0.00           C
ATOM    522  HE2 TYR    51      45.540  43.800  17.240  1.00  0.00           H
ATOM    523  C   TYR    51      40.640  42.150  21.800  1.00  0.00           C
ATOM    524  O   TYR    51      41.100  42.300  22.890  1.00  0.00           O
ATOM    525  N   ILE    52      39.420  41.650  21.550  1.00  0.00           N
ATOM    526  HN  ILE    52      39.080  41.520  20.630  1.00  0.00           H
ATOM    527  CA  ILE    52      38.450  41.190  22.630  1.00  0.00           C
ATOM    528  HA  ILE    52      38.860  41.180  23.630  1.00  0.00           H
ATOM    529  CB  ILE    52      37.160  41.980  22.670  1.00  0.00           C
ATOM    530  HB  ILE    52      36.550  41.870  21.750  1.00  0.00           H
ATOM    531  CG2 ILE    52      36.220  41.510  23.840  1.00  0.00           C
ATOM    532 1HG2 ILE    52      36.870  41.590  24.750  1.00  0.00           H
ATOM    533 2HG2 ILE    52      35.300  42.130  23.870  1.00  0.00           H
ATOM    534 3HG2 ILE    52      35.860  40.460  23.770  1.00  0.00           H
ATOM    535  CG1 ILE    52      37.480  43.510  22.760  1.00  0.00           C
ATOM    536 1HG1 ILE    52      37.910  43.830  21.790  1.00  0.00           H
ATOM    537 2HG1 ILE    52      36.490  44.030  22.740  1.00  0.00           H
ATOM    538  CD  ILE    52      38.260  44.060  23.980  1.00  0.00           C
ATOM    539  HD1 ILE    52      39.190  43.490  24.200  1.00  0.00           H
ATOM    540  HD2 ILE    52      38.480  45.160  23.980  1.00  0.00           H
ATOM    541  HD3 ILE    52      37.640  43.860  24.870  1.00  0.00           H
ATOM    542  C   ILE    52      38.000  39.850  22.300  1.00  0.00           C
ATOM    543  O   ILE    52      37.410  39.600  21.210  1.00  0.00           O
ATOM    544  N   LEU    53      38.350  38.890  23.150  1.00  0.00           N
ATOM    545  HN  LEU    53      38.870  39.260  23.910  1.00  0.00           H
ATOM    546  CA  LEU    53      37.990  37.480  23.170  1.00  0.00           C
ATOM    547  HA  LEU    53      38.240  37.030  22.220  1.00  0.00           H
ATOM    548  CB  LEU    53      38.620  36.670  24.300  1.00  0.00           C
ATOM    549  HB1 LEU    53      39.690  36.980  24.380  1.00  0.00           H
ATOM    550  HB2 LEU    53      38.270  36.940  25.320  1.00  0.00           H
ATOM    551  CG  LEU    53      38.830  35.120  24.120  1.00  0.00           C
ATOM    552  HG  LEU    53      37.880  34.590  24.270  1.00  0.00           H
ATOM    553  CD1 LEU    53      39.360  34.740  22.740  1.00  0.00           C
ATOM    554 1HD1 LEU    53      38.560  34.890  21.980  1.00  0.00           H
ATOM    555 2HD1 LEU    53      40.260  35.320  22.460  1.00  0.00           H
ATOM    556 3HD1 LEU    53      39.660  33.680  22.790  1.00  0.00           H
ATOM    557  CD2 LEU    53      39.860  34.580  25.180  1.00  0.00           C
ATOM    558 1HD2 LEU    53      40.770  35.200  25.150  1.00  0.00           H
ATOM    559 2HD2 LEU    53      39.420  34.740  26.190  1.00  0.00           H
ATOM    560 3HD2 LEU    53      40.180  33.520  25.050  1.00  0.00           H
ATOM    561  C   LEU    53      36.460  37.340  23.440  1.00  0.00           C
ATOM    562  O   LEU    53      35.840  38.160  24.160  1.00  0.00           O
ATOM    563  N   THR    54      35.840  36.430  22.660  1.00  0.00           N
ATOM    564  HN  THR    54      36.300  35.880  21.960  1.00  0.00           H
ATOM    565  CA  THR    54      34.490  36.100  22.890  1.00  0.00           C
ATOM    566  HA  THR    54      34.290  36.050  23.940  1.00  0.00           H
ATOM    567  CB  THR    54      33.500  37.100  22.340  1.00  0.00           C
ATOM    568  HB  THR    54      33.870  38.090  22.690  1.00  0.00           H
ATOM    569  OG1 THR    54      32.170  36.960  22.760  1.00  0.00           O
ATOM    570  HG1 THR    54      32.160  37.240  23.670  1.00  0.00           H
ATOM    571  CG2 THR    54      33.620  37.110  20.880  1.00  0.00           C
ATOM    572 1HG2 THR    54      34.650  37.020  20.490  1.00  0.00           H
ATOM    573 2HG2 THR    54      32.940  36.420  20.340  1.00  0.00           H
ATOM    574 3HG2 THR    54      33.160  38.070  20.570  1.00  0.00           H
ATOM    575  C   THR    54      34.120  34.590  22.450  1.00  0.00           C
ATOM    576  O   THR    54      34.890  33.670  22.470  1.00  0.00           O
ATOM    577  N   ALA    55      32.830  34.310  22.170  1.00  0.00           N
ATOM    578  HN  ALA    55      32.130  35.000  22.060  1.00  0.00           H
ATOM    579  CA  ALA    55      32.470  32.920  21.830  1.00  0.00           C
ATOM    580  HA  ALA    55      33.360  32.340  21.650  1.00  0.00           H
ATOM    581  CB  ALA    55      31.780  32.330  22.970  1.00  0.00           C
ATOM    582  HB1 ALA    55      30.880  32.930  23.260  1.00  0.00           H
ATOM    583  HB2 ALA    55      31.470  31.280  22.830  1.00  0.00           H
ATOM    584  HB3 ALA    55      32.420  32.330  23.880  1.00  0.00           H
ATOM    585  C   ALA    55      31.620  33.000  20.610  1.00  0.00           C
ATOM    586  O   ALA    55      31.020  34.040  20.220  1.00  0.00           O
ATOM    587  N   ALA    56      31.530  31.980  19.770  1.00  0.00           N
ATOM    588  HN  ALA    56      31.940  31.070  19.870  1.00  0.00           H
ATOM    589  CA  ALA    56      30.830  32.100  18.500  1.00  0.00           C
ATOM    590  HA  ALA    56      31.160  32.970  17.960  1.00  0.00           H
ATOM    591  CB  ALA    56      31.500  30.940  17.660  1.00  0.00           C
ATOM    592  HB1 ALA    56      31.130  31.090  16.630  1.00  0.00           H
ATOM    593  HB2 ALA    56      32.590  31.010  17.600  1.00  0.00           H
ATOM    594  HB3 ALA    56      31.230  29.920  18.010  1.00  0.00           H
ATOM    595  C   ALA    56      29.280  32.110  18.440  1.00  0.00           C
ATOM    596  O   ALA    56      28.620  32.640  17.560  1.00  0.00           O
ATOM    597  N   HIS    57      28.750  31.530  19.580  1.00  0.00           N
ATOM    598  HN  HIS    57      29.370  31.080  20.220  1.00  0.00           H
ATOM    599  CA  HIS    57      27.290  31.660  19.890  1.00  0.00           C
ATOM    600  HA  HIS    57      26.710  31.340  19.050  1.00  0.00           H
ATOM    601  CB  HIS    57      26.820  30.810  21.120  1.00  0.00           C
ATOM    602  HB1 HIS    57      25.850  31.110  21.590  1.00  0.00           H
ATOM    603  HB2 HIS    57      26.680  29.750  20.830  1.00  0.00           H
ATOM    604  ND1 HIS    57      28.950  29.830  22.070  1.00  0.00           N
ATOM    605  CG  HIS    57      27.800  30.690  22.240  1.00  0.00           C
ATOM    606  CE1 HIS    57      29.490  29.790  23.300  1.00  0.00           C
ATOM    607  HE1 HIS    57      30.530  29.670  23.600  1.00  0.00           H
ATOM    608  NE2 HIS    57      28.710  30.430  24.200  1.00  0.00           N
ATOM    609  HE2 HIS    57      28.560  30.160  25.150  1.00  0.00           H
ATOM    610  CD2 HIS    57      27.720  31.100  23.500  1.00  0.00           C
ATOM    611  HD2 HIS    57      27.030  31.820  23.930  1.00  0.00           H
ATOM    612  C   HIS    57      26.850  33.080  20.150  1.00  0.00           C
ATOM    613  O   HIS    57      25.750  33.460  19.760  1.00  0.00           O
ATOM    614  N   CYS    58      27.720  33.870  20.760  1.00  0.00           N
ATOM    615  HN  CYS    58      28.660  33.540  20.750  1.00  0.00           H
ATOM    616  CA  CYS    58      27.480  35.280  21.140  1.00  0.00           C
ATOM    617  HA  CYS    58      26.590  35.410  21.720  1.00  0.00           H
ATOM    618  CB  CYS    58      28.690  35.730  22.000  1.00  0.00           C
ATOM    619  HB1 CYS    58      29.680  35.530  21.550  1.00  0.00           H
ATOM    620  HB2 CYS    58      28.670  36.810  22.270  1.00  0.00           H
ATOM    621  SG  CYS    58      28.540  34.850  23.560  1.00  0.00           S
ATOM    622  C   CYS    58      27.410  36.170  19.920  1.00  0.00           C
ATOM    623  O   CYS    58      26.760  37.210  19.960  1.00  0.00           O
ATOM    624  N   LEU    59      27.930  35.750  18.760  1.00  0.00           N
ATOM    625  HN  LEU    59      28.280  34.840  18.550  1.00  0.00           H
ATOM    626  CA  LEU    59      27.670  36.490  17.530  1.00  0.00           C
ATOM    627  HA  LEU    59      28.150  37.430  17.760  1.00  0.00           H
ATOM    628  CB  LEU    59      28.470  35.980  16.360  1.00  0.00           C
ATOM    629  HB1 LEU    59      27.940  35.080  15.970  1.00  0.00           H
ATOM    630  HB2 LEU    59      28.490  36.840  15.650  1.00  0.00           H
ATOM    631  CG  LEU    59      29.930  35.590  16.750  1.00  0.00           C
ATOM    632  HG  LEU    59      29.880  34.700  17.410  1.00  0.00           H
ATOM    633  CD1 LEU    59      30.700  35.220  15.440  1.00  0.00           C
ATOM    634 1HD1 LEU    59      30.800  36.130  14.800  1.00  0.00           H
ATOM    635 2HD1 LEU    59      31.760  34.940  15.600  1.00  0.00           H
ATOM    636 3HD1 LEU    59      30.200  34.400  14.880  1.00  0.00           H
ATOM    637  CD2 LEU    59      30.670  36.720  17.430  1.00  0.00           C
ATOM    638 1HD2 LEU    59      31.660  36.350  17.800  1.00  0.00           H
ATOM    639 2HD2 LEU    59      30.920  37.680  16.930  1.00  0.00           H
ATOM    640 3HD2 LEU    59      30.150  37.030  18.350  1.00  0.00           H
ATOM    641  C   LEU    59      26.170  36.670  17.150  1.00  0.00           C
ATOM    642  O   LEU    59      25.840  37.790  16.730  1.00  0.00           O
ATOM    643  N   TYR    60      25.320  35.640  17.370  1.00  0.00           N
ATOM    644  HN  TYR    60      25.630  34.820  17.860  1.00  0.00           H
ATOM    645  CA  TYR    60      24.000  35.590  16.740  1.00  0.00           C
ATOM    646  HA  TYR    60      23.970  36.140  15.800  1.00  0.00           H
ATOM    647  CB  TYR    60      23.610  34.030  16.470  1.00  0.00           C
ATOM    648  HB1 TYR    60      23.580  33.530  17.460  1.00  0.00           H
ATOM    649  HB2 TYR    60      22.640  34.000  15.920  1.00  0.00           H
ATOM    650  CG  TYR    60      24.610  33.380  15.690  1.00  0.00           C
ATOM    651  CD1 TYR    60      24.700  33.710  14.350  1.00  0.00           C
ATOM    652  HD1 TYR    60      24.160  34.560  13.970  1.00  0.00           H
ATOM    653  CE1 TYR    60      25.670  33.150  13.510  1.00  0.00           C
ATOM    654  HE1 TYR    60      25.630  33.520  12.500  1.00  0.00           H
ATOM    655  CZ  TYR    60      26.590  32.260  14.110  1.00  0.00           C
ATOM    656  OH  TYR    60      27.890  31.930  13.550  1.00  0.00           O
ATOM    657  HH  TYR    60      28.230  31.170  14.020  1.00  0.00           H
ATOM    658  CD2 TYR    60      25.430  32.390  16.230  1.00  0.00           C
ATOM    659  HD2 TYR    60      25.340  32.090  17.260  1.00  0.00           H
ATOM    660  CE2 TYR    60      26.480  31.850  15.440  1.00  0.00           C
ATOM    661  HE2 TYR    60      27.200  31.180  15.890  1.00  0.00           H
ATOM    662  C   TYR    60      22.900  36.210  17.590  1.00  0.00           C
ATOM    663  O   TYR    60      21.730  36.200  17.150  1.00  0.00           O
ATOM    664  N   GLN    61      23.240  36.720  18.760  1.00  0.00           N
ATOM    665  HN  GLN    61      24.190  36.620  19.040  1.00  0.00           H
ATOM    666  CA  GLN    61      22.350  37.410  19.680  1.00  0.00           C
ATOM    667  HA  GLN    61      21.480  36.790  19.830  1.00  0.00           H
ATOM    668  CB  GLN    61      23.040  37.480  21.110  1.00  0.00           C
ATOM    669  HB1 GLN    61      24.020  37.990  21.020  1.00  0.00           H
ATOM    670  HB2 GLN    61      22.380  38.100  21.760  1.00  0.00           H
ATOM    671  CG  GLN    61      23.360  36.130  21.720  1.00  0.00           C
ATOM    672  HG1 GLN    61      24.150  35.710  21.060  1.00  0.00           H
ATOM    673  HG2 GLN    61      23.760  36.320  22.740  1.00  0.00           H
ATOM    674  CD  GLN    61      22.280  35.050  21.800  1.00  0.00           C
ATOM    675  OE1 GLN    61      21.360  35.250  22.600  1.00  0.00           O
ATOM    676  NE2 GLN    61      22.390  33.870  21.120  1.00  0.00           N
ATOM    677 1HE2 GLN    61      23.220  33.720  20.570  1.00  0.00           H
ATOM    678 2HE2 GLN    61      21.600  33.260  21.060  1.00  0.00           H
ATOM    679  C   GLN    61      21.900  38.820  19.340  1.00  0.00           C
ATOM    680  O   GLN    61      20.770  39.270  19.690  1.00  0.00           O
ATOM    681  N   ALA    62      22.540  39.580  18.420  1.00  0.00           N
ATOM    682  HN  ALA    62      23.430  39.290  18.060  1.00  0.00           H
ATOM    683  CA  ALA    62      22.030  40.800  17.860  1.00  0.00           C
ATOM    684  HA  ALA    62      21.040  41.140  18.130  1.00  0.00           H
ATOM    685  CB  ALA    62      22.880  41.880  18.570  1.00  0.00           C
ATOM    686  HB1 ALA    62      22.820  41.840  19.670  1.00  0.00           H
ATOM    687  HB2 ALA    62      23.970  41.770  18.330  1.00  0.00           H
ATOM    688  HB3 ALA    62      22.730  42.860  18.050  1.00  0.00           H
ATOM    689  C   ALA    62      22.290  40.750  16.280  1.00  0.00           C
ATOM    690  O   ALA    62      23.050  39.910  15.740  1.00  0.00           O
ATOM    691  N   LYS    63      21.550  41.590  15.510  1.00  0.00           N
ATOM    692  HN  LYS    63      20.700  41.990  15.850  1.00  0.00           H
ATOM    693  CA  LYS    63      21.960  42.070  14.190  1.00  0.00           C
ATOM    694  HA  LYS    63      22.100  41.200  13.570  1.00  0.00           H
ATOM    695  CB  LYS    63      20.900  42.960  13.540  1.00  0.00           C
ATOM    696  HB1 LYS    63      21.170  44.020  13.750  1.00  0.00           H
ATOM    697  HB2 LYS    63      21.010  42.810  12.440  1.00  0.00           H
ATOM    698  CG  LYS    63      19.480  42.630  13.900  1.00  0.00           C
ATOM    699  HG1 LYS    63      19.460  41.540  14.060  1.00  0.00           H
ATOM    700  HG2 LYS    63      19.240  43.020  14.910  1.00  0.00           H
ATOM    701  CD  LYS    63      18.540  43.230  12.820  1.00  0.00           C
ATOM    702  HD1 LYS    63      18.640  42.580  11.920  1.00  0.00           H
ATOM    703  HD2 LYS    63      17.510  42.960  13.120  1.00  0.00           H
ATOM    704  CE  LYS    63      18.680  44.680  12.600  1.00  0.00           C
ATOM    705  HE1 LYS    63      19.670  45.080  12.300  1.00  0.00           H
ATOM    706  HE2 LYS    63      17.970  44.860  11.750  1.00  0.00           H
ATOM    707  NZ  LYS    63      18.090  45.460  13.750  1.00  0.00           N
ATOM    708  HZ1 LYS    63      18.700  45.720  14.550  1.00  0.00           H
ATOM    709  HZ2 LYS    63      17.750  46.310  13.240  1.00  0.00           H
ATOM    710  HZ3 LYS    63      17.240  44.930  13.990  1.00  0.00           H
ATOM    711  C   LYS    63      23.260  42.810  14.180  1.00  0.00           C
ATOM    712  O   LYS    63      24.080  42.600  13.300  1.00  0.00           O
ATOM    713  N   ARG    64      23.420  43.680  15.200  1.00  0.00           N
ATOM    714  HN  ARG    64      22.730  43.840  15.890  1.00  0.00           H
ATOM    715  CA  ARG    64      24.570  44.550  15.220  1.00  0.00           C
ATOM    716  HA  ARG    64      25.420  43.990  14.840  1.00  0.00           H
ATOM    717  CB  ARG    64      24.390  45.890  14.390  1.00  0.00           C
ATOM    718  HB1 ARG    64      25.240  46.610  14.360  1.00  0.00           H
ATOM    719  HB2 ARG    64      24.240  45.460  13.380  1.00  0.00           H
ATOM    720  CG  ARG    64      23.100  46.720  14.770  1.00  0.00           C
ATOM    721  HG1 ARG    64      22.170  46.100  14.820  1.00  0.00           H
ATOM    722  HG2 ARG    64      23.220  47.160  15.780  1.00  0.00           H
ATOM    723  CD  ARG    64      22.570  47.820  13.770  1.00  0.00           C
ATOM    724  HD1 ARG    64      23.270  48.630  13.510  1.00  0.00           H
ATOM    725  HD2 ARG    64      22.320  47.350  12.800  1.00  0.00           H
ATOM    726  NE  ARG    64      21.330  48.390  14.420  1.00  0.00           N
ATOM    727  HE  ARG    64      20.680  47.770  14.870  1.00  0.00           H
ATOM    728  CZ  ARG    64      20.660  49.430  14.080  1.00  0.00           C
ATOM    729  NH1 ARG    64      21.150  50.450  13.430  1.00  0.00           N
ATOM    730 1HH1 ARG    64      22.010  50.380  12.920  1.00  0.00           H
ATOM    731 2HH1 ARG    64      20.540  51.230  13.320  1.00  0.00           H
ATOM    732  NH2 ARG    64      19.440  49.580  14.590  1.00  0.00           N
ATOM    733 1HH2 ARG    64      19.030  48.990  15.280  1.00  0.00           H
ATOM    734 2HH2 ARG    64      19.020  50.440  14.280  1.00  0.00           H
ATOM    735  C   ARG    64      24.910  44.790  16.690  1.00  0.00           C
ATOM    736  O   ARG    64      23.990  44.910  17.530  1.00  0.00           O
ATOM    737  N   PHE    65      26.170  44.760  17.050  1.00  0.00           N
ATOM    738  HN  PHE    65      26.840  44.570  16.350  1.00  0.00           H
ATOM    739  CA  PHE    65      26.580  44.840  18.330  1.00  0.00           C
ATOM    740  HA  PHE    65      25.820  45.360  18.890  1.00  0.00           H
ATOM    741  CB  PHE    65      26.630  43.440  18.950  1.00  0.00           C
ATOM    742  HB1 PHE    65      27.070  43.440  19.970  1.00  0.00           H
ATOM    743  HB2 PHE    65      25.640  42.990  19.190  1.00  0.00           H
ATOM    744  CG  PHE    65      27.380  42.380  18.190  1.00  0.00           C
ATOM    745  CD1 PHE    65      26.730  41.590  17.230  1.00  0.00           C
ATOM    746  HD1 PHE    65      25.670  41.720  17.030  1.00  0.00           H
ATOM    747  CE1 PHE    65      27.380  40.650  16.470  1.00  0.00           C
ATOM    748  HE1 PHE    65      26.760  40.130  15.760  1.00  0.00           H
ATOM    749  CZ  PHE    65      28.760  40.530  16.600  1.00  0.00           C
ATOM    750  HZ  PHE    65      29.290  39.740  16.090  1.00  0.00           H
ATOM    751  CD2 PHE    65      28.760  42.190  18.390  1.00  0.00           C
ATOM    752  HD2 PHE    65      29.310  42.750  19.130  1.00  0.00           H
ATOM    753  CE2 PHE    65      29.420  41.260  17.600  1.00  0.00           C
ATOM    754  HE2 PHE    65      30.410  40.870  17.810  1.00  0.00           H
ATOM    755  C   PHE    65      27.890  45.580  18.490  1.00  0.00           C
ATOM    756  O   PHE    65      28.750  45.550  17.570  1.00  0.00           O
ATOM    757  N   LYS    66      27.920  46.220  19.690  1.00  0.00           N
ATOM    758  HN  LYS    66      27.200  45.930  20.310  1.00  0.00           H
ATOM    759  CA  LYS    66      29.010  47.010  20.130  1.00  0.00           C
ATOM    760  HA  LYS    66      29.830  47.070  19.430  1.00  0.00           H
ATOM    761  CB  LYS    66      28.520  48.420  20.610  1.00  0.00           C
ATOM    762  HB1 LYS    66      28.410  48.540  21.710  1.00  0.00           H
ATOM    763  HB2 LYS    66      29.300  49.160  20.320  1.00  0.00           H
ATOM    764  CG  LYS    66      27.200  48.930  19.990  1.00  0.00           C
ATOM    765  HG1 LYS    66      27.260  48.900  18.880  1.00  0.00           H
ATOM    766  HG2 LYS    66      26.450  48.270  20.470  1.00  0.00           H
ATOM    767  CD  LYS    66      26.880  50.360  20.440  1.00  0.00           C
ATOM    768  HD1 LYS    66      26.750  50.410  21.540  1.00  0.00           H
ATOM    769  HD2 LYS    66      27.710  50.980  20.040  1.00  0.00           H
ATOM    770  CE  LYS    66      25.620  50.860  19.700  1.00  0.00           C
ATOM    771  HE1 LYS    66      25.440  51.860  20.130  1.00  0.00           H
ATOM    772  HE2 LYS    66      25.880  50.920  18.630  1.00  0.00           H
ATOM    773  NZ  LYS    66      24.370  49.980  19.810  1.00  0.00           N
ATOM    774  HZ1 LYS    66      24.600  49.040  19.420  1.00  0.00           H
ATOM    775  HZ2 LYS    66      24.020  49.840  20.780  1.00  0.00           H
ATOM    776  HZ3 LYS    66      23.660  50.430  19.190  1.00  0.00           H
ATOM    777  C   LYS    66      29.650  46.350  21.340  1.00  0.00           C
ATOM    778  O   LYS    66      29.110  45.400  21.960  1.00  0.00           O
ATOM    779  N   VAL    67      30.870  46.730  21.700  1.00  0.00           N
ATOM    780  HN  VAL    67      31.420  47.320  21.120  1.00  0.00           H
ATOM    781  CA  VAL    67      31.620  46.210  22.850  1.00  0.00           C
ATOM    782  HA  VAL    67      31.050  45.470  23.390  1.00  0.00           H
ATOM    783  CB  VAL    67      32.950  45.630  22.450  1.00  0.00           C
ATOM    784  HB  VAL    67      33.650  46.350  22.000  1.00  0.00           H
ATOM    785  CG1 VAL    67      33.810  45.280  23.770  1.00  0.00           C
ATOM    786 1HG1 VAL    67      33.180  44.580  24.360  1.00  0.00           H
ATOM    787 2HG1 VAL    67      34.770  44.830  23.450  1.00  0.00           H
ATOM    788 3HG1 VAL    67      34.010  46.250  24.270  1.00  0.00           H
ATOM    789  CG2 VAL    67      32.720  44.450  21.470  1.00  0.00           C
ATOM    790 1HG2 VAL    67      32.430  44.760  20.440  1.00  0.00           H
ATOM    791 2HG2 VAL    67      33.740  44.090  21.240  1.00  0.00           H
ATOM    792 3HG2 VAL    67      31.930  43.750  21.820  1.00  0.00           H
ATOM    793  C   VAL    67      31.810  47.300  23.870  1.00  0.00           C
ATOM    794  O   VAL    67      32.030  48.450  23.580  1.00  0.00           O
ATOM    795  N   ARG    68      31.610  46.990  25.210  1.00  0.00           N
ATOM    796  HN  ARG    68      31.370  46.030  25.340  1.00  0.00           H
ATOM    797  CA  ARG    68      31.450  48.010  26.280  1.00  0.00           C
ATOM    798  HA  ARG    68      31.730  48.980  25.870  1.00  0.00           H
ATOM    799  CB  ARG    68      29.970  48.210  26.800  1.00  0.00           C
ATOM    800  HB1 ARG    68      29.430  48.320  25.840  1.00  0.00           H
ATOM    801  HB2 ARG    68      29.760  47.220  27.240  1.00  0.00           H
ATOM    802  CG  ARG    68      29.700  49.340  27.850  1.00  0.00           C
ATOM    803  HG1 ARG    68      30.490  49.330  28.630  1.00  0.00           H
ATOM    804  HG2 ARG    68      29.710  50.290  27.260  1.00  0.00           H
ATOM    805  CD  ARG    68      28.220  49.260  28.340  1.00  0.00           C
ATOM    806  HD1 ARG    68      27.580  49.700  27.540  1.00  0.00           H
ATOM    807  HD2 ARG    68      27.980  48.180  28.400  1.00  0.00           H
ATOM    808  NE  ARG    68      27.920  50.010  29.600  1.00  0.00           N
ATOM    809  HE  ARG    68      27.680  50.980  29.500  1.00  0.00           H
ATOM    810  CZ  ARG    68      27.940  49.440  30.810  1.00  0.00           C
ATOM    811  NH1 ARG    68      28.180  48.140  31.010  1.00  0.00           N
ATOM    812 1HH1 ARG    68      28.610  47.560  30.320  1.00  0.00           H
ATOM    813 2HH1 ARG    68      28.190  47.940  31.990  1.00  0.00           H
ATOM    814  NH2 ARG    68      27.680  50.150  31.910  1.00  0.00           N
ATOM    815 1HH2 ARG    68      27.710  51.140  31.860  1.00  0.00           H
ATOM    816 2HH2 ARG    68      27.830  49.660  32.770  1.00  0.00           H
ATOM    817  C   ARG    68      32.370  47.760  27.440  1.00  0.00           C
ATOM    818  O   ARG    68      32.380  46.640  27.960  1.00  0.00           O
ATOM    819  N   VAL    69      33.240  48.720  27.750  1.00  0.00           N
ATOM    820  HN  VAL    69      33.310  49.550  27.200  1.00  0.00           H
ATOM    821  CA  VAL    69      34.200  48.510  28.860  1.00  0.00           C
ATOM    822  HA  VAL    69      34.060  47.500  29.230  1.00  0.00           H
ATOM    823  CB  VAL    69      35.650  48.630  28.420  1.00  0.00           C
ATOM    824  HB  VAL    69      36.360  48.440  29.240  1.00  0.00           H
ATOM    825  CG1 VAL    69      35.930  47.560  27.370  1.00  0.00           C
ATOM    826 1HG1 VAL    69      35.540  46.610  27.780  1.00  0.00           H
ATOM    827 2HG1 VAL    69      35.360  47.730  26.440  1.00  0.00           H
ATOM    828 3HG1 VAL    69      37.010  47.440  27.120  1.00  0.00           H
ATOM    829  CG2 VAL    69      35.960  50.110  28.020  1.00  0.00           C
ATOM    830 1HG2 VAL    69      37.070  50.170  27.880  1.00  0.00           H
ATOM    831 2HG2 VAL    69      35.440  50.350  27.060  1.00  0.00           H
ATOM    832 3HG2 VAL    69      35.680  50.880  28.770  1.00  0.00           H
ATOM    833  C   VAL    69      34.040  49.530  29.950  1.00  0.00           C
ATOM    834  O   VAL    69      33.350  50.560  29.870  1.00  0.00           O
ATOM    835  N   GLY    70      34.690  49.270  31.120  1.00  0.00           N
ATOM    836  HN  GLY    70      35.160  48.410  31.270  1.00  0.00           H
ATOM    837  CA  GLY    70      34.940  50.260  32.240  1.00  0.00           C
ATOM    838  HA1 GLY    70      35.800  49.990  32.830  1.00  0.00           H
ATOM    839  HA2 GLY    70      35.120  51.210  31.740  1.00  0.00           H
ATOM    840  C   GLY    70      33.790  50.430  33.150  1.00  0.00           C
ATOM    841  O   GLY    70      33.650  51.500  33.730  1.00  0.00           O
ATOM    842  N   ASP    71      32.950  49.440  33.260  1.00  0.00           N
ATOM    843  HN  ASP    71      32.970  48.660  32.640  1.00  0.00           H
ATOM    844  CA  ASP    71      31.910  49.440  34.230  1.00  0.00           C
ATOM    845  HA  ASP    71      31.770  50.450  34.620  1.00  0.00           H
ATOM    846  CB  ASP    71      30.600  49.020  33.480  1.00  0.00           C
ATOM    847  HB1 ASP    71      30.430  49.730  32.650  1.00  0.00           H
ATOM    848  HB2 ASP    71      30.590  48.000  33.060  1.00  0.00           H
ATOM    849  CG  ASP    71      29.400  49.170  34.360  1.00  0.00           C
ATOM    850  OD1 ASP    71      29.280  50.040  35.250  1.00  0.00           O
ATOM    851  OD2 ASP    71      28.400  48.460  33.900  1.00  0.00           O
ATOM    852  C   ASP    71      32.270  48.570  35.440  1.00  0.00           C
ATOM    853  O   ASP    71      32.620  47.400  35.210  1.00  0.00           O
ATOM    854  N   ARG    72      32.100  49.070  36.660  1.00  0.00           N
ATOM    855  HN  ARG    72      31.730  49.980  36.820  1.00  0.00           H
ATOM    856  CA  ARG    72      32.050  48.110  37.720  1.00  0.00           C
ATOM    857  HA  ARG    72      32.150  47.080  37.420  1.00  0.00           H
ATOM    858  CB  ARG    72      33.350  48.370  38.560  1.00  0.00           C
ATOM    859  HB1 ARG    72      34.080  48.380  37.720  1.00  0.00           H
ATOM    860  HB2 ARG    72      33.360  49.440  38.840  1.00  0.00           H
ATOM    861  CG  ARG    72      33.700  47.410  39.830  1.00  0.00           C
ATOM    862  HG1 ARG    72      33.440  46.390  39.470  1.00  0.00           H
ATOM    863  HG2 ARG    72      34.800  47.440  39.940  1.00  0.00           H
ATOM    864  CD  ARG    72      32.890  47.590  41.110  1.00  0.00           C
ATOM    865  HD1 ARG    72      31.780  47.510  41.010  1.00  0.00           H
ATOM    866  HD2 ARG    72      33.300  46.900  41.870  1.00  0.00           H
ATOM    867  NE  ARG    72      33.230  48.940  41.610  1.00  0.00           N
ATOM    868  HE  ARG    72      34.140  49.260  41.340  1.00  0.00           H
ATOM    869  CZ  ARG    72      32.750  49.500  42.720  1.00  0.00           C
ATOM    870  NH1 ARG    72      31.780  49.040  43.490  1.00  0.00           N
ATOM    871 1HH1 ARG    72      31.360  48.140  43.380  1.00  0.00           H
ATOM    872 2HH1 ARG    72      31.520  49.480  44.350  1.00  0.00           H
ATOM    873  NH2 ARG    72      33.270  50.610  43.110  1.00  0.00           N
ATOM    874 1HH2 ARG    72      34.010  51.080  42.640  1.00  0.00           H
ATOM    875 2HH2 ARG    72      32.890  51.310  43.710  1.00  0.00           H
ATOM    876  C   ARG    72      30.800  48.270  38.510  1.00  0.00           C
ATOM    877  O   ARG    72      30.050  47.320  38.800  1.00  0.00           O
ATOM    878  N   ASN    73      30.470  49.600  38.700  1.00  0.00           N
ATOM    879  HN  ASN    73      31.060  50.300  38.290  1.00  0.00           H
ATOM    880  CA  ASN    73      29.350  50.090  39.500  1.00  0.00           C
ATOM    881  HA  ASN    73      28.630  49.280  39.510  1.00  0.00           H
ATOM    882  CB  ASN    73      29.810  50.180  40.920  1.00  0.00           C
ATOM    883  HB1 ASN    73      29.880  49.170  41.370  1.00  0.00           H
ATOM    884  HB2 ASN    73      30.820  50.650  40.940  1.00  0.00           H
ATOM    885  CG  ASN    73      28.920  51.090  41.770  1.00  0.00           C
ATOM    886  OD1 ASN    73      27.840  51.460  41.360  1.00  0.00           O
ATOM    887  ND2 ASN    73      29.430  51.370  42.930  1.00  0.00           N
ATOM    888 1HD2 ASN    73      30.300  51.000  43.270  1.00  0.00           H
ATOM    889 2HD2 ASN    73      29.020  52.010  43.570  1.00  0.00           H
ATOM    890  C   ASN    73      28.820  51.260  38.640  1.00  0.00           C
ATOM    891  O   ASN    73      29.460  52.290  38.490  1.00  0.00           O
ATOM    892  N   THR    74      27.560  51.100  38.170  1.00  0.00           N
ATOM    893  HN  THR    74      27.080  50.230  38.190  1.00  0.00           H
ATOM    894  CA  THR    74      26.870  52.190  37.420  1.00  0.00           C
ATOM    895  HA  THR    74      27.410  52.300  36.490  1.00  0.00           H
ATOM    896  CB  THR    74      25.500  51.520  37.170  1.00  0.00           C
ATOM    897  HB  THR    74      25.630  50.690  36.450  1.00  0.00           H
ATOM    898  OG1 THR    74      24.640  52.360  36.480  1.00  0.00           O
ATOM    899  HG1 THR    74      24.280  51.810  35.790  1.00  0.00           H
ATOM    900  CG2 THR    74      24.810  51.020  38.460  1.00  0.00           C
ATOM    901 1HG2 THR    74      24.000  50.300  38.170  1.00  0.00           H
ATOM    902 2HG2 THR    74      25.470  50.520  39.200  1.00  0.00           H
ATOM    903 3HG2 THR    74      24.340  51.910  38.940  1.00  0.00           H
ATOM    904  C   THR    74      26.760  53.540  38.150  1.00  0.00           C
ATOM    905  O   THR    74      26.770  54.580  37.490  1.00  0.00           O
ATOM    906  N   GLU    75      26.790  53.620  39.540  1.00  0.00           N
ATOM    907  HN  GLU    75      26.950  52.860  40.160  1.00  0.00           H
ATOM    908  CA  GLU    75      26.500  54.830  40.300  1.00  0.00           C
ATOM    909  HA  GLU    75      25.870  55.540  39.790  1.00  0.00           H
ATOM    910  CB  GLU    75      25.730  54.530  41.590  1.00  0.00           C
ATOM    911  HB1 GLU    75      26.200  53.610  41.990  1.00  0.00           H
ATOM    912  HB2 GLU    75      25.750  55.420  42.240  1.00  0.00           H
ATOM    913  CG  GLU    75      24.240  54.170  41.290  1.00  0.00           C
ATOM    914  HG1 GLU    75      23.740  55.000  40.740  1.00  0.00           H
ATOM    915  HG2 GLU    75      24.080  53.270  40.670  1.00  0.00           H
ATOM    916  CD  GLU    75      23.490  54.090  42.570  1.00  0.00           C
ATOM    917  OE1 GLU    75      22.990  52.940  42.960  1.00  0.00           O
ATOM    918  OE2 GLU    75      23.350  55.160  43.250  1.00  0.00           O
ATOM    919  C   GLU    75      27.680  55.700  40.660  1.00  0.00           C
ATOM    920  O   GLU    75      27.680  56.660  41.420  1.00  0.00           O
ATOM    921  N   GLN    76      28.710  55.380  39.970  1.00  0.00           N
ATOM    922  HN  GLN    76      28.780  54.590  39.380  1.00  0.00           H
ATOM    923  CA  GLN    76      29.780  56.380  39.960  1.00  0.00           C
ATOM    924  HA  GLN    76      30.020  56.640  40.970  1.00  0.00           H
ATOM    925  CB  GLN    76      31.120  55.750  39.520  1.00  0.00           C
ATOM    926  HB1 GLN    76      30.920  55.280  38.530  1.00  0.00           H
ATOM    927  HB2 GLN    76      31.940  56.490  39.380  1.00  0.00           H
ATOM    928  CG  GLN    76      31.590  54.560  40.490  1.00  0.00           C
ATOM    929  HG1 GLN    76      30.930  53.680  40.630  1.00  0.00           H
ATOM    930  HG2 GLN    76      32.460  54.220  39.910  1.00  0.00           H
ATOM    931  CD  GLN    76      32.140  55.160  41.870  1.00  0.00           C
ATOM    932  OE1 GLN    76      31.500  55.830  42.680  1.00  0.00           O
ATOM    933  NE2 GLN    76      33.470  54.930  42.160  1.00  0.00           N
ATOM    934 1HE2 GLN    76      33.860  54.050  41.840  1.00  0.00           H
ATOM    935 2HE2 GLN    76      33.950  55.530  42.800  1.00  0.00           H
ATOM    936  C   GLN    76      29.530  57.600  39.100  1.00  0.00           C
ATOM    937  O   GLN    76      28.860  57.530  38.050  1.00  0.00           O
ATOM    938  N   GLU    77      30.200  58.700  39.430  1.00  0.00           N
ATOM    939  HN  GLU    77      30.820  58.770  40.210  1.00  0.00           H
ATOM    940  CA  GLU    77      30.170  59.960  38.670  1.00  0.00           C
ATOM    941  HA  GLU    77      29.420  59.900  37.900  1.00  0.00           H
ATOM    942  CB  GLU    77      29.890  61.060  39.800  1.00  0.00           C
ATOM    943  HB1 GLU    77      30.750  61.020  40.500  1.00  0.00           H
ATOM    944  HB2 GLU    77      29.970  62.060  39.310  1.00  0.00           H
ATOM    945  CG  GLU    77      28.530  60.900  40.620  1.00  0.00           C
ATOM    946  HG1 GLU    77      27.730  60.890  39.850  1.00  0.00           H
ATOM    947  HG2 GLU    77      28.540  59.930  41.190  1.00  0.00           H
ATOM    948  CD  GLU    77      28.370  61.990  41.640  1.00  0.00           C
ATOM    949  OE1 GLU    77      29.250  62.120  42.480  1.00  0.00           O
ATOM    950  OE2 GLU    77      27.310  62.670  41.680  1.00  0.00           O
ATOM    951  C   GLU    77      31.550  60.160  38.010  1.00  0.00           C
ATOM    952  O   GLU    77      31.820  61.190  37.360  1.00  0.00           O
ATOM    953  N   GLU    78      32.430  59.220  38.110  1.00  0.00           N
ATOM    954  HN  GLU    78      32.270  58.390  38.640  1.00  0.00           H
ATOM    955  CA  GLU    78      33.710  59.330  37.470  1.00  0.00           C
ATOM    956  HA  GLU    78      33.940  60.350  37.730  1.00  0.00           H
ATOM    957  CB  GLU    78      34.790  58.340  37.940  1.00  0.00           C
ATOM    958  HB1 GLU    78      34.840  58.410  39.040  1.00  0.00           H
ATOM    959  HB2 GLU    78      34.580  57.300  37.600  1.00  0.00           H
ATOM    960  CG  GLU    78      36.220  58.620  37.290  1.00  0.00           C
ATOM    961  HG1 GLU    78      36.220  58.480  36.180  1.00  0.00           H
ATOM    962  HG2 GLU    78      36.610  59.620  37.540  1.00  0.00           H
ATOM    963  CD  GLU    78      37.290  57.550  37.730  1.00  0.00           C
ATOM    964  OE1 GLU    78      37.140  56.880  38.740  1.00  0.00           O
ATOM    965  OE2 GLU    78      38.200  57.250  36.920  1.00  0.00           O
ATOM    966  C   GLU    78      33.750  59.430  35.950  1.00  0.00           C
ATOM    967  O   GLU    78      34.420  60.310  35.380  1.00  0.00           O
ATOM    968  N   GLY    79      33.010  58.580  35.180  1.00  0.00           N
ATOM    969  HN  GLY    79      32.420  57.910  35.610  1.00  0.00           H
ATOM    970  CA  GLY    79      33.150  58.450  33.750  1.00  0.00           C
ATOM    971  HA1 GLY    79      32.100  58.310  33.510  1.00  0.00           H
ATOM    972  HA2 GLY    79      33.540  59.380  33.350  1.00  0.00           H
ATOM    973  C   GLY    79      34.040  57.410  33.140  1.00  0.00           C
ATOM    974  O   GLY    79      34.700  57.690  32.170  1.00  0.00           O
ATOM    975  N   GLY    80      34.040  56.270  33.750  1.00  0.00           N
ATOM    976  HN  GLY    80      33.440  56.070  34.520  1.00  0.00           H
ATOM    977  CA  GLY    80      34.970  55.260  33.350  1.00  0.00           C
ATOM    978  HA1 GLY    80      35.860  55.790  33.090  1.00  0.00           H
ATOM    979  HA2 GLY    80      35.150  54.560  34.160  1.00  0.00           H
ATOM    980  C   GLY    80      34.520  54.400  32.140  1.00  0.00           C
ATOM    981  O   GLY    80      35.400  53.840  31.460  1.00  0.00           O
ATOM    982  N   GLU    81      33.230  54.370  31.750  1.00  0.00           N
ATOM    983  HN  GLU    81      32.510  54.900  32.210  1.00  0.00           H
ATOM    984  CA  GLU    81      32.690  53.590  30.690  1.00  0.00           C
ATOM    985  HA  GLU    81      32.940  52.540  30.810  1.00  0.00           H
ATOM    986  CB  GLU    81      31.130  53.590  30.660  1.00  0.00           C
ATOM    987  HB1 GLU    81      30.940  54.650  30.370  1.00  0.00           H
ATOM    988  HB2 GLU    81      30.820  52.860  29.880  1.00  0.00           H
ATOM    989  CG  GLU    81      30.440  53.270  32.020  1.00  0.00           C
ATOM    990  HG1 GLU    81      30.520  52.180  32.230  1.00  0.00           H
ATOM    991  HG2 GLU    81      30.890  53.780  32.910  1.00  0.00           H
ATOM    992  CD  GLU    81      28.980  53.660  31.990  1.00  0.00           C
ATOM    993  OE1 GLU    81      28.770  54.930  31.930  1.00  0.00           O
ATOM    994  OE2 GLU    81      28.080  52.860  32.040  1.00  0.00           O
ATOM    995  C   GLU    81      33.220  53.980  29.340  1.00  0.00           C
ATOM    996  O   GLU    81      33.370  55.210  29.090  1.00  0.00           O
ATOM    997  N   ALA    82      33.400  53.050  28.440  1.00  0.00           N
ATOM    998  HN  ALA    82      33.350  52.100  28.710  1.00  0.00           H
ATOM    999  CA  ALA    82      33.560  53.370  27.020  1.00  0.00           C
ATOM   1000  HA  ALA    82      33.010  54.290  26.900  1.00  0.00           H
ATOM   1001  CB  ALA    82      34.980  53.530  26.670  1.00  0.00           C
ATOM   1002  HB1 ALA    82      35.070  53.900  25.630  1.00  0.00           H
ATOM   1003  HB2 ALA    82      35.590  54.210  27.310  1.00  0.00           H
ATOM   1004  HB3 ALA    82      35.610  52.620  26.640  1.00  0.00           H
ATOM   1005  C   ALA    82      32.850  52.320  26.190  1.00  0.00           C
ATOM   1006  O   ALA    82      32.880  51.150  26.520  1.00  0.00           O
ATOM   1007  N   VAL    83      32.230  52.770  25.110  1.00  0.00           N
ATOM   1008  HN  VAL    83      32.210  53.760  25.030  1.00  0.00           H
ATOM   1009  CA  VAL    83      31.600  51.910  24.050  1.00  0.00           C
ATOM   1010  HA  VAL    83      31.690  50.870  24.330  1.00  0.00           H
ATOM   1011  CB  VAL    83      30.170  52.290  23.740  1.00  0.00           C
ATOM   1012  HB  VAL    83      30.150  53.380  23.510  1.00  0.00           H
ATOM   1013  CG1 VAL    83      29.550  51.490  22.620  1.00  0.00           C
ATOM   1014 1HG1 VAL    83      30.180  51.340  21.720  1.00  0.00           H
ATOM   1015 2HG1 VAL    83      29.290  50.460  22.950  1.00  0.00           H
ATOM   1016 3HG1 VAL    83      28.610  52.030  22.370  1.00  0.00           H
ATOM   1017  CG2 VAL    83      29.360  51.990  24.990  1.00  0.00           C
ATOM   1018 1HG2 VAL    83      29.650  52.720  25.780  1.00  0.00           H
ATOM   1019 2HG2 VAL    83      28.260  52.050  24.830  1.00  0.00           H
ATOM   1020 3HG2 VAL    83      29.460  50.920  25.290  1.00  0.00           H
ATOM   1021  C   VAL    83      32.390  51.980  22.750  1.00  0.00           C
ATOM   1022  O   VAL    83      32.560  53.060  22.190  1.00  0.00           O
ATOM   1023  N   HIS    84      32.920  50.830  22.310  1.00  0.00           N
ATOM   1024  HN  HIS    84      32.860  49.990  22.850  1.00  0.00           H
ATOM   1025  CA  HIS    84      33.800  50.580  21.190  1.00  0.00           C
ATOM   1026  HA  HIS    84      33.870  51.580  20.800  1.00  0.00           H
ATOM   1027  CB  HIS    84      35.210  49.990  21.640  1.00  0.00           C
ATOM   1028  HB1 HIS    84      34.890  49.160  22.300  1.00  0.00           H
ATOM   1029  HB2 HIS    84      35.770  49.560  20.790  1.00  0.00           H
ATOM   1030  ND1 HIS    84      37.350  51.320  22.060  1.00  0.00           N
ATOM   1031  HD1 HIS    84      37.780  50.870  21.270  1.00  0.00           H
ATOM   1032  CG  HIS    84      36.030  51.070  22.350  1.00  0.00           C
ATOM   1033  CE1 HIS    84      37.780  52.300  22.820  1.00  0.00           C
ATOM   1034  HE1 HIS    84      38.750  52.750  22.630  1.00  0.00           H
ATOM   1035  NE2 HIS    84      36.840  52.680  23.630  1.00  0.00           N
ATOM   1036  CD2 HIS    84      35.730  51.950  23.320  1.00  0.00           C
ATOM   1037  HD2 HIS    84      34.760  52.090  23.790  1.00  0.00           H
ATOM   1038  C   HIS    84      33.240  49.680  20.180  1.00  0.00           C
ATOM   1039  O   HIS    84      32.890  48.480  20.430  1.00  0.00           O
ATOM   1040  N   GLU    85      33.030  50.190  19.020  1.00  0.00           N
ATOM   1041  HN  GLU    85      33.150  51.180  18.960  1.00  0.00           H
ATOM   1042  CA  GLU    85      32.440  49.490  17.940  1.00  0.00           C
ATOM   1043  HA  GLU    85      31.590  48.950  18.310  1.00  0.00           H
ATOM   1044  CB  GLU    85      32.000  50.400  16.820  1.00  0.00           C
ATOM   1045  HB1 GLU    85      32.890  50.830  16.290  1.00  0.00           H
ATOM   1046  HB2 GLU    85      31.410  49.700  16.200  1.00  0.00           H
ATOM   1047  CG  GLU    85      31.020  51.580  17.220  1.00  0.00           C
ATOM   1048  HG1 GLU    85      30.000  51.220  17.480  1.00  0.00           H
ATOM   1049  HG2 GLU    85      31.470  52.140  18.070  1.00  0.00           H
ATOM   1050  CD  GLU    85      30.740  52.600  16.110  1.00  0.00           C
ATOM   1051  OE1 GLU    85      29.610  53.040  16.030  1.00  0.00           O
ATOM   1052  OE2 GLU    85      31.660  52.920  15.330  1.00  0.00           O
ATOM   1053  C   GLU    85      33.370  48.460  17.300  1.00  0.00           C
ATOM   1054  O   GLU    85      34.590  48.560  17.400  1.00  0.00           O
ATOM   1055  N   VAL    86      32.770  47.440  16.650  1.00  0.00           N
ATOM   1056  HN  VAL    86      31.770  47.420  16.600  1.00  0.00           H
ATOM   1057  CA  VAL    86      33.450  46.340  15.980  1.00  0.00           C
ATOM   1058  HA  VAL    86      34.360  46.170  16.540  1.00  0.00           H
ATOM   1059  CB  VAL    86      32.720  44.940  16.000  1.00  0.00           C
ATOM   1060  HB  VAL    86      31.720  45.020  15.510  1.00  0.00           H
ATOM   1061  CG1 VAL    86      33.630  43.790  15.480  1.00  0.00           C
ATOM   1062 1HG1 VAL    86      33.060  42.840  15.640  1.00  0.00           H
ATOM   1063 2HG1 VAL    86      33.940  43.980  14.420  1.00  0.00           H
ATOM   1064 3HG1 VAL    86      34.540  43.650  16.100  1.00  0.00           H
ATOM   1065  CG2 VAL    86      32.390  44.540  17.490  1.00  0.00           C
ATOM   1066 1HG2 VAL    86      33.370  44.410  18.000  1.00  0.00           H
ATOM   1067 2HG2 VAL    86      31.630  45.180  17.970  1.00  0.00           H
ATOM   1068 3HG2 VAL    86      31.880  43.560  17.340  1.00  0.00           H
ATOM   1069  C   VAL    86      33.820  46.680  14.540  1.00  0.00           C
ATOM   1070  O   VAL    86      33.000  47.130  13.750  1.00  0.00           O
ATOM   1071  N   GLU    87      35.060  46.430  14.220  1.00  0.00           N
ATOM   1072  HN  GLU    87      35.500  46.170  15.080  1.00  0.00           H
ATOM   1073  CA  GLU    87      35.720  46.320  12.960  1.00  0.00           C
ATOM   1074  HA  GLU    87      35.350  47.130  12.360  1.00  0.00           H
ATOM   1075  CB  GLU    87      37.210  46.770  12.970  1.00  0.00           C
ATOM   1076  HB1 GLU    87      37.270  47.830  13.310  1.00  0.00           H
ATOM   1077  HB2 GLU    87      37.800  46.160  13.690  1.00  0.00           H
ATOM   1078  CG  GLU    87      37.940  46.530  11.590  1.00  0.00           C
ATOM   1079  HG1 GLU    87      38.020  45.440  11.380  1.00  0.00           H
ATOM   1080  HG2 GLU    87      37.380  46.960  10.740  1.00  0.00           H
ATOM   1081  CD  GLU    87      39.400  47.110  11.530  1.00  0.00           C
ATOM   1082  OE1 GLU    87      40.280  46.270  11.790  1.00  0.00           O
ATOM   1083  OE2 GLU    87      39.630  48.300  11.190  1.00  0.00           O
ATOM   1084  C   GLU    87      35.480  45.100  12.050  1.00  0.00           C
ATOM   1085  O   GLU    87      35.010  45.240  10.910  1.00  0.00           O
ATOM   1086  N   VAL    88      35.870  43.890  12.580  1.00  0.00           N
ATOM   1087  HN  VAL    88      36.160  43.790  13.520  1.00  0.00           H
ATOM   1088  CA  VAL    88      35.750  42.700  11.830  1.00  0.00           C
ATOM   1089  HA  VAL    88      34.840  42.810  11.260  1.00  0.00           H
ATOM   1090  CB  VAL    88      36.840  42.380  10.830  1.00  0.00           C
ATOM   1091  HB  VAL    88      37.150  43.370  10.430  1.00  0.00           H
ATOM   1092  CG1 VAL    88      38.140  41.820  11.470  1.00  0.00           C
ATOM   1093 1HG1 VAL    88      37.850  40.770  11.680  1.00  0.00           H
ATOM   1094 2HG1 VAL    88      38.930  41.910  10.700  1.00  0.00           H
ATOM   1095 3HG1 VAL    88      38.310  42.410  12.390  1.00  0.00           H
ATOM   1096  CG2 VAL    88      36.420  41.510   9.620  1.00  0.00           C
ATOM   1097 1HG2 VAL    88      35.890  40.560   9.860  1.00  0.00           H
ATOM   1098 2HG2 VAL    88      35.840  42.080   8.860  1.00  0.00           H
ATOM   1099 3HG2 VAL    88      37.330  41.200   9.060  1.00  0.00           H
ATOM   1100  C   VAL    88      35.570  41.670  12.910  1.00  0.00           C
ATOM   1101  O   VAL    88      36.110  41.760  13.990  1.00  0.00           O
ATOM   1102  N   VAL    89      34.680  40.750  12.590  1.00  0.00           N
ATOM   1103  HN  VAL    89      34.230  40.750  11.710  1.00  0.00           H
ATOM   1104  CA  VAL    89      34.350  39.640  13.440  1.00  0.00           C
ATOM   1105  HA  VAL    89      34.620  39.850  14.470  1.00  0.00           H
ATOM   1106  CB  VAL    89      32.810  39.280  13.270  1.00  0.00           C
ATOM   1107  HB  VAL    89      32.580  39.340  12.180  1.00  0.00           H
ATOM   1108  CG1 VAL    89      32.320  38.010  13.840  1.00  0.00           C
ATOM   1109 1HG1 VAL    89      32.430  38.010  14.950  1.00  0.00           H
ATOM   1110 2HG1 VAL    89      31.300  37.800  13.480  1.00  0.00           H
ATOM   1111 3HG1 VAL    89      32.920  37.120  13.550  1.00  0.00           H
ATOM   1112  CG2 VAL    89      32.070  40.390  14.060  1.00  0.00           C
ATOM   1113 1HG2 VAL    89      32.370  41.360  13.620  1.00  0.00           H
ATOM   1114 2HG2 VAL    89      30.970  40.260  14.020  1.00  0.00           H
ATOM   1115 3HG2 VAL    89      32.320  40.420  15.130  1.00  0.00           H
ATOM   1116  C   VAL    89      35.190  38.460  12.970  1.00  0.00           C
ATOM   1117  O   VAL    89      35.370  38.120  11.820  1.00  0.00           O
ATOM   1118  N   ILE    90      35.910  37.800  13.910  1.00  0.00           N
ATOM   1119  HN  ILE    90      35.890  37.950  14.890  1.00  0.00           H
ATOM   1120  CA  ILE    90      36.850  36.790  13.510  1.00  0.00           C
ATOM   1121  HA  ILE    90      36.850  36.570  12.440  1.00  0.00           H
ATOM   1122  CB  ILE    90      38.270  37.090  13.950  1.00  0.00           C
ATOM   1123  HB  ILE    90      38.320  37.150  15.060  1.00  0.00           H
ATOM   1124  CG2 ILE    90      39.150  36.020  13.340  1.00  0.00           C
ATOM   1125 1HG2 ILE    90      39.290  36.170  12.260  1.00  0.00           H
ATOM   1126 2HG2 ILE    90      40.170  36.190  13.740  1.00  0.00           H
ATOM   1127 3HG2 ILE    90      38.790  34.970  13.480  1.00  0.00           H
ATOM   1128  CG1 ILE    90      38.760  38.500  13.530  1.00  0.00           C
ATOM   1129 1HG1 ILE    90      38.660  38.520  12.430  1.00  0.00           H
ATOM   1130 2HG1 ILE    90      38.080  39.250  13.970  1.00  0.00           H
ATOM   1131  CD  ILE    90      40.170  38.790  14.070  1.00  0.00           C
ATOM   1132  HD1 ILE    90      40.070  38.710  15.170  1.00  0.00           H
ATOM   1133  HD2 ILE    90      40.880  38.050  13.630  1.00  0.00           H
ATOM   1134  HD3 ILE    90      40.560  39.770  13.730  1.00  0.00           H
ATOM   1135  C   ILE    90      36.380  35.510  14.100  1.00  0.00           C
ATOM   1136  O   ILE    90      36.520  35.360  15.330  1.00  0.00           O
ATOM   1137  N   LYS    91      35.970  34.570  13.270  1.00  0.00           N
ATOM   1138  HN  LYS    91      35.910  34.720  12.290  1.00  0.00           H
ATOM   1139  CA  LYS    91      35.550  33.280  13.810  1.00  0.00           C
ATOM   1140  HA  LYS    91      35.700  33.160  14.860  1.00  0.00           H
ATOM   1141  CB  LYS    91      33.970  33.020  13.690  1.00  0.00           C
ATOM   1142  HB1 LYS    91      33.810  32.070  14.240  1.00  0.00           H
ATOM   1143  HB2 LYS    91      33.430  33.880  14.160  1.00  0.00           H
ATOM   1144  CG  LYS    91      33.570  32.870  12.180  1.00  0.00           C
ATOM   1145  HG1 LYS    91      33.950  33.650  11.490  1.00  0.00           H
ATOM   1146  HG2 LYS    91      34.050  31.920  11.870  1.00  0.00           H
ATOM   1147  CD  LYS    91      32.040  32.760  11.900  1.00  0.00           C
ATOM   1148  HD1 LYS    91      31.570  31.960  12.510  1.00  0.00           H
ATOM   1149  HD2 LYS    91      31.660  33.680  12.360  1.00  0.00           H
ATOM   1150  CE  LYS    91      31.770  32.780  10.430  1.00  0.00           C
ATOM   1151  HE1 LYS    91      30.670  32.860  10.470  1.00  0.00           H
ATOM   1152  HE2 LYS    91      32.270  33.620   9.890  1.00  0.00           H
ATOM   1153  NZ  LYS    91      32.100  31.530   9.730  1.00  0.00           N
ATOM   1154  HZ1 LYS    91      31.710  30.740  10.270  1.00  0.00           H
ATOM   1155  HZ2 LYS    91      31.780  31.390   8.740  1.00  0.00           H
ATOM   1156  HZ3 LYS    91      33.140  31.530   9.700  1.00  0.00           H
ATOM   1157  C   LYS    91      36.360  32.180  13.190  1.00  0.00           C
ATOM   1158  O   LYS    91      36.790  32.250  12.010  1.00  0.00           O
ATOM   1159  N   HIS    92      36.400  31.000  13.820  1.00  0.00           N
ATOM   1160  HN  HIS    92      35.890  30.880  14.660  1.00  0.00           H
ATOM   1161  CA  HIS    92      37.260  29.810  13.380  1.00  0.00           C
ATOM   1162  HA  HIS    92      38.190  30.160  12.970  1.00  0.00           H
ATOM   1163  CB  HIS    92      37.620  28.970  14.550  1.00  0.00           C
ATOM   1164  HB1 HIS    92      37.720  29.610  15.460  1.00  0.00           H
ATOM   1165  HB2 HIS    92      36.900  28.120  14.610  1.00  0.00           H
ATOM   1166  ND1 HIS    92      39.240  27.480  13.280  1.00  0.00           N
ATOM   1167  CG  HIS    92      38.950  28.280  14.450  1.00  0.00           C
ATOM   1168  CE1 HIS    92      40.340  26.800  13.620  1.00  0.00           C
ATOM   1169  HE1 HIS    92      40.920  26.120  12.990  1.00  0.00           H
ATOM   1170  NE2 HIS    92      40.730  27.090  14.880  1.00  0.00           N
ATOM   1171  HE2 HIS    92      41.430  26.570  15.360  1.00  0.00           H
ATOM   1172  CD2 HIS    92      39.850  27.950  15.440  1.00  0.00           C
ATOM   1173  HD2 HIS    92      39.830  28.360  16.430  1.00  0.00           H
ATOM   1174  C   HIS    92      36.610  28.920  12.270  1.00  0.00           C
ATOM   1175  O   HIS    92      35.520  28.340  12.390  1.00  0.00           O
ATOM   1176  N   ASN    93      37.320  28.840  11.120  1.00  0.00           N
ATOM   1177  HN  ASN    93      38.160  29.360  11.070  1.00  0.00           H
ATOM   1178  CA  ASN    93      36.830  28.190   9.930  1.00  0.00           C
ATOM   1179  HA  ASN    93      35.750  28.320   9.920  1.00  0.00           H
ATOM   1180  CB  ASN    93      37.300  28.900   8.650  1.00  0.00           C
ATOM   1181  HB1 ASN    93      36.890  28.530   7.690  1.00  0.00           H
ATOM   1182  HB2 ASN    93      37.030  29.970   8.740  1.00  0.00           H
ATOM   1183  CG  ASN    93      38.760  28.970   8.410  1.00  0.00           C
ATOM   1184  OD1 ASN    93      39.550  28.450   9.180  1.00  0.00           O
ATOM   1185  ND2 ASN    93      39.170  29.780   7.380  1.00  0.00           N
ATOM   1186 1HD2 ASN    93      38.550  30.240   6.730  1.00  0.00           H
ATOM   1187 2HD2 ASN    93      40.140  29.950   7.240  1.00  0.00           H
ATOM   1188  C   ASN    93      37.120  26.760   9.820  1.00  0.00           C
ATOM   1189  O   ASN    93      37.300  26.280   8.750  1.00  0.00           O
ATOM   1190  N   ARG    94      37.220  26.020  10.900  1.00  0.00           N
ATOM   1191  HN  ARG    94      37.120  26.500  11.770  1.00  0.00           H
ATOM   1192  CA  ARG    94      37.440  24.570  10.920  1.00  0.00           C
ATOM   1193  HA  ARG    94      37.270  24.120   9.950  1.00  0.00           H
ATOM   1194  CB  ARG    94      38.870  24.250  11.470  1.00  0.00           C
ATOM   1195  HB1 ARG    94      39.120  25.100  12.140  1.00  0.00           H
ATOM   1196  HB2 ARG    94      38.970  23.360  12.120  1.00  0.00           H
ATOM   1197  CG  ARG    94      40.040  24.050  10.520  1.00  0.00           C
ATOM   1198  HG1 ARG    94      40.840  23.460  11.020  1.00  0.00           H
ATOM   1199  HG2 ARG    94      39.670  23.370   9.720  1.00  0.00           H
ATOM   1200  CD  ARG    94      40.570  25.280   9.730  1.00  0.00           C
ATOM   1201  HD1 ARG    94      39.670  25.660   9.200  1.00  0.00           H
ATOM   1202  HD2 ARG    94      40.990  26.030  10.430  1.00  0.00           H
ATOM   1203  NE  ARG    94      41.590  24.820   8.740  1.00  0.00           N
ATOM   1204  HE  ARG    94      41.670  23.860   8.470  1.00  0.00           H
ATOM   1205  CZ  ARG    94      42.260  25.730   7.940  1.00  0.00           C
ATOM   1206  NH1 ARG    94      42.050  27.020   8.080  1.00  0.00           N
ATOM   1207 1HH1 ARG    94      41.350  27.360   8.710  1.00  0.00           H
ATOM   1208 2HH1 ARG    94      42.570  27.690   7.550  1.00  0.00           H
ATOM   1209  NH2 ARG    94      43.040  25.280   7.020  1.00  0.00           N
ATOM   1210 1HH2 ARG    94      42.970  24.310   6.760  1.00  0.00           H
ATOM   1211 2HH2 ARG    94      43.500  25.910   6.400  1.00  0.00           H
ATOM   1212  C   ARG    94      36.440  24.020  11.880  1.00  0.00           C
ATOM   1213  O   ARG    94      36.620  22.980  12.540  1.00  0.00           O
ATOM   1214  N   PHE    95      35.300  24.760  11.990  1.00  0.00           N
ATOM   1215  HN  PHE    95      35.220  25.680  11.610  1.00  0.00           H
ATOM   1216  CA  PHE    95      34.120  24.100  12.700  1.00  0.00           C
ATOM   1217  HA  PHE    95      34.370  23.840  13.720  1.00  0.00           H
ATOM   1218  CB  PHE    95      32.970  25.140  12.860  1.00  0.00           C
ATOM   1219  HB1 PHE    95      32.190  24.780  13.560  1.00  0.00           H
ATOM   1220  HB2 PHE    95      33.330  26.090  13.290  1.00  0.00           H
ATOM   1221  CG  PHE    95      32.300  25.570  11.530  1.00  0.00           C
ATOM   1222  CD1 PHE    95      32.930  26.500  10.720  1.00  0.00           C
ATOM   1223  HD1 PHE    95      33.870  26.910  11.070  1.00  0.00           H
ATOM   1224  CE1 PHE    95      32.240  27.180   9.700  1.00  0.00           C
ATOM   1225  HE1 PHE    95      32.720  27.940   9.100  1.00  0.00           H
ATOM   1226  CZ  PHE    95      30.930  26.860   9.370  1.00  0.00           C
ATOM   1227  HZ  PHE    95      30.540  27.370   8.500  1.00  0.00           H
ATOM   1228  CD2 PHE    95      31.010  25.210  11.200  1.00  0.00           C
ATOM   1229  HD2 PHE    95      30.410  24.560  11.810  1.00  0.00           H
ATOM   1230  CE2 PHE    95      30.320  25.800  10.120  1.00  0.00           C
ATOM   1231  HE2 PHE    95      29.310  25.500   9.850  1.00  0.00           H
ATOM   1232  C   PHE    95      33.600  22.830  12.130  1.00  0.00           C
ATOM   1233  O   PHE    95      33.450  22.690  10.910  1.00  0.00           O
ATOM   1234  N   THR    96      33.490  21.830  12.980  1.00  0.00           N
ATOM   1235  HN  THR    96      33.610  21.970  13.970  1.00  0.00           H
ATOM   1236  CA  THR    96      32.950  20.520  12.680  1.00  0.00           C
ATOM   1237  HA  THR    96      33.510  20.170  11.840  1.00  0.00           H
ATOM   1238  CB  THR    96      33.130  19.570  13.790  1.00  0.00           C
ATOM   1239  HB  THR    96      32.730  18.570  13.520  1.00  0.00           H
ATOM   1240  OG1 THR    96      32.670  20.130  15.020  1.00  0.00           O
ATOM   1241  HG1 THR    96      32.760  19.420  15.650  1.00  0.00           H
ATOM   1242  CG2 THR    96      34.690  19.370  14.040  1.00  0.00           C
ATOM   1243 1HG2 THR    96      34.900  18.780  14.950  1.00  0.00           H
ATOM   1244 2HG2 THR    96      35.100  18.840  13.140  1.00  0.00           H
ATOM   1245 3HG2 THR    96      35.200  20.350  14.200  1.00  0.00           H
ATOM   1246  C   THR    96      31.470  20.580  12.390  1.00  0.00           C
ATOM   1247  O   THR    96      30.780  21.490  12.910  1.00  0.00           O
ATOM   1248  N   LYS    97      31.000  19.640  11.530  1.00  0.00           N
ATOM   1249  HN  LYS    97      31.510  18.910  11.110  1.00  0.00           H
ATOM   1250  CA  LYS    97      29.630  19.780  11.060  1.00  0.00           C
ATOM   1251  HA  LYS    97      29.240  20.780  11.200  1.00  0.00           H
ATOM   1252  CB  LYS    97      29.540  19.520   9.520  1.00  0.00           C
ATOM   1253  HB1 LYS    97      29.840  18.460   9.340  1.00  0.00           H
ATOM   1254  HB2 LYS    97      28.510  19.700   9.170  1.00  0.00           H
ATOM   1255  CG  LYS    97      30.480  20.350   8.590  1.00  0.00           C
ATOM   1256  HG1 LYS    97      31.430  19.790   8.400  1.00  0.00           H
ATOM   1257  HG2 LYS    97      30.010  20.490   7.590  1.00  0.00           H
ATOM   1258  CD  LYS    97      30.660  21.800   9.080  1.00  0.00           C
ATOM   1259  HD1 LYS    97      29.640  22.180   8.850  1.00  0.00           H
ATOM   1260  HD2 LYS    97      30.930  21.850  10.160  1.00  0.00           H
ATOM   1261  CE  LYS    97      31.540  22.670   8.220  1.00  0.00           C
ATOM   1262  HE1 LYS    97      31.240  22.590   7.160  1.00  0.00           H
ATOM   1263  HE2 LYS    97      31.370  23.750   8.410  1.00  0.00           H
ATOM   1264  NZ  LYS    97      32.910  22.300   8.360  1.00  0.00           N
ATOM   1265  HZ1 LYS    97      33.250  21.370   8.020  1.00  0.00           H
ATOM   1266  HZ2 LYS    97      33.560  22.990   7.900  1.00  0.00           H
ATOM   1267  HZ3 LYS    97      33.120  22.310   9.380  1.00  0.00           H
ATOM   1268  C   LYS    97      28.630  18.800  11.740  1.00  0.00           C
ATOM   1269  O   LYS    97      27.380  18.990  11.590  1.00  0.00           O
ATOM   1270  N   GLU    98      29.120  17.820  12.630  1.00  0.00           N
ATOM   1271  HN  GLU    98      30.090  17.600  12.630  1.00  0.00           H
ATOM   1272  CA  GLU    98      28.230  16.970  13.400  1.00  0.00           C
ATOM   1273  HA  GLU    98      27.210  17.320  13.310  1.00  0.00           H
ATOM   1274  CB  GLU    98      28.270  15.540  12.880  1.00  0.00           C
ATOM   1275  HB1 GLU    98      27.330  15.110  13.300  1.00  0.00           H
ATOM   1276  HB2 GLU    98      28.150  15.550  11.770  1.00  0.00           H
ATOM   1277  CG  GLU    98      29.380  14.630  13.360  1.00  0.00           C
ATOM   1278  HG1 GLU    98      29.470  14.580  14.450  1.00  0.00           H
ATOM   1279  HG2 GLU    98      29.210  13.580  13.030  1.00  0.00           H
ATOM   1280  CD  GLU    98      30.750  14.990  12.760  1.00  0.00           C
ATOM   1281  OE1 GLU    98      31.260  14.130  11.920  1.00  0.00           O
ATOM   1282  OE2 GLU    98      31.380  15.980  13.140  1.00  0.00           O
ATOM   1283  C   GLU    98      28.540  17.080  14.910  1.00  0.00           C
ATOM   1284  O   GLU    98      27.620  17.090  15.700  1.00  0.00           O
ATOM   1285  N   THR    99      29.790  17.300  15.340  1.00  0.00           N
ATOM   1286  HN  THR    99      30.560  17.140  14.720  1.00  0.00           H
ATOM   1287  CA  THR    99      30.160  17.580  16.800  1.00  0.00           C
ATOM   1288  HA  THR    99      29.510  17.010  17.420  1.00  0.00           H
ATOM   1289  CB  THR    99      31.600  17.020  17.240  1.00  0.00           C
ATOM   1290  HB  THR    99      31.800  17.290  18.290  1.00  0.00           H
ATOM   1291  OG1 THR    99      32.630  17.530  16.400  1.00  0.00           O
ATOM   1292  HG1 THR    99      33.440  17.580  16.930  1.00  0.00           H
ATOM   1293  CG2 THR    99      31.590  15.490  17.080  1.00  0.00           C
ATOM   1294 1HG2 THR    99      32.590  15.030  17.200  1.00  0.00           H
ATOM   1295 2HG2 THR    99      30.820  15.060  17.760  1.00  0.00           H
ATOM   1296 3HG2 THR    99      31.400  15.280  16.010  1.00  0.00           H
ATOM   1297  C   THR    99      30.000  19.050  17.180  1.00  0.00           C
ATOM   1298  O   THR    99      30.140  19.360  18.340  1.00  0.00           O
ATOM   1299  N   CYS   100      29.660  19.810  16.230  1.00  0.00           N
ATOM   1300  HN  CYS   100      29.440  19.370  15.370  1.00  0.00           H
ATOM   1301  CA  CYS   100      29.590  21.280  16.170  1.00  0.00           C
ATOM   1302  HA  CYS   100      29.910  21.570  15.180  1.00  0.00           H
ATOM   1303  CB  CYS   100      28.140  21.740  16.210  1.00  0.00           C
ATOM   1304  HB1 CYS   100      27.810  21.650  17.260  1.00  0.00           H
ATOM   1305  HB2 CYS   100      28.160  22.790  15.830  1.00  0.00           H
ATOM   1306  SG  CYS   100      27.070  20.620  15.230  1.00  0.00           S
ATOM   1307  HG1 CYS   100      26.310  20.330  16.280  1.00  0.00           H
ATOM   1308  C   CYS   100      30.590  22.110  17.090  1.00  0.00           C
ATOM   1309  O   CYS   100      30.270  22.890  17.980  1.00  0.00           O
ATOM   1310  N   ASP   101      31.870  21.950  16.810  1.00  0.00           N
ATOM   1311  HN  ASP   101      32.050  21.390  16.000  1.00  0.00           H
ATOM   1312  CA  ASP   101      32.960  22.350  17.640  1.00  0.00           C
ATOM   1313  HA  ASP   101      32.510  22.710  18.550  1.00  0.00           H
ATOM   1314  CB  ASP   101      33.910  21.110  17.740  1.00  0.00           C
ATOM   1315  HB1 ASP   101      33.230  20.270  17.990  1.00  0.00           H
ATOM   1316  HB2 ASP   101      34.340  20.900  16.740  1.00  0.00           H
ATOM   1317  CG  ASP   101      35.000  21.120  18.760  1.00  0.00           C
ATOM   1318  OD1 ASP   101      35.160  22.060  19.620  1.00  0.00           O
ATOM   1319  OD2 ASP   101      35.860  20.230  18.660  1.00  0.00           O
ATOM   1320  C   ASP   101      33.610  23.580  17.040  1.00  0.00           C
ATOM   1321  O   ASP   101      33.190  24.120  15.980  1.00  0.00           O
ATOM   1322  N   PHE   102      34.690  24.110  17.710  1.00  0.00           N
ATOM   1323  HN  PHE   102      34.980  23.670  18.550  1.00  0.00           H
ATOM   1324  CA  PHE   102      35.480  25.260  17.230  1.00  0.00           C
ATOM   1325  HA  PHE   102      36.340  25.190  17.880  1.00  0.00           H
ATOM   1326  CB  PHE   102      36.060  25.210  15.810  1.00  0.00           C
ATOM   1327  HB1 PHE   102      35.350  25.020  14.980  1.00  0.00           H
ATOM   1328  HB2 PHE   102      36.630  26.140  15.630  1.00  0.00           H
ATOM   1329  CG  PHE   102      37.080  24.130  15.730  1.00  0.00           C
ATOM   1330  CD1 PHE   102      38.340  24.590  15.240  1.00  0.00           C
ATOM   1331  HD1 PHE   102      38.670  25.620  15.310  1.00  0.00           H
ATOM   1332  CE1 PHE   102      39.240  23.620  14.910  1.00  0.00           C
ATOM   1333  HE1 PHE   102      40.240  23.980  14.720  1.00  0.00           H
ATOM   1334  CZ  PHE   102      38.940  22.270  14.930  1.00  0.00           C
ATOM   1335  HZ  PHE   102      39.630  21.480  14.660  1.00  0.00           H
ATOM   1336  CD2 PHE   102      36.730  22.760  15.780  1.00  0.00           C
ATOM   1337  HD2 PHE   102      35.730  22.460  16.080  1.00  0.00           H
ATOM   1338  CE2 PHE   102      37.650  21.770  15.360  1.00  0.00           C
ATOM   1339  HE2 PHE   102      37.380  20.720  15.390  1.00  0.00           H
ATOM   1340  C   PHE   102      34.810  26.550  17.620  1.00  0.00           C
ATOM   1341  O   PHE   102      34.940  27.520  16.900  1.00  0.00           O
ATOM   1342  N   ASP   103      34.030  26.580  18.690  1.00  0.00           N
ATOM   1343  HN  ASP   103      33.980  25.800  19.300  1.00  0.00           H
ATOM   1344  CA  ASP   103      33.070  27.690  18.860  1.00  0.00           C
ATOM   1345  HA  ASP   103      32.690  28.040  17.920  1.00  0.00           H
ATOM   1346  CB  ASP   103      32.150  27.040  20.010  1.00  0.00           C
ATOM   1347  HB1 ASP   103      32.760  26.580  20.820  1.00  0.00           H
ATOM   1348  HB2 ASP   103      31.580  27.850  20.510  1.00  0.00           H
ATOM   1349  CG  ASP   103      31.140  26.030  19.610  1.00  0.00           C
ATOM   1350  OD1 ASP   103      30.340  25.570  20.470  1.00  0.00           O
ATOM   1351  OD2 ASP   103      31.020  25.640  18.430  1.00  0.00           O
ATOM   1352  C   ASP   103      33.760  28.970  19.500  1.00  0.00           C
ATOM   1353  O   ASP   103      33.150  29.780  20.160  1.00  0.00           O
ATOM   1354  N   ILE   104      35.110  29.190  19.420  1.00  0.00           N
ATOM   1355  HN  ILE   104      35.730  28.590  18.920  1.00  0.00           H
ATOM   1356  CA  ILE   104      35.820  30.410  19.860  1.00  0.00           C
ATOM   1357  HA  ILE   104      35.340  30.810  20.740  1.00  0.00           H
ATOM   1358  CB  ILE   104      37.250  30.010  20.010  1.00  0.00           C
ATOM   1359  HB  ILE   104      37.250  29.150  20.710  1.00  0.00           H
ATOM   1360  CG2 ILE   104      37.820  29.560  18.680  1.00  0.00           C
ATOM   1361 1HG2 ILE   104      37.150  28.860  18.130  1.00  0.00           H
ATOM   1362 2HG2 ILE   104      38.030  30.410  18.000  1.00  0.00           H
ATOM   1363 3HG2 ILE   104      38.820  29.090  18.780  1.00  0.00           H
ATOM   1364  CG1 ILE   104      38.160  30.910  20.840  1.00  0.00           C
ATOM   1365 1HG1 ILE   104      39.100  30.320  20.810  1.00  0.00           H
ATOM   1366 2HG1 ILE   104      38.260  31.870  20.290  1.00  0.00           H
ATOM   1367  CD  ILE   104      37.700  31.140  22.320  1.00  0.00           C
ATOM   1368  HD1 ILE   104      36.720  31.670  22.220  1.00  0.00           H
ATOM   1369  HD2 ILE   104      37.660  30.170  22.870  1.00  0.00           H
ATOM   1370  HD3 ILE   104      38.540  31.690  22.810  1.00  0.00           H
ATOM   1371  C   ILE   104      35.650  31.540  18.860  1.00  0.00           C
ATOM   1372  O   ILE   104      35.590  31.350  17.680  1.00  0.00           O
ATOM   1373  N   ALA   105      35.600  32.790  19.340  1.00  0.00           N
ATOM   1374  HN  ALA   105      35.590  32.900  20.330  1.00  0.00           H
ATOM   1375  CA  ALA   105      35.630  33.950  18.460  1.00  0.00           C
ATOM   1376  HA  ALA   105      36.160  33.670  17.560  1.00  0.00           H
ATOM   1377  CB  ALA   105      34.310  34.510  18.000  1.00  0.00           C
ATOM   1378  HB1 ALA   105      34.390  35.300  17.230  1.00  0.00           H
ATOM   1379  HB2 ALA   105      33.700  33.780  17.420  1.00  0.00           H
ATOM   1380  HB3 ALA   105      33.640  34.750  18.860  1.00  0.00           H
ATOM   1381  C   ALA   105      36.450  35.140  19.060  1.00  0.00           C
ATOM   1382  O   ALA   105      36.520  35.320  20.260  1.00  0.00           O
ATOM   1383  N   VAL   106      36.990  35.960  18.160  1.00  0.00           N
ATOM   1384  HN  VAL   106      36.810  35.900  17.190  1.00  0.00           H
ATOM   1385  CA  VAL   106      37.670  37.200  18.480  1.00  0.00           C
ATOM   1386  HA  VAL   106      37.600  37.380  19.550  1.00  0.00           H
ATOM   1387  CB  VAL   106      39.140  37.160  18.090  1.00  0.00           C
ATOM   1388  HB  VAL   106      39.270  36.640  17.120  1.00  0.00           H
ATOM   1389  CG1 VAL   106      39.840  38.520  18.180  1.00  0.00           C
ATOM   1390 1HG1 VAL   106      39.460  39.290  17.470  1.00  0.00           H
ATOM   1391 2HG1 VAL   106      39.650  38.930  19.200  1.00  0.00           H
ATOM   1392 3HG1 VAL   106      40.920  38.370  18.020  1.00  0.00           H
ATOM   1393  CG2 VAL   106      39.780  36.190  19.090  1.00  0.00           C
ATOM   1394 1HG2 VAL   106      39.810  36.670  20.090  1.00  0.00           H
ATOM   1395 2HG2 VAL   106      39.170  35.260  19.090  1.00  0.00           H
ATOM   1396 3HG2 VAL   106      40.760  35.850  18.700  1.00  0.00           H
ATOM   1397  C   VAL   106      36.930  38.340  17.800  1.00  0.00           C
ATOM   1398  O   VAL   106      36.390  38.130  16.740  1.00  0.00           O
ATOM   1399  N   LEU   107      36.750  39.450  18.480  1.00  0.00           N
ATOM   1400  HN  LEU   107      37.060  39.580  19.420  1.00  0.00           H
ATOM   1401  CA  LEU   107      36.370  40.640  17.860  1.00  0.00           C
ATOM   1402  HA  LEU   107      35.950  40.400  16.890  1.00  0.00           H
ATOM   1403  CB  LEU   107      35.210  41.270  18.640  1.00  0.00           C
ATOM   1404  HB1 LEU   107      35.490  41.350  19.710  1.00  0.00           H
ATOM   1405  HB2 LEU   107      34.840  42.260  18.300  1.00  0.00           H
ATOM   1406  CG  LEU   107      33.970  40.350  18.780  1.00  0.00           C
ATOM   1407  HG  LEU   107      34.180  39.350  19.210  1.00  0.00           H
ATOM   1408  CD1 LEU   107      32.980  40.990  19.950  1.00  0.00           C
ATOM   1409 1HD1 LEU   107      32.810  42.060  19.730  1.00  0.00           H
ATOM   1410 2HD1 LEU   107      32.010  40.430  19.960  1.00  0.00           H
ATOM   1411 3HD1 LEU   107      33.500  40.860  20.920  1.00  0.00           H
ATOM   1412  CD2 LEU   107      33.260  40.140  17.460  1.00  0.00           C
ATOM   1413 1HD2 LEU   107      33.870  39.540  16.750  1.00  0.00           H
ATOM   1414 2HD2 LEU   107      32.440  39.440  17.740  1.00  0.00           H
ATOM   1415 3HD2 LEU   107      32.870  41.100  17.060  1.00  0.00           H
ATOM   1416  C   LEU   107      37.480  41.640  17.740  1.00  0.00           C
ATOM   1417  O   LEU   107      38.270  41.760  18.680  1.00  0.00           O
ATOM   1418  N   ARG   108      37.550  42.400  16.620  1.00  0.00           N
ATOM   1419  HN  ARG   108      36.910  42.240  15.860  1.00  0.00           H
ATOM   1420  CA  ARG   108      38.530  43.430  16.610  1.00  0.00           C
ATOM   1421  HA  ARG   108      39.220  43.380  17.450  1.00  0.00           H
ATOM   1422  CB  ARG   108      39.490  43.270  15.360  1.00  0.00           C
ATOM   1423  HB1 ARG   108      39.930  42.270  15.200  1.00  0.00           H
ATOM   1424  HB2 ARG   108      38.860  43.460  14.460  1.00  0.00           H
ATOM   1425  CG  ARG   108      40.660  44.270  15.260  1.00  0.00           C
ATOM   1426  HG1 ARG   108      40.310  45.320  15.430  1.00  0.00           H
ATOM   1427  HG2 ARG   108      41.180  44.030  16.210  1.00  0.00           H
ATOM   1428  CD  ARG   108      41.610  44.260  14.000  1.00  0.00           C
ATOM   1429  HD1 ARG   108      42.440  43.520  13.970  1.00  0.00           H
ATOM   1430  HD2 ARG   108      40.950  43.980  13.150  1.00  0.00           H
ATOM   1431  NE  ARG   108      42.110  45.570  13.610  1.00  0.00           N
ATOM   1432  HE  ARG   108      41.530  46.110  12.990  1.00  0.00           H
ATOM   1433  CZ  ARG   108      43.220  46.140  14.050  1.00  0.00           C
ATOM   1434  NH1 ARG   108      44.090  45.530  14.820  1.00  0.00           N
ATOM   1435 1HH1 ARG   108      44.140  44.530  14.930  1.00  0.00           H
ATOM   1436 2HH1 ARG   108      45.010  45.930  14.820  1.00  0.00           H
ATOM   1437  NH2 ARG   108      43.410  47.430  13.780  1.00  0.00           N
ATOM   1438 1HH2 ARG   108      42.520  47.890  13.670  1.00  0.00           H
ATOM   1439 2HH2 ARG   108      44.180  47.980  14.090  1.00  0.00           H
ATOM   1440  C   ARG   108      37.750  44.840  16.580  1.00  0.00           C
ATOM   1441  O   ARG   108      36.710  45.090  15.990  1.00  0.00           O
ATOM   1442  N   LEU   109      38.340  45.810  17.260  1.00  0.00           N
ATOM   1443  HN  LEU   109      39.240  45.660  17.650  1.00  0.00           H
ATOM   1444  CA  LEU   109      37.750  47.080  17.620  1.00  0.00           C
ATOM   1445  HA  LEU   109      36.700  46.900  17.500  1.00  0.00           H
ATOM   1446  CB  LEU   109      37.970  47.540  19.060  1.00  0.00           C
ATOM   1447  HB1 LEU   109      39.030  47.790  19.250  1.00  0.00           H
ATOM   1448  HB2 LEU   109      37.370  48.430  19.340  1.00  0.00           H
ATOM   1449  CG  LEU   109      37.560  46.500  20.100  1.00  0.00           C
ATOM   1450  HG  LEU   109      38.030  45.530  19.830  1.00  0.00           H
ATOM   1451  CD1 LEU   109      37.870  47.030  21.480  1.00  0.00           C
ATOM   1452 1HD1 LEU   109      37.470  48.050  21.550  1.00  0.00           H
ATOM   1453 2HD1 LEU   109      37.370  46.460  22.290  1.00  0.00           H
ATOM   1454 3HD1 LEU   109      38.990  47.000  21.610  1.00  0.00           H
ATOM   1455  CD2 LEU   109      36.010  46.130  20.090  1.00  0.00           C
ATOM   1456 1HD2 LEU   109      35.680  45.750  19.110  1.00  0.00           H
ATOM   1457 2HD2 LEU   109      35.850  45.330  20.860  1.00  0.00           H
ATOM   1458 3HD2 LEU   109      35.440  47.040  20.380  1.00  0.00           H
ATOM   1459  C   LEU   109      38.060  48.060  16.470  1.00  0.00           C
ATOM   1460  O   LEU   109      39.000  47.980  15.750  1.00  0.00           O
ATOM   1461  N   LYS   110      37.140  49.040  16.220  1.00  0.00           N
ATOM   1462  HN  LYS   110      36.260  48.920  16.680  1.00  0.00           H
ATOM   1463  CA  LYS   110      37.450  50.130  15.270  1.00  0.00           C
ATOM   1464  HA  LYS   110      37.810  49.710  14.350  1.00  0.00           H
ATOM   1465  CB  LYS   110      36.210  51.010  14.930  1.00  0.00           C
ATOM   1466  HB1 LYS   110      35.810  51.430  15.880  1.00  0.00           H
ATOM   1467  HB2 LYS   110      36.460  51.830  14.230  1.00  0.00           H
ATOM   1468  CG  LYS   110      35.120  50.210  14.260  1.00  0.00           C
ATOM   1469  HG1 LYS   110      35.560  49.810  13.330  1.00  0.00           H
ATOM   1470  HG2 LYS   110      34.850  49.370  14.920  1.00  0.00           H
ATOM   1471  CD  LYS   110      33.990  51.110  13.720  1.00  0.00           C
ATOM   1472  HD1 LYS   110      33.680  51.850  14.490  1.00  0.00           H
ATOM   1473  HD2 LYS   110      34.440  51.630  12.850  1.00  0.00           H
ATOM   1474  CE  LYS   110      32.800  50.350  13.300  1.00  0.00           C
ATOM   1475  HE1 LYS   110      32.990  49.670  12.460  1.00  0.00           H
ATOM   1476  HE2 LYS   110      32.440  49.700  14.130  1.00  0.00           H
ATOM   1477  NZ  LYS   110      31.710  51.350  12.970  1.00  0.00           N
ATOM   1478  HZ1 LYS   110      31.500  52.050  13.710  1.00  0.00           H
ATOM   1479  HZ2 LYS   110      32.100  51.880  12.170  1.00  0.00           H
ATOM   1480  HZ3 LYS   110      30.810  50.970  12.630  1.00  0.00           H
ATOM   1481  C   LYS   110      38.490  51.060  15.840  1.00  0.00           C
ATOM   1482  O   LYS   110      39.240  51.700  15.030  1.00  0.00           O
ATOM   1483  N   THR   111      38.410  51.300  17.150  1.00  0.00           N
ATOM   1484  HN  THR   111      37.770  50.800  17.740  1.00  0.00           H
ATOM   1485  CA  THR   111      39.220  52.300  17.830  1.00  0.00           C
ATOM   1486  HA  THR   111      40.090  52.520  17.230  1.00  0.00           H
ATOM   1487  CB  THR   111      38.550  53.610  18.130  1.00  0.00           C
ATOM   1488  HB  THR   111      37.480  53.580  17.850  1.00  0.00           H
ATOM   1489  OG1 THR   111      39.140  54.770  17.420  1.00  0.00           O
ATOM   1490  HG1 THR   111      39.250  54.480  16.510  1.00  0.00           H
ATOM   1491  CG2 THR   111      38.490  53.980  19.570  1.00  0.00           C
ATOM   1492 1HG2 THR   111      37.980  54.970  19.640  1.00  0.00           H
ATOM   1493 2HG2 THR   111      37.860  53.190  20.020  1.00  0.00           H
ATOM   1494 3HG2 THR   111      39.510  54.090  20.000  1.00  0.00           H
ATOM   1495  C   THR   111      39.840  51.680  18.990  1.00  0.00           C
ATOM   1496  O   THR   111      39.120  50.880  19.580  1.00  0.00           O
ATOM   1497  N   PRO   112      41.020  51.890  19.520  1.00  0.00           N
ATOM   1498  CD  PRO   112      41.960  52.950  19.060  1.00  0.00           C
ATOM   1499  HD1 PRO   112      41.610  53.990  19.220  1.00  0.00           H
ATOM   1500  HD2 PRO   112      42.340  52.690  18.050  1.00  0.00           H
ATOM   1501  CA  PRO   112      41.590  51.060  20.560  1.00  0.00           C
ATOM   1502  HA  PRO   112      41.290  50.020  20.450  1.00  0.00           H
ATOM   1503  CB  PRO   112      43.100  51.250  20.300  1.00  0.00           C
ATOM   1504  HB1 PRO   112      43.660  51.070  21.250  1.00  0.00           H
ATOM   1505  HB2 PRO   112      43.450  50.660  19.430  1.00  0.00           H
ATOM   1506  CG  PRO   112      43.190  52.790  19.940  1.00  0.00           C
ATOM   1507  HG1 PRO   112      43.100  53.370  20.880  1.00  0.00           H
ATOM   1508  HG2 PRO   112      44.180  52.920  19.460  1.00  0.00           H
ATOM   1509  C   PRO   112      41.230  51.350  21.960  1.00  0.00           C
ATOM   1510  O   PRO   112      41.040  52.520  22.330  1.00  0.00           O
ATOM   1511  N   ILE   113      41.290  50.330  22.840  1.00  0.00           N
ATOM   1512  HN  ILE   113      41.770  49.470  22.760  1.00  0.00           H
ATOM   1513  CA  ILE   113      40.910  50.460  24.280  1.00  0.00           C
ATOM   1514  HA  ILE   113      39.940  50.930  24.340  1.00  0.00           H
ATOM   1515  CB  ILE   113      40.790  49.070  24.950  1.00  0.00           C
ATOM   1516  HB  ILE   113      41.730  48.550  24.680  1.00  0.00           H
ATOM   1517  CG2 ILE   113      40.840  49.180  26.490  1.00  0.00           C
ATOM   1518 1HG2 ILE   113      40.460  48.240  26.980  1.00  0.00           H
ATOM   1519 2HG2 ILE   113      41.860  49.340  26.900  1.00  0.00           H
ATOM   1520 3HG2 ILE   113      40.160  49.980  26.840  1.00  0.00           H
ATOM   1521  CG1 ILE   113      39.530  48.310  24.340  1.00  0.00           C
ATOM   1522 1HG1 ILE   113      39.630  48.260  23.240  1.00  0.00           H
ATOM   1523 2HG1 ILE   113      39.510  47.260  24.680  1.00  0.00           H
ATOM   1524  CD  ILE   113      38.120  48.960  24.720  1.00  0.00           C
ATOM   1525  HD1 ILE   113      38.040  49.090  25.820  1.00  0.00           H
ATOM   1526  HD2 ILE   113      37.920  49.970  24.300  1.00  0.00           H
ATOM   1527  HD3 ILE   113      37.330  48.280  24.340  1.00  0.00           H
ATOM   1528  C   ILE   113      41.910  51.260  25.100  1.00  0.00           C
ATOM   1529  O   ILE   113      43.120  51.040  25.110  1.00  0.00           O
ATOM   1530  N   THR   114      41.400  52.280  25.880  1.00  0.00           N
ATOM   1531  HN  THR   114      40.470  52.630  25.800  1.00  0.00           H
ATOM   1532  CA  THR   114      42.290  53.100  26.770  1.00  0.00           C
ATOM   1533  HA  THR   114      43.270  53.060  26.340  1.00  0.00           H
ATOM   1534  CB  THR   114      42.080  54.650  27.040  1.00  0.00           C
ATOM   1535  HB  THR   114      41.030  54.930  27.290  1.00  0.00           H
ATOM   1536  OG1 THR   114      42.540  55.420  25.950  1.00  0.00           O
ATOM   1537  HG1 THR   114      41.810  55.520  25.330  1.00  0.00           H
ATOM   1538  CG2 THR   114      43.060  55.160  28.110  1.00  0.00           C
ATOM   1539 1HG2 THR   114      44.100  54.820  27.990  1.00  0.00           H
ATOM   1540 2HG2 THR   114      43.060  56.270  28.160  1.00  0.00           H
ATOM   1541 3HG2 THR   114      42.650  54.890  29.100  1.00  0.00           H
ATOM   1542  C   THR   114      42.360  52.380  28.090  1.00  0.00           C
ATOM   1543  O   THR   114      41.360  52.450  28.780  1.00  0.00           O
ATOM   1544  N   PHE   115      43.450  51.630  28.420  1.00  0.00           N
ATOM   1545  HN  PHE   115      44.320  51.570  27.940  1.00  0.00           H
ATOM   1546  CA  PHE   115      43.570  50.990  29.730  1.00  0.00           C
ATOM   1547  HA  PHE   115      42.700  50.370  29.920  1.00  0.00           H
ATOM   1548  CB  PHE   115      44.850  50.130  29.790  1.00  0.00           C
ATOM   1549  HB1 PHE   115      45.700  50.830  29.650  1.00  0.00           H
ATOM   1550  HB2 PHE   115      44.980  49.670  30.800  1.00  0.00           H
ATOM   1551  CG  PHE   115      44.900  49.140  28.730  1.00  0.00           C
ATOM   1552  CD1 PHE   115      46.140  49.000  28.070  1.00  0.00           C
ATOM   1553  HD1 PHE   115      46.930  49.650  28.390  1.00  0.00           H
ATOM   1554  CE1 PHE   115      46.200  47.980  27.060  1.00  0.00           C
ATOM   1555  HE1 PHE   115      47.090  47.840  26.460  1.00  0.00           H
ATOM   1556  CZ  PHE   115      45.020  47.310  26.680  1.00  0.00           C
ATOM   1557  HZ  PHE   115      45.100  46.550  25.920  1.00  0.00           H
ATOM   1558  CD2 PHE   115      43.790  48.370  28.450  1.00  0.00           C
ATOM   1559  HD2 PHE   115      42.860  48.420  29.000  1.00  0.00           H
ATOM   1560  CE2 PHE   115      43.840  47.580  27.330  1.00  0.00           C
ATOM   1561  HE2 PHE   115      43.010  46.970  27.000  1.00  0.00           H
ATOM   1562  C   PHE   115      43.530  51.970  30.930  1.00  0.00           C
ATOM   1563  O   PHE   115      44.080  53.100  30.920  1.00  0.00           O
ATOM   1564  N   ARG   116      42.700  51.590  31.950  1.00  0.00           N
ATOM   1565  HN  ARG   116      42.410  50.630  31.920  1.00  0.00           H
ATOM   1566  CA  ARG   116      42.330  52.480  33.100  1.00  0.00           C
ATOM   1567  HA  ARG   116      43.250  52.900  33.480  1.00  0.00           H
ATOM   1568  CB  ARG   116      41.290  53.590  32.590  1.00  0.00           C
ATOM   1569  HB1 ARG   116      41.140  54.290  33.460  1.00  0.00           H
ATOM   1570  HB2 ARG   116      41.790  54.060  31.720  1.00  0.00           H
ATOM   1571  CG  ARG   116      39.980  52.970  32.040  1.00  0.00           C
ATOM   1572  HG1 ARG   116      40.110  52.610  31.000  1.00  0.00           H
ATOM   1573  HG2 ARG   116      39.750  52.040  32.590  1.00  0.00           H
ATOM   1574  CD  ARG   116      38.830  54.000  32.210  1.00  0.00           C
ATOM   1575  HD1 ARG   116      39.070  55.030  31.890  1.00  0.00           H
ATOM   1576  HD2 ARG   116      37.880  53.840  31.660  1.00  0.00           H
ATOM   1577  NE  ARG   116      38.560  53.950  33.670  1.00  0.00           N
ATOM   1578  HE  ARG   116      38.280  53.100  34.110  1.00  0.00           H
ATOM   1579  CZ  ARG   116      38.430  55.020  34.450  1.00  0.00           C
ATOM   1580  NH1 ARG   116      38.770  56.280  34.260  1.00  0.00           N
ATOM   1581 1HH1 ARG   116      39.290  56.470  33.440  1.00  0.00           H
ATOM   1582 2HH1 ARG   116      38.930  56.780  35.110  1.00  0.00           H
ATOM   1583  NH2 ARG   116      37.950  54.720  35.620  1.00  0.00           N
ATOM   1584 1HH2 ARG   116      37.430  53.880  35.760  1.00  0.00           H
ATOM   1585 2HH2 ARG   116      37.850  55.550  36.200  1.00  0.00           H
ATOM   1586  C   ARG   116      41.840  51.520  34.160  1.00  0.00           C
ATOM   1587  O   ARG   116      41.670  50.340  33.960  1.00  0.00           O
ATOM   1588  N   MET   117      41.480  52.100  35.310  1.00  0.00           N
ATOM   1589  HN  MET   117      41.730  53.060  35.350  1.00  0.00           H
ATOM   1590  CA  MET   117      40.660  51.530  36.280  1.00  0.00           C
ATOM   1591  HA  MET   117      41.200  50.720  36.740  1.00  0.00           H
ATOM   1592  CB  MET   117      40.430  52.560  37.450  1.00  0.00           C
ATOM   1593  HB1 MET   117      41.470  52.780  37.780  1.00  0.00           H
ATOM   1594  HB2 MET   117      40.040  53.500  37.000  1.00  0.00           H
ATOM   1595  CG  MET   117      39.570  52.140  38.610  1.00  0.00           C
ATOM   1596  HG1 MET   117      39.780  52.900  39.390  1.00  0.00           H
ATOM   1597  HG2 MET   117      38.490  52.230  38.330  1.00  0.00           H
ATOM   1598  SD  MET   117      40.150  50.530  39.430  1.00  0.00           S
ATOM   1599  CE  MET   117      40.920  51.320  40.890  1.00  0.00           C
ATOM   1600  HE1 MET   117      41.490  52.240  40.650  1.00  0.00           H
ATOM   1601  HE2 MET   117      40.110  51.570  41.610  1.00  0.00           H
ATOM   1602  HE3 MET   117      41.600  50.550  41.290  1.00  0.00           H
ATOM   1603  C   MET   117      39.450  50.760  35.690  1.00  0.00           C
ATOM   1604  O   MET   117      38.670  51.360  34.990  1.00  0.00           O
ATOM   1605  N   ASN   118      39.370  49.490  36.040  1.00  0.00           N
ATOM   1606  HN  ASN   118      40.170  49.200  36.550  1.00  0.00           H
ATOM   1607  CA  ASN   118      38.390  48.530  35.600  1.00  0.00           C
ATOM   1608  HA  ASN   118      38.510  47.560  36.060  1.00  0.00           H
ATOM   1609  CB  ASN   118      36.920  48.890  35.880  1.00  0.00           C
ATOM   1610  HB1 ASN   118      36.590  49.830  35.390  1.00  0.00           H
ATOM   1611  HB2 ASN   118      36.310  48.000  35.600  1.00  0.00           H
ATOM   1612  CG  ASN   118      36.740  48.870  37.400  1.00  0.00           C
ATOM   1613  OD1 ASN   118      36.940  47.910  38.130  1.00  0.00           O
ATOM   1614  ND2 ASN   118      36.360  50.010  37.910  1.00  0.00           N
ATOM   1615 1HD2 ASN   118      36.300  50.800  37.320  1.00  0.00           H
ATOM   1616 2HD2 ASN   118      36.260  50.030  38.910  1.00  0.00           H
ATOM   1617  C   ASN   118      38.570  48.140  34.090  1.00  0.00           C
ATOM   1618  O   ASN   118      37.650  47.630  33.460  1.00  0.00           O
ATOM   1619  N   VAL   119      39.750  48.510  33.460  1.00  0.00           N
ATOM   1620  HN  VAL   119      40.390  49.170  33.820  1.00  0.00           H
ATOM   1621  CA  VAL   119      39.870  48.170  32.090  1.00  0.00           C
ATOM   1622  HA  VAL   119      39.270  47.310  31.850  1.00  0.00           H
ATOM   1623  CB  VAL   119      39.660  49.460  31.220  1.00  0.00           C
ATOM   1624  HB  VAL   119      40.290  50.260  31.650  1.00  0.00           H
ATOM   1625  CG1 VAL   119      40.000  49.220  29.740  1.00  0.00           C
ATOM   1626 1HG1 VAL   119      41.080  49.050  29.510  1.00  0.00           H
ATOM   1627 2HG1 VAL   119      39.210  48.560  29.330  1.00  0.00           H
ATOM   1628 3HG1 VAL   119      39.720  50.180  29.260  1.00  0.00           H
ATOM   1629  CG2 VAL   119      38.190  49.910  31.400  1.00  0.00           C
ATOM   1630 1HG2 VAL   119      38.030  50.200  32.460  1.00  0.00           H
ATOM   1631 2HG2 VAL   119      37.930  50.760  30.740  1.00  0.00           H
ATOM   1632 3HG2 VAL   119      37.470  49.080  31.200  1.00  0.00           H
ATOM   1633  C   VAL   119      41.340  47.710  31.830  1.00  0.00           C
ATOM   1634  O   VAL   119      42.190  48.600  31.750  1.00  0.00           O
ATOM   1635  N   ALA   120      41.680  46.390  31.620  1.00  0.00           N
ATOM   1636  HN  ALA   120      41.000  45.670  31.720  1.00  0.00           H
ATOM   1637  CA  ALA   120      43.090  46.050  31.530  1.00  0.00           C
ATOM   1638  HA  ALA   120      43.580  46.870  31.030  1.00  0.00           H
ATOM   1639  CB  ALA   120      43.610  45.780  32.980  1.00  0.00           C
ATOM   1640  HB1 ALA   120      43.170  44.870  33.420  1.00  0.00           H
ATOM   1641  HB2 ALA   120      44.720  45.780  32.980  1.00  0.00           H
ATOM   1642  HB3 ALA   120      43.160  46.610  33.560  1.00  0.00           H
ATOM   1643  C   ALA   120      43.260  44.820  30.700  1.00  0.00           C
ATOM   1644  O   ALA   120      42.290  44.090  30.580  1.00  0.00           O
ATOM   1645  N   PRO   121      44.430  44.550  30.130  1.00  0.00           N
ATOM   1646  CD  PRO   121      45.570  45.470  30.130  1.00  0.00           C
ATOM   1647  HD1 PRO   121      45.970  45.560  31.160  1.00  0.00           H
ATOM   1648  HD2 PRO   121      45.360  46.420  29.620  1.00  0.00           H
ATOM   1649  CA  PRO   121      44.610  43.360  29.210  1.00  0.00           C
ATOM   1650  HA  PRO   121      43.650  43.270  28.720  1.00  0.00           H
ATOM   1651  CB  PRO   121      45.830  43.840  28.350  1.00  0.00           C
ATOM   1652  HB1 PRO   121      46.390  42.940  28.020  1.00  0.00           H
ATOM   1653  HB2 PRO   121      45.430  44.270  27.400  1.00  0.00           H
ATOM   1654  CG  PRO   121      46.650  44.800  29.230  1.00  0.00           C
ATOM   1655  HG1 PRO   121      47.340  44.270  29.910  1.00  0.00           H
ATOM   1656  HG2 PRO   121      47.280  45.490  28.660  1.00  0.00           H
ATOM   1657  C   PRO   121      45.030  42.160  30.080  1.00  0.00           C
ATOM   1658  O   PRO   121      46.040  42.250  30.810  1.00  0.00           O
ATOM   1659  N   ALA   122      44.260  41.080  30.050  1.00  0.00           N
ATOM   1660  HN  ALA   122      43.530  41.070  29.380  1.00  0.00           H
ATOM   1661  CA  ALA   122      44.440  39.830  30.680  1.00  0.00           C
ATOM   1662  HA  ALA   122      44.540  39.990  31.740  1.00  0.00           H
ATOM   1663  CB  ALA   122      43.250  38.920  30.480  1.00  0.00           C
ATOM   1664  HB1 ALA   122      43.370  38.000  31.080  1.00  0.00           H
ATOM   1665  HB2 ALA   122      42.310  39.440  30.770  1.00  0.00           H
ATOM   1666  HB3 ALA   122      43.120  38.550  29.440  1.00  0.00           H
ATOM   1667  C   ALA   122      45.720  39.160  30.160  1.00  0.00           C
ATOM   1668  O   ALA   122      46.020  39.240  28.950  1.00  0.00           O
ATOM   1669  N   CYS   123      46.410  38.470  31.070  1.00  0.00           N
ATOM   1670  HN  CYS   123      46.100  38.440  32.030  1.00  0.00           H
ATOM   1671  CA  CYS   123      47.600  37.680  30.740  1.00  0.00           C
ATOM   1672  HA  CYS   123      48.050  38.150  29.890  1.00  0.00           H
ATOM   1673  CB  CYS   123      48.500  37.820  31.880  1.00  0.00           C
ATOM   1674  HB1 CYS   123      48.570  38.900  32.120  1.00  0.00           H
ATOM   1675  HB2 CYS   123      48.030  37.260  32.720  1.00  0.00           H
ATOM   1676  SG  CYS   123      50.070  37.020  31.690  1.00  0.00           S
ATOM   1677  HG1 CYS   123      50.270  37.430  30.450  1.00  0.00           H
ATOM   1678  C   CYS   123      47.240  36.150  30.440  1.00  0.00           C
ATOM   1679  O   CYS   123      46.680  35.480  31.280  1.00  0.00           O
ATOM   1680  N   LEU   124      47.620  35.580  29.230  1.00  0.00           N
ATOM   1681  HN  LEU   124      48.010  36.080  28.460  1.00  0.00           H
ATOM   1682  CA  LEU   124      47.490  34.170  29.000  1.00  0.00           C
ATOM   1683  HA  LEU   124      46.530  33.870  29.400  1.00  0.00           H
ATOM   1684  CB  LEU   124      47.600  33.860  27.520  1.00  0.00           C
ATOM   1685  HB1 LEU   124      48.530  34.380  27.210  1.00  0.00           H
ATOM   1686  HB2 LEU   124      47.660  32.780  27.270  1.00  0.00           H
ATOM   1687  CG  LEU   124      46.380  34.410  26.730  1.00  0.00           C
ATOM   1688  HG  LEU   124      46.110  35.420  27.100  1.00  0.00           H
ATOM   1689  CD1 LEU   124      46.550  34.540  25.160  1.00  0.00           C
ATOM   1690 1HD1 LEU   124      46.060  35.460  24.760  1.00  0.00           H
ATOM   1691 2HD1 LEU   124      47.630  34.570  24.940  1.00  0.00           H
ATOM   1692 3HD1 LEU   124      45.990  33.680  24.740  1.00  0.00           H
ATOM   1693  CD2 LEU   124      45.090  33.660  27.060  1.00  0.00           C
ATOM   1694 1HD2 LEU   124      45.160  32.560  26.880  1.00  0.00           H
ATOM   1695 2HD2 LEU   124      44.830  33.650  28.150  1.00  0.00           H
ATOM   1696 3HD2 LEU   124      44.240  33.970  26.420  1.00  0.00           H
ATOM   1697  C   LEU   124      48.600  33.300  29.690  1.00  0.00           C
ATOM   1698  O   LEU   124      49.740  33.770  29.640  1.00  0.00           O
ATOM   1699  N   PRO   125      48.400  32.130  30.160  1.00  0.00           N
ATOM   1700  CD  PRO   125      47.010  31.640  30.530  1.00  0.00           C
ATOM   1701  HD1 PRO   125      46.330  31.490  29.670  1.00  0.00           H
ATOM   1702  HD2 PRO   125      46.420  32.300  31.200  1.00  0.00           H
ATOM   1703  CA  PRO   125      49.430  31.180  30.570  1.00  0.00           C
ATOM   1704  HA  PRO   125      50.340  31.660  30.900  1.00  0.00           H
ATOM   1705  CB  PRO   125      48.770  30.250  31.640  1.00  0.00           C
ATOM   1706  HB1 PRO   125      49.280  29.290  31.920  1.00  0.00           H
ATOM   1707  HB2 PRO   125      48.730  30.850  32.570  1.00  0.00           H
ATOM   1708  CG  PRO   125      47.310  30.190  31.140  1.00  0.00           C
ATOM   1709  HG1 PRO   125      47.160  29.450  30.320  1.00  0.00           H
ATOM   1710  HG2 PRO   125      46.520  30.060  31.910  1.00  0.00           H
ATOM   1711  C   PRO   125      49.830  30.350  29.310  1.00  0.00           C
ATOM   1712  O   PRO   125      49.070  30.200  28.390  1.00  0.00           O
ATOM   1713  N   GLU   126      51.110  29.860  29.200  1.00  0.00           N
ATOM   1714  HN  GLU   126      51.660  30.060  30.000  1.00  0.00           H
ATOM   1715  CA  GLU   126      51.580  28.870  28.200  1.00  0.00           C
ATOM   1716  HA  GLU   126      51.310  29.200  27.210  1.00  0.00           H
ATOM   1717  CB  GLU   126      53.110  28.660  28.250  1.00  0.00           C
ATOM   1718  HB1 GLU   126      53.410  28.300  29.250  1.00  0.00           H
ATOM   1719  HB2 GLU   126      53.330  27.840  27.530  1.00  0.00           H
ATOM   1720  CG  GLU   126      53.860  29.890  27.930  1.00  0.00           C
ATOM   1721  HG1 GLU   126      53.840  30.570  28.820  1.00  0.00           H
ATOM   1722  HG2 GLU   126      54.890  29.580  27.650  1.00  0.00           H
ATOM   1723  CD  GLU   126      53.300  30.830  26.830  1.00  0.00           C
ATOM   1724  OE1 GLU   126      53.070  30.350  25.680  1.00  0.00           O
ATOM   1725  OE2 GLU   126      53.100  32.030  27.130  1.00  0.00           O
ATOM   1726  C   GLU   126      50.910  27.510  28.400  1.00  0.00           C
ATOM   1727  O   GLU   126      50.550  27.020  29.500  1.00  0.00           O
ATOM   1728  N   ARG   127      50.630  26.850  27.260  1.00  0.00           N
ATOM   1729  HN  ARG   127      50.930  27.200  26.370  1.00  0.00           H
ATOM   1730  CA  ARG   127      49.700  25.670  27.110  1.00  0.00           C
ATOM   1731  HA  ARG   127      48.660  25.920  27.170  1.00  0.00           H
ATOM   1732  CB  ARG   127      50.070  25.110  25.660  1.00  0.00           C
ATOM   1733  HB1 ARG   127      50.340  25.990  25.050  1.00  0.00           H
ATOM   1734  HB2 ARG   127      50.970  24.450  25.690  1.00  0.00           H
ATOM   1735  CG  ARG   127      48.940  24.380  24.950  1.00  0.00           C
ATOM   1736  HG1 ARG   127      48.170  24.410  25.740  1.00  0.00           H
ATOM   1737  HG2 ARG   127      48.610  25.050  24.130  1.00  0.00           H
ATOM   1738  CD  ARG   127      49.360  23.060  24.250  1.00  0.00           C
ATOM   1739  HD1 ARG   127      48.560  22.640  23.600  1.00  0.00           H
ATOM   1740  HD2 ARG   127      50.210  23.130  23.530  1.00  0.00           H
ATOM   1741  NE  ARG   127      49.730  22.020  25.290  1.00  0.00           N
ATOM   1742  HE  ARG   127      50.680  21.740  25.230  1.00  0.00           H
ATOM   1743  CZ  ARG   127      48.930  21.310  26.090  1.00  0.00           C
ATOM   1744  NH1 ARG   127      47.670  21.370  25.840  1.00  0.00           N
ATOM   1745 1HH1 ARG   127      47.320  21.720  24.970  1.00  0.00           H
ATOM   1746 2HH1 ARG   127      47.200  20.650  26.350  1.00  0.00           H
ATOM   1747  NH2 ARG   127      49.510  20.600  27.010  1.00  0.00           N
ATOM   1748 1HH2 ARG   127      50.500  20.610  27.170  1.00  0.00           H
ATOM   1749 2HH2 ARG   127      48.950  19.830  27.320  1.00  0.00           H
ATOM   1750  C   ARG   127      50.030  24.580  28.090  1.00  0.00           C
ATOM   1751  O   ARG   127      49.140  23.990  28.710  1.00  0.00           O
ATOM   1752  N   ASP   128      51.370  24.280  28.230  1.00  0.00           N
ATOM   1753  HN  ASP   128      52.120  24.820  27.840  1.00  0.00           H
ATOM   1754  CA  ASP   128      51.740  23.020  28.890  1.00  0.00           C
ATOM   1755  HA  ASP   128      51.070  22.200  28.670  1.00  0.00           H
ATOM   1756  CB  ASP   128      53.110  22.460  28.420  1.00  0.00           C
ATOM   1757  HB1 ASP   128      53.890  23.240  28.580  1.00  0.00           H
ATOM   1758  HB2 ASP   128      53.240  21.520  28.990  1.00  0.00           H
ATOM   1759  CG  ASP   128      52.970  22.070  26.960  1.00  0.00           C
ATOM   1760  OD1 ASP   128      53.730  22.760  26.140  1.00  0.00           O
ATOM   1761  OD2 ASP   128      52.210  21.210  26.580  1.00  0.00           O
ATOM   1762  C   ASP   128      51.660  23.230  30.380  1.00  0.00           C
ATOM   1763  O   ASP   128      51.150  22.480  31.170  1.00  0.00           O
ATOM   1764  N   TRP   129      52.100  24.400  30.840  1.00  0.00           N
ATOM   1765  HN  TRP   129      52.520  25.110  30.280  1.00  0.00           H
ATOM   1766  CA  TRP   129      51.850  24.750  32.210  1.00  0.00           C
ATOM   1767  HA  TRP   129      52.310  23.980  32.810  1.00  0.00           H
ATOM   1768  CB  TRP   129      52.700  26.010  32.510  1.00  0.00           C
ATOM   1769  HB1 TRP   129      53.740  25.810  32.180  1.00  0.00           H
ATOM   1770  HB2 TRP   129      52.280  26.780  31.850  1.00  0.00           H
ATOM   1771  CG  TRP   129      52.680  26.530  33.910  1.00  0.00           C
ATOM   1772  CD1 TRP   129      53.170  25.780  34.970  1.00  0.00           C
ATOM   1773  HD1 TRP   129      53.730  24.860  34.910  1.00  0.00           H
ATOM   1774  NE1 TRP   129      53.030  26.490  36.160  1.00  0.00           N
ATOM   1775  HE1 TRP   129      53.430  26.390  37.030  1.00  0.00           H
ATOM   1776  CE2 TRP   129      52.440  27.690  35.900  1.00  0.00           C
ATOM   1777  CD2 TRP   129      52.270  27.780  34.490  1.00  0.00           C
ATOM   1778  CE3 TRP   129      51.670  28.970  33.860  1.00  0.00           C
ATOM   1779  HE3 TRP   129      51.460  29.020  32.800  1.00  0.00           H
ATOM   1780  CZ3 TRP   129      51.290  29.970  34.710  1.00  0.00           C
ATOM   1781  HZ3 TRP   129      51.010  30.900  34.260  1.00  0.00           H
ATOM   1782  CZ2 TRP   129      51.960  28.710  36.760  1.00  0.00           C
ATOM   1783  HZ2 TRP   129      51.960  28.520  37.820  1.00  0.00           H
ATOM   1784  CH2 TRP   129      51.450  29.810  36.110  1.00  0.00           C
ATOM   1785  HH2 TRP   129      51.020  30.550  36.760  1.00  0.00           H
ATOM   1786  C   TRP   129      50.320  24.880  32.610  1.00  0.00           C
ATOM   1787  O   TRP   129      49.840  24.400  33.640  1.00  0.00           O
ATOM   1788  N   ALA   130      49.470  25.440  31.750  1.00  0.00           N
ATOM   1789  HN  ALA   130      49.750  25.840  30.890  1.00  0.00           H
ATOM   1790  CA  ALA   130      48.090  25.580  32.030  1.00  0.00           C
ATOM   1791  HA  ALA   130      47.860  26.100  32.950  1.00  0.00           H
ATOM   1792  CB  ALA   130      47.470  26.410  30.970  1.00  0.00           C
ATOM   1793  HB1 ALA   130      46.370  26.410  31.160  1.00  0.00           H
ATOM   1794  HB2 ALA   130      47.870  27.430  31.130  1.00  0.00           H
ATOM   1795  HB3 ALA   130      47.610  25.950  29.960  1.00  0.00           H
ATOM   1796  C   ALA   130      47.360  24.250  32.220  1.00  0.00           C
ATOM   1797  O   ALA   130      46.690  24.010  33.280  1.00  0.00           O
ATOM   1798  N   GLU   131      47.480  23.390  31.240  1.00  0.00           N
ATOM   1799  HN  GLU   131      47.820  23.690  30.350  1.00  0.00           H
ATOM   1800  CA  GLU   131      47.010  21.970  31.180  1.00  0.00           C
ATOM   1801  HA  GLU   131      45.950  21.820  31.310  1.00  0.00           H
ATOM   1802  CB  GLU   131      47.250  21.470  29.760  1.00  0.00           C
ATOM   1803  HB1 GLU   131      46.780  22.180  29.050  1.00  0.00           H
ATOM   1804  HB2 GLU   131      48.320  21.350  29.510  1.00  0.00           H
ATOM   1805  CG  GLU   131      46.420  20.190  29.570  1.00  0.00           C
ATOM   1806  HG1 GLU   131      46.630  19.410  30.340  1.00  0.00           H
ATOM   1807  HG2 GLU   131      45.360  20.530  29.650  1.00  0.00           H
ATOM   1808  CD  GLU   131      46.680  19.580  28.160  1.00  0.00           C
ATOM   1809  OE1 GLU   131      45.930  19.710  27.160  1.00  0.00           O
ATOM   1810  OE2 GLU   131      47.770  18.900  28.060  1.00  0.00           O
ATOM   1811  C   GLU   131      47.740  21.060  32.240  1.00  0.00           C
ATOM   1812  O   GLU   131      47.110  20.110  32.760  1.00  0.00           O
ATOM   1813  N   SER   132      48.990  21.210  32.600  1.00  0.00           N
ATOM   1814  HN  SER   132      49.460  21.950  32.130  1.00  0.00           H
ATOM   1815  CA  SER   132      49.580  20.510  33.710  1.00  0.00           C
ATOM   1816  HA  SER   132      49.380  19.450  33.670  1.00  0.00           H
ATOM   1817  CB  SER   132      51.070  20.450  33.630  1.00  0.00           C
ATOM   1818  HB1 SER   132      51.450  19.860  34.500  1.00  0.00           H
ATOM   1819  HB2 SER   132      51.390  19.920  32.720  1.00  0.00           H
ATOM   1820  OG  SER   132      51.640  21.690  33.700  1.00  0.00           O
ATOM   1821  HG1 SER   132      51.280  22.160  32.940  1.00  0.00           H
ATOM   1822  C   SER   132      49.150  21.050  35.150  1.00  0.00           C
ATOM   1823  O   SER   132      48.930  20.250  36.040  1.00  0.00           O
ATOM   1824  N   THR   133      49.140  22.340  35.340  1.00  0.00           N
ATOM   1825  HN  THR   133      49.490  22.880  34.570  1.00  0.00           H
ATOM   1826  CA  THR   133      49.070  23.010  36.690  1.00  0.00           C
ATOM   1827  HA  THR   133      49.080  22.260  37.460  1.00  0.00           H
ATOM   1828  CB  THR   133      50.240  24.020  36.920  1.00  0.00           C
ATOM   1829  HB  THR   133      50.250  24.860  36.210  1.00  0.00           H
ATOM   1830  OG1 THR   133      51.460  23.210  36.890  1.00  0.00           O
ATOM   1831  HG1 THR   133      51.530  22.790  36.030  1.00  0.00           H
ATOM   1832  CG2 THR   133      50.160  24.630  38.360  1.00  0.00           C
ATOM   1833 1HG2 THR   133      49.270  25.290  38.410  1.00  0.00           H
ATOM   1834 2HG2 THR   133      50.070  23.780  39.050  1.00  0.00           H
ATOM   1835 3HG2 THR   133      51.050  25.250  38.640  1.00  0.00           H
ATOM   1836  C   THR   133      47.760  23.660  36.810  1.00  0.00           C
ATOM   1837  O   THR   133      46.930  23.360  37.640  1.00  0.00           O
ATOM   1838  N   LEU   134      47.430  24.680  36.010  1.00  0.00           N
ATOM   1839  HN  LEU   134      48.140  24.920  35.360  1.00  0.00           H
ATOM   1840  CA  LEU   134      46.300  25.610  36.210  1.00  0.00           C
ATOM   1841  HA  LEU   134      46.460  25.940  37.230  1.00  0.00           H
ATOM   1842  CB  LEU   134      46.350  26.950  35.430  1.00  0.00           C
ATOM   1843  HB1 LEU   134      46.360  26.580  34.380  1.00  0.00           H
ATOM   1844  HB2 LEU   134      45.360  27.450  35.480  1.00  0.00           H
ATOM   1845  CG  LEU   134      47.570  27.850  35.800  1.00  0.00           C
ATOM   1846  HG  LEU   134      48.440  27.160  35.760  1.00  0.00           H
ATOM   1847  CD1 LEU   134      47.810  28.830  34.640  1.00  0.00           C
ATOM   1848 1HD1 LEU   134      48.540  29.540  35.080  1.00  0.00           H
ATOM   1849 2HD1 LEU   134      48.280  28.260  33.820  1.00  0.00           H
ATOM   1850 3HD1 LEU   134      46.820  29.250  34.370  1.00  0.00           H
ATOM   1851  CD2 LEU   134      47.410  28.710  37.080  1.00  0.00           C
ATOM   1852 1HD2 LEU   134      46.600  29.470  37.050  1.00  0.00           H
ATOM   1853 2HD2 LEU   134      47.090  28.110  37.950  1.00  0.00           H
ATOM   1854 3HD2 LEU   134      48.360  29.280  37.260  1.00  0.00           H
ATOM   1855  C   LEU   134      44.950  24.940  36.160  1.00  0.00           C
ATOM   1856  O   LEU   134      44.050  25.270  36.930  1.00  0.00           O
ATOM   1857  N   MET   135      44.750  23.920  35.270  1.00  0.00           N
ATOM   1858  HN  MET   135      45.500  23.720  34.650  1.00  0.00           H
ATOM   1859  CA  MET   135      43.460  23.320  35.040  1.00  0.00           C
ATOM   1860  HA  MET   135      42.710  24.040  35.340  1.00  0.00           H
ATOM   1861  CB  MET   135      43.160  22.990  33.540  1.00  0.00           C
ATOM   1862  HB1 MET   135      44.000  22.440  33.050  1.00  0.00           H
ATOM   1863  HB2 MET   135      42.250  22.360  33.420  1.00  0.00           H
ATOM   1864  CG  MET   135      42.950  24.260  32.690  1.00  0.00           C
ATOM   1865  HG1 MET   135      41.930  24.690  32.810  1.00  0.00           H
ATOM   1866  HG2 MET   135      43.490  25.070  33.220  1.00  0.00           H
ATOM   1867  SD  MET   135      43.420  24.300  30.980  1.00  0.00           S
ATOM   1868  CE  MET   135      41.810  23.670  30.450  1.00  0.00           C
ATOM   1869  HE1 MET   135      41.010  24.440  30.430  1.00  0.00           H
ATOM   1870  HE2 MET   135      41.850  23.260  29.420  1.00  0.00           H
ATOM   1871  HE3 MET   135      41.470  22.830  31.100  1.00  0.00           H
ATOM   1872  C   MET   135      43.290  22.160  35.940  1.00  0.00           C
ATOM   1873  O   MET   135      42.210  21.640  36.070  1.00  0.00           O
ATOM   1874  N   THR   136      44.370  21.840  36.700  1.00  0.00           N
ATOM   1875  HN  THR   136      45.210  22.370  36.620  1.00  0.00           H
ATOM   1876  CA  THR   136      44.460  20.870  37.790  1.00  0.00           C
ATOM   1877  HA  THR   136      43.550  20.300  37.750  1.00  0.00           H
ATOM   1878  CB  THR   136      45.710  19.970  37.630  1.00  0.00           C
ATOM   1879  HB  THR   136      46.510  20.540  38.150  1.00  0.00           H
ATOM   1880  OG1 THR   136      46.030  19.720  36.240  1.00  0.00           O
ATOM   1881  HG1 THR   136      46.950  19.460  36.160  1.00  0.00           H
ATOM   1882  CG2 THR   136      45.480  18.630  38.330  1.00  0.00           C
ATOM   1883 1HG2 THR   136      46.270  17.850  38.210  1.00  0.00           H
ATOM   1884 2HG2 THR   136      45.310  18.810  39.410  1.00  0.00           H
ATOM   1885 3HG2 THR   136      44.580  18.160  37.870  1.00  0.00           H
ATOM   1886  C   THR   136      44.500  21.590  39.140  1.00  0.00           C
ATOM   1887  O   THR   136      44.960  21.090  40.160  1.00  0.00           O
ATOM   1888  N   GLN   137      44.000  22.860  39.240  1.00  0.00           N
ATOM   1889  HN  GLN   137      43.620  23.340  38.450  1.00  0.00           H
ATOM   1890  CA  GLN   137      43.740  23.510  40.530  1.00  0.00           C
ATOM   1891  HA  GLN   137      44.490  23.120  41.210  1.00  0.00           H
ATOM   1892  CB  GLN   137      43.910  25.090  40.470  1.00  0.00           C
ATOM   1893  HB1 GLN   137      43.260  25.530  39.690  1.00  0.00           H
ATOM   1894  HB2 GLN   137      43.560  25.550  41.410  1.00  0.00           H
ATOM   1895  CG  GLN   137      45.420  25.510  40.330  1.00  0.00           C
ATOM   1896  HG1 GLN   137      45.700  25.370  39.270  1.00  0.00           H
ATOM   1897  HG2 GLN   137      45.520  26.580  40.580  1.00  0.00           H
ATOM   1898  CD  GLN   137      46.450  24.810  41.280  1.00  0.00           C
ATOM   1899  OE1 GLN   137      46.690  25.190  42.380  1.00  0.00           O
ATOM   1900  NE2 GLN   137      47.240  23.860  40.730  1.00  0.00           N
ATOM   1901 1HE2 GLN   137      46.940  23.480  39.850  1.00  0.00           H
ATOM   1902 2HE2 GLN   137      47.890  23.320  41.260  1.00  0.00           H
ATOM   1903  C   GLN   137      42.330  23.200  40.870  1.00  0.00           C
ATOM   1904  O   GLN   137      41.570  22.610  40.070  1.00  0.00           O
ATOM   1905  N   LYS   138      41.960  23.400  42.100  1.00  0.00           N
ATOM   1906  HN  LYS   138      42.600  23.730  42.780  1.00  0.00           H
ATOM   1907  CA  LYS   138      40.570  23.190  42.520  1.00  0.00           C
ATOM   1908  HA  LYS   138      40.390  22.160  42.270  1.00  0.00           H
ATOM   1909  CB  LYS   138      40.650  23.270  44.020  1.00  0.00           C
ATOM   1910  HB1 LYS   138      40.860  24.330  44.270  1.00  0.00           H
ATOM   1911  HB2 LYS   138      39.640  23.000  44.430  1.00  0.00           H
ATOM   1912  CG  LYS   138      41.610  22.200  44.660  1.00  0.00           C
ATOM   1913  HG1 LYS   138      42.690  22.480  44.610  1.00  0.00           H
ATOM   1914  HG2 LYS   138      41.360  22.080  45.740  1.00  0.00           H
ATOM   1915  CD  LYS   138      41.380  20.770  44.190  1.00  0.00           C
ATOM   1916  HD1 LYS   138      40.360  20.390  44.010  1.00  0.00           H
ATOM   1917  HD2 LYS   138      41.900  20.740  43.200  1.00  0.00           H
ATOM   1918  CE  LYS   138      42.080  19.640  45.030  1.00  0.00           C
ATOM   1919  HE1 LYS   138      41.650  19.630  46.060  1.00  0.00           H
ATOM   1920  HE2 LYS   138      42.020  18.690  44.460  1.00  0.00           H
ATOM   1921  NZ  LYS   138      43.490  19.890  45.340  1.00  0.00           N
ATOM   1922  HZ1 LYS   138      43.890  19.140  45.930  1.00  0.00           H
ATOM   1923  HZ2 LYS   138      44.000  19.890  44.430  1.00  0.00           H
ATOM   1924  HZ3 LYS   138      43.730  20.810  45.780  1.00  0.00           H
ATOM   1925  C   LYS   138      39.530  24.160  41.940  1.00  0.00           C
ATOM   1926  O   LYS   138      38.400  23.690  41.670  1.00  0.00           O
ATOM   1927  N   THR   139      39.900  25.440  41.640  1.00  0.00           N
ATOM   1928  HN  THR   139      40.830  25.790  41.790  1.00  0.00           H
ATOM   1929  CA  THR   139      38.910  26.440  41.360  1.00  0.00           C
ATOM   1930  HA  THR   139      37.950  26.010  41.120  1.00  0.00           H
ATOM   1931  CB  THR   139      38.440  27.250  42.640  1.00  0.00           C
ATOM   1932  HB  THR   139      38.110  28.280  42.400  1.00  0.00           H
ATOM   1933  OG1 THR   139      39.410  27.410  43.620  1.00  0.00           O
ATOM   1934  HG1 THR   139      39.060  27.630  44.490  1.00  0.00           H
ATOM   1935  CG2 THR   139      37.360  26.400  43.260  1.00  0.00           C
ATOM   1936 1HG2 THR   139      36.940  26.840  44.200  1.00  0.00           H
ATOM   1937 2HG2 THR   139      36.460  26.340  42.620  1.00  0.00           H
ATOM   1938 3HG2 THR   139      37.770  25.420  43.550  1.00  0.00           H
ATOM   1939  C   THR   139      39.300  27.470  40.370  1.00  0.00           C
ATOM   1940  O   THR   139      40.390  28.050  40.470  1.00  0.00           O
ATOM   1941  N   GLY   140      38.410  27.830  39.490  1.00  0.00           N
ATOM   1942  HN  GLY   140      37.450  27.580  39.590  1.00  0.00           H
ATOM   1943  CA  GLY   140      38.570  29.050  38.670  1.00  0.00           C
ATOM   1944  HA1 GLY   140      39.630  29.180  38.560  1.00  0.00           H
ATOM   1945  HA2 GLY   140      38.180  28.880  37.670  1.00  0.00           H
ATOM   1946  C   GLY   140      37.770  30.220  39.120  1.00  0.00           C
ATOM   1947  O   GLY   140      36.940  30.130  40.040  1.00  0.00           O
ATOM   1948  N   ILE   141      37.900  31.330  38.400  1.00  0.00           N
ATOM   1949  HN  ILE   141      38.520  31.370  37.620  1.00  0.00           H
ATOM   1950  CA  ILE   141      37.200  32.520  38.770  1.00  0.00           C
ATOM   1951  HA  ILE   141      36.340  32.230  39.350  1.00  0.00           H
ATOM   1952  CB  ILE   141      37.970  33.720  39.450  1.00  0.00           C
ATOM   1953  HB  ILE   141      38.790  34.230  38.910  1.00  0.00           H
ATOM   1954  CG2 ILE   141      36.940  34.770  39.960  1.00  0.00           C
ATOM   1955 1HG2 ILE   141      36.140  34.310  40.560  1.00  0.00           H
ATOM   1956 2HG2 ILE   141      37.370  35.540  40.640  1.00  0.00           H
ATOM   1957 3HG2 ILE   141      36.550  35.370  39.110  1.00  0.00           H
ATOM   1958  CG1 ILE   141      38.680  33.210  40.760  1.00  0.00           C
ATOM   1959 1HG1 ILE   141      37.950  33.080  41.600  1.00  0.00           H
ATOM   1960 2HG1 ILE   141      39.070  32.190  40.610  1.00  0.00           H
ATOM   1961  CD  ILE   141      39.890  34.130  41.120  1.00  0.00           C
ATOM   1962  HD1 ILE   141      40.650  33.990  40.310  1.00  0.00           H
ATOM   1963  HD2 ILE   141      39.520  35.170  41.120  1.00  0.00           H
ATOM   1964  HD3 ILE   141      40.240  33.860  42.130  1.00  0.00           H
ATOM   1965  C   ILE   141      36.500  33.100  37.510  1.00  0.00           C
ATOM   1966  O   ILE   141      37.040  33.320  36.450  1.00  0.00           O
ATOM   1967  N   VAL   142      35.130  33.190  37.650  1.00  0.00           N
ATOM   1968  HN  VAL   142      34.770  32.980  38.540  1.00  0.00           H
ATOM   1969  CA  VAL   142      34.230  33.520  36.540  1.00  0.00           C
ATOM   1970  HA  VAL   142      34.790  33.620  35.630  1.00  0.00           H
ATOM   1971  CB  VAL   142      33.110  32.430  36.330  1.00  0.00           C
ATOM   1972  HB  VAL   142      32.470  32.350  37.230  1.00  0.00           H
ATOM   1973  CG1 VAL   142      32.270  32.900  35.140  1.00  0.00           C
ATOM   1974 1HG1 VAL   142      32.950  33.010  34.260  1.00  0.00           H
ATOM   1975 2HG1 VAL   142      31.510  32.120  34.920  1.00  0.00           H
ATOM   1976 3HG1 VAL   142      31.690  33.840  35.260  1.00  0.00           H
ATOM   1977  CG2 VAL   142      33.600  31.000  36.070  1.00  0.00           C
ATOM   1978 1HG2 VAL   142      34.220  30.990  35.140  1.00  0.00           H
ATOM   1979 2HG2 VAL   142      34.180  30.690  36.960  1.00  0.00           H
ATOM   1980 3HG2 VAL   142      32.740  30.340  35.870  1.00  0.00           H
ATOM   1981  C   VAL   142      33.610  34.850  36.980  1.00  0.00           C
ATOM   1982  O   VAL   142      33.350  34.950  38.190  1.00  0.00           O
ATOM   1983  N   SER   143      33.490  35.850  36.130  1.00  0.00           N
ATOM   1984  HN  SER   143      33.770  35.860  35.180  1.00  0.00           H
ATOM   1985  CA  SER   143      32.880  37.100  36.440  1.00  0.00           C
ATOM   1986  HA  SER   143      32.210  37.020  37.290  1.00  0.00           H
ATOM   1987  CB  SER   143      33.980  38.230  36.690  1.00  0.00           C
ATOM   1988  HB1 SER   143      33.450  39.160  36.990  1.00  0.00           H
ATOM   1989  HB2 SER   143      34.460  37.960  37.650  1.00  0.00           H
ATOM   1990  OG  SER   143      34.970  38.360  35.680  1.00  0.00           O
ATOM   1991  HG1 SER   143      34.680  38.950  34.980  1.00  0.00           H
ATOM   1992  C   SER   143      32.050  37.550  35.300  1.00  0.00           C
ATOM   1993  O   SER   143      32.330  37.200  34.140  1.00  0.00           O
ATOM   1994  N   GLY   144      31.050  38.400  35.530  1.00  0.00           N
ATOM   1995  HN  GLY   144      30.730  38.620  36.450  1.00  0.00           H
ATOM   1996  CA  GLY   144      30.350  38.930  34.410  1.00  0.00           C
ATOM   1997  HA1 GLY   144      31.000  39.650  33.920  1.00  0.00           H
ATOM   1998  HA2 GLY   144      29.960  38.080  33.880  1.00  0.00           H
ATOM   1999  C   GLY   144      29.180  39.760  34.910  1.00  0.00           C
ATOM   2000  O   GLY   144      29.020  40.020  36.120  1.00  0.00           O
ATOM   2001  N   PHE   145      28.350  40.140  33.910  1.00  0.00           N
ATOM   2002  HN  PHE   145      28.600  39.840  33.000  1.00  0.00           H
ATOM   2003  CA  PHE   145      27.080  40.890  34.080  1.00  0.00           C
ATOM   2004  HA  PHE   145      27.030  41.100  35.130  1.00  0.00           H
ATOM   2005  CB  PHE   145      27.150  42.230  33.270  1.00  0.00           C
ATOM   2006  HB1 PHE   145      27.260  42.090  32.170  1.00  0.00           H
ATOM   2007  HB2 PHE   145      26.210  42.810  33.390  1.00  0.00           H
ATOM   2008  CG  PHE   145      28.290  43.150  33.670  1.00  0.00           C
ATOM   2009  CD1 PHE   145      28.140  44.000  34.780  1.00  0.00           C
ATOM   2010  HD1 PHE   145      27.300  43.980  35.440  1.00  0.00           H
ATOM   2011  CE1 PHE   145      29.120  44.900  35.050  1.00  0.00           C
ATOM   2012  HE1 PHE   145      29.000  45.630  35.840  1.00  0.00           H
ATOM   2013  CZ  PHE   145      30.210  45.200  34.110  1.00  0.00           C
ATOM   2014  HZ  PHE   145      30.920  46.000  34.230  1.00  0.00           H
ATOM   2015  CD2 PHE   145      29.460  43.240  32.860  1.00  0.00           C
ATOM   2016  HD2 PHE   145      29.540  42.500  32.070  1.00  0.00           H
ATOM   2017  CE2 PHE   145      30.320  44.340  33.000  1.00  0.00           C
ATOM   2018  HE2 PHE   145      31.200  44.390  32.360  1.00  0.00           H
ATOM   2019  C   PHE   145      25.880  40.190  33.750  1.00  0.00           C
ATOM   2020  O   PHE   145      24.810  40.810  33.610  1.00  0.00           O
ATOM   2021  N   GLY   146      25.850  38.840  33.690  1.00  0.00           N
ATOM   2022  HN  GLY   146      26.650  38.330  34.000  1.00  0.00           H
ATOM   2023  CA  GLY   146      24.640  38.030  33.350  1.00  0.00           C
ATOM   2024  HA1 GLY   146      24.290  38.420  32.410  1.00  0.00           H
ATOM   2025  HA2 GLY   146      24.960  37.000  33.340  1.00  0.00           H
ATOM   2026  C   GLY   146      23.540  37.960  34.400  1.00  0.00           C
ATOM   2027  O   GLY   146      23.700  38.380  35.490  1.00  0.00           O
ATOM   2028  N   ARG   147      22.460  37.310  33.990  1.00  0.00           N
ATOM   2029  HN  ARG   147      22.540  36.850  33.100  1.00  0.00           H
ATOM   2030  CA  ARG   147      21.240  37.070  34.780  1.00  0.00           C
ATOM   2031  HA  ARG   147      20.770  38.040  34.780  1.00  0.00           H
ATOM   2032  CB  ARG   147      20.200  36.160  34.090  1.00  0.00           C
ATOM   2033  HB1 ARG   147      20.680  35.160  33.980  1.00  0.00           H
ATOM   2034  HB2 ARG   147      19.310  36.170  34.760  1.00  0.00           H
ATOM   2035  CG  ARG   147      19.610  36.750  32.770  1.00  0.00           C
ATOM   2036  HG1 ARG   147      19.310  37.820  32.870  1.00  0.00           H
ATOM   2037  HG2 ARG   147      20.340  36.620  31.940  1.00  0.00           H
ATOM   2038  CD  ARG   147      18.380  35.950  32.300  1.00  0.00           C
ATOM   2039  HD1 ARG   147      18.700  34.910  32.090  1.00  0.00           H
ATOM   2040  HD2 ARG   147      17.600  35.970  33.080  1.00  0.00           H
ATOM   2041  NE  ARG   147      17.850  36.770  31.120  1.00  0.00           N
ATOM   2042  HE  ARG   147      17.970  37.760  31.160  1.00  0.00           H
ATOM   2043  CZ  ARG   147      17.300  36.280  30.080  1.00  0.00           C
ATOM   2044  NH1 ARG   147      17.150  35.030  29.810  1.00  0.00           N
ATOM   2045 1HH1 ARG   147      17.410  34.350  30.510  1.00  0.00           H
ATOM   2046 2HH1 ARG   147      16.810  34.710  28.920  1.00  0.00           H
ATOM   2047  NH2 ARG   147      16.930  37.080  29.090  1.00  0.00           N
ATOM   2048 1HH2 ARG   147      16.760  38.020  29.370  1.00  0.00           H
ATOM   2049 2HH2 ARG   147      16.630  36.600  28.260  1.00  0.00           H
ATOM   2050  C   ARG   147      21.350  36.640  36.220  1.00  0.00           C
ATOM   2051  O   ARG   147      22.240  35.850  36.570  1.00  0.00           O
ATOM   2052  N   THR   148      20.520  37.050  37.160  1.00  0.00           N
ATOM   2053  HN  THR   148      19.740  37.600  36.900  1.00  0.00           H
ATOM   2054  CA  THR   148      20.670  36.760  38.580  1.00  0.00           C
ATOM   2055  HA  THR   148      21.690  36.440  38.710  1.00  0.00           H
ATOM   2056  CB  THR   148      20.350  37.950  39.530  1.00  0.00           C
ATOM   2057  HB  THR   148      20.790  37.710  40.510  1.00  0.00           H
ATOM   2058  OG1 THR   148      19.010  38.400  39.560  1.00  0.00           O
ATOM   2059  HG1 THR   148      18.590  37.690  40.040  1.00  0.00           H
ATOM   2060  CG2 THR   148      21.140  39.140  39.010  1.00  0.00           C
ATOM   2061 1HG2 THR   148      22.180  38.870  38.700  1.00  0.00           H
ATOM   2062 2HG2 THR   148      20.600  39.520  38.130  1.00  0.00           H
ATOM   2063 3HG2 THR   148      21.260  40.020  39.690  1.00  0.00           H
ATOM   2064  C   THR   148      19.820  35.480  38.980  1.00  0.00           C
ATOM   2065  O   THR   148      20.080  34.830  39.970  1.00  0.00           O
ATOM   2066  N   HIS   149      18.980  35.030  38.040  1.00  0.00           N
ATOM   2067  HN  HIS   149      18.910  35.510  37.170  1.00  0.00           H
ATOM   2068  CA  HIS   149      18.350  33.770  37.870  1.00  0.00           C
ATOM   2069  HA  HIS   149      19.110  33.010  37.740  1.00  0.00           H
ATOM   2070  CB  HIS   149      17.340  33.270  38.870  1.00  0.00           C
ATOM   2071  HB1 HIS   149      16.760  32.410  38.480  1.00  0.00           H
ATOM   2072  HB2 HIS   149      17.920  33.030  39.790  1.00  0.00           H
ATOM   2073  ND1 HIS   149      16.730  35.480  40.100  1.00  0.00           N
ATOM   2074  CG  HIS   149      16.390  34.460  39.210  1.00  0.00           C
ATOM   2075  CE1 HIS   149      15.670  36.340  40.060  1.00  0.00           C
ATOM   2076  HE1 HIS   149      15.520  37.140  40.800  1.00  0.00           H
ATOM   2077  NE2 HIS   149      14.650  35.860  39.300  1.00  0.00           N
ATOM   2078  HE2 HIS   149      13.680  36.070  39.250  1.00  0.00           H
ATOM   2079  CD2 HIS   149      15.120  34.680  38.740  1.00  0.00           C
ATOM   2080  HD2 HIS   149      14.510  34.070  38.080  1.00  0.00           H
ATOM   2081  C   HIS   149      17.680  33.770  36.480  1.00  0.00           C
ATOM   2082  O   HIS   149      17.570  34.850  35.890  1.00  0.00           O
ATOM   2083  N   GLU   150      17.290  32.610  35.890  1.00  0.00           N
ATOM   2084  HN  GLU   150      17.360  31.730  36.350  1.00  0.00           H
ATOM   2085  CA  GLU   150      16.840  32.530  34.500  1.00  0.00           C
ATOM   2086  HA  GLU   150      17.650  32.800  33.840  1.00  0.00           H
ATOM   2087  CB  GLU   150      16.310  31.050  34.310  1.00  0.00           C
ATOM   2088  HB1 GLU   150      15.500  30.750  35.000  1.00  0.00           H
ATOM   2089  HB2 GLU   150      16.020  30.990  33.230  1.00  0.00           H
ATOM   2090  CG  GLU   150      17.380  29.990  34.570  1.00  0.00           C
ATOM   2091  HG1 GLU   150      18.360  30.230  34.100  1.00  0.00           H
ATOM   2092  HG2 GLU   150      17.610  29.880  35.640  1.00  0.00           H
ATOM   2093  CD  GLU   150      17.090  28.600  34.080  1.00  0.00           C
ATOM   2094  OE1 GLU   150      16.420  28.440  33.010  1.00  0.00           O
ATOM   2095  OE2 GLU   150      17.560  27.710  34.780  1.00  0.00           O
ATOM   2096  C   GLU   150      15.700  33.480  33.990  1.00  0.00           C
ATOM   2097  O   GLU   150      15.860  34.000  32.890  1.00  0.00           O
ATOM   2098  N   LYS   151      14.640  33.760  34.810  1.00  0.00           N
ATOM   2099  HN  LYS   151      14.810  33.410  35.720  1.00  0.00           H
ATOM   2100  CA  LYS   151      13.520  34.610  34.560  1.00  0.00           C
ATOM   2101  HA  LYS   151      13.510  34.920  33.520  1.00  0.00           H
ATOM   2102  CB  LYS   151      12.140  33.980  34.880  1.00  0.00           C
ATOM   2103  HB1 LYS   151      11.970  34.270  35.940  1.00  0.00           H
ATOM   2104  HB2 LYS   151      11.300  34.490  34.350  1.00  0.00           H
ATOM   2105  CG  LYS   151      11.940  32.460  34.740  1.00  0.00           C
ATOM   2106  HG1 LYS   151      12.380  31.990  35.640  1.00  0.00           H
ATOM   2107  HG2 LYS   151      10.850  32.300  34.780  1.00  0.00           H
ATOM   2108  CD  LYS   151      12.470  31.990  33.390  1.00  0.00           C
ATOM   2109  HD1 LYS   151      12.230  32.680  32.540  1.00  0.00           H
ATOM   2110  HD2 LYS   151      13.560  31.770  33.330  1.00  0.00           H
ATOM   2111  CE  LYS   151      11.650  30.590  33.060  1.00  0.00           C
ATOM   2112  HE1 LYS   151      11.960  29.800  33.770  1.00  0.00           H
ATOM   2113  HE2 LYS   151      10.550  30.740  33.030  1.00  0.00           H
ATOM   2114  NZ  LYS   151      12.110  30.190  31.700  1.00  0.00           N
ATOM   2115  HZ1 LYS   151      13.050  29.730  31.730  1.00  0.00           H
ATOM   2116  HZ2 LYS   151      11.390  29.490  31.430  1.00  0.00           H
ATOM   2117  HZ3 LYS   151      12.110  30.890  30.940  1.00  0.00           H
ATOM   2118  C   LYS   151      13.710  35.970  35.230  1.00  0.00           C
ATOM   2119  O   LYS   151      12.840  36.840  35.180  1.00  0.00           O
ATOM   2120  N   GLY   152      14.940  36.190  35.740  1.00  0.00           N
ATOM   2121  HN  GLY   152      15.580  35.430  35.820  1.00  0.00           H
ATOM   2122  CA  GLY   152      15.390  37.390  36.380  1.00  0.00           C
ATOM   2123  HA1 GLY   152      14.520  37.880  36.790  1.00  0.00           H
ATOM   2124  HA2 GLY   152      16.000  37.010  37.200  1.00  0.00           H
ATOM   2125  C   GLY   152      16.100  38.260  35.420  1.00  0.00           C
ATOM   2126  O   GLY   152      16.300  37.980  34.230  1.00  0.00           O
ATOM   2127  N   ARG   153      16.410  39.480  35.920  1.00  0.00           N
ATOM   2128  HN  ARG   153      16.210  39.720  36.860  1.00  0.00           H
ATOM   2129  CA  ARG   153      17.200  40.480  35.320  1.00  0.00           C
ATOM   2130  HA  ARG   153      16.840  40.480  34.300  1.00  0.00           H
ATOM   2131  CB  ARG   153      16.910  41.930  35.810  1.00  0.00           C
ATOM   2132  HB1 ARG   153      17.060  41.890  36.910  1.00  0.00           H
ATOM   2133  HB2 ARG   153      17.600  42.700  35.390  1.00  0.00           H
ATOM   2134  CG  ARG   153      15.480  42.270  35.510  1.00  0.00           C
ATOM   2135  HG1 ARG   153      14.840  41.360  35.500  1.00  0.00           H
ATOM   2136  HG2 ARG   153      15.190  42.930  36.340  1.00  0.00           H
ATOM   2137  CD  ARG   153      15.240  43.040  34.200  1.00  0.00           C
ATOM   2138  HD1 ARG   153      15.800  44.000  34.190  1.00  0.00           H
ATOM   2139  HD2 ARG   153      15.590  42.390  33.360  1.00  0.00           H
ATOM   2140  NE  ARG   153      13.800  43.310  34.060  1.00  0.00           N
ATOM   2141  HE  ARG   153      13.160  42.970  34.750  1.00  0.00           H
ATOM   2142  CZ  ARG   153      13.180  43.960  33.120  1.00  0.00           C
ATOM   2143  NH1 ARG   153      13.830  44.510  32.090  1.00  0.00           N
ATOM   2144 1HH1 ARG   153      14.840  44.570  32.080  1.00  0.00           H
ATOM   2145 2HH1 ARG   153      13.250  44.840  31.340  1.00  0.00           H
ATOM   2146  NH2 ARG   153      11.870  44.130  33.170  1.00  0.00           N
ATOM   2147 1HH2 ARG   153      11.460  43.960  34.060  1.00  0.00           H
ATOM   2148 2HH2 ARG   153      11.340  44.610  32.480  1.00  0.00           H
ATOM   2149  C   ARG   153      18.770  40.280  35.400  1.00  0.00           C
ATOM   2150  O   ARG   153      19.270  39.510  36.150  1.00  0.00           O
ATOM   2151  N   GLN   154      19.450  40.980  34.450  1.00  0.00           N
ATOM   2152  HN  GLN   154      18.910  41.520  33.820  1.00  0.00           H
ATOM   2153  CA  GLN   154      20.880  41.070  34.310  1.00  0.00           C
ATOM   2154  HA  GLN   154      21.260  40.050  34.290  1.00  0.00           H
ATOM   2155  CB  GLN   154      21.280  42.010  33.170  1.00  0.00           C
ATOM   2156  HB1 GLN   154      21.110  43.080  33.420  1.00  0.00           H
ATOM   2157  HB2 GLN   154      22.380  41.920  32.980  1.00  0.00           H
ATOM   2158  CG  GLN   154      20.510  41.900  31.850  1.00  0.00           C
ATOM   2159  HG1 GLN   154      21.100  42.540  31.160  1.00  0.00           H
ATOM   2160  HG2 GLN   154      20.610  40.840  31.550  1.00  0.00           H
ATOM   2161  CD  GLN   154      19.090  42.470  31.870  1.00  0.00           C
ATOM   2162  OE1 GLN   154      18.120  41.800  32.240  1.00  0.00           O
ATOM   2163  NE2 GLN   154      18.960  43.810  31.510  1.00  0.00           N
ATOM   2164 1HE2 GLN   154      19.720  44.370  31.180  1.00  0.00           H
ATOM   2165 2HE2 GLN   154      18.030  44.170  31.460  1.00  0.00           H
ATOM   2166  C   GLN   154      21.530  41.750  35.600  1.00  0.00           C
ATOM   2167  O   GLN   154      20.930  42.640  36.210  1.00  0.00           O
ATOM   2168  N   SER   155      22.750  41.330  35.930  1.00  0.00           N
ATOM   2169  HN  SER   155      23.260  40.700  35.350  1.00  0.00           H
ATOM   2170  CA  SER   155      23.500  41.770  37.070  1.00  0.00           C
ATOM   2171  HA  SER   155      22.920  41.810  37.990  1.00  0.00           H
ATOM   2172  CB  SER   155      24.630  40.890  37.350  1.00  0.00           C
ATOM   2173  HB1 SER   155      24.200  39.900  37.610  1.00  0.00           H
ATOM   2174  HB2 SER   155      25.270  40.740  36.440  1.00  0.00           H
ATOM   2175  OG  SER   155      25.500  41.140  38.480  1.00  0.00           O
ATOM   2176  HG1 SER   155      26.090  41.880  38.330  1.00  0.00           H
ATOM   2177  C   SER   155      24.030  43.090  36.730  1.00  0.00           C
ATOM   2178  O   SER   155      24.790  43.350  35.840  1.00  0.00           O
ATOM   2179  N   THR   156      23.610  44.140  37.440  1.00  0.00           N
ATOM   2180  HN  THR   156      23.020  44.080  38.240  1.00  0.00           H
ATOM   2181  CA  THR   156      23.900  45.520  37.110  1.00  0.00           C
ATOM   2182  HA  THR   156      23.950  45.630  36.030  1.00  0.00           H
ATOM   2183  CB  THR   156      22.950  46.590  37.610  1.00  0.00           C
ATOM   2184  HB  THR   156      23.280  46.830  38.650  1.00  0.00           H
ATOM   2185  OG1 THR   156      21.590  46.250  37.580  1.00  0.00           O
ATOM   2186  HG1 THR   156      21.100  47.030  37.850  1.00  0.00           H
ATOM   2187  CG2 THR   156      23.170  47.930  36.820  1.00  0.00           C
ATOM   2188 1HG2 THR   156      22.950  47.960  35.730  1.00  0.00           H
ATOM   2189 2HG2 THR   156      22.410  48.580  37.310  1.00  0.00           H
ATOM   2190 3HG2 THR   156      24.190  48.330  36.980  1.00  0.00           H
ATOM   2191  C   THR   156      25.330  45.860  37.420  1.00  0.00           C
ATOM   2192  O   THR   156      26.150  46.360  36.560  1.00  0.00           O
ATOM   2193  N   ARG   157      25.740  45.570  38.610  1.00  0.00           N
ATOM   2194  HN  ARG   157      25.140  45.110  39.250  1.00  0.00           H
ATOM   2195  CA  ARG   157      27.110  45.630  39.030  1.00  0.00           C
ATOM   2196  HA  ARG   157      27.660  46.440  38.580  1.00  0.00           H
ATOM   2197  CB  ARG   157      27.130  45.970  40.620  1.00  0.00           C
ATOM   2198  HB1 ARG   157      26.550  45.200  41.180  1.00  0.00           H
ATOM   2199  HB2 ARG   157      28.220  46.000  40.860  1.00  0.00           H
ATOM   2200  CG  ARG   157      26.570  47.340  41.110  1.00  0.00           C
ATOM   2201  HG1 ARG   157      26.950  48.140  40.440  1.00  0.00           H
ATOM   2202  HG2 ARG   157      25.470  47.300  41.040  1.00  0.00           H
ATOM   2203  CD  ARG   157      27.030  47.560  42.590  1.00  0.00           C
ATOM   2204  HD1 ARG   157      26.500  46.730  43.100  1.00  0.00           H
ATOM   2205  HD2 ARG   157      28.130  47.540  42.670  1.00  0.00           H
ATOM   2206  NE  ARG   157      26.570  48.840  43.120  1.00  0.00           N
ATOM   2207  HE  ARG   157      25.860  49.410  42.700  1.00  0.00           H
ATOM   2208  CZ  ARG   157      26.890  49.240  44.300  1.00  0.00           C
ATOM   2209  NH1 ARG   157      27.640  48.480  45.080  1.00  0.00           N
ATOM   2210 1HH1 ARG   157      27.870  47.550  44.800  1.00  0.00           H
ATOM   2211 2HH1 ARG   157      27.790  48.710  46.050  1.00  0.00           H
ATOM   2212  NH2 ARG   157      26.510  50.430  44.630  1.00  0.00           N
ATOM   2213 1HH2 ARG   157      25.900  50.750  43.910  1.00  0.00           H
ATOM   2214 2HH2 ARG   157      26.400  50.620  45.610  1.00  0.00           H
ATOM   2215  C   ARG   157      27.860  44.340  38.780  1.00  0.00           C
ATOM   2216  O   ARG   157      27.210  43.280  38.800  1.00  0.00           O
ATOM   2217  N   LEU   158      29.200  44.490  38.680  1.00  0.00           N
ATOM   2218  HN  LEU   158      29.620  45.400  38.710  1.00  0.00           H
ATOM   2219  CA  LEU   158      30.190  43.400  38.480  1.00  0.00           C
ATOM   2220  HA  LEU   158      29.860  42.830  37.620  1.00  0.00           H
ATOM   2221  CB  LEU   158      31.470  44.010  38.130  1.00  0.00           C
ATOM   2222  HB1 LEU   158      31.360  44.790  37.340  1.00  0.00           H
ATOM   2223  HB2 LEU   158      31.990  44.450  39.000  1.00  0.00           H
ATOM   2224  CG  LEU   158      32.530  43.030  37.480  1.00  0.00           C
ATOM   2225  HG  LEU   158      32.960  42.540  38.370  1.00  0.00           H
ATOM   2226  CD1 LEU   158      31.920  42.080  36.430  1.00  0.00           C
ATOM   2227 1HD1 LEU   158      32.770  41.480  36.050  1.00  0.00           H
ATOM   2228 2HD1 LEU   158      31.170  41.410  36.910  1.00  0.00           H
ATOM   2229 3HD1 LEU   158      31.460  42.670  35.600  1.00  0.00           H
ATOM   2230  CD2 LEU   158      33.720  43.810  36.900  1.00  0.00           C
ATOM   2231 1HD2 LEU   158      34.420  44.210  37.670  1.00  0.00           H
ATOM   2232 2HD2 LEU   158      34.310  43.250  36.150  1.00  0.00           H
ATOM   2233 3HD2 LEU   158      33.290  44.690  36.370  1.00  0.00           H
ATOM   2234  C   LEU   158      30.280  42.440  39.620  1.00  0.00           C
ATOM   2235  O   LEU   158      30.610  42.810  40.730  1.00  0.00           O
ATOM   2236  N   LYS   159      30.000  41.120  39.390  1.00  0.00           N
ATOM   2237  HN  LYS   159      29.870  40.770  38.470  1.00  0.00           H
ATOM   2238  CA  LYS   159      30.140  40.100  40.320  1.00  0.00           C
ATOM   2239  HA  LYS   159      30.520  40.520  41.240  1.00  0.00           H
ATOM   2240  CB  LYS   159      28.740  39.490  40.790  1.00  0.00           C
ATOM   2241  HB1 LYS   159      28.160  38.890  40.050  1.00  0.00           H
ATOM   2242  HB2 LYS   159      29.100  38.830  41.620  1.00  0.00           H
ATOM   2243  CG  LYS   159      27.810  40.530  41.480  1.00  0.00           C
ATOM   2244  HG1 LYS   159      28.450  41.130  42.170  1.00  0.00           H
ATOM   2245  HG2 LYS   159      27.390  41.310  40.830  1.00  0.00           H
ATOM   2246  CD  LYS   159      26.750  39.870  42.290  1.00  0.00           C
ATOM   2247  HD1 LYS   159      26.380  38.920  41.830  1.00  0.00           H
ATOM   2248  HD2 LYS   159      27.240  39.500  43.210  1.00  0.00           H
ATOM   2249  CE  LYS   159      25.520  40.840  42.490  1.00  0.00           C
ATOM   2250  HE1 LYS   159      24.830  40.400  43.250  1.00  0.00           H
ATOM   2251  HE2 LYS   159      25.910  41.800  42.900  1.00  0.00           H
ATOM   2252  NZ  LYS   159      24.750  41.010  41.260  1.00  0.00           N
ATOM   2253  HZ1 LYS   159      24.570  40.030  40.970  1.00  0.00           H
ATOM   2254  HZ2 LYS   159      23.830  41.450  41.480  1.00  0.00           H
ATOM   2255  HZ3 LYS   159      25.330  41.540  40.580  1.00  0.00           H
ATOM   2256  C   LYS   159      31.190  39.090  39.830  1.00  0.00           C
ATOM   2257  O   LYS   159      31.380  39.000  38.630  1.00  0.00           O
ATOM   2258  N   MET   160      31.730  38.190  40.700  1.00  0.00           N
ATOM   2259  HN  MET   160      31.610  38.340  41.670  1.00  0.00           H
ATOM   2260  CA  MET   160      32.510  37.040  40.330  1.00  0.00           C
ATOM   2261  HA  MET   160      32.280  36.720  39.330  1.00  0.00           H
ATOM   2262  CB  MET   160      34.030  37.230  40.430  1.00  0.00           C
ATOM   2263  HB1 MET   160      34.540  36.320  40.050  1.00  0.00           H
ATOM   2264  HB2 MET   160      34.360  38.000  39.700  1.00  0.00           H
ATOM   2265  CG  MET   160      34.510  37.690  41.860  1.00  0.00           C
ATOM   2266  HG1 MET   160      35.210  38.540  41.620  1.00  0.00           H
ATOM   2267  HG2 MET   160      33.690  38.140  42.460  1.00  0.00           H
ATOM   2268  SD  MET   160      35.470  36.490  42.790  1.00  0.00           S
ATOM   2269  CE  MET   160      36.090  37.700  44.010  1.00  0.00           C
ATOM   2270  HE1 MET   160      35.360  38.360  44.510  1.00  0.00           H
ATOM   2271  HE2 MET   160      36.750  37.230  44.760  1.00  0.00           H
ATOM   2272  HE3 MET   160      36.730  38.370  43.420  1.00  0.00           H
ATOM   2273  C   MET   160      32.100  35.800  41.230  1.00  0.00           C
ATOM   2274  O   MET   160      31.390  35.970  42.250  1.00  0.00           O
ATOM   2275  N   LEU   161      32.570  34.580  40.820  1.00  0.00           N
ATOM   2276  HN  LEU   161      32.920  34.620  39.880  1.00  0.00           H
ATOM   2277  CA  LEU   161      32.230  33.390  41.450  1.00  0.00           C
ATOM   2278  HA  LEU   161      32.000  33.590  42.480  1.00  0.00           H
ATOM   2279  CB  LEU   161      31.060  32.820  40.730  1.00  0.00           C
ATOM   2280  HB1 LEU   161      30.290  33.610  40.600  1.00  0.00           H
ATOM   2281  HB2 LEU   161      31.420  32.510  39.720  1.00  0.00           H
ATOM   2282  CG  LEU   161      30.480  31.490  41.330  1.00  0.00           C
ATOM   2283  HG  LEU   161      31.280  30.720  41.270  1.00  0.00           H
ATOM   2284  CD1 LEU   161      30.160  31.710  42.750  1.00  0.00           C
ATOM   2285 1HD1 LEU   161      29.490  32.590  42.850  1.00  0.00           H
ATOM   2286 2HD1 LEU   161      29.730  30.730  43.020  1.00  0.00           H
ATOM   2287 3HD1 LEU   161      31.070  31.760  43.390  1.00  0.00           H
ATOM   2288  CD2 LEU   161      29.410  30.880  40.410  1.00  0.00           C
ATOM   2289 1HD2 LEU   161      29.090  29.880  40.780  1.00  0.00           H
ATOM   2290 2HD2 LEU   161      28.540  31.570  40.290  1.00  0.00           H
ATOM   2291 3HD2 LEU   161      29.760  30.820  39.370  1.00  0.00           H
ATOM   2292  C   LEU   161      33.490  32.480  41.450  1.00  0.00           C
ATOM   2293  O   LEU   161      34.020  32.190  40.400  1.00  0.00           O
ATOM   2294  N   GLU   162      33.980  32.020  42.610  1.00  0.00           N
ATOM   2295  HN  GLU   162      33.560  32.220  43.500  1.00  0.00           H
ATOM   2296  CA  GLU   162      35.060  31.020  42.580  1.00  0.00           C
ATOM   2297  HA  GLU   162      35.780  31.210  41.790  1.00  0.00           H
ATOM   2298  CB  GLU   162      35.800  30.950  43.930  1.00  0.00           C
ATOM   2299  HB1 GLU   162      35.060  31.100  44.750  1.00  0.00           H
ATOM   2300  HB2 GLU   162      36.210  29.960  44.240  1.00  0.00           H
ATOM   2301  CG  GLU   162      36.910  32.000  44.010  1.00  0.00           C
ATOM   2302  HG1 GLU   162      37.550  31.780  43.130  1.00  0.00           H
ATOM   2303  HG2 GLU   162      36.540  33.050  43.900  1.00  0.00           H
ATOM   2304  CD  GLU   162      37.800  31.990  45.240  1.00  0.00           C
ATOM   2305  OE1 GLU   162      37.350  32.600  46.250  1.00  0.00           O
ATOM   2306  OE2 GLU   162      38.930  31.410  45.200  1.00  0.00           O
ATOM   2307  C   GLU   162      34.490  29.610  42.330  1.00  0.00           C
ATOM   2308  O   GLU   162      33.910  29.110  43.270  1.00  0.00           O
ATOM   2309  N   VAL   163      34.540  29.130  41.090  1.00  0.00           N
ATOM   2310  HN  VAL   163      35.060  29.670  40.420  1.00  0.00           H
ATOM   2311  CA  VAL   163      33.720  27.990  40.650  1.00  0.00           C
ATOM   2312  HA  VAL   163      33.050  27.800  41.480  1.00  0.00           H
ATOM   2313  CB  VAL   163      32.830  28.340  39.440  1.00  0.00           C
ATOM   2314  HB  VAL   163      32.600  29.410  39.610  1.00  0.00           H
ATOM   2315  CG1 VAL   163      33.700  28.250  38.200  1.00  0.00           C
ATOM   2316 1HG1 VAL   163      33.080  28.690  37.390  1.00  0.00           H
ATOM   2317 2HG1 VAL   163      34.660  28.800  38.370  1.00  0.00           H
ATOM   2318 3HG1 VAL   163      33.910  27.210  37.900  1.00  0.00           H
ATOM   2319  CG2 VAL   163      31.720  27.310  39.360  1.00  0.00           C
ATOM   2320 1HG2 VAL   163      31.020  27.170  40.220  1.00  0.00           H
ATOM   2321 2HG2 VAL   163      31.060  27.690  38.540  1.00  0.00           H
ATOM   2322 3HG2 VAL   163      31.970  26.350  38.860  1.00  0.00           H
ATOM   2323  C   VAL   163      34.670  26.800  40.410  1.00  0.00           C
ATOM   2324  O   VAL   163      35.810  26.920  39.900  1.00  0.00           O
ATOM   2325  N   PRO   164      34.330  25.590  40.920  1.00  0.00           N
ATOM   2326  CD  PRO   164      33.470  25.400  42.080  1.00  0.00           C
ATOM   2327  HD1 PRO   164      32.400  25.560  41.810  1.00  0.00           H
ATOM   2328  HD2 PRO   164      33.640  26.180  42.850  1.00  0.00           H
ATOM   2329  CA  PRO   164      35.250  24.430  40.780  1.00  0.00           C
ATOM   2330  HA  PRO   164      36.160  24.560  41.350  1.00  0.00           H
ATOM   2331  CB  PRO   164      34.420  23.330  41.500  1.00  0.00           C
ATOM   2332  HB1 PRO   164      33.580  23.150  40.800  1.00  0.00           H
ATOM   2333  HB2 PRO   164      35.010  22.430  41.740  1.00  0.00           H
ATOM   2334  CG  PRO   164      33.810  24.050  42.700  1.00  0.00           C
ATOM   2335  HG1 PRO   164      32.940  23.590  43.220  1.00  0.00           H
ATOM   2336  HG2 PRO   164      34.650  24.150  43.410  1.00  0.00           H
ATOM   2337  C   PRO   164      35.510  23.900  39.430  1.00  0.00           C
ATOM   2338  O   PRO   164      34.670  24.030  38.530  1.00  0.00           O
ATOM   2339  N   TYR   165      36.650  23.280  39.130  1.00  0.00           N
ATOM   2340  HN  TYR   165      37.470  23.210  39.670  1.00  0.00           H
ATOM   2341  CA  TYR   165      36.780  22.460  37.890  1.00  0.00           C
ATOM   2342  HA  TYR   165      36.470  23.090  37.080  1.00  0.00           H
ATOM   2343  CB  TYR   165      38.220  22.070  37.510  1.00  0.00           C
ATOM   2344  HB1 TYR   165      38.760  21.560  38.340  1.00  0.00           H
ATOM   2345  HB2 TYR   165      38.110  21.370  36.650  1.00  0.00           H
ATOM   2346  CG  TYR   165      39.000  23.320  36.990  1.00  0.00           C
ATOM   2347  CD1 TYR   165      39.240  23.510  35.620  1.00  0.00           C
ATOM   2348  HD1 TYR   165      38.840  22.860  34.860  1.00  0.00           H
ATOM   2349  CE1 TYR   165      39.880  24.640  35.100  1.00  0.00           C
ATOM   2350  HE1 TYR   165      39.850  24.890  34.050  1.00  0.00           H
ATOM   2351  CZ  TYR   165      40.560  25.530  35.990  1.00  0.00           C
ATOM   2352  OH  TYR   165      41.390  26.480  35.440  1.00  0.00           O
ATOM   2353  HH  TYR   165      41.510  27.160  36.120  1.00  0.00           H
ATOM   2354  CD2 TYR   165      39.750  24.150  37.900  1.00  0.00           C
ATOM   2355  HD2 TYR   165      39.540  24.030  38.950  1.00  0.00           H
ATOM   2356  CE2 TYR   165      40.550  25.250  37.380  1.00  0.00           C
ATOM   2357  HE2 TYR   165      41.060  25.970  38.010  1.00  0.00           H
ATOM   2358  C   TYR   165      35.940  21.180  38.050  1.00  0.00           C
ATOM   2359  O   TYR   165      35.960  20.540  39.110  1.00  0.00           O
ATOM   2360  N   VAL   166      35.210  20.730  37.030  1.00  0.00           N
ATOM   2361  HN  VAL   166      35.220  21.240  36.170  1.00  0.00           H
ATOM   2362  CA  VAL   166      34.620  19.370  37.090  1.00  0.00           C
ATOM   2363  HA  VAL   166      34.770  18.860  38.030  1.00  0.00           H
ATOM   2364  CB  VAL   166      33.060  19.570  37.040  1.00  0.00           C
ATOM   2365  HB  VAL   166      32.950  20.140  36.080  1.00  0.00           H
ATOM   2366  CG1 VAL   166      32.270  18.230  36.900  1.00  0.00           C
ATOM   2367 1HG1 VAL   166      31.190  18.460  36.770  1.00  0.00           H
ATOM   2368 2HG1 VAL   166      32.590  17.570  36.080  1.00  0.00           H
ATOM   2369 3HG1 VAL   166      32.460  17.550  37.760  1.00  0.00           H
ATOM   2370  CG2 VAL   166      32.590  20.500  38.200  1.00  0.00           C
ATOM   2371 1HG2 VAL   166      31.500  20.660  38.170  1.00  0.00           H
ATOM   2372 2HG2 VAL   166      32.650  19.900  39.140  1.00  0.00           H
ATOM   2373 3HG2 VAL   166      33.050  21.500  38.060  1.00  0.00           H
ATOM   2374  C   VAL   166      35.140  18.470  35.970  1.00  0.00           C
ATOM   2375  O   VAL   166      35.250  18.780  34.780  1.00  0.00           O
ATOM   2376  N   ASP   167      35.540  17.230  36.480  1.00  0.00           N
ATOM   2377  HN  ASP   167      35.570  17.050  37.460  1.00  0.00           H
ATOM   2378  CA  ASP   167      36.140  16.140  35.790  1.00  0.00           C
ATOM   2379  HA  ASP   167      37.070  16.550  35.410  1.00  0.00           H
ATOM   2380  CB  ASP   167      36.400  14.980  36.810  1.00  0.00           C
ATOM   2381  HB1 ASP   167      37.030  15.420  37.610  1.00  0.00           H
ATOM   2382  HB2 ASP   167      35.410  14.680  37.230  1.00  0.00           H
ATOM   2383  CG  ASP   167      37.130  13.830  36.300  1.00  0.00           C
ATOM   2384  OD1 ASP   167      36.980  12.710  36.850  1.00  0.00           O
ATOM   2385  OD2 ASP   167      38.030  13.930  35.410  1.00  0.00           O
ATOM   2386  C   ASP   167      35.360  15.550  34.560  1.00  0.00           C
ATOM   2387  O   ASP   167      34.150  15.450  34.510  1.00  0.00           O
ATOM   2388  N   ARG   168      36.050  15.310  33.390  1.00  0.00           N
ATOM   2389  HN  ARG   168      37.000  15.530  33.530  1.00  0.00           H
ATOM   2390  CA  ARG   168      35.460  15.030  32.060  1.00  0.00           C
ATOM   2391  HA  ARG   168      35.010  15.990  31.820  1.00  0.00           H
ATOM   2392  CB  ARG   168      36.470  14.690  30.980  1.00  0.00           C
ATOM   2393  HB1 ARG   168      37.240  15.500  31.020  1.00  0.00           H
ATOM   2394  HB2 ARG   168      37.060  13.770  31.200  1.00  0.00           H
ATOM   2395  CG  ARG   168      35.990  14.480  29.490  1.00  0.00           C
ATOM   2396  HG1 ARG   168      35.840  13.380  29.420  1.00  0.00           H
ATOM   2397  HG2 ARG   168      35.060  15.040  29.260  1.00  0.00           H
ATOM   2398  CD  ARG   168      36.980  14.940  28.410  1.00  0.00           C
ATOM   2399  HD1 ARG   168      37.270  16.010  28.540  1.00  0.00           H
ATOM   2400  HD2 ARG   168      37.930  14.370  28.550  1.00  0.00           H
ATOM   2401  NE  ARG   168      36.520  14.540  27.020  1.00  0.00           N
ATOM   2402  HE  ARG   168      36.800  13.610  26.790  1.00  0.00           H
ATOM   2403  CZ  ARG   168      35.680  15.280  26.330  1.00  0.00           C
ATOM   2404  NH1 ARG   168      35.360  16.490  26.730  1.00  0.00           N
ATOM   2405 1HH1 ARG   168      35.620  16.800  27.640  1.00  0.00           H
ATOM   2406 2HH1 ARG   168      35.240  17.160  25.990  1.00  0.00           H
ATOM   2407  NH2 ARG   168      35.360  14.910  25.130  1.00  0.00           N
ATOM   2408 1HH2 ARG   168      35.680  13.970  24.940  1.00  0.00           H
ATOM   2409 2HH2 ARG   168      34.620  15.310  24.580  1.00  0.00           H
ATOM   2410  C   ARG   168      34.430  13.940  32.070  1.00  0.00           C
ATOM   2411  O   ARG   168      33.370  14.150  31.420  1.00  0.00           O
ATOM   2412  N   ASN   169      34.560  12.790  32.690  1.00  0.00           N
ATOM   2413  HN  ASN   169      35.330  12.580  33.280  1.00  0.00           H
ATOM   2414  CA  ASN   169      33.470  11.780  32.700  1.00  0.00           C
ATOM   2415  HA  ASN   169      33.180  11.500  31.700  1.00  0.00           H
ATOM   2416  CB  ASN   169      33.960  10.480  33.240  1.00  0.00           C
ATOM   2417  HB1 ASN   169      34.670   9.960  32.570  1.00  0.00           H
ATOM   2418  HB2 ASN   169      34.380  10.630  34.260  1.00  0.00           H
ATOM   2419  CG  ASN   169      32.810   9.470  33.420  1.00  0.00           C
ATOM   2420  OD1 ASN   169      32.440   8.980  34.520  1.00  0.00           O
ATOM   2421  ND2 ASN   169      32.190   9.240  32.290  1.00  0.00           N
ATOM   2422 1HD2 ASN   169      32.450   9.820  31.510  1.00  0.00           H
ATOM   2423 2HD2 ASN   169      31.420   8.600  32.280  1.00  0.00           H
ATOM   2424  C   ASN   169      32.140  12.230  33.240  1.00  0.00           C
ATOM   2425  O   ASN   169      31.080  12.000  32.650  1.00  0.00           O
ATOM   2426  N   SER   170      32.120  12.830  34.420  1.00  0.00           N
ATOM   2427  HN  SER   170      32.950  13.100  34.900  1.00  0.00           H
ATOM   2428  CA  SER   170      30.880  13.410  34.970  1.00  0.00           C
ATOM   2429  HA  SER   170      30.030  12.760  34.980  1.00  0.00           H
ATOM   2430  CB  SER   170      31.190  14.080  36.350  1.00  0.00           C
ATOM   2431  HB1 SER   170      31.990  14.820  36.110  1.00  0.00           H
ATOM   2432  HB2 SER   170      30.310  14.630  36.760  1.00  0.00           H
ATOM   2433  OG  SER   170      31.600  13.140  37.360  1.00  0.00           O
ATOM   2434  HG1 SER   170      32.520  12.860  37.230  1.00  0.00           H
ATOM   2435  C   SER   170      30.250  14.510  34.110  1.00  0.00           C
ATOM   2436  O   SER   170      29.010  14.600  34.020  1.00  0.00           O
ATOM   2437  N   CYS   171      31.090  15.350  33.440  1.00  0.00           N
ATOM   2438  HN  CYS   171      32.060  15.150  33.390  1.00  0.00           H
ATOM   2439  CA  CYS   171      30.820  16.440  32.490  1.00  0.00           C
ATOM   2440  HA  CYS   171      30.130  17.150  32.910  1.00  0.00           H
ATOM   2441  CB  CYS   171      32.130  17.140  32.010  1.00  0.00           C
ATOM   2442  HB1 CYS   171      32.750  17.350  32.900  1.00  0.00           H
ATOM   2443  HB2 CYS   171      32.630  16.560  31.200  1.00  0.00           H
ATOM   2444  SG  CYS   171      31.770  18.690  31.220  1.00  0.00           S
ATOM   2445  C   CYS   171      30.090  15.840  31.340  1.00  0.00           C
ATOM   2446  O   CYS   171      29.010  16.240  30.930  1.00  0.00           O
ATOM   2447  N   LYS   172      30.650  14.760  30.730  1.00  0.00           N
ATOM   2448  HN  LYS   172      31.510  14.360  31.030  1.00  0.00           H
ATOM   2449  CA  LYS   172      29.980  14.020  29.660  1.00  0.00           C
ATOM   2450  HA  LYS   172      29.640  14.720  28.900  1.00  0.00           H
ATOM   2451  CB  LYS   172      31.020  13.000  29.140  1.00  0.00           C
ATOM   2452  HB1 LYS   172      31.510  12.560  30.040  1.00  0.00           H
ATOM   2453  HB2 LYS   172      30.530  12.190  28.590  1.00  0.00           H
ATOM   2454  CG  LYS   172      32.040  13.500  28.160  1.00  0.00           C
ATOM   2455  HG1 LYS   172      31.540  14.040  27.320  1.00  0.00           H
ATOM   2456  HG2 LYS   172      32.540  14.310  28.730  1.00  0.00           H
ATOM   2457  CD  LYS   172      33.150  12.520  27.650  1.00  0.00           C
ATOM   2458  HD1 LYS   172      33.810  13.130  27.000  1.00  0.00           H
ATOM   2459  HD2 LYS   172      33.690  12.110  28.530  1.00  0.00           H
ATOM   2460  CE  LYS   172      32.630  11.240  26.870  1.00  0.00           C
ATOM   2461  HE1 LYS   172      33.530  10.680  26.530  1.00  0.00           H
ATOM   2462  HE2 LYS   172      32.090  10.540  27.550  1.00  0.00           H
ATOM   2463  NZ  LYS   172      31.770  11.540  25.750  1.00  0.00           N
ATOM   2464  HZ1 LYS   172      31.590  10.710  25.160  1.00  0.00           H
ATOM   2465  HZ2 LYS   172      30.850  11.900  26.060  1.00  0.00           H
ATOM   2466  HZ3 LYS   172      32.280  12.220  25.160  1.00  0.00           H
ATOM   2467  C   LYS   172      28.660  13.260  30.040  1.00  0.00           C
ATOM   2468  O   LYS   172      27.640  13.390  29.360  1.00  0.00           O
ATOM   2469  N   LEU   173      28.680  12.530  31.180  1.00  0.00           N
ATOM   2470  HN  LEU   173      29.490  12.540  31.760  1.00  0.00           H
ATOM   2471  CA  LEU   173      27.590  11.630  31.590  1.00  0.00           C
ATOM   2472  HA  LEU   173      27.340  11.010  30.740  1.00  0.00           H
ATOM   2473  CB  LEU   173      28.140  10.550  32.640  1.00  0.00           C
ATOM   2474  HB1 LEU   173      29.050  10.090  32.190  1.00  0.00           H
ATOM   2475  HB2 LEU   173      28.550  11.070  33.530  1.00  0.00           H
ATOM   2476  CG  LEU   173      27.160   9.490  33.030  1.00  0.00           C
ATOM   2477  HG  LEU   173      26.280  10.090  33.350  1.00  0.00           H
ATOM   2478  CD1 LEU   173      26.830   8.630  31.840  1.00  0.00           C
ATOM   2479 1HD1 LEU   173      25.980   7.960  32.080  1.00  0.00           H
ATOM   2480 2HD1 LEU   173      26.580   9.300  30.980  1.00  0.00           H
ATOM   2481 3HD1 LEU   173      27.730   8.040  31.560  1.00  0.00           H
ATOM   2482  CD2 LEU   173      27.640   8.660  34.250  1.00  0.00           C
ATOM   2483 1HD2 LEU   173      27.980   9.190  35.180  1.00  0.00           H
ATOM   2484 2HD2 LEU   173      26.810   7.980  34.510  1.00  0.00           H
ATOM   2485 3HD2 LEU   173      28.470   7.960  34.000  1.00  0.00           H
ATOM   2486  C   LEU   173      26.360  12.380  32.060  1.00  0.00           C
ATOM   2487  O   LEU   173      25.230  11.890  32.020  1.00  0.00           O
ATOM   2488  N   SER   174      26.570  13.580  32.570  1.00  0.00           N
ATOM   2489  HN  SER   174      27.490  13.960  32.440  1.00  0.00           H
ATOM   2490  CA  SER   174      25.470  14.490  32.950  1.00  0.00           C
ATOM   2491  HA  SER   174      24.650  13.950  33.370  1.00  0.00           H
ATOM   2492  CB  SER   174      25.900  15.460  34.120  1.00  0.00           C
ATOM   2493  HB1 SER   174      25.060  16.080  34.470  1.00  0.00           H
ATOM   2494  HB2 SER   174      26.220  14.850  35.000  1.00  0.00           H
ATOM   2495  OG  SER   174      26.910  16.300  33.690  1.00  0.00           O
ATOM   2496  HG1 SER   174      27.720  15.780  33.690  1.00  0.00           H
ATOM   2497  C   SER   174      24.890  15.350  31.810  1.00  0.00           C
ATOM   2498  O   SER   174      23.900  16.030  31.980  1.00  0.00           O
ATOM   2499  N   SER   175      25.480  15.370  30.630  1.00  0.00           N
ATOM   2500  HN  SER   175      26.240  14.730  30.450  1.00  0.00           H
ATOM   2501  CA  SER   175      25.040  16.320  29.610  1.00  0.00           C
ATOM   2502  HA  SER   175      24.460  17.170  29.940  1.00  0.00           H
ATOM   2503  CB  SER   175      26.190  17.050  28.870  1.00  0.00           C
ATOM   2504  HB1 SER   175      26.860  17.410  29.680  1.00  0.00           H
ATOM   2505  HB2 SER   175      26.730  16.500  28.060  1.00  0.00           H
ATOM   2506  OG  SER   175      25.770  18.230  28.150  1.00  0.00           O
ATOM   2507  HG1 SER   175      25.670  18.880  28.850  1.00  0.00           H
ATOM   2508  C   SER   175      24.160  15.680  28.610  1.00  0.00           C
ATOM   2509  O   SER   175      24.220  14.510  28.280  1.00  0.00           O
ATOM   2510  N   SER   176      23.190  16.490  28.090  1.00  0.00           N
ATOM   2511  HN  SER   176      23.140  17.410  28.470  1.00  0.00           H
ATOM   2512  CA  SER   176      22.320  16.100  27.000  1.00  0.00           C
ATOM   2513  HA  SER   176      21.980  15.080  27.110  1.00  0.00           H
ATOM   2514  CB  SER   176      21.030  17.010  27.030  1.00  0.00           C
ATOM   2515  HB1 SER   176      20.760  17.200  28.090  1.00  0.00           H
ATOM   2516  HB2 SER   176      21.220  18.000  26.570  1.00  0.00           H
ATOM   2517  OG  SER   176      19.880  16.510  26.320  1.00  0.00           O
ATOM   2518  HG1 SER   176      19.190  16.370  26.970  1.00  0.00           H
ATOM   2519  C   SER   176      23.010  16.120  25.690  1.00  0.00           C
ATOM   2520  O   SER   176      22.710  15.430  24.740  1.00  0.00           O
ATOM   2521  N   PHE   177      24.030  17.020  25.580  1.00  0.00           N
ATOM   2522  HN  PHE   177      24.410  17.510  26.370  1.00  0.00           H
ATOM   2523  CA  PHE   177      24.770  17.410  24.350  1.00  0.00           C
ATOM   2524  HA  PHE   177      24.170  17.140  23.490  1.00  0.00           H
ATOM   2525  CB  PHE   177      24.900  18.950  24.290  1.00  0.00           C
ATOM   2526  HB1 PHE   177      25.420  19.340  25.190  1.00  0.00           H
ATOM   2527  HB2 PHE   177      25.500  19.280  23.410  1.00  0.00           H
ATOM   2528  CG  PHE   177      23.550  19.610  24.180  1.00  0.00           C
ATOM   2529  CD1 PHE   177      22.950  19.810  22.940  1.00  0.00           C
ATOM   2530  HD1 PHE   177      23.370  19.360  22.050  1.00  0.00           H
ATOM   2531  CE1 PHE   177      21.690  20.370  22.780  1.00  0.00           C
ATOM   2532  HE1 PHE   177      21.280  20.210  21.810  1.00  0.00           H
ATOM   2533  CZ  PHE   177      21.040  20.910  23.930  1.00  0.00           C
ATOM   2534  HZ  PHE   177      20.030  21.290  23.850  1.00  0.00           H
ATOM   2535  CD2 PHE   177      23.000  20.160  25.370  1.00  0.00           C
ATOM   2536  HD2 PHE   177      23.480  20.210  26.330  1.00  0.00           H
ATOM   2537  CE2 PHE   177      21.750  20.900  25.170  1.00  0.00           C
ATOM   2538  HE2 PHE   177      21.240  21.270  26.040  1.00  0.00           H
ATOM   2539  C   PHE   177      26.200  16.850  24.290  1.00  0.00           C
ATOM   2540  O   PHE   177      26.630  16.240  25.250  1.00  0.00           O
ATOM   2541  N   ILE   178      27.050  17.070  23.260  1.00  0.00           N
ATOM   2542  HN  ILE   178      26.670  17.380  22.400  1.00  0.00           H
ATOM   2543  CA  ILE   178      28.410  16.540  23.180  1.00  0.00           C
ATOM   2544  HA  ILE   178      28.460  15.570  23.630  1.00  0.00           H
ATOM   2545  CB  ILE   178      28.870  16.190  21.760  1.00  0.00           C
ATOM   2546  HB  ILE   178      28.740  17.070  21.100  1.00  0.00           H
ATOM   2547  CG2 ILE   178      30.330  15.650  21.840  1.00  0.00           C
ATOM   2548 1HG2 ILE   178      31.050  16.440  22.160  1.00  0.00           H
ATOM   2549 2HG2 ILE   178      30.450  14.870  22.610  1.00  0.00           H
ATOM   2550 3HG2 ILE   178      30.590  15.200  20.870  1.00  0.00           H
ATOM   2551  CG1 ILE   178      27.940  15.160  21.080  1.00  0.00           C
ATOM   2552 1HG1 ILE   178      26.900  15.550  20.900  1.00  0.00           H
ATOM   2553 2HG1 ILE   178      28.380  15.060  20.060  1.00  0.00           H
ATOM   2554  CD  ILE   178      27.850  13.820  21.770  1.00  0.00           C
ATOM   2555  HD1 ILE   178      28.810  13.260  21.810  1.00  0.00           H
ATOM   2556  HD2 ILE   178      27.520  13.870  22.820  1.00  0.00           H
ATOM   2557  HD3 ILE   178      27.250  13.080  21.200  1.00  0.00           H
ATOM   2558  C   ILE   178      29.400  17.560  23.870  1.00  0.00           C
ATOM   2559  O   ILE   178      29.680  18.640  23.320  1.00  0.00           O
ATOM   2560  N   ILE   179      29.960  17.120  25.010  1.00  0.00           N
ATOM   2561  HN  ILE   179      29.660  16.380  25.610  1.00  0.00           H
ATOM   2562  CA  ILE   179      31.130  17.820  25.480  1.00  0.00           C
ATOM   2563  HA  ILE   179      31.070  18.890  25.320  1.00  0.00           H
ATOM   2564  CB  ILE   179      31.310  17.580  26.920  1.00  0.00           C
ATOM   2565  HB  ILE   179      31.670  16.570  27.180  1.00  0.00           H
ATOM   2566  CG2 ILE   179      32.310  18.660  27.400  1.00  0.00           C
ATOM   2567 1HG2 ILE   179      33.250  18.500  26.840  1.00  0.00           H
ATOM   2568 2HG2 ILE   179      31.940  19.690  27.250  1.00  0.00           H
ATOM   2569 3HG2 ILE   179      32.510  18.540  28.490  1.00  0.00           H
ATOM   2570  CG1 ILE   179      30.020  17.610  27.780  1.00  0.00           C
ATOM   2571 1HG1 ILE   179      29.460  16.670  27.610  1.00  0.00           H
ATOM   2572 2HG1 ILE   179      30.410  17.600  28.820  1.00  0.00           H
ATOM   2573  CD  ILE   179      29.170  18.860  27.650  1.00  0.00           C
ATOM   2574  HD1 ILE   179      28.300  18.880  28.320  1.00  0.00           H
ATOM   2575  HD2 ILE   179      29.800  19.730  27.930  1.00  0.00           H
ATOM   2576  HD3 ILE   179      28.940  19.060  26.580  1.00  0.00           H
ATOM   2577  C   ILE   179      32.300  17.400  24.550  1.00  0.00           C
ATOM   2578  O   ILE   179      32.610  16.230  24.470  1.00  0.00           O
ATOM   2579  N   THR   180      32.890  18.240  23.720  1.00  0.00           N
ATOM   2580  HN  THR   180      32.530  19.170  23.610  1.00  0.00           H
ATOM   2581  CA  THR   180      34.070  17.950  22.920  1.00  0.00           C
ATOM   2582  HA  THR   180      34.110  16.950  22.500  1.00  0.00           H
ATOM   2583  CB  THR   180      34.130  18.900  21.630  1.00  0.00           C
ATOM   2584  HB  THR   180      34.910  18.380  21.030  1.00  0.00           H
ATOM   2585  OG1 THR   180      34.500  20.240  21.750  1.00  0.00           O
ATOM   2586  HG1 THR   180      34.800  20.440  20.850  1.00  0.00           H
ATOM   2587  CG2 THR   180      32.810  18.890  20.910  1.00  0.00           C
ATOM   2588 1HG2 THR   180      32.060  19.090  21.710  1.00  0.00           H
ATOM   2589 2HG2 THR   180      32.700  19.690  20.150  1.00  0.00           H
ATOM   2590 3HG2 THR   180      32.510  17.910  20.480  1.00  0.00           H
ATOM   2591  C   THR   180      35.330  18.140  23.750  1.00  0.00           C
ATOM   2592  O   THR   180      35.280  18.750  24.860  1.00  0.00           O
ATOM   2593  N   GLN   181      36.440  17.720  23.260  1.00  0.00           N
ATOM   2594  HN  GLN   181      36.430  17.300  22.350  1.00  0.00           H
ATOM   2595  CA  GLN   181      37.700  17.940  23.770  1.00  0.00           C
ATOM   2596  HA  GLN   181      37.720  17.570  24.780  1.00  0.00           H
ATOM   2597  CB  GLN   181      38.700  17.160  22.910  1.00  0.00           C
ATOM   2598  HB1 GLN   181      38.670  17.520  21.860  1.00  0.00           H
ATOM   2599  HB2 GLN   181      39.690  17.550  23.230  1.00  0.00           H
ATOM   2600  CG  GLN   181      38.670  15.600  23.010  1.00  0.00           C
ATOM   2601  HG1 GLN   181      37.580  15.440  22.850  1.00  0.00           H
ATOM   2602  HG2 GLN   181      39.150  15.090  22.150  1.00  0.00           H
ATOM   2603  CD  GLN   181      39.100  15.060  24.400  1.00  0.00           C
ATOM   2604  OE1 GLN   181      39.500  15.800  25.290  1.00  0.00           O
ATOM   2605  NE2 GLN   181      39.060  13.710  24.560  1.00  0.00           N
ATOM   2606 1HE2 GLN   181      39.130  13.070  23.810  1.00  0.00           H
ATOM   2607 2HE2 GLN   181      39.240  13.400  25.500  1.00  0.00           H
ATOM   2608  C   GLN   181      38.140  19.410  24.010  1.00  0.00           C
ATOM   2609  O   GLN   181      38.990  19.640  24.820  1.00  0.00           O
ATOM   2610  N   ASN   182      37.550  20.370  23.340  1.00  0.00           N
ATOM   2611  HN  ASN   182      36.700  20.170  22.870  1.00  0.00           H
ATOM   2612  CA  ASN   182      37.850  21.800  23.610  1.00  0.00           C
ATOM   2613  HA  ASN   182      38.880  21.970  23.880  1.00  0.00           H
ATOM   2614  CB  ASN   182      37.570  22.520  22.250  1.00  0.00           C
ATOM   2615  HB1 ASN   182      36.690  22.110  21.710  1.00  0.00           H
ATOM   2616  HB2 ASN   182      37.450  23.610  22.420  1.00  0.00           H
ATOM   2617  CG  ASN   182      38.690  22.310  21.260  1.00  0.00           C
ATOM   2618  OD1 ASN   182      39.870  22.240  21.690  1.00  0.00           O
ATOM   2619  ND2 ASN   182      38.300  22.370  19.950  1.00  0.00           N
ATOM   2620 1HD2 ASN   182      37.330  22.250  19.720  1.00  0.00           H
ATOM   2621 2HD2 ASN   182      39.000  22.240  19.240  1.00  0.00           H
ATOM   2622  C   ASN   182      36.980  22.350  24.650  1.00  0.00           C
ATOM   2623  O   ASN   182      36.870  23.550  24.790  1.00  0.00           O
ATOM   2624  N   MET   183      36.230  21.500  25.320  1.00  0.00           N
ATOM   2625  HN  MET   183      36.270  20.510  25.170  1.00  0.00           H
ATOM   2626  CA  MET   183      35.270  21.930  26.340  1.00  0.00           C
ATOM   2627  HA  MET   183      35.400  22.990  26.470  1.00  0.00           H
ATOM   2628  CB  MET   183      33.780  21.740  25.990  1.00  0.00           C
ATOM   2629  HB1 MET   183      33.660  20.670  25.720  1.00  0.00           H
ATOM   2630  HB2 MET   183      33.140  21.940  26.870  1.00  0.00           H
ATOM   2631  CG  MET   183      33.410  22.510  24.700  1.00  0.00           C
ATOM   2632  HG1 MET   183      33.550  23.600  24.790  1.00  0.00           H
ATOM   2633  HG2 MET   183      34.100  22.150  23.890  1.00  0.00           H
ATOM   2634  SD  MET   183      31.740  22.090  24.320  1.00  0.00           S
ATOM   2635  CE  MET   183      31.810  23.160  22.880  1.00  0.00           C
ATOM   2636  HE1 MET   183      31.040  22.930  22.110  1.00  0.00           H
ATOM   2637  HE2 MET   183      31.710  24.250  23.080  1.00  0.00           H
ATOM   2638  HE3 MET   183      32.860  23.090  22.530  1.00  0.00           H
ATOM   2639  C   MET   183      35.510  21.250  27.680  1.00  0.00           C
ATOM   2640  O   MET   183      36.050  20.130  27.710  1.00  0.00           O
ATOM   2641  N   PHE   184      35.210  21.930  28.760  1.00  0.00           N
ATOM   2642  HN  PHE   184      34.660  22.760  28.760  1.00  0.00           H
ATOM   2643  CA  PHE   184      35.390  21.430  30.110  1.00  0.00           C
ATOM   2644  HA  PHE   184      35.370  20.350  30.130  1.00  0.00           H
ATOM   2645  CB  PHE   184      36.760  21.810  30.800  1.00  0.00           C
ATOM   2646  HB1 PHE   184      36.750  21.290  31.780  1.00  0.00           H
ATOM   2647  HB2 PHE   184      37.650  21.410  30.260  1.00  0.00           H
ATOM   2648  CG  PHE   184      37.030  23.320  31.010  1.00  0.00           C
ATOM   2649  CD1 PHE   184      37.080  23.880  32.300  1.00  0.00           C
ATOM   2650  HD1 PHE   184      36.620  23.320  33.100  1.00  0.00           H
ATOM   2651  CE1 PHE   184      37.400  25.230  32.520  1.00  0.00           C
ATOM   2652  HE1 PHE   184      37.480  25.650  33.520  1.00  0.00           H
ATOM   2653  CZ  PHE   184      37.750  25.990  31.400  1.00  0.00           C
ATOM   2654  HZ  PHE   184      38.050  27.020  31.540  1.00  0.00           H
ATOM   2655  CD2 PHE   184      37.390  24.140  29.950  1.00  0.00           C
ATOM   2656  HD2 PHE   184      37.320  23.710  28.960  1.00  0.00           H
ATOM   2657  CE2 PHE   184      37.720  25.450  30.130  1.00  0.00           C
ATOM   2658  HE2 PHE   184      38.050  26.050  29.300  1.00  0.00           H
ATOM   2659  C   PHE   184      34.290  21.960  31.010  1.00  0.00           C
ATOM   2660  O   PHE   184      33.660  23.060  30.680  1.00  0.00           O
ATOM   2661  N   CYS   185      33.850  21.190  32.020  1.00  0.00           N
ATOM   2662  HN  CYS   185      34.180  20.320  32.360  1.00  0.00           H
ATOM   2663  CA  CYS   185      32.760  21.660  32.900  1.00  0.00           C
ATOM   2664  HA  CYS   185      32.020  22.290  32.420  1.00  0.00           H
ATOM   2665  CB  CYS   185      32.070  20.420  33.540  1.00  0.00           C
ATOM   2666  HB1 CYS   185      32.750  19.610  33.900  1.00  0.00           H
ATOM   2667  HB2 CYS   185      31.570  20.700  34.500  1.00  0.00           H
ATOM   2668  SG  CYS   185      30.660  19.710  32.520  1.00  0.00           S
ATOM   2669  C   CYS   185      33.330  22.500  34.070  1.00  0.00           C
ATOM   2670  O   CYS   185      34.530  22.310  34.320  1.00  0.00           O
ATOM   2671  N   ALA   186      32.560  23.530  34.570  1.00  0.00           N
ATOM   2672  HN  ALA   186      31.640  23.700  34.200  1.00  0.00           H
ATOM   2673  CA  ALA   186      32.930  24.120  35.810  1.00  0.00           C
ATOM   2674  HA  ALA   186      33.500  23.420  36.390  1.00  0.00           H
ATOM   2675  CB  ALA   186      33.820  25.320  35.700  1.00  0.00           C
ATOM   2676  HB1 ALA   186      33.330  26.250  35.350  1.00  0.00           H
ATOM   2677  HB2 ALA   186      34.210  25.580  36.710  1.00  0.00           H
ATOM   2678  HB3 ALA   186      34.690  25.260  35.020  1.00  0.00           H
ATOM   2679  C   ALA   186      31.640  24.470  36.460  1.00  0.00           C
ATOM   2680  O   ALA   186      30.760  25.110  35.940  1.00  0.00           O
ATOM   2681  N   GLY   187      31.480  23.980  37.730  1.00  0.00           N
ATOM   2682  HN  GLY   187      32.110  23.400  38.250  1.00  0.00           H
ATOM   2683  CA  GLY   187      30.210  24.190  38.370  1.00  0.00           C
ATOM   2684  HA1 GLY   187      29.970  25.240  38.440  1.00  0.00           H
ATOM   2685  HA2 GLY   187      29.480  23.620  37.800  1.00  0.00           H
ATOM   2686  C   GLY   187      30.200  23.630  39.790  1.00  0.00           C
ATOM   2687  O   GLY   187      30.740  22.590  40.020  1.00  0.00           O
ATOM   2688  N   TYR   188      29.390  24.280  40.670  1.00  0.00           N
ATOM   2689  HN  TYR   188      28.980  25.150  40.380  1.00  0.00           H
ATOM   2690  CA  TYR   188      29.040  23.730  41.980  1.00  0.00           C
ATOM   2691  HA  TYR   188      29.980  23.350  42.380  1.00  0.00           H
ATOM   2692  CB  TYR   188      28.530  24.850  42.990  1.00  0.00           C
ATOM   2693  HB1 TYR   188      27.670  25.440  42.620  1.00  0.00           H
ATOM   2694  HB2 TYR   188      28.100  24.370  43.910  1.00  0.00           H
ATOM   2695  CG  TYR   188      29.730  25.690  43.390  1.00  0.00           C
ATOM   2696  CD1 TYR   188      30.370  25.270  44.600  1.00  0.00           C
ATOM   2697  HD1 TYR   188      30.140  24.300  44.990  1.00  0.00           H
ATOM   2698  CE1 TYR   188      31.410  26.080  45.220  1.00  0.00           C
ATOM   2699  HE1 TYR   188      31.940  25.590  46.020  1.00  0.00           H
ATOM   2700  CZ  TYR   188      31.720  27.240  44.750  1.00  0.00           C
ATOM   2701  OH  TYR   188      32.870  27.860  45.320  1.00  0.00           O
ATOM   2702  HH  TYR   188      33.280  28.430  44.670  1.00  0.00           H
ATOM   2703  CD2 TYR   188      29.990  26.980  42.950  1.00  0.00           C
ATOM   2704  HD2 TYR   188      29.490  27.440  42.110  1.00  0.00           H
ATOM   2705  CE2 TYR   188      31.030  27.680  43.600  1.00  0.00           C
ATOM   2706  HE2 TYR   188      31.330  28.620  43.160  1.00  0.00           H
ATOM   2707  C   TYR   188      28.220  22.460  41.910  1.00  0.00           C
ATOM   2708  O   TYR   188      27.260  22.430  41.160  1.00  0.00           O
ATOM   2709  N   ASP   189      28.450  21.470  42.790  1.00  0.00           N
ATOM   2710  HN  ASP   189      29.180  21.650  43.440  1.00  0.00           H
ATOM   2711  CA  ASP   189      27.650  20.210  42.880  1.00  0.00           C
ATOM   2712  HA  ASP   189      27.620  19.800  41.880  1.00  0.00           H
ATOM   2713  CB  ASP   189      28.360  19.240  43.920  1.00  0.00           C
ATOM   2714  HB1 ASP   189      28.390  19.750  44.900  1.00  0.00           H
ATOM   2715  HB2 ASP   189      27.780  18.310  44.090  1.00  0.00           H
ATOM   2716  CG  ASP   189      29.750  18.780  43.500  1.00  0.00           C
ATOM   2717  OD1 ASP   189      30.420  18.020  44.280  1.00  0.00           O
ATOM   2718  OD2 ASP   189      30.140  19.100  42.330  1.00  0.00           O
ATOM   2719  C   ASP   189      26.250  20.520  43.390  1.00  0.00           C
ATOM   2720  O   ASP   189      25.290  20.000  42.860  1.00  0.00           O
ATOM   2721  N   THR   190      26.120  21.370  44.410  1.00  0.00           N
ATOM   2722  HN  THR   190      26.890  21.680  44.960  1.00  0.00           H
ATOM   2723  CA  THR   190      24.830  21.540  45.070  1.00  0.00           C
ATOM   2724  HA  THR   190      23.990  21.210  44.480  1.00  0.00           H
ATOM   2725  CB  THR   190      24.740  20.610  46.260  1.00  0.00           C
ATOM   2726  HB  THR   190      25.090  19.650  45.820  1.00  0.00           H
ATOM   2727  OG1 THR   190      23.420  20.430  46.720  1.00  0.00           O
ATOM   2728  HG1 THR   190      23.090  21.320  46.880  1.00  0.00           H
ATOM   2729  CG2 THR   190      25.730  20.940  47.480  1.00  0.00           C
ATOM   2730 1HG2 THR   190      25.600  20.170  48.280  1.00  0.00           H
ATOM   2731 2HG2 THR   190      26.760  20.800  47.110  1.00  0.00           H
ATOM   2732 3HG2 THR   190      25.700  22.000  47.790  1.00  0.00           H
ATOM   2733  C   THR   190      24.600  22.970  45.670  1.00  0.00           C
ATOM   2734  O   THR   190      23.520  23.100  46.360  1.00  0.00           O
ATOM   2735  N   LYS   191      25.430  23.960  45.440  1.00  0.00           N
ATOM   2736  HN  LYS   191      26.240  23.800  44.880  1.00  0.00           H
ATOM   2737  CA  LYS   191      25.260  25.270  46.100  1.00  0.00           C
ATOM   2738  HA  LYS   191      24.910  25.180  47.120  1.00  0.00           H
ATOM   2739  CB  LYS   191      26.480  26.230  46.010  1.00  0.00           C
ATOM   2740  HB1 LYS   191      26.660  26.450  44.930  1.00  0.00           H
ATOM   2741  HB2 LYS   191      26.320  27.220  46.470  1.00  0.00           H
ATOM   2742  CG  LYS   191      27.710  25.570  46.660  1.00  0.00           C
ATOM   2743  HG1 LYS   191      27.950  24.610  46.140  1.00  0.00           H
ATOM   2744  HG2 LYS   191      28.530  26.280  46.420  1.00  0.00           H
ATOM   2745  CD  LYS   191      27.470  25.230  48.110  1.00  0.00           C
ATOM   2746  HD1 LYS   191      26.550  25.690  48.500  1.00  0.00           H
ATOM   2747  HD2 LYS   191      27.180  24.150  48.130  1.00  0.00           H
ATOM   2748  CE  LYS   191      28.610  25.600  49.080  1.00  0.00           C
ATOM   2749  HE1 LYS   191      28.400  25.230  50.110  1.00  0.00           H
ATOM   2750  HE2 LYS   191      29.530  25.150  48.660  1.00  0.00           H
ATOM   2751  NZ  LYS   191      28.860  27.120  49.100  1.00  0.00           N
ATOM   2752  HZ1 LYS   191      28.340  27.510  48.280  1.00  0.00           H
ATOM   2753  HZ2 LYS   191      28.500  27.450  50.010  1.00  0.00           H
ATOM   2754  HZ3 LYS   191      29.880  27.380  49.080  1.00  0.00           H
ATOM   2755  C   LYS   191      24.120  26.060  45.420  1.00  0.00           C
ATOM   2756  O   LYS   191      23.510  26.950  45.990  1.00  0.00           O
ATOM   2757  N   GLN   192      23.900  25.800  44.140  1.00  0.00           N
ATOM   2758  HN  GLN   192      24.250  25.090  43.530  1.00  0.00           H
ATOM   2759  CA  GLN   192      22.920  26.430  43.290  1.00  0.00           C
ATOM   2760  HA  GLN   192      23.030  26.010  42.300  1.00  0.00           H
ATOM   2761  CB  GLN   192      21.480  26.190  43.830  1.00  0.00           C
ATOM   2762  HB1 GLN   192      21.260  26.740  44.770  1.00  0.00           H
ATOM   2763  HB2 GLN   192      20.750  26.440  43.030  1.00  0.00           H
ATOM   2764  CG  GLN   192      21.280  24.650  44.170  1.00  0.00           C
ATOM   2765  HG1 GLN   192      22.000  24.270  44.930  1.00  0.00           H
ATOM   2766  HG2 GLN   192      20.220  24.470  44.430  1.00  0.00           H
ATOM   2767  CD  GLN   192      21.660  23.710  42.970  1.00  0.00           C
ATOM   2768  OE1 GLN   192      22.040  22.530  43.270  1.00  0.00           O
ATOM   2769  NE2 GLN   192      21.490  24.150  41.680  1.00  0.00           N
ATOM   2770 1HE2 GLN   192      20.990  25.020  41.610  1.00  0.00           H
ATOM   2771 2HE2 GLN   192      21.650  23.460  40.990  1.00  0.00           H
ATOM   2772  C   GLN   192      23.120  27.950  43.210  1.00  0.00           C
ATOM   2773  O   GLN   192      22.330  28.850  43.400  1.00  0.00           O
ATOM   2774  N   GLU   193      24.440  28.110  42.970  1.00  0.00           N
ATOM   2775  HN  GLU   193      25.000  27.310  42.840  1.00  0.00           H
ATOM   2776  CA  GLU   193      25.080  29.310  42.610  1.00  0.00           C
ATOM   2777  HA  GLU   193      24.340  30.000  42.230  1.00  0.00           H
ATOM   2778  CB  GLU   193      25.810  29.830  43.840  1.00  0.00           C
ATOM   2779  HB1 GLU   193      26.700  29.250  44.170  1.00  0.00           H
ATOM   2780  HB2 GLU   193      26.150  30.830  43.510  1.00  0.00           H
ATOM   2781  CG  GLU   193      24.830  29.960  45.140  1.00  0.00           C
ATOM   2782  HG1 GLU   193      23.850  30.390  44.840  1.00  0.00           H
ATOM   2783  HG2 GLU   193      24.690  28.920  45.510  1.00  0.00           H
ATOM   2784  CD  GLU   193      25.480  30.790  46.210  1.00  0.00           C
ATOM   2785  OE1 GLU   193      25.470  30.660  47.460  1.00  0.00           O
ATOM   2786  OE2 GLU   193      26.100  31.840  45.850  1.00  0.00           O
ATOM   2787  C   GLU   193      26.130  29.120  41.380  1.00  0.00           C
ATOM   2788  O   GLU   193      26.830  28.150  41.220  1.00  0.00           O
ATOM   2789  N   ASP   194      26.000  30.080  40.330  1.00  0.00           N
ATOM   2790  HN  ASP   194      25.540  30.950  40.450  1.00  0.00           H
ATOM   2791  CA  ASP   194      26.270  29.650  38.990  1.00  0.00           C
ATOM   2792  HA  ASP   194      27.250  29.210  38.930  1.00  0.00           H
ATOM   2793  CB  ASP   194      25.160  28.680  38.550  1.00  0.00           C
ATOM   2794  HB1 ASP   194      24.580  28.240  39.380  1.00  0.00           H
ATOM   2795  HB2 ASP   194      24.410  29.160  37.890  1.00  0.00           H
ATOM   2796  CG  ASP   194      25.600  27.420  37.790  1.00  0.00           C
ATOM   2797  OD1 ASP   194      26.760  27.340  37.370  1.00  0.00           O
ATOM   2798  OD2 ASP   194      24.820  26.460  37.720  1.00  0.00           O
ATOM   2799  C   ASP   194      26.320  30.840  37.980  1.00  0.00           C
ATOM   2800  O   ASP   194      25.780  31.900  38.220  1.00  0.00           O
ATOM   2801  N   ALA   195      27.050  30.630  36.780  1.00  0.00           N
ATOM   2802  HN  ALA   195      27.570  29.800  36.620  1.00  0.00           H
ATOM   2803  CA  ALA   195      26.980  31.490  35.630  1.00  0.00           C
ATOM   2804  HA  ALA   195      27.040  32.480  36.060  1.00  0.00           H
ATOM   2805  CB  ALA   195      27.990  31.160  34.500  1.00  0.00           C
ATOM   2806  HB1 ALA   195      29.020  31.160  34.940  1.00  0.00           H
ATOM   2807  HB2 ALA   195      27.870  30.100  34.170  1.00  0.00           H
ATOM   2808  HB3 ALA   195      27.920  31.910  33.700  1.00  0.00           H
ATOM   2809  C   ALA   195      25.480  31.500  35.050  1.00  0.00           C
ATOM   2810  O   ALA   195      24.770  30.500  35.130  1.00  0.00           O
ATOM   2811  N   CYS   196      25.160  32.520  34.300  1.00  0.00           N
ATOM   2812  HN  CYS   196      25.760  33.300  34.150  1.00  0.00           H
ATOM   2813  CA  CYS   196      23.840  32.510  33.600  1.00  0.00           C
ATOM   2814  HA  CYS   196      23.600  31.550  33.170  1.00  0.00           H
ATOM   2815  CB  CYS   196      22.590  32.950  34.430  1.00  0.00           C
ATOM   2816  HB1 CYS   196      22.690  32.460  35.420  1.00  0.00           H
ATOM   2817  HB2 CYS   196      22.510  34.040  34.600  1.00  0.00           H
ATOM   2818  SG  CYS   196      21.010  32.370  33.610  1.00  0.00           S
ATOM   2819  C   CYS   196      24.030  33.360  32.330  1.00  0.00           C
ATOM   2820  O   CYS   196      25.110  33.770  31.970  1.00  0.00           O
ATOM   2821  N   GLN   197      22.970  33.620  31.570  1.00  0.00           N
ATOM   2822  HN  GLN   197      22.110  33.280  31.950  1.00  0.00           H
ATOM   2823  CA  GLN   197      22.860  34.380  30.320  1.00  0.00           C
ATOM   2824  HA  GLN   197      23.360  33.990  29.450  1.00  0.00           H
ATOM   2825  CB  GLN   197      21.310  34.510  29.980  1.00  0.00           C
ATOM   2826  HB1 GLN   197      21.080  33.480  29.640  1.00  0.00           H
ATOM   2827  HB2 GLN   197      20.820  34.720  30.960  1.00  0.00           H
ATOM   2828  CG  GLN   197      20.820  35.580  29.030  1.00  0.00           C
ATOM   2829  HG1 GLN   197      19.760  35.420  28.710  1.00  0.00           H
ATOM   2830  HG2 GLN   197      20.890  36.620  29.440  1.00  0.00           H
ATOM   2831  CD  GLN   197      21.690  35.480  27.720  1.00  0.00           C
ATOM   2832  OE1 GLN   197      22.140  34.450  27.230  1.00  0.00           O
ATOM   2833  NE2 GLN   197      22.160  36.760  27.410  1.00  0.00           N
ATOM   2834 1HE2 GLN   197      21.860  37.570  27.900  1.00  0.00           H
ATOM   2835 2HE2 GLN   197      22.920  36.920  26.760  1.00  0.00           H
ATOM   2836  C   GLN   197      23.420  35.820  30.440  1.00  0.00           C
ATOM   2837  O   GLN   197      22.810  36.700  31.060  1.00  0.00           O
ATOM   2838  N   GLY   198      24.610  36.010  29.780  1.00  0.00           N
ATOM   2839  HN  GLY   198      25.010  35.220  29.320  1.00  0.00           H
ATOM   2840  CA  GLY   198      25.220  37.300  29.880  1.00  0.00           C
ATOM   2841  HA1 GLY   198      25.510  37.670  28.910  1.00  0.00           H
ATOM   2842  HA2 GLY   198      24.520  38.070  30.160  1.00  0.00           H
ATOM   2843  C   GLY   198      26.550  37.220  30.500  1.00  0.00           C
ATOM   2844  O   GLY   198      27.450  37.830  29.950  1.00  0.00           O
ATOM   2845  N   ASP   199      26.760  36.340  31.530  1.00  0.00           N
ATOM   2846  HN  ASP   199      26.080  35.770  31.970  1.00  0.00           H
ATOM   2847  CA  ASP   199      28.170  35.960  31.850  1.00  0.00           C
ATOM   2848  HA  ASP   199      28.740  36.870  32.040  1.00  0.00           H
ATOM   2849  CB  ASP   199      28.190  35.030  33.140  1.00  0.00           C
ATOM   2850  HB1 ASP   199      27.830  33.990  32.950  1.00  0.00           H
ATOM   2851  HB2 ASP   199      29.260  34.910  33.460  1.00  0.00           H
ATOM   2852  CG  ASP   199      27.430  35.610  34.270  1.00  0.00           C
ATOM   2853  OD1 ASP   199      27.490  36.870  34.510  1.00  0.00           O
ATOM   2854  OD2 ASP   199      26.600  34.940  34.960  1.00  0.00           O
ATOM   2855  C   ASP   199      28.920  35.250  30.780  1.00  0.00           C
ATOM   2856  O   ASP   199      30.120  35.520  30.480  1.00  0.00           O
ATOM   2857  N   SER   200      28.230  34.360  29.990  1.00  0.00           N
ATOM   2858  HN  SER   200      27.280  34.290  30.220  1.00  0.00           H
ATOM   2859  CA  SER   200      28.610  33.760  28.730  1.00  0.00           C
ATOM   2860  HA  SER   200      29.260  32.930  28.980  1.00  0.00           H
ATOM   2861  CB  SER   200      27.430  33.000  28.060  1.00  0.00           C
ATOM   2862  HB1 SER   200      27.720  32.590  27.080  1.00  0.00           H
ATOM   2863  HB2 SER   200      27.010  32.150  28.630  1.00  0.00           H
ATOM   2864  OG  SER   200      26.320  33.910  28.110  1.00  0.00           O
ATOM   2865  HG1 SER   200      26.300  34.360  27.260  1.00  0.00           H
ATOM   2866  C   SER   200      29.470  34.590  27.680  1.00  0.00           C
ATOM   2867  O   SER   200      29.160  35.790  27.490  1.00  0.00           O
ATOM   2868  N   GLY   201      30.550  33.980  27.100  1.00  0.00           N
ATOM   2869  HN  GLY   201      30.760  33.020  27.200  1.00  0.00           H
ATOM   2870  CA  GLY   201      31.600  34.550  26.250  1.00  0.00           C
ATOM   2871  HA1 GLY   201      31.940  33.690  25.700  1.00  0.00           H
ATOM   2872  HA2 GLY   201      31.190  35.270  25.550  1.00  0.00           H
ATOM   2873  C   GLY   201      32.750  35.160  27.020  1.00  0.00           C
ATOM   2874  O   GLY   201      33.810  35.350  26.470  1.00  0.00           O
ATOM   2875  N   GLY   202      32.480  35.350  28.350  1.00  0.00           N
ATOM   2876  HN  GLY   202      31.550  35.120  28.600  1.00  0.00           H
ATOM   2877  CA  GLY   202      33.280  35.970  29.390  1.00  0.00           C
ATOM   2878  HA1 GLY   202      33.590  36.930  29.020  1.00  0.00           H
ATOM   2879  HA2 GLY   202      32.600  36.090  30.220  1.00  0.00           H
ATOM   2880  C   GLY   202      34.500  35.170  29.860  1.00  0.00           C
ATOM   2881  O   GLY   202      34.850  34.170  29.280  1.00  0.00           O
ATOM   2882  N   PRO   203      35.150  35.620  30.910  1.00  0.00           N
ATOM   2883  CD  PRO   203      34.950  36.990  31.410  1.00  0.00           C
ATOM   2884  HD1 PRO   203      33.910  37.190  31.740  1.00  0.00           H
ATOM   2885  HD2 PRO   203      35.240  37.680  30.580  1.00  0.00           H
ATOM   2886  CA  PRO   203      36.430  35.160  31.350  1.00  0.00           C
ATOM   2887  HA  PRO   203      36.920  34.730  30.480  1.00  0.00           H
ATOM   2888  CB  PRO   203      37.100  36.420  31.950  1.00  0.00           C
ATOM   2889  HB1 PRO   203      37.870  36.230  32.730  1.00  0.00           H
ATOM   2890  HB2 PRO   203      37.560  37.020  31.140  1.00  0.00           H
ATOM   2891  CG  PRO   203      35.930  37.240  32.500  1.00  0.00           C
ATOM   2892  HG1 PRO   203      35.560  36.850  33.470  1.00  0.00           H
ATOM   2893  HG2 PRO   203      35.990  38.340  32.590  1.00  0.00           H
ATOM   2894  C   PRO   203      36.280  34.040  32.430  1.00  0.00           C
ATOM   2895  O   PRO   203      35.560  34.190  33.430  1.00  0.00           O
ATOM   2896  N   HIS   204      36.940  32.950  32.230  1.00  0.00           N
ATOM   2897  HN  HIS   204      37.400  32.820  31.350  1.00  0.00           H
ATOM   2898  CA  HIS   204      37.280  32.140  33.390  1.00  0.00           C
ATOM   2899  HA  HIS   204      36.760  32.480  34.280  1.00  0.00           H
ATOM   2900  CB  HIS   204      36.720  30.660  33.290  1.00  0.00           C
ATOM   2901  HB1 HIS   204      35.610  30.660  33.330  1.00  0.00           H
ATOM   2902  HB2 HIS   204      37.000  30.300  32.270  1.00  0.00           H
ATOM   2903  ND1 HIS   204      38.530  29.270  34.480  1.00  0.00           N
ATOM   2904  CG  HIS   204      37.180  29.650  34.350  1.00  0.00           C
ATOM   2905  CE1 HIS   204      38.450  28.150  35.190  1.00  0.00           C
ATOM   2906  HE1 HIS   204      39.320  27.580  35.540  1.00  0.00           H
ATOM   2907  NE2 HIS   204      37.190  27.720  35.380  1.00  0.00           N
ATOM   2908  HE2 HIS   204      36.900  26.940  35.940  1.00  0.00           H
ATOM   2909  CD2 HIS   204      36.340  28.690  34.880  1.00  0.00           C
ATOM   2910  HD2 HIS   204      35.270  28.790  34.920  1.00  0.00           H
ATOM   2911  C   HIS   204      38.750  32.170  33.630  1.00  0.00           C
ATOM   2912  O   HIS   204      39.500  31.760  32.740  1.00  0.00           O
ATOM   2913  N   VAL   205      39.250  32.700  34.730  1.00  0.00           N
ATOM   2914  HN  VAL   205      38.630  33.020  35.440  1.00  0.00           H
ATOM   2915  CA  VAL   205      40.680  32.870  34.920  1.00  0.00           C
ATOM   2916  HA  VAL   205      41.290  32.420  34.150  1.00  0.00           H
ATOM   2917  CB  VAL   205      41.060  34.400  35.010  1.00  0.00           C
ATOM   2918  HB  VAL   205      42.120  34.540  34.730  1.00  0.00           H
ATOM   2919  CG1 VAL   205      40.270  35.230  34.000  1.00  0.00           C
ATOM   2920 1HG1 VAL   205      39.190  35.260  34.210  1.00  0.00           H
ATOM   2921 2HG1 VAL   205      40.730  36.230  33.840  1.00  0.00           H
ATOM   2922 3HG1 VAL   205      40.330  34.730  33.010  1.00  0.00           H
ATOM   2923  CG2 VAL   205      40.940  34.970  36.430  1.00  0.00           C
ATOM   2924 1HG2 VAL   205      39.950  34.810  36.890  1.00  0.00           H
ATOM   2925 2HG2 VAL   205      41.670  34.460  37.090  1.00  0.00           H
ATOM   2926 3HG2 VAL   205      41.110  36.070  36.350  1.00  0.00           H
ATOM   2927  C   VAL   205      41.070  32.190  36.220  1.00  0.00           C
ATOM   2928  O   VAL   205      40.320  31.980  37.170  1.00  0.00           O
ATOM   2929  N   THR   206      42.310  31.650  36.400  1.00  0.00           N
ATOM   2930  HN  THR   206      42.980  31.660  35.660  1.00  0.00           H
ATOM   2931  CA  THR   206      42.790  31.000  37.600  1.00  0.00           C
ATOM   2932  HA  THR   206      41.910  30.740  38.160  1.00  0.00           H
ATOM   2933  CB  THR   206      43.510  29.640  37.160  1.00  0.00           C
ATOM   2934  HB  THR   206      44.360  29.790  36.470  1.00  0.00           H
ATOM   2935  OG1 THR   206      42.530  28.720  36.540  1.00  0.00           O
ATOM   2936  HG1 THR   206      42.100  29.270  35.880  1.00  0.00           H
ATOM   2937  CG2 THR   206      43.900  28.950  38.480  1.00  0.00           C
ATOM   2938 1HG2 THR   206      44.150  27.890  38.260  1.00  0.00           H
ATOM   2939 2HG2 THR   206      44.830  29.260  39.010  1.00  0.00           H
ATOM   2940 3HG2 THR   206      43.060  28.810  39.180  1.00  0.00           H
ATOM   2941  C   THR   206      43.850  31.880  38.260  1.00  0.00           C
ATOM   2942  O   THR   206      44.730  32.510  37.630  1.00  0.00           O
ATOM   2943  N   ARG   207      43.750  32.030  39.630  1.00  0.00           N
ATOM   2944  HN  ARG   207      43.030  31.500  40.080  1.00  0.00           H
ATOM   2945  CA  ARG   207      44.730  32.850  40.370  1.00  0.00           C
ATOM   2946  HA  ARG   207      45.340  33.480  39.740  1.00  0.00           H
ATOM   2947  CB  ARG   207      44.080  33.880  41.390  1.00  0.00           C
ATOM   2948  HB1 ARG   207      43.460  34.550  40.750  1.00  0.00           H
ATOM   2949  HB2 ARG   207      43.370  33.380  42.080  1.00  0.00           H
ATOM   2950  CG  ARG   207      45.050  34.660  42.250  1.00  0.00           C
ATOM   2951  HG1 ARG   207      45.870  33.980  42.580  1.00  0.00           H
ATOM   2952  HG2 ARG   207      45.600  35.430  41.660  1.00  0.00           H
ATOM   2953  CD  ARG   207      44.370  35.340  43.440  1.00  0.00           C
ATOM   2954  HD1 ARG   207      43.540  35.950  43.020  1.00  0.00           H
ATOM   2955  HD2 ARG   207      43.790  34.600  44.010  1.00  0.00           H
ATOM   2956  NE  ARG   207      45.390  35.910  44.360  1.00  0.00           N
ATOM   2957  HE  ARG   207      46.060  35.270  44.740  1.00  0.00           H
ATOM   2958  CZ  ARG   207      45.350  37.060  44.950  1.00  0.00           C
ATOM   2959  NH1 ARG   207      44.620  38.020  44.600  1.00  0.00           N
ATOM   2960 1HH1 ARG   207      43.910  37.990  43.890  1.00  0.00           H
ATOM   2961 2HH1 ARG   207      44.580  38.800  45.220  1.00  0.00           H
ATOM   2962  NH2 ARG   207      46.140  37.290  45.930  1.00  0.00           N
ATOM   2963 1HH2 ARG   207      46.880  36.640  46.140  1.00  0.00           H
ATOM   2964 2HH2 ARG   207      46.400  38.230  46.170  1.00  0.00           H
ATOM   2965  C   ARG   207      45.760  31.940  40.990  1.00  0.00           C
ATOM   2966  O   ARG   207      45.390  31.090  41.780  1.00  0.00           O
ATOM   2967  N   PHE   208      46.960  32.180  40.760  1.00  0.00           N
ATOM   2968  HN  PHE   208      47.210  32.890  40.110  1.00  0.00           H
ATOM   2969  CA  PHE   208      48.010  31.310  41.210  1.00  0.00           C
ATOM   2970  HA  PHE   208      47.870  30.730  42.120  1.00  0.00           H
ATOM   2971  CB  PHE   208      48.460  30.400  39.960  1.00  0.00           C
ATOM   2972  HB1 PHE   208      47.500  30.010  39.550  1.00  0.00           H
ATOM   2973  HB2 PHE   208      48.930  31.000  39.150  1.00  0.00           H
ATOM   2974  CG  PHE   208      49.400  29.340  40.470  1.00  0.00           C
ATOM   2975  CD1 PHE   208      48.950  28.090  40.850  1.00  0.00           C
ATOM   2976  HD1 PHE   208      47.920  27.750  40.780  1.00  0.00           H
ATOM   2977  CE1 PHE   208      49.890  27.170  41.330  1.00  0.00           C
ATOM   2978  HE1 PHE   208      49.520  26.220  41.690  1.00  0.00           H
ATOM   2979  CZ  PHE   208      51.290  27.390  41.340  1.00  0.00           C
ATOM   2980  HZ  PHE   208      51.920  26.580  41.640  1.00  0.00           H
ATOM   2981  CD2 PHE   208      50.830  29.570  40.380  1.00  0.00           C
ATOM   2982  HD2 PHE   208      51.130  30.540  40.010  1.00  0.00           H
ATOM   2983  CE2 PHE   208      51.740  28.570  40.670  1.00  0.00           C
ATOM   2984  HE2 PHE   208      52.780  28.770  40.500  1.00  0.00           H
ATOM   2985  C   PHE   208      49.090  32.360  41.480  1.00  0.00           C
ATOM   2986  O   PHE   208      49.220  33.310  40.730  1.00  0.00           O
ATOM   2987  N   LYS   209      49.810  32.290  42.690  1.00  0.00           N
ATOM   2988  HN  LYS   209      49.590  31.580  43.340  1.00  0.00           H
ATOM   2989  CA  LYS   209      50.930  33.150  43.030  1.00  0.00           C
ATOM   2990  HA  LYS   209      51.170  32.940  44.060  1.00  0.00           H
ATOM   2991  CB  LYS   209      52.090  32.870  42.010  1.00  0.00           C
ATOM   2992  HB1 LYS   209      52.300  31.800  41.800  1.00  0.00           H
ATOM   2993  HB2 LYS   209      51.740  33.190  41.000  1.00  0.00           H
ATOM   2994  CG  LYS   209      53.580  33.350  42.380  1.00  0.00           C
ATOM   2995  HG1 LYS   209      54.260  32.990  41.580  1.00  0.00           H
ATOM   2996  HG2 LYS   209      53.600  34.460  42.290  1.00  0.00           H
ATOM   2997  CD  LYS   209      54.090  33.020  43.820  1.00  0.00           C
ATOM   2998  HD1 LYS   209      55.170  33.250  43.760  1.00  0.00           H
ATOM   2999  HD2 LYS   209      53.640  33.790  44.490  1.00  0.00           H
ATOM   3000  CE  LYS   209      53.840  31.630  44.380  1.00  0.00           C
ATOM   3001  HE1 LYS   209      52.750  31.440  44.380  1.00  0.00           H
ATOM   3002  HE2 LYS   209      54.460  30.850  43.880  1.00  0.00           H
ATOM   3003  NZ  LYS   209      54.160  31.590  45.780  1.00  0.00           N
ATOM   3004  HZ1 LYS   209      54.930  32.260  45.930  1.00  0.00           H
ATOM   3005  HZ2 LYS   209      53.370  31.860  46.380  1.00  0.00           H
ATOM   3006  HZ3 LYS   209      54.390  30.630  46.130  1.00  0.00           H
ATOM   3007  C   LYS   209      50.460  34.620  43.050  1.00  0.00           C
ATOM   3008  O   LYS   209      51.200  35.490  42.580  1.00  0.00           O
ATOM   3009  N   ASP   210      49.260  34.900  43.570  1.00  0.00           N
ATOM   3010  HN  ASP   210      48.610  34.170  43.750  1.00  0.00           H
ATOM   3011  CA  ASP   210      48.800  36.300  43.710  1.00  0.00           C
ATOM   3012  HA  ASP   210      47.790  36.220  44.080  1.00  0.00           H
ATOM   3013  CB  ASP   210      49.650  37.020  44.710  1.00  0.00           C
ATOM   3014  HB1 ASP   210      50.690  36.860  44.400  1.00  0.00           H
ATOM   3015  HB2 ASP   210      49.510  38.120  44.770  1.00  0.00           H
ATOM   3016  CG  ASP   210      49.460  36.460  46.160  1.00  0.00           C
ATOM   3017  OD1 ASP   210      48.410  35.860  46.400  1.00  0.00           O
ATOM   3018  OD2 ASP   210      50.310  36.800  47.010  1.00  0.00           O
ATOM   3019  C   ASP   210      48.600  37.100  42.300  1.00  0.00           C
ATOM   3020  O   ASP   210      48.720  38.320  42.240  1.00  0.00           O
ATOM   3021  N   THR   211      48.410  36.250  41.260  1.00  0.00           N
ATOM   3022  HN  THR   211      48.290  35.260  41.400  1.00  0.00           H
ATOM   3023  CA  THR   211      48.620  36.710  39.860  1.00  0.00           C
ATOM   3024  HA  THR   211      48.390  37.760  39.930  1.00  0.00           H
ATOM   3025  CB  THR   211      50.020  36.380  39.250  1.00  0.00           C
ATOM   3026  HB  THR   211      50.090  35.270  39.330  1.00  0.00           H
ATOM   3027  OG1 THR   211      51.070  36.950  40.040  1.00  0.00           O
ATOM   3028  HG1 THR   211      50.940  36.600  40.920  1.00  0.00           H
ATOM   3029  CG2 THR   211      50.210  36.850  37.830  1.00  0.00           C
ATOM   3030 1HG2 THR   211      51.260  36.610  37.560  1.00  0.00           H
ATOM   3031 2HG2 THR   211      49.550  36.290  37.130  1.00  0.00           H
ATOM   3032 3HG2 THR   211      50.080  37.940  37.620  1.00  0.00           H
ATOM   3033  C   THR   211      47.610  35.930  39.010  1.00  0.00           C
ATOM   3034  O   THR   211      47.250  34.790  39.360  1.00  0.00           O
ATOM   3035  N   TYR   212      47.040  36.530  37.950  1.00  0.00           N
ATOM   3036  HN  TYR   212      47.320  37.450  37.660  1.00  0.00           H
ATOM   3037  CA  TYR   212      45.800  35.960  37.400  1.00  0.00           C
ATOM   3038  HA  TYR   212      45.450  35.090  37.940  1.00  0.00           H
ATOM   3039  CB  TYR   212      44.650  37.080  37.250  1.00  0.00           C
ATOM   3040  HB1 TYR   212      45.230  37.940  36.850  1.00  0.00           H
ATOM   3041  HB2 TYR   212      43.830  36.760  36.590  1.00  0.00           H
ATOM   3042  CG  TYR   212      44.030  37.420  38.610  1.00  0.00           C
ATOM   3043  CD1 TYR   212      44.750  38.330  39.480  1.00  0.00           C
ATOM   3044  HD1 TYR   212      45.620  38.850  39.110  1.00  0.00           H
ATOM   3045  CE1 TYR   212      44.280  38.780  40.790  1.00  0.00           C
ATOM   3046  HE1 TYR   212      44.850  39.460  41.400  1.00  0.00           H
ATOM   3047  CZ  TYR   212      43.080  38.230  41.210  1.00  0.00           C
ATOM   3048  OH  TYR   212      42.650  38.730  42.490  1.00  0.00           O
ATOM   3049  HH  TYR   212      41.780  38.410  42.720  1.00  0.00           H
ATOM   3050  CD2 TYR   212      42.820  36.990  39.160  1.00  0.00           C
ATOM   3051  HD2 TYR   212      42.170  36.410  38.530  1.00  0.00           H
ATOM   3052  CE2 TYR   212      42.330  37.380  40.390  1.00  0.00           C
ATOM   3053  HE2 TYR   212      41.440  36.850  40.670  1.00  0.00           H
ATOM   3054  C   TYR   212      46.190  35.450  36.050  1.00  0.00           C
ATOM   3055  O   TYR   212      46.920  36.100  35.290  1.00  0.00           O
ATOM   3056  N   PHE   213      45.790  34.260  35.700  1.00  0.00           N
ATOM   3057  HN  PHE   213      45.320  33.710  36.380  1.00  0.00           H
ATOM   3058  CA  PHE   213      46.020  33.590  34.410  1.00  0.00           C
ATOM   3059  HA  PHE   213      46.440  34.280  33.690  1.00  0.00           H
ATOM   3060  CB  PHE   213      47.090  32.430  34.780  1.00  0.00           C
ATOM   3061  HB1 PHE   213      46.710  31.950  35.710  1.00  0.00           H
ATOM   3062  HB2 PHE   213      47.060  31.710  33.950  1.00  0.00           H
ATOM   3063  CG  PHE   213      48.470  32.960  35.150  1.00  0.00           C
ATOM   3064  CD1 PHE   213      49.170  33.580  34.130  1.00  0.00           C
ATOM   3065  HD1 PHE   213      48.720  33.730  33.160  1.00  0.00           H
ATOM   3066  CE1 PHE   213      50.410  34.190  34.370  1.00  0.00           C
ATOM   3067  HE1 PHE   213      50.850  34.840  33.630  1.00  0.00           H
ATOM   3068  CZ  PHE   213      51.060  33.980  35.590  1.00  0.00           C
ATOM   3069  HZ  PHE   213      52.030  34.420  35.750  1.00  0.00           H
ATOM   3070  CD2 PHE   213      49.140  32.660  36.350  1.00  0.00           C
ATOM   3071  HD2 PHE   213      48.640  32.160  37.170  1.00  0.00           H
ATOM   3072  CE2 PHE   213      50.390  33.260  36.600  1.00  0.00           C
ATOM   3073  HE2 PHE   213      50.760  33.120  37.610  1.00  0.00           H
ATOM   3074  C   PHE   213      44.800  33.030  33.740  1.00  0.00           C
ATOM   3075  O   PHE   213      44.140  32.120  34.220  1.00  0.00           O
ATOM   3076  N   VAL   214      44.380  33.520  32.490  1.00  0.00           N
ATOM   3077  HN  VAL   214      44.910  34.190  31.980  1.00  0.00           H
ATOM   3078  CA  VAL   214      43.080  33.160  31.790  1.00  0.00           C
ATOM   3079  HA  VAL   214      42.330  33.280  32.540  1.00  0.00           H
ATOM   3080  CB  VAL   214      42.830  33.970  30.570  1.00  0.00           C
ATOM   3081  HB  VAL   214      43.650  33.820  29.840  1.00  0.00           H
ATOM   3082  CG1 VAL   214      41.510  33.540  29.810  1.00  0.00           C
ATOM   3083 1HG1 VAL   214      41.080  34.190  29.020  1.00  0.00           H
ATOM   3084 2HG1 VAL   214      41.530  32.580  29.260  1.00  0.00           H
ATOM   3085 3HG1 VAL   214      40.740  33.510  30.610  1.00  0.00           H
ATOM   3086  CG2 VAL   214      42.730  35.490  30.720  1.00  0.00           C
ATOM   3087 1HG2 VAL   214      43.610  35.890  31.270  1.00  0.00           H
ATOM   3088 2HG2 VAL   214      42.810  35.870  29.690  1.00  0.00           H
ATOM   3089 3HG2 VAL   214      41.730  35.750  31.150  1.00  0.00           H
ATOM   3090  C   VAL   214      43.010  31.690  31.480  1.00  0.00           C
ATOM   3091  O   VAL   214      43.980  31.140  30.900  1.00  0.00           O
ATOM   3092  N   THR   215      41.970  30.930  31.950  1.00  0.00           N
ATOM   3093  HN  THR   215      41.110  31.350  32.250  1.00  0.00           H
ATOM   3094  CA  THR   215      41.990  29.470  31.800  1.00  0.00           C
ATOM   3095  HA  THR   215      42.740  29.130  31.100  1.00  0.00           H
ATOM   3096  CB  THR   215      42.020  28.770  33.160  1.00  0.00           C
ATOM   3097  HB  THR   215      41.490  27.800  33.170  1.00  0.00           H
ATOM   3098  OG1 THR   215      41.400  29.470  34.230  1.00  0.00           O
ATOM   3099  HG1 THR   215      40.500  29.140  34.200  1.00  0.00           H
ATOM   3100  CG2 THR   215      43.520  28.590  33.390  1.00  0.00           C
ATOM   3101 1HG2 THR   215      44.010  28.230  32.460  1.00  0.00           H
ATOM   3102 2HG2 THR   215      43.880  29.620  33.600  1.00  0.00           H
ATOM   3103 3HG2 THR   215      43.640  27.890  34.250  1.00  0.00           H
ATOM   3104  C   THR   215      40.780  28.940  31.030  1.00  0.00           C
ATOM   3105  O   THR   215      40.660  27.740  30.760  1.00  0.00           O
ATOM   3106  N   GLY   216      39.930  29.780  30.550  1.00  0.00           N
ATOM   3107  HN  GLY   216      40.060  30.740  30.780  1.00  0.00           H
ATOM   3108  CA  GLY   216      38.870  29.430  29.630  1.00  0.00           C
ATOM   3109  HA1 GLY   216      39.310  29.170  28.670  1.00  0.00           H
ATOM   3110  HA2 GLY   216      38.190  28.700  30.020  1.00  0.00           H
ATOM   3111  C   GLY   216      37.920  30.560  29.380  1.00  0.00           C
ATOM   3112  O   GLY   216      37.980  31.680  29.800  1.00  0.00           O
ATOM   3113  N   ILE   217      36.890  30.210  28.530  1.00  0.00           N
ATOM   3114  HN  ILE   217      36.900  29.350  28.040  1.00  0.00           H
ATOM   3115  CA  ILE   217      35.810  31.050  28.090  1.00  0.00           C
ATOM   3116  HA  ILE   217      35.940  32.060  28.460  1.00  0.00           H
ATOM   3117  CB  ILE   217      35.590  31.110  26.540  1.00  0.00           C
ATOM   3118  HB  ILE   217      35.420  30.100  26.130  1.00  0.00           H
ATOM   3119  CG2 ILE   217      34.370  32.000  26.210  1.00  0.00           C
ATOM   3120 1HG2 ILE   217      33.460  31.690  26.740  1.00  0.00           H
ATOM   3121 2HG2 ILE   217      34.560  33.090  26.350  1.00  0.00           H
ATOM   3122 3HG2 ILE   217      34.220  31.790  25.130  1.00  0.00           H
ATOM   3123  CG1 ILE   217      36.860  31.630  25.930  1.00  0.00           C
ATOM   3124 1HG1 ILE   217      36.630  32.220  25.010  1.00  0.00           H
ATOM   3125 2HG1 ILE   217      37.380  32.400  26.540  1.00  0.00           H
ATOM   3126  CD  ILE   217      38.030  30.620  25.610  1.00  0.00           C
ATOM   3127  HD1 ILE   217      38.820  31.130  25.020  1.00  0.00           H
ATOM   3128  HD2 ILE   217      38.570  30.260  26.520  1.00  0.00           H
ATOM   3129  HD3 ILE   217      37.620  29.730  25.090  1.00  0.00           H
ATOM   3130  C   ILE   217      34.570  30.460  28.670  1.00  0.00           C
ATOM   3131  O   ILE   217      34.150  29.320  28.450  1.00  0.00           O
ATOM   3132  N   VAL   218      33.730  31.340  29.300  1.00  0.00           N
ATOM   3133  HN  VAL   218      33.930  32.310  29.380  1.00  0.00           H
ATOM   3134  CA  VAL   218      32.380  30.930  29.730  1.00  0.00           C
ATOM   3135  HA  VAL   218      32.430  30.090  30.400  1.00  0.00           H
ATOM   3136  CB  VAL   218      31.710  32.130  30.480  1.00  0.00           C
ATOM   3137  HB  VAL   218      31.460  32.780  29.620  1.00  0.00           H
ATOM   3138  CG1 VAL   218      30.490  31.520  31.240  1.00  0.00           C
ATOM   3139 1HG1 VAL   218      30.820  30.760  31.980  1.00  0.00           H
ATOM   3140 2HG1 VAL   218      29.910  32.310  31.750  1.00  0.00           H
ATOM   3141 3HG1 VAL   218      29.760  31.000  30.570  1.00  0.00           H
ATOM   3142  CG2 VAL   218      32.670  32.660  31.540  1.00  0.00           C
ATOM   3143 1HG2 VAL   218      33.030  31.880  32.250  1.00  0.00           H
ATOM   3144 2HG2 VAL   218      33.610  33.130  31.180  1.00  0.00           H
ATOM   3145 3HG2 VAL   218      32.160  33.470  32.120  1.00  0.00           H
ATOM   3146  C   VAL   218      31.400  30.490  28.630  1.00  0.00           C
ATOM   3147  O   VAL   218      31.130  31.290  27.760  1.00  0.00           O
ATOM   3148  N   SER   219      30.830  29.300  28.590  1.00  0.00           N
ATOM   3149  HN  SER   219      31.010  28.640  29.310  1.00  0.00           H
ATOM   3150  CA  SER   219      30.290  28.680  27.330  1.00  0.00           C
ATOM   3151  HA  SER   219      30.500  29.410  26.550  1.00  0.00           H
ATOM   3152  CB  SER   219      30.900  27.340  26.920  1.00  0.00           C
ATOM   3153  HB1 SER   219      31.910  27.270  27.370  1.00  0.00           H
ATOM   3154  HB2 SER   219      30.350  26.430  27.230  1.00  0.00           H
ATOM   3155  OG  SER   219      30.960  27.340  25.510  1.00  0.00           O
ATOM   3156  HG1 SER   219      31.850  27.600  25.300  1.00  0.00           H
ATOM   3157  C   SER   219      28.770  28.630  27.310  1.00  0.00           C
ATOM   3158  O   SER   219      28.160  29.620  26.740  1.00  0.00           O
ATOM   3159  N   TRP   220      28.120  27.620  27.880  1.00  0.00           N
ATOM   3160  HN  TRP   220      28.630  26.910  28.380  1.00  0.00           H
ATOM   3161  CA  TRP   220      26.750  27.360  27.670  1.00  0.00           C
ATOM   3162  HA  TRP   220      26.240  28.280  27.870  1.00  0.00           H
ATOM   3163  CB  TRP   220      26.490  26.920  26.210  1.00  0.00           C
ATOM   3164  HB1 TRP   220      25.400  26.800  25.980  1.00  0.00           H
ATOM   3165  HB2 TRP   220      26.700  27.770  25.520  1.00  0.00           H
ATOM   3166  CG  TRP   220      27.350  25.820  25.730  1.00  0.00           C
ATOM   3167  CD1 TRP   220      28.420  25.920  24.890  1.00  0.00           C
ATOM   3168  HD1 TRP   220      28.570  26.860  24.380  1.00  0.00           H
ATOM   3169  NE1 TRP   220      28.900  24.630  24.600  1.00  0.00           N
ATOM   3170  HE1 TRP   220      29.600  24.300  24.010  1.00  0.00           H
ATOM   3171  CE2 TRP   220      28.090  23.660  25.190  1.00  0.00           C
ATOM   3172  CD2 TRP   220      27.110  24.410  25.890  1.00  0.00           C
ATOM   3173  CE3 TRP   220      26.180  23.670  26.560  1.00  0.00           C
ATOM   3174  HE3 TRP   220      25.470  24.170  27.200  1.00  0.00           H
ATOM   3175  CZ3 TRP   220      26.290  22.260  26.620  1.00  0.00           C
ATOM   3176  HZ3 TRP   220      25.670  21.640  27.260  1.00  0.00           H
ATOM   3177  CZ2 TRP   220      28.140  22.290  25.140  1.00  0.00           C
ATOM   3178  HZ2 TRP   220      28.890  21.830  24.530  1.00  0.00           H
ATOM   3179  CH2 TRP   220      27.190  21.560  25.870  1.00  0.00           C
ATOM   3180  HH2 TRP   220      27.150  20.480  25.980  1.00  0.00           H
ATOM   3181  C   TRP   220      26.330  26.340  28.700  1.00  0.00           C
ATOM   3182  O   TRP   220      27.190  25.730  29.380  1.00  0.00           O
ATOM   3183  N   GLY   221      24.980  26.080  28.870  1.00  0.00           N
ATOM   3184  HN  GLY   221      24.320  26.590  28.330  1.00  0.00           H
ATOM   3185  CA  GLY   221      24.530  25.150  29.880  1.00  0.00           C
ATOM   3186  HA1 GLY   221      25.060  24.240  29.630  1.00  0.00           H
ATOM   3187  HA2 GLY   221      24.840  25.520  30.850  1.00  0.00           H
ATOM   3188  C   GLY   221      23.050  24.930  29.850  1.00  0.00           C
ATOM   3189  O   GLY   221      22.320  25.770  29.330  1.00  0.00           O
ATOM   3190  N   GLU   222      22.610  23.830  30.370  1.00  0.00           N
ATOM   3191  HN  GLU   222      23.220  23.090  30.640  1.00  0.00           H
ATOM   3192  CA  GLU   222      21.220  23.440  30.300  1.00  0.00           C
ATOM   3193  HA  GLU   222      20.740  23.690  29.360  1.00  0.00           H
ATOM   3194  CB  GLU   222      21.110  21.910  30.400  1.00  0.00           C
ATOM   3195  HB1 GLU   222      21.480  21.560  31.400  1.00  0.00           H
ATOM   3196  HB2 GLU   222      20.040  21.620  30.510  1.00  0.00           H
ATOM   3197  CG  GLU   222      21.660  21.170  29.210  1.00  0.00           C
ATOM   3198  HG1 GLU   222      21.130  21.410  28.270  1.00  0.00           H
ATOM   3199  HG2 GLU   222      22.690  21.530  28.990  1.00  0.00           H
ATOM   3200  CD  GLU   222      21.620  19.710  29.510  1.00  0.00           C
ATOM   3201  OE1 GLU   222      20.510  19.180  29.700  1.00  0.00           O
ATOM   3202  OE2 GLU   222      22.660  19.040  29.750  1.00  0.00           O
ATOM   3203  C   GLU   222      20.500  24.140  31.460  1.00  0.00           C
ATOM   3204  O   GLU   222      20.280  23.520  32.490  1.00  0.00           O
ATOM   3205  N   GLY   223      20.190  25.430  31.230  1.00  0.00           N
ATOM   3206  HN  GLY   223      20.380  25.820  30.330  1.00  0.00           H
ATOM   3207  CA  GLY   223      19.700  26.230  32.380  1.00  0.00           C
ATOM   3208  HA1 GLY   223      19.260  27.160  32.050  1.00  0.00           H
ATOM   3209  HA2 GLY   223      19.020  25.660  33.000  1.00  0.00           H
ATOM   3210  C   GLY   223      20.810  26.690  33.340  1.00  0.00           C
ATOM   3211  O   GLY   223      22.040  26.340  33.300  1.00  0.00           O
ATOM   3212  N   CYS   224      20.430  27.570  34.230  1.00  0.00           N
ATOM   3213  HN  CYS   224      19.510  27.780  34.520  1.00  0.00           H
ATOM   3214  CA  CYS   224      21.310  28.290  35.130  1.00  0.00           C
ATOM   3215  HA  CYS   224      22.340  28.010  34.940  1.00  0.00           H
ATOM   3216  CB  CYS   224      21.230  29.810  35.000  1.00  0.00           C
ATOM   3217  HB1 CYS   224      20.240  30.170  35.340  1.00  0.00           H
ATOM   3218  HB2 CYS   224      21.960  30.280  35.690  1.00  0.00           H
ATOM   3219  SG  CYS   224      21.430  30.360  33.320  1.00  0.00           S
ATOM   3220  C   CYS   224      21.010  28.020  36.590  1.00  0.00           C
ATOM   3221  O   CYS   224      19.910  28.280  37.010  1.00  0.00           O
ATOM   3222  N   ALA   225      21.920  27.520  37.350  1.00  0.00           N
ATOM   3223  HN  ALA   225      22.810  27.330  36.930  1.00  0.00           H
ATOM   3224  CA  ALA   225      21.810  27.080  38.740  1.00  0.00           C
ATOM   3225  HA  ALA   225      22.750  26.580  38.930  1.00  0.00           H
ATOM   3226  CB  ALA   225      21.590  28.300  39.650  1.00  0.00           C
ATOM   3227  HB1 ALA   225      20.590  28.770  39.730  1.00  0.00           H
ATOM   3228  HB2 ALA   225      21.990  27.940  40.610  1.00  0.00           H
ATOM   3229  HB3 ALA   225      22.360  29.080  39.420  1.00  0.00           H
ATOM   3230  C   ALA   225      20.780  25.960  39.010  1.00  0.00           C
ATOM   3231  O   ALA   225      20.100  25.980  40.040  1.00  0.00           O
ATOM   3232  N   ARG   226      20.730  24.970  38.210  1.00  0.00           N
ATOM   3233  HN  ARG   226      21.160  24.910  37.320  1.00  0.00           H
ATOM   3234  CA  ARG   226      19.760  23.920  38.460  1.00  0.00           C
ATOM   3235  HA  ARG   226      19.000  24.370  39.090  1.00  0.00           H
ATOM   3236  CB  ARG   226      18.960  23.540  37.070  1.00  0.00           C
ATOM   3237  HB1 ARG   226      19.710  23.030  36.440  1.00  0.00           H
ATOM   3238  HB2 ARG   226      18.100  22.910  37.380  1.00  0.00           H
ATOM   3239  CG  ARG   226      18.310  24.670  36.290  1.00  0.00           C
ATOM   3240  HG1 ARG   226      17.660  25.300  36.940  1.00  0.00           H
ATOM   3241  HG2 ARG   226      19.140  25.300  35.890  1.00  0.00           H
ATOM   3242  CD  ARG   226      17.330  24.060  35.280  1.00  0.00           C
ATOM   3243  HD1 ARG   226      17.790  23.220  34.700  1.00  0.00           H
ATOM   3244  HD2 ARG   226      16.450  23.620  35.780  1.00  0.00           H
ATOM   3245  NE  ARG   226      16.890  25.160  34.310  1.00  0.00           N
ATOM   3246  HE  ARG   226      17.200  26.090  34.480  1.00  0.00           H
ATOM   3247  CZ  ARG   226      16.270  24.950  33.210  1.00  0.00           C
ATOM   3248  NH1 ARG   226      15.730  23.740  32.950  1.00  0.00           N
ATOM   3249 1HH1 ARG   226      15.740  23.050  33.680  1.00  0.00           H
ATOM   3250 2HH1 ARG   226      15.040  23.590  32.250  1.00  0.00           H
ATOM   3251  NH2 ARG   226      15.970  25.890  32.320  1.00  0.00           N
ATOM   3252 1HH2 ARG   226      16.110  26.850  32.560  1.00  0.00           H
ATOM   3253 2HH2 ARG   226      15.130  25.620  31.850  1.00  0.00           H
ATOM   3254  C   ARG   226      20.350  22.690  39.060  1.00  0.00           C
ATOM   3255  O   ARG   226      21.490  22.420  38.820  1.00  0.00           O
ATOM   3256  N   LYS   227      19.490  21.840  39.710  1.00  0.00           N
ATOM   3257  HN  LYS   227      18.490  21.940  39.690  1.00  0.00           H
ATOM   3258  CA  LYS   227      20.090  20.590  40.210  1.00  0.00           C
ATOM   3259  HA  LYS   227      20.960  20.860  40.790  1.00  0.00           H
ATOM   3260  CB  LYS   227      19.070  19.850  41.170  1.00  0.00           C
ATOM   3261  HB1 LYS   227      18.930  20.590  42.000  1.00  0.00           H
ATOM   3262  HB2 LYS   227      18.060  19.820  40.720  1.00  0.00           H
ATOM   3263  CG  LYS   227      19.530  18.450  41.760  1.00  0.00           C
ATOM   3264  HG1 LYS   227      19.680  17.800  40.870  1.00  0.00           H
ATOM   3265  HG2 LYS   227      20.540  18.580  42.210  1.00  0.00           H
ATOM   3266  CD  LYS   227      18.440  17.980  42.720  1.00  0.00           C
ATOM   3267  HD1 LYS   227      18.130  18.890  43.280  1.00  0.00           H
ATOM   3268  HD2 LYS   227      17.620  17.610  42.080  1.00  0.00           H
ATOM   3269  CE  LYS   227      18.740  16.670  43.580  1.00  0.00           C
ATOM   3270  HE1 LYS   227      17.810  16.400  44.130  1.00  0.00           H
ATOM   3271  HE2 LYS   227      19.070  15.830  42.940  1.00  0.00           H
ATOM   3272  NZ  LYS   227      19.790  16.860  44.540  1.00  0.00           N
ATOM   3273  HZ1 LYS   227      19.580  17.820  44.890  1.00  0.00           H
ATOM   3274  HZ2 LYS   227      19.750  16.150  45.300  1.00  0.00           H
ATOM   3275  HZ3 LYS   227      20.690  16.930  44.050  1.00  0.00           H
ATOM   3276  C   LYS   227      20.640  19.470  39.120  1.00  0.00           C
ATOM   3277  O   LYS   227      19.980  19.140  38.130  1.00  0.00           O
ATOM   3278  N   GLY   228      21.880  18.960  39.230  1.00  0.00           N
ATOM   3279  HN  GLY   228      22.310  19.400  40.010  1.00  0.00           H
ATOM   3280  CA  GLY   228      22.480  17.890  38.470  1.00  0.00           C
ATOM   3281  HA1 GLY   228      23.270  17.400  39.010  1.00  0.00           H
ATOM   3282  HA2 GLY   228      21.650  17.220  38.250  1.00  0.00           H
ATOM   3283  C   GLY   228      23.170  18.290  37.190  1.00  0.00           C
ATOM   3284  O   GLY   228      23.600  17.450  36.440  1.00  0.00           O
ATOM   3285  N   LYS   229      23.340  19.580  37.080  1.00  0.00           N
ATOM   3286  HN  LYS   229      23.110  20.260  37.770  1.00  0.00           H
ATOM   3287  CA  LYS   229      23.830  20.110  35.810  1.00  0.00           C
ATOM   3288  HA  LYS   229      24.210  19.320  35.180  1.00  0.00           H
ATOM   3289  CB  LYS   229      22.740  20.970  35.050  1.00  0.00           C
ATOM   3290  HB1 LYS   229      22.410  21.750  35.770  1.00  0.00           H
ATOM   3291  HB2 LYS   229      23.220  21.640  34.310  1.00  0.00           H
ATOM   3292  CG  LYS   229      21.510  20.360  34.330  1.00  0.00           C
ATOM   3293  HG1 LYS   229      20.900  19.960  35.160  1.00  0.00           H
ATOM   3294  HG2 LYS   229      20.870  21.100  33.830  1.00  0.00           H
ATOM   3295  CD  LYS   229      22.000  19.340  33.280  1.00  0.00           C
ATOM   3296  HD1 LYS   229      22.410  19.890  32.410  1.00  0.00           H
ATOM   3297  HD2 LYS   229      22.820  18.680  33.660  1.00  0.00           H
ATOM   3298  CE  LYS   229      20.810  18.410  32.850  1.00  0.00           C
ATOM   3299  HE1 LYS   229      20.310  17.960  33.730  1.00  0.00           H
ATOM   3300  HE2 LYS   229      20.080  19.120  32.400  1.00  0.00           H
ATOM   3301  NZ  LYS   229      21.330  17.440  31.850  1.00  0.00           N
ATOM   3302  HZ1 LYS   229      22.190  16.980  32.220  1.00  0.00           H
ATOM   3303  HZ2 LYS   229      20.610  16.710  31.680  1.00  0.00           H
ATOM   3304  HZ3 LYS   229      21.500  17.990  30.980  1.00  0.00           H
ATOM   3305  C   LYS   229      24.970  20.950  36.110  1.00  0.00           C
ATOM   3306  O   LYS   229      24.940  21.800  37.030  1.00  0.00           O
ATOM   3307  N   TYR   230      26.070  20.790  35.300  1.00  0.00           N
ATOM   3308  HN  TYR   230      26.060  20.170  34.520  1.00  0.00           H
ATOM   3309  CA  TYR   230      27.300  21.500  35.460  1.00  0.00           C
ATOM   3310  HA  TYR   230      27.150  22.220  36.260  1.00  0.00           H
ATOM   3311  CB  TYR   230      28.660  20.680  35.650  1.00  0.00           C
ATOM   3312  HB1 TYR   230      28.650  19.950  34.820  1.00  0.00           H
ATOM   3313  HB2 TYR   230      29.600  21.250  35.800  1.00  0.00           H
ATOM   3314  CG  TYR   230      28.510  19.900  36.900  1.00  0.00           C
ATOM   3315  CD1 TYR   230      28.830  20.470  38.130  1.00  0.00           C
ATOM   3316  HD1 TYR   230      29.030  21.540  38.170  1.00  0.00           H
ATOM   3317  CE1 TYR   230      28.880  19.740  39.320  1.00  0.00           C
ATOM   3318  HE1 TYR   230      29.200  20.170  40.260  1.00  0.00           H
ATOM   3319  CZ  TYR   230      28.580  18.370  39.250  1.00  0.00           C
ATOM   3320  OH  TYR   230      28.740  17.680  40.500  1.00  0.00           O
ATOM   3321  HH  TYR   230      29.220  18.280  41.080  1.00  0.00           H
ATOM   3322  CD2 TYR   230      28.210  18.530  36.860  1.00  0.00           C
ATOM   3323  HD2 TYR   230      28.090  18.040  35.910  1.00  0.00           H
ATOM   3324  CE2 TYR   230      28.270  17.720  38.020  1.00  0.00           C
ATOM   3325  HE2 TYR   230      28.040  16.660  37.950  1.00  0.00           H
ATOM   3326  C   TYR   230      27.530  22.380  34.310  1.00  0.00           C
ATOM   3327  O   TYR   230      27.500  21.910  33.190  1.00  0.00           O
ATOM   3328  N   GLY   231      27.830  23.680  34.440  1.00  0.00           N
ATOM   3329  HN  GLY   231      27.900  24.000  35.390  1.00  0.00           H
ATOM   3330  CA  GLY   231      28.050  24.620  33.380  1.00  0.00           C
ATOM   3331  HA1 GLY   231      27.200  24.550  32.720  1.00  0.00           H
ATOM   3332  HA2 GLY   231      28.140  25.570  33.870  1.00  0.00           H
ATOM   3333  C   GLY   231      29.250  24.350  32.520  1.00  0.00           C
ATOM   3334  O   GLY   231      30.280  23.870  33.050  1.00  0.00           O
ATOM   3335  N   ILE   232      29.160  24.530  31.210  1.00  0.00           N
ATOM   3336  HN  ILE   232      28.380  24.950  30.760  1.00  0.00           H
ATOM   3337  CA  ILE   232      30.200  24.200  30.350  1.00  0.00           C
ATOM   3338  HA  ILE   232      30.920  23.570  30.850  1.00  0.00           H
ATOM   3339  CB  ILE   232      29.710  23.530  29.120  1.00  0.00           C
ATOM   3340  HB  ILE   232      29.240  24.310  28.500  1.00  0.00           H
ATOM   3341  CG2 ILE   232      30.920  22.720  28.490  1.00  0.00           C
ATOM   3342 1HG2 ILE   232      30.620  22.310  27.510  1.00  0.00           H
ATOM   3343 2HG2 ILE   232      31.880  23.280  28.440  1.00  0.00           H
ATOM   3344 3HG2 ILE   232      31.100  21.880  29.180  1.00  0.00           H
ATOM   3345  CG1 ILE   232      28.650  22.410  29.280  1.00  0.00           C
ATOM   3346 1HG1 ILE   232      27.630  22.760  29.530  1.00  0.00           H
ATOM   3347 2HG1 ILE   232      28.600  21.980  28.260  1.00  0.00           H
ATOM   3348  CD  ILE   232      28.940  21.370  30.260  1.00  0.00           C
ATOM   3349  HD1 ILE   232      29.160  21.820  31.250  1.00  0.00           H
ATOM   3350  HD2 ILE   232      28.110  20.640  30.390  1.00  0.00           H
ATOM   3351  HD3 ILE   232      29.800  20.700  30.030  1.00  0.00           H
ATOM   3352  C   ILE   232      30.910  25.510  30.010  1.00  0.00           C
ATOM   3353  O   ILE   232      30.390  26.600  29.600  1.00  0.00           O
ATOM   3354  N   TYR   233      32.220  25.320  30.030  1.00  0.00           N
ATOM   3355  HN  TYR   233      32.410  24.370  30.300  1.00  0.00           H
ATOM   3356  CA  TYR   233      33.310  26.230  29.630  1.00  0.00           C
ATOM   3357  HA  TYR   233      32.870  27.180  29.350  1.00  0.00           H
ATOM   3358  CB  TYR   233      34.180  26.490  30.850  1.00  0.00           C
ATOM   3359  HB1 TYR   233      34.440  25.490  31.260  1.00  0.00           H
ATOM   3360  HB2 TYR   233      35.030  27.180  30.640  1.00  0.00           H
ATOM   3361  CG  TYR   233      33.390  27.180  31.950  1.00  0.00           C
ATOM   3362  CD1 TYR   233      32.450  26.470  32.720  1.00  0.00           C
ATOM   3363  HD1 TYR   233      32.300  25.410  32.530  1.00  0.00           H
ATOM   3364  CE1 TYR   233      31.580  27.110  33.570  1.00  0.00           C
ATOM   3365  HE1 TYR   233      30.850  26.530  34.120  1.00  0.00           H
ATOM   3366  CZ  TYR   233      31.650  28.450  33.790  1.00  0.00           C
ATOM   3367  OH  TYR   233      30.720  29.110  34.740  1.00  0.00           O
ATOM   3368  HH  TYR   233      30.200  28.450  35.190  1.00  0.00           H
ATOM   3369  CD2 TYR   233      33.430  28.580  32.180  1.00  0.00           C
ATOM   3370  HD2 TYR   233      34.140  29.200  31.650  1.00  0.00           H
ATOM   3371  CE2 TYR   233      32.600  29.180  33.160  1.00  0.00           C
ATOM   3372  HE2 TYR   233      32.690  30.250  33.350  1.00  0.00           H
ATOM   3373  C   TYR   233      34.190  25.680  28.480  1.00  0.00           C
ATOM   3374  O   TYR   233      34.380  24.510  28.270  1.00  0.00           O
ATOM   3375  N   THR   234      34.720  26.620  27.600  1.00  0.00           N
ATOM   3376  HN  THR   234      34.530  27.550  27.890  1.00  0.00           H
ATOM   3377  CA  THR   234      35.440  26.350  26.350  1.00  0.00           C
ATOM   3378  HA  THR   234      35.330  25.300  26.120  1.00  0.00           H
ATOM   3379  CB  THR   234      35.080  27.170  25.090  1.00  0.00           C
ATOM   3380  HB  THR   234      35.540  28.180  24.960  1.00  0.00           H
ATOM   3381  OG1 THR   234      33.730  27.420  25.100  1.00  0.00           O
ATOM   3382  HG1 THR   234      33.530  27.690  24.200  1.00  0.00           H
ATOM   3383  CG2 THR   234      35.300  26.430  23.870  1.00  0.00           C
ATOM   3384 1HG2 THR   234      35.100  25.360  24.090  1.00  0.00           H
ATOM   3385 2HG2 THR   234      34.620  26.770  23.060  1.00  0.00           H
ATOM   3386 3HG2 THR   234      36.340  26.380  23.500  1.00  0.00           H
ATOM   3387  C   THR   234      36.870  26.610  26.690  1.00  0.00           C
ATOM   3388  O   THR   234      37.140  27.600  27.400  1.00  0.00           O
ATOM   3389  N   LYS   235      37.830  25.820  26.130  1.00  0.00           N
ATOM   3390  HN  LYS   235      37.690  25.050  25.510  1.00  0.00           H
ATOM   3391  CA  LYS   235      39.270  26.110  26.330  1.00  0.00           C
ATOM   3392  HA  LYS   235      39.360  26.350  27.390  1.00  0.00           H
ATOM   3393  CB  LYS   235      40.230  24.840  26.270  1.00  0.00           C
ATOM   3394  HB1 LYS   235      40.090  24.430  25.240  1.00  0.00           H
ATOM   3395  HB2 LYS   235      41.310  25.080  26.450  1.00  0.00           H
ATOM   3396  CG  LYS   235      39.800  23.700  27.110  1.00  0.00           C
ATOM   3397  HG1 LYS   235      40.080  23.840  28.180  1.00  0.00           H
ATOM   3398  HG2 LYS   235      38.720  23.550  26.890  1.00  0.00           H
ATOM   3399  CD  LYS   235      40.500  22.330  26.840  1.00  0.00           C
ATOM   3400  HD1 LYS   235      40.490  22.150  25.740  1.00  0.00           H
ATOM   3401  HD2 LYS   235      41.560  22.370  27.150  1.00  0.00           H
ATOM   3402  CE  LYS   235      39.720  21.210  27.530  1.00  0.00           C
ATOM   3403  HE1 LYS   235      39.520  21.450  28.590  1.00  0.00           H
ATOM   3404  HE2 LYS   235      38.740  21.100  27.010  1.00  0.00           H
ATOM   3405  NZ  LYS   235      40.480  19.950  27.370  1.00  0.00           N
ATOM   3406  HZ1 LYS   235      41.390  19.800  27.860  1.00  0.00           H
ATOM   3407  HZ2 LYS   235      39.900  19.110  27.550  1.00  0.00           H
ATOM   3408  HZ3 LYS   235      40.720  19.960  26.350  1.00  0.00           H
ATOM   3409  C   LYS   235      39.960  27.240  25.530  1.00  0.00           C
ATOM   3410  O   LYS   235      39.490  27.520  24.440  1.00  0.00           O
ATOM   3411  N   VAL   236      41.010  27.880  26.070  1.00  0.00           N
ATOM   3412  HN  VAL   236      41.270  27.660  27.000  1.00  0.00           H
ATOM   3413  CA  VAL   236      41.810  28.820  25.250  1.00  0.00           C
ATOM   3414  HA  VAL   236      41.380  29.040  24.290  1.00  0.00           H
ATOM   3415  CB  VAL   236      41.900  30.220  25.870  1.00  0.00           C
ATOM   3416  HB  VAL   236      40.870  30.600  26.070  1.00  0.00           H
ATOM   3417  CG1 VAL   236      42.550  30.160  27.360  1.00  0.00           C
ATOM   3418 1HG1 VAL   236      41.910  29.540  28.010  1.00  0.00           H
ATOM   3419 2HG1 VAL   236      43.560  29.700  27.340  1.00  0.00           H
ATOM   3420 3HG1 VAL   236      42.560  31.190  27.790  1.00  0.00           H
ATOM   3421  CG2 VAL   236      42.600  31.200  24.930  1.00  0.00           C
ATOM   3422 1HG2 VAL   236      42.350  32.240  25.250  1.00  0.00           H
ATOM   3423 2HG2 VAL   236      43.690  31.230  24.780  1.00  0.00           H
ATOM   3424 3HG2 VAL   236      42.180  31.130  23.900  1.00  0.00           H
ATOM   3425  C   VAL   236      43.160  28.150  25.020  1.00  0.00           C
ATOM   3426  O   VAL   236      43.810  28.460  24.010  1.00  0.00           O
ATOM   3427  N   THR   237      43.550  27.200  25.930  1.00  0.00           N
ATOM   3428  HN  THR   237      42.990  26.910  26.700  1.00  0.00           H
ATOM   3429  CA  THR   237      44.780  26.410  25.800  1.00  0.00           C
ATOM   3430  HA  THR   237      45.670  27.000  25.960  1.00  0.00           H
ATOM   3431  CB  THR   237      44.930  25.280  26.900  1.00  0.00           C
ATOM   3432  HB  THR   237      45.800  24.610  26.690  1.00  0.00           H
ATOM   3433  OG1 THR   237      43.760  24.500  27.090  1.00  0.00           O
ATOM   3434  HG1 THR   237      43.950  23.600  26.860  1.00  0.00           H
ATOM   3435  CG2 THR   237      45.300  25.890  28.270  1.00  0.00           C
ATOM   3436 1HG2 THR   237      46.380  26.140  28.370  1.00  0.00           H
ATOM   3437 2HG2 THR   237      44.730  26.830  28.380  1.00  0.00           H
ATOM   3438 3HG2 THR   237      45.030  25.140  29.040  1.00  0.00           H
ATOM   3439  C   THR   237      44.830  25.590  24.520  1.00  0.00           C
ATOM   3440  O   THR   237      45.900  25.170  24.090  1.00  0.00           O
ATOM   3441  N   ALA   238      43.690  25.320  23.880  1.00  0.00           N
ATOM   3442  HN  ALA   238      42.880  25.610  24.390  1.00  0.00           H
ATOM   3443  CA  ALA   238      43.550  24.770  22.540  1.00  0.00           C
ATOM   3444  HA  ALA   238      44.200  23.930  22.390  1.00  0.00           H
ATOM   3445  CB  ALA   238      42.080  24.490  22.400  1.00  0.00           C
ATOM   3446  HB1 ALA   238      41.500  25.440  22.420  1.00  0.00           H
ATOM   3447  HB2 ALA   238      41.870  24.000  21.430  1.00  0.00           H
ATOM   3448  HB3 ALA   238      41.720  23.790  23.180  1.00  0.00           H
ATOM   3449  C   ALA   238      43.890  25.720  21.440  1.00  0.00           C
ATOM   3450  O   ALA   238      44.570  25.350  20.450  1.00  0.00           O
ATOM   3451  N   PHE   239      43.470  26.970  21.510  1.00  0.00           N
ATOM   3452  HN  PHE   239      43.090  27.340  22.360  1.00  0.00           H
ATOM   3453  CA  PHE   239      43.410  27.910  20.380  1.00  0.00           C
ATOM   3454  HA  PHE   239      43.610  27.510  19.400  1.00  0.00           H
ATOM   3455  CB  PHE   239      42.020  28.590  20.340  1.00  0.00           C
ATOM   3456  HB1 PHE   239      41.890  29.110  21.320  1.00  0.00           H
ATOM   3457  HB2 PHE   239      42.020  29.250  19.440  1.00  0.00           H
ATOM   3458  CG  PHE   239      41.050  27.500  20.130  1.00  0.00           C
ATOM   3459  CD1 PHE   239      41.040  26.760  18.920  1.00  0.00           C
ATOM   3460  HD1 PHE   239      41.720  26.960  18.110  1.00  0.00           H
ATOM   3461  CE1 PHE   239      40.040  25.800  18.690  1.00  0.00           C
ATOM   3462  HE1 PHE   239      40.200  25.140  17.840  1.00  0.00           H
ATOM   3463  CZ  PHE   239      39.050  25.600  19.670  1.00  0.00           C
ATOM   3464  HZ  PHE   239      38.280  24.850  19.530  1.00  0.00           H
ATOM   3465  CD2 PHE   239      40.010  27.320  21.000  1.00  0.00           C
ATOM   3466  HD2 PHE   239      39.920  27.890  21.900  1.00  0.00           H
ATOM   3467  CE2 PHE   239      38.990  26.410  20.830  1.00  0.00           C
ATOM   3468  HE2 PHE   239      38.240  26.290  21.600  1.00  0.00           H
ATOM   3469  C   PHE   239      44.410  28.930  20.560  1.00  0.00           C
ATOM   3470  O   PHE   239      44.340  30.020  20.040  1.00  0.00           O
ATOM   3471  N   LEU   240      45.550  28.740  21.270  1.00  0.00           N
ATOM   3472  HN  LEU   240      45.720  27.800  21.590  1.00  0.00           H
ATOM   3473  CA  LEU   240      46.670  29.630  21.400  1.00  0.00           C
ATOM   3474  HA  LEU   240      46.320  30.610  21.680  1.00  0.00           H
ATOM   3475  CB  LEU   240      47.760  29.070  22.340  1.00  0.00           C
ATOM   3476  HB1 LEU   240      48.030  28.050  22.010  1.00  0.00           H
ATOM   3477  HB2 LEU   240      48.700  29.670  22.350  1.00  0.00           H
ATOM   3478  CG  LEU   240      47.220  29.050  23.840  1.00  0.00           C
ATOM   3479  HG  LEU   240      46.210  28.610  23.880  1.00  0.00           H
ATOM   3480  CD1 LEU   240      48.120  28.240  24.780  1.00  0.00           C
ATOM   3481 1HD1 LEU   240      48.250  27.190  24.440  1.00  0.00           H
ATOM   3482 2HD1 LEU   240      49.070  28.810  24.720  1.00  0.00           H
ATOM   3483 3HD1 LEU   240      47.750  28.180  25.820  1.00  0.00           H
ATOM   3484  CD2 LEU   240      47.090  30.520  24.290  1.00  0.00           C
ATOM   3485 1HD2 LEU   240      47.130  30.690  25.380  1.00  0.00           H
ATOM   3486 2HD2 LEU   240      47.910  31.130  23.860  1.00  0.00           H
ATOM   3487 3HD2 LEU   240      46.180  30.960  23.830  1.00  0.00           H
ATOM   3488  C   LEU   240      47.440  30.000  20.180  1.00  0.00           C
ATOM   3489  O   LEU   240      47.780  31.180  20.010  1.00  0.00           O
ATOM   3490  N   LYS   241      47.650  29.140  19.140  1.00  0.00           N
ATOM   3491  HN  LYS   241      47.260  28.240  19.100  1.00  0.00           H
ATOM   3492  CA  LYS   241      48.240  29.670  17.930  1.00  0.00           C
ATOM   3493  HA  LYS   241      48.960  30.420  18.220  1.00  0.00           H
ATOM   3494  CB  LYS   241      48.930  28.540  17.120  1.00  0.00           C
ATOM   3495  HB1 LYS   241      48.170  27.740  17.270  1.00  0.00           H
ATOM   3496  HB2 LYS   241      49.150  28.810  16.070  1.00  0.00           H
ATOM   3497  CG  LYS   241      50.270  28.270  17.760  1.00  0.00           C
ATOM   3498  HG1 LYS   241      50.870  29.200  17.820  1.00  0.00           H
ATOM   3499  HG2 LYS   241      50.050  27.930  18.800  1.00  0.00           H
ATOM   3500  CD  LYS   241      51.090  27.210  16.980  1.00  0.00           C
ATOM   3501  HD1 LYS   241      51.940  26.790  17.560  1.00  0.00           H
ATOM   3502  HD2 LYS   241      50.300  26.460  16.750  1.00  0.00           H
ATOM   3503  CE  LYS   241      51.640  27.730  15.640  1.00  0.00           C
ATOM   3504  HE1 LYS   241      50.850  28.140  14.980  1.00  0.00           H
ATOM   3505  HE2 LYS   241      52.440  28.470  15.880  1.00  0.00           H
ATOM   3506  NZ  LYS   241      52.360  26.630  14.910  1.00  0.00           N
ATOM   3507  HZ1 LYS   241      53.270  26.390  15.360  1.00  0.00           H
ATOM   3508  HZ2 LYS   241      51.720  25.820  15.000  1.00  0.00           H
ATOM   3509  HZ3 LYS   241      52.360  26.900  13.910  1.00  0.00           H
ATOM   3510  C   LYS   241      47.250  30.420  17.040  1.00  0.00           C
ATOM   3511  O   LYS   241      47.600  31.420  16.430  1.00  0.00           O
ATOM   3512  N   TRP   242      45.970  30.040  17.010  1.00  0.00           N
ATOM   3513  HN  TRP   242      45.560  29.220  17.410  1.00  0.00           H
ATOM   3514  CA  TRP   242      44.900  30.590  16.190  1.00  0.00           C
ATOM   3515  HA  TRP   242      45.270  30.590  15.170  1.00  0.00           H
ATOM   3516  CB  TRP   242      43.620  29.810  16.260  1.00  0.00           C
ATOM   3517  HB1 TRP   242      43.900  28.790  15.940  1.00  0.00           H
ATOM   3518  HB2 TRP   242      43.270  29.920  17.310  1.00  0.00           H
ATOM   3519  CG  TRP   242      42.550  30.340  15.360  1.00  0.00           C
ATOM   3520  CD1 TRP   242      42.500  30.240  14.030  1.00  0.00           C
ATOM   3521  HD1 TRP   242      43.130  29.700  13.350  1.00  0.00           H
ATOM   3522  NE1 TRP   242      41.440  30.970  13.570  1.00  0.00           N
ATOM   3523  HE1 TRP   242      41.190  31.140  12.650  1.00  0.00           H
ATOM   3524  CE2 TRP   242      40.750  31.510  14.610  1.00  0.00           C
ATOM   3525  CD2 TRP   242      41.460  31.080  15.760  1.00  0.00           C
ATOM   3526  CE3 TRP   242      40.940  31.420  17.030  1.00  0.00           C
ATOM   3527  HE3 TRP   242      41.430  31.120  17.950  1.00  0.00           H
ATOM   3528  CZ3 TRP   242      39.810  32.190  17.110  1.00  0.00           C
ATOM   3529  HZ3 TRP   242      39.370  32.480  18.060  1.00  0.00           H
ATOM   3530  CZ2 TRP   242      39.690  32.430  14.700  1.00  0.00           C
ATOM   3531  HZ2 TRP   242      39.370  33.010  13.850  1.00  0.00           H
ATOM   3532  CH2 TRP   242      39.190  32.760  15.980  1.00  0.00           C
ATOM   3533  HH2 TRP   242      38.380  33.490  15.980  1.00  0.00           H
ATOM   3534  C   TRP   242      44.700  32.070  16.660  1.00  0.00           C
ATOM   3535  O   TRP   242      44.570  33.000  15.880  1.00  0.00           O
ATOM   3536  N   ILE   243      44.660  32.270  17.990  1.00  0.00           N
ATOM   3537  HN  ILE   243      44.750  31.480  18.600  1.00  0.00           H
ATOM   3538  CA  ILE   243      44.660  33.640  18.580  1.00  0.00           C
ATOM   3539  HA  ILE   243      43.800  34.050  18.080  1.00  0.00           H
ATOM   3540  CB  ILE   243      44.560  33.500  20.130  1.00  0.00           C
ATOM   3541  HB  ILE   243      45.300  32.730  20.400  1.00  0.00           H
ATOM   3542  CG2 ILE   243      44.930  34.750  20.940  1.00  0.00           C
ATOM   3543 1HG2 ILE   243      45.910  35.130  20.590  1.00  0.00           H
ATOM   3544 2HG2 ILE   243      44.200  35.570  20.800  1.00  0.00           H
ATOM   3545 3HG2 ILE   243      45.110  34.420  21.990  1.00  0.00           H
ATOM   3546  CG1 ILE   243      43.160  32.920  20.570  1.00  0.00           C
ATOM   3547 1HG1 ILE   243      43.190  31.960  20.020  1.00  0.00           H
ATOM   3548 2HG1 ILE   243      43.190  32.690  21.650  1.00  0.00           H
ATOM   3549  CD  ILE   243      41.930  33.680  20.050  1.00  0.00           C
ATOM   3550  HD1 ILE   243      41.020  33.230  20.480  1.00  0.00           H
ATOM   3551  HD2 ILE   243      42.060  34.750  20.290  1.00  0.00           H
ATOM   3552  HD3 ILE   243      41.810  33.600  18.950  1.00  0.00           H
ATOM   3553  C   ILE   243      45.960  34.430  18.280  1.00  0.00           C
ATOM   3554  O   ILE   243      45.910  35.660  18.070  1.00  0.00           O
ATOM   3555  N   ASP   244      47.180  33.840  18.240  1.00  0.00           N
ATOM   3556  HN  ASP   244      47.290  32.860  18.420  1.00  0.00           H
ATOM   3557  CA  ASP   244      48.380  34.550  18.010  1.00  0.00           C
ATOM   3558  HA  ASP   244      48.440  35.460  18.600  1.00  0.00           H
ATOM   3559  CB  ASP   244      49.670  33.660  18.310  1.00  0.00           C
ATOM   3560  HB1 ASP   244      49.520  33.190  19.310  1.00  0.00           H
ATOM   3561  HB2 ASP   244      49.790  32.840  17.580  1.00  0.00           H
ATOM   3562  CG  ASP   244      50.960  34.470  18.250  1.00  0.00           C
ATOM   3563  OD1 ASP   244      50.950  35.530  18.940  1.00  0.00           O
ATOM   3564  OD2 ASP   244      51.930  34.080  17.680  1.00  0.00           O
ATOM   3565  C   ASP   244      48.460  34.940  16.490  1.00  0.00           C
ATOM   3566  O   ASP   244      48.810  36.040  16.180  1.00  0.00           O
ATOM   3567  N   ARG   245      48.060  34.000  15.570  1.00  0.00           N
ATOM   3568  HN  ARG   245      47.910  33.090  15.940  1.00  0.00           H
ATOM   3569  CA  ARG   245      47.800  34.300  14.210  1.00  0.00           C
ATOM   3570  HA  ARG   245      48.720  34.700  13.830  1.00  0.00           H
ATOM   3571  CB  ARG   245      47.370  33.020  13.480  1.00  0.00           C
ATOM   3572  HB1 ARG   245      46.480  32.570  13.950  1.00  0.00           H
ATOM   3573  HB2 ARG   245      47.100  33.300  12.440  1.00  0.00           H
ATOM   3574  CG  ARG   245      48.620  32.160  13.390  1.00  0.00           C
ATOM   3575  HG1 ARG   245      49.300  32.620  12.640  1.00  0.00           H
ATOM   3576  HG2 ARG   245      49.220  32.070  14.330  1.00  0.00           H
ATOM   3577  CD  ARG   245      48.280  30.720  12.900  1.00  0.00           C
ATOM   3578  HD1 ARG   245      49.160  30.090  12.700  1.00  0.00           H
ATOM   3579  HD2 ARG   245      47.740  30.140  13.670  1.00  0.00           H
ATOM   3580  NE  ARG   245      47.500  30.810  11.680  1.00  0.00           N
ATOM   3581  HE  ARG   245      47.570  31.640  11.110  1.00  0.00           H
ATOM   3582  CZ  ARG   245      46.590  29.910  11.210  1.00  0.00           C
ATOM   3583  NH1 ARG   245      46.280  28.790  11.680  1.00  0.00           N
ATOM   3584 1HH1 ARG   245      46.320  28.690  12.670  1.00  0.00           H
ATOM   3585 2HH1 ARG   245      45.630  28.210  11.200  1.00  0.00           H
ATOM   3586  NH2 ARG   245      46.240  30.050   9.950  1.00  0.00           N
ATOM   3587 1HH2 ARG   245      46.420  30.950   9.550  1.00  0.00           H
ATOM   3588 2HH2 ARG   245      46.300  29.230   9.380  1.00  0.00           H
ATOM   3589  C   ARG   245      46.740  35.370  13.980  1.00  0.00           C
ATOM   3590  O   ARG   245      46.990  36.390  13.300  1.00  0.00           O
ATOM   3591  N   SER   246      45.590  35.300  14.670  1.00  0.00           N
ATOM   3592  HN  SER   246      45.460  34.540  15.300  1.00  0.00           H
ATOM   3593  CA  SER   246      44.350  36.140  14.480  1.00  0.00           C
ATOM   3594  HA  SER   246      44.260  36.150  13.400  1.00  0.00           H
ATOM   3595  CB  SER   246      43.030  35.550  15.010  1.00  0.00           C
ATOM   3596  HB1 SER   246      43.140  35.400  16.100  1.00  0.00           H
ATOM   3597  HB2 SER   246      42.140  36.210  14.970  1.00  0.00           H
ATOM   3598  OG  SER   246      42.670  34.300  14.450  1.00  0.00           O
ATOM   3599  HG1 SER   246      43.340  33.690  14.800  1.00  0.00           H
ATOM   3600  C   SER   246      44.530  37.580  14.930  1.00  0.00           C
ATOM   3601  O   SER   246      43.670  38.360  14.690  1.00  0.00           O
ATOM   3602  N   MET   247      45.660  37.970  15.650  1.00  0.00           N
ATOM   3603  HN  MET   247      46.160  37.260  16.150  1.00  0.00           H
ATOM   3604  CA  MET   247      45.770  39.390  16.070  1.00  0.00           C
ATOM   3605  HA  MET   247      44.870  39.970  16.170  1.00  0.00           H
ATOM   3606  CB  MET   247      46.320  39.390  17.470  1.00  0.00           C
ATOM   3607  HB1 MET   247      47.300  38.870  17.480  1.00  0.00           H
ATOM   3608  HB2 MET   247      46.390  40.480  17.730  1.00  0.00           H
ATOM   3609  CG  MET   247      45.280  38.870  18.470  1.00  0.00           C
ATOM   3610  HG1 MET   247      44.540  39.670  18.730  1.00  0.00           H
ATOM   3611  HG2 MET   247      44.840  37.970  18.010  1.00  0.00           H
ATOM   3612  SD  MET   247      45.990  38.430  19.990  1.00  0.00           S
ATOM   3613  CE  MET   247      46.280  40.150  20.760  1.00  0.00           C
ATOM   3614  HE1 MET   247      45.610  40.980  20.430  1.00  0.00           H
ATOM   3615  HE2 MET   247      46.150  40.100  21.870  1.00  0.00           H
ATOM   3616  HE3 MET   247      47.340  40.450  20.610  1.00  0.00           H
ATOM   3617  C   MET   247      46.780  40.100  15.140  1.00  0.00           C
ATOM   3618  O   MET   247      47.070  41.330  15.230  1.00  0.00           O
ATOM   3619  N   LYS   248      47.330  39.420  14.110  1.00  0.00           N
ATOM   3620  HN  LYS   248      47.350  38.420  14.080  1.00  0.00           H
ATOM   3621  CA  LYS   248      48.250  39.940  13.150  1.00  0.00           C
ATOM   3622  HA  LYS   248      48.640  40.880  13.500  1.00  0.00           H
ATOM   3623  CB  LYS   248      49.280  38.870  12.660  1.00  0.00           C
ATOM   3624  HB1 LYS   248      48.760  38.070  12.100  1.00  0.00           H
ATOM   3625  HB2 LYS   248      50.130  39.370  12.140  1.00  0.00           H
ATOM   3626  CG  LYS   248      50.000  38.220  13.840  1.00  0.00           C
ATOM   3627  HG1 LYS   248      49.240  37.580  14.340  1.00  0.00           H
ATOM   3628  HG2 LYS   248      50.740  37.480  13.470  1.00  0.00           H
ATOM   3629  CD  LYS   248      50.660  39.160  14.830  1.00  0.00           C
ATOM   3630  HD1 LYS   248      51.290  39.750  14.130  1.00  0.00           H
ATOM   3631  HD2 LYS   248      49.900  39.890  15.190  1.00  0.00           H
ATOM   3632  CE  LYS   248      51.550  38.570  15.940  1.00  0.00           C
ATOM   3633  HE1 LYS   248      52.350  37.910  15.550  1.00  0.00           H
ATOM   3634  HE2 LYS   248      51.890  39.390  16.600  1.00  0.00           H
ATOM   3635  NZ  LYS   248      50.840  37.660  16.860  1.00  0.00           N
ATOM   3636  HZ1 LYS   248      51.520  37.040  17.340  1.00  0.00           H
ATOM   3637  HZ2 LYS   248      50.460  38.190  17.670  1.00  0.00           H
ATOM   3638  HZ3 LYS   248      50.020  37.250  16.370  1.00  0.00           H
ATOM   3639  C   LYS   248      47.390  40.140  11.870  1.00  0.00           C
ATOM   3640  O   LYS   248      46.520  39.380  11.530  1.00  0.00           O
ATOM   3641  N   THR   249      47.680  41.200  11.170  1.00  0.00           N
ATOM   3642  HN  THR   249      48.440  41.830  11.340  1.00  0.00           H
ATOM   3643  CA  THR   249      46.870  41.820  10.100  1.00  0.00           C
ATOM   3644  HA  THR   249      45.910  41.310  10.070  1.00  0.00           H
ATOM   3645  CB  THR   249      46.550  43.410  10.210  1.00  0.00           C
ATOM   3646  HB  THR   249      46.070  43.780   9.280  1.00  0.00           H
ATOM   3647  OG1 THR   249      47.780  44.100  10.490  1.00  0.00           O
ATOM   3648  HG1 THR   249      48.440  43.660   9.950  1.00  0.00           H
ATOM   3649  CG2 THR   249      45.630  43.610  11.480  1.00  0.00           C
ATOM   3650 1HG2 THR   249      45.960  43.160  12.430  1.00  0.00           H
ATOM   3651 2HG2 THR   249      45.540  44.700  11.670  1.00  0.00           H
ATOM   3652 3HG2 THR   249      44.590  43.300  11.230  1.00  0.00           H
ATOM   3653  C   THR   249      47.540  41.650   8.770  1.00  0.00           C
ATOM   3654  OT1 THR   249      48.440  42.480   8.430  1.00  0.00           O
ATOM   3655  OT2 THR   249      47.170  40.640   8.050  1.00  0.00           O
ATOM   3656 CAL  CAL  1244      29.190  24.590  18.900  1.00  0.00          Ca
ATOM   3657 CAL  CAL  1245     -19.210  51.370  20.890  1.00  0.00          Ca
ATOM   3658  C1  RIV  1246      24.090  23.230  23.140  1.00  0.00           C
ATOM   3659  N2  RIV  1246      24.150  24.630  23.540  1.00  0.00           N
ATOM   3660  C3  RIV  1246      25.410  22.630  22.560  1.00  0.00           C
ATOM   3661  C4  RIV  1246      25.110  25.430  22.940  1.00  0.00           C
ATOM   3662  O5  RIV  1246      25.880  23.580  21.530  1.00  0.00           O
ATOM   3663  C6  RIV  1246      26.170  24.800  22.070  1.00  0.00           C
ATOM   3664  C7  RIV  1246      21.140  26.300  26.070  1.00  0.00           C
ATOM   3665  C8  RIV  1246      21.630  27.010  24.950  1.00  0.00           C
ATOM   3666  C9  RIV  1246      21.830  25.150  26.450  1.00  0.00           C
ATOM   3667  C10 RIV  1246      22.510  26.470  24.030  1.00  0.00           C
ATOM   3668  C11 RIV  1246      22.740  24.580  25.560  1.00  0.00           C
ATOM   3669  C12 RIV  1246      23.090  25.240  24.380  1.00  0.00           C
ATOM   3670  O13 RIV  1246      25.200  26.590  23.150  1.00  0.00           O
ATOM   3671  N14 RIV  1246      20.090  26.860  26.860  1.00  0.00           N
ATOM   3672  C15 RIV  1246      19.410  26.240  27.900  1.00  0.00           C
ATOM   3673  C16 RIV  1246      20.050  28.340  27.010  1.00  0.00           C
ATOM   3674  O17 RIV  1246      19.050  27.210  28.830  1.00  0.00           O
ATOM   3675  C18 RIV  1246      19.720  28.460  28.460  1.00  0.00           C
ATOM   3676  O19 RIV  1246      19.050  25.090  27.940  1.00  0.00           O
ATOM   3677  C20 RIV  1246      20.910  28.710  29.360  1.00  0.00           C
ATOM   3678  N21 RIV  1246      21.500  30.060  29.230  1.00  0.00           N
ATOM   3679  C22 RIV  1246      22.760  30.510  29.460  1.00  0.00           C
ATOM   3680  S23 RIV  1246      23.640  28.330  31.270  1.00  0.00           S
ATOM   3681  C24 RIV  1246      25.250  28.410  31.670  1.00  0.00           C
ATOM   3682  C25 RIV  1246      23.780  29.710  30.200  1.00  0.00           C
ATOM   3683  C26 RIV  1246      25.950  29.430  31.070  1.00  0.00           C
ATOM   3684  C27 RIV  1246      25.080  30.210  30.270  1.00  0.00           C
ATOM   3685  O28 RIV  1246      23.120  31.590  28.990  1.00  0.00           O
ATOM   3686 CL   RIV  1246      25.980  27.230  32.670  1.00  0.00          Cl
ATOM   3687  H11 RIV  1246      23.330  23.250  22.320  1.00  0.00           H
ATOM   3688  H12 RIV  1246      23.730  22.660  24.020  1.00  0.00           H
ATOM   3689  H31 RIV  1246      26.030  22.310  23.430  1.00  0.00           H
ATOM   3690  H32 RIV  1246      25.150  21.720  21.990  1.00  0.00           H
ATOM   3691  H61 RIV  1246      27.120  24.590  22.600  1.00  0.00           H
ATOM   3692  H62 RIV  1246      26.380  25.420  21.160  1.00  0.00           H
ATOM   3693  H8  RIV  1246      21.230  27.980  24.680  1.00  0.00           H
ATOM   3694  H9  RIV  1246      21.380  24.570  27.240  1.00  0.00           H
ATOM   3695  H10 RIV  1246      22.800  27.020  23.150  1.00  0.00           H
ATOM   3696  H1  RIV  1246      23.180  23.610  25.790  1.00  0.00           H
ATOM   3697 1H16 RIV  1246      21.010  28.800  26.740  1.00  0.00           H
ATOM   3698 2H16 RIV  1246      19.230  28.760  26.400  1.00  0.00           H
ATOM   3699  H18 RIV  1246      18.980  29.250  28.650  1.00  0.00           H
ATOM   3700 1H20 RIV  1246      21.600  27.890  29.080  1.00  0.00           H
ATOM   3701 2H20 RIV  1246      20.550  28.580  30.400  1.00  0.00           H
ATOM   3702  H21 RIV  1246      21.030  30.610  28.540  1.00  0.00           H
ATOM   3703  H26 RIV  1246      27.030  29.450  31.060  1.00  0.00           H
ATOM   3704  H27 RIV  1246      25.510  30.990  29.650  1.00  0.00           H
ATOM   3705 CL    CL  9426      70.010  42.990 -10.630  1.00  0.00          Cl
ATOM   3706 CL    CL  9427       7.900  45.440 -26.990  1.00  0.00          Cl
ATOM   3707 CL    CL  9428      23.100   0.360   7.070  1.00  0.00          Cl
ATOM   3708 CL    CL  9429      25.880  45.910  52.220  1.00  0.00          Cl
ATOM   3709 CL    CL  9430      90.040  26.000  -6.020  1.00  0.00          Cl
TER
ENDMDL
