# Supplementary material for: Unexpected Dynamic Binding May Rescue the Binding Affinity of Rivaroxaban in a Mutant of Coagulation Factor X
Source: Front Mol Biosci. 2022 May 5;9:877170. doi: 10.3389/fmolb.2022.877170 (PMC9117642; doi:10.3389/fmolb.2022.877170)
Supplement: Supplementary file 4 [file DataSheet1.ZIP › SM-structures/clustering/trajectories_concatenated Y99C/c6.pdb]

REMARK    GENERATED BY TRJCONV
TITLE     HYDROLASE in water t= 114600.00000
REMARK    THIS IS A SIMULATION BOX
CRYST1   68.925   69.454   58.766  90.00  90.00  90.00 P 1           1
MODEL        1
ATOM      1  N   ILE    16      26.140  36.680  36.590  1.00  0.00           N
ATOM      2  H1  ILE    16      25.200  36.510  36.180  1.00  0.00           H
ATOM      3  H2  ILE    16      26.230  37.690  36.820  1.00  0.00           H
ATOM      4  H3  ILE    16      26.700  36.500  35.730  1.00  0.00           H
ATOM      5  CA  ILE    16      26.320  35.580  37.600  1.00  0.00           C
ATOM      6  HA  ILE    16      26.350  34.660  37.030  1.00  0.00           H
ATOM      7  CB  ILE    16      27.650  35.800  38.400  1.00  0.00           C
ATOM      8  HB  ILE    16      27.630  36.720  39.030  1.00  0.00           H
ATOM      9  CG2 ILE    16      27.850  34.700  39.440  1.00  0.00           C
ATOM     10 1HG2 ILE    16      27.590  33.650  39.180  1.00  0.00           H
ATOM     11 2HG2 ILE    16      28.940  34.590  39.600  1.00  0.00           H
ATOM     12 3HG2 ILE    16      27.530  34.910  40.490  1.00  0.00           H
ATOM     13  CG1 ILE    16      28.930  35.810  37.550  1.00  0.00           C
ATOM     14 1HG1 ILE    16      28.820  36.570  36.750  1.00  0.00           H
ATOM     15 2HG1 ILE    16      29.760  36.160  38.210  1.00  0.00           H
ATOM     16  CD  ILE    16      29.500  34.490  37.010  1.00  0.00           C
ATOM     17  HD1 ILE    16      28.650  33.860  36.670  1.00  0.00           H
ATOM     18  HD2 ILE    16      30.330  34.660  36.290  1.00  0.00           H
ATOM     19  HD3 ILE    16      29.940  33.920  37.850  1.00  0.00           H
ATOM     20  C   ILE    16      25.070  35.480  38.540  1.00  0.00           C
ATOM     21  O   ILE    16      24.460  36.460  38.890  1.00  0.00           O
ATOM     22  N   VAL    17      24.690  34.200  38.950  1.00  0.00           N
ATOM     23  HN  VAL    17      25.250  33.430  38.650  1.00  0.00           H
ATOM     24  CA  VAL    17      23.730  33.960  39.940  1.00  0.00           C
ATOM     25  HA  VAL    17      22.930  34.660  39.860  1.00  0.00           H
ATOM     26  CB  VAL    17      23.020  32.620  39.700  1.00  0.00           C
ATOM     27  HB  VAL    17      23.710  31.750  39.650  1.00  0.00           H
ATOM     28  CG1 VAL    17      22.010  32.390  40.930  1.00  0.00           C
ATOM     29 1HG1 VAL    17      22.390  32.160  41.940  1.00  0.00           H
ATOM     30 2HG1 VAL    17      21.310  33.240  41.040  1.00  0.00           H
ATOM     31 3HG1 VAL    17      21.340  31.540  40.650  1.00  0.00           H
ATOM     32  CG2 VAL    17      22.210  32.720  38.300  1.00  0.00           C
ATOM     33 1HG2 VAL    17      21.600  33.650  38.230  1.00  0.00           H
ATOM     34 2HG2 VAL    17      22.880  32.730  37.420  1.00  0.00           H
ATOM     35 3HG2 VAL    17      21.470  31.890  38.280  1.00  0.00           H
ATOM     36  C   VAL    17      24.380  33.920  41.360  1.00  0.00           C
ATOM     37  O   VAL    17      25.410  33.340  41.590  1.00  0.00           O
ATOM     38  N   GLY    18      23.870  34.730  42.320  1.00  0.00           N
ATOM     39  HN  GLY    18      23.110  35.310  42.030  1.00  0.00           H
ATOM     40  CA  GLY    18      24.390  34.870  43.740  1.00  0.00           C
ATOM     41  HA1 GLY    18      23.690  35.500  44.280  1.00  0.00           H
ATOM     42  HA2 GLY    18      24.460  33.860  44.130  1.00  0.00           H
ATOM     43  C   GLY    18      25.820  35.340  43.830  1.00  0.00           C
ATOM     44  O   GLY    18      26.130  36.370  43.270  1.00  0.00           O
ATOM     45  N   GLY    19      26.800  34.680  44.450  1.00  0.00           N
ATOM     46  HN  GLY    19      26.520  33.890  44.990  1.00  0.00           H
ATOM     47  CA  GLY    19      28.170  35.100  44.560  1.00  0.00           C
ATOM     48  HA1 GLY    19      28.690  34.450  45.260  1.00  0.00           H
ATOM     49  HA2 GLY    19      28.650  35.030  43.600  1.00  0.00           H
ATOM     50  C   GLY    19      28.460  36.440  45.140  1.00  0.00           C
ATOM     51  O   GLY    19      27.850  37.060  45.900  1.00  0.00           O
ATOM     52  N   GLN    20      29.780  36.800  44.950  1.00  0.00           N
ATOM     53  HN  GLN    20      30.490  36.340  44.410  1.00  0.00           H
ATOM     54  CA  GLN    20      30.300  38.000  45.690  1.00  0.00           C
ATOM     55  HA  GLN    20      29.710  38.490  46.450  1.00  0.00           H
ATOM     56  CB  GLN    20      31.550  37.660  46.550  1.00  0.00           C
ATOM     57  HB1 GLN    20      31.740  38.440  47.310  1.00  0.00           H
ATOM     58  HB2 GLN    20      31.230  36.780  47.170  1.00  0.00           H
ATOM     59  CG  GLN    20      32.800  37.090  45.850  1.00  0.00           C
ATOM     60  HG1 GLN    20      32.580  36.080  45.420  1.00  0.00           H
ATOM     61  HG2 GLN    20      33.030  37.700  44.940  1.00  0.00           H
ATOM     62  CD  GLN    20      33.810  36.840  46.840  1.00  0.00           C
ATOM     63  OE1 GLN    20      34.110  35.730  47.260  1.00  0.00           O
ATOM     64  NE2 GLN    20      34.680  37.840  47.190  1.00  0.00           N
ATOM     65 1HE2 GLN    20      34.440  38.790  47.000  1.00  0.00           H
ATOM     66 2HE2 GLN    20      35.520  37.300  47.360  1.00  0.00           H
ATOM     67  C   GLN    20      30.650  39.110  44.610  1.00  0.00           C
ATOM     68  O   GLN    20      31.130  38.830  43.500  1.00  0.00           O
ATOM     69  N   GLU    21      30.180  40.340  44.800  1.00  0.00           N
ATOM     70  HN  GLU    21      29.860  40.630  45.700  1.00  0.00           H
ATOM     71  CA  GLU    21      30.420  41.460  43.950  1.00  0.00           C
ATOM     72  HA  GLU    21      30.140  41.230  42.930  1.00  0.00           H
ATOM     73  CB  GLU    21      29.640  42.680  44.520  1.00  0.00           C
ATOM     74  HB1 GLU    21      29.820  42.680  45.600  1.00  0.00           H
ATOM     75  HB2 GLU    21      30.090  43.600  44.080  1.00  0.00           H
ATOM     76  CG  GLU    21      28.140  42.660  44.070  1.00  0.00           C
ATOM     77  HG1 GLU    21      28.220  42.630  42.970  1.00  0.00           H
ATOM     78  HG2 GLU    21      27.570  41.830  44.550  1.00  0.00           H
ATOM     79  CD  GLU    21      27.260  43.810  44.440  1.00  0.00           C
ATOM     80  OE1 GLU    21      26.650  43.750  45.550  1.00  0.00           O
ATOM     81  OE2 GLU    21      27.120  44.780  43.660  1.00  0.00           O
ATOM     82  C   GLU    21      31.930  41.870  43.930  1.00  0.00           C
ATOM     83  O   GLU    21      32.600  41.870  44.970  1.00  0.00           O
ATOM     84  N   CYS    22      32.470  42.190  42.700  1.00  0.00           N
ATOM     85  HN  CYS    22      31.980  42.220  41.830  1.00  0.00           H
ATOM     86  CA  CYS    22      33.810  42.580  42.630  1.00  0.00           C
ATOM     87  HA  CYS    22      34.470  41.980  43.230  1.00  0.00           H
ATOM     88  CB  CYS    22      34.370  42.620  41.190  1.00  0.00           C
ATOM     89  HB1 CYS    22      33.870  43.390  40.570  1.00  0.00           H
ATOM     90  HB2 CYS    22      35.430  42.960  41.270  1.00  0.00           H
ATOM     91  SG  CYS    22      34.050  41.080  40.180  1.00  0.00           S
ATOM     92  C   CYS    22      34.080  43.980  43.130  1.00  0.00           C
ATOM     93  O   CYS    22      33.210  44.830  43.000  1.00  0.00           O
ATOM     94  N   LYS    23      35.330  44.250  43.630  1.00  0.00           N
ATOM     95  HN  LYS    23      35.920  43.460  43.810  1.00  0.00           H
ATOM     96  CA  LYS    23      35.840  45.570  43.990  1.00  0.00           C
ATOM     97  HA  LYS    23      34.970  46.100  44.340  1.00  0.00           H
ATOM     98  CB  LYS    23      36.870  45.420  45.100  1.00  0.00           C
ATOM     99  HB1 LYS    23      37.550  44.590  44.840  1.00  0.00           H
ATOM    100  HB2 LYS    23      37.400  46.400  45.170  1.00  0.00           H
ATOM    101  CG  LYS    23      36.230  45.100  46.460  1.00  0.00           C
ATOM    102  HG1 LYS    23      36.950  45.490  47.200  1.00  0.00           H
ATOM    103  HG2 LYS    23      35.340  45.730  46.690  1.00  0.00           H
ATOM    104  CD  LYS    23      36.030  43.580  46.870  1.00  0.00           C
ATOM    105  HD1 LYS    23      35.280  43.050  46.250  1.00  0.00           H
ATOM    106  HD2 LYS    23      37.050  43.140  46.720  1.00  0.00           H
ATOM    107  CE  LYS    23      35.700  43.380  48.380  1.00  0.00           C
ATOM    108  HE1 LYS    23      35.940  42.380  48.830  1.00  0.00           H
ATOM    109  HE2 LYS    23      36.260  44.120  48.990  1.00  0.00           H
ATOM    110  NZ  LYS    23      34.250  43.670  48.630  1.00  0.00           N
ATOM    111  HZ1 LYS    23      33.600  43.690  47.820  1.00  0.00           H
ATOM    112  HZ2 LYS    23      33.940  42.860  49.200  1.00  0.00           H
ATOM    113  HZ3 LYS    23      34.000  44.540  49.150  1.00  0.00           H
ATOM    114  C   LYS    23      36.440  46.310  42.850  1.00  0.00           C
ATOM    115  O   LYS    23      36.540  45.860  41.720  1.00  0.00           O
ATOM    116  N   ASP    24      36.890  47.560  42.980  1.00  0.00           N
ATOM    117  HN  ASP    24      36.760  48.000  43.870  1.00  0.00           H
ATOM    118  CA  ASP    24      37.470  48.400  41.910  1.00  0.00           C
ATOM    119  HA  ASP    24      36.820  48.260  41.060  1.00  0.00           H
ATOM    120  CB  ASP    24      37.630  49.830  42.490  1.00  0.00           C
ATOM    121  HB1 ASP    24      37.970  49.790  43.550  1.00  0.00           H
ATOM    122  HB2 ASP    24      38.370  50.400  41.880  1.00  0.00           H
ATOM    123  CG  ASP    24      36.390  50.700  42.580  1.00  0.00           C
ATOM    124  OD1 ASP    24      35.360  50.420  41.920  1.00  0.00           O
ATOM    125  OD2 ASP    24      36.500  51.670  43.330  1.00  0.00           O
ATOM    126  C   ASP    24      38.770  47.740  41.420  1.00  0.00           C
ATOM    127  O   ASP    24      39.840  47.780  42.030  1.00  0.00           O
ATOM    128  N   GLY    25      38.800  47.240  40.230  1.00  0.00           N
ATOM    129  HN  GLY    25      38.020  47.430  39.640  1.00  0.00           H
ATOM    130  CA  GLY    25      39.870  46.690  39.540  1.00  0.00           C
ATOM    131  HA1 GLY    25      39.630  46.750  38.490  1.00  0.00           H
ATOM    132  HA2 GLY    25      40.680  47.340  39.870  1.00  0.00           H
ATOM    133  C   GLY    25      40.270  45.270  39.910  1.00  0.00           C
ATOM    134  O   GLY    25      41.250  44.700  39.440  1.00  0.00           O
ATOM    135  N   GLU    26      39.410  44.560  40.770  1.00  0.00           N
ATOM    136  HN  GLU    26      38.710  45.130  41.180  1.00  0.00           H
ATOM    137  CA  GLU    26      39.410  43.130  41.080  1.00  0.00           C
ATOM    138  HA  GLU    26      40.430  42.880  41.290  1.00  0.00           H
ATOM    139  CB  GLU    26      38.470  42.910  42.290  1.00  0.00           C
ATOM    140  HB1 GLU    26      38.880  43.260  43.260  1.00  0.00           H
ATOM    141  HB2 GLU    26      37.590  43.580  42.210  1.00  0.00           H
ATOM    142  CG  GLU    26      37.940  41.480  42.520  1.00  0.00           C
ATOM    143  HG1 GLU    26      37.110  41.270  41.810  1.00  0.00           H
ATOM    144  HG2 GLU    26      38.640  40.700  42.160  1.00  0.00           H
ATOM    145  CD  GLU    26      37.570  41.240  44.000  1.00  0.00           C
ATOM    146  OE1 GLU    26      36.430  41.680  44.270  1.00  0.00           O
ATOM    147  OE2 GLU    26      38.370  40.740  44.860  1.00  0.00           O
ATOM    148  C   GLU    26      39.040  42.340  39.890  1.00  0.00           C
ATOM    149  O   GLU    26      39.610  41.280  39.570  1.00  0.00           O
ATOM    150  N   CYS    27      38.030  42.880  39.130  1.00  0.00           N
ATOM    151  HN  CYS    27      37.510  43.650  39.470  1.00  0.00           H
ATOM    152  CA  CYS    27      37.600  42.350  37.820  1.00  0.00           C
ATOM    153  HA  CYS    27      38.170  41.470  37.540  1.00  0.00           H
ATOM    154  CB  CYS    27      36.070  41.860  37.950  1.00  0.00           C
ATOM    155  HB1 CYS    27      35.460  42.760  38.150  1.00  0.00           H
ATOM    156  HB2 CYS    27      35.790  41.370  36.990  1.00  0.00           H
ATOM    157  SG  CYS    27      35.820  40.640  39.280  1.00  0.00           S
ATOM    158  C   CYS    27      37.810  43.410  36.780  1.00  0.00           C
ATOM    159  O   CYS    27      37.000  44.350  36.690  1.00  0.00           O
ATOM    160  N   PRO    28      38.860  43.300  35.980  1.00  0.00           N
ATOM    161  CD  PRO    28      40.180  42.760  36.420  1.00  0.00           C
ATOM    162  HD1 PRO    28      40.580  41.870  35.880  1.00  0.00           H
ATOM    163  HD2 PRO    28      40.230  42.520  37.500  1.00  0.00           H
ATOM    164  CA  PRO    28      39.150  44.460  35.110  1.00  0.00           C
ATOM    165  HA  PRO    28      38.320  45.150  35.100  1.00  0.00           H
ATOM    166  CB  PRO    28      40.390  45.020  35.670  1.00  0.00           C
ATOM    167  HB1 PRO    28      41.000  45.620  34.950  1.00  0.00           H
ATOM    168  HB2 PRO    28      40.150  45.750  36.460  1.00  0.00           H
ATOM    169  CG  PRO    28      41.220  43.790  36.190  1.00  0.00           C
ATOM    170  HG1 PRO    28      42.070  43.470  35.530  1.00  0.00           H
ATOM    171  HG2 PRO    28      41.850  43.970  37.080  1.00  0.00           H
ATOM    172  C   PRO    28      39.270  44.220  33.670  1.00  0.00           C
ATOM    173  O   PRO    28      39.040  45.180  32.950  1.00  0.00           O
ATOM    174  N   TRP    29      39.600  42.960  33.310  1.00  0.00           N
ATOM    175  HN  TRP    29      39.870  42.220  33.920  1.00  0.00           H
ATOM    176  CA  TRP    29      39.660  42.500  31.920  1.00  0.00           C
ATOM    177  HA  TRP    29      39.870  43.250  31.170  1.00  0.00           H
ATOM    178  CB  TRP    29      40.670  41.300  31.660  1.00  0.00           C
ATOM    179  HB1 TRP    29      40.780  40.990  30.610  1.00  0.00           H
ATOM    180  HB2 TRP    29      41.680  41.690  31.860  1.00  0.00           H
ATOM    181  CG  TRP    29      40.490  40.120  32.570  1.00  0.00           C
ATOM    182  CD1 TRP    29      39.790  38.940  32.230  1.00  0.00           C
ATOM    183  HD1 TRP    29      39.250  38.890  31.290  1.00  0.00           H
ATOM    184  NE1 TRP    29      39.800  38.070  33.290  1.00  0.00           N
ATOM    185  HE1 TRP    29      39.150  37.340  33.340  1.00  0.00           H
ATOM    186  CE2 TRP    29      40.630  38.540  34.240  1.00  0.00           C
ATOM    187  CD2 TRP    29      41.150  39.770  33.810  1.00  0.00           C
ATOM    188  CE3 TRP    29      42.070  40.460  34.680  1.00  0.00           C
ATOM    189  HE3 TRP    29      42.570  41.330  34.270  1.00  0.00           H
ATOM    190  CZ3 TRP    29      42.290  40.010  35.910  1.00  0.00           C
ATOM    191  HZ3 TRP    29      42.930  40.640  36.520  1.00  0.00           H
ATOM    192  CZ2 TRP    29      40.780  38.100  35.490  1.00  0.00           C
ATOM    193  HZ2 TRP    29      40.270  37.220  35.860  1.00  0.00           H
ATOM    194  CH2 TRP    29      41.630  38.830  36.370  1.00  0.00           C
ATOM    195  HH2 TRP    29      41.530  38.630  37.430  1.00  0.00           H
ATOM    196  C   TRP    29      38.350  42.040  31.330  1.00  0.00           C
ATOM    197  O   TRP    29      38.340  41.570  30.180  1.00  0.00           O
ATOM    198  N   GLN    30      37.240  42.230  32.050  1.00  0.00           N
ATOM    199  HN  GLN    30      37.320  42.560  32.980  1.00  0.00           H
ATOM    200  CA  GLN    30      35.870  41.970  31.610  1.00  0.00           C
ATOM    201  HA  GLN    30      35.830  40.950  31.230  1.00  0.00           H
ATOM    202  CB  GLN    30      34.910  42.140  32.780  1.00  0.00           C
ATOM    203  HB1 GLN    30      35.280  41.470  33.580  1.00  0.00           H
ATOM    204  HB2 GLN    30      35.090  43.120  33.300  1.00  0.00           H
ATOM    205  CG  GLN    30      33.410  41.830  32.540  1.00  0.00           C
ATOM    206  HG1 GLN    30      32.850  42.150  33.450  1.00  0.00           H
ATOM    207  HG2 GLN    30      32.980  42.390  31.700  1.00  0.00           H
ATOM    208  CD  GLN    30      33.100  40.310  32.480  1.00  0.00           C
ATOM    209  OE1 GLN    30      33.460  39.670  33.510  1.00  0.00           O
ATOM    210  NE2 GLN    30      32.500  39.780  31.420  1.00  0.00           N
ATOM    211 1HE2 GLN    30      32.090  40.360  30.730  1.00  0.00           H
ATOM    212 2HE2 GLN    30      32.280  38.800  31.470  1.00  0.00           H
ATOM    213  C   GLN    30      35.470  42.950  30.520  1.00  0.00           C
ATOM    214  O   GLN    30      35.690  44.170  30.620  1.00  0.00           O
ATOM    215  N   ALA    31      34.740  42.480  29.540  1.00  0.00           N
ATOM    216  HN  ALA    31      34.580  41.490  29.470  1.00  0.00           H
ATOM    217  CA  ALA    31      34.060  43.240  28.580  1.00  0.00           C
ATOM    218  HA  ALA    31      34.100  44.280  28.860  1.00  0.00           H
ATOM    219  CB  ALA    31      34.610  43.200  27.180  1.00  0.00           C
ATOM    220  HB1 ALA    31      34.280  44.050  26.540  1.00  0.00           H
ATOM    221  HB2 ALA    31      35.720  43.220  27.220  1.00  0.00           H
ATOM    222  HB3 ALA    31      34.260  42.300  26.620  1.00  0.00           H
ATOM    223  C   ALA    31      32.630  42.770  28.640  1.00  0.00           C
ATOM    224  O   ALA    31      32.360  41.690  29.190  1.00  0.00           O
ATOM    225  N   LEU    32      31.720  43.680  28.130  1.00  0.00           N
ATOM    226  HN  LEU    32      31.950  44.620  27.910  1.00  0.00           H
ATOM    227  CA  LEU    32      30.320  43.350  28.050  1.00  0.00           C
ATOM    228  HA  LEU    32      30.140  42.290  27.990  1.00  0.00           H
ATOM    229  CB  LEU    32      29.570  43.990  29.220  1.00  0.00           C
ATOM    230  HB1 LEU    32      29.960  43.520  30.140  1.00  0.00           H
ATOM    231  HB2 LEU    32      29.820  45.050  29.420  1.00  0.00           H
ATOM    232  CG  LEU    32      28.070  43.680  29.210  1.00  0.00           C
ATOM    233  HG  LEU    32      27.820  44.060  28.190  1.00  0.00           H
ATOM    234  CD1 LEU    32      27.780  42.210  29.390  1.00  0.00           C
ATOM    235 1HD1 LEU    32      26.750  41.790  29.360  1.00  0.00           H
ATOM    236 2HD1 LEU    32      28.390  41.590  28.700  1.00  0.00           H
ATOM    237 3HD1 LEU    32      28.130  41.990  30.430  1.00  0.00           H
ATOM    238  CD2 LEU    32      27.220  44.460  30.270  1.00  0.00           C
ATOM    239 1HD2 LEU    32      27.540  45.530  30.370  1.00  0.00           H
ATOM    240 2HD2 LEU    32      26.120  44.320  30.190  1.00  0.00           H
ATOM    241 3HD2 LEU    32      27.430  44.050  31.280  1.00  0.00           H
ATOM    242  C   LEU    32      29.790  43.720  26.670  1.00  0.00           C
ATOM    243  O   LEU    32      30.000  44.860  26.190  1.00  0.00           O
ATOM    244  N   LEU    33      29.100  42.890  25.930  1.00  0.00           N
ATOM    245  HN  LEU    33      29.080  41.910  26.120  1.00  0.00           H
ATOM    246  CA  LEU    33      28.560  43.100  24.620  1.00  0.00           C
ATOM    247  HA  LEU    33      29.090  43.970  24.240  1.00  0.00           H
ATOM    248  CB  LEU    33      28.760  41.960  23.500  1.00  0.00           C
ATOM    249  HB1 LEU    33      27.980  41.220  23.730  1.00  0.00           H
ATOM    250  HB2 LEU    33      28.610  42.450  22.510  1.00  0.00           H
ATOM    251  CG  LEU    33      30.160  41.280  23.520  1.00  0.00           C
ATOM    252  HG  LEU    33      30.500  41.060  24.550  1.00  0.00           H
ATOM    253  CD1 LEU    33      30.150  40.020  22.670  1.00  0.00           C
ATOM    254 1HD1 LEU    33      29.850  40.070  21.610  1.00  0.00           H
ATOM    255 2HD1 LEU    33      31.060  39.410  22.830  1.00  0.00           H
ATOM    256 3HD1 LEU    33      29.390  39.350  23.120  1.00  0.00           H
ATOM    257  CD2 LEU    33      31.230  42.280  22.960  1.00  0.00           C
ATOM    258 1HD2 LEU    33      31.030  42.240  21.870  1.00  0.00           H
ATOM    259 2HD2 LEU    33      31.170  43.350  23.220  1.00  0.00           H
ATOM    260 3HD2 LEU    33      32.250  41.860  23.110  1.00  0.00           H
ATOM    261  C   LEU    33      27.110  43.500  24.670  1.00  0.00           C
ATOM    262  O   LEU    33      26.290  42.830  25.220  1.00  0.00           O
ATOM    263  N   ILE    34      26.740  44.680  24.110  1.00  0.00           N
ATOM    264  HN  ILE    34      27.450  45.140  23.570  1.00  0.00           H
ATOM    265  CA  ILE    34      25.500  45.380  24.370  1.00  0.00           C
ATOM    266  HA  ILE    34      24.790  44.670  24.760  1.00  0.00           H
ATOM    267  CB  ILE    34      25.760  46.560  25.270  1.00  0.00           C
ATOM    268  HB  ILE    34      24.830  47.190  25.300  1.00  0.00           H
ATOM    269  CG2 ILE    34      26.100  46.050  26.660  1.00  0.00           C
ATOM    270 1HG2 ILE    34      26.200  46.860  27.410  1.00  0.00           H
ATOM    271 2HG2 ILE    34      25.240  45.460  27.060  1.00  0.00           H
ATOM    272 3HG2 ILE    34      26.990  45.390  26.820  1.00  0.00           H
ATOM    273  CG1 ILE    34      26.950  47.520  24.830  1.00  0.00           C
ATOM    274 1HG1 ILE    34      27.890  46.960  25.050  1.00  0.00           H
ATOM    275 2HG1 ILE    34      27.030  47.690  23.740  1.00  0.00           H
ATOM    276  CD  ILE    34      26.780  48.920  25.470  1.00  0.00           C
ATOM    277  HD1 ILE    34      25.880  49.420  25.050  1.00  0.00           H
ATOM    278  HD2 ILE    34      26.740  48.840  26.580  1.00  0.00           H
ATOM    279  HD3 ILE    34      27.620  49.630  25.340  1.00  0.00           H
ATOM    280  C   ILE    34      24.900  45.740  23.040  1.00  0.00           C
ATOM    281  O   ILE    34      25.530  45.800  22.020  1.00  0.00           O
ATOM    282  N   ASN    35      23.570  45.970  23.090  1.00  0.00           N
ATOM    283  HN  ASN    35      23.110  45.760  23.960  1.00  0.00           H
ATOM    284  CA  ASN    35      22.840  46.580  22.000  1.00  0.00           C
ATOM    285  HA  ASN    35      23.420  46.610  21.100  1.00  0.00           H
ATOM    286  CB  ASN    35      21.560  45.880  21.710  1.00  0.00           C
ATOM    287  HB1 ASN    35      20.950  45.980  22.630  1.00  0.00           H
ATOM    288  HB2 ASN    35      21.000  46.270  20.840  1.00  0.00           H
ATOM    289  CG  ASN    35      21.840  44.440  21.300  1.00  0.00           C
ATOM    290  OD1 ASN    35      21.510  43.530  22.110  1.00  0.00           O
ATOM    291  ND2 ASN    35      22.380  44.200  20.180  1.00  0.00           N
ATOM    292 1HD2 ASN    35      22.680  44.960  19.610  1.00  0.00           H
ATOM    293 2HD2 ASN    35      22.240  43.280  19.810  1.00  0.00           H
ATOM    294  C   ASN    35      22.640  48.030  22.300  1.00  0.00           C
ATOM    295  O   ASN    35      22.950  48.600  23.350  1.00  0.00           O
ATOM    296  N   GLU    36      22.190  48.810  21.270  1.00  0.00           N
ATOM    297  HN  GLU    36      21.900  48.410  20.400  1.00  0.00           H
ATOM    298  CA  GLU    36      22.120  50.220  21.390  1.00  0.00           C
ATOM    299  HA  GLU    36      23.010  50.580  21.880  1.00  0.00           H
ATOM    300  CB  GLU    36      22.100  50.910  20.000  1.00  0.00           C
ATOM    301  HB1 GLU    36      21.200  50.610  19.430  1.00  0.00           H
ATOM    302  HB2 GLU    36      22.170  52.010  20.120  1.00  0.00           H
ATOM    303  CG  GLU    36      23.330  50.440  19.010  1.00  0.00           C
ATOM    304  HG1 GLU    36      24.290  50.530  19.570  1.00  0.00           H
ATOM    305  HG2 GLU    36      23.160  49.430  18.590  1.00  0.00           H
ATOM    306  CD  GLU    36      23.590  51.330  17.790  1.00  0.00           C
ATOM    307  OE1 GLU    36      24.460  52.270  17.960  1.00  0.00           O
ATOM    308  OE2 GLU    36      22.930  51.170  16.770  1.00  0.00           O
ATOM    309  C   GLU    36      20.800  50.660  22.210  1.00  0.00           C
ATOM    310  O   GLU    36      20.840  51.680  22.850  1.00  0.00           O
ATOM    311  N   GLU    37      19.790  49.850  22.270  1.00  0.00           N
ATOM    312  HN  GLU    37      19.750  49.060  21.680  1.00  0.00           H
ATOM    313  CA  GLU    37      18.620  50.060  23.100  1.00  0.00           C
ATOM    314  HA  GLU    37      18.680  51.030  23.580  1.00  0.00           H
ATOM    315  CB  GLU    37      17.330  49.950  22.250  1.00  0.00           C
ATOM    316  HB1 GLU    37      17.060  48.930  21.940  1.00  0.00           H
ATOM    317  HB2 GLU    37      16.490  50.320  22.880  1.00  0.00           H
ATOM    318  CG  GLU    37      17.250  51.000  21.160  1.00  0.00           C
ATOM    319  HG1 GLU    37      17.340  51.990  21.650  1.00  0.00           H
ATOM    320  HG2 GLU    37      18.060  50.920  20.400  1.00  0.00           H
ATOM    321  CD  GLU    37      16.030  50.880  20.310  1.00  0.00           C
ATOM    322  OE1 GLU    37      15.030  51.590  20.500  1.00  0.00           O
ATOM    323  OE2 GLU    37      16.130  50.010  19.380  1.00  0.00           O
ATOM    324  C   GLU    37      18.780  49.150  24.370  1.00  0.00           C
ATOM    325  O   GLU    37      18.930  49.650  25.430  1.00  0.00           O
ATOM    326  N   ASN    38      18.650  47.770  24.190  1.00  0.00           N
ATOM    327  HN  ASN    38      18.400  47.450  23.280  1.00  0.00           H
ATOM    328  CA  ASN    38      18.830  46.800  25.280  1.00  0.00           C
ATOM    329  HA  ASN    38      18.110  47.020  26.060  1.00  0.00           H
ATOM    330  CB  ASN    38      18.650  45.370  24.730  1.00  0.00           C
ATOM    331  HB1 ASN    38      19.510  45.180  24.060  1.00  0.00           H
ATOM    332  HB2 ASN    38      18.840  44.640  25.540  1.00  0.00           H
ATOM    333  CG  ASN    38      17.280  45.260  24.140  1.00  0.00           C
ATOM    334  OD1 ASN    38      16.320  46.030  24.390  1.00  0.00           O
ATOM    335  ND2 ASN    38      16.940  44.220  23.380  1.00  0.00           N
ATOM    336 1HD2 ASN    38      16.020  44.370  23.040  1.00  0.00           H
ATOM    337 2HD2 ASN    38      17.560  43.450  23.170  1.00  0.00           H
ATOM    338  C   ASN    38      20.170  46.670  26.030  1.00  0.00           C
ATOM    339  O   ASN    38      21.230  46.910  25.490  1.00  0.00           O
ATOM    340  N   GLU    39      20.020  46.200  27.300  1.00  0.00           N
ATOM    341  HN  GLU    39      19.090  46.090  27.640  1.00  0.00           H
ATOM    342  CA  GLU    39      21.060  45.620  28.120  1.00  0.00           C
ATOM    343  HA  GLU    39      21.700  46.400  28.530  1.00  0.00           H
ATOM    344  CB  GLU    39      20.390  45.020  29.390  1.00  0.00           C
ATOM    345  HB1 GLU    39      19.920  44.060  29.050  1.00  0.00           H
ATOM    346  HB2 GLU    39      21.200  44.860  30.130  1.00  0.00           H
ATOM    347  CG  GLU    39      19.470  46.000  30.120  1.00  0.00           C
ATOM    348  HG1 GLU    39      19.790  46.100  31.180  1.00  0.00           H
ATOM    349  HG2 GLU    39      19.540  47.010  29.670  1.00  0.00           H
ATOM    350  CD  GLU    39      18.060  45.510  30.110  1.00  0.00           C
ATOM    351  OE1 GLU    39      17.870  44.380  30.590  1.00  0.00           O
ATOM    352  OE2 GLU    39      17.240  46.280  29.560  1.00  0.00           O
ATOM    353  C   GLU    39      21.930  44.540  27.440  1.00  0.00           C
ATOM    354  O   GLU    39      21.590  44.010  26.350  1.00  0.00           O
ATOM    355  N   GLY    40      23.080  44.220  28.100  1.00  0.00           N
ATOM    356  HN  GLY    40      23.340  44.680  28.940  1.00  0.00           H
ATOM    357  CA  GLY    40      24.050  43.300  27.590  1.00  0.00           C
ATOM    358  HA1 GLY    40      24.160  43.610  26.560  1.00  0.00           H
ATOM    359  HA2 GLY    40      24.920  43.430  28.200  1.00  0.00           H
ATOM    360  C   GLY    40      23.690  41.850  27.570  1.00  0.00           C
ATOM    361  O   GLY    40      22.880  41.420  28.370  1.00  0.00           O
ATOM    362  N   PHE    41      24.450  41.080  26.760  1.00  0.00           N
ATOM    363  HN  PHE    41      25.240  41.330  26.200  1.00  0.00           H
ATOM    364  CA  PHE    41      24.030  39.720  26.380  1.00  0.00           C
ATOM    365  HA  PHE    41      23.330  39.350  27.110  1.00  0.00           H
ATOM    366  CB  PHE    41      23.190  39.860  25.070  1.00  0.00           C
ATOM    367  HB1 PHE    41      22.760  38.870  24.770  1.00  0.00           H
ATOM    368  HB2 PHE    41      22.350  40.560  25.250  1.00  0.00           H
ATOM    369  CG  PHE    41      23.930  40.390  23.890  1.00  0.00           C
ATOM    370  CD1 PHE    41      24.940  39.570  23.200  1.00  0.00           C
ATOM    371  HD1 PHE    41      25.080  38.560  23.570  1.00  0.00           H
ATOM    372  CE1 PHE    41      25.590  40.080  22.080  1.00  0.00           C
ATOM    373  HE1 PHE    41      26.250  39.390  21.580  1.00  0.00           H
ATOM    374  CZ  PHE    41      25.340  41.330  21.580  1.00  0.00           C
ATOM    375  HZ  PHE    41      25.920  41.700  20.750  1.00  0.00           H
ATOM    376  CD2 PHE    41      23.780  41.680  23.420  1.00  0.00           C
ATOM    377  HD2 PHE    41      23.210  42.380  24.020  1.00  0.00           H
ATOM    378  CE2 PHE    41      24.530  42.220  22.320  1.00  0.00           C
ATOM    379  HE2 PHE    41      24.400  43.240  21.950  1.00  0.00           H
ATOM    380  C   PHE    41      25.170  38.680  26.320  1.00  0.00           C
ATOM    381  O   PHE    41      24.900  37.480  26.380  1.00  0.00           O
ATOM    382  N   CYS    42      26.460  39.120  26.230  1.00  0.00           N
ATOM    383  HN  CYS    42      26.610  40.100  26.300  1.00  0.00           H
ATOM    384  CA  CYS    42      27.660  38.300  26.260  1.00  0.00           C
ATOM    385  HA  CYS    42      27.450  37.460  26.910  1.00  0.00           H
ATOM    386  CB  CYS    42      27.920  37.830  24.860  1.00  0.00           C
ATOM    387  HB1 CYS    42      27.650  38.590  24.110  1.00  0.00           H
ATOM    388  HB2 CYS    42      29.010  37.670  24.700  1.00  0.00           H
ATOM    389  SG  CYS    42      27.260  36.160  24.540  1.00  0.00           S
ATOM    390  C   CYS    42      28.820  39.010  26.810  1.00  0.00           C
ATOM    391  O   CYS    42      28.940  40.180  26.610  1.00  0.00           O
ATOM    392  N   GLY    43      29.820  38.290  27.460  1.00  0.00           N
ATOM    393  HN  GLY    43      29.610  37.320  27.480  1.00  0.00           H
ATOM    394  CA  GLY    43      31.130  38.770  27.760  1.00  0.00           C
ATOM    395  HA1 GLY    43      30.950  39.800  28.000  1.00  0.00           H
ATOM    396  HA2 GLY    43      31.530  38.120  28.530  1.00  0.00           H
ATOM    397  C   GLY    43      32.270  38.660  26.750  1.00  0.00           C
ATOM    398  O   GLY    43      32.300  37.970  25.720  1.00  0.00           O
ATOM    399  N   GLY    44      33.360  39.350  27.130  1.00  0.00           N
ATOM    400  HN  GLY    44      33.470  39.900  27.950  1.00  0.00           H
ATOM    401  CA  GLY    44      34.700  39.260  26.490  1.00  0.00           C
ATOM    402  HA1 GLY    44      34.810  38.220  26.190  1.00  0.00           H
ATOM    403  HA2 GLY    44      34.700  39.950  25.670  1.00  0.00           H
ATOM    404  C   GLY    44      35.860  39.570  27.370  1.00  0.00           C
ATOM    405  O   GLY    44      35.640  39.960  28.480  1.00  0.00           O
ATOM    406  N   THR    45      37.050  39.330  26.820  1.00  0.00           N
ATOM    407  HN  THR    45      37.110  38.890  25.920  1.00  0.00           H
ATOM    408  CA  THR    45      38.340  39.520  27.420  1.00  0.00           C
ATOM    409  HA  THR    45      38.310  39.970  28.400  1.00  0.00           H
ATOM    410  CB  THR    45      39.110  38.190  27.530  1.00  0.00           C
ATOM    411  HB  THR    45      39.290  37.750  26.530  1.00  0.00           H
ATOM    412  OG1 THR    45      38.290  37.300  28.300  1.00  0.00           O
ATOM    413  HG1 THR    45      37.510  37.130  27.780  1.00  0.00           H
ATOM    414  CG2 THR    45      40.450  38.410  28.260  1.00  0.00           C
ATOM    415 1HG2 THR    45      41.160  38.930  27.580  1.00  0.00           H
ATOM    416 2HG2 THR    45      40.360  39.010  29.190  1.00  0.00           H
ATOM    417 3HG2 THR    45      40.840  37.410  28.540  1.00  0.00           H
ATOM    418  C   THR    45      39.210  40.460  26.620  1.00  0.00           C
ATOM    419  O   THR    45      39.460  40.200  25.400  1.00  0.00           O
ATOM    420  N   ILE    46      39.710  41.530  27.280  1.00  0.00           N
ATOM    421  HN  ILE    46      39.420  41.570  28.230  1.00  0.00           H
ATOM    422  CA  ILE    46      40.710  42.440  26.750  1.00  0.00           C
ATOM    423  HA  ILE    46      40.580  42.520  25.680  1.00  0.00           H
ATOM    424  CB  ILE    46      40.810  43.810  27.410  1.00  0.00           C
ATOM    425  HB  ILE    46      41.340  43.680  28.380  1.00  0.00           H
ATOM    426  CG2 ILE    46      41.740  44.680  26.520  1.00  0.00           C
ATOM    427 1HG2 ILE    46      41.370  44.600  25.470  1.00  0.00           H
ATOM    428 2HG2 ILE    46      41.700  45.740  26.860  1.00  0.00           H
ATOM    429 3HG2 ILE    46      42.780  44.310  26.620  1.00  0.00           H
ATOM    430  CG1 ILE    46      39.450  44.470  27.620  1.00  0.00           C
ATOM    431 1HG1 ILE    46      39.070  44.630  26.590  1.00  0.00           H
ATOM    432 2HG1 ILE    46      38.870  43.860  28.330  1.00  0.00           H
ATOM    433  CD  ILE    46      39.440  45.810  28.310  1.00  0.00           C
ATOM    434  HD1 ILE    46      39.970  45.710  29.290  1.00  0.00           H
ATOM    435  HD2 ILE    46      40.030  46.630  27.850  1.00  0.00           H
ATOM    436  HD3 ILE    46      38.440  46.260  28.430  1.00  0.00           H
ATOM    437  C   ILE    46      42.060  41.650  26.790  1.00  0.00           C
ATOM    438  O   ILE    46      42.440  41.210  27.860  1.00  0.00           O
ATOM    439  N   LEU    47      42.760  41.530  25.610  1.00  0.00           N
ATOM    440  HN  LEU    47      42.380  41.820  24.740  1.00  0.00           H
ATOM    441  CA  LEU    47      44.120  41.090  25.480  1.00  0.00           C
ATOM    442  HA  LEU    47      44.400  40.800  26.490  1.00  0.00           H
ATOM    443  CB  LEU    47      44.130  39.900  24.490  1.00  0.00           C
ATOM    444  HB1 LEU    47      44.110  40.270  23.450  1.00  0.00           H
ATOM    445  HB2 LEU    47      45.030  39.260  24.430  1.00  0.00           H
ATOM    446  CG  LEU    47      43.010  38.860  24.620  1.00  0.00           C
ATOM    447  HG  LEU    47      41.980  39.260  24.490  1.00  0.00           H
ATOM    448  CD1 LEU    47      43.330  37.770  23.540  1.00  0.00           C
ATOM    449 1HD1 LEU    47      42.750  36.840  23.740  1.00  0.00           H
ATOM    450 2HD1 LEU    47      43.200  38.140  22.510  1.00  0.00           H
ATOM    451 3HD1 LEU    47      44.410  37.480  23.630  1.00  0.00           H
ATOM    452  CD2 LEU    47      43.140  38.140  25.930  1.00  0.00           C
ATOM    453 1HD2 LEU    47      44.110  37.580  25.980  1.00  0.00           H
ATOM    454 2HD2 LEU    47      43.030  38.790  26.830  1.00  0.00           H
ATOM    455 3HD2 LEU    47      42.270  37.450  25.990  1.00  0.00           H
ATOM    456  C   LEU    47      45.140  42.020  25.020  1.00  0.00           C
ATOM    457  O   LEU    47      46.330  41.830  25.330  1.00  0.00           O
ATOM    458  N   SER    48      44.700  43.100  24.280  1.00  0.00           N
ATOM    459  HN  SER    48      43.720  43.240  24.110  1.00  0.00           H
ATOM    460  CA  SER    48      45.490  44.250  23.800  1.00  0.00           C
ATOM    461  HA  SER    48      46.050  44.650  24.640  1.00  0.00           H
ATOM    462  CB  SER    48      46.460  43.900  22.660  1.00  0.00           C
ATOM    463  HB1 SER    48      47.170  43.080  22.850  1.00  0.00           H
ATOM    464  HB2 SER    48      45.850  43.630  21.770  1.00  0.00           H
ATOM    465  OG  SER    48      47.280  44.970  22.260  1.00  0.00           O
ATOM    466  HG1 SER    48      47.730  45.150  23.080  1.00  0.00           H
ATOM    467  C   SER    48      44.530  45.420  23.320  1.00  0.00           C
ATOM    468  O   SER    48      43.410  45.110  23.030  1.00  0.00           O
ATOM    469  N   GLU    49      44.910  46.740  23.200  1.00  0.00           N
ATOM    470  HN  GLU    49      45.830  47.020  23.430  1.00  0.00           H
ATOM    471  CA  GLU    49      43.900  47.860  23.150  1.00  0.00           C
ATOM    472  HA  GLU    49      43.440  47.840  24.120  1.00  0.00           H
ATOM    473  CB  GLU    49      44.580  49.230  23.020  1.00  0.00           C
ATOM    474  HB1 GLU    49      45.090  49.340  22.030  1.00  0.00           H
ATOM    475  HB2 GLU    49      43.750  49.950  23.080  1.00  0.00           H
ATOM    476  CG  GLU    49      45.550  49.500  24.210  1.00  0.00           C
ATOM    477  HG1 GLU    49      45.580  50.600  24.370  1.00  0.00           H
ATOM    478  HG2 GLU    49      45.190  48.980  25.130  1.00  0.00           H
ATOM    479  CD  GLU    49      46.920  49.090  23.810  1.00  0.00           C
ATOM    480  OE1 GLU    49      47.460  48.020  24.230  1.00  0.00           O
ATOM    481  OE2 GLU    49      47.500  49.870  22.940  1.00  0.00           O
ATOM    482  C   GLU    49      42.870  47.740  22.070  1.00  0.00           C
ATOM    483  O   GLU    49      41.800  48.250  22.090  1.00  0.00           O
ATOM    484  N   PHE    50      43.340  47.110  20.990  1.00  0.00           N
ATOM    485  HN  PHE    50      44.310  46.920  21.000  1.00  0.00           H
ATOM    486  CA  PHE    50      42.540  46.840  19.820  1.00  0.00           C
ATOM    487  HA  PHE    50      41.810  47.620  19.660  1.00  0.00           H
ATOM    488  CB  PHE    50      43.530  46.770  18.620  1.00  0.00           C
ATOM    489  HB1 PHE    50      44.430  46.200  18.940  1.00  0.00           H
ATOM    490  HB2 PHE    50      43.110  46.220  17.760  1.00  0.00           H
ATOM    491  CG  PHE    50      43.810  48.180  18.220  1.00  0.00           C
ATOM    492  CD1 PHE    50      43.010  48.940  17.390  1.00  0.00           C
ATOM    493  HD1 PHE    50      42.080  48.500  17.090  1.00  0.00           H
ATOM    494  CE1 PHE    50      43.360  50.220  16.970  1.00  0.00           C
ATOM    495  HE1 PHE    50      42.710  50.850  16.400  1.00  0.00           H
ATOM    496  CZ  PHE    50      44.610  50.790  17.340  1.00  0.00           C
ATOM    497  HZ  PHE    50      44.920  51.750  16.960  1.00  0.00           H
ATOM    498  CD2 PHE    50      45.070  48.770  18.590  1.00  0.00           C
ATOM    499  HD2 PHE    50      45.710  48.130  19.160  1.00  0.00           H
ATOM    500  CE2 PHE    50      45.500  50.020  18.110  1.00  0.00           C
ATOM    501  HE2 PHE    50      46.470  50.380  18.440  1.00  0.00           H
ATOM    502  C   PHE    50      41.800  45.530  19.810  1.00  0.00           C
ATOM    503  O   PHE    50      40.870  45.350  19.050  1.00  0.00           O
ATOM    504  N   TYR    51      42.090  44.590  20.670  1.00  0.00           N
ATOM    505  HN  TYR    51      42.770  44.640  21.410  1.00  0.00           H
ATOM    506  CA  TYR    51      41.560  43.210  20.500  1.00  0.00           C
ATOM    507  HA  TYR    51      40.820  43.230  19.710  1.00  0.00           H
ATOM    508  CB  TYR    51      42.590  42.150  20.130  1.00  0.00           C
ATOM    509  HB1 TYR    51      43.410  42.220  20.880  1.00  0.00           H
ATOM    510  HB2 TYR    51      42.170  41.130  20.120  1.00  0.00           H
ATOM    511  CG  TYR    51      43.230  42.410  18.780  1.00  0.00           C
ATOM    512  CD1 TYR    51      42.600  41.960  17.570  1.00  0.00           C
ATOM    513  HD1 TYR    51      41.740  41.310  17.650  1.00  0.00           H
ATOM    514  CE1 TYR    51      43.170  42.260  16.290  1.00  0.00           C
ATOM    515  HE1 TYR    51      42.700  41.930  15.370  1.00  0.00           H
ATOM    516  CZ  TYR    51      44.370  42.930  16.250  1.00  0.00           C
ATOM    517  OH  TYR    51      44.960  43.260  15.030  1.00  0.00           O
ATOM    518  HH  TYR    51      44.740  42.490  14.490  1.00  0.00           H
ATOM    519  CD2 TYR    51      44.510  42.960  18.690  1.00  0.00           C
ATOM    520  HD2 TYR    51      44.990  43.170  19.640  1.00  0.00           H
ATOM    521  CE2 TYR    51      45.100  43.250  17.440  1.00  0.00           C
ATOM    522  HE2 TYR    51      46.070  43.690  17.360  1.00  0.00           H
ATOM    523  C   TYR    51      40.880  42.700  21.750  1.00  0.00           C
ATOM    524  O   TYR    51      41.460  42.610  22.800  1.00  0.00           O
ATOM    525  N   ILE    52      39.600  42.270  21.480  1.00  0.00           N
ATOM    526  HN  ILE    52      39.250  42.320  20.550  1.00  0.00           H
ATOM    527  CA  ILE    52      38.770  41.560  22.500  1.00  0.00           C
ATOM    528  HA  ILE    52      39.450  41.390  23.330  1.00  0.00           H
ATOM    529  CB  ILE    52      37.480  42.370  22.990  1.00  0.00           C
ATOM    530  HB  ILE    52      36.960  42.630  22.050  1.00  0.00           H
ATOM    531  CG2 ILE    52      36.450  41.500  23.840  1.00  0.00           C
ATOM    532 1HG2 ILE    52      36.060  40.690  23.190  1.00  0.00           H
ATOM    533 2HG2 ILE    52      37.010  41.160  24.740  1.00  0.00           H
ATOM    534 3HG2 ILE    52      35.640  42.210  24.110  1.00  0.00           H
ATOM    535  CG1 ILE    52      37.920  43.680  23.690  1.00  0.00           C
ATOM    536 1HG1 ILE    52      38.360  43.310  24.640  1.00  0.00           H
ATOM    537 2HG1 ILE    52      38.730  44.080  23.050  1.00  0.00           H
ATOM    538  CD  ILE    52      36.850  44.660  24.000  1.00  0.00           C
ATOM    539  HD1 ILE    52      37.220  45.320  24.810  1.00  0.00           H
ATOM    540  HD2 ILE    52      36.510  45.330  23.180  1.00  0.00           H
ATOM    541  HD3 ILE    52      35.980  44.200  24.530  1.00  0.00           H
ATOM    542  C   ILE    52      38.370  40.130  21.960  1.00  0.00           C
ATOM    543  O   ILE    52      37.810  39.980  20.860  1.00  0.00           O
ATOM    544  N   LEU    53      38.580  39.040  22.780  1.00  0.00           N
ATOM    545  HN  LEU    53      39.060  39.210  23.640  1.00  0.00           H
ATOM    546  CA  LEU    53      38.250  37.690  22.510  1.00  0.00           C
ATOM    547  HA  LEU    53      38.180  37.610  21.430  1.00  0.00           H
ATOM    548  CB  LEU    53      39.280  36.840  23.140  1.00  0.00           C
ATOM    549  HB1 LEU    53      40.180  37.020  22.520  1.00  0.00           H
ATOM    550  HB2 LEU    53      39.380  37.180  24.190  1.00  0.00           H
ATOM    551  CG  LEU    53      39.010  35.310  23.210  1.00  0.00           C
ATOM    552  HG  LEU    53      37.940  35.040  23.340  1.00  0.00           H
ATOM    553  CD1 LEU    53      39.530  34.630  21.910  1.00  0.00           C
ATOM    554 1HD1 LEU    53      40.560  34.890  21.570  1.00  0.00           H
ATOM    555 2HD1 LEU    53      39.490  33.550  22.150  1.00  0.00           H
ATOM    556 3HD1 LEU    53      38.900  34.780  21.010  1.00  0.00           H
ATOM    557  CD2 LEU    53      39.760  34.810  24.480  1.00  0.00           C
ATOM    558 1HD2 LEU    53      40.850  34.960  24.350  1.00  0.00           H
ATOM    559 2HD2 LEU    53      39.480  35.430  25.370  1.00  0.00           H
ATOM    560 3HD2 LEU    53      39.550  33.750  24.710  1.00  0.00           H
ATOM    561  C   LEU    53      36.840  37.420  22.970  1.00  0.00           C
ATOM    562  O   LEU    53      36.420  37.840  24.070  1.00  0.00           O
ATOM    563  N   THR    54      35.960  36.750  22.250  1.00  0.00           N
ATOM    564  HN  THR    54      36.240  36.460  21.340  1.00  0.00           H
ATOM    565  CA  THR    54      34.600  36.480  22.650  1.00  0.00           C
ATOM    566  HA  THR    54      34.540  36.290  23.710  1.00  0.00           H
ATOM    567  CB  THR    54      33.550  37.500  22.430  1.00  0.00           C
ATOM    568  HB  THR    54      33.850  38.480  22.860  1.00  0.00           H
ATOM    569  OG1 THR    54      32.300  37.140  23.100  1.00  0.00           O
ATOM    570  HG1 THR    54      32.350  37.520  23.990  1.00  0.00           H
ATOM    571  CG2 THR    54      33.200  37.670  20.970  1.00  0.00           C
ATOM    572 1HG2 THR    54      32.860  36.710  20.530  1.00  0.00           H
ATOM    573 2HG2 THR    54      32.350  38.390  20.870  1.00  0.00           H
ATOM    574 3HG2 THR    54      34.050  38.010  20.360  1.00  0.00           H
ATOM    575  C   THR    54      34.220  35.070  22.190  1.00  0.00           C
ATOM    576  O   THR    54      35.080  34.390  21.730  1.00  0.00           O
ATOM    577  N   ALA    55      32.970  34.580  22.270  1.00  0.00           N
ATOM    578  HN  ALA    55      32.270  35.160  22.660  1.00  0.00           H
ATOM    579  CA  ALA    55      32.440  33.370  21.510  1.00  0.00           C
ATOM    580  HA  ALA    55      33.290  32.720  21.340  1.00  0.00           H
ATOM    581  CB  ALA    55      31.450  32.620  22.370  1.00  0.00           C
ATOM    582  HB1 ALA    55      31.920  32.410  23.350  1.00  0.00           H
ATOM    583  HB2 ALA    55      30.440  33.020  22.580  1.00  0.00           H
ATOM    584  HB3 ALA    55      31.290  31.570  22.030  1.00  0.00           H
ATOM    585  C   ALA    55      31.800  33.710  20.200  1.00  0.00           C
ATOM    586  O   ALA    55      31.330  34.790  20.030  1.00  0.00           O
ATOM    587  N   ALA    56      31.810  32.870  19.160  1.00  0.00           N
ATOM    588  HN  ALA    56      32.220  32.000  19.420  1.00  0.00           H
ATOM    589  CA  ALA    56      31.280  33.090  17.870  1.00  0.00           C
ATOM    590  HA  ALA    56      31.740  34.030  17.620  1.00  0.00           H
ATOM    591  CB  ALA    56      31.760  31.950  16.940  1.00  0.00           C
ATOM    592  HB1 ALA    56      31.260  31.040  17.340  1.00  0.00           H
ATOM    593  HB2 ALA    56      31.600  32.100  15.850  1.00  0.00           H
ATOM    594  HB3 ALA    56      32.870  32.030  17.020  1.00  0.00           H
ATOM    595  C   ALA    56      29.790  33.300  17.960  1.00  0.00           C
ATOM    596  O   ALA    56      29.210  34.240  17.360  1.00  0.00           O
ATOM    597  N   HIS    57      29.120  32.500  18.820  1.00  0.00           N
ATOM    598  HN  HIS    57      29.670  31.780  19.230  1.00  0.00           H
ATOM    599  CA  HIS    57      27.660  32.430  19.020  1.00  0.00           C
ATOM    600  HA  HIS    57      27.180  32.230  18.090  1.00  0.00           H
ATOM    601  CB  HIS    57      27.200  31.550  20.180  1.00  0.00           C
ATOM    602  HB1 HIS    57      27.600  32.000  21.110  1.00  0.00           H
ATOM    603  HB2 HIS    57      26.100  31.410  20.120  1.00  0.00           H
ATOM    604  ND1 HIS    57      29.100  29.830  20.110  1.00  0.00           N
ATOM    605  CG  HIS    57      27.760  30.110  20.120  1.00  0.00           C
ATOM    606  CE1 HIS    57      29.220  28.500  20.320  1.00  0.00           C
ATOM    607  HE1 HIS    57      30.170  27.980  20.210  1.00  0.00           H
ATOM    608  NE2 HIS    57      28.020  27.940  20.370  1.00  0.00           N
ATOM    609  HE2 HIS    57      27.800  26.970  20.530  1.00  0.00           H
ATOM    610  CD2 HIS    57      27.050  28.920  20.150  1.00  0.00           C
ATOM    611  HD2 HIS    57      26.000  28.680  19.980  1.00  0.00           H
ATOM    612  C   HIS    57      27.060  33.830  19.370  1.00  0.00           C
ATOM    613  O   HIS    57      26.010  34.230  18.770  1.00  0.00           O
ATOM    614  N   CYS    58      27.690  34.670  20.170  1.00  0.00           N
ATOM    615  HN  CYS    58      28.600  34.350  20.410  1.00  0.00           H
ATOM    616  CA  CYS    58      27.180  35.930  20.620  1.00  0.00           C
ATOM    617  HA  CYS    58      26.230  35.850  21.120  1.00  0.00           H
ATOM    618  CB  CYS    58      28.120  36.540  21.690  1.00  0.00           C
ATOM    619  HB1 CYS    58      29.060  36.840  21.160  1.00  0.00           H
ATOM    620  HB2 CYS    58      27.740  37.510  22.070  1.00  0.00           H
ATOM    621  SG  CYS    58      28.580  35.550  23.120  1.00  0.00           S
ATOM    622  C   CYS    58      27.050  36.980  19.500  1.00  0.00           C
ATOM    623  O   CYS    58      26.370  37.960  19.690  1.00  0.00           O
ATOM    624  N   LEU    59      27.770  36.660  18.420  1.00  0.00           N
ATOM    625  HN  LEU    59      28.420  35.900  18.350  1.00  0.00           H
ATOM    626  CA  LEU    59      27.840  37.560  17.280  1.00  0.00           C
ATOM    627  HA  LEU    59      27.720  38.560  17.640  1.00  0.00           H
ATOM    628  CB  LEU    59      29.220  37.410  16.520  1.00  0.00           C
ATOM    629  HB1 LEU    59      29.170  36.420  16.000  1.00  0.00           H
ATOM    630  HB2 LEU    59      29.320  38.140  15.690  1.00  0.00           H
ATOM    631  CG  LEU    59      30.470  37.390  17.420  1.00  0.00           C
ATOM    632  HG  LEU    59      30.490  36.590  18.200  1.00  0.00           H
ATOM    633  CD1 LEU    59      31.640  37.050  16.520  1.00  0.00           C
ATOM    634 1HD1 LEU    59      32.610  36.900  17.030  1.00  0.00           H
ATOM    635 2HD1 LEU    59      31.440  36.030  16.130  1.00  0.00           H
ATOM    636 3HD1 LEU    59      31.760  37.680  15.620  1.00  0.00           H
ATOM    637  CD2 LEU    59      30.680  38.740  18.150  1.00  0.00           C
ATOM    638 1HD2 LEU    59      30.770  39.570  17.410  1.00  0.00           H
ATOM    639 2HD2 LEU    59      29.920  39.050  18.910  1.00  0.00           H
ATOM    640 3HD2 LEU    59      31.580  38.690  18.800  1.00  0.00           H
ATOM    641  C   LEU    59      26.700  37.260  16.310  1.00  0.00           C
ATOM    642  O   LEU    59      26.460  38.040  15.350  1.00  0.00           O
ATOM    643  N   TYR    60      25.900  36.180  16.610  1.00  0.00           N
ATOM    644  HN  TYR    60      26.140  35.670  17.430  1.00  0.00           H
ATOM    645  CA  TYR    60      24.750  35.900  15.770  1.00  0.00           C
ATOM    646  HA  TYR    60      24.700  36.510  14.880  1.00  0.00           H
ATOM    647  CB  TYR    60      24.670  34.400  15.460  1.00  0.00           C
ATOM    648  HB1 TYR    60      24.280  33.800  16.310  1.00  0.00           H
ATOM    649  HB2 TYR    60      24.000  34.240  14.610  1.00  0.00           H
ATOM    650  CG  TYR    60      26.010  33.950  14.970  1.00  0.00           C
ATOM    651  CD1 TYR    60      26.400  32.710  15.420  1.00  0.00           C
ATOM    652  HD1 TYR    60      25.830  32.080  16.080  1.00  0.00           H
ATOM    653  CE1 TYR    60      27.610  32.240  15.020  1.00  0.00           C
ATOM    654  HE1 TYR    60      27.920  31.240  15.300  1.00  0.00           H
ATOM    655  CZ  TYR    60      28.530  32.900  14.160  1.00  0.00           C
ATOM    656  OH  TYR    60      29.790  32.310  13.770  1.00  0.00           O
ATOM    657  HH  TYR    60      29.910  31.420  14.140  1.00  0.00           H
ATOM    658  CD2 TYR    60      26.780  34.580  13.960  1.00  0.00           C
ATOM    659  HD2 TYR    60      26.420  35.530  13.570  1.00  0.00           H
ATOM    660  CE2 TYR    60      28.050  34.120  13.680  1.00  0.00           C
ATOM    661  HE2 TYR    60      28.700  34.720  13.050  1.00  0.00           H
ATOM    662  C   TYR    60      23.480  36.260  16.540  1.00  0.00           C
ATOM    663  O   TYR    60      22.350  36.370  16.010  1.00  0.00           O
ATOM    664  N   GLN    61      23.660  36.730  17.800  1.00  0.00           N
ATOM    665  HN  GLN    61      24.610  36.600  18.070  1.00  0.00           H
ATOM    666  CA  GLN    61      22.750  37.370  18.720  1.00  0.00           C
ATOM    667  HA  GLN    61      21.790  36.870  18.710  1.00  0.00           H
ATOM    668  CB  GLN    61      23.250  37.220  20.160  1.00  0.00           C
ATOM    669  HB1 GLN    61      24.290  37.570  20.290  1.00  0.00           H
ATOM    670  HB2 GLN    61      22.660  37.890  20.830  1.00  0.00           H
ATOM    671  CG  GLN    61      23.130  35.870  20.870  1.00  0.00           C
ATOM    672  HG1 GLN    61      23.810  35.120  20.400  1.00  0.00           H
ATOM    673  HG2 GLN    61      23.480  36.000  21.910  1.00  0.00           H
ATOM    674  CD  GLN    61      21.730  35.310  20.840  1.00  0.00           C
ATOM    675  OE1 GLN    61      21.280  34.520  20.020  1.00  0.00           O
ATOM    676  NE2 GLN    61      20.990  35.640  21.880  1.00  0.00           N
ATOM    677 1HE2 GLN    61      21.420  36.020  22.710  1.00  0.00           H
ATOM    678 2HE2 GLN    61      20.090  35.220  21.940  1.00  0.00           H
ATOM    679  C   GLN    61      22.400  38.750  18.360  1.00  0.00           C
ATOM    680  O   GLN    61      21.510  39.270  18.990  1.00  0.00           O
ATOM    681  N   ALA    62      23.040  39.390  17.390  1.00  0.00           N
ATOM    682  HN  ALA    62      23.820  38.950  16.970  1.00  0.00           H
ATOM    683  CA  ALA    62      22.750  40.740  17.020  1.00  0.00           C
ATOM    684  HA  ALA    62      21.680  40.840  16.980  1.00  0.00           H
ATOM    685  CB  ALA    62      23.540  41.710  17.980  1.00  0.00           C
ATOM    686  HB1 ALA    62      24.630  41.490  18.000  1.00  0.00           H
ATOM    687  HB2 ALA    62      23.530  42.740  17.600  1.00  0.00           H
ATOM    688  HB3 ALA    62      23.060  41.720  18.980  1.00  0.00           H
ATOM    689  C   ALA    62      23.370  41.040  15.610  1.00  0.00           C
ATOM    690  O   ALA    62      24.350  40.470  15.300  1.00  0.00           O
ATOM    691  N   LYS    63      22.800  42.110  14.910  1.00  0.00           N
ATOM    692  HN  LYS    63      22.120  42.630  15.430  1.00  0.00           H
ATOM    693  CA  LYS    63      23.290  42.510  13.610  1.00  0.00           C
ATOM    694  HA  LYS    63      24.050  41.790  13.350  1.00  0.00           H
ATOM    695  CB  LYS    63      22.010  42.550  12.720  1.00  0.00           C
ATOM    696  HB1 LYS    63      21.550  41.540  12.580  1.00  0.00           H
ATOM    697  HB2 LYS    63      21.370  43.220  13.340  1.00  0.00           H
ATOM    698  CG  LYS    63      22.120  43.200  11.370  1.00  0.00           C
ATOM    699  HG1 LYS    63      21.210  43.140  10.720  1.00  0.00           H
ATOM    700  HG2 LYS    63      22.490  44.220  11.530  1.00  0.00           H
ATOM    701  CD  LYS    63      23.190  42.560  10.450  1.00  0.00           C
ATOM    702  HD1 LYS    63      24.160  42.870  10.880  1.00  0.00           H
ATOM    703  HD2 LYS    63      23.050  41.460  10.560  1.00  0.00           H
ATOM    704  CE  LYS    63      23.180  42.930   8.950  1.00  0.00           C
ATOM    705  HE1 LYS    63      22.280  42.560   8.410  1.00  0.00           H
ATOM    706  HE2 LYS    63      23.290  44.010   8.770  1.00  0.00           H
ATOM    707  NZ  LYS    63      24.270  42.240   8.200  1.00  0.00           N
ATOM    708  HZ1 LYS    63      24.190  42.520   7.210  1.00  0.00           H
ATOM    709  HZ2 LYS    63      25.210  42.560   8.500  1.00  0.00           H
ATOM    710  HZ3 LYS    63      24.180  41.200   8.130  1.00  0.00           H
ATOM    711  C   LYS    63      24.040  43.830  13.650  1.00  0.00           C
ATOM    712  O   LYS    63      24.960  44.010  12.880  1.00  0.00           O
ATOM    713  N   ARG    64      23.660  44.630  14.600  1.00  0.00           N
ATOM    714  HN  ARG    64      22.920  44.340  15.200  1.00  0.00           H
ATOM    715  CA  ARG    64      24.350  45.770  15.020  1.00  0.00           C
ATOM    716  HA  ARG    64      25.370  45.620  14.670  1.00  0.00           H
ATOM    717  CB  ARG    64      23.800  47.080  14.530  1.00  0.00           C
ATOM    718  HB1 ARG    64      24.050  47.100  13.450  1.00  0.00           H
ATOM    719  HB2 ARG    64      22.700  47.000  14.570  1.00  0.00           H
ATOM    720  CG  ARG    64      24.230  48.370  15.160  1.00  0.00           C
ATOM    721  HG1 ARG    64      23.620  49.150  14.650  1.00  0.00           H
ATOM    722  HG2 ARG    64      23.950  48.330  16.240  1.00  0.00           H
ATOM    723  CD  ARG    64      25.730  48.780  15.070  1.00  0.00           C
ATOM    724  HD1 ARG    64      26.390  48.190  15.750  1.00  0.00           H
ATOM    725  HD2 ARG    64      26.040  48.920  14.010  1.00  0.00           H
ATOM    726  NE  ARG    64      25.800  50.170  15.530  1.00  0.00           N
ATOM    727  HE  ARG    64      24.970  50.520  15.980  1.00  0.00           H
ATOM    728  CZ  ARG    64      26.940  50.720  15.880  1.00  0.00           C
ATOM    729  NH1 ARG    64      28.120  50.370  15.420  1.00  0.00           N
ATOM    730 1HH1 ARG    64      28.150  49.840  14.580  1.00  0.00           H
ATOM    731 2HH1 ARG    64      28.830  51.070  15.610  1.00  0.00           H
ATOM    732  NH2 ARG    64      26.840  51.720  16.750  1.00  0.00           N
ATOM    733 1HH2 ARG    64      25.920  51.900  17.100  1.00  0.00           H
ATOM    734 2HH2 ARG    64      27.690  52.140  17.060  1.00  0.00           H
ATOM    735  C   ARG    64      24.450  45.670  16.530  1.00  0.00           C
ATOM    736  O   ARG    64      23.450  45.480  17.180  1.00  0.00           O
ATOM    737  N   PHE    65      25.670  45.780  17.080  1.00  0.00           N
ATOM    738  HN  PHE    65      26.500  45.730  16.540  1.00  0.00           H
ATOM    739  CA  PHE    65      25.880  45.650  18.440  1.00  0.00           C
ATOM    740  HA  PHE    65      25.000  46.030  18.940  1.00  0.00           H
ATOM    741  CB  PHE    65      26.180  44.150  18.860  1.00  0.00           C
ATOM    742  HB1 PHE    65      26.320  44.080  19.960  1.00  0.00           H
ATOM    743  HB2 PHE    65      25.270  43.550  18.620  1.00  0.00           H
ATOM    744  CG  PHE    65      27.400  43.530  18.120  1.00  0.00           C
ATOM    745  CD1 PHE    65      27.190  42.810  16.940  1.00  0.00           C
ATOM    746  HD1 PHE    65      26.200  42.730  16.510  1.00  0.00           H
ATOM    747  CE1 PHE    65      28.300  42.340  16.260  1.00  0.00           C
ATOM    748  HE1 PHE    65      28.120  41.680  15.420  1.00  0.00           H
ATOM    749  CZ  PHE    65      29.570  42.460  16.830  1.00  0.00           C
ATOM    750  HZ  PHE    65      30.410  42.030  16.290  1.00  0.00           H
ATOM    751  CD2 PHE    65      28.610  43.680  18.710  1.00  0.00           C
ATOM    752  HD2 PHE    65      28.700  44.180  19.650  1.00  0.00           H
ATOM    753  CE2 PHE    65      29.730  43.150  18.010  1.00  0.00           C
ATOM    754  HE2 PHE    65      30.680  43.170  18.530  1.00  0.00           H
ATOM    755  C   PHE    65      27.040  46.670  18.870  1.00  0.00           C
ATOM    756  O   PHE    65      27.630  47.370  18.070  1.00  0.00           O
ATOM    757  N   LYS    66      27.320  46.770  20.150  1.00  0.00           N
ATOM    758  HN  LYS    66      26.770  46.440  20.910  1.00  0.00           H
ATOM    759  CA  LYS    66      28.350  47.570  20.630  1.00  0.00           C
ATOM    760  HA  LYS    66      29.160  47.670  19.910  1.00  0.00           H
ATOM    761  CB  LYS    66      27.900  48.970  21.070  1.00  0.00           C
ATOM    762  HB1 LYS    66      27.270  48.800  21.980  1.00  0.00           H
ATOM    763  HB2 LYS    66      28.760  49.610  21.360  1.00  0.00           H
ATOM    764  CG  LYS    66      27.140  49.860  20.050  1.00  0.00           C
ATOM    765  HG1 LYS    66      27.620  49.770  19.060  1.00  0.00           H
ATOM    766  HG2 LYS    66      26.190  49.300  19.850  1.00  0.00           H
ATOM    767  CD  LYS    66      26.970  51.310  20.480  1.00  0.00           C
ATOM    768  HD1 LYS    66      27.990  51.770  20.530  1.00  0.00           H
ATOM    769  HD2 LYS    66      26.340  51.740  19.680  1.00  0.00           H
ATOM    770  CE  LYS    66      26.240  51.410  21.870  1.00  0.00           C
ATOM    771  HE1 LYS    66      25.260  50.880  21.800  1.00  0.00           H
ATOM    772  HE2 LYS    66      26.770  50.910  22.700  1.00  0.00           H
ATOM    773  NZ  LYS    66      25.980  52.850  22.140  1.00  0.00           N
ATOM    774  HZ1 LYS    66      25.480  53.160  23.000  1.00  0.00           H
ATOM    775  HZ2 LYS    66      26.930  53.230  22.280  1.00  0.00           H
ATOM    776  HZ3 LYS    66      25.630  53.290  21.260  1.00  0.00           H
ATOM    777  C   LYS    66      29.040  46.980  21.840  1.00  0.00           C
ATOM    778  O   LYS    66      28.660  45.870  22.360  1.00  0.00           O
ATOM    779  N   VAL    67      30.140  47.580  22.300  1.00  0.00           N
ATOM    780  HN  VAL    67      30.580  48.300  21.760  1.00  0.00           H
ATOM    781  CA  VAL    67      31.080  46.990  23.250  1.00  0.00           C
ATOM    782  HA  VAL    67      30.810  45.980  23.510  1.00  0.00           H
ATOM    783  CB  VAL    67      32.460  46.890  22.680  1.00  0.00           C
ATOM    784  HB  VAL    67      32.880  47.860  22.320  1.00  0.00           H
ATOM    785  CG1 VAL    67      33.370  46.240  23.690  1.00  0.00           C
ATOM    786 1HG1 VAL    67      34.420  46.230  23.320  1.00  0.00           H
ATOM    787 2HG1 VAL    67      33.410  46.750  24.670  1.00  0.00           H
ATOM    788 3HG1 VAL    67      33.140  45.170  23.890  1.00  0.00           H
ATOM    789  CG2 VAL    67      32.330  46.110  21.410  1.00  0.00           C
ATOM    790 1HG2 VAL    67      31.800  46.630  20.590  1.00  0.00           H
ATOM    791 2HG2 VAL    67      33.320  46.170  20.890  1.00  0.00           H
ATOM    792 3HG2 VAL    67      32.130  45.050  21.610  1.00  0.00           H
ATOM    793  C   VAL    67      31.180  47.930  24.470  1.00  0.00           C
ATOM    794  O   VAL    67      31.330  49.150  24.340  1.00  0.00           O
ATOM    795  N   ARG    68      31.140  47.380  25.710  1.00  0.00           N
ATOM    796  HN  ARG    68      30.990  46.400  25.850  1.00  0.00           H
ATOM    797  CA  ARG    68      31.340  48.160  26.930  1.00  0.00           C
ATOM    798  HA  ARG    68      31.540  49.200  26.690  1.00  0.00           H
ATOM    799  CB  ARG    68      30.080  48.280  27.780  1.00  0.00           C
ATOM    800  HB1 ARG    68      29.370  48.860  27.160  1.00  0.00           H
ATOM    801  HB2 ARG    68      29.680  47.260  27.970  1.00  0.00           H
ATOM    802  CG  ARG    68      30.260  48.840  29.220  1.00  0.00           C
ATOM    803  HG1 ARG    68      31.180  48.500  29.750  1.00  0.00           H
ATOM    804  HG2 ARG    68      30.200  49.950  29.100  1.00  0.00           H
ATOM    805  CD  ARG    68      29.160  48.420  30.120  1.00  0.00           C
ATOM    806  HD1 ARG    68      28.140  48.440  29.660  1.00  0.00           H
ATOM    807  HD2 ARG    68      29.290  47.400  30.530  1.00  0.00           H
ATOM    808  NE  ARG    68      29.110  49.360  31.200  1.00  0.00           N
ATOM    809  HE  ARG    68      28.750  50.280  31.060  1.00  0.00           H
ATOM    810  CZ  ARG    68      29.620  49.160  32.420  1.00  0.00           C
ATOM    811  NH1 ARG    68      30.330  48.140  32.860  1.00  0.00           N
ATOM    812 1HH1 ARG    68      30.560  47.440  32.190  1.00  0.00           H
ATOM    813 2HH1 ARG    68      31.020  48.270  33.570  1.00  0.00           H
ATOM    814  NH2 ARG    68      29.280  50.190  33.240  1.00  0.00           N
ATOM    815 1HH2 ARG    68      28.590  50.810  32.870  1.00  0.00           H
ATOM    816 2HH2 ARG    68      29.310  50.070  34.230  1.00  0.00           H
ATOM    817  C   ARG    68      32.470  47.600  27.710  1.00  0.00           C
ATOM    818  O   ARG    68      32.500  46.450  28.120  1.00  0.00           O
ATOM    819  N   VAL    69      33.480  48.490  27.920  1.00  0.00           N
ATOM    820  HN  VAL    69      33.400  49.370  27.430  1.00  0.00           H
ATOM    821  CA  VAL    69      34.700  48.210  28.600  1.00  0.00           C
ATOM    822  HA  VAL    69      34.530  47.310  29.170  1.00  0.00           H
ATOM    823  CB  VAL    69      35.930  48.160  27.750  1.00  0.00           C
ATOM    824  HB  VAL    69      36.770  47.940  28.430  1.00  0.00           H
ATOM    825  CG1 VAL    69      35.670  47.120  26.740  1.00  0.00           C
ATOM    826 1HG1 VAL    69      36.600  46.720  26.270  1.00  0.00           H
ATOM    827 2HG1 VAL    69      35.240  46.200  27.220  1.00  0.00           H
ATOM    828 3HG1 VAL    69      35.030  47.520  25.920  1.00  0.00           H
ATOM    829  CG2 VAL    69      36.190  49.470  26.990  1.00  0.00           C
ATOM    830 1HG2 VAL    69      36.450  50.310  27.660  1.00  0.00           H
ATOM    831 2HG2 VAL    69      37.010  49.280  26.260  1.00  0.00           H
ATOM    832 3HG2 VAL    69      35.270  49.750  26.430  1.00  0.00           H
ATOM    833  C   VAL    69      34.910  49.250  29.670  1.00  0.00           C
ATOM    834  O   VAL    69      34.540  50.380  29.510  1.00  0.00           O
ATOM    835  N   GLY    70      35.400  48.790  30.910  1.00  0.00           N
ATOM    836  HN  GLY    70      35.820  47.890  31.040  1.00  0.00           H
ATOM    837  CA  GLY    70      35.420  49.670  32.110  1.00  0.00           C
ATOM    838  HA1 GLY    70      36.250  49.310  32.720  1.00  0.00           H
ATOM    839  HA2 GLY    70      35.460  50.690  31.780  1.00  0.00           H
ATOM    840  C   GLY    70      34.130  49.640  33.010  1.00  0.00           C
ATOM    841  O   GLY    70      33.070  49.230  32.510  1.00  0.00           O
ATOM    842  N   ASP    71      34.310  49.860  34.330  1.00  0.00           N
ATOM    843  HN  ASP    71      35.250  50.090  34.600  1.00  0.00           H
ATOM    844  CA  ASP    71      33.380  49.850  35.450  1.00  0.00           C
ATOM    845  HA  ASP    71      34.000  49.960  36.330  1.00  0.00           H
ATOM    846  CB  ASP    71      32.210  50.810  35.280  1.00  0.00           C
ATOM    847  HB1 ASP    71      31.800  50.690  34.250  1.00  0.00           H
ATOM    848  HB2 ASP    71      31.470  50.570  36.080  1.00  0.00           H
ATOM    849  CG  ASP    71      32.660  52.210  35.600  1.00  0.00           C
ATOM    850  OD1 ASP    71      31.980  53.160  35.300  1.00  0.00           O
ATOM    851  OD2 ASP    71      33.750  52.340  36.210  1.00  0.00           O
ATOM    852  C   ASP    71      32.800  48.450  35.710  1.00  0.00           C
ATOM    853  O   ASP    71      32.470  47.640  34.850  1.00  0.00           O
ATOM    854  N   ARG    72      32.670  48.160  37.020  1.00  0.00           N
ATOM    855  HN  ARG    72      33.040  48.810  37.680  1.00  0.00           H
ATOM    856  CA  ARG    72      32.150  46.940  37.550  1.00  0.00           C
ATOM    857  HA  ARG    72      32.310  46.140  36.840  1.00  0.00           H
ATOM    858  CB  ARG    72      32.920  46.520  38.810  1.00  0.00           C
ATOM    859  HB1 ARG    72      32.610  45.550  39.280  1.00  0.00           H
ATOM    860  HB2 ARG    72      33.940  46.330  38.410  1.00  0.00           H
ATOM    861  CG  ARG    72      32.980  47.670  39.820  1.00  0.00           C
ATOM    862  HG1 ARG    72      33.820  48.310  39.490  1.00  0.00           H
ATOM    863  HG2 ARG    72      32.030  48.230  39.900  1.00  0.00           H
ATOM    864  CD  ARG    72      33.220  47.150  41.250  1.00  0.00           C
ATOM    865  HD1 ARG    72      32.370  46.520  41.580  1.00  0.00           H
ATOM    866  HD2 ARG    72      34.080  46.440  41.320  1.00  0.00           H
ATOM    867  NE  ARG    72      33.410  48.420  42.110  1.00  0.00           N
ATOM    868  HE  ARG    72      34.150  49.080  41.950  1.00  0.00           H
ATOM    869  CZ  ARG    72      33.060  48.490  43.390  1.00  0.00           C
ATOM    870  NH1 ARG    72      32.550  47.510  44.050  1.00  0.00           N
ATOM    871 1HH1 ARG    72      32.430  46.600  43.630  1.00  0.00           H
ATOM    872 2HH1 ARG    72      32.510  47.610  45.040  1.00  0.00           H
ATOM    873  NH2 ARG    72      33.400  49.520  44.190  1.00  0.00           N
ATOM    874 1HH2 ARG    72      34.050  50.180  43.810  1.00  0.00           H
ATOM    875 2HH2 ARG    72      33.140  49.550  45.140  1.00  0.00           H
ATOM    876  C   ARG    72      30.660  47.020  37.860  1.00  0.00           C
ATOM    877  O   ARG    72      30.090  45.990  38.170  1.00  0.00           O
ATOM    878  N   ASN    73      29.990  48.190  37.720  1.00  0.00           N
ATOM    879  HN  ASN    73      30.560  48.930  37.390  1.00  0.00           H
ATOM    880  CA  ASN    73      28.570  48.480  37.900  1.00  0.00           C
ATOM    881  HA  ASN    73      28.020  47.560  38.010  1.00  0.00           H
ATOM    882  CB  ASN    73      28.370  49.390  39.180  1.00  0.00           C
ATOM    883  HB1 ASN    73      29.100  48.990  39.920  1.00  0.00           H
ATOM    884  HB2 ASN    73      28.600  50.460  38.950  1.00  0.00           H
ATOM    885  CG  ASN    73      27.030  49.430  39.780  1.00  0.00           C
ATOM    886  OD1 ASN    73      26.030  48.940  39.250  1.00  0.00           O
ATOM    887  ND2 ASN    73      26.850  50.160  40.880  1.00  0.00           N
ATOM    888 1HD2 ASN    73      27.650  50.510  41.370  1.00  0.00           H
ATOM    889 2HD2 ASN    73      25.970  50.270  41.330  1.00  0.00           H
ATOM    890  C   ASN    73      28.090  49.060  36.610  1.00  0.00           C
ATOM    891  O   ASN    73      28.940  49.600  35.920  1.00  0.00           O
ATOM    892  N   THR    74      26.780  48.860  36.290  1.00  0.00           N
ATOM    893  HN  THR    74      26.270  48.280  36.930  1.00  0.00           H
ATOM    894  CA  THR    74      26.080  49.510  35.210  1.00  0.00           C
ATOM    895  HA  THR    74      26.770  50.010  34.550  1.00  0.00           H
ATOM    896  CB  THR    74      25.400  48.470  34.310  1.00  0.00           C
ATOM    897  HB  THR    74      25.130  49.020  33.380  1.00  0.00           H
ATOM    898  OG1 THR    74      24.230  47.800  34.790  1.00  0.00           O
ATOM    899  HG1 THR    74      23.550  47.840  34.120  1.00  0.00           H
ATOM    900  CG2 THR    74      26.380  47.330  33.920  1.00  0.00           C
ATOM    901 1HG2 THR    74      26.520  46.700  34.830  1.00  0.00           H
ATOM    902 2HG2 THR    74      25.970  46.680  33.100  1.00  0.00           H
ATOM    903 3HG2 THR    74      27.310  47.700  33.450  1.00  0.00           H
ATOM    904  C   THR    74      25.030  50.480  35.680  1.00  0.00           C
ATOM    905  O   THR    74      24.390  51.030  34.810  1.00  0.00           O
ATOM    906  N   GLU    75      24.850  50.710  37.000  1.00  0.00           N
ATOM    907  HN  GLU    75      25.300  50.130  37.660  1.00  0.00           H
ATOM    908  CA  GLU    75      23.890  51.630  37.610  1.00  0.00           C
ATOM    909  HA  GLU    75      23.080  51.740  36.920  1.00  0.00           H
ATOM    910  CB  GLU    75      23.460  51.170  39.020  1.00  0.00           C
ATOM    911  HB1 GLU    75      24.380  50.980  39.630  1.00  0.00           H
ATOM    912  HB2 GLU    75      22.900  51.970  39.560  1.00  0.00           H
ATOM    913  CG  GLU    75      22.550  49.830  38.970  1.00  0.00           C
ATOM    914  HG1 GLU    75      21.800  50.070  38.190  1.00  0.00           H
ATOM    915  HG2 GLU    75      23.070  48.950  38.560  1.00  0.00           H
ATOM    916  CD  GLU    75      21.990  49.320  40.280  1.00  0.00           C
ATOM    917  OE1 GLU    75      22.420  48.160  40.570  1.00  0.00           O
ATOM    918  OE2 GLU    75      21.360  50.020  41.140  1.00  0.00           O
ATOM    919  C   GLU    75      24.390  53.060  37.660  1.00  0.00           C
ATOM    920  O   GLU    75      23.530  53.930  37.630  1.00  0.00           O
ATOM    921  N   GLN    76      25.730  53.310  37.750  1.00  0.00           N
ATOM    922  HN  GLN    76      26.430  52.600  37.720  1.00  0.00           H
ATOM    923  CA  GLN    76      26.300  54.630  37.860  1.00  0.00           C
ATOM    924  HA  GLN    76      25.520  55.260  38.260  1.00  0.00           H
ATOM    925  CB  GLN    76      27.510  54.650  38.850  1.00  0.00           C
ATOM    926  HB1 GLN    76      28.430  54.130  38.490  1.00  0.00           H
ATOM    927  HB2 GLN    76      27.760  55.700  39.090  1.00  0.00           H
ATOM    928  CG  GLN    76      27.210  53.900  40.200  1.00  0.00           C
ATOM    929  HG1 GLN    76      27.310  52.810  40.010  1.00  0.00           H
ATOM    930  HG2 GLN    76      28.050  54.030  40.920  1.00  0.00           H
ATOM    931  CD  GLN    76      25.860  54.080  40.830  1.00  0.00           C
ATOM    932  OE1 GLN    76      25.130  53.080  40.970  1.00  0.00           O
ATOM    933  NE2 GLN    76      25.520  55.360  41.140  1.00  0.00           N
ATOM    934 1HE2 GLN    76      26.140  56.080  40.820  1.00  0.00           H
ATOM    935 2HE2 GLN    76      24.740  55.430  41.780  1.00  0.00           H
ATOM    936  C   GLN    76      26.610  55.290  36.600  1.00  0.00           C
ATOM    937  O   GLN    76      26.910  54.730  35.510  1.00  0.00           O
ATOM    938  N   GLU    77      26.600  56.650  36.680  1.00  0.00           N
ATOM    939  HN  GLU    77      26.230  57.070  37.490  1.00  0.00           H
ATOM    940  CA  GLU    77      27.050  57.590  35.640  1.00  0.00           C
ATOM    941  HA  GLU    77      27.130  57.060  34.700  1.00  0.00           H
ATOM    942  CB  GLU    77      25.970  58.730  35.480  1.00  0.00           C
ATOM    943  HB1 GLU    77      25.260  58.710  36.330  1.00  0.00           H
ATOM    944  HB2 GLU    77      26.390  59.750  35.580  1.00  0.00           H
ATOM    945  CG  GLU    77      25.130  58.620  34.220  1.00  0.00           C
ATOM    946  HG1 GLU    77      24.590  57.650  34.230  1.00  0.00           H
ATOM    947  HG2 GLU    77      24.340  59.390  34.100  1.00  0.00           H
ATOM    948  CD  GLU    77      25.950  58.570  32.940  1.00  0.00           C
ATOM    949  OE1 GLU    77      26.630  57.570  32.660  1.00  0.00           O
ATOM    950  OE2 GLU    77      25.960  59.560  32.160  1.00  0.00           O
ATOM    951  C   GLU    77      28.460  58.060  35.960  1.00  0.00           C
ATOM    952  O   GLU    77      28.850  58.220  37.120  1.00  0.00           O
ATOM    953  N   GLU    78      29.230  58.220  34.900  1.00  0.00           N
ATOM    954  HN  GLU    78      28.880  57.910  34.010  1.00  0.00           H
ATOM    955  CA  GLU    78      30.540  58.900  34.700  1.00  0.00           C
ATOM    956  HA  GLU    78      30.780  58.820  33.650  1.00  0.00           H
ATOM    957  CB  GLU    78      30.340  60.440  34.970  1.00  0.00           C
ATOM    958  HB1 GLU    78      29.950  60.670  35.990  1.00  0.00           H
ATOM    959  HB2 GLU    78      31.310  60.940  34.760  1.00  0.00           H
ATOM    960  CG  GLU    78      29.300  61.090  34.030  1.00  0.00           C
ATOM    961  HG1 GLU    78      28.290  60.720  34.310  1.00  0.00           H
ATOM    962  HG2 GLU    78      29.220  62.120  34.450  1.00  0.00           H
ATOM    963  CD  GLU    78      29.420  60.880  32.550  1.00  0.00           C
ATOM    964  OE1 GLU    78      29.920  61.800  31.890  1.00  0.00           O
ATOM    965  OE2 GLU    78      28.990  59.820  31.980  1.00  0.00           O
ATOM    966  C   GLU    78      31.790  58.370  35.360  1.00  0.00           C
ATOM    967  O   GLU    78      32.600  59.050  36.010  1.00  0.00           O
ATOM    968  N   GLY    79      31.880  57.080  35.320  1.00  0.00           N
ATOM    969  HN  GLY    79      31.180  56.500  34.910  1.00  0.00           H
ATOM    970  CA  GLY    79      32.890  56.240  35.840  1.00  0.00           C
ATOM    971  HA1 GLY    79      33.350  56.650  36.720  1.00  0.00           H
ATOM    972  HA2 GLY    79      32.290  55.360  36.020  1.00  0.00           H
ATOM    973  C   GLY    79      33.900  55.910  34.790  1.00  0.00           C
ATOM    974  O   GLY    79      34.140  56.630  33.790  1.00  0.00           O
ATOM    975  N   GLY    80      34.530  54.770  34.990  1.00  0.00           N
ATOM    976  HN  GLY    80      34.080  54.180  35.660  1.00  0.00           H
ATOM    977  CA  GLY    80      35.560  54.320  34.100  1.00  0.00           C
ATOM    978  HA1 GLY    80      36.270  55.060  33.790  1.00  0.00           H
ATOM    979  HA2 GLY    80      36.010  53.480  34.620  1.00  0.00           H
ATOM    980  C   GLY    80      34.950  53.610  32.870  1.00  0.00           C
ATOM    981  O   GLY    80      35.640  53.410  31.950  1.00  0.00           O
ATOM    982  N   GLU    81      33.660  53.290  32.760  1.00  0.00           N
ATOM    983  HN  GLU    81      33.160  53.460  33.610  1.00  0.00           H
ATOM    984  CA  GLU    81      32.960  53.020  31.500  1.00  0.00           C
ATOM    985  HA  GLU    81      33.150  51.980  31.270  1.00  0.00           H
ATOM    986  CB  GLU    81      31.440  53.150  31.910  1.00  0.00           C
ATOM    987  HB1 GLU    81      31.190  52.340  32.640  1.00  0.00           H
ATOM    988  HB2 GLU    81      31.350  54.150  32.370  1.00  0.00           H
ATOM    989  CG  GLU    81      30.410  53.130  30.760  1.00  0.00           C
ATOM    990  HG1 GLU    81      30.520  54.010  30.080  1.00  0.00           H
ATOM    991  HG2 GLU    81      30.410  52.240  30.100  1.00  0.00           H
ATOM    992  CD  GLU    81      29.040  53.160  31.420  1.00  0.00           C
ATOM    993  OE1 GLU    81      28.330  52.150  31.280  1.00  0.00           O
ATOM    994  OE2 GLU    81      28.660  54.230  32.050  1.00  0.00           O
ATOM    995  C   GLU    81      33.260  53.740  30.230  1.00  0.00           C
ATOM    996  O   GLU    81      33.080  55.000  30.180  1.00  0.00           O
ATOM    997  N   ALA    82      33.650  53.080  29.050  1.00  0.00           N
ATOM    998  HN  ALA    82      33.850  52.100  29.130  1.00  0.00           H
ATOM    999  CA  ALA    82      33.830  53.630  27.780  1.00  0.00           C
ATOM   1000  HA  ALA    82      33.370  54.620  27.740  1.00  0.00           H
ATOM   1001  CB  ALA    82      35.220  54.130  27.520  1.00  0.00           C
ATOM   1002  HB1 ALA    82      35.950  53.360  27.870  1.00  0.00           H
ATOM   1003  HB2 ALA    82      35.570  54.130  26.460  1.00  0.00           H
ATOM   1004  HB3 ALA    82      35.440  55.050  28.110  1.00  0.00           H
ATOM   1005  C   ALA    82      33.250  52.690  26.750  1.00  0.00           C
ATOM   1006  O   ALA    82      33.400  51.450  26.810  1.00  0.00           O
ATOM   1007  N   VAL    83      32.530  53.280  25.730  1.00  0.00           N
ATOM   1008  HN  VAL    83      32.230  54.230  25.720  1.00  0.00           H
ATOM   1009  CA  VAL    83      31.920  52.480  24.670  1.00  0.00           C
ATOM   1010  HA  VAL    83      31.620  51.500  24.980  1.00  0.00           H
ATOM   1011  CB  VAL    83      30.570  53.140  24.390  1.00  0.00           C
ATOM   1012  HB  VAL    83      30.740  54.230  24.200  1.00  0.00           H
ATOM   1013  CG1 VAL    83      29.730  52.560  23.160  1.00  0.00           C
ATOM   1014 1HG1 VAL    83      30.280  52.690  22.200  1.00  0.00           H
ATOM   1015 2HG1 VAL    83      29.640  51.470  23.360  1.00  0.00           H
ATOM   1016 3HG1 VAL    83      28.710  52.980  23.180  1.00  0.00           H
ATOM   1017  CG2 VAL    83      29.770  53.070  25.690  1.00  0.00           C
ATOM   1018 1HG2 VAL    83      28.710  53.390  25.660  1.00  0.00           H
ATOM   1019 2HG2 VAL    83      29.820  52.020  26.060  1.00  0.00           H
ATOM   1020 3HG2 VAL    83      30.170  53.720  26.510  1.00  0.00           H
ATOM   1021  C   VAL    83      32.760  52.390  23.460  1.00  0.00           C
ATOM   1022  O   VAL    83      33.410  53.360  22.980  1.00  0.00           O
ATOM   1023  N   HIS    84      32.800  51.200  22.850  1.00  0.00           N
ATOM   1024  HN  HIS    84      32.210  50.480  23.220  1.00  0.00           H
ATOM   1025  CA  HIS    84      33.620  50.830  21.680  1.00  0.00           C
ATOM   1026  HA  HIS    84      33.920  51.710  21.120  1.00  0.00           H
ATOM   1027  CB  HIS    84      35.030  50.220  22.020  1.00  0.00           C
ATOM   1028  HB1 HIS    84      34.800  49.540  22.880  1.00  0.00           H
ATOM   1029  HB2 HIS    84      35.530  49.710  21.160  1.00  0.00           H
ATOM   1030  ND1 HIS    84      37.360  51.250  22.120  1.00  0.00           N
ATOM   1031  HD1 HIS    84      37.860  51.070  21.280  1.00  0.00           H
ATOM   1032  CG  HIS    84      36.090  51.190  22.570  1.00  0.00           C
ATOM   1033  CE1 HIS    84      38.040  52.010  23.030  1.00  0.00           C
ATOM   1034  HE1 HIS    84      39.040  52.440  22.850  1.00  0.00           H
ATOM   1035  NE2 HIS    84      37.290  52.320  24.080  1.00  0.00           N
ATOM   1036  CD2 HIS    84      36.090  51.730  23.820  1.00  0.00           C
ATOM   1037  HD2 HIS    84      35.290  51.890  24.510  1.00  0.00           H
ATOM   1038  C   HIS    84      32.830  50.170  20.670  1.00  0.00           C
ATOM   1039  O   HIS    84      31.640  49.800  20.910  1.00  0.00           O
ATOM   1040  N   GLU    85      33.360  50.060  19.440  1.00  0.00           N
ATOM   1041  HN  GLU    85      34.280  50.380  19.200  1.00  0.00           H
ATOM   1042  CA  GLU    85      32.670  49.430  18.320  1.00  0.00           C
ATOM   1043  HA  GLU    85      31.950  48.720  18.710  1.00  0.00           H
ATOM   1044  CB  GLU    85      31.950  50.430  17.440  1.00  0.00           C
ATOM   1045  HB1 GLU    85      32.680  51.180  17.080  1.00  0.00           H
ATOM   1046  HB2 GLU    85      31.600  49.820  16.590  1.00  0.00           H
ATOM   1047  CG  GLU    85      30.770  51.130  18.160  1.00  0.00           C
ATOM   1048  HG1 GLU    85      30.000  50.410  18.510  1.00  0.00           H
ATOM   1049  HG2 GLU    85      31.170  51.720  19.010  1.00  0.00           H
ATOM   1050  CD  GLU    85      30.100  52.180  17.260  1.00  0.00           C
ATOM   1051  OE1 GLU    85      30.150  52.230  16.030  1.00  0.00           O
ATOM   1052  OE2 GLU    85      29.280  52.910  17.920  1.00  0.00           O
ATOM   1053  C   GLU    85      33.630  48.540  17.560  1.00  0.00           C
ATOM   1054  O   GLU    85      34.830  48.700  17.820  1.00  0.00           O
ATOM   1055  N   VAL    86      33.170  47.580  16.760  1.00  0.00           N
ATOM   1056  HN  VAL    86      32.190  47.400  16.670  1.00  0.00           H
ATOM   1057  CA  VAL    86      34.020  46.630  16.060  1.00  0.00           C
ATOM   1058  HA  VAL    86      35.000  46.630  16.520  1.00  0.00           H
ATOM   1059  CB  VAL    86      33.450  45.190  16.100  1.00  0.00           C
ATOM   1060  HB  VAL    86      32.570  45.090  15.430  1.00  0.00           H
ATOM   1061  CG1 VAL    86      34.350  44.150  15.440  1.00  0.00           C
ATOM   1062 1HG1 VAL    86      34.000  43.090  15.430  1.00  0.00           H
ATOM   1063 2HG1 VAL    86      34.480  44.390  14.360  1.00  0.00           H
ATOM   1064 3HG1 VAL    86      35.320  44.120  15.960  1.00  0.00           H
ATOM   1065  CG2 VAL    86      33.010  44.770  17.520  1.00  0.00           C
ATOM   1066 1HG2 VAL    86      33.890  44.950  18.170  1.00  0.00           H
ATOM   1067 2HG2 VAL    86      32.130  45.380  17.860  1.00  0.00           H
ATOM   1068 3HG2 VAL    86      32.760  43.690  17.470  1.00  0.00           H
ATOM   1069  C   VAL    86      34.350  47.040  14.650  1.00  0.00           C
ATOM   1070  O   VAL    86      33.420  47.370  13.890  1.00  0.00           O
ATOM   1071  N   GLU    87      35.630  46.980  14.270  1.00  0.00           N
ATOM   1072  HN  GLU    87      36.340  46.750  14.930  1.00  0.00           H
ATOM   1073  CA  GLU    87      36.160  47.350  12.990  1.00  0.00           C
ATOM   1074  HA  GLU    87      35.510  47.970  12.370  1.00  0.00           H
ATOM   1075  CB  GLU    87      37.490  48.080  13.190  1.00  0.00           C
ATOM   1076  HB1 GLU    87      37.200  49.020  13.720  1.00  0.00           H
ATOM   1077  HB2 GLU    87      37.940  47.520  14.040  1.00  0.00           H
ATOM   1078  CG  GLU    87      38.360  48.400  11.990  1.00  0.00           C
ATOM   1079  HG1 GLU    87      39.080  47.570  11.770  1.00  0.00           H
ATOM   1080  HG2 GLU    87      37.720  48.510  11.090  1.00  0.00           H
ATOM   1081  CD  GLU    87      39.020  49.790  12.030  1.00  0.00           C
ATOM   1082  OE1 GLU    87      38.330  50.830  11.660  1.00  0.00           O
ATOM   1083  OE2 GLU    87      40.270  49.920  12.250  1.00  0.00           O
ATOM   1084  C   GLU    87      36.460  46.110  12.170  1.00  0.00           C
ATOM   1085  O   GLU    87      36.280  46.140  10.920  1.00  0.00           O
ATOM   1086  N   VAL    88      37.010  44.930  12.740  1.00  0.00           N
ATOM   1087  HN  VAL    88      37.240  44.900  13.710  1.00  0.00           H
ATOM   1088  CA  VAL    88      37.200  43.720  11.940  1.00  0.00           C
ATOM   1089  HA  VAL    88      36.560  43.770  11.070  1.00  0.00           H
ATOM   1090  CB  VAL    88      38.680  43.540  11.470  1.00  0.00           C
ATOM   1091  HB  VAL    88      39.350  43.640  12.350  1.00  0.00           H
ATOM   1092  CG1 VAL    88      38.910  42.120  10.790  1.00  0.00           C
ATOM   1093 1HG1 VAL    88      38.110  41.970  10.040  1.00  0.00           H
ATOM   1094 2HG1 VAL    88      39.860  42.120  10.200  1.00  0.00           H
ATOM   1095 3HG1 VAL    88      38.970  41.310  11.550  1.00  0.00           H
ATOM   1096  CG2 VAL    88      39.080  44.630  10.440  1.00  0.00           C
ATOM   1097 1HG2 VAL    88      40.180  44.480  10.390  1.00  0.00           H
ATOM   1098 2HG2 VAL    88      38.590  44.470   9.460  1.00  0.00           H
ATOM   1099 3HG2 VAL    88      38.690  45.600  10.850  1.00  0.00           H
ATOM   1100  C   VAL    88      36.830  42.580  12.870  1.00  0.00           C
ATOM   1101  O   VAL    88      37.260  42.550  14.010  1.00  0.00           O
ATOM   1102  N   VAL    89      36.110  41.510  12.370  1.00  0.00           N
ATOM   1103  HN  VAL    89      35.780  41.460  11.420  1.00  0.00           H
ATOM   1104  CA  VAL    89      35.780  40.320  13.100  1.00  0.00           C
ATOM   1105  HA  VAL    89      36.020  40.450  14.150  1.00  0.00           H
ATOM   1106  CB  VAL    89      34.280  39.950  13.110  1.00  0.00           C
ATOM   1107  HB  VAL    89      33.880  39.770  12.090  1.00  0.00           H
ATOM   1108  CG1 VAL    89      34.000  38.590  13.950  1.00  0.00           C
ATOM   1109 1HG1 VAL    89      34.570  37.730  13.520  1.00  0.00           H
ATOM   1110 2HG1 VAL    89      34.180  38.750  15.020  1.00  0.00           H
ATOM   1111 3HG1 VAL    89      32.920  38.400  13.760  1.00  0.00           H
ATOM   1112  CG2 VAL    89      33.530  41.120  13.780  1.00  0.00           C
ATOM   1113 1HG2 VAL    89      34.020  42.060  13.440  1.00  0.00           H
ATOM   1114 2HG2 VAL    89      32.430  41.040  13.630  1.00  0.00           H
ATOM   1115 3HG2 VAL    89      33.680  41.100  14.890  1.00  0.00           H
ATOM   1116  C   VAL    89      36.790  39.280  12.580  1.00  0.00           C
ATOM   1117  O   VAL    89      37.020  39.240  11.370  1.00  0.00           O
ATOM   1118  N   ILE    90      37.340  38.450  13.420  1.00  0.00           N
ATOM   1119  HN  ILE    90      37.130  38.530  14.400  1.00  0.00           H
ATOM   1120  CA  ILE    90      38.100  37.290  13.130  1.00  0.00           C
ATOM   1121  HA  ILE    90      38.120  37.230  12.050  1.00  0.00           H
ATOM   1122  CB  ILE    90      39.550  37.490  13.590  1.00  0.00           C
ATOM   1123  HB  ILE    90      39.540  37.740  14.660  1.00  0.00           H
ATOM   1124  CG2 ILE    90      40.300  36.210  13.250  1.00  0.00           C
ATOM   1125 1HG2 ILE    90      40.360  36.180  12.140  1.00  0.00           H
ATOM   1126 2HG2 ILE    90      41.360  36.340  13.570  1.00  0.00           H
ATOM   1127 3HG2 ILE    90      39.840  35.270  13.590  1.00  0.00           H
ATOM   1128  CG1 ILE    90      40.150  38.760  12.950  1.00  0.00           C
ATOM   1129 1HG1 ILE    90      40.780  38.440  12.100  1.00  0.00           H
ATOM   1130 2HG1 ILE    90      39.340  39.400  12.520  1.00  0.00           H
ATOM   1131  CD  ILE    90      40.860  39.710  13.970  1.00  0.00           C
ATOM   1132  HD1 ILE    90      40.940  40.710  13.500  1.00  0.00           H
ATOM   1133  HD2 ILE    90      40.400  39.870  14.970  1.00  0.00           H
ATOM   1134  HD3 ILE    90      41.930  39.440  14.110  1.00  0.00           H
ATOM   1135  C   ILE    90      37.470  36.030  13.730  1.00  0.00           C
ATOM   1136  O   ILE    90      37.360  35.800  14.940  1.00  0.00           O
ATOM   1137  N   LYS    91      36.920  35.230  12.770  1.00  0.00           N
ATOM   1138  HN  LYS    91      36.820  35.650  11.870  1.00  0.00           H
ATOM   1139  CA  LYS    91      36.130  34.060  13.080  1.00  0.00           C
ATOM   1140  HA  LYS    91      36.540  33.470  13.890  1.00  0.00           H
ATOM   1141  CB  LYS    91      34.660  34.520  13.430  1.00  0.00           C
ATOM   1142  HB1 LYS    91      34.220  33.720  14.070  1.00  0.00           H
ATOM   1143  HB2 LYS    91      34.740  35.400  14.100  1.00  0.00           H
ATOM   1144  CG  LYS    91      33.690  34.780  12.300  1.00  0.00           C
ATOM   1145  HG1 LYS    91      34.150  35.640  11.750  1.00  0.00           H
ATOM   1146  HG2 LYS    91      33.570  34.000  11.530  1.00  0.00           H
ATOM   1147  CD  LYS    91      32.300  35.140  12.780  1.00  0.00           C
ATOM   1148  HD1 LYS    91      31.750  34.180  12.880  1.00  0.00           H
ATOM   1149  HD2 LYS    91      32.270  35.610  13.790  1.00  0.00           H
ATOM   1150  CE  LYS    91      31.370  36.040  11.920  1.00  0.00           C
ATOM   1151  HE1 LYS    91      30.330  36.090  12.310  1.00  0.00           H
ATOM   1152  HE2 LYS    91      31.740  37.080  12.090  1.00  0.00           H
ATOM   1153  NZ  LYS    91      31.350  35.730  10.460  1.00  0.00           N
ATOM   1154  HZ1 LYS    91      32.280  35.960  10.070  1.00  0.00           H
ATOM   1155  HZ2 LYS    91      31.230  34.700  10.370  1.00  0.00           H
ATOM   1156  HZ3 LYS    91      30.530  36.100   9.940  1.00  0.00           H
ATOM   1157  C   LYS    91      36.220  33.140  11.900  1.00  0.00           C
ATOM   1158  O   LYS    91      36.540  33.470  10.770  1.00  0.00           O
ATOM   1159  N   HIS    92      35.880  31.870  12.170  1.00  0.00           N
ATOM   1160  HN  HIS    92      35.600  31.670  13.110  1.00  0.00           H
ATOM   1161  CA  HIS    92      35.940  30.800  11.190  1.00  0.00           C
ATOM   1162  HA  HIS    92      35.630  31.250  10.260  1.00  0.00           H
ATOM   1163  CB  HIS    92      37.380  30.210  11.260  1.00  0.00           C
ATOM   1164  HB1 HIS    92      38.110  31.040  11.190  1.00  0.00           H
ATOM   1165  HB2 HIS    92      37.530  29.820  12.280  1.00  0.00           H
ATOM   1166  ND1 HIS    92      38.330  29.520   9.110  1.00  0.00           N
ATOM   1167  CG  HIS    92      37.790  29.100  10.270  1.00  0.00           C
ATOM   1168  CE1 HIS    92      38.760  28.440   8.490  1.00  0.00           C
ATOM   1169  HE1 HIS    92      39.140  28.430   7.470  1.00  0.00           H
ATOM   1170  NE2 HIS    92      38.530  27.310   9.270  1.00  0.00           N
ATOM   1171  HE2 HIS    92      38.760  26.390   8.950  1.00  0.00           H
ATOM   1172  CD2 HIS    92      37.920  27.760  10.430  1.00  0.00           C
ATOM   1173  HD2 HIS    92      37.860  27.150  11.330  1.00  0.00           H
ATOM   1174  C   HIS    92      34.780  29.800  11.490  1.00  0.00           C
ATOM   1175  O   HIS    92      34.430  29.550  12.670  1.00  0.00           O
ATOM   1176  N   ASN    93      34.020  29.280  10.490  1.00  0.00           N
ATOM   1177  HN  ASN    93      34.240  29.540   9.560  1.00  0.00           H
ATOM   1178  CA  ASN    93      33.070  28.170  10.710  1.00  0.00           C
ATOM   1179  HA  ASN    93      33.430  27.600  11.550  1.00  0.00           H
ATOM   1180  CB  ASN    93      31.740  28.790  10.990  1.00  0.00           C
ATOM   1181  HB1 ASN    93      31.890  29.570  11.770  1.00  0.00           H
ATOM   1182  HB2 ASN    93      31.350  29.280  10.070  1.00  0.00           H
ATOM   1183  CG  ASN    93      30.850  27.740  11.610  1.00  0.00           C
ATOM   1184  OD1 ASN    93      31.300  26.790  12.230  1.00  0.00           O
ATOM   1185  ND2 ASN    93      29.520  27.880  11.360  1.00  0.00           N
ATOM   1186 1HD2 ASN    93      29.120  28.670  10.920  1.00  0.00           H
ATOM   1187 2HD2 ASN    93      28.920  27.190  11.770  1.00  0.00           H
ATOM   1188  C   ASN    93      32.940  27.200   9.510  1.00  0.00           C
ATOM   1189  O   ASN    93      32.980  27.540   8.330  1.00  0.00           O
ATOM   1190  N   ARG    94      32.760  25.950   9.840  1.00  0.00           N
ATOM   1191  HN  ARG    94      32.560  25.660  10.780  1.00  0.00           H
ATOM   1192  CA  ARG    94      32.720  24.920   8.920  1.00  0.00           C
ATOM   1193  HA  ARG    94      32.110  25.190   8.070  1.00  0.00           H
ATOM   1194  CB  ARG    94      34.080  24.480   8.320  1.00  0.00           C
ATOM   1195  HB1 ARG    94      33.980  23.810   7.440  1.00  0.00           H
ATOM   1196  HB2 ARG    94      34.540  25.400   7.900  1.00  0.00           H
ATOM   1197  CG  ARG    94      35.260  23.950   9.250  1.00  0.00           C
ATOM   1198  HG1 ARG    94      34.970  23.020   9.790  1.00  0.00           H
ATOM   1199  HG2 ARG    94      36.110  23.670   8.590  1.00  0.00           H
ATOM   1200  CD  ARG    94      35.720  24.920  10.310  1.00  0.00           C
ATOM   1201  HD1 ARG    94      36.010  25.880   9.840  1.00  0.00           H
ATOM   1202  HD2 ARG    94      34.910  25.080  11.050  1.00  0.00           H
ATOM   1203  NE  ARG    94      36.890  24.270  11.010  1.00  0.00           N
ATOM   1204  HE  ARG    94      37.750  24.150  10.510  1.00  0.00           H
ATOM   1205  CZ  ARG    94      36.840  23.640  12.190  1.00  0.00           C
ATOM   1206  NH1 ARG    94      35.880  23.810  13.090  1.00  0.00           N
ATOM   1207 1HH1 ARG    94      35.220  24.550  12.930  1.00  0.00           H
ATOM   1208 2HH1 ARG    94      36.010  23.480  14.020  1.00  0.00           H
ATOM   1209  NH2 ARG    94      37.830  22.990  12.650  1.00  0.00           N
ATOM   1210 1HH2 ARG    94      38.470  22.600  12.000  1.00  0.00           H
ATOM   1211 2HH2 ARG    94      37.590  22.460  13.460  1.00  0.00           H
ATOM   1212  C   ARG    94      32.140  23.690   9.390  1.00  0.00           C
ATOM   1213  O   ARG    94      31.950  23.440  10.540  1.00  0.00           O
ATOM   1214  N   PHE    95      31.720  22.860   8.390  1.00  0.00           N
ATOM   1215  HN  PHE    95      31.800  23.220   7.470  1.00  0.00           H
ATOM   1216  CA  PHE    95      31.160  21.520   8.500  1.00  0.00           C
ATOM   1217  HA  PHE    95      31.040  21.230   7.470  1.00  0.00           H
ATOM   1218  CB  PHE    95      31.970  20.460   9.230  1.00  0.00           C
ATOM   1219  HB1 PHE    95      32.150  20.690  10.310  1.00  0.00           H
ATOM   1220  HB2 PHE    95      31.390  19.510   9.280  1.00  0.00           H
ATOM   1221  CG  PHE    95      33.250  20.120   8.530  1.00  0.00           C
ATOM   1222  CD1 PHE    95      33.320  19.530   7.200  1.00  0.00           C
ATOM   1223  HD1 PHE    95      32.400  19.470   6.640  1.00  0.00           H
ATOM   1224  CE1 PHE    95      34.550  19.140   6.690  1.00  0.00           C
ATOM   1225  HE1 PHE    95      34.610  18.810   5.660  1.00  0.00           H
ATOM   1226  CZ  PHE    95      35.720  19.270   7.450  1.00  0.00           C
ATOM   1227  HZ  PHE    95      36.660  18.860   7.130  1.00  0.00           H
ATOM   1228  CD2 PHE    95      34.410  20.280   9.210  1.00  0.00           C
ATOM   1229  HD2 PHE    95      34.260  20.600  10.230  1.00  0.00           H
ATOM   1230  CE2 PHE    95      35.640  19.910   8.650  1.00  0.00           C
ATOM   1231  HE2 PHE    95      36.550  19.940   9.240  1.00  0.00           H
ATOM   1232  C   PHE    95      29.750  21.620   9.120  1.00  0.00           C
ATOM   1233  O   PHE    95      29.390  22.490   9.840  1.00  0.00           O
ATOM   1234  N   THR    96      28.880  20.620   8.840  1.00  0.00           N
ATOM   1235  HN  THR    96      28.990  19.950   8.120  1.00  0.00           H
ATOM   1236  CA  THR    96      27.660  20.430   9.600  1.00  0.00           C
ATOM   1237  HA  THR    96      27.260  21.430   9.550  1.00  0.00           H
ATOM   1238  CB  THR    96      26.710  19.460   8.930  1.00  0.00           C
ATOM   1239  HB  THR    96      25.860  19.290   9.620  1.00  0.00           H
ATOM   1240  OG1 THR    96      27.360  18.230   8.480  1.00  0.00           O
ATOM   1241  HG1 THR    96      26.670  17.560   8.470  1.00  0.00           H
ATOM   1242  CG2 THR    96      26.180  20.170   7.690  1.00  0.00           C
ATOM   1243 1HG2 THR    96      25.180  19.750   7.430  1.00  0.00           H
ATOM   1244 2HG2 THR    96      26.020  21.250   7.900  1.00  0.00           H
ATOM   1245 3HG2 THR    96      26.910  20.080   6.870  1.00  0.00           H
ATOM   1246  C   THR    96      27.910  20.080  11.050  1.00  0.00           C
ATOM   1247  O   THR    96      27.350  20.680  11.990  1.00  0.00           O
ATOM   1248  N   LYS    97      28.920  19.150  11.210  1.00  0.00           N
ATOM   1249  HN  LYS    97      29.070  18.670  10.350  1.00  0.00           H
ATOM   1250  CA  LYS    97      29.220  18.430  12.450  1.00  0.00           C
ATOM   1251  HA  LYS    97      28.270  18.320  12.960  1.00  0.00           H
ATOM   1252  CB  LYS    97      29.840  17.010  12.110  1.00  0.00           C
ATOM   1253  HB1 LYS    97      30.890  17.110  11.770  1.00  0.00           H
ATOM   1254  HB2 LYS    97      29.880  16.390  13.030  1.00  0.00           H
ATOM   1255  CG  LYS    97      28.990  16.240  11.120  1.00  0.00           C
ATOM   1256  HG1 LYS    97      27.930  16.210  11.440  1.00  0.00           H
ATOM   1257  HG2 LYS    97      29.020  16.740  10.120  1.00  0.00           H
ATOM   1258  CD  LYS    97      29.630  14.860  10.820  1.00  0.00           C
ATOM   1259  HD1 LYS    97      28.840  14.400  10.190  1.00  0.00           H
ATOM   1260  HD2 LYS    97      30.560  14.810  10.200  1.00  0.00           H
ATOM   1261  CE  LYS    97      29.740  13.810  11.950  1.00  0.00           C
ATOM   1262  HE1 LYS    97      30.700  14.000  12.450  1.00  0.00           H
ATOM   1263  HE2 LYS    97      28.880  14.020  12.620  1.00  0.00           H
ATOM   1264  NZ  LYS    97      29.910  12.430  11.460  1.00  0.00           N
ATOM   1265  HZ1 LYS    97      30.590  12.430  10.680  1.00  0.00           H
ATOM   1266  HZ2 LYS    97      30.190  11.880  12.310  1.00  0.00           H
ATOM   1267  HZ3 LYS    97      29.020  12.090  11.040  1.00  0.00           H
ATOM   1268  C   LYS    97      30.010  19.180  13.470  1.00  0.00           C
ATOM   1269  O   LYS    97      31.130  19.640  13.130  1.00  0.00           O
ATOM   1270  N   GLU    98      29.630  19.150  14.760  1.00  0.00           N
ATOM   1271  HN  GLU    98      29.000  18.410  15.000  1.00  0.00           H
ATOM   1272  CA  GLU    98      30.180  20.040  15.720  1.00  0.00           C
ATOM   1273  HA  GLU    98      30.750  20.890  15.370  1.00  0.00           H
ATOM   1274  CB  GLU    98      28.930  20.680  16.400  1.00  0.00           C
ATOM   1275  HB1 GLU    98      28.330  21.150  15.600  1.00  0.00           H
ATOM   1276  HB2 GLU    98      28.190  19.980  16.820  1.00  0.00           H
ATOM   1277  CG  GLU    98      29.280  21.710  17.490  1.00  0.00           C
ATOM   1278  HG1 GLU    98      28.330  22.110  17.930  1.00  0.00           H
ATOM   1279  HG2 GLU    98      29.730  21.350  18.450  1.00  0.00           H
ATOM   1280  CD  GLU    98      30.010  22.750  16.760  1.00  0.00           C
ATOM   1281  OE1 GLU    98      31.250  22.820  16.780  1.00  0.00           O
ATOM   1282  OE2 GLU    98      29.420  23.630  16.040  1.00  0.00           O
ATOM   1283  C   GLU    98      31.060  19.330  16.770  1.00  0.00           C
ATOM   1284  O   GLU    98      30.550  18.630  17.690  1.00  0.00           O
ATOM   1285  N   THR    99      32.390  19.600  16.730  1.00  0.00           N
ATOM   1286  HN  THR    99      32.760  20.060  15.920  1.00  0.00           H
ATOM   1287  CA  THR    99      33.260  19.110  17.820  1.00  0.00           C
ATOM   1288  HA  THR    99      32.750  18.430  18.500  1.00  0.00           H
ATOM   1289  CB  THR    99      34.490  18.350  17.340  1.00  0.00           C
ATOM   1290  HB  THR    99      35.020  17.830  18.170  1.00  0.00           H
ATOM   1291  OG1 THR    99      35.410  19.200  16.700  1.00  0.00           O
ATOM   1292  HG1 THR    99      34.870  19.670  16.050  1.00  0.00           H
ATOM   1293  CG2 THR    99      34.050  17.220  16.330  1.00  0.00           C
ATOM   1294 1HG2 THR    99      33.080  16.810  16.680  1.00  0.00           H
ATOM   1295 2HG2 THR    99      33.800  17.770  15.400  1.00  0.00           H
ATOM   1296 3HG2 THR    99      34.810  16.430  16.420  1.00  0.00           H
ATOM   1297  C   THR    99      33.750  20.210  18.840  1.00  0.00           C
ATOM   1298  O   THR    99      34.370  19.890  19.870  1.00  0.00           O
ATOM   1299  N   CYS   100      33.290  21.460  18.570  1.00  0.00           N
ATOM   1300  HN  CYS   100      32.600  21.540  17.850  1.00  0.00           H
ATOM   1301  CA  CYS   100      33.560  22.660  19.310  1.00  0.00           C
ATOM   1302  HA  CYS   100      32.910  23.380  18.840  1.00  0.00           H
ATOM   1303  CB  CYS   100      33.190  22.590  20.840  1.00  0.00           C
ATOM   1304  HB1 CYS   100      32.190  22.130  20.920  1.00  0.00           H
ATOM   1305  HB2 CYS   100      33.960  21.990  21.360  1.00  0.00           H
ATOM   1306  SG  CYS   100      32.950  24.240  21.660  1.00  0.00           S
ATOM   1307  HG1 CYS   100      34.250  24.430  21.810  1.00  0.00           H
ATOM   1308  C   CYS   100      34.940  23.300  19.070  1.00  0.00           C
ATOM   1309  O   CYS   100      35.510  23.900  19.960  1.00  0.00           O
ATOM   1310  N   ASP   101      35.500  23.290  17.880  1.00  0.00           N
ATOM   1311  HN  ASP   101      35.160  22.740  17.130  1.00  0.00           H
ATOM   1312  CA  ASP   101      36.740  23.990  17.640  1.00  0.00           C
ATOM   1313  HA  ASP   101      37.180  24.330  18.570  1.00  0.00           H
ATOM   1314  CB  ASP   101      37.720  23.070  16.910  1.00  0.00           C
ATOM   1315  HB1 ASP   101      38.700  23.570  16.730  1.00  0.00           H
ATOM   1316  HB2 ASP   101      37.980  22.340  17.700  1.00  0.00           H
ATOM   1317  CG  ASP   101      37.260  22.370  15.700  1.00  0.00           C
ATOM   1318  OD1 ASP   101      36.060  22.450  15.340  1.00  0.00           O
ATOM   1319  OD2 ASP   101      38.090  21.710  15.020  1.00  0.00           O
ATOM   1320  C   ASP   101      36.550  25.210  16.710  1.00  0.00           C
ATOM   1321  O   ASP   101      35.850  25.260  15.740  1.00  0.00           O
ATOM   1322  N   PHE   102      37.150  26.280  17.090  1.00  0.00           N
ATOM   1323  HN  PHE   102      37.670  26.260  17.940  1.00  0.00           H
ATOM   1324  CA  PHE   102      37.100  27.620  16.450  1.00  0.00           C
ATOM   1325  HA  PHE   102      37.820  28.220  16.980  1.00  0.00           H
ATOM   1326  CB  PHE   102      37.610  27.660  15.090  1.00  0.00           C
ATOM   1327  HB1 PHE   102      36.940  27.120  14.380  1.00  0.00           H
ATOM   1328  HB2 PHE   102      37.770  28.720  14.810  1.00  0.00           H
ATOM   1329  CG  PHE   102      39.020  27.070  14.930  1.00  0.00           C
ATOM   1330  CD1 PHE   102      39.260  25.850  14.310  1.00  0.00           C
ATOM   1331  HD1 PHE   102      38.360  25.340  13.980  1.00  0.00           H
ATOM   1332  CE1 PHE   102      40.510  25.270  14.230  1.00  0.00           C
ATOM   1333  HE1 PHE   102      40.620  24.310  13.750  1.00  0.00           H
ATOM   1334  CZ  PHE   102      41.550  25.930  14.790  1.00  0.00           C
ATOM   1335  HZ  PHE   102      42.490  25.400  14.780  1.00  0.00           H
ATOM   1336  CD2 PHE   102      40.130  27.800  15.340  1.00  0.00           C
ATOM   1337  HD2 PHE   102      39.970  28.720  15.880  1.00  0.00           H
ATOM   1338  CE2 PHE   102      41.400  27.230  15.320  1.00  0.00           C
ATOM   1339  HE2 PHE   102      42.280  27.790  15.580  1.00  0.00           H
ATOM   1340  C   PHE   102      35.730  28.240  16.550  1.00  0.00           C
ATOM   1341  O   PHE   102      35.290  28.990  15.660  1.00  0.00           O
ATOM   1342  N   ASP   103      34.990  28.010  17.650  1.00  0.00           N
ATOM   1343  HN  ASP   103      35.340  27.330  18.300  1.00  0.00           H
ATOM   1344  CA  ASP   103      33.700  28.580  18.070  1.00  0.00           C
ATOM   1345  HA  ASP   103      33.270  29.050  17.200  1.00  0.00           H
ATOM   1346  CB  ASP   103      32.840  27.440  18.560  1.00  0.00           C
ATOM   1347  HB1 ASP   103      33.310  26.970  19.450  1.00  0.00           H
ATOM   1348  HB2 ASP   103      31.860  27.870  18.860  1.00  0.00           H
ATOM   1349  CG  ASP   103      32.380  26.440  17.540  1.00  0.00           C
ATOM   1350  OD1 ASP   103      32.510  26.550  16.270  1.00  0.00           O
ATOM   1351  OD2 ASP   103      31.790  25.410  17.920  1.00  0.00           O
ATOM   1352  C   ASP   103      33.920  29.720  19.150  1.00  0.00           C
ATOM   1353  O   ASP   103      32.940  30.290  19.620  1.00  0.00           O
ATOM   1354  N   ILE   104      35.170  30.100  19.320  1.00  0.00           N
ATOM   1355  HN  ILE   104      35.880  29.550  18.880  1.00  0.00           H
ATOM   1356  CA  ILE   104      35.720  31.330  19.910  1.00  0.00           C
ATOM   1357  HA  ILE   104      34.980  31.820  20.520  1.00  0.00           H
ATOM   1358  CB  ILE   104      36.980  31.190  20.740  1.00  0.00           C
ATOM   1359  HB  ILE   104      37.560  32.130  20.860  1.00  0.00           H
ATOM   1360  CG2 ILE   104      36.510  30.870  22.240  1.00  0.00           C
ATOM   1361 1HG2 ILE   104      35.820  30.010  22.110  1.00  0.00           H
ATOM   1362 2HG2 ILE   104      37.410  30.580  22.810  1.00  0.00           H
ATOM   1363 3HG2 ILE   104      36.000  31.700  22.770  1.00  0.00           H
ATOM   1364  CG1 ILE   104      37.950  30.100  20.250  1.00  0.00           C
ATOM   1365 1HG1 ILE   104      38.800  30.130  20.960  1.00  0.00           H
ATOM   1366 2HG1 ILE   104      37.530  29.070  20.280  1.00  0.00           H
ATOM   1367  CD  ILE   104      38.630  30.340  18.850  1.00  0.00           C
ATOM   1368  HD1 ILE   104      37.920  30.220  18.000  1.00  0.00           H
ATOM   1369  HD2 ILE   104      39.000  31.380  18.870  1.00  0.00           H
ATOM   1370  HD3 ILE   104      39.470  29.620  18.700  1.00  0.00           H
ATOM   1371  C   ILE   104      35.950  32.310  18.750  1.00  0.00           C
ATOM   1372  O   ILE   104      36.260  31.880  17.620  1.00  0.00           O
ATOM   1373  N   ALA   105      35.810  33.650  18.940  1.00  0.00           N
ATOM   1374  HN  ALA   105      35.500  33.990  19.830  1.00  0.00           H
ATOM   1375  CA  ALA   105      36.110  34.540  17.890  1.00  0.00           C
ATOM   1376  HA  ALA   105      36.860  34.140  17.220  1.00  0.00           H
ATOM   1377  CB  ALA   105      34.890  35.030  17.040  1.00  0.00           C
ATOM   1378  HB1 ALA   105      34.190  35.620  17.670  1.00  0.00           H
ATOM   1379  HB2 ALA   105      35.260  35.680  16.220  1.00  0.00           H
ATOM   1380  HB3 ALA   105      34.390  34.140  16.610  1.00  0.00           H
ATOM   1381  C   ALA   105      36.760  35.730  18.490  1.00  0.00           C
ATOM   1382  O   ALA   105      36.760  35.930  19.710  1.00  0.00           O
ATOM   1383  N   VAL   106      37.440  36.500  17.610  1.00  0.00           N
ATOM   1384  HN  VAL   106      37.410  36.200  16.670  1.00  0.00           H
ATOM   1385  CA  VAL   106      38.270  37.650  18.070  1.00  0.00           C
ATOM   1386  HA  VAL   106      38.010  37.830  19.100  1.00  0.00           H
ATOM   1387  CB  VAL   106      39.760  37.480  17.850  1.00  0.00           C
ATOM   1388  HB  VAL   106      39.850  37.210  16.780  1.00  0.00           H
ATOM   1389  CG1 VAL   106      40.620  38.690  18.220  1.00  0.00           C
ATOM   1390 1HG1 VAL   106      41.620  38.340  17.910  1.00  0.00           H
ATOM   1391 2HG1 VAL   106      40.400  39.530  17.520  1.00  0.00           H
ATOM   1392 3HG1 VAL   106      40.560  39.150  19.230  1.00  0.00           H
ATOM   1393  CG2 VAL   106      40.150  36.290  18.730  1.00  0.00           C
ATOM   1394 1HG2 VAL   106      39.960  36.490  19.800  1.00  0.00           H
ATOM   1395 2HG2 VAL   106      39.630  35.370  18.360  1.00  0.00           H
ATOM   1396 3HG2 VAL   106      41.250  36.040  18.720  1.00  0.00           H
ATOM   1397  C   VAL   106      37.640  38.910  17.370  1.00  0.00           C
ATOM   1398  O   VAL   106      37.280  38.830  16.220  1.00  0.00           O
ATOM   1399  N   LEU   107      37.500  40.010  18.120  1.00  0.00           N
ATOM   1400  HN  LEU   107      37.640  39.950  19.110  1.00  0.00           H
ATOM   1401  CA  LEU   107      36.970  41.320  17.620  1.00  0.00           C
ATOM   1402  HA  LEU   107      36.610  41.230  16.600  1.00  0.00           H
ATOM   1403  CB  LEU   107      35.910  41.860  18.620  1.00  0.00           C
ATOM   1404  HB1 LEU   107      36.300  42.180  19.610  1.00  0.00           H
ATOM   1405  HB2 LEU   107      35.380  42.790  18.300  1.00  0.00           H
ATOM   1406  CG  LEU   107      34.790  40.910  18.990  1.00  0.00           C
ATOM   1407  HG  LEU   107      35.280  40.130  19.610  1.00  0.00           H
ATOM   1408  CD1 LEU   107      33.690  41.670  19.710  1.00  0.00           C
ATOM   1409 1HD1 LEU   107      32.810  41.060  20.030  1.00  0.00           H
ATOM   1410 2HD1 LEU   107      34.190  42.170  20.570  1.00  0.00           H
ATOM   1411 3HD1 LEU   107      33.240  42.480  19.090  1.00  0.00           H
ATOM   1412  CD2 LEU   107      34.180  40.200  17.790  1.00  0.00           C
ATOM   1413 1HD2 LEU   107      33.280  39.680  18.170  1.00  0.00           H
ATOM   1414 2HD2 LEU   107      33.770  40.920  17.060  1.00  0.00           H
ATOM   1415 3HD2 LEU   107      34.850  39.460  17.300  1.00  0.00           H
ATOM   1416  C   LEU   107      38.160  42.300  17.660  1.00  0.00           C
ATOM   1417  O   LEU   107      38.840  42.440  18.680  1.00  0.00           O
ATOM   1418  N   ARG   108      38.450  43.000  16.530  1.00  0.00           N
ATOM   1419  HN  ARG   108      38.040  42.790  15.650  1.00  0.00           H
ATOM   1420  CA  ARG   108      39.320  44.170  16.500  1.00  0.00           C
ATOM   1421  HA  ARG   108      39.960  44.210  17.360  1.00  0.00           H
ATOM   1422  CB  ARG   108      40.190  44.340  15.220  1.00  0.00           C
ATOM   1423  HB1 ARG   108      40.950  43.540  15.000  1.00  0.00           H
ATOM   1424  HB2 ARG   108      39.460  44.380  14.380  1.00  0.00           H
ATOM   1425  CG  ARG   108      41.140  45.600  15.220  1.00  0.00           C
ATOM   1426  HG1 ARG   108      40.470  46.450  14.960  1.00  0.00           H
ATOM   1427  HG2 ARG   108      41.560  45.750  16.250  1.00  0.00           H
ATOM   1428  CD  ARG   108      42.270  45.470  14.210  1.00  0.00           C
ATOM   1429  HD1 ARG   108      42.900  44.560  14.340  1.00  0.00           H
ATOM   1430  HD2 ARG   108      41.910  45.290  13.180  1.00  0.00           H
ATOM   1431  NE  ARG   108      42.940  46.860  14.290  1.00  0.00           N
ATOM   1432  HE  ARG   108      42.290  47.610  14.380  1.00  0.00           H
ATOM   1433  CZ  ARG   108      44.260  47.050  14.450  1.00  0.00           C
ATOM   1434  NH1 ARG   108      45.120  46.070  14.700  1.00  0.00           N
ATOM   1435 1HH1 ARG   108      44.920  45.100  14.720  1.00  0.00           H
ATOM   1436 2HH1 ARG   108      46.080  46.290  14.850  1.00  0.00           H
ATOM   1437  NH2 ARG   108      44.720  48.210  14.830  1.00  0.00           N
ATOM   1438 1HH2 ARG   108      44.080  48.970  14.950  1.00  0.00           H
ATOM   1439 2HH2 ARG   108      45.640  48.230  15.230  1.00  0.00           H
ATOM   1440  C   ARG   108      38.450  45.410  16.580  1.00  0.00           C
ATOM   1441  O   ARG   108      37.690  45.560  15.650  1.00  0.00           O
ATOM   1442  N   LEU   109      38.520  46.240  17.590  1.00  0.00           N
ATOM   1443  HN  LEU   109      39.190  46.000  18.290  1.00  0.00           H
ATOM   1444  CA  LEU   109      37.890  47.570  17.800  1.00  0.00           C
ATOM   1445  HA  LEU   109      36.820  47.450  17.640  1.00  0.00           H
ATOM   1446  CB  LEU   109      37.940  47.960  19.270  1.00  0.00           C
ATOM   1447  HB1 LEU   109      38.820  48.580  19.530  1.00  0.00           H
ATOM   1448  HB2 LEU   109      37.110  48.680  19.430  1.00  0.00           H
ATOM   1449  CG  LEU   109      37.800  46.860  20.280  1.00  0.00           C
ATOM   1450  HG  LEU   109      38.600  46.120  20.040  1.00  0.00           H
ATOM   1451  CD1 LEU   109      37.880  47.510  21.690  1.00  0.00           C
ATOM   1452 1HD1 LEU   109      38.660  48.310  21.680  1.00  0.00           H
ATOM   1453 2HD1 LEU   109      36.910  47.970  21.950  1.00  0.00           H
ATOM   1454 3HD1 LEU   109      38.050  46.790  22.520  1.00  0.00           H
ATOM   1455  CD2 LEU   109      36.340  46.250  20.100  1.00  0.00           C
ATOM   1456 1HD2 LEU   109      36.280  45.710  19.130  1.00  0.00           H
ATOM   1457 2HD2 LEU   109      36.150  45.560  20.950  1.00  0.00           H
ATOM   1458 3HD2 LEU   109      35.660  47.120  20.020  1.00  0.00           H
ATOM   1459  C   LEU   109      38.370  48.690  16.970  1.00  0.00           C
ATOM   1460  O   LEU   109      39.560  48.860  16.710  1.00  0.00           O
ATOM   1461  N   LYS   110      37.430  49.550  16.520  1.00  0.00           N
ATOM   1462  HN  LYS   110      36.530  49.290  16.840  1.00  0.00           H
ATOM   1463  CA  LYS   110      37.770  50.740  15.770  1.00  0.00           C
ATOM   1464  HA  LYS   110      38.060  50.490  14.770  1.00  0.00           H
ATOM   1465  CB  LYS   110      36.510  51.580  15.520  1.00  0.00           C
ATOM   1466  HB1 LYS   110      36.190  51.840  16.560  1.00  0.00           H
ATOM   1467  HB2 LYS   110      36.720  52.570  15.060  1.00  0.00           H
ATOM   1468  CG  LYS   110      35.470  50.930  14.650  1.00  0.00           C
ATOM   1469  HG1 LYS   110      35.780  50.760  13.600  1.00  0.00           H
ATOM   1470  HG2 LYS   110      35.160  49.960  15.070  1.00  0.00           H
ATOM   1471  CD  LYS   110      34.170  51.750  14.610  1.00  0.00           C
ATOM   1472  HD1 LYS   110      33.990  52.130  15.630  1.00  0.00           H
ATOM   1473  HD2 LYS   110      34.350  52.670  14.000  1.00  0.00           H
ATOM   1474  CE  LYS   110      33.020  51.040  13.870  1.00  0.00           C
ATOM   1475  HE1 LYS   110      33.250  50.780  12.830  1.00  0.00           H
ATOM   1476  HE2 LYS   110      32.830  50.060  14.340  1.00  0.00           H
ATOM   1477  NZ  LYS   110      31.860  51.910  14.010  1.00  0.00           N
ATOM   1478  HZ1 LYS   110      31.220  51.810  13.190  1.00  0.00           H
ATOM   1479  HZ2 LYS   110      31.270  51.930  14.880  1.00  0.00           H
ATOM   1480  HZ3 LYS   110      32.170  52.910  13.930  1.00  0.00           H
ATOM   1481  C   LYS   110      38.840  51.630  16.340  1.00  0.00           C
ATOM   1482  O   LYS   110      39.880  51.950  15.710  1.00  0.00           O
ATOM   1483  N   THR   111      38.690  51.980  17.630  1.00  0.00           N
ATOM   1484  HN  THR   111      37.870  51.710  18.130  1.00  0.00           H
ATOM   1485  CA  THR   111      39.640  52.820  18.320  1.00  0.00           C
ATOM   1486  HA  THR   111      40.400  53.230  17.670  1.00  0.00           H
ATOM   1487  CB  THR   111      38.930  54.090  18.860  1.00  0.00           C
ATOM   1488  HB  THR   111      39.750  54.760  19.190  1.00  0.00           H
ATOM   1489  OG1 THR   111      37.970  53.830  19.900  1.00  0.00           O
ATOM   1490  HG1 THR   111      38.350  54.260  20.670  1.00  0.00           H
ATOM   1491  CG2 THR   111      38.160  54.890  17.730  1.00  0.00           C
ATOM   1492 1HG2 THR   111      37.160  54.420  17.570  1.00  0.00           H
ATOM   1493 2HG2 THR   111      38.010  55.970  17.930  1.00  0.00           H
ATOM   1494 3HG2 THR   111      38.750  54.950  16.790  1.00  0.00           H
ATOM   1495  C   THR   111      40.220  52.090  19.500  1.00  0.00           C
ATOM   1496  O   THR   111      39.500  51.250  20.070  1.00  0.00           O
ATOM   1497  N   PRO   112      41.510  52.250  19.790  1.00  0.00           N
ATOM   1498  CD  PRO   112      42.420  53.240  19.230  1.00  0.00           C
ATOM   1499  HD1 PRO   112      41.910  54.220  19.290  1.00  0.00           H
ATOM   1500  HD2 PRO   112      42.740  52.980  18.190  1.00  0.00           H
ATOM   1501  CA  PRO   112      42.120  51.520  20.910  1.00  0.00           C
ATOM   1502  HA  PRO   112      41.990  50.460  20.800  1.00  0.00           H
ATOM   1503  CB  PRO   112      43.580  51.950  20.780  1.00  0.00           C
ATOM   1504  HB1 PRO   112      44.250  51.960  21.670  1.00  0.00           H
ATOM   1505  HB2 PRO   112      44.140  51.260  20.120  1.00  0.00           H
ATOM   1506  CG  PRO   112      43.600  53.310  20.220  1.00  0.00           C
ATOM   1507  HG1 PRO   112      43.290  54.200  20.820  1.00  0.00           H
ATOM   1508  HG2 PRO   112      44.600  53.480  19.770  1.00  0.00           H
ATOM   1509  C   PRO   112      41.580  51.850  22.230  1.00  0.00           C
ATOM   1510  O   PRO   112      41.380  53.040  22.530  1.00  0.00           O
ATOM   1511  N   ILE   113      41.260  50.890  23.140  1.00  0.00           N
ATOM   1512  HN  ILE   113      41.410  49.910  23.020  1.00  0.00           H
ATOM   1513  CA  ILE   113      40.780  51.230  24.500  1.00  0.00           C
ATOM   1514  HA  ILE   113      40.080  52.040  24.360  1.00  0.00           H
ATOM   1515  CB  ILE   113      40.410  49.990  25.360  1.00  0.00           C
ATOM   1516  HB  ILE   113      41.280  49.340  25.600  1.00  0.00           H
ATOM   1517  CG2 ILE   113      39.740  50.470  26.670  1.00  0.00           C
ATOM   1518 1HG2 ILE   113      39.200  49.670  27.200  1.00  0.00           H
ATOM   1519 2HG2 ILE   113      40.470  50.970  27.340  1.00  0.00           H
ATOM   1520 3HG2 ILE   113      38.870  51.150  26.490  1.00  0.00           H
ATOM   1521  CG1 ILE   113      39.490  49.050  24.560  1.00  0.00           C
ATOM   1522 1HG1 ILE   113      38.550  49.600  24.340  1.00  0.00           H
ATOM   1523 2HG1 ILE   113      39.810  48.860  23.510  1.00  0.00           H
ATOM   1524  CD  ILE   113      39.410  47.700  25.180  1.00  0.00           C
ATOM   1525  HD1 ILE   113      38.810  47.760  26.120  1.00  0.00           H
ATOM   1526  HD2 ILE   113      38.940  47.020  24.430  1.00  0.00           H
ATOM   1527  HD3 ILE   113      40.450  47.340  25.290  1.00  0.00           H
ATOM   1528  C   ILE   113      42.110  51.740  25.200  1.00  0.00           C
ATOM   1529  O   ILE   113      43.080  50.930  25.280  1.00  0.00           O
ATOM   1530  N   THR   114      42.130  53.050  25.650  1.00  0.00           N
ATOM   1531  HN  THR   114      41.320  53.630  25.570  1.00  0.00           H
ATOM   1532  CA  THR   114      43.330  53.680  26.220  1.00  0.00           C
ATOM   1533  HA  THR   114      43.990  52.910  26.610  1.00  0.00           H
ATOM   1534  CB  THR   114      44.210  54.440  25.230  1.00  0.00           C
ATOM   1535  HB  THR   114      44.920  55.080  25.790  1.00  0.00           H
ATOM   1536  OG1 THR   114      43.400  55.170  24.320  1.00  0.00           O
ATOM   1537  HG1 THR   114      42.730  54.550  24.020  1.00  0.00           H
ATOM   1538  CG2 THR   114      45.030  53.510  24.380  1.00  0.00           C
ATOM   1539 1HG2 THR   114      45.700  52.970  25.080  1.00  0.00           H
ATOM   1540 2HG2 THR   114      44.380  52.830  23.770  1.00  0.00           H
ATOM   1541 3HG2 THR   114      45.660  54.080  23.660  1.00  0.00           H
ATOM   1542  C   THR   114      43.010  54.570  27.310  1.00  0.00           C
ATOM   1543  O   THR   114      42.100  55.360  27.230  1.00  0.00           O
ATOM   1544  N   PHE   115      43.820  54.560  28.410  1.00  0.00           N
ATOM   1545  HN  PHE   115      44.540  53.870  28.510  1.00  0.00           H
ATOM   1546  CA  PHE   115      43.760  55.510  29.520  1.00  0.00           C
ATOM   1547  HA  PHE   115      44.490  55.230  30.260  1.00  0.00           H
ATOM   1548  CB  PHE   115      44.150  56.970  29.130  1.00  0.00           C
ATOM   1549  HB1 PHE   115      43.540  57.290  28.270  1.00  0.00           H
ATOM   1550  HB2 PHE   115      43.930  57.690  29.960  1.00  0.00           H
ATOM   1551  CG  PHE   115      45.600  57.200  28.860  1.00  0.00           C
ATOM   1552  CD1 PHE   115      46.480  57.340  29.860  1.00  0.00           C
ATOM   1553  HD1 PHE   115      46.230  56.980  30.850  1.00  0.00           H
ATOM   1554  CE1 PHE   115      47.860  57.520  29.580  1.00  0.00           C
ATOM   1555  HE1 PHE   115      48.550  57.580  30.420  1.00  0.00           H
ATOM   1556  CZ  PHE   115      48.290  57.810  28.300  1.00  0.00           C
ATOM   1557  HZ  PHE   115      49.260  58.220  28.090  1.00  0.00           H
ATOM   1558  CD2 PHE   115      45.950  57.490  27.530  1.00  0.00           C
ATOM   1559  HD2 PHE   115      45.190  57.480  26.750  1.00  0.00           H
ATOM   1560  CE2 PHE   115      47.330  57.790  27.300  1.00  0.00           C
ATOM   1561  HE2 PHE   115      47.660  58.150  26.350  1.00  0.00           H
ATOM   1562  C   PHE   115      42.390  55.400  30.260  1.00  0.00           C
ATOM   1563  O   PHE   115      41.890  56.450  30.710  1.00  0.00           O
ATOM   1564  N   ARG   116      41.850  54.190  30.480  1.00  0.00           N
ATOM   1565  HN  ARG   116      42.490  53.450  30.260  1.00  0.00           H
ATOM   1566  CA  ARG   116      40.670  53.900  31.330  1.00  0.00           C
ATOM   1567  HA  ARG   116      40.150  54.810  31.580  1.00  0.00           H
ATOM   1568  CB  ARG   116      39.740  52.910  30.630  1.00  0.00           C
ATOM   1569  HB1 ARG   116      40.070  51.850  30.590  1.00  0.00           H
ATOM   1570  HB2 ARG   116      38.750  52.900  31.140  1.00  0.00           H
ATOM   1571  CG  ARG   116      39.520  53.370  29.130  1.00  0.00           C
ATOM   1572  HG1 ARG   116      40.450  53.140  28.550  1.00  0.00           H
ATOM   1573  HG2 ARG   116      38.800  52.690  28.600  1.00  0.00           H
ATOM   1574  CD  ARG   116      38.920  54.750  29.010  1.00  0.00           C
ATOM   1575  HD1 ARG   116      39.640  55.500  29.410  1.00  0.00           H
ATOM   1576  HD2 ARG   116      38.740  54.930  27.920  1.00  0.00           H
ATOM   1577  NE  ARG   116      37.650  54.910  29.810  1.00  0.00           N
ATOM   1578  HE  ARG   116      37.050  54.160  30.100  1.00  0.00           H
ATOM   1579  CZ  ARG   116      37.110  56.090  30.160  1.00  0.00           C
ATOM   1580  NH1 ARG   116      37.670  57.170  29.780  1.00  0.00           N
ATOM   1581 1HH1 ARG   116      38.460  57.180  29.160  1.00  0.00           H
ATOM   1582 2HH1 ARG   116      37.220  57.950  30.230  1.00  0.00           H
ATOM   1583  NH2 ARG   116      36.000  56.110  30.830  1.00  0.00           N
ATOM   1584 1HH2 ARG   116      35.400  55.320  30.690  1.00  0.00           H
ATOM   1585 2HH2 ARG   116      35.480  56.950  30.670  1.00  0.00           H
ATOM   1586  C   ARG   116      41.190  53.200  32.610  1.00  0.00           C
ATOM   1587  O   ARG   116      41.890  52.210  32.680  1.00  0.00           O
ATOM   1588  N   MET   117      41.000  53.810  33.770  1.00  0.00           N
ATOM   1589  HN  MET   117      40.470  54.660  33.700  1.00  0.00           H
ATOM   1590  CA  MET   117      41.440  53.420  35.100  1.00  0.00           C
ATOM   1591  HA  MET   117      42.440  53.060  34.990  1.00  0.00           H
ATOM   1592  CB  MET   117      41.480  54.550  36.150  1.00  0.00           C
ATOM   1593  HB1 MET   117      42.160  55.280  35.660  1.00  0.00           H
ATOM   1594  HB2 MET   117      40.430  54.870  36.170  1.00  0.00           H
ATOM   1595  CG  MET   117      42.110  54.310  37.570  1.00  0.00           C
ATOM   1596  HG1 MET   117      41.780  55.130  38.250  1.00  0.00           H
ATOM   1597  HG2 MET   117      41.730  53.350  37.980  1.00  0.00           H
ATOM   1598  SD  MET   117      43.830  54.420  37.550  1.00  0.00           S
ATOM   1599  CE  MET   117      44.030  54.100  39.310  1.00  0.00           C
ATOM   1600  HE1 MET   117      43.360  54.680  39.970  1.00  0.00           H
ATOM   1601  HE2 MET   117      43.680  53.080  39.550  1.00  0.00           H
ATOM   1602  HE3 MET   117      45.120  54.170  39.520  1.00  0.00           H
ATOM   1603  C   MET   117      40.630  52.220  35.570  1.00  0.00           C
ATOM   1604  O   MET   117      39.470  52.040  35.300  1.00  0.00           O
ATOM   1605  N   ASN   118      41.370  51.240  36.170  1.00  0.00           N
ATOM   1606  HN  ASN   118      42.340  51.420  36.320  1.00  0.00           H
ATOM   1607  CA  ASN   118      40.840  49.980  36.690  1.00  0.00           C
ATOM   1608  HA  ASN   118      41.700  49.520  37.150  1.00  0.00           H
ATOM   1609  CB  ASN   118      39.710  50.090  37.700  1.00  0.00           C
ATOM   1610  HB1 ASN   118      38.750  50.530  37.360  1.00  0.00           H
ATOM   1611  HB2 ASN   118      39.450  49.040  37.970  1.00  0.00           H
ATOM   1612  CG  ASN   118      40.230  50.930  38.880  1.00  0.00           C
ATOM   1613  OD1 ASN   118      39.750  52.000  39.070  1.00  0.00           O
ATOM   1614  ND2 ASN   118      41.300  50.560  39.480  1.00  0.00           N
ATOM   1615 1HD2 ASN   118      41.950  49.800  39.390  1.00  0.00           H
ATOM   1616 2HD2 ASN   118      41.700  51.060  40.250  1.00  0.00           H
ATOM   1617  C   ASN   118      40.560  49.090  35.520  1.00  0.00           C
ATOM   1618  O   ASN   118      39.920  48.070  35.680  1.00  0.00           O
ATOM   1619  N   VAL   119      41.210  49.340  34.360  1.00  0.00           N
ATOM   1620  HN  VAL   119      41.770  50.150  34.280  1.00  0.00           H
ATOM   1621  CA  VAL   119      40.980  48.450  33.210  1.00  0.00           C
ATOM   1622  HA  VAL   119      40.250  47.690  33.420  1.00  0.00           H
ATOM   1623  CB  VAL   119      40.490  49.130  31.920  1.00  0.00           C
ATOM   1624  HB  VAL   119      41.010  50.010  31.490  1.00  0.00           H
ATOM   1625  CG1 VAL   119      40.430  48.280  30.600  1.00  0.00           C
ATOM   1626 1HG1 VAL   119      39.850  47.350  30.820  1.00  0.00           H
ATOM   1627 2HG1 VAL   119      39.850  48.760  29.790  1.00  0.00           H
ATOM   1628 3HG1 VAL   119      41.470  48.050  30.290  1.00  0.00           H
ATOM   1629  CG2 VAL   119      39.030  49.480  32.200  1.00  0.00           C
ATOM   1630 1HG2 VAL   119      38.960  50.340  32.900  1.00  0.00           H
ATOM   1631 2HG2 VAL   119      38.530  49.810  31.260  1.00  0.00           H
ATOM   1632 3HG2 VAL   119      38.570  48.550  32.620  1.00  0.00           H
ATOM   1633  C   VAL   119      42.240  47.650  32.880  1.00  0.00           C
ATOM   1634  O   VAL   119      43.340  48.140  33.040  1.00  0.00           O
ATOM   1635  N   ALA   120      42.240  46.420  32.370  1.00  0.00           N
ATOM   1636  HN  ALA   120      41.390  45.920  32.190  1.00  0.00           H
ATOM   1637  CA  ALA   120      43.470  45.590  32.320  1.00  0.00           C
ATOM   1638  HA  ALA   120      44.270  46.270  32.080  1.00  0.00           H
ATOM   1639  CB  ALA   120      43.780  44.930  33.730  1.00  0.00           C
ATOM   1640  HB1 ALA   120      43.720  45.530  34.660  1.00  0.00           H
ATOM   1641  HB2 ALA   120      43.120  44.050  33.920  1.00  0.00           H
ATOM   1642  HB3 ALA   120      44.780  44.440  33.760  1.00  0.00           H
ATOM   1643  C   ALA   120      43.480  44.450  31.290  1.00  0.00           C
ATOM   1644  O   ALA   120      42.390  44.070  30.830  1.00  0.00           O
ATOM   1645  N   PRO   121      44.610  43.910  30.860  1.00  0.00           N
ATOM   1646  CD  PRO   121      45.950  44.530  31.050  1.00  0.00           C
ATOM   1647  HD1 PRO   121      46.290  44.420  32.110  1.00  0.00           H
ATOM   1648  HD2 PRO   121      45.850  45.620  30.830  1.00  0.00           H
ATOM   1649  CA  PRO   121      44.550  42.920  29.760  1.00  0.00           C
ATOM   1650  HA  PRO   121      43.640  43.020  29.190  1.00  0.00           H
ATOM   1651  CB  PRO   121      45.780  43.310  28.940  1.00  0.00           C
ATOM   1652  HB1 PRO   121      46.180  42.590  28.210  1.00  0.00           H
ATOM   1653  HB2 PRO   121      45.540  44.120  28.220  1.00  0.00           H
ATOM   1654  CG  PRO   121      46.810  43.940  29.920  1.00  0.00           C
ATOM   1655  HG1 PRO   121      47.360  43.030  30.270  1.00  0.00           H
ATOM   1656  HG2 PRO   121      47.530  44.600  29.380  1.00  0.00           H
ATOM   1657  C   PRO   121      44.840  41.640  30.410  1.00  0.00           C
ATOM   1658  O   PRO   121      45.710  41.520  31.270  1.00  0.00           O
ATOM   1659  N   ALA   122      44.060  40.590  30.070  1.00  0.00           N
ATOM   1660  HN  ALA   122      43.250  40.720  29.480  1.00  0.00           H
ATOM   1661  CA  ALA   122      44.300  39.250  30.500  1.00  0.00           C
ATOM   1662  HA  ALA   122      44.690  39.340  31.500  1.00  0.00           H
ATOM   1663  CB  ALA   122      43.000  38.380  30.610  1.00  0.00           C
ATOM   1664  HB1 ALA   122      42.900  37.740  29.700  1.00  0.00           H
ATOM   1665  HB2 ALA   122      43.080  37.710  31.490  1.00  0.00           H
ATOM   1666  HB3 ALA   122      42.140  39.080  30.660  1.00  0.00           H
ATOM   1667  C   ALA   122      45.330  38.540  29.640  1.00  0.00           C
ATOM   1668  O   ALA   122      45.470  38.810  28.450  1.00  0.00           O
ATOM   1669  N   CYS   123      46.120  37.650  30.300  1.00  0.00           N
ATOM   1670  HN  CYS   123      45.880  37.520  31.260  1.00  0.00           H
ATOM   1671  CA  CYS   123      47.340  36.860  29.940  1.00  0.00           C
ATOM   1672  HA  CYS   123      47.860  37.300  29.090  1.00  0.00           H
ATOM   1673  CB  CYS   123      48.440  36.810  31.110  1.00  0.00           C
ATOM   1674  HB1 CYS   123      47.870  36.480  32.010  1.00  0.00           H
ATOM   1675  HB2 CYS   123      49.300  36.140  30.880  1.00  0.00           H
ATOM   1676  SG  CYS   123      48.960  38.540  31.450  1.00  0.00           S
ATOM   1677  HG1 CYS   123      47.800  38.900  31.980  1.00  0.00           H
ATOM   1678  C   CYS   123      46.990  35.380  29.640  1.00  0.00           C
ATOM   1679  O   CYS   123      46.420  34.720  30.460  1.00  0.00           O
ATOM   1680  N   LEU   124      47.260  34.990  28.450  1.00  0.00           N
ATOM   1681  HN  LEU   124      47.660  35.630  27.800  1.00  0.00           H
ATOM   1682  CA  LEU   124      47.040  33.670  27.970  1.00  0.00           C
ATOM   1683  HA  LEU   124      46.130  33.320  28.420  1.00  0.00           H
ATOM   1684  CB  LEU   124      46.870  33.560  26.410  1.00  0.00           C
ATOM   1685  HB1 LEU   124      47.830  33.690  25.890  1.00  0.00           H
ATOM   1686  HB2 LEU   124      46.550  32.520  26.200  1.00  0.00           H
ATOM   1687  CG  LEU   124      45.880  34.500  25.820  1.00  0.00           C
ATOM   1688  HG  LEU   124      45.960  35.540  26.220  1.00  0.00           H
ATOM   1689  CD1 LEU   124      46.060  34.500  24.290  1.00  0.00           C
ATOM   1690 1HD1 LEU   124      45.160  34.920  23.780  1.00  0.00           H
ATOM   1691 2HD1 LEU   124      46.930  35.110  23.990  1.00  0.00           H
ATOM   1692 3HD1 LEU   124      46.250  33.520  23.790  1.00  0.00           H
ATOM   1693  CD2 LEU   124      44.450  34.050  26.250  1.00  0.00           C
ATOM   1694 1HD2 LEU   124      44.340  34.460  27.270  1.00  0.00           H
ATOM   1695 2HD2 LEU   124      43.790  34.540  25.510  1.00  0.00           H
ATOM   1696 3HD2 LEU   124      44.360  32.950  26.130  1.00  0.00           H
ATOM   1697  C   LEU   124      48.180  32.850  28.510  1.00  0.00           C
ATOM   1698  O   LEU   124      49.330  33.350  28.610  1.00  0.00           O
ATOM   1699  N   PRO   125      47.990  31.600  28.790  1.00  0.00           N
ATOM   1700  CD  PRO   125      46.720  30.970  29.100  1.00  0.00           C
ATOM   1701  HD1 PRO   125      45.960  31.230  28.310  1.00  0.00           H
ATOM   1702  HD2 PRO   125      46.410  31.510  30.010  1.00  0.00           H
ATOM   1703  CA  PRO   125      49.100  30.710  29.160  1.00  0.00           C
ATOM   1704  HA  PRO   125      49.740  31.210  29.880  1.00  0.00           H
ATOM   1705  CB  PRO   125      48.480  29.520  29.930  1.00  0.00           C
ATOM   1706  HB1 PRO   125      48.820  28.470  29.830  1.00  0.00           H
ATOM   1707  HB2 PRO   125      48.460  29.660  31.030  1.00  0.00           H
ATOM   1708  CG  PRO   125      47.020  29.530  29.480  1.00  0.00           C
ATOM   1709  HG1 PRO   125      46.840  28.890  28.590  1.00  0.00           H
ATOM   1710  HG2 PRO   125      46.260  29.160  30.210  1.00  0.00           H
ATOM   1711  C   PRO   125      49.800  30.110  27.950  1.00  0.00           C
ATOM   1712  O   PRO   125      49.180  30.150  26.910  1.00  0.00           O
ATOM   1713  N   GLU   126      50.980  29.520  28.170  1.00  0.00           N
ATOM   1714  HN  GLU   126      51.490  29.610  29.020  1.00  0.00           H
ATOM   1715  CA  GLU   126      51.520  28.540  27.220  1.00  0.00           C
ATOM   1716  HA  GLU   126      51.200  28.830  26.220  1.00  0.00           H
ATOM   1717  CB  GLU   126      52.970  28.310  27.560  1.00  0.00           C
ATOM   1718  HB1 GLU   126      53.060  28.090  28.650  1.00  0.00           H
ATOM   1719  HB2 GLU   126      53.340  27.440  26.970  1.00  0.00           H
ATOM   1720  CG  GLU   126      53.900  29.540  27.380  1.00  0.00           C
ATOM   1721  HG1 GLU   126      54.150  29.510  26.290  1.00  0.00           H
ATOM   1722  HG2 GLU   126      53.360  30.500  27.540  1.00  0.00           H
ATOM   1723  CD  GLU   126      55.120  29.670  28.340  1.00  0.00           C
ATOM   1724  OE1 GLU   126      56.300  29.620  27.860  1.00  0.00           O
ATOM   1725  OE2 GLU   126      54.940  29.990  29.550  1.00  0.00           O
ATOM   1726  C   GLU   126      50.780  27.160  27.450  1.00  0.00           C
ATOM   1727  O   GLU   126      50.470  26.780  28.580  1.00  0.00           O
ATOM   1728  N   ARG   127      50.630  26.400  26.310  1.00  0.00           N
ATOM   1729  HN  ARG   127      51.010  26.690  25.430  1.00  0.00           H
ATOM   1730  CA  ARG   127      49.840  25.150  26.270  1.00  0.00           C
ATOM   1731  HA  ARG   127      48.800  25.430  26.220  1.00  0.00           H
ATOM   1732  CB  ARG   127      50.160  24.480  24.880  1.00  0.00           C
ATOM   1733  HB1 ARG   127      50.000  25.160  24.020  1.00  0.00           H
ATOM   1734  HB2 ARG   127      51.220  24.170  24.890  1.00  0.00           H
ATOM   1735  CG  ARG   127      49.260  23.370  24.350  1.00  0.00           C
ATOM   1736  HG1 ARG   127      49.290  22.550  25.100  1.00  0.00           H
ATOM   1737  HG2 ARG   127      48.170  23.590  24.350  1.00  0.00           H
ATOM   1738  CD  ARG   127      49.680  22.810  23.010  1.00  0.00           C
ATOM   1739  HD1 ARG   127      48.790  22.270  22.630  1.00  0.00           H
ATOM   1740  HD2 ARG   127      50.030  23.500  22.210  1.00  0.00           H
ATOM   1741  NE  ARG   127      50.810  21.820  23.370  1.00  0.00           N
ATOM   1742  HE  ARG   127      51.030  21.560  24.310  1.00  0.00           H
ATOM   1743  CZ  ARG   127      51.720  21.480  22.500  1.00  0.00           C
ATOM   1744  NH1 ARG   127      51.520  21.570  21.150  1.00  0.00           N
ATOM   1745 1HH1 ARG   127      50.610  21.690  20.770  1.00  0.00           H
ATOM   1746 2HH1 ARG   127      52.260  21.300  20.540  1.00  0.00           H
ATOM   1747  NH2 ARG   127      52.860  21.040  22.850  1.00  0.00           N
ATOM   1748 1HH2 ARG   127      53.080  21.110  23.830  1.00  0.00           H
ATOM   1749 2HH2 ARG   127      53.550  21.140  22.150  1.00  0.00           H
ATOM   1750  C   ARG   127      50.020  24.110  27.390  1.00  0.00           C
ATOM   1751  O   ARG   127      49.260  24.080  28.300  1.00  0.00           O
ATOM   1752  N   ASP   128      51.110  23.340  27.480  1.00  0.00           N
ATOM   1753  HN  ASP   128      51.900  23.560  26.910  1.00  0.00           H
ATOM   1754  CA  ASP   128      51.360  22.280  28.390  1.00  0.00           C
ATOM   1755  HA  ASP   128      50.490  21.650  28.350  1.00  0.00           H
ATOM   1756  CB  ASP   128      52.690  21.610  27.810  1.00  0.00           C
ATOM   1757  HB1 ASP   128      53.620  22.210  27.930  1.00  0.00           H
ATOM   1758  HB2 ASP   128      52.870  20.670  28.380  1.00  0.00           H
ATOM   1759  CG  ASP   128      52.460  21.240  26.370  1.00  0.00           C
ATOM   1760  OD1 ASP   128      53.430  21.490  25.570  1.00  0.00           O
ATOM   1761  OD2 ASP   128      51.430  20.730  25.940  1.00  0.00           O
ATOM   1762  C   ASP   128      51.560  22.720  29.870  1.00  0.00           C
ATOM   1763  O   ASP   128      51.390  21.930  30.820  1.00  0.00           O
ATOM   1764  N   TRP   129      52.030  23.950  30.090  1.00  0.00           N
ATOM   1765  HN  TRP   129      52.410  24.500  29.340  1.00  0.00           H
ATOM   1766  CA  TRP   129      52.210  24.550  31.360  1.00  0.00           C
ATOM   1767  HA  TRP   129      52.830  23.800  31.840  1.00  0.00           H
ATOM   1768  CB  TRP   129      52.760  26.030  31.280  1.00  0.00           C
ATOM   1769  HB1 TRP   129      53.620  25.960  30.560  1.00  0.00           H
ATOM   1770  HB2 TRP   129      52.090  26.690  30.700  1.00  0.00           H
ATOM   1771  CG  TRP   129      53.240  26.610  32.500  1.00  0.00           C
ATOM   1772  CD1 TRP   129      54.240  26.150  33.330  1.00  0.00           C
ATOM   1773  HD1 TRP   129      54.890  25.300  33.180  1.00  0.00           H
ATOM   1774  NE1 TRP   129      54.370  26.970  34.410  1.00  0.00           N
ATOM   1775  HE1 TRP   129      54.930  26.830  35.190  1.00  0.00           H
ATOM   1776  CE2 TRP   129      53.280  27.820  34.410  1.00  0.00           C
ATOM   1777  CD2 TRP   129      52.570  27.630  33.180  1.00  0.00           C
ATOM   1778  CE3 TRP   129      51.390  28.320  32.980  1.00  0.00           C
ATOM   1779  HE3 TRP   129      50.830  28.050  32.100  1.00  0.00           H
ATOM   1780  CZ3 TRP   129      50.970  29.250  33.910  1.00  0.00           C
ATOM   1781  HZ3 TRP   129      50.000  29.710  33.820  1.00  0.00           H
ATOM   1782  CZ2 TRP   129      52.930  28.810  35.350  1.00  0.00           C
ATOM   1783  HZ2 TRP   129      53.370  28.960  36.320  1.00  0.00           H
ATOM   1784  CH2 TRP   129      51.670  29.490  35.110  1.00  0.00           C
ATOM   1785  HH2 TRP   129      51.250  30.270  35.730  1.00  0.00           H
ATOM   1786  C   TRP   129      50.910  24.730  32.020  1.00  0.00           C
ATOM   1787  O   TRP   129      50.730  24.430  33.220  1.00  0.00           O
ATOM   1788  N   ALA   130      49.940  25.060  31.210  1.00  0.00           N
ATOM   1789  HN  ALA   130      50.080  25.150  30.230  1.00  0.00           H
ATOM   1790  CA  ALA   130      48.560  25.150  31.670  1.00  0.00           C
ATOM   1791  HA  ALA   130      48.600  25.870  32.470  1.00  0.00           H
ATOM   1792  CB  ALA   130      47.580  25.650  30.620  1.00  0.00           C
ATOM   1793  HB1 ALA   130      47.450  24.860  29.840  1.00  0.00           H
ATOM   1794  HB2 ALA   130      46.610  26.000  31.040  1.00  0.00           H
ATOM   1795  HB3 ALA   130      48.120  26.470  30.130  1.00  0.00           H
ATOM   1796  C   ALA   130      48.000  23.840  32.190  1.00  0.00           C
ATOM   1797  O   ALA   130      47.490  23.760  33.350  1.00  0.00           O
ATOM   1798  N   GLU   131      48.210  22.730  31.420  1.00  0.00           N
ATOM   1799  HN  GLU   131      48.760  22.780  30.580  1.00  0.00           H
ATOM   1800  CA  GLU   131      47.760  21.420  31.820  1.00  0.00           C
ATOM   1801  HA  GLU   131      46.720  21.550  32.060  1.00  0.00           H
ATOM   1802  CB  GLU   131      48.030  20.450  30.610  1.00  0.00           C
ATOM   1803  HB1 GLU   131      49.110  20.260  30.440  1.00  0.00           H
ATOM   1804  HB2 GLU   131      47.600  19.470  30.870  1.00  0.00           H
ATOM   1805  CG  GLU   131      47.410  20.930  29.280  1.00  0.00           C
ATOM   1806  HG1 GLU   131      46.320  21.060  29.500  1.00  0.00           H
ATOM   1807  HG2 GLU   131      47.800  21.880  28.860  1.00  0.00           H
ATOM   1808  CD  GLU   131      47.510  19.960  28.120  1.00  0.00           C
ATOM   1809  OE1 GLU   131      46.890  20.210  27.040  1.00  0.00           O
ATOM   1810  OE2 GLU   131      48.150  18.900  28.300  1.00  0.00           O
ATOM   1811  C   GLU   131      48.450  20.750  32.960  1.00  0.00           C
ATOM   1812  O   GLU   131      47.770  19.980  33.590  1.00  0.00           O
ATOM   1813  N   SER   132      49.620  21.140  33.390  1.00  0.00           N
ATOM   1814  HN  SER   132      50.070  21.910  32.940  1.00  0.00           H
ATOM   1815  CA  SER   132      50.210  20.670  34.640  1.00  0.00           C
ATOM   1816  HA  SER   132      49.690  19.760  34.930  1.00  0.00           H
ATOM   1817  CB  SER   132      51.730  20.400  34.600  1.00  0.00           C
ATOM   1818  HB1 SER   132      52.220  20.080  35.550  1.00  0.00           H
ATOM   1819  HB2 SER   132      51.880  19.550  33.900  1.00  0.00           H
ATOM   1820  OG  SER   132      52.440  21.510  33.920  1.00  0.00           O
ATOM   1821  HG1 SER   132      53.130  21.070  33.430  1.00  0.00           H
ATOM   1822  C   SER   132      49.980  21.680  35.750  1.00  0.00           C
ATOM   1823  O   SER   132      49.920  21.340  36.980  1.00  0.00           O
ATOM   1824  N   THR   133      49.810  22.990  35.410  1.00  0.00           N
ATOM   1825  HN  THR   133      49.690  23.300  34.460  1.00  0.00           H
ATOM   1826  CA  THR   133      49.960  24.040  36.400  1.00  0.00           C
ATOM   1827  HA  THR   133      50.470  23.750  37.300  1.00  0.00           H
ATOM   1828  CB  THR   133      50.930  25.160  35.980  1.00  0.00           C
ATOM   1829  HB  THR   133      50.480  25.710  35.130  1.00  0.00           H
ATOM   1830  OG1 THR   133      52.190  24.650  35.600  1.00  0.00           O
ATOM   1831  HG1 THR   133      52.010  24.230  34.750  1.00  0.00           H
ATOM   1832  CG2 THR   133      51.060  26.270  37.020  1.00  0.00           C
ATOM   1833 1HG2 THR   133      50.180  26.940  37.070  1.00  0.00           H
ATOM   1834 2HG2 THR   133      51.120  25.860  38.050  1.00  0.00           H
ATOM   1835 3HG2 THR   133      51.940  26.890  36.760  1.00  0.00           H
ATOM   1836  C   THR   133      48.630  24.680  36.820  1.00  0.00           C
ATOM   1837  O   THR   133      48.410  25.020  37.920  1.00  0.00           O
ATOM   1838  N   LEU   134      47.610  24.760  35.890  1.00  0.00           N
ATOM   1839  HN  LEU   134      47.820  24.470  34.950  1.00  0.00           H
ATOM   1840  CA  LEU   134      46.340  25.430  36.100  1.00  0.00           C
ATOM   1841  HA  LEU   134      46.380  25.980  37.030  1.00  0.00           H
ATOM   1842  CB  LEU   134      46.050  26.490  35.000  1.00  0.00           C
ATOM   1843  HB1 LEU   134      45.790  25.960  34.060  1.00  0.00           H
ATOM   1844  HB2 LEU   134      45.150  27.110  35.170  1.00  0.00           H
ATOM   1845  CG  LEU   134      47.280  27.470  34.650  1.00  0.00           C
ATOM   1846  HG  LEU   134      48.210  26.940  34.320  1.00  0.00           H
ATOM   1847  CD1 LEU   134      46.790  28.300  33.470  1.00  0.00           C
ATOM   1848 1HD1 LEU   134      46.650  27.650  32.580  1.00  0.00           H
ATOM   1849 2HD1 LEU   134      45.840  28.770  33.810  1.00  0.00           H
ATOM   1850 3HD1 LEU   134      47.450  29.150  33.200  1.00  0.00           H
ATOM   1851  CD2 LEU   134      47.480  28.540  35.690  1.00  0.00           C
ATOM   1852 1HD2 LEU   134      47.530  28.150  36.730  1.00  0.00           H
ATOM   1853 2HD2 LEU   134      48.440  29.080  35.510  1.00  0.00           H
ATOM   1854 3HD2 LEU   134      46.590  29.180  35.680  1.00  0.00           H
ATOM   1855  C   LEU   134      45.200  24.470  36.090  1.00  0.00           C
ATOM   1856  O   LEU   134      44.420  24.390  37.050  1.00  0.00           O
ATOM   1857  N   MET   135      45.160  23.570  35.000  1.00  0.00           N
ATOM   1858  HN  MET   135      45.830  23.720  34.270  1.00  0.00           H
ATOM   1859  CA  MET   135      44.150  22.480  35.020  1.00  0.00           C
ATOM   1860  HA  MET   135      43.210  22.970  35.240  1.00  0.00           H
ATOM   1861  CB  MET   135      44.090  21.700  33.670  1.00  0.00           C
ATOM   1862  HB1 MET   135      45.070  21.190  33.580  1.00  0.00           H
ATOM   1863  HB2 MET   135      43.360  20.870  33.620  1.00  0.00           H
ATOM   1864  CG  MET   135      43.730  22.460  32.380  1.00  0.00           C
ATOM   1865  HG1 MET   135      42.730  22.930  32.480  1.00  0.00           H
ATOM   1866  HG2 MET   135      44.530  23.240  32.350  1.00  0.00           H
ATOM   1867  SD  MET   135      43.750  21.500  30.860  1.00  0.00           S
ATOM   1868  CE  MET   135      44.110  22.910  29.830  1.00  0.00           C
ATOM   1869  HE1 MET   135      45.180  23.170  29.650  1.00  0.00           H
ATOM   1870  HE2 MET   135      43.710  22.800  28.800  1.00  0.00           H
ATOM   1871  HE3 MET   135      43.580  23.770  30.300  1.00  0.00           H
ATOM   1872  C   MET   135      44.290  21.450  36.110  1.00  0.00           C
ATOM   1873  O   MET   135      43.410  20.630  36.270  1.00  0.00           O
ATOM   1874  N   THR   136      45.310  21.420  36.960  1.00  0.00           N
ATOM   1875  HN  THR   136      46.050  22.040  36.730  1.00  0.00           H
ATOM   1876  CA  THR   136      45.440  20.670  38.150  1.00  0.00           C
ATOM   1877  HA  THR   136      44.940  19.720  38.060  1.00  0.00           H
ATOM   1878  CB  THR   136      46.890  20.420  38.410  1.00  0.00           C
ATOM   1879  HB  THR   136      47.020  20.070  39.450  1.00  0.00           H
ATOM   1880  OG1 THR   136      47.560  21.700  38.280  1.00  0.00           O
ATOM   1881  HG1 THR   136      48.500  21.480  38.190  1.00  0.00           H
ATOM   1882  CG2 THR   136      47.440  19.510  37.270  1.00  0.00           C
ATOM   1883 1HG2 THR   136      48.440  19.060  37.400  1.00  0.00           H
ATOM   1884 2HG2 THR   136      46.660  18.740  37.110  1.00  0.00           H
ATOM   1885 3HG2 THR   136      47.520  20.020  36.290  1.00  0.00           H
ATOM   1886  C   THR   136      44.790  21.320  39.420  1.00  0.00           C
ATOM   1887  O   THR   136      44.630  20.620  40.450  1.00  0.00           O
ATOM   1888  N   GLN   137      44.560  22.680  39.420  1.00  0.00           N
ATOM   1889  HN  GLN   137      44.750  23.230  38.620  1.00  0.00           H
ATOM   1890  CA  GLN   137      43.980  23.450  40.480  1.00  0.00           C
ATOM   1891  HA  GLN   137      44.540  23.260  41.380  1.00  0.00           H
ATOM   1892  CB  GLN   137      43.850  25.040  40.190  1.00  0.00           C
ATOM   1893  HB1 GLN   137      43.200  25.120  39.290  1.00  0.00           H
ATOM   1894  HB2 GLN   137      43.280  25.480  41.030  1.00  0.00           H
ATOM   1895  CG  GLN   137      45.170  25.840  39.990  1.00  0.00           C
ATOM   1896  HG1 GLN   137      45.400  25.700  38.910  1.00  0.00           H
ATOM   1897  HG2 GLN   137      45.000  26.930  40.070  1.00  0.00           H
ATOM   1898  CD  GLN   137      46.240  25.430  40.990  1.00  0.00           C
ATOM   1899  OE1 GLN   137      45.960  25.110  42.140  1.00  0.00           O
ATOM   1900  NE2 GLN   137      47.560  25.290  40.590  1.00  0.00           N
ATOM   1901 1HE2 GLN   137      47.800  25.240  39.620  1.00  0.00           H
ATOM   1902 2HE2 GLN   137      48.300  25.480  41.240  1.00  0.00           H
ATOM   1903  C   GLN   137      42.570  22.950  40.930  1.00  0.00           C
ATOM   1904  O   GLN   137      41.870  22.200  40.230  1.00  0.00           O
ATOM   1905  N   LYS   138      42.100  23.170  42.160  1.00  0.00           N
ATOM   1906  HN  LYS   138      42.630  23.740  42.790  1.00  0.00           H
ATOM   1907  CA  LYS   138      40.710  22.790  42.560  1.00  0.00           C
ATOM   1908  HA  LYS   138      40.370  21.810  42.290  1.00  0.00           H
ATOM   1909  CB  LYS   138      40.510  22.950  44.080  1.00  0.00           C
ATOM   1910  HB1 LYS   138      41.180  22.180  44.540  1.00  0.00           H
ATOM   1911  HB2 LYS   138      40.810  23.960  44.420  1.00  0.00           H
ATOM   1912  CG  LYS   138      39.180  22.670  44.700  1.00  0.00           C
ATOM   1913  HG1 LYS   138      39.330  22.490  45.780  1.00  0.00           H
ATOM   1914  HG2 LYS   138      38.480  23.530  44.580  1.00  0.00           H
ATOM   1915  CD  LYS   138      38.430  21.470  44.150  1.00  0.00           C
ATOM   1916  HD1 LYS   138      37.450  21.360  44.660  1.00  0.00           H
ATOM   1917  HD2 LYS   138      38.180  21.570  43.090  1.00  0.00           H
ATOM   1918  CE  LYS   138      39.180  20.160  44.570  1.00  0.00           C
ATOM   1919  HE1 LYS   138      40.190  20.360  44.130  1.00  0.00           H
ATOM   1920  HE2 LYS   138      39.200  19.990  45.650  1.00  0.00           H
ATOM   1921  NZ  LYS   138      38.690  18.940  43.930  1.00  0.00           N
ATOM   1922  HZ1 LYS   138      39.350  18.150  43.980  1.00  0.00           H
ATOM   1923  HZ2 LYS   138      37.820  18.670  44.430  1.00  0.00           H
ATOM   1924  HZ3 LYS   138      38.630  19.060  42.900  1.00  0.00           H
ATOM   1925  C   LYS   138      39.640  23.860  42.040  1.00  0.00           C
ATOM   1926  O   LYS   138      38.520  23.500  41.630  1.00  0.00           O
ATOM   1927  N   THR   139      40.020  25.140  42.130  1.00  0.00           N
ATOM   1928  HN  THR   139      40.810  25.470  42.630  1.00  0.00           H
ATOM   1929  CA  THR   139      39.030  26.130  41.670  1.00  0.00           C
ATOM   1930  HA  THR   139      38.140  25.690  41.260  1.00  0.00           H
ATOM   1931  CB  THR   139      38.610  27.170  42.720  1.00  0.00           C
ATOM   1932  HB  THR   139      38.180  28.120  42.340  1.00  0.00           H
ATOM   1933  OG1 THR   139      39.690  27.500  43.580  1.00  0.00           O
ATOM   1934  HG1 THR   139      39.430  28.200  44.180  1.00  0.00           H
ATOM   1935  CG2 THR   139      37.500  26.550  43.690  1.00  0.00           C
ATOM   1936 1HG2 THR   139      37.400  27.160  44.620  1.00  0.00           H
ATOM   1937 2HG2 THR   139      36.660  26.260  43.040  1.00  0.00           H
ATOM   1938 3HG2 THR   139      37.920  25.570  44.020  1.00  0.00           H
ATOM   1939  C   THR   139      39.580  26.950  40.520  1.00  0.00           C
ATOM   1940  O   THR   139      40.730  27.300  40.470  1.00  0.00           O
ATOM   1941  N   GLY   140      38.730  27.350  39.550  1.00  0.00           N
ATOM   1942  HN  GLY   140      37.820  26.940  39.500  1.00  0.00           H
ATOM   1943  CA  GLY   140      38.960  28.430  38.630  1.00  0.00           C
ATOM   1944  HA1 GLY   140      40.030  28.660  38.620  1.00  0.00           H
ATOM   1945  HA2 GLY   140      38.550  28.180  37.670  1.00  0.00           H
ATOM   1946  C   GLY   140      38.060  29.600  39.050  1.00  0.00           C
ATOM   1947  O   GLY   140      37.300  29.490  39.950  1.00  0.00           O
ATOM   1948  N   ILE   141      38.140  30.770  38.400  1.00  0.00           N
ATOM   1949  HN  ILE   141      38.900  30.920  37.770  1.00  0.00           H
ATOM   1950  CA  ILE   141      37.330  31.970  38.610  1.00  0.00           C
ATOM   1951  HA  ILE   141      36.600  31.680  39.370  1.00  0.00           H
ATOM   1952  CB  ILE   141      38.180  33.190  39.150  1.00  0.00           C
ATOM   1953  HB  ILE   141      39.060  33.320  38.480  1.00  0.00           H
ATOM   1954  CG2 ILE   141      37.440  34.540  39.240  1.00  0.00           C
ATOM   1955 1HG2 ILE   141      36.910  34.520  40.230  1.00  0.00           H
ATOM   1956 2HG2 ILE   141      38.260  35.280  39.330  1.00  0.00           H
ATOM   1957 3HG2 ILE   141      36.770  34.820  38.400  1.00  0.00           H
ATOM   1958  CG1 ILE   141      38.690  32.810  40.550  1.00  0.00           C
ATOM   1959 1HG1 ILE   141      38.060  32.920  41.460  1.00  0.00           H
ATOM   1960 2HG1 ILE   141      39.140  31.810  40.480  1.00  0.00           H
ATOM   1961  CD  ILE   141      39.780  33.820  40.960  1.00  0.00           C
ATOM   1962  HD1 ILE   141      40.300  33.470  41.880  1.00  0.00           H
ATOM   1963  HD2 ILE   141      40.610  33.970  40.240  1.00  0.00           H
ATOM   1964  HD3 ILE   141      39.320  34.810  41.140  1.00  0.00           H
ATOM   1965  C   ILE   141      36.480  32.370  37.360  1.00  0.00           C
ATOM   1966  O   ILE   141      36.950  32.520  36.220  1.00  0.00           O
ATOM   1967  N   VAL   142      35.230  32.530  37.550  1.00  0.00           N
ATOM   1968  HN  VAL   142      34.770  32.210  38.380  1.00  0.00           H
ATOM   1969  CA  VAL   142      34.350  32.980  36.420  1.00  0.00           C
ATOM   1970  HA  VAL   142      34.930  33.310  35.580  1.00  0.00           H
ATOM   1971  CB  VAL   142      33.270  31.980  35.980  1.00  0.00           C
ATOM   1972  HB  VAL   142      33.810  31.080  35.630  1.00  0.00           H
ATOM   1973  CG1 VAL   142      32.370  31.590  37.080  1.00  0.00           C
ATOM   1974 1HG1 VAL   142      31.650  32.370  37.420  1.00  0.00           H
ATOM   1975 2HG1 VAL   142      31.710  30.820  36.660  1.00  0.00           H
ATOM   1976 3HG1 VAL   142      32.800  31.190  38.020  1.00  0.00           H
ATOM   1977  CG2 VAL   142      32.490  32.580  34.780  1.00  0.00           C
ATOM   1978 1HG2 VAL   142      31.840  31.810  34.310  1.00  0.00           H
ATOM   1979 2HG2 VAL   142      31.920  33.380  35.300  1.00  0.00           H
ATOM   1980 3HG2 VAL   142      33.170  32.960  33.990  1.00  0.00           H
ATOM   1981  C   VAL   142      33.710  34.230  36.950  1.00  0.00           C
ATOM   1982  O   VAL   142      33.300  34.370  38.100  1.00  0.00           O
ATOM   1983  N   SER   143      33.530  35.300  36.170  1.00  0.00           N
ATOM   1984  HN  SER   143      33.810  35.280  35.210  1.00  0.00           H
ATOM   1985  CA  SER   143      32.930  36.580  36.470  1.00  0.00           C
ATOM   1986  HA  SER   143      32.380  36.520  37.400  1.00  0.00           H
ATOM   1987  CB  SER   143      34.040  37.670  36.550  1.00  0.00           C
ATOM   1988  HB1 SER   143      33.620  38.550  37.080  1.00  0.00           H
ATOM   1989  HB2 SER   143      34.790  37.330  37.300  1.00  0.00           H
ATOM   1990  OG  SER   143      34.770  37.900  35.340  1.00  0.00           O
ATOM   1991  HG1 SER   143      34.060  37.970  34.700  1.00  0.00           H
ATOM   1992  C   SER   143      32.000  36.980  35.320  1.00  0.00           C
ATOM   1993  O   SER   143      32.060  36.460  34.180  1.00  0.00           O
ATOM   1994  N   GLY   144      31.180  37.990  35.570  1.00  0.00           N
ATOM   1995  HN  GLY   144      31.070  38.330  36.500  1.00  0.00           H
ATOM   1996  CA  GLY   144      30.220  38.540  34.570  1.00  0.00           C
ATOM   1997  HA1 GLY   144      30.730  39.270  33.940  1.00  0.00           H
ATOM   1998  HA2 GLY   144      29.770  37.660  34.130  1.00  0.00           H
ATOM   1999  C   GLY   144      29.050  39.220  35.160  1.00  0.00           C
ATOM   2000  O   GLY   144      28.810  39.190  36.330  1.00  0.00           O
ATOM   2001  N   PHE   145      28.270  39.880  34.340  1.00  0.00           N
ATOM   2002  HN  PHE   145      28.500  39.860  33.370  1.00  0.00           H
ATOM   2003  CA  PHE   145      27.020  40.560  34.660  1.00  0.00           C
ATOM   2004  HA  PHE   145      26.960  40.790  35.720  1.00  0.00           H
ATOM   2005  CB  PHE   145      27.000  41.920  33.840  1.00  0.00           C
ATOM   2006  HB1 PHE   145      26.930  41.750  32.750  1.00  0.00           H
ATOM   2007  HB2 PHE   145      26.150  42.560  34.180  1.00  0.00           H
ATOM   2008  CG  PHE   145      28.240  42.860  34.050  1.00  0.00           C
ATOM   2009  CD1 PHE   145      28.130  43.950  34.920  1.00  0.00           C
ATOM   2010  HD1 PHE   145      27.230  44.020  35.510  1.00  0.00           H
ATOM   2011  CE1 PHE   145      29.090  44.970  35.090  1.00  0.00           C
ATOM   2012  HE1 PHE   145      29.070  45.730  35.840  1.00  0.00           H
ATOM   2013  CZ  PHE   145      30.250  44.810  34.260  1.00  0.00           C
ATOM   2014  HZ  PHE   145      31.050  45.530  34.280  1.00  0.00           H
ATOM   2015  CD2 PHE   145      29.430  42.690  33.240  1.00  0.00           C
ATOM   2016  HD2 PHE   145      29.500  41.880  32.540  1.00  0.00           H
ATOM   2017  CE2 PHE   145      30.390  43.710  33.380  1.00  0.00           C
ATOM   2018  HE2 PHE   145      31.270  43.700  32.750  1.00  0.00           H
ATOM   2019  C   PHE   145      25.830  39.730  34.190  1.00  0.00           C
ATOM   2020  O   PHE   145      24.710  40.240  34.050  1.00  0.00           O
ATOM   2021  N   GLY   146      26.030  38.470  33.800  1.00  0.00           N
ATOM   2022  HN  GLY   146      26.980  38.180  33.820  1.00  0.00           H
ATOM   2023  CA  GLY   146      24.970  37.590  33.280  1.00  0.00           C
ATOM   2024  HA1 GLY   146      24.590  37.950  32.340  1.00  0.00           H
ATOM   2025  HA2 GLY   146      25.370  36.590  33.090  1.00  0.00           H
ATOM   2026  C   GLY   146      23.740  37.460  34.260  1.00  0.00           C
ATOM   2027  O   GLY   146      23.930  37.640  35.450  1.00  0.00           O
ATOM   2028  N   ARG   147      22.550  37.100  33.740  1.00  0.00           N
ATOM   2029  HN  ARG   147      22.550  36.820  32.780  1.00  0.00           H
ATOM   2030  CA  ARG   147      21.280  37.000  34.310  1.00  0.00           C
ATOM   2031  HA  ARG   147      20.960  38.030  34.300  1.00  0.00           H
ATOM   2032  CB  ARG   147      20.190  36.220  33.470  1.00  0.00           C
ATOM   2033  HB1 ARG   147      20.580  35.180  33.350  1.00  0.00           H
ATOM   2034  HB2 ARG   147      19.240  36.160  34.030  1.00  0.00           H
ATOM   2035  CG  ARG   147      19.840  36.750  32.050  1.00  0.00           C
ATOM   2036  HG1 ARG   147      19.420  37.760  32.230  1.00  0.00           H
ATOM   2037  HG2 ARG   147      20.730  36.850  31.390  1.00  0.00           H
ATOM   2038  CD  ARG   147      18.770  35.870  31.410  1.00  0.00           C
ATOM   2039  HD1 ARG   147      19.030  34.800  31.230  1.00  0.00           H
ATOM   2040  HD2 ARG   147      17.860  35.780  32.050  1.00  0.00           H
ATOM   2041  NE  ARG   147      18.580  36.330  30.040  1.00  0.00           N
ATOM   2042  HE  ARG   147      18.980  37.220  29.820  1.00  0.00           H
ATOM   2043  CZ  ARG   147      17.660  35.850  29.260  1.00  0.00           C
ATOM   2044  NH1 ARG   147      16.940  34.820  29.520  1.00  0.00           N
ATOM   2045 1HH1 ARG   147      16.960  34.500  30.470  1.00  0.00           H
ATOM   2046 2HH1 ARG   147      16.170  34.550  28.930  1.00  0.00           H
ATOM   2047  NH2 ARG   147      17.420  36.410  28.090  1.00  0.00           N
ATOM   2048 1HH2 ARG   147      18.100  37.070  27.800  1.00  0.00           H
ATOM   2049 2HH2 ARG   147      16.760  35.980  27.470  1.00  0.00           H
ATOM   2050  C   ARG   147      21.310  36.470  35.780  1.00  0.00           C
ATOM   2051  O   ARG   147      21.900  35.430  36.140  1.00  0.00           O
ATOM   2052  N   THR   148      20.590  37.240  36.660  1.00  0.00           N
ATOM   2053  HN  THR   148      20.310  38.130  36.320  1.00  0.00           H
ATOM   2054  CA  THR   148      20.370  36.890  38.030  1.00  0.00           C
ATOM   2055  HA  THR   148      21.250  36.440  38.490  1.00  0.00           H
ATOM   2056  CB  THR   148      19.940  38.040  38.950  1.00  0.00           C
ATOM   2057  HB  THR   148      19.640  37.690  39.960  1.00  0.00           H
ATOM   2058  OG1 THR   148      18.780  38.650  38.370  1.00  0.00           O
ATOM   2059  HG1 THR   148      18.090  38.010  38.560  1.00  0.00           H
ATOM   2060  CG2 THR   148      21.040  39.140  39.080  1.00  0.00           C
ATOM   2061 1HG2 THR   148      21.950  38.570  39.350  1.00  0.00           H
ATOM   2062 2HG2 THR   148      21.200  39.830  38.230  1.00  0.00           H
ATOM   2063 3HG2 THR   148      20.770  39.690  40.020  1.00  0.00           H
ATOM   2064  C   THR   148      19.430  35.780  38.130  1.00  0.00           C
ATOM   2065  O   THR   148      19.350  35.220  39.220  1.00  0.00           O
ATOM   2066  N   HIS   149      18.550  35.540  37.160  1.00  0.00           N
ATOM   2067  HN  HIS   149      18.490  36.160  36.380  1.00  0.00           H
ATOM   2068  CA  HIS   149      17.710  34.400  37.100  1.00  0.00           C
ATOM   2069  HA  HIS   149      18.320  33.640  37.580  1.00  0.00           H
ATOM   2070  CB  HIS   149      16.260  34.540  37.740  1.00  0.00           C
ATOM   2071  HB1 HIS   149      16.320  34.850  38.810  1.00  0.00           H
ATOM   2072  HB2 HIS   149      15.720  35.360  37.220  1.00  0.00           H
ATOM   2073  ND1 HIS   149      14.530  33.120  36.610  1.00  0.00           N
ATOM   2074  CG  HIS   149      15.350  33.370  37.650  1.00  0.00           C
ATOM   2075  CE1 HIS   149      13.750  32.100  36.910  1.00  0.00           C
ATOM   2076  HE1 HIS   149      13.120  31.610  36.170  1.00  0.00           H
ATOM   2077  NE2 HIS   149      14.040  31.670  38.140  1.00  0.00           N
ATOM   2078  HE2 HIS   149      13.330  31.190  38.630  1.00  0.00           H
ATOM   2079  CD2 HIS   149      15.010  32.460  38.680  1.00  0.00           C
ATOM   2080  HD2 HIS   149      15.360  32.660  39.680  1.00  0.00           H
ATOM   2081  C   HIS   149      17.560  34.090  35.680  1.00  0.00           C
ATOM   2082  O   HIS   149      17.470  34.950  34.850  1.00  0.00           O
ATOM   2083  N   GLU   150      17.670  32.770  35.310  1.00  0.00           N
ATOM   2084  HN  GLU   150      17.870  32.120  36.050  1.00  0.00           H
ATOM   2085  CA  GLU   150      17.570  32.230  33.950  1.00  0.00           C
ATOM   2086  HA  GLU   150      18.510  32.490  33.480  1.00  0.00           H
ATOM   2087  CB  GLU   150      17.560  30.740  34.130  1.00  0.00           C
ATOM   2088  HB1 GLU   150      18.540  30.490  34.580  1.00  0.00           H
ATOM   2089  HB2 GLU   150      16.690  30.650  34.820  1.00  0.00           H
ATOM   2090  CG  GLU   150      17.280  29.900  32.880  1.00  0.00           C
ATOM   2091  HG1 GLU   150      16.330  30.310  32.500  1.00  0.00           H
ATOM   2092  HG2 GLU   150      18.120  30.110  32.190  1.00  0.00           H
ATOM   2093  CD  GLU   150      17.180  28.400  33.160  1.00  0.00           C
ATOM   2094  OE1 GLU   150      16.900  27.630  32.210  1.00  0.00           O
ATOM   2095  OE2 GLU   150      17.390  27.940  34.320  1.00  0.00           O
ATOM   2096  C   GLU   150      16.490  32.870  33.060  1.00  0.00           C
ATOM   2097  O   GLU   150      16.660  33.290  31.920  1.00  0.00           O
ATOM   2098  N   LYS   151      15.290  32.830  33.660  1.00  0.00           N
ATOM   2099  HN  LYS   151      15.240  32.450  34.580  1.00  0.00           H
ATOM   2100  CA  LYS   151      14.110  33.380  33.030  1.00  0.00           C
ATOM   2101  HA  LYS   151      14.220  33.280  31.960  1.00  0.00           H
ATOM   2102  CB  LYS   151      12.790  32.740  33.640  1.00  0.00           C
ATOM   2103  HB1 LYS   151      12.720  33.080  34.690  1.00  0.00           H
ATOM   2104  HB2 LYS   151      11.850  33.070  33.170  1.00  0.00           H
ATOM   2105  CG  LYS   151      12.790  31.180  33.520  1.00  0.00           C
ATOM   2106  HG1 LYS   151      13.080  30.950  32.480  1.00  0.00           H
ATOM   2107  HG2 LYS   151      13.530  30.700  34.180  1.00  0.00           H
ATOM   2108  CD  LYS   151      11.370  30.600  33.790  1.00  0.00           C
ATOM   2109  HD1 LYS   151      11.070  30.870  34.820  1.00  0.00           H
ATOM   2110  HD2 LYS   151      10.580  31.080  33.180  1.00  0.00           H
ATOM   2111  CE  LYS   151      11.100  29.080  33.500  1.00  0.00           C
ATOM   2112  HE1 LYS   151      10.060  28.890  33.850  1.00  0.00           H
ATOM   2113  HE2 LYS   151      11.120  28.880  32.400  1.00  0.00           H
ATOM   2114  NZ  LYS   151      12.060  28.330  34.230  1.00  0.00           N
ATOM   2115  HZ1 LYS   151      11.880  28.590  35.210  1.00  0.00           H
ATOM   2116  HZ2 LYS   151      11.870  27.320  34.080  1.00  0.00           H
ATOM   2117  HZ3 LYS   151      13.030  28.560  33.930  1.00  0.00           H
ATOM   2118  C   LYS   151      14.000  34.880  33.250  1.00  0.00           C
ATOM   2119  O   LYS   151      13.250  35.500  32.520  1.00  0.00           O
ATOM   2120  N   GLY   152      14.610  35.460  34.310  1.00  0.00           N
ATOM   2121  HN  GLY   152      15.300  34.880  34.740  1.00  0.00           H
ATOM   2122  CA  GLY   152      14.610  36.930  34.670  1.00  0.00           C
ATOM   2123  HA1 GLY   152      13.590  37.250  34.590  1.00  0.00           H
ATOM   2124  HA2 GLY   152      15.010  37.040  35.660  1.00  0.00           H
ATOM   2125  C   GLY   152      15.590  37.770  33.840  1.00  0.00           C
ATOM   2126  O   GLY   152      15.690  37.550  32.630  1.00  0.00           O
ATOM   2127  N   ARG   153      16.250  38.740  34.470  1.00  0.00           N
ATOM   2128  HN  ARG   153      16.110  38.800  35.450  1.00  0.00           H
ATOM   2129  CA  ARG   153      16.960  39.720  33.740  1.00  0.00           C
ATOM   2130  HA  ARG   153      16.950  39.480  32.690  1.00  0.00           H
ATOM   2131  CB  ARG   153      16.110  40.980  33.860  1.00  0.00           C
ATOM   2132  HB1 ARG   153      15.030  40.730  33.860  1.00  0.00           H
ATOM   2133  HB2 ARG   153      16.240  41.300  34.910  1.00  0.00           H
ATOM   2134  CG  ARG   153      16.340  42.090  32.810  1.00  0.00           C
ATOM   2135  HG1 ARG   153      17.340  42.530  33.010  1.00  0.00           H
ATOM   2136  HG2 ARG   153      16.280  41.560  31.840  1.00  0.00           H
ATOM   2137  CD  ARG   153      15.310  43.130  32.970  1.00  0.00           C
ATOM   2138  HD1 ARG   153      14.280  42.700  32.870  1.00  0.00           H
ATOM   2139  HD2 ARG   153      15.340  43.600  33.980  1.00  0.00           H
ATOM   2140  NE  ARG   153      15.460  44.210  31.980  1.00  0.00           N
ATOM   2141  HE  ARG   153      16.250  44.230  31.380  1.00  0.00           H
ATOM   2142  CZ  ARG   153      14.470  45.050  31.630  1.00  0.00           C
ATOM   2143  NH1 ARG   153      13.330  45.150  32.320  1.00  0.00           N
ATOM   2144 1HH1 ARG   153      13.420  44.850  33.260  1.00  0.00           H
ATOM   2145 2HH1 ARG   153      12.800  46.000  32.240  1.00  0.00           H
ATOM   2146  NH2 ARG   153      14.740  45.770  30.550  1.00  0.00           N
ATOM   2147 1HH2 ARG   153      15.710  45.920  30.340  1.00  0.00           H
ATOM   2148 2HH2 ARG   153      14.060  46.430  30.240  1.00  0.00           H
ATOM   2149  C   ARG   153      18.420  39.870  34.160  1.00  0.00           C
ATOM   2150  O   ARG   153      19.010  39.400  35.140  1.00  0.00           O
ATOM   2151  N   GLN   154      19.150  40.580  33.340  1.00  0.00           N
ATOM   2152  HN  GLN   154      18.710  40.880  32.490  1.00  0.00           H
ATOM   2153  CA  GLN   154      20.530  41.050  33.540  1.00  0.00           C
ATOM   2154  HA  GLN   154      21.140  40.180  33.290  1.00  0.00           H
ATOM   2155  CB  GLN   154      20.860  42.090  32.440  1.00  0.00           C
ATOM   2156  HB1 GLN   154      20.050  42.820  32.260  1.00  0.00           H
ATOM   2157  HB2 GLN   154      21.730  42.690  32.800  1.00  0.00           H
ATOM   2158  CG  GLN   154      21.330  41.660  31.070  1.00  0.00           C
ATOM   2159  HG1 GLN   154      20.470  41.090  30.670  1.00  0.00           H
ATOM   2160  HG2 GLN   154      21.550  42.510  30.380  1.00  0.00           H
ATOM   2161  CD  GLN   154      22.620  40.820  31.250  1.00  0.00           C
ATOM   2162  OE1 GLN   154      22.540  39.580  31.030  1.00  0.00           O
ATOM   2163  NE2 GLN   154      23.830  41.300  31.520  1.00  0.00           N
ATOM   2164 1HE2 GLN   154      24.010  42.270  31.660  1.00  0.00           H
ATOM   2165 2HE2 GLN   154      24.530  40.620  31.720  1.00  0.00           H
ATOM   2166  C   GLN   154      20.940  41.470  34.930  1.00  0.00           C
ATOM   2167  O   GLN   154      20.180  42.200  35.520  1.00  0.00           O
ATOM   2168  N   SER   155      22.050  40.990  35.500  1.00  0.00           N
ATOM   2169  HN  SER   155      22.600  40.320  34.990  1.00  0.00           H
ATOM   2170  CA  SER   155      22.640  41.550  36.720  1.00  0.00           C
ATOM   2171  HA  SER   155      21.840  41.750  37.430  1.00  0.00           H
ATOM   2172  CB  SER   155      23.800  40.630  37.300  1.00  0.00           C
ATOM   2173  HB1 SER   155      23.420  39.600  37.380  1.00  0.00           H
ATOM   2174  HB2 SER   155      24.620  40.550  36.550  1.00  0.00           H
ATOM   2175  OG  SER   155      24.340  41.120  38.530  1.00  0.00           O
ATOM   2176  HG1 SER   155      23.560  41.320  39.060  1.00  0.00           H
ATOM   2177  C   SER   155      23.140  42.890  36.280  1.00  0.00           C
ATOM   2178  O   SER   155      23.410  43.100  35.120  1.00  0.00           O
ATOM   2179  N   THR   156      23.220  43.910  37.190  1.00  0.00           N
ATOM   2180  HN  THR   156      22.830  43.790  38.100  1.00  0.00           H
ATOM   2181  CA  THR   156      23.800  45.180  36.890  1.00  0.00           C
ATOM   2182  HA  THR   156      23.800  45.400  35.830  1.00  0.00           H
ATOM   2183  CB  THR   156      22.970  46.310  37.650  1.00  0.00           C
ATOM   2184  HB  THR   156      23.550  47.240  37.780  1.00  0.00           H
ATOM   2185  OG1 THR   156      22.640  45.900  38.980  1.00  0.00           O
ATOM   2186  HG1 THR   156      22.460  46.690  39.500  1.00  0.00           H
ATOM   2187  CG2 THR   156      21.700  46.470  36.840  1.00  0.00           C
ATOM   2188 1HG2 THR   156      21.930  46.850  35.820  1.00  0.00           H
ATOM   2189 2HG2 THR   156      21.170  45.500  36.750  1.00  0.00           H
ATOM   2190 3HG2 THR   156      21.040  47.270  37.200  1.00  0.00           H
ATOM   2191  C   THR   156      25.260  45.220  37.430  1.00  0.00           C
ATOM   2192  O   THR   156      25.970  46.240  37.390  1.00  0.00           O
ATOM   2193  N   ARG   157      25.750  44.110  38.070  1.00  0.00           N
ATOM   2194  HN  ARG   157      25.320  43.220  38.010  1.00  0.00           H
ATOM   2195  CA  ARG   157      26.910  44.000  38.920  1.00  0.00           C
ATOM   2196  HA  ARG   157      27.430  44.940  38.880  1.00  0.00           H
ATOM   2197  CB  ARG   157      26.510  43.620  40.380  1.00  0.00           C
ATOM   2198  HB1 ARG   157      25.960  42.670  40.420  1.00  0.00           H
ATOM   2199  HB2 ARG   157      27.440  43.490  40.980  1.00  0.00           H
ATOM   2200  CG  ARG   157      25.560  44.730  41.050  1.00  0.00           C
ATOM   2201  HG1 ARG   157      24.600  44.600  40.510  1.00  0.00           H
ATOM   2202  HG2 ARG   157      25.370  44.460  42.110  1.00  0.00           H
ATOM   2203  CD  ARG   157      26.040  46.120  41.070  1.00  0.00           C
ATOM   2204  HD1 ARG   157      26.970  46.190  41.650  1.00  0.00           H
ATOM   2205  HD2 ARG   157      26.440  46.500  40.110  1.00  0.00           H
ATOM   2206  NE  ARG   157      25.040  47.140  41.570  1.00  0.00           N
ATOM   2207  HE  ARG   157      24.560  47.720  40.910  1.00  0.00           H
ATOM   2208  CZ  ARG   157      24.740  47.370  42.830  1.00  0.00           C
ATOM   2209  NH1 ARG   157      25.290  46.780  43.900  1.00  0.00           N
ATOM   2210 1HH1 ARG   157      25.680  45.930  43.540  1.00  0.00           H
ATOM   2211 2HH1 ARG   157      24.980  46.910  44.840  1.00  0.00           H
ATOM   2212  NH2 ARG   157      23.840  48.280  43.030  1.00  0.00           N
ATOM   2213 1HH2 ARG   157      23.460  48.430  42.110  1.00  0.00           H
ATOM   2214 2HH2 ARG   157      23.320  48.140  43.870  1.00  0.00           H
ATOM   2215  C   ARG   157      27.830  43.030  38.390  1.00  0.00           C
ATOM   2216  O   ARG   157      27.550  41.890  38.060  1.00  0.00           O
ATOM   2217  N   LEU   158      29.020  43.390  38.210  1.00  0.00           N
ATOM   2218  HN  LEU   158      29.140  44.370  38.370  1.00  0.00           H
ATOM   2219  CA  LEU   158      30.120  42.510  37.960  1.00  0.00           C
ATOM   2220  HA  LEU   158      29.760  41.800  37.220  1.00  0.00           H
ATOM   2221  CB  LEU   158      31.390  43.240  37.540  1.00  0.00           C
ATOM   2222  HB1 LEU   158      31.240  43.880  36.630  1.00  0.00           H
ATOM   2223  HB2 LEU   158      31.630  43.980  38.340  1.00  0.00           H
ATOM   2224  CG  LEU   158      32.570  42.350  37.100  1.00  0.00           C
ATOM   2225  HG  LEU   158      33.150  42.180  38.040  1.00  0.00           H
ATOM   2226  CD1 LEU   158      32.170  40.990  36.590  1.00  0.00           C
ATOM   2227 1HD1 LEU   158      31.400  40.990  35.790  1.00  0.00           H
ATOM   2228 2HD1 LEU   158      33.070  40.510  36.170  1.00  0.00           H
ATOM   2229 3HD1 LEU   158      31.740  40.330  37.380  1.00  0.00           H
ATOM   2230  CD2 LEU   158      33.510  43.130  36.080  1.00  0.00           C
ATOM   2231 1HD2 LEU   158      34.220  42.440  35.580  1.00  0.00           H
ATOM   2232 2HD2 LEU   158      32.900  43.560  35.260  1.00  0.00           H
ATOM   2233 3HD2 LEU   158      34.050  43.940  36.600  1.00  0.00           H
ATOM   2234  C   LEU   158      30.400  41.790  39.310  1.00  0.00           C
ATOM   2235  O   LEU   158      30.880  42.340  40.320  1.00  0.00           O
ATOM   2236  N   LYS   159      30.150  40.450  39.290  1.00  0.00           N
ATOM   2237  HN  LYS   159      29.740  40.060  38.460  1.00  0.00           H
ATOM   2238  CA  LYS   159      30.390  39.620  40.390  1.00  0.00           C
ATOM   2239  HA  LYS   159      30.950  40.170  41.140  1.00  0.00           H
ATOM   2240  CB  LYS   159      29.030  39.040  40.990  1.00  0.00           C
ATOM   2241  HB1 LYS   159      28.660  38.230  40.310  1.00  0.00           H
ATOM   2242  HB2 LYS   159      29.150  38.540  41.980  1.00  0.00           H
ATOM   2243  CG  LYS   159      27.840  39.990  41.210  1.00  0.00           C
ATOM   2244  HG1 LYS   159      28.300  40.890  41.670  1.00  0.00           H
ATOM   2245  HG2 LYS   159      27.440  40.250  40.220  1.00  0.00           H
ATOM   2246  CD  LYS   159      26.840  39.480  42.210  1.00  0.00           C
ATOM   2247  HD1 LYS   159      26.420  38.610  41.660  1.00  0.00           H
ATOM   2248  HD2 LYS   159      27.440  39.170  43.100  1.00  0.00           H
ATOM   2249  CE  LYS   159      25.710  40.440  42.590  1.00  0.00           C
ATOM   2250  HE1 LYS   159      25.960  41.380  43.110  1.00  0.00           H
ATOM   2251  HE2 LYS   159      25.260  40.810  41.640  1.00  0.00           H
ATOM   2252  NZ  LYS   159      24.500  39.760  43.300  1.00  0.00           N
ATOM   2253  HZ1 LYS   159      24.890  39.220  44.090  1.00  0.00           H
ATOM   2254  HZ2 LYS   159      23.810  40.490  43.560  1.00  0.00           H
ATOM   2255  HZ3 LYS   159      23.990  39.110  42.650  1.00  0.00           H
ATOM   2256  C   LYS   159      31.220  38.490  39.920  1.00  0.00           C
ATOM   2257  O   LYS   159      31.320  38.290  38.710  1.00  0.00           O
ATOM   2258  N   MET   160      31.820  37.840  40.900  1.00  0.00           N
ATOM   2259  HN  MET   160      31.640  38.120  41.830  1.00  0.00           H
ATOM   2260  CA  MET   160      32.680  36.740  40.570  1.00  0.00           C
ATOM   2261  HA  MET   160      32.450  36.230  39.640  1.00  0.00           H
ATOM   2262  CB  MET   160      34.210  37.130  40.610  1.00  0.00           C
ATOM   2263  HB1 MET   160      34.690  36.220  40.210  1.00  0.00           H
ATOM   2264  HB2 MET   160      34.470  37.960  39.920  1.00  0.00           H
ATOM   2265  CG  MET   160      34.790  37.520  42.060  1.00  0.00           C
ATOM   2266  HG1 MET   160      34.430  38.480  42.480  1.00  0.00           H
ATOM   2267  HG2 MET   160      34.560  36.680  42.760  1.00  0.00           H
ATOM   2268  SD  MET   160      36.570  37.560  41.940  1.00  0.00           S
ATOM   2269  CE  MET   160      36.990  36.010  42.800  1.00  0.00           C
ATOM   2270  HE1 MET   160      38.080  35.840  42.730  1.00  0.00           H
ATOM   2271  HE2 MET   160      36.880  36.060  43.910  1.00  0.00           H
ATOM   2272  HE3 MET   160      36.530  35.130  42.300  1.00  0.00           H
ATOM   2273  C   MET   160      32.450  35.590  41.490  1.00  0.00           C
ATOM   2274  O   MET   160      31.780  35.700  42.530  1.00  0.00           O
ATOM   2275  N   LEU   161      32.800  34.440  40.990  1.00  0.00           N
ATOM   2276  HN  LEU   161      33.050  34.330  40.030  1.00  0.00           H
ATOM   2277  CA  LEU   161      32.510  33.230  41.660  1.00  0.00           C
ATOM   2278  HA  LEU   161      32.510  33.330  42.740  1.00  0.00           H
ATOM   2279  CB  LEU   161      31.180  32.720  41.100  1.00  0.00           C
ATOM   2280  HB1 LEU   161      30.450  33.540  41.210  1.00  0.00           H
ATOM   2281  HB2 LEU   161      31.470  32.560  40.040  1.00  0.00           H
ATOM   2282  CG  LEU   161      30.680  31.390  41.720  1.00  0.00           C
ATOM   2283  HG  LEU   161      31.520  30.670  41.870  1.00  0.00           H
ATOM   2284  CD1 LEU   161      30.090  31.460  43.190  1.00  0.00           C
ATOM   2285 1HD1 LEU   161      29.580  30.490  43.420  1.00  0.00           H
ATOM   2286 2HD1 LEU   161      30.810  31.640  44.010  1.00  0.00           H
ATOM   2287 3HD1 LEU   161      29.280  32.220  43.200  1.00  0.00           H
ATOM   2288  CD2 LEU   161      29.670  30.610  40.810  1.00  0.00           C
ATOM   2289 1HD2 LEU   161      28.770  31.210  40.560  1.00  0.00           H
ATOM   2290 2HD2 LEU   161      30.120  30.230  39.860  1.00  0.00           H
ATOM   2291 3HD2 LEU   161      29.510  29.750  41.500  1.00  0.00           H
ATOM   2292  C   LEU   161      33.650  32.200  41.490  1.00  0.00           C
ATOM   2293  O   LEU   161      34.020  31.900  40.330  1.00  0.00           O
ATOM   2294  N   GLU   162      34.210  31.660  42.590  1.00  0.00           N
ATOM   2295  HN  GLU   162      33.850  31.850  43.500  1.00  0.00           H
ATOM   2296  CA  GLU   162      35.210  30.600  42.450  1.00  0.00           C
ATOM   2297  HA  GLU   162      35.750  30.840  41.550  1.00  0.00           H
ATOM   2298  CB  GLU   162      36.140  30.530  43.710  1.00  0.00           C
ATOM   2299  HB1 GLU   162      35.500  30.260  44.580  1.00  0.00           H
ATOM   2300  HB2 GLU   162      36.770  29.650  43.440  1.00  0.00           H
ATOM   2301  CG  GLU   162      36.920  31.810  44.050  1.00  0.00           C
ATOM   2302  HG1 GLU   162      37.450  32.180  43.140  1.00  0.00           H
ATOM   2303  HG2 GLU   162      36.210  32.590  44.370  1.00  0.00           H
ATOM   2304  CD  GLU   162      37.950  31.450  45.080  1.00  0.00           C
ATOM   2305  OE1 GLU   162      37.610  31.130  46.240  1.00  0.00           O
ATOM   2306  OE2 GLU   162      39.170  31.460  44.760  1.00  0.00           O
ATOM   2307  C   GLU   162      34.580  29.320  42.270  1.00  0.00           C
ATOM   2308  O   GLU   162      33.870  28.870  43.160  1.00  0.00           O
ATOM   2309  N   VAL   163      34.740  28.670  41.080  1.00  0.00           N
ATOM   2310  HN  VAL   163      35.250  29.250  40.450  1.00  0.00           H
ATOM   2311  CA  VAL   163      34.040  27.450  40.760  1.00  0.00           C
ATOM   2312  HA  VAL   163      33.220  27.240  41.420  1.00  0.00           H
ATOM   2313  CB  VAL   163      33.520  27.570  39.370  1.00  0.00           C
ATOM   2314  HB  VAL   163      33.310  26.680  38.750  1.00  0.00           H
ATOM   2315  CG1 VAL   163      32.210  28.420  39.510  1.00  0.00           C
ATOM   2316 1HG1 VAL   163      32.570  29.460  39.620  1.00  0.00           H
ATOM   2317 2HG1 VAL   163      31.630  28.370  38.560  1.00  0.00           H
ATOM   2318 3HG1 VAL   163      31.610  27.990  40.320  1.00  0.00           H
ATOM   2319  CG2 VAL   163      34.430  28.470  38.490  1.00  0.00           C
ATOM   2320 1HG2 VAL   163      34.460  29.560  38.690  1.00  0.00           H
ATOM   2321 2HG2 VAL   163      35.460  28.040  38.480  1.00  0.00           H
ATOM   2322 3HG2 VAL   163      34.040  28.430  37.440  1.00  0.00           H
ATOM   2323  C   VAL   163      34.980  26.280  40.840  1.00  0.00           C
ATOM   2324  O   VAL   163      35.920  26.100  40.010  1.00  0.00           O
ATOM   2325  N   PRO   164      34.720  25.320  41.720  1.00  0.00           N
ATOM   2326  CD  PRO   164      33.970  25.480  43.020  1.00  0.00           C
ATOM   2327  HD1 PRO   164      32.860  25.590  42.970  1.00  0.00           H
ATOM   2328  HD2 PRO   164      34.410  26.320  43.600  1.00  0.00           H
ATOM   2329  CA  PRO   164      35.470  23.940  41.680  1.00  0.00           C
ATOM   2330  HA  PRO   164      36.480  24.200  41.960  1.00  0.00           H
ATOM   2331  CB  PRO   164      34.740  23.150  42.740  1.00  0.00           C
ATOM   2332  HB1 PRO   164      33.740  22.900  42.310  1.00  0.00           H
ATOM   2333  HB2 PRO   164      35.250  22.250  43.130  1.00  0.00           H
ATOM   2334  CG  PRO   164      34.500  24.220  43.860  1.00  0.00           C
ATOM   2335  HG1 PRO   164      33.880  23.780  44.660  1.00  0.00           H
ATOM   2336  HG2 PRO   164      35.470  24.550  44.290  1.00  0.00           H
ATOM   2337  C   PRO   164      35.480  23.180  40.360  1.00  0.00           C
ATOM   2338  O   PRO   164      34.400  22.880  39.870  1.00  0.00           O
ATOM   2339  N   TYR   165      36.640  22.970  39.690  1.00  0.00           N
ATOM   2340  HN  TYR   165      37.460  23.460  39.940  1.00  0.00           H
ATOM   2341  CA  TYR   165      36.740  22.040  38.590  1.00  0.00           C
ATOM   2342  HA  TYR   165      36.290  22.450  37.690  1.00  0.00           H
ATOM   2343  CB  TYR   165      38.240  21.820  38.240  1.00  0.00           C
ATOM   2344  HB1 TYR   165      38.840  21.630  39.160  1.00  0.00           H
ATOM   2345  HB2 TYR   165      38.360  20.880  37.660  1.00  0.00           H
ATOM   2346  CG  TYR   165      38.930  22.890  37.400  1.00  0.00           C
ATOM   2347  CD1 TYR   165      38.450  23.080  36.120  1.00  0.00           C
ATOM   2348  HD1 TYR   165      37.740  22.500  35.540  1.00  0.00           H
ATOM   2349  CE1 TYR   165      38.990  24.220  35.460  1.00  0.00           C
ATOM   2350  HE1 TYR   165      38.830  24.190  34.390  1.00  0.00           H
ATOM   2351  CZ  TYR   165      39.970  25.020  36.050  1.00  0.00           C
ATOM   2352  OH  TYR   165      40.580  26.030  35.250  1.00  0.00           O
ATOM   2353  HH  TYR   165      41.270  26.400  35.790  1.00  0.00           H
ATOM   2354  CD2 TYR   165      39.820  23.710  38.090  1.00  0.00           C
ATOM   2355  HD2 TYR   165      39.960  23.580  39.150  1.00  0.00           H
ATOM   2356  CE2 TYR   165      40.280  24.830  37.370  1.00  0.00           C
ATOM   2357  HE2 TYR   165      41.130  25.250  37.880  1.00  0.00           H
ATOM   2358  C   TYR   165      36.020  20.750  38.760  1.00  0.00           C
ATOM   2359  O   TYR   165      36.260  20.020  39.720  1.00  0.00           O
ATOM   2360  N   VAL   166      35.170  20.370  37.750  1.00  0.00           N
ATOM   2361  HN  VAL   166      34.910  20.830  36.900  1.00  0.00           H
ATOM   2362  CA  VAL   166      34.360  19.140  37.850  1.00  0.00           C
ATOM   2363  HA  VAL   166      34.520  18.690  38.820  1.00  0.00           H
ATOM   2364  CB  VAL   166      32.930  19.520  37.760  1.00  0.00           C
ATOM   2365  HB  VAL   166      32.720  20.360  37.070  1.00  0.00           H
ATOM   2366  CG1 VAL   166      32.100  18.350  37.290  1.00  0.00           C
ATOM   2367 1HG1 VAL   166      31.020  18.560  37.450  1.00  0.00           H
ATOM   2368 2HG1 VAL   166      32.180  18.130  36.200  1.00  0.00           H
ATOM   2369 3HG1 VAL   166      32.300  17.450  37.910  1.00  0.00           H
ATOM   2370  CG2 VAL   166      32.440  20.040  39.150  1.00  0.00           C
ATOM   2371 1HG2 VAL   166      33.060  20.920  39.420  1.00  0.00           H
ATOM   2372 2HG2 VAL   166      31.360  20.320  39.230  1.00  0.00           H
ATOM   2373 3HG2 VAL   166      32.650  19.320  39.970  1.00  0.00           H
ATOM   2374  C   VAL   166      34.830  18.100  36.890  1.00  0.00           C
ATOM   2375  O   VAL   166      35.060  18.410  35.690  1.00  0.00           O
ATOM   2376  N   ASP   167      34.970  16.820  37.260  1.00  0.00           N
ATOM   2377  HN  ASP   167      34.600  16.560  38.150  1.00  0.00           H
ATOM   2378  CA  ASP   167      35.760  15.830  36.550  1.00  0.00           C
ATOM   2379  HA  ASP   167      36.750  16.200  36.360  1.00  0.00           H
ATOM   2380  CB  ASP   167      36.010  14.710  37.650  1.00  0.00           C
ATOM   2381  HB1 ASP   167      36.710  15.250  38.320  1.00  0.00           H
ATOM   2382  HB2 ASP   167      35.100  14.360  38.190  1.00  0.00           H
ATOM   2383  CG  ASP   167      36.850  13.540  37.210  1.00  0.00           C
ATOM   2384  OD1 ASP   167      37.810  13.710  36.400  1.00  0.00           O
ATOM   2385  OD2 ASP   167      36.580  12.440  37.720  1.00  0.00           O
ATOM   2386  C   ASP   167      35.050  15.290  35.340  1.00  0.00           C
ATOM   2387  O   ASP   167      33.840  15.440  35.210  1.00  0.00           O
ATOM   2388  N   ARG   168      35.790  14.680  34.310  1.00  0.00           N
ATOM   2389  HN  ARG   168      36.740  14.390  34.480  1.00  0.00           H
ATOM   2390  CA  ARG   168      35.300  14.370  33.040  1.00  0.00           C
ATOM   2391  HA  ARG   168      34.980  15.290  32.590  1.00  0.00           H
ATOM   2392  CB  ARG   168      36.400  13.700  32.210  1.00  0.00           C
ATOM   2393  HB1 ARG   168      37.080  13.050  32.800  1.00  0.00           H
ATOM   2394  HB2 ARG   168      36.010  13.070  31.380  1.00  0.00           H
ATOM   2395  CG  ARG   168      37.470  14.730  31.650  1.00  0.00           C
ATOM   2396  HG1 ARG   168      37.790  15.400  32.470  1.00  0.00           H
ATOM   2397  HG2 ARG   168      38.390  14.180  31.360  1.00  0.00           H
ATOM   2398  CD  ARG   168      36.920  15.680  30.550  1.00  0.00           C
ATOM   2399  HD1 ARG   168      36.140  16.340  30.970  1.00  0.00           H
ATOM   2400  HD2 ARG   168      37.870  16.090  30.110  1.00  0.00           H
ATOM   2401  NE  ARG   168      36.370  14.870  29.490  1.00  0.00           N
ATOM   2402  HE  ARG   168      36.450  13.870  29.560  1.00  0.00           H
ATOM   2403  CZ  ARG   168      35.740  15.270  28.350  1.00  0.00           C
ATOM   2404  NH1 ARG   168      35.660  16.610  28.140  1.00  0.00           N
ATOM   2405 1HH1 ARG   168      36.200  17.140  28.790  1.00  0.00           H
ATOM   2406 2HH1 ARG   168      35.190  16.940  27.310  1.00  0.00           H
ATOM   2407  NH2 ARG   168      35.280  14.370  27.560  1.00  0.00           N
ATOM   2408 1HH2 ARG   168      35.400  13.470  27.960  1.00  0.00           H
ATOM   2409 2HH2 ARG   168      34.940  14.670  26.670  1.00  0.00           H
ATOM   2410  C   ARG   168      34.110  13.420  32.990  1.00  0.00           C
ATOM   2411  O   ARG   168      33.120  13.650  32.340  1.00  0.00           O
ATOM   2412  N   ASN   169      34.020  12.330  33.790  1.00  0.00           N
ATOM   2413  HN  ASN   169      34.750  11.930  34.340  1.00  0.00           H
ATOM   2414  CA  ASN   169      32.830  11.460  33.950  1.00  0.00           C
ATOM   2415  HA  ASN   169      32.630  11.190  32.920  1.00  0.00           H
ATOM   2416  CB  ASN   169      33.160   9.990  34.620  1.00  0.00           C
ATOM   2417  HB1 ASN   169      33.640  10.260  35.580  1.00  0.00           H
ATOM   2418  HB2 ASN   169      32.160   9.600  34.870  1.00  0.00           H
ATOM   2419  CG  ASN   169      34.100   9.070  33.770  1.00  0.00           C
ATOM   2420  OD1 ASN   169      33.570   8.100  33.310  1.00  0.00           O
ATOM   2421  ND2 ASN   169      35.380   9.460  33.540  1.00  0.00           N
ATOM   2422 1HD2 ASN   169      35.750  10.170  34.140  1.00  0.00           H
ATOM   2423 2HD2 ASN   169      36.040   8.930  33.020  1.00  0.00           H
ATOM   2424  C   ASN   169      31.600  12.090  34.420  1.00  0.00           C
ATOM   2425  O   ASN   169      30.510  11.930  33.800  1.00  0.00           O
ATOM   2426  N   SER   170      31.700  12.910  35.520  1.00  0.00           N
ATOM   2427  HN  SER   170      32.560  12.840  36.020  1.00  0.00           H
ATOM   2428  CA  SER   170      30.550  13.490  36.190  1.00  0.00           C
ATOM   2429  HA  SER   170      29.780  12.790  36.450  1.00  0.00           H
ATOM   2430  CB  SER   170      30.810  14.080  37.620  1.00  0.00           C
ATOM   2431  HB1 SER   170      31.320  13.230  38.130  1.00  0.00           H
ATOM   2432  HB2 SER   170      31.450  14.990  37.600  1.00  0.00           H
ATOM   2433  OG  SER   170      29.620  14.360  38.290  1.00  0.00           O
ATOM   2434  HG1 SER   170      29.720  14.140  39.230  1.00  0.00           H
ATOM   2435  C   SER   170      30.050  14.600  35.350  1.00  0.00           C
ATOM   2436  O   SER   170      28.850  14.880  35.210  1.00  0.00           O
ATOM   2437  N   CYS   171      31.000  15.290  34.650  1.00  0.00           N
ATOM   2438  HN  CYS   171      31.970  15.140  34.800  1.00  0.00           H
ATOM   2439  CA  CYS   171      30.640  16.160  33.560  1.00  0.00           C
ATOM   2440  HA  CYS   171      30.080  16.960  34.010  1.00  0.00           H
ATOM   2441  CB  CYS   171      31.990  16.800  32.970  1.00  0.00           C
ATOM   2442  HB1 CYS   171      32.490  17.240  33.850  1.00  0.00           H
ATOM   2443  HB2 CYS   171      32.610  15.990  32.520  1.00  0.00           H
ATOM   2444  SG  CYS   171      31.770  18.130  31.850  1.00  0.00           S
ATOM   2445  C   CYS   171      29.850  15.470  32.410  1.00  0.00           C
ATOM   2446  O   CYS   171      28.820  15.990  32.000  1.00  0.00           O
ATOM   2447  N   LYS   172      30.240  14.270  31.900  1.00  0.00           N
ATOM   2448  HN  LYS   172      31.160  13.900  31.980  1.00  0.00           H
ATOM   2449  CA  LYS   172      29.390  13.560  30.990  1.00  0.00           C
ATOM   2450  HA  LYS   172      29.020  14.270  30.260  1.00  0.00           H
ATOM   2451  CB  LYS   172      30.180  12.500  30.230  1.00  0.00           C
ATOM   2452  HB1 LYS   172      30.880  12.200  31.040  1.00  0.00           H
ATOM   2453  HB2 LYS   172      29.460  11.710  29.890  1.00  0.00           H
ATOM   2454  CG  LYS   172      30.990  12.940  28.990  1.00  0.00           C
ATOM   2455  HG1 LYS   172      30.240  12.750  28.190  1.00  0.00           H
ATOM   2456  HG2 LYS   172      31.230  14.020  29.150  1.00  0.00           H
ATOM   2457  CD  LYS   172      32.270  12.110  28.790  1.00  0.00           C
ATOM   2458  HD1 LYS   172      32.850  12.660  28.020  1.00  0.00           H
ATOM   2459  HD2 LYS   172      32.950  12.050  29.660  1.00  0.00           H
ATOM   2460  CE  LYS   172      31.960  10.710  28.320  1.00  0.00           C
ATOM   2461  HE1 LYS   172      31.180  10.270  28.990  1.00  0.00           H
ATOM   2462  HE2 LYS   172      31.510  10.750  27.290  1.00  0.00           H
ATOM   2463  NZ  LYS   172      33.220   9.820  28.190  1.00  0.00           N
ATOM   2464  HZ1 LYS   172      33.740   9.720  29.090  1.00  0.00           H
ATOM   2465  HZ2 LYS   172      32.930   8.920  27.780  1.00  0.00           H
ATOM   2466  HZ3 LYS   172      33.890  10.270  27.520  1.00  0.00           H
ATOM   2467  C   LYS   172      28.080  13.060  31.600  1.00  0.00           C
ATOM   2468  O   LYS   172      27.100  13.100  30.930  1.00  0.00           O
ATOM   2469  N   LEU   173      28.120  12.500  32.800  1.00  0.00           N
ATOM   2470  HN  LEU   173      29.040  12.330  33.150  1.00  0.00           H
ATOM   2471  CA  LEU   173      27.040  11.840  33.530  1.00  0.00           C
ATOM   2472  HA  LEU   173      26.560  11.130  32.860  1.00  0.00           H
ATOM   2473  CB  LEU   173      27.400  11.420  34.960  1.00  0.00           C
ATOM   2474  HB1 LEU   173      28.260  10.720  34.830  1.00  0.00           H
ATOM   2475  HB2 LEU   173      27.720  12.240  35.630  1.00  0.00           H
ATOM   2476  CG  LEU   173      26.340  10.570  35.720  1.00  0.00           C
ATOM   2477  HG  LEU   173      25.510  11.280  35.850  1.00  0.00           H
ATOM   2478  CD1 LEU   173      26.000   9.360  34.850  1.00  0.00           C
ATOM   2479 1HD1 LEU   173      25.300   8.650  35.340  1.00  0.00           H
ATOM   2480 2HD1 LEU   173      25.400   9.710  34.000  1.00  0.00           H
ATOM   2481 3HD1 LEU   173      26.990   8.860  34.720  1.00  0.00           H
ATOM   2482  CD2 LEU   173      26.900  10.140  37.110  1.00  0.00           C
ATOM   2483 1HD2 LEU   173      26.940  10.930  37.880  1.00  0.00           H
ATOM   2484 2HD2 LEU   173      26.150   9.370  37.380  1.00  0.00           H
ATOM   2485 3HD2 LEU   173      27.920   9.680  37.090  1.00  0.00           H
ATOM   2486  C   LEU   173      25.980  12.900  33.690  1.00  0.00           C
ATOM   2487  O   LEU   173      24.780  12.680  33.490  1.00  0.00           O
ATOM   2488  N   SER   174      26.310  14.090  34.230  1.00  0.00           N
ATOM   2489  HN  SER   174      27.260  14.330  34.450  1.00  0.00           H
ATOM   2490  CA  SER   174      25.320  15.170  34.450  1.00  0.00           C
ATOM   2491  HA  SER   174      24.540  14.720  35.040  1.00  0.00           H
ATOM   2492  CB  SER   174      25.790  16.230  35.360  1.00  0.00           C
ATOM   2493  HB1 SER   174      25.040  17.040  35.500  1.00  0.00           H
ATOM   2494  HB2 SER   174      25.910  15.790  36.370  1.00  0.00           H
ATOM   2495  OG  SER   174      27.020  16.800  34.920  1.00  0.00           O
ATOM   2496  HG1 SER   174      27.690  16.120  34.960  1.00  0.00           H
ATOM   2497  C   SER   174      24.720  15.900  33.200  1.00  0.00           C
ATOM   2498  O   SER   174      23.570  16.240  33.100  1.00  0.00           O
ATOM   2499  N   SER   175      25.610  16.120  32.200  1.00  0.00           N
ATOM   2500  HN  SER   175      26.570  15.850  32.210  1.00  0.00           H
ATOM   2501  CA  SER   175      25.160  16.810  30.980  1.00  0.00           C
ATOM   2502  HA  SER   175      24.450  17.590  31.250  1.00  0.00           H
ATOM   2503  CB  SER   175      26.310  17.380  30.130  1.00  0.00           C
ATOM   2504  HB1 SER   175      26.920  16.530  29.740  1.00  0.00           H
ATOM   2505  HB2 SER   175      25.850  17.880  29.240  1.00  0.00           H
ATOM   2506  OG  SER   175      26.940  18.380  30.860  1.00  0.00           O
ATOM   2507  HG1 SER   175      27.600  17.880  31.360  1.00  0.00           H
ATOM   2508  C   SER   175      24.250  15.920  29.970  1.00  0.00           C
ATOM   2509  O   SER   175      24.610  14.860  29.480  1.00  0.00           O
ATOM   2510  N   SER   176      23.060  16.450  29.520  1.00  0.00           N
ATOM   2511  HN  SER   176      22.740  17.310  29.890  1.00  0.00           H
ATOM   2512  CA  SER   176      22.200  15.820  28.520  1.00  0.00           C
ATOM   2513  HA  SER   176      22.110  14.780  28.810  1.00  0.00           H
ATOM   2514  CB  SER   176      20.710  16.480  28.430  1.00  0.00           C
ATOM   2515  HB1 SER   176      20.820  17.560  28.170  1.00  0.00           H
ATOM   2516  HB2 SER   176      20.070  15.930  27.720  1.00  0.00           H
ATOM   2517  OG  SER   176      20.040  16.340  29.740  1.00  0.00           O
ATOM   2518  HG1 SER   176      20.180  17.080  30.330  1.00  0.00           H
ATOM   2519  C   SER   176      22.860  15.740  27.190  1.00  0.00           C
ATOM   2520  O   SER   176      22.820  14.790  26.430  1.00  0.00           O
ATOM   2521  N   PHE   177      23.470  16.890  26.820  1.00  0.00           N
ATOM   2522  HN  PHE   177      23.470  17.630  27.480  1.00  0.00           H
ATOM   2523  CA  PHE   177      24.060  17.200  25.500  1.00  0.00           C
ATOM   2524  HA  PHE   177      23.500  16.650  24.750  1.00  0.00           H
ATOM   2525  CB  PHE   177      23.770  18.640  25.150  1.00  0.00           C
ATOM   2526  HB1 PHE   177      24.380  19.040  24.320  1.00  0.00           H
ATOM   2527  HB2 PHE   177      22.750  18.640  24.740  1.00  0.00           H
ATOM   2528  CG  PHE   177      24.010  19.620  26.310  1.00  0.00           C
ATOM   2529  CD1 PHE   177      23.120  20.720  26.540  1.00  0.00           C
ATOM   2530  HD1 PHE   177      22.180  20.790  26.020  1.00  0.00           H
ATOM   2531  CE1 PHE   177      23.510  21.700  27.350  1.00  0.00           C
ATOM   2532  HE1 PHE   177      22.900  22.600  27.410  1.00  0.00           H
ATOM   2533  CZ  PHE   177      24.750  21.850  28.030  1.00  0.00           C
ATOM   2534  HZ  PHE   177      25.020  22.760  28.550  1.00  0.00           H
ATOM   2535  CD2 PHE   177      25.230  19.660  26.990  1.00  0.00           C
ATOM   2536  HD2 PHE   177      26.050  18.990  26.740  1.00  0.00           H
ATOM   2537  CE2 PHE   177      25.650  20.780  27.780  1.00  0.00           C
ATOM   2538  HE2 PHE   177      26.660  20.880  28.160  1.00  0.00           H
ATOM   2539  C   PHE   177      25.580  16.770  25.380  1.00  0.00           C
ATOM   2540  O   PHE   177      26.210  16.470  26.440  1.00  0.00           O
ATOM   2541  N   ILE   178      26.120  16.810  24.140  1.00  0.00           N
ATOM   2542  HN  ILE   178      25.640  17.070  23.300  1.00  0.00           H
ATOM   2543  CA  ILE   178      27.510  16.430  23.970  1.00  0.00           C
ATOM   2544  HA  ILE   178      27.630  15.430  24.370  1.00  0.00           H
ATOM   2545  CB  ILE   178      27.790  16.200  22.510  1.00  0.00           C
ATOM   2546  HB  ILE   178      27.420  17.110  21.990  1.00  0.00           H
ATOM   2547  CG2 ILE   178      29.300  16.070  22.210  1.00  0.00           C
ATOM   2548 1HG2 ILE   178      29.550  15.150  22.770  1.00  0.00           H
ATOM   2549 2HG2 ILE   178      29.620  15.770  21.190  1.00  0.00           H
ATOM   2550 3HG2 ILE   178      29.910  16.900  22.640  1.00  0.00           H
ATOM   2551  CG1 ILE   178      27.000  14.950  21.960  1.00  0.00           C
ATOM   2552 1HG1 ILE   178      25.910  15.040  22.090  1.00  0.00           H
ATOM   2553 2HG1 ILE   178      27.290  14.870  20.880  1.00  0.00           H
ATOM   2554  CD  ILE   178      27.420  13.650  22.570  1.00  0.00           C
ATOM   2555  HD1 ILE   178      28.510  13.550  22.800  1.00  0.00           H
ATOM   2556  HD2 ILE   178      26.950  13.520  23.570  1.00  0.00           H
ATOM   2557  HD3 ILE   178      27.170  12.760  21.940  1.00  0.00           H
ATOM   2558  C   ILE   178      28.550  17.280  24.700  1.00  0.00           C
ATOM   2559  O   ILE   178      28.680  18.490  24.430  1.00  0.00           O
ATOM   2560  N   ILE   179      29.410  16.610  25.480  1.00  0.00           N
ATOM   2561  HN  ILE   179      29.250  15.660  25.720  1.00  0.00           H
ATOM   2562  CA  ILE   179      30.730  17.080  25.940  1.00  0.00           C
ATOM   2563  HA  ILE   179      30.630  18.150  25.840  1.00  0.00           H
ATOM   2564  CB  ILE   179      30.810  16.720  27.420  1.00  0.00           C
ATOM   2565  HB  ILE   179      30.590  15.630  27.540  1.00  0.00           H
ATOM   2566  CG2 ILE   179      32.220  17.000  28.070  1.00  0.00           C
ATOM   2567 1HG2 ILE   179      32.900  16.190  27.730  1.00  0.00           H
ATOM   2568 2HG2 ILE   179      32.560  17.920  27.550  1.00  0.00           H
ATOM   2569 3HG2 ILE   179      32.300  17.180  29.170  1.00  0.00           H
ATOM   2570  CG1 ILE   179      29.700  17.410  28.220  1.00  0.00           C
ATOM   2571 1HG1 ILE   179      28.690  17.170  27.820  1.00  0.00           H
ATOM   2572 2HG1 ILE   179      29.710  17.110  29.290  1.00  0.00           H
ATOM   2573  CD  ILE   179      29.670  18.900  28.230  1.00  0.00           C
ATOM   2574  HD1 ILE   179      30.120  19.240  29.190  1.00  0.00           H
ATOM   2575  HD2 ILE   179      30.050  19.450  27.350  1.00  0.00           H
ATOM   2576  HD3 ILE   179      28.590  19.150  28.330  1.00  0.00           H
ATOM   2577  C   ILE   179      32.010  16.440  25.350  1.00  0.00           C
ATOM   2578  O   ILE   179      32.310  15.300  25.470  1.00  0.00           O
ATOM   2579  N   THR   180      32.660  17.270  24.590  1.00  0.00           N
ATOM   2580  HN  THR   180      32.290  18.140  24.250  1.00  0.00           H
ATOM   2581  CA  THR   180      33.850  16.960  23.800  1.00  0.00           C
ATOM   2582  HA  THR   180      34.050  15.890  23.730  1.00  0.00           H
ATOM   2583  CB  THR   180      33.970  17.620  22.410  1.00  0.00           C
ATOM   2584  HB  THR   180      34.880  17.280  21.880  1.00  0.00           H
ATOM   2585  OG1 THR   180      34.220  19.010  22.500  1.00  0.00           O
ATOM   2586  HG1 THR   180      34.190  19.410  21.640  1.00  0.00           H
ATOM   2587  CG2 THR   180      32.620  17.530  21.690  1.00  0.00           C
ATOM   2588 1HG2 THR   180      32.600  17.890  20.650  1.00  0.00           H
ATOM   2589 2HG2 THR   180      32.310  16.460  21.660  1.00  0.00           H
ATOM   2590 3HG2 THR   180      31.840  18.180  22.120  1.00  0.00           H
ATOM   2591  C   THR   180      34.960  17.370  24.730  1.00  0.00           C
ATOM   2592  O   THR   180      34.730  17.930  25.830  1.00  0.00           O
ATOM   2593  N   GLN   181      36.260  17.130  24.370  1.00  0.00           N
ATOM   2594  HN  GLN   181      36.330  16.580  23.540  1.00  0.00           H
ATOM   2595  CA  GLN   181      37.450  17.650  25.040  1.00  0.00           C
ATOM   2596  HA  GLN   181      37.570  17.420  26.080  1.00  0.00           H
ATOM   2597  CB  GLN   181      38.730  16.970  24.390  1.00  0.00           C
ATOM   2598  HB1 GLN   181      39.590  17.220  25.040  1.00  0.00           H
ATOM   2599  HB2 GLN   181      38.800  15.860  24.420  1.00  0.00           H
ATOM   2600  CG  GLN   181      39.060  17.500  22.980  1.00  0.00           C
ATOM   2601  HG1 GLN   181      38.220  17.420  22.250  1.00  0.00           H
ATOM   2602  HG2 GLN   181      39.340  18.570  23.050  1.00  0.00           H
ATOM   2603  CD  GLN   181      40.190  16.800  22.330  1.00  0.00           C
ATOM   2604  OE1 GLN   181      41.290  17.360  21.920  1.00  0.00           O
ATOM   2605  NE2 GLN   181      40.020  15.440  22.220  1.00  0.00           N
ATOM   2606 1HE2 GLN   181      39.200  15.000  22.590  1.00  0.00           H
ATOM   2607 2HE2 GLN   181      40.710  14.860  21.780  1.00  0.00           H
ATOM   2608  C   GLN   181      37.590  19.190  24.960  1.00  0.00           C
ATOM   2609  O   GLN   181      38.280  19.770  25.830  1.00  0.00           O
ATOM   2610  N   ASN   182      36.870  19.820  23.980  1.00  0.00           N
ATOM   2611  HN  ASN   182      36.150  19.410  23.410  1.00  0.00           H
ATOM   2612  CA  ASN   182      36.940  21.280  23.830  1.00  0.00           C
ATOM   2613  HA  ASN   182      37.890  21.730  24.060  1.00  0.00           H
ATOM   2614  CB  ASN   182      36.670  21.580  22.340  1.00  0.00           C
ATOM   2615  HB1 ASN   182      35.770  20.950  22.100  1.00  0.00           H
ATOM   2616  HB2 ASN   182      36.460  22.650  22.200  1.00  0.00           H
ATOM   2617  CG  ASN   182      37.800  21.220  21.390  1.00  0.00           C
ATOM   2618  OD1 ASN   182      38.920  21.240  21.790  1.00  0.00           O
ATOM   2619  ND2 ASN   182      37.500  20.800  20.110  1.00  0.00           N
ATOM   2620 1HD2 ASN   182      36.620  20.950  19.660  1.00  0.00           H
ATOM   2621 2HD2 ASN   182      38.170  20.180  19.710  1.00  0.00           H
ATOM   2622  C   ASN   182      35.970  21.930  24.700  1.00  0.00           C
ATOM   2623  O   ASN   182      35.870  23.180  24.770  1.00  0.00           O
ATOM   2624  N   MET   183      35.250  21.190  25.560  1.00  0.00           N
ATOM   2625  HN  MET   183      35.280  20.200  25.630  1.00  0.00           H
ATOM   2626  CA  MET   183      34.350  21.700  26.530  1.00  0.00           C
ATOM   2627  HA  MET   183      34.400  22.790  26.520  1.00  0.00           H
ATOM   2628  CB  MET   183      32.980  21.160  26.140  1.00  0.00           C
ATOM   2629  HB1 MET   183      33.130  20.060  26.130  1.00  0.00           H
ATOM   2630  HB2 MET   183      32.270  21.380  26.980  1.00  0.00           H
ATOM   2631  CG  MET   183      32.370  21.750  24.870  1.00  0.00           C
ATOM   2632  HG1 MET   183      32.070  22.800  25.090  1.00  0.00           H
ATOM   2633  HG2 MET   183      33.200  21.790  24.130  1.00  0.00           H
ATOM   2634  SD  MET   183      31.000  20.730  24.490  1.00  0.00           S
ATOM   2635  CE  MET   183      29.760  21.580  25.480  1.00  0.00           C
ATOM   2636  HE1 MET   183      29.760  22.670  25.250  1.00  0.00           H
ATOM   2637  HE2 MET   183      28.790  21.260  25.030  1.00  0.00           H
ATOM   2638  HE3 MET   183      29.920  21.500  26.580  1.00  0.00           H
ATOM   2639  C   MET   183      34.740  21.190  27.930  1.00  0.00           C
ATOM   2640  O   MET   183      35.520  20.260  27.950  1.00  0.00           O
ATOM   2641  N   PHE   184      34.350  21.860  29.020  1.00  0.00           N
ATOM   2642  HN  PHE   184      33.930  22.770  28.920  1.00  0.00           H
ATOM   2643  CA  PHE   184      34.600  21.390  30.310  1.00  0.00           C
ATOM   2644  HA  PHE   184      34.430  20.310  30.300  1.00  0.00           H
ATOM   2645  CB  PHE   184      36.080  21.600  30.780  1.00  0.00           C
ATOM   2646  HB1 PHE   184      36.250  21.040  31.720  1.00  0.00           H
ATOM   2647  HB2 PHE   184      36.700  21.110  30.000  1.00  0.00           H
ATOM   2648  CG  PHE   184      36.420  23.060  31.070  1.00  0.00           C
ATOM   2649  CD1 PHE   184      36.140  23.810  32.280  1.00  0.00           C
ATOM   2650  HD1 PHE   184      35.620  23.300  33.090  1.00  0.00           H
ATOM   2651  CE1 PHE   184      36.660  25.100  32.400  1.00  0.00           C
ATOM   2652  HE1 PHE   184      36.440  25.700  33.270  1.00  0.00           H
ATOM   2653  CZ  PHE   184      37.300  25.700  31.310  1.00  0.00           C
ATOM   2654  HZ  PHE   184      37.540  26.750  31.210  1.00  0.00           H
ATOM   2655  CD2 PHE   184      37.050  23.780  29.960  1.00  0.00           C
ATOM   2656  HD2 PHE   184      37.190  23.300  29.010  1.00  0.00           H
ATOM   2657  CE2 PHE   184      37.590  24.990  30.150  1.00  0.00           C
ATOM   2658  HE2 PHE   184      37.980  25.620  29.360  1.00  0.00           H
ATOM   2659  C   PHE   184      33.520  21.940  31.280  1.00  0.00           C
ATOM   2660  O   PHE   184      32.810  22.930  31.050  1.00  0.00           O
ATOM   2661  N   CYS   185      33.250  21.240  32.360  1.00  0.00           N
ATOM   2662  HN  CYS   185      33.880  20.480  32.520  1.00  0.00           H
ATOM   2663  CA  CYS   185      32.390  21.600  33.410  1.00  0.00           C
ATOM   2664  HA  CYS   185      31.630  22.290  33.050  1.00  0.00           H
ATOM   2665  CB  CYS   185      31.680  20.250  33.960  1.00  0.00           C
ATOM   2666  HB1 CYS   185      32.520  19.530  34.060  1.00  0.00           H
ATOM   2667  HB2 CYS   185      31.140  20.400  34.930  1.00  0.00           H
ATOM   2668  SG  CYS   185      30.570  19.460  32.840  1.00  0.00           S
ATOM   2669  C   CYS   185      33.130  22.310  34.520  1.00  0.00           C
ATOM   2670  O   CYS   185      34.220  21.940  34.860  1.00  0.00           O
ATOM   2671  N   ALA   186      32.540  23.310  35.180  1.00  0.00           N
ATOM   2672  HN  ALA   186      31.710  23.700  34.820  1.00  0.00           H
ATOM   2673  CA  ALA   186      33.050  23.770  36.440  1.00  0.00           C
ATOM   2674  HA  ALA   186      33.610  22.950  36.840  1.00  0.00           H
ATOM   2675  CB  ALA   186      34.040  24.970  36.340  1.00  0.00           C
ATOM   2676  HB1 ALA   186      33.580  25.910  35.980  1.00  0.00           H
ATOM   2677  HB2 ALA   186      34.530  25.180  37.310  1.00  0.00           H
ATOM   2678  HB3 ALA   186      34.820  24.710  35.600  1.00  0.00           H
ATOM   2679  C   ALA   186      31.890  24.140  37.430  1.00  0.00           C
ATOM   2680  O   ALA   186      30.870  24.770  36.990  1.00  0.00           O
ATOM   2681  N   GLY   187      32.020  23.840  38.740  1.00  0.00           N
ATOM   2682  HN  GLY   187      32.890  23.390  38.920  1.00  0.00           H
ATOM   2683  CA  GLY   187      31.300  24.360  39.870  1.00  0.00           C
ATOM   2684  HA1 GLY   187      31.930  25.080  40.360  1.00  0.00           H
ATOM   2685  HA2 GLY   187      30.380  24.820  39.600  1.00  0.00           H
ATOM   2686  C   GLY   187      30.840  23.430  41.000  1.00  0.00           C
ATOM   2687  O   GLY   187      31.360  22.380  41.200  1.00  0.00           O
ATOM   2688  N   TYR   188      30.000  24.000  41.890  1.00  0.00           N
ATOM   2689  HN  TYR   188      29.660  24.940  41.820  1.00  0.00           H
ATOM   2690  CA  TYR   188      29.490  23.290  43.120  1.00  0.00           C
ATOM   2691  HA  TYR   188      30.270  22.650  43.520  1.00  0.00           H
ATOM   2692  CB  TYR   188      28.990  24.260  44.180  1.00  0.00           C
ATOM   2693  HB1 TYR   188      28.100  24.810  43.810  1.00  0.00           H
ATOM   2694  HB2 TYR   188      28.600  23.630  45.010  1.00  0.00           H
ATOM   2695  CG  TYR   188      30.050  25.170  44.740  1.00  0.00           C
ATOM   2696  CD1 TYR   188      30.960  24.690  45.690  1.00  0.00           C
ATOM   2697  HD1 TYR   188      30.940  23.630  45.930  1.00  0.00           H
ATOM   2698  CE1 TYR   188      31.940  25.580  46.260  1.00  0.00           C
ATOM   2699  HE1 TYR   188      32.490  25.160  47.080  1.00  0.00           H
ATOM   2700  CZ  TYR   188      31.900  26.960  45.870  1.00  0.00           C
ATOM   2701  OH  TYR   188      32.990  27.780  46.270  1.00  0.00           O
ATOM   2702  HH  TYR   188      32.970  28.580  45.730  1.00  0.00           H
ATOM   2703  CD2 TYR   188      30.030  26.560  44.370  1.00  0.00           C
ATOM   2704  HD2 TYR   188      29.260  26.910  43.690  1.00  0.00           H
ATOM   2705  CE2 TYR   188      30.980  27.370  44.900  1.00  0.00           C
ATOM   2706  HE2 TYR   188      30.840  28.400  44.620  1.00  0.00           H
ATOM   2707  C   TYR   188      28.270  22.340  42.890  1.00  0.00           C
ATOM   2708  O   TYR   188      27.270  22.720  42.330  1.00  0.00           O
ATOM   2709  N   ASP   189      28.340  21.140  43.370  1.00  0.00           N
ATOM   2710  HN  ASP   189      29.210  20.890  43.770  1.00  0.00           H
ATOM   2711  CA  ASP   189      27.360  20.140  43.460  1.00  0.00           C
ATOM   2712  HA  ASP   189      27.110  19.810  42.450  1.00  0.00           H
ATOM   2713  CB  ASP   189      27.910  18.810  44.150  1.00  0.00           C
ATOM   2714  HB1 ASP   189      27.990  19.040  45.240  1.00  0.00           H
ATOM   2715  HB2 ASP   189      27.110  18.050  44.060  1.00  0.00           H
ATOM   2716  CG  ASP   189      29.280  18.210  43.820  1.00  0.00           C
ATOM   2717  OD1 ASP   189      30.110  18.740  43.100  1.00  0.00           O
ATOM   2718  OD2 ASP   189      29.580  17.100  44.400  1.00  0.00           O
ATOM   2719  C   ASP   189      26.050  20.640  44.180  1.00  0.00           C
ATOM   2720  O   ASP   189      24.950  20.440  43.680  1.00  0.00           O
ATOM   2721  N   THR   190      26.180  21.320  45.290  1.00  0.00           N
ATOM   2722  HN  THR   190      27.130  21.480  45.550  1.00  0.00           H
ATOM   2723  CA  THR   190      25.100  21.870  46.110  1.00  0.00           C
ATOM   2724  HA  THR   190      24.260  22.080  45.470  1.00  0.00           H
ATOM   2725  CB  THR   190      24.760  21.090  47.310  1.00  0.00           C
ATOM   2726  HB  THR   190      23.930  21.530  47.900  1.00  0.00           H
ATOM   2727  OG1 THR   190      25.860  20.780  48.220  1.00  0.00           O
ATOM   2728  HG1 THR   190      26.650  20.780  47.680  1.00  0.00           H
ATOM   2729  CG2 THR   190      24.090  19.800  46.850  1.00  0.00           C
ATOM   2730 1HG2 THR   190      23.370  20.030  46.040  1.00  0.00           H
ATOM   2731 2HG2 THR   190      24.900  19.200  46.380  1.00  0.00           H
ATOM   2732 3HG2 THR   190      23.690  19.150  47.670  1.00  0.00           H
ATOM   2733  C   THR   190      25.540  23.230  46.640  1.00  0.00           C
ATOM   2734  O   THR   190      26.590  23.340  47.240  1.00  0.00           O
ATOM   2735  N   LYS   191      24.810  24.270  46.330  1.00  0.00           N
ATOM   2736  HN  LYS   191      24.030  24.060  45.750  1.00  0.00           H
ATOM   2737  CA  LYS   191      25.100  25.660  46.570  1.00  0.00           C
ATOM   2738  HA  LYS   191      25.010  25.900  47.620  1.00  0.00           H
ATOM   2739  CB  LYS   191      26.470  26.100  46.000  1.00  0.00           C
ATOM   2740  HB1 LYS   191      27.260  25.370  46.260  1.00  0.00           H
ATOM   2741  HB2 LYS   191      26.460  26.130  44.900  1.00  0.00           H
ATOM   2742  CG  LYS   191      26.930  27.460  46.750  1.00  0.00           C
ATOM   2743  HG1 LYS   191      27.810  27.900  46.210  1.00  0.00           H
ATOM   2744  HG2 LYS   191      26.150  28.250  46.680  1.00  0.00           H
ATOM   2745  CD  LYS   191      27.510  27.080  48.140  1.00  0.00           C
ATOM   2746  HD1 LYS   191      26.800  26.590  48.840  1.00  0.00           H
ATOM   2747  HD2 LYS   191      28.330  26.350  48.040  1.00  0.00           H
ATOM   2748  CE  LYS   191      28.060  28.300  48.940  1.00  0.00           C
ATOM   2749  HE1 LYS   191      28.410  28.160  49.990  1.00  0.00           H
ATOM   2750  HE2 LYS   191      28.900  28.790  48.400  1.00  0.00           H
ATOM   2751  NZ  LYS   191      27.030  29.300  49.110  1.00  0.00           N
ATOM   2752  HZ1 LYS   191      27.440  30.000  49.770  1.00  0.00           H
ATOM   2753  HZ2 LYS   191      26.720  29.770  48.230  1.00  0.00           H
ATOM   2754  HZ3 LYS   191      26.170  28.990  49.600  1.00  0.00           H
ATOM   2755  C   LYS   191      24.070  26.510  45.740  1.00  0.00           C
ATOM   2756  O   LYS   191      23.660  27.540  46.170  1.00  0.00           O
ATOM   2757  N   GLN   192      23.800  26.100  44.460  1.00  0.00           N
ATOM   2758  HN  GLN   192      24.160  25.250  44.050  1.00  0.00           H
ATOM   2759  CA  GLN   192      22.900  26.860  43.610  1.00  0.00           C
ATOM   2760  HA  GLN   192      22.860  26.340  42.660  1.00  0.00           H
ATOM   2761  CB  GLN   192      21.380  26.820  44.080  1.00  0.00           C
ATOM   2762  HB1 GLN   192      21.150  27.550  44.890  1.00  0.00           H
ATOM   2763  HB2 GLN   192      20.720  27.120  43.250  1.00  0.00           H
ATOM   2764  CG  GLN   192      20.900  25.430  44.580  1.00  0.00           C
ATOM   2765  HG1 GLN   192      21.390  25.270  45.570  1.00  0.00           H
ATOM   2766  HG2 GLN   192      19.810  25.360  44.810  1.00  0.00           H
ATOM   2767  CD  GLN   192      21.380  24.330  43.700  1.00  0.00           C
ATOM   2768  OE1 GLN   192      22.290  23.560  43.910  1.00  0.00           O
ATOM   2769  NE2 GLN   192      20.660  24.130  42.560  1.00  0.00           N
ATOM   2770 1HE2 GLN   192      19.900  24.760  42.370  1.00  0.00           H
ATOM   2771 2HE2 GLN   192      21.090  23.540  41.890  1.00  0.00           H
ATOM   2772  C   GLN   192      23.320  28.270  43.380  1.00  0.00           C
ATOM   2773  O   GLN   192      22.530  29.260  43.280  1.00  0.00           O
ATOM   2774  N   GLU   193      24.590  28.500  43.140  1.00  0.00           N
ATOM   2775  HN  GLU   193      25.270  27.780  43.090  1.00  0.00           H
ATOM   2776  CA  GLU   193      25.300  29.770  42.890  1.00  0.00           C
ATOM   2777  HA  GLU   193      24.620  30.490  42.440  1.00  0.00           H
ATOM   2778  CB  GLU   193      26.080  30.280  44.080  1.00  0.00           C
ATOM   2779  HB1 GLU   193      26.650  29.500  44.620  1.00  0.00           H
ATOM   2780  HB2 GLU   193      26.760  31.120  43.820  1.00  0.00           H
ATOM   2781  CG  GLU   193      25.100  30.770  45.160  1.00  0.00           C
ATOM   2782  HG1 GLU   193      24.210  31.350  44.860  1.00  0.00           H
ATOM   2783  HG2 GLU   193      24.610  29.970  45.770  1.00  0.00           H
ATOM   2784  CD  GLU   193      25.790  31.570  46.280  1.00  0.00           C
ATOM   2785  OE1 GLU   193      26.650  30.960  46.950  1.00  0.00           O
ATOM   2786  OE2 GLU   193      25.550  32.840  46.440  1.00  0.00           O
ATOM   2787  C   GLU   193      26.220  29.460  41.700  1.00  0.00           C
ATOM   2788  O   GLU   193      26.910  28.440  41.710  1.00  0.00           O
ATOM   2789  N   ASP   194      26.140  30.230  40.600  1.00  0.00           N
ATOM   2790  HN  ASP   194      25.840  31.180  40.660  1.00  0.00           H
ATOM   2791  CA  ASP   194      26.540  29.690  39.310  1.00  0.00           C
ATOM   2792  HA  ASP   194      27.530  29.230  39.350  1.00  0.00           H
ATOM   2793  CB  ASP   194      25.480  28.660  38.900  1.00  0.00           C
ATOM   2794  HB1 ASP   194      25.050  28.280  39.850  1.00  0.00           H
ATOM   2795  HB2 ASP   194      24.750  29.110  38.190  1.00  0.00           H
ATOM   2796  CG  ASP   194      26.150  27.480  38.120  1.00  0.00           C
ATOM   2797  OD1 ASP   194      25.410  26.460  37.930  1.00  0.00           O
ATOM   2798  OD2 ASP   194      27.310  27.630  37.710  1.00  0.00           O
ATOM   2799  C   ASP   194      26.600  30.780  38.230  1.00  0.00           C
ATOM   2800  O   ASP   194      26.160  31.890  38.420  1.00  0.00           O
ATOM   2801  N   ALA   195      27.160  30.400  37.030  1.00  0.00           N
ATOM   2802  HN  ALA   195      27.600  29.500  37.000  1.00  0.00           H
ATOM   2803  CA  ALA   195      27.070  31.110  35.740  1.00  0.00           C
ATOM   2804  HA  ALA   195      27.200  32.150  35.970  1.00  0.00           H
ATOM   2805  CB  ALA   195      28.120  30.740  34.780  1.00  0.00           C
ATOM   2806  HB1 ALA   195      28.070  31.370  33.870  1.00  0.00           H
ATOM   2807  HB2 ALA   195      29.150  30.950  35.140  1.00  0.00           H
ATOM   2808  HB3 ALA   195      28.110  29.650  34.550  1.00  0.00           H
ATOM   2809  C   ALA   195      25.720  31.070  35.120  1.00  0.00           C
ATOM   2810  O   ALA   195      24.960  30.140  35.340  1.00  0.00           O
ATOM   2811  N   CYS   196      25.390  32.120  34.320  1.00  0.00           N
ATOM   2812  HN  CYS   196      26.130  32.790  34.240  1.00  0.00           H
ATOM   2813  CA  CYS   196      24.280  32.180  33.490  1.00  0.00           C
ATOM   2814  HA  CYS   196      23.930  31.260  33.060  1.00  0.00           H
ATOM   2815  CB  CYS   196      23.080  32.690  34.360  1.00  0.00           C
ATOM   2816  HB1 CYS   196      23.020  32.130  35.320  1.00  0.00           H
ATOM   2817  HB2 CYS   196      23.320  33.670  34.820  1.00  0.00           H
ATOM   2818  SG  CYS   196      21.350  32.520  33.690  1.00  0.00           S
ATOM   2819  C   CYS   196      24.360  33.250  32.390  1.00  0.00           C
ATOM   2820  O   CYS   196      25.370  33.960  32.300  1.00  0.00           O
ATOM   2821  N   GLN   197      23.410  33.210  31.430  1.00  0.00           N
ATOM   2822  HN  GLN   197      22.680  32.540  31.480  1.00  0.00           H
ATOM   2823  CA  GLN   197      23.210  34.020  30.230  1.00  0.00           C
ATOM   2824  HA  GLN   197      23.840  33.540  29.500  1.00  0.00           H
ATOM   2825  CB  GLN   197      21.750  33.760  29.780  1.00  0.00           C
ATOM   2826  HB1 GLN   197      21.610  32.760  29.320  1.00  0.00           H
ATOM   2827  HB2 GLN   197      21.010  33.770  30.590  1.00  0.00           H
ATOM   2828  CG  GLN   197      21.170  34.850  28.840  1.00  0.00           C
ATOM   2829  HG1 GLN   197      20.120  34.570  28.640  1.00  0.00           H
ATOM   2830  HG2 GLN   197      21.240  35.870  29.280  1.00  0.00           H
ATOM   2831  CD  GLN   197      21.990  34.860  27.500  1.00  0.00           C
ATOM   2832  OE1 GLN   197      21.930  33.740  26.920  1.00  0.00           O
ATOM   2833  NE2 GLN   197      22.520  35.970  27.060  1.00  0.00           N
ATOM   2834 1HE2 GLN   197      22.320  36.810  27.570  1.00  0.00           H
ATOM   2835 2HE2 GLN   197      23.210  35.950  26.340  1.00  0.00           H
ATOM   2836  C   GLN   197      23.720  35.440  30.300  1.00  0.00           C
ATOM   2837  O   GLN   197      23.180  36.280  31.090  1.00  0.00           O
ATOM   2838  N   GLY   198      24.760  35.740  29.540  1.00  0.00           N
ATOM   2839  HN  GLY   198      25.190  35.010  29.020  1.00  0.00           H
ATOM   2840  CA  GLY   198      25.520  36.980  29.610  1.00  0.00           C
ATOM   2841  HA1 GLY   198      25.810  37.240  28.600  1.00  0.00           H
ATOM   2842  HA2 GLY   198      24.940  37.740  30.120  1.00  0.00           H
ATOM   2843  C   GLY   198      26.840  36.920  30.300  1.00  0.00           C
ATOM   2844  O   GLY   198      27.780  37.640  30.040  1.00  0.00           O
ATOM   2845  N   ASP   199      27.010  35.930  31.170  1.00  0.00           N
ATOM   2846  HN  ASP   199      26.230  35.430  31.520  1.00  0.00           H
ATOM   2847  CA  ASP   199      28.330  35.470  31.650  1.00  0.00           C
ATOM   2848  HA  ASP   199      28.890  36.320  32.010  1.00  0.00           H
ATOM   2849  CB  ASP   199      28.290  34.520  32.830  1.00  0.00           C
ATOM   2850  HB1 ASP   199      27.790  33.540  32.660  1.00  0.00           H
ATOM   2851  HB2 ASP   199      29.310  34.190  33.080  1.00  0.00           H
ATOM   2852  CG  ASP   199      27.560  35.070  34.050  1.00  0.00           C
ATOM   2853  OD1 ASP   199      27.550  36.310  34.330  1.00  0.00           O
ATOM   2854  OD2 ASP   199      26.930  34.320  34.770  1.00  0.00           O
ATOM   2855  C   ASP   199      29.090  34.800  30.520  1.00  0.00           C
ATOM   2856  O   ASP   199      30.320  34.840  30.440  1.00  0.00           O
ATOM   2857  N   SER   200      28.300  34.280  29.590  1.00  0.00           N
ATOM   2858  HN  SER   200      27.340  34.310  29.830  1.00  0.00           H
ATOM   2859  CA  SER   200      28.480  33.820  28.280  1.00  0.00           C
ATOM   2860  HA  SER   200      28.670  32.760  28.300  1.00  0.00           H
ATOM   2861  CB  SER   200      27.190  34.100  27.440  1.00  0.00           C
ATOM   2862  HB1 SER   200      26.840  35.150  27.440  1.00  0.00           H
ATOM   2863  HB2 SER   200      27.260  33.640  26.430  1.00  0.00           H
ATOM   2864  OG  SER   200      26.130  33.410  28.140  1.00  0.00           O
ATOM   2865  HG1 SER   200      26.450  32.590  28.510  1.00  0.00           H
ATOM   2866  C   SER   200      29.580  34.450  27.520  1.00  0.00           C
ATOM   2867  O   SER   200      29.450  35.600  27.320  1.00  0.00           O
ATOM   2868  N   GLY   201      30.660  33.680  27.110  1.00  0.00           N
ATOM   2869  HN  GLY   201      30.740  32.700  27.230  1.00  0.00           H
ATOM   2870  CA  GLY   201      31.730  34.130  26.270  1.00  0.00           C
ATOM   2871  HA1 GLY   201      32.280  33.260  25.970  1.00  0.00           H
ATOM   2872  HA2 GLY   201      31.360  34.750  25.460  1.00  0.00           H
ATOM   2873  C   GLY   201      32.740  34.900  26.970  1.00  0.00           C
ATOM   2874  O   GLY   201      33.600  35.520  26.370  1.00  0.00           O
ATOM   2875  N   GLY   202      32.640  35.010  28.290  1.00  0.00           N
ATOM   2876  HN  GLY   202      31.840  34.550  28.640  1.00  0.00           H
ATOM   2877  CA  GLY   202      33.440  35.820  29.140  1.00  0.00           C
ATOM   2878  HA1 GLY   202      33.710  36.730  28.610  1.00  0.00           H
ATOM   2879  HA2 GLY   202      32.850  35.930  30.040  1.00  0.00           H
ATOM   2880  C   GLY   202      34.780  35.200  29.430  1.00  0.00           C
ATOM   2881  O   GLY   202      34.970  34.050  28.970  1.00  0.00           O
ATOM   2882  N   PRO   203      35.710  35.840  30.160  1.00  0.00           N
ATOM   2883  CD  PRO   203      35.490  37.140  30.930  1.00  0.00           C
ATOM   2884  HD1 PRO   203      34.470  37.080  31.360  1.00  0.00           H
ATOM   2885  HD2 PRO   203      35.520  38.030  30.250  1.00  0.00           H
ATOM   2886  CA  PRO   203      36.770  35.130  30.790  1.00  0.00           C
ATOM   2887  HA  PRO   203      37.380  34.580  30.080  1.00  0.00           H
ATOM   2888  CB  PRO   203      37.530  36.280  31.540  1.00  0.00           C
ATOM   2889  HB1 PRO   203      38.290  35.920  32.260  1.00  0.00           H
ATOM   2890  HB2 PRO   203      38.020  36.870  30.740  1.00  0.00           H
ATOM   2891  CG  PRO   203      36.480  37.210  32.060  1.00  0.00           C
ATOM   2892  HG1 PRO   203      36.140  36.900  33.080  1.00  0.00           H
ATOM   2893  HG2 PRO   203      36.790  38.260  32.220  1.00  0.00           H
ATOM   2894  C   PRO   203      36.340  34.080  31.800  1.00  0.00           C
ATOM   2895  O   PRO   203      35.570  34.330  32.710  1.00  0.00           O
ATOM   2896  N   HIS   204      36.960  32.890  31.700  1.00  0.00           N
ATOM   2897  HN  HIS   204      37.410  32.630  30.840  1.00  0.00           H
ATOM   2898  CA  HIS   204      37.180  32.060  32.860  1.00  0.00           C
ATOM   2899  HA  HIS   204      36.840  32.610  33.720  1.00  0.00           H
ATOM   2900  CB  HIS   204      36.390  30.720  32.820  1.00  0.00           C
ATOM   2901  HB1 HIS   204      35.330  30.980  32.950  1.00  0.00           H
ATOM   2902  HB2 HIS   204      36.520  30.310  31.790  1.00  0.00           H
ATOM   2903  ND1 HIS   204      38.000  28.830  33.400  1.00  0.00           N
ATOM   2904  CG  HIS   204      36.890  29.590  33.750  1.00  0.00           C
ATOM   2905  CE1 HIS   204      38.070  27.930  34.310  1.00  0.00           C
ATOM   2906  HE1 HIS   204      38.700  27.070  34.080  1.00  0.00           H
ATOM   2907  NE2 HIS   204      37.080  28.020  35.210  1.00  0.00           N
ATOM   2908  HE2 HIS   204      36.980  27.400  35.980  1.00  0.00           H
ATOM   2909  CD2 HIS   204      36.320  29.100  34.880  1.00  0.00           C
ATOM   2910  HD2 HIS   204      35.320  29.330  35.230  1.00  0.00           H
ATOM   2911  C   HIS   204      38.640  31.810  33.030  1.00  0.00           C
ATOM   2912  O   HIS   204      39.440  31.680  32.150  1.00  0.00           O
ATOM   2913  N   VAL   205      39.120  32.000  34.270  1.00  0.00           N
ATOM   2914  HN  VAL   205      38.600  31.860  35.100  1.00  0.00           H
ATOM   2915  CA  VAL   205      40.540  32.160  34.510  1.00  0.00           C
ATOM   2916  HA  VAL   205      41.170  31.780  33.710  1.00  0.00           H
ATOM   2917  CB  VAL   205      41.120  33.550  34.820  1.00  0.00           C
ATOM   2918  HB  VAL   205      42.230  33.490  34.850  1.00  0.00           H
ATOM   2919  CG1 VAL   205      40.650  34.420  33.610  1.00  0.00           C
ATOM   2920 1HG1 VAL   205      40.850  35.500  33.800  1.00  0.00           H
ATOM   2921 2HG1 VAL   205      41.230  34.040  32.740  1.00  0.00           H
ATOM   2922 3HG1 VAL   205      39.550  34.350  33.500  1.00  0.00           H
ATOM   2923  CG2 VAL   205      40.780  34.210  36.140  1.00  0.00           C
ATOM   2924 1HG2 VAL   205      41.270  35.180  36.380  1.00  0.00           H
ATOM   2925 2HG2 VAL   205      39.700  34.440  36.320  1.00  0.00           H
ATOM   2926 3HG2 VAL   205      40.830  33.480  36.970  1.00  0.00           H
ATOM   2927  C   VAL   205      40.910  31.260  35.670  1.00  0.00           C
ATOM   2928  O   VAL   205      40.130  30.870  36.520  1.00  0.00           O
ATOM   2929  N   THR   206      42.200  30.890  35.750  1.00  0.00           N
ATOM   2930  HN  THR   206      42.810  31.150  35.000  1.00  0.00           H
ATOM   2931  CA  THR   206      42.680  30.190  36.960  1.00  0.00           C
ATOM   2932  HA  THR   206      41.970  30.060  37.770  1.00  0.00           H
ATOM   2933  CB  THR   206      43.310  28.870  36.610  1.00  0.00           C
ATOM   2934  HB  THR   206      43.900  28.960  35.670  1.00  0.00           H
ATOM   2935  OG1 THR   206      42.200  28.020  36.200  1.00  0.00           O
ATOM   2936  HG1 THR   206      41.850  28.530  35.470  1.00  0.00           H
ATOM   2937  CG2 THR   206      44.090  28.240  37.800  1.00  0.00           C
ATOM   2938 1HG2 THR   206      45.020  28.820  38.020  1.00  0.00           H
ATOM   2939 2HG2 THR   206      43.550  28.390  38.760  1.00  0.00           H
ATOM   2940 3HG2 THR   206      44.280  27.180  37.590  1.00  0.00           H
ATOM   2941  C   THR   206      43.790  31.060  37.580  1.00  0.00           C
ATOM   2942  O   THR   206      44.760  31.450  36.930  1.00  0.00           O
ATOM   2943  N   ARG   207      43.720  31.380  38.870  1.00  0.00           N
ATOM   2944  HN  ARG   207      42.900  31.070  39.350  1.00  0.00           H
ATOM   2945  CA  ARG   207      44.810  32.000  39.700  1.00  0.00           C
ATOM   2946  HA  ARG   207      45.190  32.850  39.160  1.00  0.00           H
ATOM   2947  CB  ARG   207      44.170  32.520  41.040  1.00  0.00           C
ATOM   2948  HB1 ARG   207      43.440  33.260  40.670  1.00  0.00           H
ATOM   2949  HB2 ARG   207      43.530  31.810  41.590  1.00  0.00           H
ATOM   2950  CG  ARG   207      45.230  33.160  42.020  1.00  0.00           C
ATOM   2951  HG1 ARG   207      45.800  32.350  42.520  1.00  0.00           H
ATOM   2952  HG2 ARG   207      45.940  33.840  41.510  1.00  0.00           H
ATOM   2953  CD  ARG   207      44.360  33.770  43.160  1.00  0.00           C
ATOM   2954  HD1 ARG   207      43.580  34.480  42.780  1.00  0.00           H
ATOM   2955  HD2 ARG   207      43.880  32.890  43.630  1.00  0.00           H
ATOM   2956  NE  ARG   207      45.300  34.500  44.120  1.00  0.00           N
ATOM   2957  HE  ARG   207      46.120  33.980  44.360  1.00  0.00           H
ATOM   2958  CZ  ARG   207      45.060  35.690  44.670  1.00  0.00           C
ATOM   2959  NH1 ARG   207      43.860  36.180  44.630  1.00  0.00           N
ATOM   2960 1HH1 ARG   207      43.140  35.670  44.170  1.00  0.00           H
ATOM   2961 2HH1 ARG   207      43.560  37.010  45.100  1.00  0.00           H
ATOM   2962  NH2 ARG   207      45.950  36.440  45.340  1.00  0.00           N
ATOM   2963 1HH2 ARG   207      46.880  36.090  45.380  1.00  0.00           H
ATOM   2964 2HH2 ARG   207      45.640  37.220  45.890  1.00  0.00           H
ATOM   2965  C   ARG   207      45.970  31.150  40.040  1.00  0.00           C
ATOM   2966  O   ARG   207      45.750  30.090  40.650  1.00  0.00           O
ATOM   2967  N   PHE   208      47.270  31.500  39.780  1.00  0.00           N
ATOM   2968  HN  PHE   208      47.420  32.340  39.270  1.00  0.00           H
ATOM   2969  CA  PHE   208      48.390  30.710  40.130  1.00  0.00           C
ATOM   2970  HA  PHE   208      48.140  29.990  40.880  1.00  0.00           H
ATOM   2971  CB  PHE   208      48.970  29.950  38.890  1.00  0.00           C
ATOM   2972  HB1 PHE   208      48.250  29.140  38.610  1.00  0.00           H
ATOM   2973  HB2 PHE   208      49.030  30.690  38.060  1.00  0.00           H
ATOM   2974  CG  PHE   208      50.270  29.220  39.110  1.00  0.00           C
ATOM   2975  CD1 PHE   208      50.380  28.130  40.000  1.00  0.00           C
ATOM   2976  HD1 PHE   208      49.500  27.600  40.310  1.00  0.00           H
ATOM   2977  CE1 PHE   208      51.650  27.630  40.330  1.00  0.00           C
ATOM   2978  HE1 PHE   208      51.840  26.830  41.040  1.00  0.00           H
ATOM   2979  CZ  PHE   208      52.790  28.270  39.790  1.00  0.00           C
ATOM   2980  HZ  PHE   208      53.790  27.920  40.030  1.00  0.00           H
ATOM   2981  CD2 PHE   208      51.400  29.770  38.510  1.00  0.00           C
ATOM   2982  HD2 PHE   208      51.400  30.610  37.840  1.00  0.00           H
ATOM   2983  CE2 PHE   208      52.680  29.320  38.870  1.00  0.00           C
ATOM   2984  HE2 PHE   208      53.530  29.910  38.540  1.00  0.00           H
ATOM   2985  C   PHE   208      49.360  31.670  40.650  1.00  0.00           C
ATOM   2986  O   PHE   208      49.820  32.620  39.960  1.00  0.00           O
ATOM   2987  N   LYS   209      49.770  31.430  41.950  1.00  0.00           N
ATOM   2988  HN  LYS   209      49.330  30.700  42.470  1.00  0.00           H
ATOM   2989  CA  LYS   209      50.760  32.230  42.610  1.00  0.00           C
ATOM   2990  HA  LYS   209      50.480  32.150  43.660  1.00  0.00           H
ATOM   2991  CB  LYS   209      52.260  31.680  42.420  1.00  0.00           C
ATOM   2992  HB1 LYS   209      52.310  31.350  41.370  1.00  0.00           H
ATOM   2993  HB2 LYS   209      53.040  32.430  42.680  1.00  0.00           H
ATOM   2994  CG  LYS   209      52.630  30.320  43.150  1.00  0.00           C
ATOM   2995  HG1 LYS   209      52.310  30.370  44.220  1.00  0.00           H
ATOM   2996  HG2 LYS   209      52.240  29.390  42.670  1.00  0.00           H
ATOM   2997  CD  LYS   209      54.140  30.110  43.170  1.00  0.00           C
ATOM   2998  HD1 LYS   209      54.420  30.130  42.100  1.00  0.00           H
ATOM   2999  HD2 LYS   209      54.610  31.030  43.580  1.00  0.00           H
ATOM   3000  CE  LYS   209      54.790  28.990  43.990  1.00  0.00           C
ATOM   3001  HE1 LYS   209      54.650  29.200  45.080  1.00  0.00           H
ATOM   3002  HE2 LYS   209      54.460  27.990  43.630  1.00  0.00           H
ATOM   3003  NZ  LYS   209      56.210  29.070  43.840  1.00  0.00           N
ATOM   3004  HZ1 LYS   209      56.650  30.010  43.900  1.00  0.00           H
ATOM   3005  HZ2 LYS   209      56.770  28.420  44.430  1.00  0.00           H
ATOM   3006  HZ3 LYS   209      56.400  28.890  42.840  1.00  0.00           H
ATOM   3007  C   LYS   209      50.540  33.810  42.420  1.00  0.00           C
ATOM   3008  O   LYS   209      51.480  34.540  42.060  1.00  0.00           O
ATOM   3009  N   ASP   210      49.300  34.360  42.690  1.00  0.00           N
ATOM   3010  HN  ASP   210      48.580  33.740  42.960  1.00  0.00           H
ATOM   3011  CA  ASP   210      48.860  35.750  42.620  1.00  0.00           C
ATOM   3012  HA  ASP   210      47.820  35.670  42.900  1.00  0.00           H
ATOM   3013  CB  ASP   210      49.730  36.480  43.700  1.00  0.00           C
ATOM   3014  HB1 ASP   210      50.810  36.400  43.450  1.00  0.00           H
ATOM   3015  HB2 ASP   210      49.420  37.550  43.740  1.00  0.00           H
ATOM   3016  CG  ASP   210      49.540  35.980  45.080  1.00  0.00           C
ATOM   3017  OD1 ASP   210      50.330  36.360  45.990  1.00  0.00           O
ATOM   3018  OD2 ASP   210      48.620  35.140  45.400  1.00  0.00           O
ATOM   3019  C   ASP   210      48.790  36.340  41.170  1.00  0.00           C
ATOM   3020  O   ASP   210      48.200  37.380  41.000  1.00  0.00           O
ATOM   3021  N   THR   211      49.310  35.650  40.110  1.00  0.00           N
ATOM   3022  HN  THR   211      49.830  34.830  40.390  1.00  0.00           H
ATOM   3023  CA  THR   211      49.050  35.860  38.650  1.00  0.00           C
ATOM   3024  HA  THR   211      48.760  36.890  38.460  1.00  0.00           H
ATOM   3025  CB  THR   211      50.280  35.640  37.700  1.00  0.00           C
ATOM   3026  HB  THR   211      49.970  35.220  36.710  1.00  0.00           H
ATOM   3027  OG1 THR   211      51.280  34.860  38.290  1.00  0.00           O
ATOM   3028  HG1 THR   211      50.890  34.060  38.660  1.00  0.00           H
ATOM   3029  CG2 THR   211      50.780  37.030  37.260  1.00  0.00           C
ATOM   3030 1HG2 THR   211      51.730  36.870  36.700  1.00  0.00           H
ATOM   3031 2HG2 THR   211      50.060  37.570  36.620  1.00  0.00           H
ATOM   3032 3HG2 THR   211      51.010  37.670  38.140  1.00  0.00           H
ATOM   3033  C   THR   211      47.830  35.100  38.160  1.00  0.00           C
ATOM   3034  O   THR   211      47.450  34.000  38.530  1.00  0.00           O
ATOM   3035  N   TYR   212      47.120  35.730  37.260  1.00  0.00           N
ATOM   3036  HN  TYR   212      47.370  36.640  36.940  1.00  0.00           H
ATOM   3037  CA  TYR   212      45.870  35.230  36.650  1.00  0.00           C
ATOM   3038  HA  TYR   212      45.520  34.320  37.100  1.00  0.00           H
ATOM   3039  CB  TYR   212      44.640  36.200  36.730  1.00  0.00           C
ATOM   3040  HB1 TYR   212      44.930  37.060  36.080  1.00  0.00           H
ATOM   3041  HB2 TYR   212      43.670  35.830  36.330  1.00  0.00           H
ATOM   3042  CG  TYR   212      44.570  36.710  38.140  1.00  0.00           C
ATOM   3043  CD1 TYR   212      44.010  35.890  39.140  1.00  0.00           C
ATOM   3044  HD1 TYR   212      43.900  34.840  38.920  1.00  0.00           H
ATOM   3045  CE1 TYR   212      43.700  36.330  40.380  1.00  0.00           C
ATOM   3046  HE1 TYR   212      43.280  35.640  41.090  1.00  0.00           H
ATOM   3047  CZ  TYR   212      43.920  37.620  40.700  1.00  0.00           C
ATOM   3048  OH  TYR   212      43.580  38.150  41.960  1.00  0.00           O
ATOM   3049  HH  TYR   212      43.600  39.110  41.950  1.00  0.00           H
ATOM   3050  CD2 TYR   212      44.730  38.060  38.490  1.00  0.00           C
ATOM   3051  HD2 TYR   212      45.060  38.700  37.680  1.00  0.00           H
ATOM   3052  CE2 TYR   212      44.520  38.530  39.800  1.00  0.00           C
ATOM   3053  HE2 TYR   212      44.630  39.580  40.050  1.00  0.00           H
ATOM   3054  C   TYR   212      46.140  34.890  35.190  1.00  0.00           C
ATOM   3055  O   TYR   212      46.810  35.600  34.430  1.00  0.00           O
ATOM   3056  N   PHE   213      45.580  33.760  34.740  1.00  0.00           N
ATOM   3057  HN  PHE   213      45.070  33.110  35.290  1.00  0.00           H
ATOM   3058  CA  PHE   213      45.800  33.140  33.480  1.00  0.00           C
ATOM   3059  HA  PHE   213      46.040  33.930  32.780  1.00  0.00           H
ATOM   3060  CB  PHE   213      46.880  32.040  33.520  1.00  0.00           C
ATOM   3061  HB1 PHE   213      46.620  31.190  34.200  1.00  0.00           H
ATOM   3062  HB2 PHE   213      47.030  31.620  32.510  1.00  0.00           H
ATOM   3063  CG  PHE   213      48.160  32.610  34.080  1.00  0.00           C
ATOM   3064  CD1 PHE   213      49.050  33.200  33.190  1.00  0.00           C
ATOM   3065  HD1 PHE   213      48.660  33.290  32.180  1.00  0.00           H
ATOM   3066  CE1 PHE   213      50.340  33.520  33.580  1.00  0.00           C
ATOM   3067  HE1 PHE   213      51.110  33.950  32.970  1.00  0.00           H
ATOM   3068  CZ  PHE   213      50.730  33.320  34.890  1.00  0.00           C
ATOM   3069  HZ  PHE   213      51.710  33.570  35.250  1.00  0.00           H
ATOM   3070  CD2 PHE   213      48.530  32.370  35.410  1.00  0.00           C
ATOM   3071  HD2 PHE   213      47.770  32.110  36.130  1.00  0.00           H
ATOM   3072  CE2 PHE   213      49.810  32.730  35.820  1.00  0.00           C
ATOM   3073  HE2 PHE   213      50.070  32.720  36.870  1.00  0.00           H
ATOM   3074  C   PHE   213      44.480  32.630  32.900  1.00  0.00           C
ATOM   3075  O   PHE   213      43.750  31.890  33.600  1.00  0.00           O
ATOM   3076  N   VAL   214      44.170  32.930  31.620  1.00  0.00           N
ATOM   3077  HN  VAL   214      44.820  33.450  31.080  1.00  0.00           H
ATOM   3078  CA  VAL   214      42.850  32.480  31.040  1.00  0.00           C
ATOM   3079  HA  VAL   214      42.110  32.520  31.820  1.00  0.00           H
ATOM   3080  CB  VAL   214      42.390  33.230  29.770  1.00  0.00           C
ATOM   3081  HB  VAL   214      43.120  33.000  28.960  1.00  0.00           H
ATOM   3082  CG1 VAL   214      40.930  32.800  29.420  1.00  0.00           C
ATOM   3083 1HG1 VAL   214      40.150  33.040  30.190  1.00  0.00           H
ATOM   3084 2HG1 VAL   214      40.680  33.360  28.500  1.00  0.00           H
ATOM   3085 3HG1 VAL   214      40.920  31.710  29.280  1.00  0.00           H
ATOM   3086  CG2 VAL   214      42.490  34.760  29.970  1.00  0.00           C
ATOM   3087 1HG2 VAL   214      43.550  35.100  29.970  1.00  0.00           H
ATOM   3088 2HG2 VAL   214      42.050  35.410  29.180  1.00  0.00           H
ATOM   3089 3HG2 VAL   214      41.950  35.040  30.890  1.00  0.00           H
ATOM   3090  C   VAL   214      42.940  31.000  30.620  1.00  0.00           C
ATOM   3091  O   VAL   214      43.740  30.520  29.830  1.00  0.00           O
ATOM   3092  N   THR   215      41.920  30.340  31.150  1.00  0.00           N
ATOM   3093  HN  THR   215      41.210  30.860  31.630  1.00  0.00           H
ATOM   3094  CA  THR   215      41.700  28.890  31.200  1.00  0.00           C
ATOM   3095  HA  THR   215      42.530  28.490  30.650  1.00  0.00           H
ATOM   3096  CB  THR   215      41.580  28.220  32.550  1.00  0.00           C
ATOM   3097  HB  THR   215      41.120  27.200  32.610  1.00  0.00           H
ATOM   3098  OG1 THR   215      40.940  28.990  33.570  1.00  0.00           O
ATOM   3099  HG1 THR   215      40.000  28.920  33.390  1.00  0.00           H
ATOM   3100  CG2 THR   215      43.070  27.990  33.060  1.00  0.00           C
ATOM   3101 1HG2 THR   215      43.390  28.940  33.560  1.00  0.00           H
ATOM   3102 2HG2 THR   215      43.170  27.230  33.860  1.00  0.00           H
ATOM   3103 3HG2 THR   215      43.770  27.750  32.240  1.00  0.00           H
ATOM   3104  C   THR   215      40.490  28.470  30.390  1.00  0.00           C
ATOM   3105  O   THR   215      40.280  27.340  30.080  1.00  0.00           O
ATOM   3106  N   GLY   216      39.560  29.470  30.130  1.00  0.00           N
ATOM   3107  HN  GLY   216      39.770  30.420  30.340  1.00  0.00           H
ATOM   3108  CA  GLY   216      38.250  29.110  29.560  1.00  0.00           C
ATOM   3109  HA1 GLY   216      38.310  28.340  28.800  1.00  0.00           H
ATOM   3110  HA2 GLY   216      37.660  28.790  30.400  1.00  0.00           H
ATOM   3111  C   GLY   216      37.490  30.260  29.000  1.00  0.00           C
ATOM   3112  O   GLY   216      37.690  31.400  29.320  1.00  0.00           O
ATOM   3113  N   ILE   217      36.560  29.820  28.200  1.00  0.00           N
ATOM   3114  HN  ILE   217      36.360  28.860  27.960  1.00  0.00           H
ATOM   3115  CA  ILE   217      35.590  30.660  27.590  1.00  0.00           C
ATOM   3116  HA  ILE   217      35.720  31.630  28.070  1.00  0.00           H
ATOM   3117  CB  ILE   217      35.700  30.950  26.090  1.00  0.00           C
ATOM   3118  HB  ILE   217      35.930  29.950  25.660  1.00  0.00           H
ATOM   3119  CG2 ILE   217      34.390  31.420  25.430  1.00  0.00           C
ATOM   3120 1HG2 ILE   217      33.480  30.810  25.550  1.00  0.00           H
ATOM   3121 2HG2 ILE   217      34.290  32.440  25.860  1.00  0.00           H
ATOM   3122 3HG2 ILE   217      34.610  31.540  24.340  1.00  0.00           H
ATOM   3123  CG1 ILE   217      36.830  32.010  25.750  1.00  0.00           C
ATOM   3124 1HG1 ILE   217      37.730  31.540  26.200  1.00  0.00           H
ATOM   3125 2HG1 ILE   217      36.870  31.900  24.650  1.00  0.00           H
ATOM   3126  CD  ILE   217      36.600  33.460  26.280  1.00  0.00           C
ATOM   3127  HD1 ILE   217      36.590  33.350  27.400  1.00  0.00           H
ATOM   3128  HD2 ILE   217      37.460  34.170  26.200  1.00  0.00           H
ATOM   3129  HD3 ILE   217      35.680  33.930  25.870  1.00  0.00           H
ATOM   3130  C   ILE   217      34.320  30.110  28.140  1.00  0.00           C
ATOM   3131  O   ILE   217      34.100  28.870  28.250  1.00  0.00           O
ATOM   3132  N   VAL   218      33.530  31.020  28.690  1.00  0.00           N
ATOM   3133  HN  VAL   218      33.850  31.940  28.510  1.00  0.00           H
ATOM   3134  CA  VAL   218      32.230  30.680  29.290  1.00  0.00           C
ATOM   3135  HA  VAL   218      32.330  29.790  29.890  1.00  0.00           H
ATOM   3136  CB  VAL   218      31.660  31.780  30.210  1.00  0.00           C
ATOM   3137  HB  VAL   218      31.140  32.540  29.590  1.00  0.00           H
ATOM   3138  CG1 VAL   218      30.670  31.110  31.190  1.00  0.00           C
ATOM   3139 1HG1 VAL   218      30.240  31.880  31.870  1.00  0.00           H
ATOM   3140 2HG1 VAL   218      29.810  30.730  30.600  1.00  0.00           H
ATOM   3141 3HG1 VAL   218      31.150  30.300  31.790  1.00  0.00           H
ATOM   3142  CG2 VAL   218      32.780  32.310  31.080  1.00  0.00           C
ATOM   3143 1HG2 VAL   218      33.610  32.720  30.470  1.00  0.00           H
ATOM   3144 2HG2 VAL   218      32.390  33.130  31.720  1.00  0.00           H
ATOM   3145 3HG2 VAL   218      33.240  31.560  31.760  1.00  0.00           H
ATOM   3146  C   VAL   218      31.280  30.290  28.180  1.00  0.00           C
ATOM   3147  O   VAL   218      31.250  30.850  27.100  1.00  0.00           O
ATOM   3148  N   SER   219      30.580  29.190  28.430  1.00  0.00           N
ATOM   3149  HN  SER   219      30.820  28.610  29.200  1.00  0.00           H
ATOM   3150  CA  SER   219      29.620  28.750  27.530  1.00  0.00           C
ATOM   3151  HA  SER   219      29.300  29.570  26.900  1.00  0.00           H
ATOM   3152  CB  SER   219      30.000  27.480  26.700  1.00  0.00           C
ATOM   3153  HB1 SER   219      30.980  27.640  26.200  1.00  0.00           H
ATOM   3154  HB2 SER   219      30.130  26.580  27.340  1.00  0.00           H
ATOM   3155  OG  SER   219      29.130  27.250  25.610  1.00  0.00           O
ATOM   3156  HG1 SER   219      29.320  27.870  24.890  1.00  0.00           H
ATOM   3157  C   SER   219      28.320  28.510  28.200  1.00  0.00           C
ATOM   3158  O   SER   219      28.160  29.050  29.310  1.00  0.00           O
ATOM   3159  N   TRP   220      27.380  27.890  27.540  1.00  0.00           N
ATOM   3160  HN  TRP   220      27.470  27.490  26.640  1.00  0.00           H
ATOM   3161  CA  TRP   220      26.030  27.690  28.070  1.00  0.00           C
ATOM   3162  HA  TRP   220      25.790  28.440  28.790  1.00  0.00           H
ATOM   3163  CB  TRP   220      24.970  27.920  26.930  1.00  0.00           C
ATOM   3164  HB1 TRP   220      25.250  27.290  26.050  1.00  0.00           H
ATOM   3165  HB2 TRP   220      23.990  27.510  27.230  1.00  0.00           H
ATOM   3166  CG  TRP   220      24.810  29.410  26.580  1.00  0.00           C
ATOM   3167  CD1 TRP   220      23.750  30.150  27.030  1.00  0.00           C
ATOM   3168  HD1 TRP   220      22.960  29.760  27.650  1.00  0.00           H
ATOM   3169  NE1 TRP   220      23.740  31.410  26.610  1.00  0.00           N
ATOM   3170  HE1 TRP   220      23.070  32.100  26.810  1.00  0.00           H
ATOM   3171  CE2 TRP   220      24.820  31.520  25.750  1.00  0.00           C
ATOM   3172  CD2 TRP   220      25.500  30.300  25.660  1.00  0.00           C
ATOM   3173  CE3 TRP   220      26.560  30.230  24.800  1.00  0.00           C
ATOM   3174  HE3 TRP   220      26.960  29.220  24.720  1.00  0.00           H
ATOM   3175  CZ3 TRP   220      26.970  31.320  24.050  1.00  0.00           C
ATOM   3176  HZ3 TRP   220      27.810  31.140  23.390  1.00  0.00           H
ATOM   3177  CZ2 TRP   220      25.130  32.560  24.930  1.00  0.00           C
ATOM   3178  HZ2 TRP   220      24.570  33.470  25.070  1.00  0.00           H
ATOM   3179  CH2 TRP   220      26.250  32.470  24.070  1.00  0.00           C
ATOM   3180  HH2 TRP   220      26.650  33.370  23.620  1.00  0.00           H
ATOM   3181  C   TRP   220      25.800  26.300  28.710  1.00  0.00           C
ATOM   3182  O   TRP   220      26.110  25.270  28.140  1.00  0.00           O
ATOM   3183  N   GLY   221      25.070  26.280  29.910  1.00  0.00           N
ATOM   3184  HN  GLY   221      24.910  27.170  30.320  1.00  0.00           H
ATOM   3185  CA  GLY   221      24.510  25.130  30.490  1.00  0.00           C
ATOM   3186  HA1 GLY   221      25.090  24.240  30.340  1.00  0.00           H
ATOM   3187  HA2 GLY   221      24.220  25.320  31.510  1.00  0.00           H
ATOM   3188  C   GLY   221      23.120  24.850  29.940  1.00  0.00           C
ATOM   3189  O   GLY   221      22.560  25.630  29.150  1.00  0.00           O
ATOM   3190  N   GLU   222      22.450  23.770  30.530  1.00  0.00           N
ATOM   3191  HN  GLU   222      22.940  23.340  31.290  1.00  0.00           H
ATOM   3192  CA  GLU   222      21.100  23.370  30.190  1.00  0.00           C
ATOM   3193  HA  GLU   222      21.060  23.540  29.110  1.00  0.00           H
ATOM   3194  CB  GLU   222      20.690  22.000  30.670  1.00  0.00           C
ATOM   3195  HB1 GLU   222      20.980  21.940  31.740  1.00  0.00           H
ATOM   3196  HB2 GLU   222      19.610  21.800  30.500  1.00  0.00           H
ATOM   3197  CG  GLU   222      21.500  20.860  30.010  1.00  0.00           C
ATOM   3198  HG1 GLU   222      21.270  20.830  28.920  1.00  0.00           H
ATOM   3199  HG2 GLU   222      22.590  21.080  30.070  1.00  0.00           H
ATOM   3200  CD  GLU   222      21.340  19.450  30.550  1.00  0.00           C
ATOM   3201  OE1 GLU   222      20.150  19.010  30.640  1.00  0.00           O
ATOM   3202  OE2 GLU   222      22.360  18.770  30.880  1.00  0.00           O
ATOM   3203  C   GLU   222      20.110  24.350  30.720  1.00  0.00           C
ATOM   3204  O   GLU   222      19.020  24.560  30.120  1.00  0.00           O
ATOM   3205  N   GLY   223      20.460  25.080  31.790  1.00  0.00           N
ATOM   3206  HN  GLY   223      21.280  24.730  32.240  1.00  0.00           H
ATOM   3207  CA  GLY   223      19.750  26.250  32.290  1.00  0.00           C
ATOM   3208  HA1 GLY   223      19.230  26.810  31.520  1.00  0.00           H
ATOM   3209  HA2 GLY   223      19.050  25.890  33.020  1.00  0.00           H
ATOM   3210  C   GLY   223      20.700  27.200  32.960  1.00  0.00           C
ATOM   3211  O   GLY   223      21.810  27.490  32.470  1.00  0.00           O
ATOM   3212  N   CYS   224      20.390  27.730  34.130  1.00  0.00           N
ATOM   3213  HN  CYS   224      19.460  28.020  34.310  1.00  0.00           H
ATOM   3214  CA  CYS   224      21.440  28.260  34.960  1.00  0.00           C
ATOM   3215  HA  CYS   224      22.390  27.840  34.650  1.00  0.00           H
ATOM   3216  CB  CYS   224      21.340  29.820  34.890  1.00  0.00           C
ATOM   3217  HB1 CYS   224      20.540  30.260  35.520  1.00  0.00           H
ATOM   3218  HB2 CYS   224      22.340  30.190  35.200  1.00  0.00           H
ATOM   3219  SG  CYS   224      21.290  30.570  33.210  1.00  0.00           S
ATOM   3220  C   CYS   224      21.190  27.830  36.360  1.00  0.00           C
ATOM   3221  O   CYS   224      20.000  27.730  36.630  1.00  0.00           O
ATOM   3222  N   ALA   225      22.170  27.650  37.220  1.00  0.00           N
ATOM   3223  HN  ALA   225      23.110  27.730  36.860  1.00  0.00           H
ATOM   3224  CA  ALA   225      22.000  27.280  38.600  1.00  0.00           C
ATOM   3225  HA  ALA   225      22.910  26.890  39.030  1.00  0.00           H
ATOM   3226  CB  ALA   225      21.670  28.500  39.470  1.00  0.00           C
ATOM   3227  HB1 ALA   225      20.920  29.170  39.010  1.00  0.00           H
ATOM   3228  HB2 ALA   225      21.490  28.220  40.530  1.00  0.00           H
ATOM   3229  HB3 ALA   225      22.580  29.130  39.460  1.00  0.00           H
ATOM   3230  C   ALA   225      21.010  26.140  38.910  1.00  0.00           C
ATOM   3231  O   ALA   225      20.250  26.160  39.900  1.00  0.00           O
ATOM   3232  N   ARG   226      21.010  25.050  38.090  1.00  0.00           N
ATOM   3233  HN  ARG   226      21.760  24.970  37.430  1.00  0.00           H
ATOM   3234  CA  ARG   226      20.080  23.910  38.160  1.00  0.00           C
ATOM   3235  HA  ARG   226      19.120  24.220  38.540  1.00  0.00           H
ATOM   3236  CB  ARG   226      19.880  23.370  36.720  1.00  0.00           C
ATOM   3237  HB1 ARG   226      20.830  23.170  36.170  1.00  0.00           H
ATOM   3238  HB2 ARG   226      19.380  22.380  36.790  1.00  0.00           H
ATOM   3239  CG  ARG   226      19.150  24.140  35.540  1.00  0.00           C
ATOM   3240  HG1 ARG   226      19.760  25.060  35.390  1.00  0.00           H
ATOM   3241  HG2 ARG   226      19.160  23.500  34.630  1.00  0.00           H
ATOM   3242  CD  ARG   226      17.770  24.690  35.910  1.00  0.00           C
ATOM   3243  HD1 ARG   226      17.160  23.850  36.320  1.00  0.00           H
ATOM   3244  HD2 ARG   226      17.830  25.430  36.750  1.00  0.00           H
ATOM   3245  NE  ARG   226      17.130  25.290  34.710  1.00  0.00           N
ATOM   3246  HE  ARG   226      17.310  26.220  34.410  1.00  0.00           H
ATOM   3247  CZ  ARG   226      16.380  24.630  33.850  1.00  0.00           C
ATOM   3248  NH1 ARG   226      16.110  23.380  33.940  1.00  0.00           N
ATOM   3249 1HH1 ARG   226      16.500  22.920  34.720  1.00  0.00           H
ATOM   3250 2HH1 ARG   226      15.760  22.900  33.130  1.00  0.00           H
ATOM   3251  NH2 ARG   226      15.910  25.130  32.690  1.00  0.00           N
ATOM   3252 1HH2 ARG   226      15.960  26.100  32.430  1.00  0.00           H
ATOM   3253 2HH2 ARG   226      15.290  24.570  32.160  1.00  0.00           H
ATOM   3254  C   ARG   226      20.450  22.860  39.220  1.00  0.00           C
ATOM   3255  O   ARG   226      21.610  22.630  39.330  1.00  0.00           O
ATOM   3256  N   LYS   227      19.510  22.110  39.880  1.00  0.00           N
ATOM   3257  HN  LYS   227      18.570  22.240  39.560  1.00  0.00           H
ATOM   3258  CA  LYS   227      19.810  20.950  40.640  1.00  0.00           C
ATOM   3259  HA  LYS   227      20.540  21.300  41.360  1.00  0.00           H
ATOM   3260  CB  LYS   227      18.630  20.450  41.450  1.00  0.00           C
ATOM   3261  HB1 LYS   227      17.710  20.470  40.810  1.00  0.00           H
ATOM   3262  HB2 LYS   227      18.750  19.470  41.950  1.00  0.00           H
ATOM   3263  CG  LYS   227      18.360  21.490  42.590  1.00  0.00           C
ATOM   3264  HG1 LYS   227      19.330  21.530  43.140  1.00  0.00           H
ATOM   3265  HG2 LYS   227      17.980  22.470  42.230  1.00  0.00           H
ATOM   3266  CD  LYS   227      17.260  21.020  43.530  1.00  0.00           C
ATOM   3267  HD1 LYS   227      17.000  21.770  44.310  1.00  0.00           H
ATOM   3268  HD2 LYS   227      16.370  20.900  42.880  1.00  0.00           H
ATOM   3269  CE  LYS   227      17.540  19.730  44.240  1.00  0.00           C
ATOM   3270  HE1 LYS   227      16.910  19.670  45.160  1.00  0.00           H
ATOM   3271  HE2 LYS   227      17.480  18.740  43.730  1.00  0.00           H
ATOM   3272  NZ  LYS   227      18.960  19.660  44.850  1.00  0.00           N
ATOM   3273  HZ1 LYS   227      19.200  18.690  45.140  1.00  0.00           H
ATOM   3274  HZ2 LYS   227      19.590  19.930  44.070  1.00  0.00           H
ATOM   3275  HZ3 LYS   227      18.990  20.360  45.610  1.00  0.00           H
ATOM   3276  C   LYS   227      20.520  19.800  39.970  1.00  0.00           C
ATOM   3277  O   LYS   227      19.940  19.040  39.160  1.00  0.00           O
ATOM   3278  N   GLY   228      21.810  19.590  40.290  1.00  0.00           N
ATOM   3279  HN  GLY   228      22.190  20.220  40.970  1.00  0.00           H
ATOM   3280  CA  GLY   228      22.580  18.450  39.730  1.00  0.00           C
ATOM   3281  HA1 GLY   228      23.280  18.160  40.500  1.00  0.00           H
ATOM   3282  HA2 GLY   228      21.890  17.650  39.530  1.00  0.00           H
ATOM   3283  C   GLY   228      23.310  18.850  38.410  1.00  0.00           C
ATOM   3284  O   GLY   228      23.590  18.010  37.570  1.00  0.00           O
ATOM   3285  N   LYS   229      23.680  20.140  38.260  1.00  0.00           N
ATOM   3286  HN  LYS   229      23.410  20.850  38.910  1.00  0.00           H
ATOM   3287  CA  LYS   229      24.020  20.590  36.970  1.00  0.00           C
ATOM   3288  HA  LYS   229      24.420  19.750  36.410  1.00  0.00           H
ATOM   3289  CB  LYS   229      22.880  21.320  36.250  1.00  0.00           C
ATOM   3290  HB1 LYS   229      22.470  22.120  36.920  1.00  0.00           H
ATOM   3291  HB2 LYS   229      23.310  21.840  35.370  1.00  0.00           H
ATOM   3292  CG  LYS   229      21.710  20.460  35.770  1.00  0.00           C
ATOM   3293  HG1 LYS   229      21.140  20.030  36.630  1.00  0.00           H
ATOM   3294  HG2 LYS   229      20.980  21.160  35.320  1.00  0.00           H
ATOM   3295  CD  LYS   229      22.210  19.410  34.660  1.00  0.00           C
ATOM   3296  HD1 LYS   229      22.610  19.970  33.790  1.00  0.00           H
ATOM   3297  HD2 LYS   229      23.100  18.840  35.060  1.00  0.00           H
ATOM   3298  CE  LYS   229      21.090  18.440  34.270  1.00  0.00           C
ATOM   3299  HE1 LYS   229      20.970  17.750  35.130  1.00  0.00           H
ATOM   3300  HE2 LYS   229      20.140  19.010  34.240  1.00  0.00           H
ATOM   3301  NZ  LYS   229      21.310  17.660  33.060  1.00  0.00           N
ATOM   3302  HZ1 LYS   229      21.450  18.170  32.170  1.00  0.00           H
ATOM   3303  HZ2 LYS   229      22.160  17.060  33.150  1.00  0.00           H
ATOM   3304  HZ3 LYS   229      20.480  17.040  32.900  1.00  0.00           H
ATOM   3305  C   LYS   229      25.090  21.600  37.160  1.00  0.00           C
ATOM   3306  O   LYS   229      25.080  22.450  38.050  1.00  0.00           O
ATOM   3307  N   TYR   230      26.150  21.510  36.380  1.00  0.00           N
ATOM   3308  HN  TYR   230      26.100  20.830  35.650  1.00  0.00           H
ATOM   3309  CA  TYR   230      27.210  22.450  36.380  1.00  0.00           C
ATOM   3310  HA  TYR   230      27.160  23.100  37.250  1.00  0.00           H
ATOM   3311  CB  TYR   230      28.560  21.680  36.400  1.00  0.00           C
ATOM   3312  HB1 TYR   230      28.700  21.050  35.510  1.00  0.00           H
ATOM   3313  HB2 TYR   230      29.430  22.380  36.400  1.00  0.00           H
ATOM   3314  CG  TYR   230      28.640  20.790  37.600  1.00  0.00           C
ATOM   3315  CD1 TYR   230      28.850  21.340  38.840  1.00  0.00           C
ATOM   3316  HD1 TYR   230      28.960  22.410  38.920  1.00  0.00           H
ATOM   3317  CE1 TYR   230      29.090  20.500  39.960  1.00  0.00           C
ATOM   3318  HE1 TYR   230      29.370  20.840  40.950  1.00  0.00           H
ATOM   3319  CZ  TYR   230      28.760  19.140  39.890  1.00  0.00           C
ATOM   3320  OH  TYR   230      28.970  18.200  40.920  1.00  0.00           O
ATOM   3321  HH  TYR   230      29.450  18.590  41.650  1.00  0.00           H
ATOM   3322  CD2 TYR   230      28.340  19.440  37.520  1.00  0.00           C
ATOM   3323  HD2 TYR   230      28.040  19.010  36.580  1.00  0.00           H
ATOM   3324  CE2 TYR   230      28.330  18.670  38.620  1.00  0.00           C
ATOM   3325  HE2 TYR   230      28.200  17.620  38.430  1.00  0.00           H
ATOM   3326  C   TYR   230      27.170  23.390  35.190  1.00  0.00           C
ATOM   3327  O   TYR   230      26.670  22.980  34.160  1.00  0.00           O
ATOM   3328  N   GLY   231      27.740  24.560  35.370  1.00  0.00           N
ATOM   3329  HN  GLY   231      27.930  24.750  36.330  1.00  0.00           H
ATOM   3330  CA  GLY   231      28.330  25.310  34.270  1.00  0.00           C
ATOM   3331  HA1 GLY   231      27.460  25.660  33.730  1.00  0.00           H
ATOM   3332  HA2 GLY   231      28.940  26.110  34.670  1.00  0.00           H
ATOM   3333  C   GLY   231      29.210  24.580  33.240  1.00  0.00           C
ATOM   3334  O   GLY   231      30.040  23.750  33.580  1.00  0.00           O
ATOM   3335  N   ILE   232      29.040  24.950  31.980  1.00  0.00           N
ATOM   3336  HN  ILE   232      28.430  25.730  31.880  1.00  0.00           H
ATOM   3337  CA  ILE   232      29.760  24.550  30.740  1.00  0.00           C
ATOM   3338  HA  ILE   232      30.510  23.830  31.050  1.00  0.00           H
ATOM   3339  CB  ILE   232      28.830  24.160  29.550  1.00  0.00           C
ATOM   3340  HB  ILE   232      28.260  25.080  29.290  1.00  0.00           H
ATOM   3341  CG2 ILE   232      29.600  23.590  28.300  1.00  0.00           C
ATOM   3342 1HG2 ILE   232      28.710  23.110  27.840  1.00  0.00           H
ATOM   3343 2HG2 ILE   232      30.020  24.420  27.690  1.00  0.00           H
ATOM   3344 3HG2 ILE   232      30.350  22.860  28.650  1.00  0.00           H
ATOM   3345  CG1 ILE   232      27.830  23.000  30.090  1.00  0.00           C
ATOM   3346 1HG1 ILE   232      27.210  23.350  30.960  1.00  0.00           H
ATOM   3347 2HG1 ILE   232      27.110  22.740  29.280  1.00  0.00           H
ATOM   3348  CD  ILE   232      28.470  21.760  30.570  1.00  0.00           C
ATOM   3349  HD1 ILE   232      29.020  21.920  31.510  1.00  0.00           H
ATOM   3350  HD2 ILE   232      27.770  20.930  30.820  1.00  0.00           H
ATOM   3351  HD3 ILE   232      29.110  21.310  29.780  1.00  0.00           H
ATOM   3352  C   ILE   232      30.630  25.650  30.340  1.00  0.00           C
ATOM   3353  O   ILE   232      30.160  26.790  30.050  1.00  0.00           O
ATOM   3354  N   TYR   233      31.900  25.290  30.120  1.00  0.00           N
ATOM   3355  HN  TYR   233      32.140  24.370  30.450  1.00  0.00           H
ATOM   3356  CA  TYR   233      32.910  26.160  29.540  1.00  0.00           C
ATOM   3357  HA  TYR   233      32.510  27.080  29.140  1.00  0.00           H
ATOM   3358  CB  TYR   233      33.960  26.560  30.590  1.00  0.00           C
ATOM   3359  HB1 TYR   233      34.480  25.620  30.870  1.00  0.00           H
ATOM   3360  HB2 TYR   233      34.530  27.420  30.180  1.00  0.00           H
ATOM   3361  CG  TYR   233      33.400  27.170  31.920  1.00  0.00           C
ATOM   3362  CD1 TYR   233      32.830  26.300  32.910  1.00  0.00           C
ATOM   3363  HD1 TYR   233      32.970  25.230  32.820  1.00  0.00           H
ATOM   3364  CE1 TYR   233      32.310  26.900  34.070  1.00  0.00           C
ATOM   3365  HE1 TYR   233      31.920  26.250  34.850  1.00  0.00           H
ATOM   3366  CZ  TYR   233      32.340  28.280  34.290  1.00  0.00           C
ATOM   3367  OH  TYR   233      31.930  28.760  35.590  1.00  0.00           O
ATOM   3368  HH  TYR   233      31.170  28.250  35.870  1.00  0.00           H
ATOM   3369  CD2 TYR   233      33.460  28.550  32.100  1.00  0.00           C
ATOM   3370  HD2 TYR   233      33.900  29.190  31.350  1.00  0.00           H
ATOM   3371  CE2 TYR   233      33.010  29.130  33.290  1.00  0.00           C
ATOM   3372  HE2 TYR   233      32.980  30.180  33.490  1.00  0.00           H
ATOM   3373  C   TYR   233      33.570  25.550  28.340  1.00  0.00           C
ATOM   3374  O   TYR   233      33.640  24.330  28.120  1.00  0.00           O
ATOM   3375  N   THR   234      34.240  26.340  27.510  1.00  0.00           N
ATOM   3376  HN  THR   234      34.210  27.310  27.740  1.00  0.00           H
ATOM   3377  CA  THR   234      35.120  25.860  26.450  1.00  0.00           C
ATOM   3378  HA  THR   234      35.150  24.770  26.360  1.00  0.00           H
ATOM   3379  CB  THR   234      34.500  26.190  25.060  1.00  0.00           C
ATOM   3380  HB  THR   234      33.510  25.680  25.060  1.00  0.00           H
ATOM   3381  OG1 THR   234      35.260  25.560  23.980  1.00  0.00           O
ATOM   3382  HG1 THR   234      35.230  24.610  24.060  1.00  0.00           H
ATOM   3383  CG2 THR   234      34.320  27.700  24.810  1.00  0.00           C
ATOM   3384 1HG2 THR   234      33.890  28.240  25.670  1.00  0.00           H
ATOM   3385 2HG2 THR   234      35.310  28.190  24.680  1.00  0.00           H
ATOM   3386 3HG2 THR   234      33.720  27.910  23.890  1.00  0.00           H
ATOM   3387  C   THR   234      36.520  26.220  26.580  1.00  0.00           C
ATOM   3388  O   THR   234      36.920  27.280  27.130  1.00  0.00           O
ATOM   3389  N   LYS   235      37.400  25.470  25.850  1.00  0.00           N
ATOM   3390  HN  LYS   235      37.100  24.680  25.330  1.00  0.00           H
ATOM   3391  CA  LYS   235      38.880  25.590  25.930  1.00  0.00           C
ATOM   3392  HA  LYS   235      39.010  25.620  27.000  1.00  0.00           H
ATOM   3393  CB  LYS   235      39.620  24.330  25.350  1.00  0.00           C
ATOM   3394  HB1 LYS   235      39.170  24.100  24.360  1.00  0.00           H
ATOM   3395  HB2 LYS   235      40.730  24.410  25.390  1.00  0.00           H
ATOM   3396  CG  LYS   235      39.520  23.010  26.210  1.00  0.00           C
ATOM   3397  HG1 LYS   235      38.450  22.740  26.400  1.00  0.00           H
ATOM   3398  HG2 LYS   235      39.940  22.230  25.540  1.00  0.00           H
ATOM   3399  CD  LYS   235      40.170  22.950  27.590  1.00  0.00           C
ATOM   3400  HD1 LYS   235      41.270  23.050  27.460  1.00  0.00           H
ATOM   3401  HD2 LYS   235      39.780  23.770  28.240  1.00  0.00           H
ATOM   3402  CE  LYS   235      39.930  21.570  28.380  1.00  0.00           C
ATOM   3403  HE1 LYS   235      40.480  21.730  29.310  1.00  0.00           H
ATOM   3404  HE2 LYS   235      38.870  21.500  28.730  1.00  0.00           H
ATOM   3405  NZ  LYS   235      40.320  20.470  27.620  1.00  0.00           N
ATOM   3406  HZ1 LYS   235      39.550  20.170  26.990  1.00  0.00           H
ATOM   3407  HZ2 LYS   235      41.060  20.840  27.000  1.00  0.00           H
ATOM   3408  HZ3 LYS   235      40.740  19.720  28.200  1.00  0.00           H
ATOM   3409  C   LYS   235      39.380  26.880  25.270  1.00  0.00           C
ATOM   3410  O   LYS   235      38.820  27.420  24.310  1.00  0.00           O
ATOM   3411  N   VAL   236      40.440  27.350  25.800  1.00  0.00           N
ATOM   3412  HN  VAL   236      40.780  27.040  26.680  1.00  0.00           H
ATOM   3413  CA  VAL   236      41.160  28.480  25.230  1.00  0.00           C
ATOM   3414  HA  VAL   236      40.750  28.830  24.290  1.00  0.00           H
ATOM   3415  CB  VAL   236      41.180  29.640  26.260  1.00  0.00           C
ATOM   3416  HB  VAL   236      41.280  29.160  27.260  1.00  0.00           H
ATOM   3417  CG1 VAL   236      42.440  30.550  25.990  1.00  0.00           C
ATOM   3418 1HG1 VAL   236      43.370  29.960  26.180  1.00  0.00           H
ATOM   3419 2HG1 VAL   236      42.400  31.090  25.030  1.00  0.00           H
ATOM   3420 3HG1 VAL   236      42.360  31.260  26.850  1.00  0.00           H
ATOM   3421  CG2 VAL   236      39.860  30.340  26.160  1.00  0.00           C
ATOM   3422 1HG2 VAL   236      38.980  29.680  25.980  1.00  0.00           H
ATOM   3423 2HG2 VAL   236      39.570  30.950  27.040  1.00  0.00           H
ATOM   3424 3HG2 VAL   236      39.850  30.930  25.230  1.00  0.00           H
ATOM   3425  C   VAL   236      42.530  27.990  24.920  1.00  0.00           C
ATOM   3426  O   VAL   236      43.210  28.340  23.920  1.00  0.00           O
ATOM   3427  N   THR   237      43.070  27.060  25.720  1.00  0.00           N
ATOM   3428  HN  THR   237      42.580  26.790  26.540  1.00  0.00           H
ATOM   3429  CA  THR   237      44.410  26.440  25.660  1.00  0.00           C
ATOM   3430  HA  THR   237      45.140  27.240  25.750  1.00  0.00           H
ATOM   3431  CB  THR   237      44.690  25.400  26.810  1.00  0.00           C
ATOM   3432  HB  THR   237      45.590  24.760  26.720  1.00  0.00           H
ATOM   3433  OG1 THR   237      43.580  24.720  27.220  1.00  0.00           O
ATOM   3434  HG1 THR   237      43.880  23.820  27.040  1.00  0.00           H
ATOM   3435  CG2 THR   237      44.840  26.320  28.050  1.00  0.00           C
ATOM   3436 1HG2 THR   237      45.840  26.800  28.000  1.00  0.00           H
ATOM   3437 2HG2 THR   237      44.080  27.120  28.200  1.00  0.00           H
ATOM   3438 3HG2 THR   237      44.950  25.690  28.970  1.00  0.00           H
ATOM   3439  C   THR   237      44.700  25.700  24.370  1.00  0.00           C
ATOM   3440  O   THR   237      45.850  25.610  23.880  1.00  0.00           O
ATOM   3441  N   ALA   238      43.630  25.070  23.860  1.00  0.00           N
ATOM   3442  HN  ALA   238      42.790  25.230  24.380  1.00  0.00           H
ATOM   3443  CA  ALA   238      43.540  24.480  22.550  1.00  0.00           C
ATOM   3444  HA  ALA   238      44.210  23.630  22.600  1.00  0.00           H
ATOM   3445  CB  ALA   238      42.120  23.920  22.310  1.00  0.00           C
ATOM   3446  HB1 ALA   238      42.200  23.320  21.380  1.00  0.00           H
ATOM   3447  HB2 ALA   238      41.800  23.130  23.020  1.00  0.00           H
ATOM   3448  HB3 ALA   238      41.280  24.640  22.280  1.00  0.00           H
ATOM   3449  C   ALA   238      43.850  25.460  21.360  1.00  0.00           C
ATOM   3450  O   ALA   238      44.580  25.150  20.440  1.00  0.00           O
ATOM   3451  N   PHE   239      43.330  26.760  21.350  1.00  0.00           N
ATOM   3452  HN  PHE   239      42.800  27.090  22.130  1.00  0.00           H
ATOM   3453  CA  PHE   239      43.390  27.720  20.260  1.00  0.00           C
ATOM   3454  HA  PHE   239      43.660  27.270  19.320  1.00  0.00           H
ATOM   3455  CB  PHE   239      41.950  28.320  20.040  1.00  0.00           C
ATOM   3456  HB1 PHE   239      41.630  28.970  20.890  1.00  0.00           H
ATOM   3457  HB2 PHE   239      41.930  28.980  19.160  1.00  0.00           H
ATOM   3458  CG  PHE   239      40.930  27.260  19.860  1.00  0.00           C
ATOM   3459  CD1 PHE   239      41.090  26.560  18.670  1.00  0.00           C
ATOM   3460  HD1 PHE   239      41.920  26.710  18.000  1.00  0.00           H
ATOM   3461  CE1 PHE   239      40.390  25.360  18.490  1.00  0.00           C
ATOM   3462  HE1 PHE   239      40.570  24.750  17.620  1.00  0.00           H
ATOM   3463  CZ  PHE   239      39.520  24.850  19.420  1.00  0.00           C
ATOM   3464  HZ  PHE   239      39.040  23.890  19.220  1.00  0.00           H
ATOM   3465  CD2 PHE   239      39.990  26.840  20.780  1.00  0.00           C
ATOM   3466  HD2 PHE   239      39.920  27.380  21.720  1.00  0.00           H
ATOM   3467  CE2 PHE   239      39.250  25.630  20.620  1.00  0.00           C
ATOM   3468  HE2 PHE   239      38.580  25.370  21.440  1.00  0.00           H
ATOM   3469  C   PHE   239      44.420  28.890  20.440  1.00  0.00           C
ATOM   3470  O   PHE   239      44.430  29.890  19.750  1.00  0.00           O
ATOM   3471  N   LEU   240      45.440  28.730  21.360  1.00  0.00           N
ATOM   3472  HN  LEU   240      45.510  27.850  21.820  1.00  0.00           H
ATOM   3473  CA  LEU   240      46.400  29.760  21.640  1.00  0.00           C
ATOM   3474  HA  LEU   240      45.770  30.560  22.020  1.00  0.00           H
ATOM   3475  CB  LEU   240      47.390  29.170  22.690  1.00  0.00           C
ATOM   3476  HB1 LEU   240      47.770  28.270  22.170  1.00  0.00           H
ATOM   3477  HB2 LEU   240      48.250  29.840  22.920  1.00  0.00           H
ATOM   3478  CG  LEU   240      46.800  28.620  23.970  1.00  0.00           C
ATOM   3479  HG  LEU   240      45.960  27.930  23.730  1.00  0.00           H
ATOM   3480  CD1 LEU   240      47.810  27.770  24.770  1.00  0.00           C
ATOM   3481 1HD1 LEU   240      48.090  26.840  24.240  1.00  0.00           H
ATOM   3482 2HD1 LEU   240      48.710  28.380  25.010  1.00  0.00           H
ATOM   3483 3HD1 LEU   240      47.490  27.410  25.770  1.00  0.00           H
ATOM   3484  CD2 LEU   240      46.310  29.780  24.850  1.00  0.00           C
ATOM   3485 1HD2 LEU   240      46.960  30.670  24.790  1.00  0.00           H
ATOM   3486 2HD2 LEU   240      45.250  29.980  24.550  1.00  0.00           H
ATOM   3487 3HD2 LEU   240      46.250  29.550  25.940  1.00  0.00           H
ATOM   3488  C   LEU   240      47.200  30.310  20.560  1.00  0.00           C
ATOM   3489  O   LEU   240      47.450  31.520  20.520  1.00  0.00           O
ATOM   3490  N   LYS   241      47.670  29.460  19.550  1.00  0.00           N
ATOM   3491  HN  LYS   241      47.400  28.510  19.610  1.00  0.00           H
ATOM   3492  CA  LYS   241      48.360  29.950  18.360  1.00  0.00           C
ATOM   3493  HA  LYS   241      49.210  30.510  18.740  1.00  0.00           H
ATOM   3494  CB  LYS   241      48.700  28.750  17.460  1.00  0.00           C
ATOM   3495  HB1 LYS   241      49.220  27.990  18.060  1.00  0.00           H
ATOM   3496  HB2 LYS   241      47.740  28.280  17.150  1.00  0.00           H
ATOM   3497  CG  LYS   241      49.510  29.110  16.180  1.00  0.00           C
ATOM   3498  HG1 LYS   241      49.580  28.200  15.550  1.00  0.00           H
ATOM   3499  HG2 LYS   241      48.950  29.860  15.580  1.00  0.00           H
ATOM   3500  CD  LYS   241      50.880  29.700  16.470  1.00  0.00           C
ATOM   3501  HD1 LYS   241      50.730  30.720  16.900  1.00  0.00           H
ATOM   3502  HD2 LYS   241      51.450  29.070  17.180  1.00  0.00           H
ATOM   3503  CE  LYS   241      51.780  29.980  15.260  1.00  0.00           C
ATOM   3504  HE1 LYS   241      52.120  29.070  14.730  1.00  0.00           H
ATOM   3505  HE2 LYS   241      51.280  30.790  14.680  1.00  0.00           H
ATOM   3506  NZ  LYS   241      52.990  30.680  15.710  1.00  0.00           N
ATOM   3507  HZ1 LYS   241      53.490  30.970  14.850  1.00  0.00           H
ATOM   3508  HZ2 LYS   241      52.680  31.550  16.190  1.00  0.00           H
ATOM   3509  HZ3 LYS   241      53.490  30.080  16.400  1.00  0.00           H
ATOM   3510  C   LYS   241      47.390  30.780  17.590  1.00  0.00           C
ATOM   3511  O   LYS   241      47.720  31.730  16.890  1.00  0.00           O
ATOM   3512  N   TRP   242      46.080  30.410  17.590  1.00  0.00           N
ATOM   3513  HN  TRP   242      45.710  29.790  18.280  1.00  0.00           H
ATOM   3514  CA  TRP   242      45.160  31.100  16.710  1.00  0.00           C
ATOM   3515  HA  TRP   242      45.610  31.270  15.750  1.00  0.00           H
ATOM   3516  CB  TRP   242      44.080  29.970  16.410  1.00  0.00           C
ATOM   3517  HB1 TRP   242      44.450  28.930  16.230  1.00  0.00           H
ATOM   3518  HB2 TRP   242      43.380  29.870  17.260  1.00  0.00           H
ATOM   3519  CG  TRP   242      43.150  30.300  15.290  1.00  0.00           C
ATOM   3520  CD1 TRP   242      43.270  29.930  13.960  1.00  0.00           C
ATOM   3521  HD1 TRP   242      44.160  29.540  13.510  1.00  0.00           H
ATOM   3522  NE1 TRP   242      42.140  30.280  13.240  1.00  0.00           N
ATOM   3523  HE1 TRP   242      41.920  30.260  12.300  1.00  0.00           H
ATOM   3524  CE2 TRP   242      41.310  30.930  14.120  1.00  0.00           C
ATOM   3525  CD2 TRP   242      41.910  30.960  15.400  1.00  0.00           C
ATOM   3526  CE3 TRP   242      41.230  31.590  16.490  1.00  0.00           C
ATOM   3527  HE3 TRP   242      41.720  31.740  17.430  1.00  0.00           H
ATOM   3528  CZ3 TRP   242      39.950  32.090  16.250  1.00  0.00           C
ATOM   3529  HZ3 TRP   242      39.340  32.420  17.070  1.00  0.00           H
ATOM   3530  CZ2 TRP   242      40.080  31.450  13.930  1.00  0.00           C
ATOM   3531  HZ2 TRP   242      39.520  31.300  13.020  1.00  0.00           H
ATOM   3532  CH2 TRP   242      39.390  32.060  15.010  1.00  0.00           C
ATOM   3533  HH2 TRP   242      38.440  32.500  14.770  1.00  0.00           H
ATOM   3534  C   TRP   242      44.720  32.430  17.230  1.00  0.00           C
ATOM   3535  O   TRP   242      44.510  33.350  16.450  1.00  0.00           O
ATOM   3536  N   ILE   243      44.740  32.550  18.600  1.00  0.00           N
ATOM   3537  HN  ILE   243      44.890  31.730  19.140  1.00  0.00           H
ATOM   3538  CA  ILE   243      44.540  33.840  19.200  1.00  0.00           C
ATOM   3539  HA  ILE   243      43.660  34.170  18.670  1.00  0.00           H
ATOM   3540  CB  ILE   243      44.230  33.870  20.690  1.00  0.00           C
ATOM   3541  HB  ILE   243      45.150  33.580  21.230  1.00  0.00           H
ATOM   3542  CG2 ILE   243      43.890  35.340  21.160  1.00  0.00           C
ATOM   3543 1HG2 ILE   243      44.810  35.940  21.010  1.00  0.00           H
ATOM   3544 2HG2 ILE   243      43.060  35.670  20.510  1.00  0.00           H
ATOM   3545 3HG2 ILE   243      43.520  35.440  22.200  1.00  0.00           H
ATOM   3546  CG1 ILE   243      43.060  32.910  21.020  1.00  0.00           C
ATOM   3547 1HG1 ILE   243      42.120  33.350  20.620  1.00  0.00           H
ATOM   3548 2HG1 ILE   243      43.300  31.910  20.600  1.00  0.00           H
ATOM   3549  CD  ILE   243      42.990  32.790  22.560  1.00  0.00           C
ATOM   3550  HD1 ILE   243      42.200  32.050  22.800  1.00  0.00           H
ATOM   3551  HD2 ILE   243      43.970  32.560  23.030  1.00  0.00           H
ATOM   3552  HD3 ILE   243      42.700  33.770  22.980  1.00  0.00           H
ATOM   3553  C   ILE   243      45.640  34.850  18.800  1.00  0.00           C
ATOM   3554  O   ILE   243      45.380  36.020  18.470  1.00  0.00           O
ATOM   3555  N   ASP   244      46.910  34.320  18.840  1.00  0.00           N
ATOM   3556  HN  ASP   244      47.000  33.340  19.010  1.00  0.00           H
ATOM   3557  CA  ASP   244      48.140  34.970  18.490  1.00  0.00           C
ATOM   3558  HA  ASP   244      48.130  35.910  19.010  1.00  0.00           H
ATOM   3559  CB  ASP   244      49.370  34.050  18.800  1.00  0.00           C
ATOM   3560  HB1 ASP   244      49.110  33.450  19.700  1.00  0.00           H
ATOM   3561  HB2 ASP   244      49.590  33.320  18.000  1.00  0.00           H
ATOM   3562  CG  ASP   244      50.630  34.820  19.160  1.00  0.00           C
ATOM   3563  OD1 ASP   244      51.740  34.170  19.370  1.00  0.00           O
ATOM   3564  OD2 ASP   244      50.630  36.110  19.300  1.00  0.00           O
ATOM   3565  C   ASP   244      48.120  35.460  16.990  1.00  0.00           C
ATOM   3566  O   ASP   244      48.350  36.630  16.630  1.00  0.00           O
ATOM   3567  N   ARG   245      47.600  34.590  16.070  1.00  0.00           N
ATOM   3568  HN  ARG   245      47.520  33.600  16.190  1.00  0.00           H
ATOM   3569  CA  ARG   245      47.580  34.960  14.660  1.00  0.00           C
ATOM   3570  HA  ARG   245      48.420  35.570  14.380  1.00  0.00           H
ATOM   3571  CB  ARG   245      47.600  33.660  13.830  1.00  0.00           C
ATOM   3572  HB1 ARG   245      46.730  33.020  14.090  1.00  0.00           H
ATOM   3573  HB2 ARG   245      47.430  33.920  12.760  1.00  0.00           H
ATOM   3574  CG  ARG   245      48.890  32.910  13.940  1.00  0.00           C
ATOM   3575  HG1 ARG   245      49.000  32.380  14.920  1.00  0.00           H
ATOM   3576  HG2 ARG   245      48.780  32.070  13.220  1.00  0.00           H
ATOM   3577  CD  ARG   245      50.230  33.610  13.590  1.00  0.00           C
ATOM   3578  HD1 ARG   245      50.460  34.470  14.260  1.00  0.00           H
ATOM   3579  HD2 ARG   245      51.080  32.890  13.530  1.00  0.00           H
ATOM   3580  NE  ARG   245      49.990  33.940  12.220  1.00  0.00           N
ATOM   3581  HE  ARG   245      49.420  33.400  11.600  1.00  0.00           H
ATOM   3582  CZ  ARG   245      50.460  35.040  11.670  1.00  0.00           C
ATOM   3583  NH1 ARG   245      51.150  35.970  12.280  1.00  0.00           N
ATOM   3584 1HH1 ARG   245      51.390  35.800  13.240  1.00  0.00           H
ATOM   3585 2HH1 ARG   245      51.520  36.720  11.740  1.00  0.00           H
ATOM   3586  NH2 ARG   245      50.240  35.290  10.400  1.00  0.00           N
ATOM   3587 1HH2 ARG   245      49.610  34.680   9.920  1.00  0.00           H
ATOM   3588 2HH2 ARG   245      50.350  36.260  10.280  1.00  0.00           H
ATOM   3589  C   ARG   245      46.350  35.790  14.300  1.00  0.00           C
ATOM   3590  O   ARG   245      46.300  36.520  13.300  1.00  0.00           O
ATOM   3591  N   SER   246      45.320  35.830  15.120  1.00  0.00           N
ATOM   3592  HN  SER   246      45.210  35.170  15.860  1.00  0.00           H
ATOM   3593  CA  SER   246      44.330  36.890  15.060  1.00  0.00           C
ATOM   3594  HA  SER   246      43.970  37.000  14.040  1.00  0.00           H
ATOM   3595  CB  SER   246      43.180  36.440  15.940  1.00  0.00           C
ATOM   3596  HB1 SER   246      43.510  36.450  17.000  1.00  0.00           H
ATOM   3597  HB2 SER   246      42.290  37.090  15.790  1.00  0.00           H
ATOM   3598  OG  SER   246      42.700  35.180  15.540  1.00  0.00           O
ATOM   3599  HG1 SER   246      43.340  34.480  15.730  1.00  0.00           H
ATOM   3600  C   SER   246      44.750  38.230  15.500  1.00  0.00           C
ATOM   3601  O   SER   246      44.000  39.170  15.250  1.00  0.00           O
ATOM   3602  N   MET   247      45.940  38.390  16.150  1.00  0.00           N
ATOM   3603  HN  MET   247      46.510  37.580  16.330  1.00  0.00           H
ATOM   3604  CA  MET   247      46.340  39.700  16.580  1.00  0.00           C
ATOM   3605  HA  MET   247      45.660  40.450  16.210  1.00  0.00           H
ATOM   3606  CB  MET   247      46.420  39.770  18.110  1.00  0.00           C
ATOM   3607  HB1 MET   247      47.160  39.010  18.470  1.00  0.00           H
ATOM   3608  HB2 MET   247      46.860  40.750  18.400  1.00  0.00           H
ATOM   3609  CG  MET   247      45.170  39.420  18.920  1.00  0.00           C
ATOM   3610  HG1 MET   247      44.390  40.160  18.600  1.00  0.00           H
ATOM   3611  HG2 MET   247      44.840  38.400  18.620  1.00  0.00           H
ATOM   3612  SD  MET   247      45.350  39.640  20.810  1.00  0.00           S
ATOM   3613  CE  MET   247      46.430  38.210  20.980  1.00  0.00           C
ATOM   3614  HE1 MET   247      47.370  38.510  20.460  1.00  0.00           H
ATOM   3615  HE2 MET   247      46.690  37.880  22.020  1.00  0.00           H
ATOM   3616  HE3 MET   247      46.010  37.320  20.480  1.00  0.00           H
ATOM   3617  C   MET   247      47.620  40.180  15.890  1.00  0.00           C
ATOM   3618  O   MET   247      47.940  41.380  15.790  1.00  0.00           O
ATOM   3619  N   LYS   248      48.400  39.240  15.380  1.00  0.00           N
ATOM   3620  HN  LYS   248      48.110  38.310  15.590  1.00  0.00           H
ATOM   3621  CA  LYS   248      49.660  39.440  14.640  1.00  0.00           C
ATOM   3622  HA  LYS   248      49.960  40.440  14.910  1.00  0.00           H
ATOM   3623  CB  LYS   248      50.770  38.360  14.990  1.00  0.00           C
ATOM   3624  HB1 LYS   248      50.260  37.390  14.840  1.00  0.00           H
ATOM   3625  HB2 LYS   248      51.570  38.400  14.240  1.00  0.00           H
ATOM   3626  CG  LYS   248      51.450  38.490  16.340  1.00  0.00           C
ATOM   3627  HG1 LYS   248      51.970  39.450  16.500  1.00  0.00           H
ATOM   3628  HG2 LYS   248      50.670  38.340  17.120  1.00  0.00           H
ATOM   3629  CD  LYS   248      52.660  37.520  16.510  1.00  0.00           C
ATOM   3630  HD1 LYS   248      52.310  36.450  16.510  1.00  0.00           H
ATOM   3631  HD2 LYS   248      53.280  37.530  15.590  1.00  0.00           H
ATOM   3632  CE  LYS   248      53.460  37.820  17.740  1.00  0.00           C
ATOM   3633  HE1 LYS   248      54.220  37.030  17.970  1.00  0.00           H
ATOM   3634  HE2 LYS   248      54.040  38.760  17.620  1.00  0.00           H
ATOM   3635  NZ  LYS   248      52.560  38.110  18.870  1.00  0.00           N
ATOM   3636  HZ1 LYS   248      52.010  38.960  18.670  1.00  0.00           H
ATOM   3637  HZ2 LYS   248      51.940  37.280  18.980  1.00  0.00           H
ATOM   3638  HZ3 LYS   248      53.080  38.190  19.770  1.00  0.00           H
ATOM   3639  C   LYS   248      49.430  39.420  13.160  1.00  0.00           C
ATOM   3640  O   LYS   248      48.310  38.970  12.720  1.00  0.00           O
ATOM   3641  N   THR   249      50.410  39.850  12.330  1.00  0.00           N
ATOM   3642  HN  THR   249      51.290  40.130  12.740  1.00  0.00           H
ATOM   3643  CA  THR   249      50.280  39.930  10.890  1.00  0.00           C
ATOM   3644  HA  THR   249      49.270  40.280  10.760  1.00  0.00           H
ATOM   3645  CB  THR   249      51.110  41.020  10.200  1.00  0.00           C
ATOM   3646  HB  THR   249      52.160  40.750  10.360  1.00  0.00           H
ATOM   3647  OG1 THR   249      50.790  42.290  10.740  1.00  0.00           O
ATOM   3648  HG1 THR   249      50.960  42.310  11.690  1.00  0.00           H
ATOM   3649  CG2 THR   249      50.790  41.070   8.700  1.00  0.00           C
ATOM   3650 1HG2 THR   249      49.730  41.360   8.540  1.00  0.00           H
ATOM   3651 2HG2 THR   249      51.350  41.750   8.020  1.00  0.00           H
ATOM   3652 3HG2 THR   249      50.940  40.080   8.210  1.00  0.00           H
ATOM   3653  C   THR   249      50.430  38.560  10.290  1.00  0.00           C
ATOM   3654  OT1 THR   249      51.500  37.890  10.360  1.00  0.00           O
ATOM   3655  OT2 THR   249      49.360  37.980  10.020  1.00  0.00           O
ATOM   3656 CAL  CAL  1244      31.390  24.760  15.860  1.00  0.00          Ca
ATOM   3657 CAL  CAL  1245      93.620  37.410  24.410  1.00  0.00          Ca
ATOM   3658  C1  RIV  1246      25.520  24.380  24.740  1.00  0.00           C
ATOM   3659  N2  RIV  1246      25.730  25.150  23.510  1.00  0.00           N
ATOM   3660  C3  RIV  1246      26.760  23.520  25.190  1.00  0.00           C
ATOM   3661  C4  RIV  1246      26.620  24.640  22.620  1.00  0.00           C
ATOM   3662  O5  RIV  1246      27.160  22.660  24.070  1.00  0.00           O
ATOM   3663  C6  RIV  1246      27.530  23.410  22.890  1.00  0.00           C
ATOM   3664  C7  RIV  1246      23.170  28.470  22.820  1.00  0.00           C
ATOM   3665  C8  RIV  1246      22.620  27.160  23.000  1.00  0.00           C
ATOM   3666  C9  RIV  1246      24.580  28.610  22.760  1.00  0.00           C
ATOM   3667  C10 RIV  1246      23.480  26.040  23.270  1.00  0.00           C
ATOM   3668  C11 RIV  1246      25.410  27.550  22.970  1.00  0.00           C
ATOM   3669  C12 RIV  1246      24.900  26.270  23.260  1.00  0.00           C
ATOM   3670  O13 RIV  1246      26.760  25.190  21.500  1.00  0.00           O
ATOM   3671  N14 RIV  1246      22.320  29.550  22.400  1.00  0.00           N
ATOM   3672  C15 RIV  1246      21.070  29.500  21.710  1.00  0.00           C
ATOM   3673  C16 RIV  1246      22.380  30.780  23.150  1.00  0.00           C
ATOM   3674  O17 RIV  1246      20.230  30.500  22.120  1.00  0.00           O
ATOM   3675  C18 RIV  1246      20.940  31.180  23.210  1.00  0.00           C
ATOM   3676  O19 RIV  1246      20.800  28.740  20.750  1.00  0.00           O
ATOM   3677  C20 RIV  1246      20.250  30.740  24.550  1.00  0.00           C
ATOM   3678  N21 RIV  1246      20.330  29.310  24.940  1.00  0.00           N
ATOM   3679  C22 RIV  1246      20.300  28.690  26.200  1.00  0.00           C
ATOM   3680  S23 RIV  1246      19.950  30.990  27.820  1.00  0.00           S
ATOM   3681  C24 RIV  1246      19.100  30.750  29.290  1.00  0.00           C
ATOM   3682  C25 RIV  1246      19.710  29.300  27.480  1.00  0.00           C
ATOM   3683  C26 RIV  1246      18.730  29.490  29.550  1.00  0.00           C
ATOM   3684  C27 RIV  1246      19.080  28.660  28.520  1.00  0.00           C
ATOM   3685  O28 RIV  1246      20.560  27.500  26.330  1.00  0.00           O
ATOM   3686 CL   RIV  1246      18.750  32.010  30.380  1.00  0.00          Cl
ATOM   3687  H11 RIV  1246      24.830  23.570  24.430  1.00  0.00           H
ATOM   3688  H12 RIV  1246      25.110  24.990  25.580  1.00  0.00           H
ATOM   3689  H31 RIV  1246      27.640  24.170  25.380  1.00  0.00           H
ATOM   3690  H32 RIV  1246      26.440  22.790  25.960  1.00  0.00           H
ATOM   3691  H61 RIV  1246      28.620  23.610  22.880  1.00  0.00           H
ATOM   3692  H62 RIV  1246      27.360  22.780  22.010  1.00  0.00           H
ATOM   3693  H8  RIV  1246      21.600  26.990  23.330  1.00  0.00           H
ATOM   3694  H9  RIV  1246      24.980  29.560  22.450  1.00  0.00           H
ATOM   3695  H10 RIV  1246      23.100  25.060  23.490  1.00  0.00           H
ATOM   3696  H1  RIV  1246      26.480  27.660  22.950  1.00  0.00           H
ATOM   3697 1H16 RIV  1246      22.750  30.580  24.160  1.00  0.00           H
ATOM   3698 2H16 RIV  1246      23.060  31.470  22.640  1.00  0.00           H
ATOM   3699  H18 RIV  1246      20.770  32.260  23.160  1.00  0.00           H
ATOM   3700 1H20 RIV  1246      19.200  31.110  24.580  1.00  0.00           H
ATOM   3701 2H20 RIV  1246      20.840  31.310  25.280  1.00  0.00           H
ATOM   3702  H21 RIV  1246      20.990  28.930  24.310  1.00  0.00           H
ATOM   3703  H26 RIV  1246      18.230  29.150  30.430  1.00  0.00           H
ATOM   3704  H27 RIV  1246      18.910  27.600  28.410  1.00  0.00           H
ATOM   3705 CL    CL  9426     104.510  92.340-295.500  1.00  0.00          Cl
ATOM   3706 CL    CL  9427     363.170 -64.940 -25.580  1.00  0.00          Cl
ATOM   3707 CL    CL  9428      60.910 283.950 -16.490  1.00  0.00          Cl
ATOM   3708 CL    CL  9429      39.770 255.010-315.870  1.00  0.00          Cl
ATOM   3709 CL    CL  9430     177.880 -91.270-217.570  1.00  0.00          Cl
TER
ENDMDL
