# Supplementary material for: Unexpected Dynamic Binding May Rescue the Binding Affinity of Rivaroxaban in a Mutant of Coagulation Factor X
Source: Front Mol Biosci. 2022 May 5;9:877170. doi: 10.3389/fmolb.2022.877170 (PMC9117642; doi:10.3389/fmolb.2022.877170)
Supplement: Supplementary file 4 [file DataSheet1.ZIP › SM-structures/clustering/trajectories_concatenated Y99C/c7.pdb]

REMARK    GENERATED BY TRJCONV
TITLE     HYDROLASE in water t= 309800.00000
REMARK    THIS IS A SIMULATION BOX
CRYST1   68.989   69.519   58.821  90.00  90.00  90.00 P 1           1
MODEL        1
ATOM      1  N   ILE    16      25.940  36.390  35.540  1.00  0.00           N
ATOM      2  H1  ILE    16      26.030  37.420  35.610  1.00  0.00           H
ATOM      3  H2  ILE    16      26.680  35.960  34.940  1.00  0.00           H
ATOM      4  H3  ILE    16      25.050  36.070  35.110  1.00  0.00           H
ATOM      5  CA  ILE    16      26.230  35.670  36.800  1.00  0.00           C
ATOM      6  HA  ILE    16      26.510  34.690  36.450  1.00  0.00           H
ATOM      7  CB  ILE    16      27.430  36.350  37.600  1.00  0.00           C
ATOM      8  HB  ILE    16      27.120  37.380  37.900  1.00  0.00           H
ATOM      9  CG2 ILE    16      27.630  35.590  38.940  1.00  0.00           C
ATOM     10 1HG2 ILE    16      28.290  36.220  39.580  1.00  0.00           H
ATOM     11 2HG2 ILE    16      26.750  35.660  39.610  1.00  0.00           H
ATOM     12 3HG2 ILE    16      27.930  34.530  38.810  1.00  0.00           H
ATOM     13  CG1 ILE    16      28.800  36.390  36.760  1.00  0.00           C
ATOM     14 1HG1 ILE    16      28.460  36.940  35.860  1.00  0.00           H
ATOM     15 2HG1 ILE    16      29.610  36.870  37.350  1.00  0.00           H
ATOM     16  CD  ILE    16      29.340  35.020  36.290  1.00  0.00           C
ATOM     17  HD1 ILE    16      28.570  34.350  35.840  1.00  0.00           H
ATOM     18  HD2 ILE    16      30.260  35.120  35.660  1.00  0.00           H
ATOM     19  HD3 ILE    16      29.690  34.510  37.200  1.00  0.00           H
ATOM     20  C   ILE    16      24.940  35.610  37.640  1.00  0.00           C
ATOM     21  O   ILE    16      24.210  36.580  37.670  1.00  0.00           O
ATOM     22  N   VAL    17      24.620  34.520  38.250  1.00  0.00           N
ATOM     23  HN  VAL    17      25.170  33.700  38.040  1.00  0.00           H
ATOM     24  CA  VAL    17      23.460  34.300  39.030  1.00  0.00           C
ATOM     25  HA  VAL    17      22.750  35.110  38.980  1.00  0.00           H
ATOM     26  CB  VAL    17      22.660  33.040  38.690  1.00  0.00           C
ATOM     27  HB  VAL    17      23.280  32.130  38.890  1.00  0.00           H
ATOM     28  CG1 VAL    17      21.410  33.090  39.390  1.00  0.00           C
ATOM     29 1HG1 VAL    17      21.530  32.910  40.480  1.00  0.00           H
ATOM     30 2HG1 VAL    17      21.020  34.120  39.380  1.00  0.00           H
ATOM     31 3HG1 VAL    17      20.670  32.350  39.010  1.00  0.00           H
ATOM     32  CG2 VAL    17      22.460  32.900  37.140  1.00  0.00           C
ATOM     33 1HG2 VAL    17      23.370  32.970  36.480  1.00  0.00           H
ATOM     34 2HG2 VAL    17      22.100  31.880  36.910  1.00  0.00           H
ATOM     35 3HG2 VAL    17      21.670  33.570  36.740  1.00  0.00           H
ATOM     36  C   VAL    17      24.020  34.200  40.500  1.00  0.00           C
ATOM     37  O   VAL    17      24.900  33.430  40.870  1.00  0.00           O
ATOM     38  N   GLY    18      23.360  34.990  41.430  1.00  0.00           N
ATOM     39  HN  GLY    18      22.590  35.530  41.120  1.00  0.00           H
ATOM     40  CA  GLY    18      24.020  35.230  42.740  1.00  0.00           C
ATOM     41  HA1 GLY    18      23.450  36.000  43.250  1.00  0.00           H
ATOM     42  HA2 GLY    18      24.210  34.320  43.290  1.00  0.00           H
ATOM     43  C   GLY    18      25.350  36.030  42.500  1.00  0.00           C
ATOM     44  O   GLY    18      25.410  37.020  41.850  1.00  0.00           O
ATOM     45  N   GLY    19      26.520  35.550  43.060  1.00  0.00           N
ATOM     46  HN  GLY    19      26.430  34.700  43.570  1.00  0.00           H
ATOM     47  CA  GLY    19      27.820  36.240  43.060  1.00  0.00           C
ATOM     48  HA1 GLY    19      28.560  35.710  43.670  1.00  0.00           H
ATOM     49  HA2 GLY    19      28.100  36.380  42.030  1.00  0.00           H
ATOM     50  C   GLY    19      27.850  37.640  43.760  1.00  0.00           C
ATOM     51  O   GLY    19      27.200  37.830  44.750  1.00  0.00           O
ATOM     52  N   GLN    20      28.680  38.550  43.320  1.00  0.00           N
ATOM     53  HN  GLN    20      29.410  38.170  42.750  1.00  0.00           H
ATOM     54  CA  GLN    20      28.790  39.870  44.010  1.00  0.00           C
ATOM     55  HA  GLN    20      27.800  40.210  44.270  1.00  0.00           H
ATOM     56  CB  GLN    20      29.800  39.930  45.290  1.00  0.00           C
ATOM     57  HB1 GLN    20      29.720  40.970  45.670  1.00  0.00           H
ATOM     58  HB2 GLN    20      29.260  39.330  46.050  1.00  0.00           H
ATOM     59  CG  GLN    20      31.150  39.440  44.960  1.00  0.00           C
ATOM     60  HG1 GLN    20      31.160  38.470  44.410  1.00  0.00           H
ATOM     61  HG2 GLN    20      31.810  40.140  44.400  1.00  0.00           H
ATOM     62  CD  GLN    20      32.030  39.200  46.180  1.00  0.00           C
ATOM     63  OE1 GLN    20      32.550  40.140  46.760  1.00  0.00           O
ATOM     64  NE2 GLN    20      32.210  37.920  46.550  1.00  0.00           N
ATOM     65 1HE2 GLN    20      31.990  37.190  45.910  1.00  0.00           H
ATOM     66 2HE2 GLN    20      32.760  37.750  47.370  1.00  0.00           H
ATOM     67  C   GLN    20      29.370  40.770  42.990  1.00  0.00           C
ATOM     68  O   GLN    20      30.010  40.360  42.050  1.00  0.00           O
ATOM     69  N   GLU    21      29.110  42.050  43.030  1.00  0.00           N
ATOM     70  HN  GLU    21      28.450  42.400  43.700  1.00  0.00           H
ATOM     71  CA  GLU    21      29.590  43.030  42.110  1.00  0.00           C
ATOM     72  HA  GLU    21      29.250  42.660  41.140  1.00  0.00           H
ATOM     73  CB  GLU    21      28.860  44.360  42.300  1.00  0.00           C
ATOM     74  HB1 GLU    21      28.820  44.670  43.360  1.00  0.00           H
ATOM     75  HB2 GLU    21      29.480  45.100  41.750  1.00  0.00           H
ATOM     76  CG  GLU    21      27.420  44.280  41.870  1.00  0.00           C
ATOM     77  HG1 GLU    21      27.220  43.970  40.820  1.00  0.00           H
ATOM     78  HG2 GLU    21      26.840  43.560  42.480  1.00  0.00           H
ATOM     79  CD  GLU    21      26.780  45.650  41.980  1.00  0.00           C
ATOM     80  OE1 GLU    21      25.540  45.700  41.830  1.00  0.00           O
ATOM     81  OE2 GLU    21      27.480  46.700  42.150  1.00  0.00           O
ATOM     82  C   GLU    21      31.080  43.330  42.200  1.00  0.00           C
ATOM     83  O   GLU    21      31.720  43.320  43.250  1.00  0.00           O
ATOM     84  N   CYS    22      31.610  43.560  40.960  1.00  0.00           N
ATOM     85  HN  CYS    22      31.070  43.510  40.120  1.00  0.00           H
ATOM     86  CA  CYS    22      32.990  44.040  40.740  1.00  0.00           C
ATOM     87  HA  CYS    22      33.720  43.420  41.240  1.00  0.00           H
ATOM     88  CB  CYS    22      33.250  44.130  39.200  1.00  0.00           C
ATOM     89  HB1 CYS    22      32.320  44.470  38.690  1.00  0.00           H
ATOM     90  HB2 CYS    22      33.940  44.930  38.880  1.00  0.00           H
ATOM     91  SG  CYS    22      33.790  42.490  38.590  1.00  0.00           S
ATOM     92  C   CYS    22      33.190  45.350  41.440  1.00  0.00           C
ATOM     93  O   CYS    22      32.310  46.220  41.400  1.00  0.00           O
ATOM     94  N   LYS    23      34.350  45.540  42.160  1.00  0.00           N
ATOM     95  HN  LYS    23      35.010  44.860  42.450  1.00  0.00           H
ATOM     96  CA  LYS    23      34.600  46.840  42.620  1.00  0.00           C
ATOM     97  HA  LYS    23      33.820  47.550  42.420  1.00  0.00           H
ATOM     98  CB  LYS    23      34.850  46.710  44.040  1.00  0.00           C
ATOM     99  HB1 LYS    23      35.640  46.020  44.410  1.00  0.00           H
ATOM    100  HB2 LYS    23      35.110  47.710  44.460  1.00  0.00           H
ATOM    101  CG  LYS    23      33.590  46.240  44.880  1.00  0.00           C
ATOM    102  HG1 LYS    23      33.030  45.380  44.470  1.00  0.00           H
ATOM    103  HG2 LYS    23      34.120  45.970  45.820  1.00  0.00           H
ATOM    104  CD  LYS    23      32.530  47.370  45.070  1.00  0.00           C
ATOM    105  HD1 LYS    23      33.080  48.120  45.690  1.00  0.00           H
ATOM    106  HD2 LYS    23      32.130  47.760  44.110  1.00  0.00           H
ATOM    107  CE  LYS    23      31.360  46.780  45.810  1.00  0.00           C
ATOM    108  HE1 LYS    23      30.910  46.010  45.150  1.00  0.00           H
ATOM    109  HE2 LYS    23      31.710  46.350  46.770  1.00  0.00           H
ATOM    110  NZ  LYS    23      30.350  47.810  46.110  1.00  0.00           N
ATOM    111  HZ1 LYS    23      30.520  48.760  45.720  1.00  0.00           H
ATOM    112  HZ2 LYS    23      29.410  47.530  45.780  1.00  0.00           H
ATOM    113  HZ3 LYS    23      30.410  47.950  47.140  1.00  0.00           H
ATOM    114  C   LYS    23      35.910  47.220  42.100  1.00  0.00           C
ATOM    115  O   LYS    23      36.630  46.420  41.550  1.00  0.00           O
ATOM    116  N   ASP    24      36.220  48.560  42.200  1.00  0.00           N
ATOM    117  HN  ASP    24      35.490  49.190  42.450  1.00  0.00           H
ATOM    118  CA  ASP    24      37.570  49.020  41.700  1.00  0.00           C
ATOM    119  HA  ASP    24      37.680  48.780  40.650  1.00  0.00           H
ATOM    120  CB  ASP    24      37.720  50.510  41.930  1.00  0.00           C
ATOM    121  HB1 ASP    24      37.650  50.770  43.020  1.00  0.00           H
ATOM    122  HB2 ASP    24      38.680  50.900  41.530  1.00  0.00           H
ATOM    123  CG  ASP    24      36.600  51.280  41.320  1.00  0.00           C
ATOM    124  OD1 ASP    24      35.580  51.520  41.960  1.00  0.00           O
ATOM    125  OD2 ASP    24      36.600  51.510  40.100  1.00  0.00           O
ATOM    126  C   ASP    24      38.820  48.310  42.390  1.00  0.00           C
ATOM    127  O   ASP    24      39.110  48.410  43.570  1.00  0.00           O
ATOM    128  N   GLY    25      39.590  47.590  41.490  1.00  0.00           N
ATOM    129  HN  GLY    25      39.180  47.400  40.600  1.00  0.00           H
ATOM    130  CA  GLY    25      40.800  46.940  41.930  1.00  0.00           C
ATOM    131  HA1 GLY    25      41.480  46.990  41.090  1.00  0.00           H
ATOM    132  HA2 GLY    25      41.160  47.310  42.880  1.00  0.00           H
ATOM    133  C   GLY    25      40.570  45.510  42.230  1.00  0.00           C
ATOM    134  O   GLY    25      41.470  44.710  42.360  1.00  0.00           O
ATOM    135  N   GLU    26      39.280  45.210  42.210  1.00  0.00           N
ATOM    136  HN  GLU    26      38.640  45.940  41.950  1.00  0.00           H
ATOM    137  CA  GLU    26      38.820  43.860  42.570  1.00  0.00           C
ATOM    138  HA  GLU    26      39.600  43.280  43.040  1.00  0.00           H
ATOM    139  CB  GLU    26      37.600  43.820  43.560  1.00  0.00           C
ATOM    140  HB1 GLU    26      36.800  44.520  43.250  1.00  0.00           H
ATOM    141  HB2 GLU    26      37.260  42.760  43.560  1.00  0.00           H
ATOM    142  CG  GLU    26      38.070  44.260  44.940  1.00  0.00           C
ATOM    143  HG1 GLU    26      38.250  45.350  44.840  1.00  0.00           H
ATOM    144  HG2 GLU    26      37.280  44.210  45.710  1.00  0.00           H
ATOM    145  CD  GLU    26      39.210  43.550  45.580  1.00  0.00           C
ATOM    146  OE1 GLU    26      40.130  44.250  46.030  1.00  0.00           O
ATOM    147  OE2 GLU    26      39.240  42.290  45.580  1.00  0.00           O
ATOM    148  C   GLU    26      38.450  42.950  41.390  1.00  0.00           C
ATOM    149  O   GLU    26      38.220  41.760  41.550  1.00  0.00           O
ATOM    150  N   CYS    27      38.260  43.560  40.210  1.00  0.00           N
ATOM    151  HN  CYS    27      38.400  44.540  40.150  1.00  0.00           H
ATOM    152  CA  CYS    27      38.210  42.830  38.990  1.00  0.00           C
ATOM    153  HA  CYS    27      38.370  41.780  39.130  1.00  0.00           H
ATOM    154  CB  CYS    27      36.770  42.930  38.390  1.00  0.00           C
ATOM    155  HB1 CYS    27      36.630  44.020  38.240  1.00  0.00           H
ATOM    156  HB2 CYS    27      36.760  42.390  37.430  1.00  0.00           H
ATOM    157  SG  CYS    27      35.570  42.250  39.620  1.00  0.00           S
ATOM    158  C   CYS    27      39.320  43.340  38.030  1.00  0.00           C
ATOM    159  O   CYS    27      39.020  44.020  37.090  1.00  0.00           O
ATOM    160  N   PRO    28      40.610  42.970  38.200  1.00  0.00           N
ATOM    161  CD  PRO    28      41.130  42.220  39.410  1.00  0.00           C
ATOM    162  HD1 PRO    28      40.550  41.290  39.580  1.00  0.00           H
ATOM    163  HD2 PRO    28      40.970  42.850  40.310  1.00  0.00           H
ATOM    164  CA  PRO    28      41.650  43.510  37.330  1.00  0.00           C
ATOM    165  HA  PRO    28      41.450  44.550  37.100  1.00  0.00           H
ATOM    166  CB  PRO    28      42.880  43.200  38.350  1.00  0.00           C
ATOM    167  HB1 PRO    28      43.900  43.220  37.920  1.00  0.00           H
ATOM    168  HB2 PRO    28      42.770  44.090  39.030  1.00  0.00           H
ATOM    169  CG  PRO    28      42.570  41.980  39.100  1.00  0.00           C
ATOM    170  HG1 PRO    28      42.750  41.100  38.440  1.00  0.00           H
ATOM    171  HG2 PRO    28      43.080  41.860  40.080  1.00  0.00           H
ATOM    172  C   PRO    28      41.800  42.770  36.070  1.00  0.00           C
ATOM    173  O   PRO    28      42.850  42.250  35.840  1.00  0.00           O
ATOM    174  N   TRP    29      40.790  42.810  35.220  1.00  0.00           N
ATOM    175  HN  TRP    29      39.950  43.310  35.430  1.00  0.00           H
ATOM    176  CA  TRP    29      40.870  42.020  34.000  1.00  0.00           C
ATOM    177  HA  TRP    29      41.870  42.050  33.590  1.00  0.00           H
ATOM    178  CB  TRP    29      40.500  40.570  34.390  1.00  0.00           C
ATOM    179  HB1 TRP    29      40.660  39.960  33.470  1.00  0.00           H
ATOM    180  HB2 TRP    29      41.330  40.230  35.040  1.00  0.00           H
ATOM    181  CG  TRP    29      39.210  40.150  35.050  1.00  0.00           C
ATOM    182  CD1 TRP    29      38.000  40.160  34.510  1.00  0.00           C
ATOM    183  HD1 TRP    29      37.760  40.440  33.500  1.00  0.00           H
ATOM    184  NE1 TRP    29      37.130  39.740  35.470  1.00  0.00           N
ATOM    185  HE1 TRP    29      36.190  39.550  35.350  1.00  0.00           H
ATOM    186  CE2 TRP    29      37.770  39.460  36.670  1.00  0.00           C
ATOM    187  CD2 TRP    29      39.100  39.780  36.430  1.00  0.00           C
ATOM    188  CE3 TRP    29      40.030  39.600  37.490  1.00  0.00           C
ATOM    189  HE3 TRP    29      41.080  39.650  37.260  1.00  0.00           H
ATOM    190  CZ3 TRP    29      39.620  39.110  38.680  1.00  0.00           C
ATOM    191  HZ3 TRP    29      40.330  38.860  39.440  1.00  0.00           H
ATOM    192  CZ2 TRP    29      37.340  39.030  37.870  1.00  0.00           C
ATOM    193  HZ2 TRP    29      36.280  38.830  37.920  1.00  0.00           H
ATOM    194  CH2 TRP    29      38.240  38.710  38.870  1.00  0.00           C
ATOM    195  HH2 TRP    29      37.950  38.410  39.860  1.00  0.00           H
ATOM    196  C   TRP    29      39.830  42.460  32.940  1.00  0.00           C
ATOM    197  O   TRP    29      39.500  41.740  32.030  1.00  0.00           O
ATOM    198  N   GLN    30      39.240  43.640  33.060  1.00  0.00           N
ATOM    199  HN  GLN    30      39.750  44.310  33.580  1.00  0.00           H
ATOM    200  CA  GLN    30      37.850  43.860  32.650  1.00  0.00           C
ATOM    201  HA  GLN    30      37.330  42.910  32.650  1.00  0.00           H
ATOM    202  CB  GLN    30      37.270  44.730  33.780  1.00  0.00           C
ATOM    203  HB1 GLN    30      37.270  44.080  34.700  1.00  0.00           H
ATOM    204  HB2 GLN    30      37.940  45.580  34.000  1.00  0.00           H
ATOM    205  CG  GLN    30      35.760  44.970  33.780  1.00  0.00           C
ATOM    206  HG1 GLN    30      35.350  45.140  34.800  1.00  0.00           H
ATOM    207  HG2 GLN    30      35.550  45.920  33.240  1.00  0.00           H
ATOM    208  CD  GLN    30      34.850  44.020  32.970  1.00  0.00           C
ATOM    209  OE1 GLN    30      34.850  42.810  33.200  1.00  0.00           O
ATOM    210  NE2 GLN    30      33.950  44.530  32.070  1.00  0.00           N
ATOM    211 1HE2 GLN    30      33.900  45.510  31.900  1.00  0.00           H
ATOM    212 2HE2 GLN    30      33.370  43.900  31.550  1.00  0.00           H
ATOM    213  C   GLN    30      37.570  44.630  31.280  1.00  0.00           C
ATOM    214  O   GLN    30      37.740  45.830  31.130  1.00  0.00           O
ATOM    215  N   ALA    31      37.140  43.800  30.310  1.00  0.00           N
ATOM    216  HN  ALA    31      37.100  42.800  30.380  1.00  0.00           H
ATOM    217  CA  ALA    31      36.760  44.310  29.000  1.00  0.00           C
ATOM    218  HA  ALA    31      36.570  45.360  29.110  1.00  0.00           H
ATOM    219  CB  ALA    31      37.980  44.200  28.100  1.00  0.00           C
ATOM    220  HB1 ALA    31      38.390  43.190  27.880  1.00  0.00           H
ATOM    221  HB2 ALA    31      37.580  44.540  27.120  1.00  0.00           H
ATOM    222  HB3 ALA    31      38.730  44.900  28.540  1.00  0.00           H
ATOM    223  C   ALA    31      35.560  43.580  28.500  1.00  0.00           C
ATOM    224  O   ALA    31      35.340  42.410  28.850  1.00  0.00           O
ATOM    225  N   LEU    32      34.700  44.190  27.690  1.00  0.00           N
ATOM    226  HN  LEU    32      34.800  45.150  27.450  1.00  0.00           H
ATOM    227  CA  LEU    32      33.650  43.510  26.970  1.00  0.00           C
ATOM    228  HA  LEU    32      33.860  42.460  26.960  1.00  0.00           H
ATOM    229  CB  LEU    32      32.190  43.550  27.630  1.00  0.00           C
ATOM    230  HB1 LEU    32      31.460  42.920  27.050  1.00  0.00           H
ATOM    231  HB2 LEU    32      32.270  43.020  28.600  1.00  0.00           H
ATOM    232  CG  LEU    32      31.540  44.980  27.860  1.00  0.00           C
ATOM    233  HG  LEU    32      31.960  45.640  27.070  1.00  0.00           H
ATOM    234  CD1 LEU    32      30.020  45.150  27.780  1.00  0.00           C
ATOM    235 1HD1 LEU    32      29.860  46.230  27.520  1.00  0.00           H
ATOM    236 2HD1 LEU    32      29.540  44.520  27.000  1.00  0.00           H
ATOM    237 3HD1 LEU    32      29.490  45.000  28.740  1.00  0.00           H
ATOM    238  CD2 LEU    32      32.080  45.670  29.170  1.00  0.00           C
ATOM    239 1HD2 LEU    32      33.100  46.090  28.970  1.00  0.00           H
ATOM    240 2HD2 LEU    32      31.560  46.620  29.420  1.00  0.00           H
ATOM    241 3HD2 LEU    32      32.160  44.870  29.930  1.00  0.00           H
ATOM    242  C   LEU    32      33.610  44.000  25.550  1.00  0.00           C
ATOM    243  O   LEU    32      34.280  44.960  25.180  1.00  0.00           O
ATOM    244  N   LEU    33      32.880  43.280  24.750  1.00  0.00           N
ATOM    245  HN  LEU    33      32.390  42.440  25.030  1.00  0.00           H
ATOM    246  CA  LEU    33      32.570  43.620  23.320  1.00  0.00           C
ATOM    247  HA  LEU    33      33.090  44.490  22.920  1.00  0.00           H
ATOM    248  CB  LEU    33      32.850  42.410  22.380  1.00  0.00           C
ATOM    249  HB1 LEU    33      32.500  41.540  22.970  1.00  0.00           H
ATOM    250  HB2 LEU    33      32.330  42.480  21.400  1.00  0.00           H
ATOM    251  CG  LEU    33      34.330  42.090  21.980  1.00  0.00           C
ATOM    252  HG  LEU    33      34.500  42.930  21.280  1.00  0.00           H
ATOM    253  CD1 LEU    33      35.410  42.270  23.020  1.00  0.00           C
ATOM    254 1HD1 LEU    33      35.190  41.540  23.830  1.00  0.00           H
ATOM    255 2HD1 LEU    33      36.450  42.140  22.640  1.00  0.00           H
ATOM    256 3HD1 LEU    33      35.460  43.300  23.430  1.00  0.00           H
ATOM    257  CD2 LEU    33      34.380  40.860  21.110  1.00  0.00           C
ATOM    258 1HD2 LEU    33      34.220  39.990  21.790  1.00  0.00           H
ATOM    259 2HD2 LEU    33      33.510  40.890  20.430  1.00  0.00           H
ATOM    260 3HD2 LEU    33      35.320  40.760  20.530  1.00  0.00           H
ATOM    261  C   LEU    33      31.100  44.100  23.170  1.00  0.00           C
ATOM    262  O   LEU    33      30.210  43.380  23.700  1.00  0.00           O
ATOM    263  N   ILE    34      30.870  45.270  22.510  1.00  0.00           N
ATOM    264  HN  ILE    34      31.600  45.840  22.130  1.00  0.00           H
ATOM    265  CA  ILE    34      29.560  45.890  22.450  1.00  0.00           C
ATOM    266  HA  ILE    34      28.750  45.380  22.950  1.00  0.00           H
ATOM    267  CB  ILE    34      29.510  47.250  23.130  1.00  0.00           C
ATOM    268  HB  ILE    34      28.460  47.640  23.050  1.00  0.00           H
ATOM    269  CG2 ILE    34      29.800  47.050  24.650  1.00  0.00           C
ATOM    270 1HG2 ILE    34      29.260  46.140  24.980  1.00  0.00           H
ATOM    271 2HG2 ILE    34      30.900  46.950  24.680  1.00  0.00           H
ATOM    272 3HG2 ILE    34      29.620  47.980  25.240  1.00  0.00           H
ATOM    273  CG1 ILE    34      30.360  48.340  22.530  1.00  0.00           C
ATOM    274 1HG1 ILE    34      31.430  48.340  22.820  1.00  0.00           H
ATOM    275 2HG1 ILE    34      30.170  48.300  21.430  1.00  0.00           H
ATOM    276  CD  ILE    34      30.050  49.760  22.920  1.00  0.00           C
ATOM    277  HD1 ILE    34      30.850  50.420  22.490  1.00  0.00           H
ATOM    278  HD2 ILE    34      29.080  50.050  22.470  1.00  0.00           H
ATOM    279  HD3 ILE    34      29.950  49.900  24.020  1.00  0.00           H
ATOM    280  C   ILE    34      29.050  45.880  21.010  1.00  0.00           C
ATOM    281  O   ILE    34      29.900  46.030  20.130  1.00  0.00           O
ATOM    282  N   ASN    35      27.740  45.660  20.790  1.00  0.00           N
ATOM    283  HN  ASN    35      27.170  45.580  21.600  1.00  0.00           H
ATOM    284  CA  ASN    35      27.030  45.820  19.450  1.00  0.00           C
ATOM    285  HA  ASN    35      27.680  45.400  18.700  1.00  0.00           H
ATOM    286  CB  ASN    35      25.710  44.960  19.430  1.00  0.00           C
ATOM    287  HB1 ASN    35      25.290  44.870  18.390  1.00  0.00           H
ATOM    288  HB2 ASN    35      26.020  43.910  19.640  1.00  0.00           H
ATOM    289  CG  ASN    35      24.540  45.450  20.360  1.00  0.00           C
ATOM    290  OD1 ASN    35      24.630  46.580  20.950  1.00  0.00           O
ATOM    291  ND2 ASN    35      23.590  44.540  20.560  1.00  0.00           N
ATOM    292 1HD2 ASN    35      23.630  43.670  20.090  1.00  0.00           H
ATOM    293 2HD2 ASN    35      22.790  44.760  21.120  1.00  0.00           H
ATOM    294  C   ASN    35      26.850  47.280  19.020  1.00  0.00           C
ATOM    295  O   ASN    35      27.310  48.150  19.700  1.00  0.00           O
ATOM    296  N   GLU    36      26.200  47.540  17.870  1.00  0.00           N
ATOM    297  HN  GLU    36      25.920  46.760  17.310  1.00  0.00           H
ATOM    298  CA  GLU    36      25.830  48.890  17.400  1.00  0.00           C
ATOM    299  HA  GLU    36      26.670  49.560  17.470  1.00  0.00           H
ATOM    300  CB  GLU    36      25.290  48.690  15.930  1.00  0.00           C
ATOM    301  HB1 GLU    36      24.560  47.880  16.130  1.00  0.00           H
ATOM    302  HB2 GLU    36      24.690  49.560  15.560  1.00  0.00           H
ATOM    303  CG  GLU    36      26.390  48.280  14.950  1.00  0.00           C
ATOM    304  HG1 GLU    36      26.930  49.200  14.630  1.00  0.00           H
ATOM    305  HG2 GLU    36      27.190  47.680  15.400  1.00  0.00           H
ATOM    306  CD  GLU    36      25.800  47.610  13.690  1.00  0.00           C
ATOM    307  OE1 GLU    36      25.540  48.290  12.670  1.00  0.00           O
ATOM    308  OE2 GLU    36      25.660  46.340  13.670  1.00  0.00           O
ATOM    309  C   GLU    36      24.810  49.610  18.220  1.00  0.00           C
ATOM    310  O   GLU    36      24.550  50.770  17.960  1.00  0.00           O
ATOM    311  N   GLU    37      24.100  48.920  19.140  1.00  0.00           N
ATOM    312  HN  GLU    37      24.310  47.950  19.260  1.00  0.00           H
ATOM    313  CA  GLU    37      23.040  49.460  19.960  1.00  0.00           C
ATOM    314  HA  GLU    37      22.610  50.340  19.490  1.00  0.00           H
ATOM    315  CB  GLU    37      21.950  48.360  20.120  1.00  0.00           C
ATOM    316  HB1 GLU    37      22.410  47.420  20.490  1.00  0.00           H
ATOM    317  HB2 GLU    37      21.080  48.650  20.750  1.00  0.00           H
ATOM    318  CG  GLU    37      21.430  47.980  18.730  1.00  0.00           C
ATOM    319  HG1 GLU    37      21.070  48.940  18.320  1.00  0.00           H
ATOM    320  HG2 GLU    37      22.210  47.560  18.060  1.00  0.00           H
ATOM    321  CD  GLU    37      20.280  47.010  18.770  1.00  0.00           C
ATOM    322  OE1 GLU    37      20.090  46.270  19.770  1.00  0.00           O
ATOM    323  OE2 GLU    37      19.590  46.860  17.710  1.00  0.00           O
ATOM    324  C   GLU    37      23.470  49.830  21.320  1.00  0.00           C
ATOM    325  O   GLU    37      22.640  50.400  22.050  1.00  0.00           O
ATOM    326  N   ASN    38      24.770  49.450  21.550  1.00  0.00           N
ATOM    327  HN  ASN    38      25.280  49.080  20.780  1.00  0.00           H
ATOM    328  CA  ASN    38      25.530  49.780  22.740  1.00  0.00           C
ATOM    329  HA  ASN    38      26.530  49.510  22.450  1.00  0.00           H
ATOM    330  CB  ASN    38      25.670  51.270  23.170  1.00  0.00           C
ATOM    331  HB1 ASN    38      24.690  51.490  23.660  1.00  0.00           H
ATOM    332  HB2 ASN    38      26.390  51.430  24.010  1.00  0.00           H
ATOM    333  CG  ASN    38      25.990  52.130  22.020  1.00  0.00           C
ATOM    334  OD1 ASN    38      27.140  52.270  21.670  1.00  0.00           O
ATOM    335  ND2 ASN    38      24.920  52.810  21.500  1.00  0.00           N
ATOM    336 1HD2 ASN    38      24.000  52.610  21.860  1.00  0.00           H
ATOM    337 2HD2 ASN    38      25.120  53.430  20.750  1.00  0.00           H
ATOM    338  C   ASN    38      25.410  48.830  23.940  1.00  0.00           C
ATOM    339  O   ASN    38      25.790  49.130  25.070  1.00  0.00           O
ATOM    340  N   GLU    39      25.010  47.580  23.530  1.00  0.00           N
ATOM    341  HN  GLU    39      24.850  47.420  22.560  1.00  0.00           H
ATOM    342  CA  GLU    39      24.920  46.490  24.520  1.00  0.00           C
ATOM    343  HA  GLU    39      25.170  46.860  25.500  1.00  0.00           H
ATOM    344  CB  GLU    39      23.450  45.980  24.590  1.00  0.00           C
ATOM    345  HB1 GLU    39      23.110  45.340  23.750  1.00  0.00           H
ATOM    346  HB2 GLU    39      23.490  45.330  25.480  1.00  0.00           H
ATOM    347  CG  GLU    39      22.370  47.070  24.780  1.00  0.00           C
ATOM    348  HG1 GLU    39      22.660  47.850  25.520  1.00  0.00           H
ATOM    349  HG2 GLU    39      22.250  47.660  23.840  1.00  0.00           H
ATOM    350  CD  GLU    39      21.020  46.440  25.090  1.00  0.00           C
ATOM    351  OE1 GLU    39      20.120  46.510  24.160  1.00  0.00           O
ATOM    352  OE2 GLU    39      20.870  45.770  26.120  1.00  0.00           O
ATOM    353  C   GLU    39      25.960  45.360  24.220  1.00  0.00           C
ATOM    354  O   GLU    39      26.310  45.060  23.110  1.00  0.00           O
ATOM    355  N   GLY    40      26.430  44.710  25.360  1.00  0.00           N
ATOM    356  HN  GLY    40      26.160  45.030  26.270  1.00  0.00           H
ATOM    357  CA  GLY    40      27.300  43.590  25.210  1.00  0.00           C
ATOM    358  HA1 GLY    40      28.210  43.910  24.730  1.00  0.00           H
ATOM    359  HA2 GLY    40      27.430  43.210  26.210  1.00  0.00           H
ATOM    360  C   GLY    40      26.770  42.400  24.460  1.00  0.00           C
ATOM    361  O   GLY    40      25.600  42.060  24.610  1.00  0.00           O
ATOM    362  N   PHE    41      27.550  41.650  23.640  1.00  0.00           N
ATOM    363  HN  PHE    41      28.430  42.060  23.380  1.00  0.00           H
ATOM    364  CA  PHE    41      27.220  40.270  23.290  1.00  0.00           C
ATOM    365  HA  PHE    41      26.290  39.940  23.720  1.00  0.00           H
ATOM    366  CB  PHE    41      26.880  40.110  21.790  1.00  0.00           C
ATOM    367  HB1 PHE    41      26.560  39.090  21.490  1.00  0.00           H
ATOM    368  HB2 PHE    41      26.060  40.840  21.610  1.00  0.00           H
ATOM    369  CG  PHE    41      28.050  40.490  20.970  1.00  0.00           C
ATOM    370  CD1 PHE    41      29.070  39.560  20.730  1.00  0.00           C
ATOM    371  HD1 PHE    41      28.920  38.580  21.120  1.00  0.00           H
ATOM    372  CE1 PHE    41      30.130  39.920  19.830  1.00  0.00           C
ATOM    373  HE1 PHE    41      30.900  39.200  19.640  1.00  0.00           H
ATOM    374  CZ  PHE    41      30.250  41.220  19.380  1.00  0.00           C
ATOM    375  HZ  PHE    41      31.070  41.650  18.830  1.00  0.00           H
ATOM    376  CD2 PHE    41      28.160  41.800  20.530  1.00  0.00           C
ATOM    377  HD2 PHE    41      27.340  42.440  20.860  1.00  0.00           H
ATOM    378  CE2 PHE    41      29.270  42.160  19.750  1.00  0.00           C
ATOM    379  HE2 PHE    41      29.570  43.190  19.580  1.00  0.00           H
ATOM    380  C   PHE    41      28.230  39.310  23.740  1.00  0.00           C
ATOM    381  O   PHE    41      27.940  38.060  23.780  1.00  0.00           O
ATOM    382  N   CYS    42      29.420  39.790  24.040  1.00  0.00           N
ATOM    383  HN  CYS    42      29.650  40.760  24.010  1.00  0.00           H
ATOM    384  CA  CYS    42      30.580  39.030  24.520  1.00  0.00           C
ATOM    385  HA  CYS    42      30.160  38.200  25.070  1.00  0.00           H
ATOM    386  CB  CYS    42      31.640  38.610  23.390  1.00  0.00           C
ATOM    387  HB1 CYS    42      31.780  39.460  22.690  1.00  0.00           H
ATOM    388  HB2 CYS    42      32.600  38.380  23.900  1.00  0.00           H
ATOM    389  SG  CYS    42      31.100  37.170  22.490  1.00  0.00           S
ATOM    390  C   CYS    42      31.290  39.880  25.550  1.00  0.00           C
ATOM    391  O   CYS    42      31.280  41.110  25.450  1.00  0.00           O
ATOM    392  N   GLY    43      31.900  39.240  26.500  1.00  0.00           N
ATOM    393  HN  GLY    43      31.740  38.250  26.450  1.00  0.00           H
ATOM    394  CA  GLY    43      32.990  39.860  27.270  1.00  0.00           C
ATOM    395  HA1 GLY    43      32.760  40.910  27.380  1.00  0.00           H
ATOM    396  HA2 GLY    43      33.030  39.420  28.250  1.00  0.00           H
ATOM    397  C   GLY    43      34.290  39.710  26.560  1.00  0.00           C
ATOM    398  O   GLY    43      34.470  39.490  25.360  1.00  0.00           O
ATOM    399  N   GLY    44      35.390  39.860  27.380  1.00  0.00           N
ATOM    400  HN  GLY    44      35.350  40.100  28.350  1.00  0.00           H
ATOM    401  CA  GLY    44      36.750  39.600  26.860  1.00  0.00           C
ATOM    402  HA1 GLY    44      36.880  38.590  26.520  1.00  0.00           H
ATOM    403  HA2 GLY    44      36.920  40.330  26.090  1.00  0.00           H
ATOM    404  C   GLY    44      37.730  39.980  27.890  1.00  0.00           C
ATOM    405  O   GLY    44      37.390  40.310  29.010  1.00  0.00           O
ATOM    406  N   THR    45      39.050  40.040  27.600  1.00  0.00           N
ATOM    407  HN  THR    45      39.440  39.970  26.700  1.00  0.00           H
ATOM    408  CA  THR    45      39.960  40.300  28.700  1.00  0.00           C
ATOM    409  HA  THR    45      39.620  41.100  29.340  1.00  0.00           H
ATOM    410  CB  THR    45      40.310  39.120  29.590  1.00  0.00           C
ATOM    411  HB  THR    45      39.390  38.510  29.660  1.00  0.00           H
ATOM    412  OG1 THR    45      40.760  39.620  30.850  1.00  0.00           O
ATOM    413  HG1 THR    45      40.070  40.190  31.190  1.00  0.00           H
ATOM    414  CG2 THR    45      41.390  38.160  29.080  1.00  0.00           C
ATOM    415 1HG2 THR    45      41.080  37.840  28.060  1.00  0.00           H
ATOM    416 2HG2 THR    45      42.410  38.610  29.070  1.00  0.00           H
ATOM    417 3HG2 THR    45      41.500  37.270  29.730  1.00  0.00           H
ATOM    418  C   THR    45      41.230  40.910  28.040  1.00  0.00           C
ATOM    419  O   THR    45      41.290  40.860  26.830  1.00  0.00           O
ATOM    420  N   ILE    46      42.070  41.520  28.890  1.00  0.00           N
ATOM    421  HN  ILE    46      42.290  41.470  29.850  1.00  0.00           H
ATOM    422  CA  ILE    46      43.120  42.430  28.370  1.00  0.00           C
ATOM    423  HA  ILE    46      42.820  42.860  27.440  1.00  0.00           H
ATOM    424  CB  ILE    46      43.300  43.630  29.220  1.00  0.00           C
ATOM    425  HB  ILE    46      43.550  43.290  30.250  1.00  0.00           H
ATOM    426  CG2 ILE    46      44.450  44.550  28.790  1.00  0.00           C
ATOM    427 1HG2 ILE    46      44.580  45.330  29.570  1.00  0.00           H
ATOM    428 2HG2 ILE    46      45.450  44.060  28.810  1.00  0.00           H
ATOM    429 3HG2 ILE    46      44.150  45.000  27.820  1.00  0.00           H
ATOM    430  CG1 ILE    46      42.020  44.510  29.390  1.00  0.00           C
ATOM    431 1HG1 ILE    46      41.870  45.060  28.440  1.00  0.00           H
ATOM    432 2HG1 ILE    46      41.240  43.750  29.590  1.00  0.00           H
ATOM    433  CD  ILE    46      42.040  45.610  30.430  1.00  0.00           C
ATOM    434  HD1 ILE    46      41.380  46.460  30.130  1.00  0.00           H
ATOM    435  HD2 ILE    46      41.700  45.320  31.450  1.00  0.00           H
ATOM    436  HD3 ILE    46      43.030  46.110  30.500  1.00  0.00           H
ATOM    437  C   ILE    46      44.390  41.650  28.240  1.00  0.00           C
ATOM    438  O   ILE    46      44.770  40.940  29.190  1.00  0.00           O
ATOM    439  N   LEU    47      45.100  41.810  27.100  1.00  0.00           N
ATOM    440  HN  LEU    47      44.860  42.350  26.300  1.00  0.00           H
ATOM    441  CA  LEU    47      46.410  41.230  26.900  1.00  0.00           C
ATOM    442  HA  LEU    47      46.480  40.430  27.630  1.00  0.00           H
ATOM    443  CB  LEU    47      46.510  40.480  25.490  1.00  0.00           C
ATOM    444  HB1 LEU    47      46.450  41.200  24.660  1.00  0.00           H
ATOM    445  HB2 LEU    47      47.510  40.010  25.510  1.00  0.00           H
ATOM    446  CG  LEU    47      45.540  39.340  25.340  1.00  0.00           C
ATOM    447  HG  LEU    47      44.500  39.730  25.420  1.00  0.00           H
ATOM    448  CD1 LEU    47      45.800  38.600  24.030  1.00  0.00           C
ATOM    449 1HD1 LEU    47      46.730  38.040  24.240  1.00  0.00           H
ATOM    450 2HD1 LEU    47      44.920  38.010  23.710  1.00  0.00           H
ATOM    451 3HD1 LEU    47      45.950  39.340  23.200  1.00  0.00           H
ATOM    452  CD2 LEU    47      45.650  38.260  26.470  1.00  0.00           C
ATOM    453 1HD2 LEU    47      45.080  37.380  26.110  1.00  0.00           H
ATOM    454 2HD2 LEU    47      46.710  37.900  26.460  1.00  0.00           H
ATOM    455 3HD2 LEU    47      45.310  38.530  27.500  1.00  0.00           H
ATOM    456  C   LEU    47      47.590  42.190  27.100  1.00  0.00           C
ATOM    457  O   LEU    47      48.600  41.970  27.720  1.00  0.00           O
ATOM    458  N   SER    48      47.500  43.430  26.520  1.00  0.00           N
ATOM    459  HN  SER    48      46.640  43.720  26.080  1.00  0.00           H
ATOM    460  CA  SER    48      48.430  44.510  26.580  1.00  0.00           C
ATOM    461  HA  SER    48      48.820  44.570  27.580  1.00  0.00           H
ATOM    462  CB  SER    48      49.640  44.180  25.650  1.00  0.00           C
ATOM    463  HB1 SER    48      50.050  43.180  25.910  1.00  0.00           H
ATOM    464  HB2 SER    48      49.370  44.120  24.570  1.00  0.00           H
ATOM    465  OG  SER    48      50.710  45.160  25.880  1.00  0.00           O
ATOM    466  HG1 SER    48      51.200  45.200  25.070  1.00  0.00           H
ATOM    467  C   SER    48      47.710  45.840  26.190  1.00  0.00           C
ATOM    468  O   SER    48      46.480  45.890  26.330  1.00  0.00           O
ATOM    469  N   GLU    49      48.400  46.890  25.800  1.00  0.00           N
ATOM    470  HN  GLU    49      49.400  46.880  25.880  1.00  0.00           H
ATOM    471  CA  GLU    49      47.760  48.180  25.430  1.00  0.00           C
ATOM    472  HA  GLU    49      47.190  48.570  26.270  1.00  0.00           H
ATOM    473  CB  GLU    49      48.800  49.170  25.170  1.00  0.00           C
ATOM    474  HB1 GLU    49      49.520  48.760  24.440  1.00  0.00           H
ATOM    475  HB2 GLU    49      48.390  50.110  24.730  1.00  0.00           H
ATOM    476  CG  GLU    49      49.580  49.610  26.430  1.00  0.00           C
ATOM    477  HG1 GLU    49      48.790  50.060  27.080  1.00  0.00           H
ATOM    478  HG2 GLU    49      50.160  48.760  26.830  1.00  0.00           H
ATOM    479  CD  GLU    49      50.620  50.610  26.140  1.00  0.00           C
ATOM    480  OE1 GLU    49      50.530  51.800  26.530  1.00  0.00           O
ATOM    481  OE2 GLU    49      51.750  50.220  25.740  1.00  0.00           O
ATOM    482  C   GLU    49      46.760  48.160  24.270  1.00  0.00           C
ATOM    483  O   GLU    49      45.740  48.830  24.340  1.00  0.00           O
ATOM    484  N   PHE    50      47.170  47.440  23.240  1.00  0.00           N
ATOM    485  HN  PHE    50      48.120  47.160  23.330  1.00  0.00           H
ATOM    486  CA  PHE    50      46.560  47.440  21.970  1.00  0.00           C
ATOM    487  HA  PHE    50      45.750  48.160  21.850  1.00  0.00           H
ATOM    488  CB  PHE    50      47.550  47.590  20.780  1.00  0.00           C
ATOM    489  HB1 PHE    50      48.390  46.910  21.050  1.00  0.00           H
ATOM    490  HB2 PHE    50      47.080  47.320  19.810  1.00  0.00           H
ATOM    491  CG  PHE    50      47.960  49.060  20.670  1.00  0.00           C
ATOM    492  CD1 PHE    50      49.360  49.390  20.820  1.00  0.00           C
ATOM    493  HD1 PHE    50      50.040  48.640  21.170  1.00  0.00           H
ATOM    494  CE1 PHE    50      49.790  50.620  20.470  1.00  0.00           C
ATOM    495  HE1 PHE    50      50.840  50.840  20.540  1.00  0.00           H
ATOM    496  CZ  PHE    50      48.940  51.610  19.970  1.00  0.00           C
ATOM    497  HZ  PHE    50      49.270  52.580  19.640  1.00  0.00           H
ATOM    498  CD2 PHE    50      47.060  50.060  20.240  1.00  0.00           C
ATOM    499  HD2 PHE    50      46.030  49.780  20.210  1.00  0.00           H
ATOM    500  CE2 PHE    50      47.580  51.290  19.830  1.00  0.00           C
ATOM    501  HE2 PHE    50      46.930  52.030  19.400  1.00  0.00           H
ATOM    502  C   PHE    50      45.880  46.110  21.860  1.00  0.00           C
ATOM    503  O   PHE    50      45.210  45.840  20.870  1.00  0.00           O
ATOM    504  N   TYR    51      45.930  45.160  22.840  1.00  0.00           N
ATOM    505  HN  TYR    51      46.390  45.250  23.720  1.00  0.00           H
ATOM    506  CA  TYR    51      45.410  43.830  22.560  1.00  0.00           C
ATOM    507  HA  TYR    51      44.810  43.740  21.670  1.00  0.00           H
ATOM    508  CB  TYR    51      46.560  42.750  22.380  1.00  0.00           C
ATOM    509  HB1 TYR    51      47.230  42.560  23.240  1.00  0.00           H
ATOM    510  HB2 TYR    51      46.070  41.780  22.140  1.00  0.00           H
ATOM    511  CG  TYR    51      47.430  42.980  21.190  1.00  0.00           C
ATOM    512  CD1 TYR    51      47.160  42.380  19.980  1.00  0.00           C
ATOM    513  HD1 TYR    51      46.270  41.760  19.930  1.00  0.00           H
ATOM    514  CE1 TYR    51      47.950  42.670  18.830  1.00  0.00           C
ATOM    515  HE1 TYR    51      47.800  42.160  17.890  1.00  0.00           H
ATOM    516  CZ  TYR    51      48.910  43.660  18.890  1.00  0.00           C
ATOM    517  OH  TYR    51      49.650  43.930  17.670  1.00  0.00           O
ATOM    518  HH  TYR    51      49.370  43.310  17.000  1.00  0.00           H
ATOM    519  CD2 TYR    51      48.470  43.930  21.260  1.00  0.00           C
ATOM    520  HD2 TYR    51      48.760  44.290  22.240  1.00  0.00           H
ATOM    521  CE2 TYR    51      49.200  44.290  20.120  1.00  0.00           C
ATOM    522  HE2 TYR    51      49.920  45.100  20.160  1.00  0.00           H
ATOM    523  C   TYR    51      44.380  43.360  23.580  1.00  0.00           C
ATOM    524  O   TYR    51      44.600  43.410  24.800  1.00  0.00           O
ATOM    525  N   ILE    52      43.360  42.720  23.020  1.00  0.00           N
ATOM    526  HN  ILE    52      43.540  42.470  22.070  1.00  0.00           H
ATOM    527  CA  ILE    52      42.240  42.090  23.680  1.00  0.00           C
ATOM    528  HA  ILE    52      42.290  42.080  24.760  1.00  0.00           H
ATOM    529  CB  ILE    52      40.970  42.790  23.330  1.00  0.00           C
ATOM    530  HB  ILE    52      40.850  42.730  22.220  1.00  0.00           H
ATOM    531  CG2 ILE    52      39.640  42.180  23.950  1.00  0.00           C
ATOM    532 1HG2 ILE    52      39.360  41.250  23.440  1.00  0.00           H
ATOM    533 2HG2 ILE    52      39.750  42.010  25.050  1.00  0.00           H
ATOM    534 3HG2 ILE    52      38.760  42.880  24.000  1.00  0.00           H
ATOM    535  CG1 ILE    52      41.050  44.310  23.680  1.00  0.00           C
ATOM    536 1HG1 ILE    52      42.000  44.810  23.390  1.00  0.00           H
ATOM    537 2HG1 ILE    52      40.270  44.980  23.250  1.00  0.00           H
ATOM    538  CD  ILE    52      40.980  44.550  25.190  1.00  0.00           C
ATOM    539  HD1 ILE    52      39.960  44.260  25.520  1.00  0.00           H
ATOM    540  HD2 ILE    52      41.780  43.960  25.680  1.00  0.00           H
ATOM    541  HD3 ILE    52      41.150  45.620  25.470  1.00  0.00           H
ATOM    542  C   ILE    52      42.040  40.660  23.150  1.00  0.00           C
ATOM    543  O   ILE    52      42.100  40.260  21.990  1.00  0.00           O
ATOM    544  N   LEU    53      41.760  39.830  24.170  1.00  0.00           N
ATOM    545  HN  LEU    53      41.710  40.120  25.110  1.00  0.00           H
ATOM    546  CA  LEU    53      41.530  38.410  24.080  1.00  0.00           C
ATOM    547  HA  LEU    53      41.870  38.130  23.090  1.00  0.00           H
ATOM    548  CB  LEU    53      42.240  37.530  25.180  1.00  0.00           C
ATOM    549  HB1 LEU    53      43.270  37.930  25.260  1.00  0.00           H
ATOM    550  HB2 LEU    53      41.820  37.750  26.190  1.00  0.00           H
ATOM    551  CG  LEU    53      42.190  35.950  25.020  1.00  0.00           C
ATOM    552  HG  LEU    53      41.110  35.700  24.820  1.00  0.00           H
ATOM    553  CD1 LEU    53      42.970  35.480  23.780  1.00  0.00           C
ATOM    554 1HD1 LEU    53      44.050  35.750  23.740  1.00  0.00           H
ATOM    555 2HD1 LEU    53      42.970  34.370  23.820  1.00  0.00           H
ATOM    556 3HD1 LEU    53      42.530  35.670  22.780  1.00  0.00           H
ATOM    557  CD2 LEU    53      42.690  35.340  26.230  1.00  0.00           C
ATOM    558 1HD2 LEU    53      42.100  35.560  27.150  1.00  0.00           H
ATOM    559 2HD2 LEU    53      42.680  34.250  26.030  1.00  0.00           H
ATOM    560 3HD2 LEU    53      43.750  35.660  26.370  1.00  0.00           H
ATOM    561  C   LEU    53      39.970  38.210  23.980  1.00  0.00           C
ATOM    562  O   LEU    53      39.130  38.690  24.770  1.00  0.00           O
ATOM    563  N   THR    54      39.460  37.430  23.000  1.00  0.00           N
ATOM    564  HN  THR    54      40.100  37.110  22.310  1.00  0.00           H
ATOM    565  CA  THR    54      38.050  37.160  22.810  1.00  0.00           C
ATOM    566  HA  THR    54      37.540  37.310  23.750  1.00  0.00           H
ATOM    567  CB  THR    54      37.430  38.190  21.880  1.00  0.00           C
ATOM    568  HB  THR    54      37.600  39.220  22.270  1.00  0.00           H
ATOM    569  OG1 THR    54      36.010  38.080  21.760  1.00  0.00           O
ATOM    570  HG1 THR    54      35.730  37.900  22.650  1.00  0.00           H
ATOM    571  CG2 THR    54      37.790  38.020  20.350  1.00  0.00           C
ATOM    572 1HG2 THR    54      38.890  37.900  20.260  1.00  0.00           H
ATOM    573 2HG2 THR    54      37.360  37.130  19.830  1.00  0.00           H
ATOM    574 3HG2 THR    54      37.560  38.890  19.700  1.00  0.00           H
ATOM    575  C   THR    54      37.980  35.800  22.140  1.00  0.00           C
ATOM    576  O   THR    54      38.860  35.340  21.430  1.00  0.00           O
ATOM    577  N   ALA    55      36.900  35.030  22.570  1.00  0.00           N
ATOM    578  HN  ALA    55      36.130  35.390  23.100  1.00  0.00           H
ATOM    579  CA  ALA    55      36.590  33.780  21.880  1.00  0.00           C
ATOM    580  HA  ALA    55      37.410  33.070  21.970  1.00  0.00           H
ATOM    581  CB  ALA    55      35.370  33.140  22.570  1.00  0.00           C
ATOM    582  HB1 ALA    55      35.230  32.120  22.160  1.00  0.00           H
ATOM    583  HB2 ALA    55      35.560  33.120  23.670  1.00  0.00           H
ATOM    584  HB3 ALA    55      34.430  33.720  22.390  1.00  0.00           H
ATOM    585  C   ALA    55      36.320  33.910  20.410  1.00  0.00           C
ATOM    586  O   ALA    55      35.600  34.820  20.030  1.00  0.00           O
ATOM    587  N   ALA    56      36.920  33.080  19.550  1.00  0.00           N
ATOM    588  HN  ALA    56      37.490  32.320  19.850  1.00  0.00           H
ATOM    589  CA  ALA    56      36.720  33.120  18.120  1.00  0.00           C
ATOM    590  HA  ALA    56      37.150  34.050  17.760  1.00  0.00           H
ATOM    591  CB  ALA    56      37.610  32.010  17.530  1.00  0.00           C
ATOM    592  HB1 ALA    56      37.570  31.960  16.430  1.00  0.00           H
ATOM    593  HB2 ALA    56      38.680  32.170  17.800  1.00  0.00           H
ATOM    594  HB3 ALA    56      37.320  31.020  17.940  1.00  0.00           H
ATOM    595  C   ALA    56      35.230  33.050  17.690  1.00  0.00           C
ATOM    596  O   ALA    56      34.810  33.790  16.810  1.00  0.00           O
ATOM    597  N   HIS    57      34.420  32.350  18.360  1.00  0.00           N
ATOM    598  HN  HIS    57      34.770  31.700  19.020  1.00  0.00           H
ATOM    599  CA  HIS    57      32.940  32.430  18.390  1.00  0.00           C
ATOM    600  HA  HIS    57      32.540  31.880  17.550  1.00  0.00           H
ATOM    601  CB  HIS    57      32.400  31.850  19.750  1.00  0.00           C
ATOM    602  HB1 HIS    57      32.620  30.750  19.750  1.00  0.00           H
ATOM    603  HB2 HIS    57      32.860  32.330  20.650  1.00  0.00           H
ATOM    604  ND1 HIS    57      30.200  31.120  18.880  1.00  0.00           N
ATOM    605  CG  HIS    57      30.920  31.940  19.760  1.00  0.00           C
ATOM    606  CE1 HIS    57      28.980  31.150  19.350  1.00  0.00           C
ATOM    607  HE1 HIS    57      28.080  30.630  19.030  1.00  0.00           H
ATOM    608  NE2 HIS    57      28.870  32.000  20.470  1.00  0.00           N
ATOM    609  HE2 HIS    57      28.190  31.920  21.200  1.00  0.00           H
ATOM    610  CD2 HIS    57      30.080  32.450  20.710  1.00  0.00           C
ATOM    611  HD2 HIS    57      30.310  33.040  21.590  1.00  0.00           H
ATOM    612  C   HIS    57      32.300  33.910  18.260  1.00  0.00           C
ATOM    613  O   HIS    57      31.250  34.070  17.570  1.00  0.00           O
ATOM    614  N   CYS    58      32.880  34.920  18.900  1.00  0.00           N
ATOM    615  HN  CYS    58      33.850  34.970  19.120  1.00  0.00           H
ATOM    616  CA  CYS    58      32.160  36.270  19.050  1.00  0.00           C
ATOM    617  HA  CYS    58      31.120  36.170  19.320  1.00  0.00           H
ATOM    618  CB  CYS    58      33.000  37.090  20.100  1.00  0.00           C
ATOM    619  HB1 CYS    58      34.080  36.990  19.870  1.00  0.00           H
ATOM    620  HB2 CYS    58      32.660  38.140  20.200  1.00  0.00           H
ATOM    621  SG  CYS    58      32.840  36.340  21.820  1.00  0.00           S
ATOM    622  C   CYS    58      32.190  37.000  17.680  1.00  0.00           C
ATOM    623  O   CYS    58      31.310  37.760  17.440  1.00  0.00           O
ATOM    624  N   LEU    59      33.110  36.680  16.740  1.00  0.00           N
ATOM    625  HN  LEU    59      33.860  36.070  16.980  1.00  0.00           H
ATOM    626  CA  LEU    59      33.190  37.270  15.390  1.00  0.00           C
ATOM    627  HA  LEU    59      33.060  38.330  15.540  1.00  0.00           H
ATOM    628  CB  LEU    59      34.530  36.980  14.650  1.00  0.00           C
ATOM    629  HB1 LEU    59      34.420  36.010  14.120  1.00  0.00           H
ATOM    630  HB2 LEU    59      34.620  37.870  14.000  1.00  0.00           H
ATOM    631  CG  LEU    59      35.830  36.890  15.480  1.00  0.00           C
ATOM    632  HG  LEU    59      35.760  36.000  16.140  1.00  0.00           H
ATOM    633  CD1 LEU    59      37.080  36.760  14.580  1.00  0.00           C
ATOM    634 1HD1 LEU    59      37.340  37.650  13.960  1.00  0.00           H
ATOM    635 2HD1 LEU    59      37.890  36.710  15.340  1.00  0.00           H
ATOM    636 3HD1 LEU    59      37.030  35.910  13.860  1.00  0.00           H
ATOM    637  CD2 LEU    59      35.900  38.130  16.380  1.00  0.00           C
ATOM    638 1HD2 LEU    59      34.960  38.440  16.900  1.00  0.00           H
ATOM    639 2HD2 LEU    59      36.670  37.960  17.140  1.00  0.00           H
ATOM    640 3HD2 LEU    59      36.050  39.010  15.710  1.00  0.00           H
ATOM    641  C   LEU    59      32.000  36.910  14.510  1.00  0.00           C
ATOM    642  O   LEU    59      31.710  37.530  13.510  1.00  0.00           O
ATOM    643  N   TYR    60      31.280  35.800  14.930  1.00  0.00           N
ATOM    644  HN  TYR    60      31.600  35.270  15.720  1.00  0.00           H
ATOM    645  CA  TYR    60      30.040  35.460  14.260  1.00  0.00           C
ATOM    646  HA  TYR    60      29.910  35.840  13.240  1.00  0.00           H
ATOM    647  CB  TYR    60      29.900  33.900  14.220  1.00  0.00           C
ATOM    648  HB1 TYR    60      29.960  33.450  15.240  1.00  0.00           H
ATOM    649  HB2 TYR    60      28.990  33.650  13.640  1.00  0.00           H
ATOM    650  CG  TYR    60      31.130  33.330  13.490  1.00  0.00           C
ATOM    651  CD1 TYR    60      32.300  32.950  14.080  1.00  0.00           C
ATOM    652  HD1 TYR    60      32.320  32.980  15.150  1.00  0.00           H
ATOM    653  CE1 TYR    60      33.360  32.480  13.260  1.00  0.00           C
ATOM    654  HE1 TYR    60      34.340  32.320  13.690  1.00  0.00           H
ATOM    655  CZ  TYR    60      33.340  32.560  11.900  1.00  0.00           C
ATOM    656  OH  TYR    60      34.530  32.420  11.050  1.00  0.00           O
ATOM    657  HH  TYR    60      34.600  33.190  10.490  1.00  0.00           H
ATOM    658  CD2 TYR    60      31.050  33.430  12.070  1.00  0.00           C
ATOM    659  HD2 TYR    60      30.160  33.790  11.570  1.00  0.00           H
ATOM    660  CE2 TYR    60      32.150  33.030  11.250  1.00  0.00           C
ATOM    661  HE2 TYR    60      32.130  33.180  10.190  1.00  0.00           H
ATOM    662  C   TYR    60      28.810  35.900  14.990  1.00  0.00           C
ATOM    663  O   TYR    60      27.710  35.740  14.420  1.00  0.00           O
ATOM    664  N   GLN    61      28.970  36.550  16.150  1.00  0.00           N
ATOM    665  HN  GLN    61      29.800  36.730  16.680  1.00  0.00           H
ATOM    666  CA  GLN    61      27.840  37.030  16.890  1.00  0.00           C
ATOM    667  HA  GLN    61      27.010  36.390  16.630  1.00  0.00           H
ATOM    668  CB  GLN    61      28.230  36.910  18.420  1.00  0.00           C
ATOM    669  HB1 GLN    61      29.180  37.480  18.430  1.00  0.00           H
ATOM    670  HB2 GLN    61      27.550  37.310  19.200  1.00  0.00           H
ATOM    671  CG  GLN    61      28.490  35.510  18.880  1.00  0.00           C
ATOM    672  HG1 GLN    61      29.530  35.270  18.590  1.00  0.00           H
ATOM    673  HG2 GLN    61      28.610  35.400  19.980  1.00  0.00           H
ATOM    674  CD  GLN    61      27.480  34.460  18.360  1.00  0.00           C
ATOM    675  OE1 GLN    61      26.420  34.250  18.910  1.00  0.00           O
ATOM    676  NE2 GLN    61      27.850  33.670  17.310  1.00  0.00           N
ATOM    677 1HE2 GLN    61      28.760  33.750  16.920  1.00  0.00           H
ATOM    678 2HE2 GLN    61      27.150  33.040  16.980  1.00  0.00           H
ATOM    679  C   GLN    61      27.500  38.480  16.560  1.00  0.00           C
ATOM    680  O   GLN    61      26.450  38.990  16.960  1.00  0.00           O
ATOM    681  N   ALA    62      28.270  39.220  15.770  1.00  0.00           N
ATOM    682  HN  ALA    62      29.180  38.900  15.500  1.00  0.00           H
ATOM    683  CA  ALA    62      28.020  40.500  15.090  1.00  0.00           C
ATOM    684  HA  ALA    62      26.980  40.400  14.850  1.00  0.00           H
ATOM    685  CB  ALA    62      28.080  41.720  16.110  1.00  0.00           C
ATOM    686  HB1 ALA    62      27.670  42.580  15.540  1.00  0.00           H
ATOM    687  HB2 ALA    62      27.370  41.510  16.930  1.00  0.00           H
ATOM    688  HB3 ALA    62      29.110  41.850  16.520  1.00  0.00           H
ATOM    689  C   ALA    62      28.980  40.930  13.940  1.00  0.00           C
ATOM    690  O   ALA    62      30.120  40.540  13.840  1.00  0.00           O
ATOM    691  N   LYS    63      28.480  41.860  13.090  1.00  0.00           N
ATOM    692  HN  LYS    63      27.540  42.180  13.210  1.00  0.00           H
ATOM    693  CA  LYS    63      29.290  42.310  11.990  1.00  0.00           C
ATOM    694  HA  LYS    63      29.900  41.490  11.630  1.00  0.00           H
ATOM    695  CB  LYS    63      28.450  42.450  10.700  1.00  0.00           C
ATOM    696  HB1 LYS    63      27.480  42.980  10.880  1.00  0.00           H
ATOM    697  HB2 LYS    63      28.940  43.040   9.880  1.00  0.00           H
ATOM    698  CG  LYS    63      27.870  41.090  10.210  1.00  0.00           C
ATOM    699  HG1 LYS    63      28.040  40.360  11.030  1.00  0.00           H
ATOM    700  HG2 LYS    63      26.770  41.200  10.070  1.00  0.00           H
ATOM    701  CD  LYS    63      28.470  40.520   8.990  1.00  0.00           C
ATOM    702  HD1 LYS    63      28.530  41.270   8.160  1.00  0.00           H
ATOM    703  HD2 LYS    63      29.550  40.340   9.230  1.00  0.00           H
ATOM    704  CE  LYS    63      27.870  39.200   8.400  1.00  0.00           C
ATOM    705  HE1 LYS    63      28.710  38.710   7.870  1.00  0.00           H
ATOM    706  HE2 LYS    63      27.620  38.510   9.230  1.00  0.00           H
ATOM    707  NZ  LYS    63      26.740  39.420   7.510  1.00  0.00           N
ATOM    708  HZ1 LYS    63      26.280  40.350   7.570  1.00  0.00           H
ATOM    709  HZ2 LYS    63      27.100  39.230   6.550  1.00  0.00           H
ATOM    710  HZ3 LYS    63      25.950  38.760   7.660  1.00  0.00           H
ATOM    711  C   LYS    63      30.140  43.540  12.240  1.00  0.00           C
ATOM    712  O   LYS    63      31.250  43.690  11.720  1.00  0.00           O
ATOM    713  N   ARG    64      29.570  44.400  13.080  1.00  0.00           N
ATOM    714  HN  ARG    64      28.720  44.130  13.520  1.00  0.00           H
ATOM    715  CA  ARG    64      30.190  45.670  13.390  1.00  0.00           C
ATOM    716  HA  ARG    64      31.260  45.690  13.230  1.00  0.00           H
ATOM    717  CB  ARG    64      29.280  46.820  12.760  1.00  0.00           C
ATOM    718  HB1 ARG    64      28.220  46.610  13.000  1.00  0.00           H
ATOM    719  HB2 ARG    64      29.540  47.850  13.090  1.00  0.00           H
ATOM    720  CG  ARG    64      29.350  46.770  11.230  1.00  0.00           C
ATOM    721  HG1 ARG    64      30.380  47.070  10.920  1.00  0.00           H
ATOM    722  HG2 ARG    64      29.220  45.740  10.820  1.00  0.00           H
ATOM    723  CD  ARG    64      28.380  47.660  10.490  1.00  0.00           C
ATOM    724  HD1 ARG    64      28.480  48.560  11.140  1.00  0.00           H
ATOM    725  HD2 ARG    64      28.720  47.800   9.430  1.00  0.00           H
ATOM    726  NE  ARG    64      27.020  47.160  10.590  1.00  0.00           N
ATOM    727  HE  ARG    64      26.440  47.530  11.330  1.00  0.00           H
ATOM    728  CZ  ARG    64      26.510  46.160   9.920  1.00  0.00           C
ATOM    729  NH1 ARG    64      27.120  45.600   8.910  1.00  0.00           N
ATOM    730 1HH1 ARG    64      27.900  46.130   8.600  1.00  0.00           H
ATOM    731 2HH1 ARG    64      26.660  44.850   8.440  1.00  0.00           H
ATOM    732  NH2 ARG    64      25.430  45.630  10.530  1.00  0.00           N
ATOM    733 1HH2 ARG    64      25.290  45.980  11.450  1.00  0.00           H
ATOM    734 2HH2 ARG    64      25.250  44.670  10.330  1.00  0.00           H
ATOM    735  C   ARG    64      30.070  45.890  14.860  1.00  0.00           C
ATOM    736  O   ARG    64      28.950  45.810  15.400  1.00  0.00           O
ATOM    737  N   PHE    65      31.160  46.150  15.570  1.00  0.00           N
ATOM    738  HN  PHE    65      32.040  46.350  15.150  1.00  0.00           H
ATOM    739  CA  PHE    65      31.240  46.050  17.060  1.00  0.00           C
ATOM    740  HA  PHE    65      30.420  46.620  17.480  1.00  0.00           H
ATOM    741  CB  PHE    65      31.190  44.560  17.510  1.00  0.00           C
ATOM    742  HB1 PHE    65      31.090  44.380  18.600  1.00  0.00           H
ATOM    743  HB2 PHE    65      30.330  44.140  16.950  1.00  0.00           H
ATOM    744  CG  PHE    65      32.480  43.840  17.160  1.00  0.00           C
ATOM    745  CD1 PHE    65      33.510  43.550  18.200  1.00  0.00           C
ATOM    746  HD1 PHE    65      33.450  43.960  19.190  1.00  0.00           H
ATOM    747  CE1 PHE    65      34.720  42.930  17.810  1.00  0.00           C
ATOM    748  HE1 PHE    65      35.530  42.860  18.540  1.00  0.00           H
ATOM    749  CZ  PHE    65      34.950  42.430  16.540  1.00  0.00           C
ATOM    750  HZ  PHE    65      35.900  41.960  16.290  1.00  0.00           H
ATOM    751  CD2 PHE    65      32.750  43.190  15.950  1.00  0.00           C
ATOM    752  HD2 PHE    65      31.990  43.210  15.180  1.00  0.00           H
ATOM    753  CE2 PHE    65      33.950  42.550  15.610  1.00  0.00           C
ATOM    754  HE2 PHE    65      33.990  42.120  14.620  1.00  0.00           H
ATOM    755  C   PHE    65      32.460  46.720  17.620  1.00  0.00           C
ATOM    756  O   PHE    65      33.410  47.070  16.940  1.00  0.00           O
ATOM    757  N   LYS    66      32.410  47.140  18.910  1.00  0.00           N
ATOM    758  HN  LYS    66      31.640  46.890  19.480  1.00  0.00           H
ATOM    759  CA  LYS    66      33.490  47.930  19.530  1.00  0.00           C
ATOM    760  HA  LYS    66      34.440  47.960  19.000  1.00  0.00           H
ATOM    761  CB  LYS    66      33.110  49.430  19.600  1.00  0.00           C
ATOM    762  HB1 LYS    66      32.040  49.470  19.920  1.00  0.00           H
ATOM    763  HB2 LYS    66      33.750  49.980  20.310  1.00  0.00           H
ATOM    764  CG  LYS    66      33.250  50.060  18.260  1.00  0.00           C
ATOM    765  HG1 LYS    66      34.340  50.110  18.040  1.00  0.00           H
ATOM    766  HG2 LYS    66      32.890  49.310  17.520  1.00  0.00           H
ATOM    767  CD  LYS    66      32.500  51.330  18.070  1.00  0.00           C
ATOM    768  HD1 LYS    66      31.490  51.200  18.510  1.00  0.00           H
ATOM    769  HD2 LYS    66      33.000  52.170  18.580  1.00  0.00           H
ATOM    770  CE  LYS    66      32.350  51.850  16.600  1.00  0.00           C
ATOM    771  HE1 LYS    66      33.350  51.950  16.150  1.00  0.00           H
ATOM    772  HE2 LYS    66      31.900  51.080  15.940  1.00  0.00           H
ATOM    773  NZ  LYS    66      31.590  53.140  16.510  1.00  0.00           N
ATOM    774  HZ1 LYS    66      31.910  53.810  17.250  1.00  0.00           H
ATOM    775  HZ2 LYS    66      31.880  53.640  15.640  1.00  0.00           H
ATOM    776  HZ3 LYS    66      30.580  52.970  16.640  1.00  0.00           H
ATOM    777  C   LYS    66      33.750  47.340  20.930  1.00  0.00           C
ATOM    778  O   LYS    66      32.960  46.530  21.410  1.00  0.00           O
ATOM    779  N   VAL    67      34.930  47.700  21.450  1.00  0.00           N
ATOM    780  HN  VAL    67      35.530  48.270  20.900  1.00  0.00           H
ATOM    781  CA  VAL    67      35.320  47.210  22.700  1.00  0.00           C
ATOM    782  HA  VAL    67      34.700  46.430  23.120  1.00  0.00           H
ATOM    783  CB  VAL    67      36.860  46.850  22.720  1.00  0.00           C
ATOM    784  HB  VAL    67      37.380  47.820  22.550  1.00  0.00           H
ATOM    785  CG1 VAL    67      37.340  46.240  24.010  1.00  0.00           C
ATOM    786 1HG1 VAL    67      37.370  47.080  24.750  1.00  0.00           H
ATOM    787 2HG1 VAL    67      36.630  45.460  24.340  1.00  0.00           H
ATOM    788 3HG1 VAL    67      38.390  45.880  23.920  1.00  0.00           H
ATOM    789  CG2 VAL    67      37.090  45.850  21.610  1.00  0.00           C
ATOM    790 1HG2 VAL    67      38.190  45.720  21.570  1.00  0.00           H
ATOM    791 2HG2 VAL    67      36.630  44.850  21.820  1.00  0.00           H
ATOM    792 3HG2 VAL    67      36.790  46.210  20.610  1.00  0.00           H
ATOM    793  C   VAL    67      35.210  48.290  23.670  1.00  0.00           C
ATOM    794  O   VAL    67      35.480  49.460  23.490  1.00  0.00           O
ATOM    795  N   ARG    68      34.750  47.910  24.930  1.00  0.00           N
ATOM    796  HN  ARG    68      34.450  46.990  25.190  1.00  0.00           H
ATOM    797  CA  ARG    68      34.590  48.860  26.050  1.00  0.00           C
ATOM    798  HA  ARG    68      34.900  49.850  25.790  1.00  0.00           H
ATOM    799  CB  ARG    68      33.130  49.070  26.440  1.00  0.00           C
ATOM    800  HB1 ARG    68      32.680  49.560  25.550  1.00  0.00           H
ATOM    801  HB2 ARG    68      32.530  48.130  26.460  1.00  0.00           H
ATOM    802  CG  ARG    68      32.910  49.970  27.700  1.00  0.00           C
ATOM    803  HG1 ARG    68      33.160  49.380  28.610  1.00  0.00           H
ATOM    804  HG2 ARG    68      33.620  50.830  27.730  1.00  0.00           H
ATOM    805  CD  ARG    68      31.500  50.480  27.830  1.00  0.00           C
ATOM    806  HD1 ARG    68      31.050  50.940  26.930  1.00  0.00           H
ATOM    807  HD2 ARG    68      30.770  49.670  28.030  1.00  0.00           H
ATOM    808  NE  ARG    68      31.440  51.540  28.880  1.00  0.00           N
ATOM    809  HE  ARG    68      32.280  51.980  29.200  1.00  0.00           H
ATOM    810  CZ  ARG    68      30.310  52.190  29.210  1.00  0.00           C
ATOM    811  NH1 ARG    68      29.090  51.950  28.790  1.00  0.00           N
ATOM    812 1HH1 ARG    68      28.930  51.310  28.040  1.00  0.00           H
ATOM    813 2HH1 ARG    68      28.310  52.400  29.230  1.00  0.00           H
ATOM    814  NH2 ARG    68      30.460  53.110  30.160  1.00  0.00           N
ATOM    815 1HH2 ARG    68      31.290  53.000  30.690  1.00  0.00           H
ATOM    816 2HH2 ARG    68      29.570  53.410  30.490  1.00  0.00           H
ATOM    817  C   ARG    68      35.390  48.420  27.230  1.00  0.00           C
ATOM    818  O   ARG    68      35.420  47.180  27.560  1.00  0.00           O
ATOM    819  N   VAL    69      36.160  49.270  27.900  1.00  0.00           N
ATOM    820  HN  VAL    69      36.270  50.250  27.730  1.00  0.00           H
ATOM    821  CA  VAL    69      37.070  48.810  28.950  1.00  0.00           C
ATOM    822  HA  VAL    69      36.780  47.780  29.120  1.00  0.00           H
ATOM    823  CB  VAL    69      38.530  48.840  28.540  1.00  0.00           C
ATOM    824  HB  VAL    69      39.240  48.420  29.290  1.00  0.00           H
ATOM    825  CG1 VAL    69      38.770  48.120  27.260  1.00  0.00           C
ATOM    826 1HG1 VAL    69      38.390  48.620  26.330  1.00  0.00           H
ATOM    827 2HG1 VAL    69      39.840  47.900  27.070  1.00  0.00           H
ATOM    828 3HG1 VAL    69      38.270  47.130  27.250  1.00  0.00           H
ATOM    829  CG2 VAL    69      39.050  50.300  28.220  1.00  0.00           C
ATOM    830 1HG2 VAL    69      40.090  50.330  27.850  1.00  0.00           H
ATOM    831 2HG2 VAL    69      38.400  50.710  27.420  1.00  0.00           H
ATOM    832 3HG2 VAL    69      38.890  50.970  29.090  1.00  0.00           H
ATOM    833  C   VAL    69      36.800  49.350  30.330  1.00  0.00           C
ATOM    834  O   VAL    69      36.390  50.530  30.510  1.00  0.00           O
ATOM    835  N   GLY    70      36.900  48.460  31.350  1.00  0.00           N
ATOM    836  HN  GLY    70      37.120  47.510  31.140  1.00  0.00           H
ATOM    837  CA  GLY    70      36.670  48.790  32.730  1.00  0.00           C
ATOM    838  HA1 GLY    70      37.040  47.910  33.230  1.00  0.00           H
ATOM    839  HA2 GLY    70      37.090  49.710  33.130  1.00  0.00           H
ATOM    840  C   GLY    70      35.310  48.760  33.270  1.00  0.00           C
ATOM    841  O   GLY    70      35.000  48.080  34.240  1.00  0.00           O
ATOM    842  N   ASP    71      34.390  49.670  32.750  1.00  0.00           N
ATOM    843  HN  ASP    71      34.440  50.090  31.840  1.00  0.00           H
ATOM    844  CA  ASP    71      33.130  49.960  33.370  1.00  0.00           C
ATOM    845  HA  ASP    71      33.350  50.290  34.370  1.00  0.00           H
ATOM    846  CB  ASP    71      32.420  51.020  32.470  1.00  0.00           C
ATOM    847  HB1 ASP    71      32.290  50.530  31.480  1.00  0.00           H
ATOM    848  HB2 ASP    71      31.470  51.320  32.980  1.00  0.00           H
ATOM    849  CG  ASP    71      33.130  52.320  32.270  1.00  0.00           C
ATOM    850  OD1 ASP    71      33.520  52.970  33.270  1.00  0.00           O
ATOM    851  OD2 ASP    71      33.160  52.850  31.130  1.00  0.00           O
ATOM    852  C   ASP    71      32.150  48.790  33.650  1.00  0.00           C
ATOM    853  O   ASP    71      32.160  47.860  32.840  1.00  0.00           O
ATOM    854  N   ARG    72      31.340  48.790  34.740  1.00  0.00           N
ATOM    855  HN  ARG    72      31.330  49.610  35.310  1.00  0.00           H
ATOM    856  CA  ARG    72      30.560  47.690  35.360  1.00  0.00           C
ATOM    857  HA  ARG    72      30.780  46.750  34.860  1.00  0.00           H
ATOM    858  CB  ARG    72      31.120  47.530  36.820  1.00  0.00           C
ATOM    859  HB1 ARG    72      30.540  46.710  37.270  1.00  0.00           H
ATOM    860  HB2 ARG    72      32.200  47.260  36.730  1.00  0.00           H
ATOM    861  CG  ARG    72      30.880  48.690  37.750  1.00  0.00           C
ATOM    862  HG1 ARG    72      30.100  49.370  37.350  1.00  0.00           H
ATOM    863  HG2 ARG    72      30.490  48.360  38.740  1.00  0.00           H
ATOM    864  CD  ARG    72      32.180  49.360  38.000  1.00  0.00           C
ATOM    865  HD1 ARG    72      32.940  48.650  38.380  1.00  0.00           H
ATOM    866  HD2 ARG    72      32.580  49.970  37.160  1.00  0.00           H
ATOM    867  NE  ARG    72      32.080  50.410  39.080  1.00  0.00           N
ATOM    868  HE  ARG    72      31.260  50.680  39.580  1.00  0.00           H
ATOM    869  CZ  ARG    72      33.130  51.040  39.590  1.00  0.00           C
ATOM    870  NH1 ARG    72      34.340  50.660  39.200  1.00  0.00           N
ATOM    871 1HH1 ARG    72      34.570  50.070  38.420  1.00  0.00           H
ATOM    872 2HH1 ARG    72      35.050  51.190  39.670  1.00  0.00           H
ATOM    873  NH2 ARG    72      33.150  51.880  40.600  1.00  0.00           N
ATOM    874 1HH2 ARG    72      32.320  51.940  41.160  1.00  0.00           H
ATOM    875 2HH2 ARG    72      34.090  52.100  40.860  1.00  0.00           H
ATOM    876  C   ARG    72      29.040  47.940  35.390  1.00  0.00           C
ATOM    877  O   ARG    72      28.290  47.010  35.540  1.00  0.00           O
ATOM    878  N   ASN    73      28.660  49.230  35.030  1.00  0.00           N
ATOM    879  HN  ASN    73      29.220  50.030  34.810  1.00  0.00           H
ATOM    880  CA  ASN    73      27.220  49.480  34.790  1.00  0.00           C
ATOM    881  HA  ASN    73      26.610  48.600  34.890  1.00  0.00           H
ATOM    882  CB  ASN    73      26.770  50.640  35.810  1.00  0.00           C
ATOM    883  HB1 ASN    73      26.810  50.150  36.800  1.00  0.00           H
ATOM    884  HB2 ASN    73      27.530  51.450  35.810  1.00  0.00           H
ATOM    885  CG  ASN    73      25.320  51.120  35.460  1.00  0.00           C
ATOM    886  OD1 ASN    73      24.510  50.510  34.710  1.00  0.00           O
ATOM    887  ND2 ASN    73      24.950  52.290  36.000  1.00  0.00           N
ATOM    888 1HD2 ASN    73      25.300  52.590  36.880  1.00  0.00           H
ATOM    889 2HD2 ASN    73      24.000  52.510  35.760  1.00  0.00           H
ATOM    890  C   ASN    73      27.030  49.850  33.330  1.00  0.00           C
ATOM    891  O   ASN    73      27.510  50.830  32.830  1.00  0.00           O
ATOM    892  N   THR    74      26.250  49.090  32.570  1.00  0.00           N
ATOM    893  HN  THR    74      25.830  48.270  32.950  1.00  0.00           H
ATOM    894  CA  THR    74      26.160  49.260  31.100  1.00  0.00           C
ATOM    895  HA  THR    74      27.010  49.830  30.760  1.00  0.00           H
ATOM    896  CB  THR    74      25.910  47.950  30.290  1.00  0.00           C
ATOM    897  HB  THR    74      26.030  48.060  29.190  1.00  0.00           H
ATOM    898  OG1 THR    74      24.660  47.320  30.600  1.00  0.00           O
ATOM    899  HG1 THR    74      23.930  47.770  30.190  1.00  0.00           H
ATOM    900  CG2 THR    74      27.040  46.910  30.690  1.00  0.00           C
ATOM    901 1HG2 THR    74      28.020  47.430  30.710  1.00  0.00           H
ATOM    902 2HG2 THR    74      26.800  46.470  31.670  1.00  0.00           H
ATOM    903 3HG2 THR    74      27.200  46.040  30.010  1.00  0.00           H
ATOM    904  C   THR    74      25.070  50.230  30.710  1.00  0.00           C
ATOM    905  O   THR    74      24.770  50.580  29.510  1.00  0.00           O
ATOM    906  N   GLU    75      24.430  50.840  31.630  1.00  0.00           N
ATOM    907  HN  GLU    75      24.520  50.460  32.550  1.00  0.00           H
ATOM    908  CA  GLU    75      23.570  51.930  31.510  1.00  0.00           C
ATOM    909  HA  GLU    75      23.320  52.140  30.470  1.00  0.00           H
ATOM    910  CB  GLU    75      22.280  51.630  32.270  1.00  0.00           C
ATOM    911  HB1 GLU    75      22.630  51.240  33.260  1.00  0.00           H
ATOM    912  HB2 GLU    75      21.740  52.570  32.470  1.00  0.00           H
ATOM    913  CG  GLU    75      21.270  50.720  31.560  1.00  0.00           C
ATOM    914  HG1 GLU    75      21.790  49.750  31.490  1.00  0.00           H
ATOM    915  HG2 GLU    75      20.370  50.570  32.190  1.00  0.00           H
ATOM    916  CD  GLU    75      20.830  51.290  30.260  1.00  0.00           C
ATOM    917  OE1 GLU    75      20.600  52.510  30.150  1.00  0.00           O
ATOM    918  OE2 GLU    75      20.810  50.580  29.240  1.00  0.00           O
ATOM    919  C   GLU    75      24.170  53.230  32.040  1.00  0.00           C
ATOM    920  O   GLU    75      23.510  54.190  32.310  1.00  0.00           O
ATOM    921  N   GLN    76      25.450  53.350  32.130  1.00  0.00           N
ATOM    922  HN  GLN    76      26.050  52.560  32.070  1.00  0.00           H
ATOM    923  CA  GLN    76      26.290  54.540  32.430  1.00  0.00           C
ATOM    924  HA  GLN    76      25.720  55.430  32.650  1.00  0.00           H
ATOM    925  CB  GLN    76      27.140  54.340  33.740  1.00  0.00           C
ATOM    926  HB1 GLN    76      26.390  54.290  34.560  1.00  0.00           H
ATOM    927  HB2 GLN    76      27.750  53.410  33.710  1.00  0.00           H
ATOM    928  CG  GLN    76      28.020  55.640  34.020  1.00  0.00           C
ATOM    929  HG1 GLN    76      28.850  55.550  33.300  1.00  0.00           H
ATOM    930  HG2 GLN    76      27.480  56.570  33.780  1.00  0.00           H
ATOM    931  CD  GLN    76      28.480  55.600  35.410  1.00  0.00           C
ATOM    932  OE1 GLN    76      27.760  55.890  36.370  1.00  0.00           O
ATOM    933  NE2 GLN    76      29.790  55.260  35.570  1.00  0.00           N
ATOM    934 1HE2 GLN    76      30.450  55.070  34.850  1.00  0.00           H
ATOM    935 2HE2 GLN    76      30.160  54.980  36.460  1.00  0.00           H
ATOM    936  C   GLN    76      27.120  54.750  31.260  1.00  0.00           C
ATOM    937  O   GLN    76      27.690  53.790  30.710  1.00  0.00           O
ATOM    938  N   GLU    77      27.240  56.000  30.810  1.00  0.00           N
ATOM    939  HN  GLU    77      26.800  56.790  31.220  1.00  0.00           H
ATOM    940  CA  GLU    77      28.140  56.430  29.810  1.00  0.00           C
ATOM    941  HA  GLU    77      28.020  57.480  29.590  1.00  0.00           H
ATOM    942  CB  GLU    77      29.610  56.470  30.240  1.00  0.00           C
ATOM    943  HB1 GLU    77      29.850  55.540  30.790  1.00  0.00           H
ATOM    944  HB2 GLU    77      30.320  56.310  29.400  1.00  0.00           H
ATOM    945  CG  GLU    77      29.930  57.710  31.170  1.00  0.00           C
ATOM    946  HG1 GLU    77      29.230  58.030  31.970  1.00  0.00           H
ATOM    947  HG2 GLU    77      30.640  57.420  31.960  1.00  0.00           H
ATOM    948  CD  GLU    77      30.580  58.830  30.380  1.00  0.00           C
ATOM    949  OE1 GLU    77      31.510  59.500  30.740  1.00  0.00           O
ATOM    950  OE2 GLU    77      30.190  59.200  29.240  1.00  0.00           O
ATOM    951  C   GLU    77      28.000  55.650  28.530  1.00  0.00           C
ATOM    952  O   GLU    77      28.900  55.080  27.980  1.00  0.00           O
ATOM    953  N   GLU    78      26.700  55.540  28.070  1.00  0.00           N
ATOM    954  HN  GLU    78      25.950  55.850  28.650  1.00  0.00           H
ATOM    955  CA  GLU    78      26.280  54.640  27.000  1.00  0.00           C
ATOM    956  HA  GLU    78      26.650  53.690  27.340  1.00  0.00           H
ATOM    957  CB  GLU    78      24.810  54.610  26.740  1.00  0.00           C
ATOM    958  HB1 GLU    78      24.490  55.660  26.540  1.00  0.00           H
ATOM    959  HB2 GLU    78      24.530  53.890  25.950  1.00  0.00           H
ATOM    960  CG  GLU    78      24.000  53.990  27.940  1.00  0.00           C
ATOM    961  HG1 GLU    78      24.060  52.890  27.910  1.00  0.00           H
ATOM    962  HG2 GLU    78      24.360  54.270  28.950  1.00  0.00           H
ATOM    963  CD  GLU    78      22.550  54.370  28.000  1.00  0.00           C
ATOM    964  OE1 GLU    78      21.670  53.490  27.790  1.00  0.00           O
ATOM    965  OE2 GLU    78      22.210  55.550  28.320  1.00  0.00           O
ATOM    966  C   GLU    78      27.050  54.900  25.650  1.00  0.00           C
ATOM    967  O   GLU    78      27.650  54.070  25.010  1.00  0.00           O
ATOM    968  N   GLY    79      27.180  56.200  25.230  1.00  0.00           N
ATOM    969  HN  GLY    79      26.780  56.890  25.840  1.00  0.00           H
ATOM    970  CA  GLY    79      27.930  56.700  24.140  1.00  0.00           C
ATOM    971  HA1 GLY    79      28.060  56.000  23.310  1.00  0.00           H
ATOM    972  HA2 GLY    79      27.330  57.530  23.800  1.00  0.00           H
ATOM    973  C   GLY    79      29.250  57.300  24.560  1.00  0.00           C
ATOM    974  O   GLY    79      29.950  57.760  23.700  1.00  0.00           O
ATOM    975  N   GLY    80      29.430  57.350  25.850  1.00  0.00           N
ATOM    976  HN  GLY    80      28.720  56.990  26.450  1.00  0.00           H
ATOM    977  CA  GLY    80      30.620  57.810  26.590  1.00  0.00           C
ATOM    978  HA1 GLY    80      30.730  58.880  26.410  1.00  0.00           H
ATOM    979  HA2 GLY    80      30.450  57.540  27.610  1.00  0.00           H
ATOM    980  C   GLY    80      31.920  57.160  26.320  1.00  0.00           C
ATOM    981  O   GLY    80      32.030  56.150  25.650  1.00  0.00           O
ATOM    982  N   GLU    81      32.950  57.780  26.870  1.00  0.00           N
ATOM    983  HN  GLU    81      32.760  58.730  27.100  1.00  0.00           H
ATOM    984  CA  GLU    81      34.270  57.430  27.120  1.00  0.00           C
ATOM    985  HA  GLU    81      34.870  57.530  26.230  1.00  0.00           H
ATOM    986  CB  GLU    81      34.770  58.330  28.340  1.00  0.00           C
ATOM    987  HB1 GLU    81      34.030  58.330  29.160  1.00  0.00           H
ATOM    988  HB2 GLU    81      35.730  57.900  28.710  1.00  0.00           H
ATOM    989  CG  GLU    81      34.840  59.830  28.030  1.00  0.00           C
ATOM    990  HG1 GLU    81      35.570  60.260  28.750  1.00  0.00           H
ATOM    991  HG2 GLU    81      35.090  60.210  27.020  1.00  0.00           H
ATOM    992  CD  GLU    81      33.470  60.520  28.300  1.00  0.00           C
ATOM    993  OE1 GLU    81      33.430  61.210  29.430  1.00  0.00           O
ATOM    994  OE2 GLU    81      32.500  60.350  27.560  1.00  0.00           O
ATOM    995  C   GLU    81      34.470  55.970  27.520  1.00  0.00           C
ATOM    996  O   GLU    81      33.750  55.440  28.390  1.00  0.00           O
ATOM    997  N   ALA    82      35.530  55.390  27.060  1.00  0.00           N
ATOM    998  HN  ALA    82      36.050  55.980  26.450  1.00  0.00           H
ATOM    999  CA  ALA    82      36.190  54.110  27.440  1.00  0.00           C
ATOM   1000  HA  ALA    82      37.250  54.270  27.570  1.00  0.00           H
ATOM   1001  CB  ALA    82      35.820  53.490  28.900  1.00  0.00           C
ATOM   1002  HB1 ALA    82      34.730  53.370  29.050  1.00  0.00           H
ATOM   1003  HB2 ALA    82      36.280  52.470  28.930  1.00  0.00           H
ATOM   1004  HB3 ALA    82      36.210  54.300  29.540  1.00  0.00           H
ATOM   1005  C   ALA    82      35.940  53.050  26.300  1.00  0.00           C
ATOM   1006  O   ALA    82      35.920  51.780  26.500  1.00  0.00           O
ATOM   1007  N   VAL    83      35.770  53.470  25.040  1.00  0.00           N
ATOM   1008  HN  VAL    83      35.820  54.460  24.950  1.00  0.00           H
ATOM   1009  CA  VAL    83      35.470  52.660  23.900  1.00  0.00           C
ATOM   1010  HA  VAL    83      35.260  51.650  24.240  1.00  0.00           H
ATOM   1011  CB  VAL    83      34.140  53.070  23.070  1.00  0.00           C
ATOM   1012  HB  VAL    83      34.140  54.180  22.950  1.00  0.00           H
ATOM   1013  CG1 VAL    83      34.080  52.340  21.800  1.00  0.00           C
ATOM   1014 1HG1 VAL    83      33.100  52.510  21.310  1.00  0.00           H
ATOM   1015 2HG1 VAL    83      34.820  52.780  21.090  1.00  0.00           H
ATOM   1016 3HG1 VAL    83      34.310  51.260  21.860  1.00  0.00           H
ATOM   1017  CG2 VAL    83      32.990  52.660  23.910  1.00  0.00           C
ATOM   1018 1HG2 VAL    83      32.860  53.310  24.800  1.00  0.00           H
ATOM   1019 2HG2 VAL    83      32.070  52.980  23.370  1.00  0.00           H
ATOM   1020 3HG2 VAL    83      33.000  51.560  24.060  1.00  0.00           H
ATOM   1021  C   VAL    83      36.630  52.600  22.980  1.00  0.00           C
ATOM   1022  O   VAL    83      37.200  53.630  22.630  1.00  0.00           O
ATOM   1023  N   HIS    84      37.030  51.450  22.550  1.00  0.00           N
ATOM   1024  HN  HIS    84      36.430  50.670  22.650  1.00  0.00           H
ATOM   1025  CA  HIS    84      38.120  51.240  21.590  1.00  0.00           C
ATOM   1026  HA  HIS    84      38.450  52.180  21.200  1.00  0.00           H
ATOM   1027  CB  HIS    84      39.220  50.390  22.220  1.00  0.00           C
ATOM   1028  HB1 HIS    84      38.880  49.460  22.730  1.00  0.00           H
ATOM   1029  HB2 HIS    84      39.930  50.070  21.420  1.00  0.00           H
ATOM   1030  ND1 HIS    84      41.000  51.990  23.160  1.00  0.00           N
ATOM   1031  HD1 HIS    84      41.470  52.360  22.360  1.00  0.00           H
ATOM   1032  CG  HIS    84      39.940  51.160  23.250  1.00  0.00           C
ATOM   1033  CE1 HIS    84      41.390  52.340  24.320  1.00  0.00           C
ATOM   1034  HE1 HIS    84      42.300  52.940  24.450  1.00  0.00           H
ATOM   1035  NE2 HIS    84      40.590  51.820  25.240  1.00  0.00           N
ATOM   1036  CD2 HIS    84      39.680  51.100  24.510  1.00  0.00           C
ATOM   1037  HD2 HIS    84      39.010  50.450  25.070  1.00  0.00           H
ATOM   1038  C   HIS    84      37.580  50.420  20.340  1.00  0.00           C
ATOM   1039  O   HIS    84      36.700  49.600  20.330  1.00  0.00           O
ATOM   1040  N   GLU    85      38.240  50.730  19.220  1.00  0.00           N
ATOM   1041  HN  GLU    85      39.020  51.340  19.370  1.00  0.00           H
ATOM   1042  CA  GLU    85      38.030  50.250  17.790  1.00  0.00           C
ATOM   1043  HA  GLU    85      37.040  49.810  17.680  1.00  0.00           H
ATOM   1044  CB  GLU    85      38.050  51.470  16.860  1.00  0.00           C
ATOM   1045  HB1 GLU    85      38.920  52.130  17.120  1.00  0.00           H
ATOM   1046  HB2 GLU    85      38.160  51.140  15.810  1.00  0.00           H
ATOM   1047  CG  GLU    85      36.820  52.350  16.760  1.00  0.00           C
ATOM   1048  HG1 GLU    85      36.090  51.590  16.410  1.00  0.00           H
ATOM   1049  HG2 GLU    85      36.440  52.800  17.710  1.00  0.00           H
ATOM   1050  CD  GLU    85      36.890  53.500  15.740  1.00  0.00           C
ATOM   1051  OE1 GLU    85      36.710  54.650  16.210  1.00  0.00           O
ATOM   1052  OE2 GLU    85      37.120  53.280  14.530  1.00  0.00           O
ATOM   1053  C   GLU    85      39.010  49.200  17.380  1.00  0.00           C
ATOM   1054  O   GLU    85      40.160  49.220  17.700  1.00  0.00           O
ATOM   1055  N   VAL    86      38.520  48.130  16.740  1.00  0.00           N
ATOM   1056  HN  VAL    86      37.530  48.040  16.710  1.00  0.00           H
ATOM   1057  CA  VAL    86      39.290  47.040  16.190  1.00  0.00           C
ATOM   1058  HA  VAL    86      40.040  46.780  16.920  1.00  0.00           H
ATOM   1059  CB  VAL    86      38.420  45.930  15.810  1.00  0.00           C
ATOM   1060  HB  VAL    86      37.650  46.360  15.130  1.00  0.00           H
ATOM   1061  CG1 VAL    86      39.220  44.790  15.080  1.00  0.00           C
ATOM   1062 1HG1 VAL    86      40.270  44.700  15.450  1.00  0.00           H
ATOM   1063 2HG1 VAL    86      38.690  43.840  15.270  1.00  0.00           H
ATOM   1064 3HG1 VAL    86      39.400  44.880  13.990  1.00  0.00           H
ATOM   1065  CG2 VAL    86      37.620  45.360  17.100  1.00  0.00           C
ATOM   1066 1HG2 VAL    86      36.920  46.100  17.560  1.00  0.00           H
ATOM   1067 2HG2 VAL    86      36.980  44.530  16.730  1.00  0.00           H
ATOM   1068 3HG2 VAL    86      38.410  45.120  17.840  1.00  0.00           H
ATOM   1069  C   VAL    86      40.180  47.580  14.970  1.00  0.00           C
ATOM   1070  O   VAL    86      39.700  47.920  13.920  1.00  0.00           O
ATOM   1071  N   GLU    87      41.550  47.580  15.060  1.00  0.00           N
ATOM   1072  HN  GLU    87      41.970  47.040  15.790  1.00  0.00           H
ATOM   1073  CA  GLU    87      42.500  47.910  14.010  1.00  0.00           C
ATOM   1074  HA  GLU    87      42.040  48.730  13.460  1.00  0.00           H
ATOM   1075  CB  GLU    87      43.820  48.230  14.660  1.00  0.00           C
ATOM   1076  HB1 GLU    87      43.550  49.060  15.340  1.00  0.00           H
ATOM   1077  HB2 GLU    87      44.150  47.460  15.390  1.00  0.00           H
ATOM   1078  CG  GLU    87      44.920  48.560  13.590  1.00  0.00           C
ATOM   1079  HG1 GLU    87      45.400  47.660  13.170  1.00  0.00           H
ATOM   1080  HG2 GLU    87      44.460  49.060  12.710  1.00  0.00           H
ATOM   1081  CD  GLU    87      45.980  49.540  14.040  1.00  0.00           C
ATOM   1082  OE1 GLU    87      47.150  49.150  14.230  1.00  0.00           O
ATOM   1083  OE2 GLU    87      45.700  50.740  14.220  1.00  0.00           O
ATOM   1084  C   GLU    87      42.650  46.730  12.990  1.00  0.00           C
ATOM   1085  O   GLU    87      42.580  46.950  11.780  1.00  0.00           O
ATOM   1086  N   VAL    88      42.910  45.540  13.620  1.00  0.00           N
ATOM   1087  HN  VAL    88      43.100  45.440  14.590  1.00  0.00           H
ATOM   1088  CA  VAL    88      43.010  44.180  13.010  1.00  0.00           C
ATOM   1089  HA  VAL    88      42.290  44.220  12.200  1.00  0.00           H
ATOM   1090  CB  VAL    88      44.440  43.920  12.540  1.00  0.00           C
ATOM   1091  HB  VAL    88      45.020  44.740  12.070  1.00  0.00           H
ATOM   1092  CG1 VAL    88      45.330  43.080  13.430  1.00  0.00           C
ATOM   1093 1HG1 VAL    88      46.240  42.810  12.880  1.00  0.00           H
ATOM   1094 2HG1 VAL    88      45.610  43.700  14.310  1.00  0.00           H
ATOM   1095 3HG1 VAL    88      44.750  42.190  13.750  1.00  0.00           H
ATOM   1096  CG2 VAL    88      44.260  42.950  11.320  1.00  0.00           C
ATOM   1097 1HG2 VAL    88      43.810  42.010  11.710  1.00  0.00           H
ATOM   1098 2HG2 VAL    88      43.600  43.200  10.460  1.00  0.00           H
ATOM   1099 3HG2 VAL    88      45.260  42.740  10.890  1.00  0.00           H
ATOM   1100  C   VAL    88      42.430  43.140  13.860  1.00  0.00           C
ATOM   1101  O   VAL    88      42.550  43.130  15.090  1.00  0.00           O
ATOM   1102  N   VAL    89      41.710  42.170  13.250  1.00  0.00           N
ATOM   1103  HN  VAL    89      41.510  42.320  12.280  1.00  0.00           H
ATOM   1104  CA  VAL    89      41.140  41.000  13.980  1.00  0.00           C
ATOM   1105  HA  VAL    89      41.510  41.020  14.990  1.00  0.00           H
ATOM   1106  CB  VAL    89      39.610  40.880  14.000  1.00  0.00           C
ATOM   1107  HB  VAL    89      39.240  41.660  14.700  1.00  0.00           H
ATOM   1108  CG1 VAL    89      39.000  41.070  12.660  1.00  0.00           C
ATOM   1109 1HG1 VAL    89      39.200  42.080  12.250  1.00  0.00           H
ATOM   1110 2HG1 VAL    89      39.550  40.380  11.990  1.00  0.00           H
ATOM   1111 3HG1 VAL    89      37.920  40.920  12.480  1.00  0.00           H
ATOM   1112  CG2 VAL    89      39.020  39.590  14.570  1.00  0.00           C
ATOM   1113 1HG2 VAL    89      39.380  39.240  15.570  1.00  0.00           H
ATOM   1114 2HG2 VAL    89      37.920  39.770  14.580  1.00  0.00           H
ATOM   1115 3HG2 VAL    89      39.080  38.760  13.840  1.00  0.00           H
ATOM   1116  C   VAL    89      41.850  39.680  13.490  1.00  0.00           C
ATOM   1117  O   VAL    89      41.940  39.420  12.290  1.00  0.00           O
ATOM   1118  N   ILE    90      42.500  38.890  14.330  1.00  0.00           N
ATOM   1119  HN  ILE    90      42.530  39.050  15.310  1.00  0.00           H
ATOM   1120  CA  ILE    90      43.290  37.730  13.990  1.00  0.00           C
ATOM   1121  HA  ILE    90      43.270  37.420  12.950  1.00  0.00           H
ATOM   1122  CB  ILE    90      44.780  38.050  14.400  1.00  0.00           C
ATOM   1123  HB  ILE    90      44.860  38.260  15.490  1.00  0.00           H
ATOM   1124  CG2 ILE    90      45.660  36.710  14.210  1.00  0.00           C
ATOM   1125 1HG2 ILE    90      45.560  36.150  13.260  1.00  0.00           H
ATOM   1126 2HG2 ILE    90      46.740  36.840  14.340  1.00  0.00           H
ATOM   1127 3HG2 ILE    90      45.300  36.000  14.990  1.00  0.00           H
ATOM   1128  CG1 ILE    90      45.550  39.200  13.720  1.00  0.00           C
ATOM   1129 1HG1 ILE    90      45.190  40.160  14.130  1.00  0.00           H
ATOM   1130 2HG1 ILE    90      46.640  39.070  13.880  1.00  0.00           H
ATOM   1131  CD  ILE    90      45.380  39.270  12.190  1.00  0.00           C
ATOM   1132  HD1 ILE    90      45.330  38.250  11.770  1.00  0.00           H
ATOM   1133  HD2 ILE    90      44.440  39.770  11.850  1.00  0.00           H
ATOM   1134  HD3 ILE    90      46.270  39.760  11.740  1.00  0.00           H
ATOM   1135  C   ILE    90      42.820  36.450  14.720  1.00  0.00           C
ATOM   1136  O   ILE    90      42.560  36.390  15.940  1.00  0.00           O
ATOM   1137  N   LYS    91      42.660  35.440  13.870  1.00  0.00           N
ATOM   1138  HN  LYS    91      42.870  35.520  12.900  1.00  0.00           H
ATOM   1139  CA  LYS    91      41.860  34.260  14.100  1.00  0.00           C
ATOM   1140  HA  LYS    91      41.960  33.850  15.110  1.00  0.00           H
ATOM   1141  CB  LYS    91      40.350  34.490  14.050  1.00  0.00           C
ATOM   1142  HB1 LYS    91      39.760  33.660  14.490  1.00  0.00           H
ATOM   1143  HB2 LYS    91      40.040  35.290  14.750  1.00  0.00           H
ATOM   1144  CG  LYS    91      39.750  34.980  12.670  1.00  0.00           C
ATOM   1145  HG1 LYS    91      40.080  34.340  11.830  1.00  0.00           H
ATOM   1146  HG2 LYS    91      38.660  34.830  12.800  1.00  0.00           H
ATOM   1147  CD  LYS    91      39.980  36.430  12.400  1.00  0.00           C
ATOM   1148  HD1 LYS    91      39.970  36.910  13.400  1.00  0.00           H
ATOM   1149  HD2 LYS    91      40.960  36.590  11.900  1.00  0.00           H
ATOM   1150  CE  LYS    91      38.960  37.150  11.420  1.00  0.00           C
ATOM   1151  HE1 LYS    91      38.000  37.320  11.950  1.00  0.00           H
ATOM   1152  HE2 LYS    91      39.420  38.140  11.240  1.00  0.00           H
ATOM   1153  NZ  LYS    91      38.780  36.510  10.130  1.00  0.00           N
ATOM   1154  HZ1 LYS    91      37.990  35.850  10.310  1.00  0.00           H
ATOM   1155  HZ2 LYS    91      38.460  37.100   9.330  1.00  0.00           H
ATOM   1156  HZ3 LYS    91      39.570  35.960   9.720  1.00  0.00           H
ATOM   1157  C   LYS    91      42.310  33.190  13.130  1.00  0.00           C
ATOM   1158  O   LYS    91      42.800  33.520  12.010  1.00  0.00           O
ATOM   1159  N   HIS    92      42.240  31.910  13.570  1.00  0.00           N
ATOM   1160  HN  HIS    92      41.810  31.640  14.430  1.00  0.00           H
ATOM   1161  CA  HIS    92      42.590  30.770  12.720  1.00  0.00           C
ATOM   1162  HA  HIS    92      43.590  30.950  12.360  1.00  0.00           H
ATOM   1163  CB  HIS    92      42.630  29.370  13.530  1.00  0.00           C
ATOM   1164  HB1 HIS    92      43.040  29.620  14.530  1.00  0.00           H
ATOM   1165  HB2 HIS    92      41.580  29.050  13.690  1.00  0.00           H
ATOM   1166  ND1 HIS    92      42.980  27.600  11.750  1.00  0.00           N
ATOM   1167  CG  HIS    92      43.320  28.220  12.950  1.00  0.00           C
ATOM   1168  CE1 HIS    92      43.830  26.660  11.450  1.00  0.00           C
ATOM   1169  HE1 HIS    92      43.890  26.070  10.530  1.00  0.00           H
ATOM   1170  NE2 HIS    92      44.770  26.580  12.400  1.00  0.00           N
ATOM   1171  HE2 HIS    92      45.220  25.700  12.510  1.00  0.00           H
ATOM   1172  CD2 HIS    92      44.470  27.640  13.300  1.00  0.00           C
ATOM   1173  HD2 HIS    92      44.940  27.580  14.270  1.00  0.00           H
ATOM   1174  C   HIS    92      41.640  30.560  11.540  1.00  0.00           C
ATOM   1175  O   HIS    92      40.420  30.570  11.600  1.00  0.00           O
ATOM   1176  N   ASN    93      42.120  30.270  10.320  1.00  0.00           N
ATOM   1177  HN  ASN    93      43.100  30.140  10.160  1.00  0.00           H
ATOM   1178  CA  ASN    93      41.300  30.370   9.130  1.00  0.00           C
ATOM   1179  HA  ASN    93      40.610  31.190   9.230  1.00  0.00           H
ATOM   1180  CB  ASN    93      42.080  30.950   7.910  1.00  0.00           C
ATOM   1181  HB1 ASN    93      42.770  30.190   7.500  1.00  0.00           H
ATOM   1182  HB2 ASN    93      41.300  31.180   7.150  1.00  0.00           H
ATOM   1183  CG  ASN    93      42.830  32.210   8.370  1.00  0.00           C
ATOM   1184  OD1 ASN    93      42.240  33.270   8.230  1.00  0.00           O
ATOM   1185  ND2 ASN    93      44.100  32.110   8.930  1.00  0.00           N
ATOM   1186 1HD2 ASN    93      44.540  31.210   8.950  1.00  0.00           H
ATOM   1187 2HD2 ASN    93      44.510  32.990   9.160  1.00  0.00           H
ATOM   1188  C   ASN    93      40.670  29.030   8.790  1.00  0.00           C
ATOM   1189  O   ASN    93      39.940  28.830   7.850  1.00  0.00           O
ATOM   1190  N   ARG    94      40.920  27.980   9.610  1.00  0.00           N
ATOM   1191  HN  ARG    94      41.630  28.160  10.290  1.00  0.00           H
ATOM   1192  CA  ARG    94      40.190  26.740   9.560  1.00  0.00           C
ATOM   1193  HA  ARG    94      39.440  26.780   8.780  1.00  0.00           H
ATOM   1194  CB  ARG    94      41.080  25.420   9.330  1.00  0.00           C
ATOM   1195  HB1 ARG    94      41.780  25.200  10.170  1.00  0.00           H
ATOM   1196  HB2 ARG    94      40.460  24.500   9.250  1.00  0.00           H
ATOM   1197  CG  ARG    94      41.740  25.560   7.890  1.00  0.00           C
ATOM   1198  HG1 ARG    94      42.090  26.610   7.810  1.00  0.00           H
ATOM   1199  HG2 ARG    94      42.590  24.840   8.000  1.00  0.00           H
ATOM   1200  CD  ARG    94      40.850  25.290   6.650  1.00  0.00           C
ATOM   1201  HD1 ARG    94      40.310  24.330   6.770  1.00  0.00           H
ATOM   1202  HD2 ARG    94      40.040  26.030   6.590  1.00  0.00           H
ATOM   1203  NE  ARG    94      41.750  25.340   5.450  1.00  0.00           N
ATOM   1204  HE  ARG    94      42.730  25.240   5.600  1.00  0.00           H
ATOM   1205  CZ  ARG    94      41.280  25.400   4.180  1.00  0.00           C
ATOM   1206  NH1 ARG    94      40.000  25.470   3.990  1.00  0.00           N
ATOM   1207 1HH1 ARG    94      39.360  25.540   4.760  1.00  0.00           H
ATOM   1208 2HH1 ARG    94      39.640  25.210   3.080  1.00  0.00           H
ATOM   1209  NH2 ARG    94      42.110  25.470   3.180  1.00  0.00           N
ATOM   1210 1HH2 ARG    94      43.070  25.330   3.450  1.00  0.00           H
ATOM   1211 2HH2 ARG    94      41.800  25.290   2.240  1.00  0.00           H
ATOM   1212  C   ARG    94      39.430  26.500  10.820  1.00  0.00           C
ATOM   1213  O   ARG    94      38.920  25.390  11.040  1.00  0.00           O
ATOM   1214  N   PHE    95      39.220  27.590  11.580  1.00  0.00           N
ATOM   1215  HN  PHE    95      39.600  28.480  11.330  1.00  0.00           H
ATOM   1216  CA  PHE    95      38.270  27.640  12.710  1.00  0.00           C
ATOM   1217  HA  PHE    95      38.710  26.950  13.420  1.00  0.00           H
ATOM   1218  CB  PHE    95      38.290  29.020  13.530  1.00  0.00           C
ATOM   1219  HB1 PHE    95      39.300  29.360  13.870  1.00  0.00           H
ATOM   1220  HB2 PHE    95      38.020  29.840  12.850  1.00  0.00           H
ATOM   1221  CG  PHE    95      37.320  29.150  14.700  1.00  0.00           C
ATOM   1222  CD1 PHE    95      37.600  28.440  15.870  1.00  0.00           C
ATOM   1223  HD1 PHE    95      38.520  27.870  15.840  1.00  0.00           H
ATOM   1224  CE1 PHE    95      36.600  28.290  16.870  1.00  0.00           C
ATOM   1225  HE1 PHE    95      36.780  27.670  17.740  1.00  0.00           H
ATOM   1226  CZ  PHE    95      35.430  29.050  16.740  1.00  0.00           C
ATOM   1227  HZ  PHE    95      34.720  28.980  17.550  1.00  0.00           H
ATOM   1228  CD2 PHE    95      36.110  29.990  14.620  1.00  0.00           C
ATOM   1229  HD2 PHE    95      36.020  30.570  13.720  1.00  0.00           H
ATOM   1230  CE2 PHE    95      35.190  30.010  15.700  1.00  0.00           C
ATOM   1231  HE2 PHE    95      34.320  30.660  15.720  1.00  0.00           H
ATOM   1232  C   PHE    95      36.840  27.140  12.410  1.00  0.00           C
ATOM   1233  O   PHE    95      36.270  27.540  11.360  1.00  0.00           O
ATOM   1234  N   THR    96      36.160  26.340  13.310  1.00  0.00           N
ATOM   1235  HN  THR    96      36.630  26.160  14.180  1.00  0.00           H
ATOM   1236  CA  THR    96      34.770  26.070  13.230  1.00  0.00           C
ATOM   1237  HA  THR    96      34.240  26.870  12.760  1.00  0.00           H
ATOM   1238  CB  THR    96      34.320  24.750  12.480  1.00  0.00           C
ATOM   1239  HB  THR    96      34.660  24.980  11.450  1.00  0.00           H
ATOM   1240  OG1 THR    96      32.940  24.370  12.580  1.00  0.00           O
ATOM   1241  HG1 THR    96      32.510  25.100  12.120  1.00  0.00           H
ATOM   1242  CG2 THR    96      35.240  23.490  12.800  1.00  0.00           C
ATOM   1243 1HG2 THR    96      36.300  23.730  12.610  1.00  0.00           H
ATOM   1244 2HG2 THR    96      35.130  23.180  13.860  1.00  0.00           H
ATOM   1245 3HG2 THR    96      35.190  22.720  12.010  1.00  0.00           H
ATOM   1246  C   THR    96      34.080  26.080  14.500  1.00  0.00           C
ATOM   1247  O   THR    96      34.430  25.350  15.410  1.00  0.00           O
ATOM   1248  N   LYS    97      33.180  27.040  14.790  1.00  0.00           N
ATOM   1249  HN  LYS    97      32.810  27.730  14.170  1.00  0.00           H
ATOM   1250  CA  LYS    97      32.610  27.290  16.140  1.00  0.00           C
ATOM   1251  HA  LYS    97      33.400  27.300  16.880  1.00  0.00           H
ATOM   1252  CB  LYS    97      31.840  28.650  16.290  1.00  0.00           C
ATOM   1253  HB1 LYS    97      31.700  28.880  17.370  1.00  0.00           H
ATOM   1254  HB2 LYS    97      32.510  29.400  15.800  1.00  0.00           H
ATOM   1255  CG  LYS    97      30.540  28.780  15.600  1.00  0.00           C
ATOM   1256  HG1 LYS    97      30.320  29.870  15.520  1.00  0.00           H
ATOM   1257  HG2 LYS    97      30.620  28.310  14.600  1.00  0.00           H
ATOM   1258  CD  LYS    97      29.280  28.230  16.330  1.00  0.00           C
ATOM   1259  HD1 LYS    97      29.420  27.140  16.260  1.00  0.00           H
ATOM   1260  HD2 LYS    97      29.320  28.430  17.430  1.00  0.00           H
ATOM   1261  CE  LYS    97      27.940  28.660  15.660  1.00  0.00           C
ATOM   1262  HE1 LYS    97      27.110  27.980  15.930  1.00  0.00           H
ATOM   1263  HE2 LYS    97      27.720  29.740  15.840  1.00  0.00           H
ATOM   1264  NZ  LYS    97      28.150  28.560  14.200  1.00  0.00           N
ATOM   1265  HZ1 LYS    97      28.970  27.980  13.890  1.00  0.00           H
ATOM   1266  HZ2 LYS    97      27.370  28.260  13.570  1.00  0.00           H
ATOM   1267  HZ3 LYS    97      28.400  29.540  13.940  1.00  0.00           H
ATOM   1268  C   LYS    97      31.830  26.160  16.720  1.00  0.00           C
ATOM   1269  O   LYS    97      31.780  25.990  17.920  1.00  0.00           O
ATOM   1270  N   GLU    98      31.210  25.280  15.910  1.00  0.00           N
ATOM   1271  HN  GLU    98      31.180  25.430  14.920  1.00  0.00           H
ATOM   1272  CA  GLU    98      30.240  24.260  16.410  1.00  0.00           C
ATOM   1273  HA  GLU    98      29.570  24.860  17.010  1.00  0.00           H
ATOM   1274  CB  GLU    98      29.480  23.720  15.190  1.00  0.00           C
ATOM   1275  HB1 GLU    98      30.060  23.250  14.370  1.00  0.00           H
ATOM   1276  HB2 GLU    98      28.870  22.810  15.430  1.00  0.00           H
ATOM   1277  CG  GLU    98      28.450  24.750  14.600  1.00  0.00           C
ATOM   1278  HG1 GLU    98      27.550  24.160  14.320  1.00  0.00           H
ATOM   1279  HG2 GLU    98      28.130  25.420  15.420  1.00  0.00           H
ATOM   1280  CD  GLU    98      29.010  25.450  13.380  1.00  0.00           C
ATOM   1281  OE1 GLU    98      28.500  25.170  12.240  1.00  0.00           O
ATOM   1282  OE2 GLU    98      29.840  26.380  13.570  1.00  0.00           O
ATOM   1283  C   GLU    98      30.880  23.140  17.180  1.00  0.00           C
ATOM   1284  O   GLU    98      30.340  22.540  18.120  1.00  0.00           O
ATOM   1285  N   THR    99      32.150  22.880  16.800  1.00  0.00           N
ATOM   1286  HN  THR    99      32.540  23.430  16.060  1.00  0.00           H
ATOM   1287  CA  THR    99      33.040  21.910  17.470  1.00  0.00           C
ATOM   1288  HA  THR    99      32.520  21.510  18.340  1.00  0.00           H
ATOM   1289  CB  THR    99      33.610  20.770  16.610  1.00  0.00           C
ATOM   1290  HB  THR    99      34.380  20.160  17.140  1.00  0.00           H
ATOM   1291  OG1 THR    99      34.140  21.170  15.380  1.00  0.00           O
ATOM   1292  HG1 THR    99      35.050  21.400  15.580  1.00  0.00           H
ATOM   1293  CG2 THR    99      32.430  19.790  16.250  1.00  0.00           C
ATOM   1294 1HG2 THR    99      32.080  19.240  17.150  1.00  0.00           H
ATOM   1295 2HG2 THR    99      31.580  20.430  15.940  1.00  0.00           H
ATOM   1296 3HG2 THR    99      32.610  19.170  15.340  1.00  0.00           H
ATOM   1297  C   THR    99      34.200  22.550  18.220  1.00  0.00           C
ATOM   1298  O   THR    99      34.930  22.000  19.000  1.00  0.00           O
ATOM   1299  N   CYS   100      34.320  23.880  17.910  1.00  0.00           N
ATOM   1300  HN  CYS   100      33.530  24.310  17.490  1.00  0.00           H
ATOM   1301  CA  CYS   100      35.360  24.800  18.440  1.00  0.00           C
ATOM   1302  HA  CYS   100      35.130  25.700  17.890  1.00  0.00           H
ATOM   1303  CB  CYS   100      35.160  25.070  20.080  1.00  0.00           C
ATOM   1304  HB1 CYS   100      35.640  24.170  20.540  1.00  0.00           H
ATOM   1305  HB2 CYS   100      35.780  25.970  20.260  1.00  0.00           H
ATOM   1306  SG  CYS   100      33.420  25.200  20.720  1.00  0.00           S
ATOM   1307  HG1 CYS   100      33.190  26.340  20.060  1.00  0.00           H
ATOM   1308  C   CYS   100      36.780  24.420  18.100  1.00  0.00           C
ATOM   1309  O   CYS   100      37.740  24.450  18.860  1.00  0.00           O
ATOM   1310  N   ASP   101      36.920  23.980  16.850  1.00  0.00           N
ATOM   1311  HN  ASP   101      36.170  23.850  16.190  1.00  0.00           H
ATOM   1312  CA  ASP   101      38.240  23.610  16.360  1.00  0.00           C
ATOM   1313  HA  ASP   101      38.660  23.110  17.220  1.00  0.00           H
ATOM   1314  CB  ASP   101      38.430  22.610  15.160  1.00  0.00           C
ATOM   1315  HB1 ASP   101      38.190  23.020  14.160  1.00  0.00           H
ATOM   1316  HB2 ASP   101      39.500  22.380  15.010  1.00  0.00           H
ATOM   1317  CG  ASP   101      37.640  21.270  15.240  1.00  0.00           C
ATOM   1318  OD1 ASP   101      36.620  21.280  15.930  1.00  0.00           O
ATOM   1319  OD2 ASP   101      38.070  20.220  14.640  1.00  0.00           O
ATOM   1320  C   ASP   101      38.990  24.830  16.190  1.00  0.00           C
ATOM   1321  O   ASP   101      38.640  25.710  15.410  1.00  0.00           O
ATOM   1322  N   PHE   102      40.080  25.060  16.870  1.00  0.00           N
ATOM   1323  HN  PHE   102      40.400  24.460  17.600  1.00  0.00           H
ATOM   1324  CA  PHE   102      41.130  26.050  16.630  1.00  0.00           C
ATOM   1325  HA  PHE   102      41.890  25.680  17.300  1.00  0.00           H
ATOM   1326  CB  PHE   102      41.580  26.310  15.160  1.00  0.00           C
ATOM   1327  HB1 PHE   102      40.890  26.920  14.550  1.00  0.00           H
ATOM   1328  HB2 PHE   102      42.560  26.850  15.290  1.00  0.00           H
ATOM   1329  CG  PHE   102      41.960  25.010  14.610  1.00  0.00           C
ATOM   1330  CD1 PHE   102      43.080  24.390  15.080  1.00  0.00           C
ATOM   1331  HD1 PHE   102      43.790  24.800  15.780  1.00  0.00           H
ATOM   1332  CE1 PHE   102      43.470  23.120  14.610  1.00  0.00           C
ATOM   1333  HE1 PHE   102      44.370  22.700  15.020  1.00  0.00           H
ATOM   1334  CZ  PHE   102      42.680  22.420  13.710  1.00  0.00           C
ATOM   1335  HZ  PHE   102      42.940  21.450  13.300  1.00  0.00           H
ATOM   1336  CD2 PHE   102      41.340  24.470  13.540  1.00  0.00           C
ATOM   1337  HD2 PHE   102      40.490  24.970  13.090  1.00  0.00           H
ATOM   1338  CE2 PHE   102      41.620  23.170  13.110  1.00  0.00           C
ATOM   1339  HE2 PHE   102      41.020  22.550  12.460  1.00  0.00           H
ATOM   1340  C   PHE   102      40.670  27.320  17.330  1.00  0.00           C
ATOM   1341  O   PHE   102      40.810  28.420  16.790  1.00  0.00           O
ATOM   1342  N   ASP   103      40.050  27.230  18.520  1.00  0.00           N
ATOM   1343  HN  ASP   103      39.750  26.320  18.810  1.00  0.00           H
ATOM   1344  CA  ASP   103      39.520  28.250  19.310  1.00  0.00           C
ATOM   1345  HA  ASP   103      38.870  28.680  18.570  1.00  0.00           H
ATOM   1346  CB  ASP   103      38.740  27.600  20.490  1.00  0.00           C
ATOM   1347  HB1 ASP   103      38.190  26.760  20.030  1.00  0.00           H
ATOM   1348  HB2 ASP   103      39.490  27.270  21.230  1.00  0.00           H
ATOM   1349  CG  ASP   103      37.790  28.600  21.130  1.00  0.00           C
ATOM   1350  OD1 ASP   103      37.170  28.150  22.140  1.00  0.00           O
ATOM   1351  OD2 ASP   103      37.510  29.700  20.610  1.00  0.00           O
ATOM   1352  C   ASP   103      40.470  29.390  19.770  1.00  0.00           C
ATOM   1353  O   ASP   103      41.680  29.290  19.540  1.00  0.00           O
ATOM   1354  N   ILE   104      39.890  30.530  20.250  1.00  0.00           N
ATOM   1355  HN  ILE   104      38.900  30.510  20.320  1.00  0.00           H
ATOM   1356  CA  ILE   104      40.670  31.640  20.720  1.00  0.00           C
ATOM   1357  HA  ILE   104      40.000  32.240  21.320  1.00  0.00           H
ATOM   1358  CB  ILE   104      41.840  31.390  21.710  1.00  0.00           C
ATOM   1359  HB  ILE   104      42.480  30.570  21.330  1.00  0.00           H
ATOM   1360  CG2 ILE   104      42.620  32.700  21.850  1.00  0.00           C
ATOM   1361 1HG2 ILE   104      41.990  33.580  22.090  1.00  0.00           H
ATOM   1362 2HG2 ILE   104      43.400  32.490  22.610  1.00  0.00           H
ATOM   1363 3HG2 ILE   104      43.230  32.910  20.950  1.00  0.00           H
ATOM   1364  CG1 ILE   104      41.250  30.790  23.100  1.00  0.00           C
ATOM   1365 1HG1 ILE   104      40.620  29.940  22.790  1.00  0.00           H
ATOM   1366 2HG1 ILE   104      42.140  30.410  23.670  1.00  0.00           H
ATOM   1367  CD  ILE   104      40.410  31.760  23.860  1.00  0.00           C
ATOM   1368  HD1 ILE   104      39.820  31.250  24.660  1.00  0.00           H
ATOM   1369  HD2 ILE   104      41.010  32.630  24.220  1.00  0.00           H
ATOM   1370  HD3 ILE   104      39.620  32.240  23.260  1.00  0.00           H
ATOM   1371  C   ILE   104      41.020  32.600  19.550  1.00  0.00           C
ATOM   1372  O   ILE   104      41.470  32.330  18.450  1.00  0.00           O
ATOM   1373  N   ALA   105      40.760  33.920  19.720  1.00  0.00           N
ATOM   1374  HN  ALA   105      40.380  34.290  20.560  1.00  0.00           H
ATOM   1375  CA  ALA   105      41.090  34.910  18.720  1.00  0.00           C
ATOM   1376  HA  ALA   105      41.900  34.570  18.090  1.00  0.00           H
ATOM   1377  CB  ALA   105      39.760  35.230  17.990  1.00  0.00           C
ATOM   1378  HB1 ALA   105      39.110  35.730  18.750  1.00  0.00           H
ATOM   1379  HB2 ALA   105      39.970  35.950  17.180  1.00  0.00           H
ATOM   1380  HB3 ALA   105      39.250  34.350  17.550  1.00  0.00           H
ATOM   1381  C   ALA   105      41.600  36.170  19.390  1.00  0.00           C
ATOM   1382  O   ALA   105      41.300  36.450  20.540  1.00  0.00           O
ATOM   1383  N   VAL   106      42.280  36.970  18.590  1.00  0.00           N
ATOM   1384  HN  VAL   106      42.400  36.750  17.620  1.00  0.00           H
ATOM   1385  CA  VAL   106      43.090  38.050  19.080  1.00  0.00           C
ATOM   1386  HA  VAL   106      42.930  38.150  20.140  1.00  0.00           H
ATOM   1387  CB  VAL   106      44.630  37.890  18.770  1.00  0.00           C
ATOM   1388  HB  VAL   106      44.860  37.820  17.680  1.00  0.00           H
ATOM   1389  CG1 VAL   106      45.370  39.060  19.410  1.00  0.00           C
ATOM   1390 1HG1 VAL   106      46.440  38.780  19.540  1.00  0.00           H
ATOM   1391 2HG1 VAL   106      45.260  39.940  18.750  1.00  0.00           H
ATOM   1392 3HG1 VAL   106      44.920  39.310  20.400  1.00  0.00           H
ATOM   1393  CG2 VAL   106      45.090  36.520  19.320  1.00  0.00           C
ATOM   1394 1HG2 VAL   106      44.980  35.590  18.700  1.00  0.00           H
ATOM   1395 2HG2 VAL   106      46.190  36.470  19.480  1.00  0.00           H
ATOM   1396 3HG2 VAL   106      44.710  36.360  20.350  1.00  0.00           H
ATOM   1397  C   VAL   106      42.620  39.310  18.390  1.00  0.00           C
ATOM   1398  O   VAL   106      42.820  39.330  17.140  1.00  0.00           O
ATOM   1399  N   LEU   107      42.250  40.410  19.090  1.00  0.00           N
ATOM   1400  HN  LEU   107      42.340  40.430  20.090  1.00  0.00           H
ATOM   1401  CA  LEU   107      41.820  41.660  18.540  1.00  0.00           C
ATOM   1402  HA  LEU   107      41.750  41.710  17.460  1.00  0.00           H
ATOM   1403  CB  LEU   107      40.450  42.190  19.130  1.00  0.00           C
ATOM   1404  HB1 LEU   107      40.620  42.540  20.170  1.00  0.00           H
ATOM   1405  HB2 LEU   107      40.180  43.150  18.640  1.00  0.00           H
ATOM   1406  CG  LEU   107      39.320  41.220  19.100  1.00  0.00           C
ATOM   1407  HG  LEU   107      39.560  40.350  19.760  1.00  0.00           H
ATOM   1408  CD1 LEU   107      38.060  41.980  19.630  1.00  0.00           C
ATOM   1409 1HD1 LEU   107      37.160  41.310  19.660  1.00  0.00           H
ATOM   1410 2HD1 LEU   107      38.320  42.400  20.620  1.00  0.00           H
ATOM   1411 3HD1 LEU   107      37.940  42.820  18.910  1.00  0.00           H
ATOM   1412  CD2 LEU   107      39.060  40.680  17.680  1.00  0.00           C
ATOM   1413 1HD2 LEU   107      38.220  39.940  17.690  1.00  0.00           H
ATOM   1414 2HD2 LEU   107      38.810  41.500  16.990  1.00  0.00           H
ATOM   1415 3HD2 LEU   107      40.030  40.350  17.250  1.00  0.00           H
ATOM   1416  C   LEU   107      42.870  42.700  18.830  1.00  0.00           C
ATOM   1417  O   LEU   107      43.340  43.010  19.900  1.00  0.00           O
ATOM   1418  N   ARG   108      43.440  43.470  17.790  1.00  0.00           N
ATOM   1419  HN  ARG   108      43.160  43.310  16.850  1.00  0.00           H
ATOM   1420  CA  ARG   108      44.290  44.660  17.940  1.00  0.00           C
ATOM   1421  HA  ARG   108      44.870  44.540  18.850  1.00  0.00           H
ATOM   1422  CB  ARG   108      45.480  44.750  16.870  1.00  0.00           C
ATOM   1423  HB1 ARG   108      46.020  43.780  16.890  1.00  0.00           H
ATOM   1424  HB2 ARG   108      44.960  44.900  15.890  1.00  0.00           H
ATOM   1425  CG  ARG   108      46.440  45.910  17.150  1.00  0.00           C
ATOM   1426  HG1 ARG   108      45.900  46.860  17.360  1.00  0.00           H
ATOM   1427  HG2 ARG   108      47.070  45.720  18.050  1.00  0.00           H
ATOM   1428  CD  ARG   108      47.350  46.260  15.890  1.00  0.00           C
ATOM   1429  HD1 ARG   108      48.170  45.530  15.750  1.00  0.00           H
ATOM   1430  HD2 ARG   108      46.730  46.330  14.970  1.00  0.00           H
ATOM   1431  NE  ARG   108      47.970  47.580  16.230  1.00  0.00           N
ATOM   1432  HE  ARG   108      47.740  48.360  15.660  1.00  0.00           H
ATOM   1433  CZ  ARG   108      48.990  47.820  17.030  1.00  0.00           C
ATOM   1434  NH1 ARG   108      49.660  46.860  17.540  1.00  0.00           N
ATOM   1435 1HH1 ARG   108      49.450  45.930  17.220  1.00  0.00           H
ATOM   1436 2HH1 ARG   108      50.470  47.040  18.100  1.00  0.00           H
ATOM   1437  NH2 ARG   108      49.430  49.010  17.220  1.00  0.00           N
ATOM   1438 1HH2 ARG   108      48.770  49.760  17.090  1.00  0.00           H
ATOM   1439 2HH2 ARG   108      50.310  49.270  17.610  1.00  0.00           H
ATOM   1440  C   ARG   108      43.370  45.860  17.900  1.00  0.00           C
ATOM   1441  O   ARG   108      42.500  45.940  17.070  1.00  0.00           O
ATOM   1442  N   LEU   109      43.720  46.920  18.690  1.00  0.00           N
ATOM   1443  HN  LEU   109      44.410  46.790  19.400  1.00  0.00           H
ATOM   1444  CA  LEU   109      42.980  48.110  18.790  1.00  0.00           C
ATOM   1445  HA  LEU   109      42.090  47.980  18.190  1.00  0.00           H
ATOM   1446  CB  LEU   109      42.770  48.530  20.270  1.00  0.00           C
ATOM   1447  HB1 LEU   109      43.750  48.530  20.800  1.00  0.00           H
ATOM   1448  HB2 LEU   109      42.340  49.540  20.360  1.00  0.00           H
ATOM   1449  CG  LEU   109      41.980  47.490  21.060  1.00  0.00           C
ATOM   1450  HG  LEU   109      42.490  46.500  21.030  1.00  0.00           H
ATOM   1451  CD1 LEU   109      41.880  47.820  22.620  1.00  0.00           C
ATOM   1452 1HD1 LEU   109      41.400  48.810  22.790  1.00  0.00           H
ATOM   1453 2HD1 LEU   109      41.320  46.960  23.050  1.00  0.00           H
ATOM   1454 3HD1 LEU   109      42.900  47.870  23.050  1.00  0.00           H
ATOM   1455  CD2 LEU   109      40.570  47.300  20.530  1.00  0.00           C
ATOM   1456 1HD2 LEU   109      40.620  46.650  19.630  1.00  0.00           H
ATOM   1457 2HD2 LEU   109      39.890  46.950  21.330  1.00  0.00           H
ATOM   1458 3HD2 LEU   109      40.170  48.260  20.130  1.00  0.00           H
ATOM   1459  C   LEU   109      43.600  49.310  18.080  1.00  0.00           C
ATOM   1460  O   LEU   109      44.810  49.380  17.830  1.00  0.00           O
ATOM   1461  N   LYS   110      42.670  50.230  17.670  1.00  0.00           N
ATOM   1462  HN  LYS   110      41.690  50.050  17.740  1.00  0.00           H
ATOM   1463  CA  LYS   110      43.150  51.450  17.040  1.00  0.00           C
ATOM   1464  HA  LYS   110      43.700  51.190  16.150  1.00  0.00           H
ATOM   1465  CB  LYS   110      41.940  52.110  16.420  1.00  0.00           C
ATOM   1466  HB1 LYS   110      41.170  52.090  17.210  1.00  0.00           H
ATOM   1467  HB2 LYS   110      42.020  53.190  16.170  1.00  0.00           H
ATOM   1468  CG  LYS   110      41.380  51.370  15.210  1.00  0.00           C
ATOM   1469  HG1 LYS   110      42.170  50.910  14.590  1.00  0.00           H
ATOM   1470  HG2 LYS   110      40.780  50.480  15.470  1.00  0.00           H
ATOM   1471  CD  LYS   110      40.480  52.230  14.340  1.00  0.00           C
ATOM   1472  HD1 LYS   110      39.600  52.640  14.900  1.00  0.00           H
ATOM   1473  HD2 LYS   110      41.150  53.020  13.940  1.00  0.00           H
ATOM   1474  CE  LYS   110      39.760  51.510  13.180  1.00  0.00           C
ATOM   1475  HE1 LYS   110      40.550  51.070  12.520  1.00  0.00           H
ATOM   1476  HE2 LYS   110      39.160  50.750  13.710  1.00  0.00           H
ATOM   1477  NZ  LYS   110      38.800  52.430  12.440  1.00  0.00           N
ATOM   1478  HZ1 LYS   110      38.190  53.030  13.050  1.00  0.00           H
ATOM   1479  HZ2 LYS   110      39.350  53.140  11.890  1.00  0.00           H
ATOM   1480  HZ3 LYS   110      38.240  51.920  11.740  1.00  0.00           H
ATOM   1481  C   LYS   110      43.820  52.460  18.010  1.00  0.00           C
ATOM   1482  O   LYS   110      44.580  53.280  17.590  1.00  0.00           O
ATOM   1483  N   THR   111      43.490  52.430  19.300  1.00  0.00           N
ATOM   1484  HN  THR   111      42.780  51.790  19.580  1.00  0.00           H
ATOM   1485  CA  THR   111      43.970  53.410  20.270  1.00  0.00           C
ATOM   1486  HA  THR   111      44.870  53.890  19.910  1.00  0.00           H
ATOM   1487  CB  THR   111      43.080  54.650  20.690  1.00  0.00           C
ATOM   1488  HB  THR   111      43.690  55.230  21.420  1.00  0.00           H
ATOM   1489  OG1 THR   111      41.860  54.240  21.190  1.00  0.00           O
ATOM   1490  HG1 THR   111      41.480  54.930  21.740  1.00  0.00           H
ATOM   1491  CG2 THR   111      42.770  55.410  19.400  1.00  0.00           C
ATOM   1492 1HG2 THR   111      42.430  56.410  19.750  1.00  0.00           H
ATOM   1493 2HG2 THR   111      43.670  55.480  18.750  1.00  0.00           H
ATOM   1494 3HG2 THR   111      41.990  54.920  18.780  1.00  0.00           H
ATOM   1495  C   THR   111      44.360  52.600  21.460  1.00  0.00           C
ATOM   1496  O   THR   111      43.720  51.550  21.680  1.00  0.00           O
ATOM   1497  N   PRO   112      45.380  52.930  22.300  1.00  0.00           N
ATOM   1498  CD  PRO   112      46.400  53.870  21.930  1.00  0.00           C
ATOM   1499  HD1 PRO   112      46.010  54.860  21.610  1.00  0.00           H
ATOM   1500  HD2 PRO   112      47.040  53.440  21.120  1.00  0.00           H
ATOM   1501  CA  PRO   112      45.760  51.980  23.370  1.00  0.00           C
ATOM   1502  HA  PRO   112      45.550  50.940  23.190  1.00  0.00           H
ATOM   1503  CB  PRO   112      47.290  52.400  23.480  1.00  0.00           C
ATOM   1504  HB1 PRO   112      47.670  52.140  24.480  1.00  0.00           H
ATOM   1505  HB2 PRO   112      47.650  51.720  22.680  1.00  0.00           H
ATOM   1506  CG  PRO   112      47.240  53.880  23.140  1.00  0.00           C
ATOM   1507  HG1 PRO   112      46.830  54.580  23.900  1.00  0.00           H
ATOM   1508  HG2 PRO   112      48.250  54.240  22.890  1.00  0.00           H
ATOM   1509  C   PRO   112      45.000  52.260  24.660  1.00  0.00           C
ATOM   1510  O   PRO   112      44.620  53.390  24.940  1.00  0.00           O
ATOM   1511  N   ILE   113      44.650  51.240  25.410  1.00  0.00           N
ATOM   1512  HN  ILE   113      44.920  50.300  25.160  1.00  0.00           H
ATOM   1513  CA  ILE   113      44.080  51.350  26.710  1.00  0.00           C
ATOM   1514  HA  ILE   113      43.060  51.690  26.630  1.00  0.00           H
ATOM   1515  CB  ILE   113      44.000  49.950  27.300  1.00  0.00           C
ATOM   1516  HB  ILE   113      45.040  49.560  27.440  1.00  0.00           H
ATOM   1517  CG2 ILE   113      43.240  49.940  28.650  1.00  0.00           C
ATOM   1518 1HG2 ILE   113      43.910  50.510  29.330  1.00  0.00           H
ATOM   1519 2HG2 ILE   113      42.290  50.520  28.710  1.00  0.00           H
ATOM   1520 3HG2 ILE   113      43.260  48.920  29.080  1.00  0.00           H
ATOM   1521  CG1 ILE   113      43.200  49.080  26.340  1.00  0.00           C
ATOM   1522 1HG1 ILE   113      42.150  49.450  26.340  1.00  0.00           H
ATOM   1523 2HG1 ILE   113      43.430  49.230  25.260  1.00  0.00           H
ATOM   1524  CD  ILE   113      43.140  47.660  26.600  1.00  0.00           C
ATOM   1525  HD1 ILE   113      44.130  47.230  26.340  1.00  0.00           H
ATOM   1526  HD2 ILE   113      42.960  47.360  27.660  1.00  0.00           H
ATOM   1527  HD3 ILE   113      42.360  47.160  25.990  1.00  0.00           H
ATOM   1528  C   ILE   113      44.840  52.200  27.720  1.00  0.00           C
ATOM   1529  O   ILE   113      46.050  52.240  27.630  1.00  0.00           O
ATOM   1530  N   THR   114      44.140  52.980  28.620  1.00  0.00           N
ATOM   1531  HN  THR   114      43.140  52.950  28.650  1.00  0.00           H
ATOM   1532  CA  THR   114      44.720  53.730  29.730  1.00  0.00           C
ATOM   1533  HA  THR   114      45.750  53.960  29.480  1.00  0.00           H
ATOM   1534  CB  THR   114      43.940  55.000  30.040  1.00  0.00           C
ATOM   1535  HB  THR   114      42.840  54.880  30.080  1.00  0.00           H
ATOM   1536  OG1 THR   114      44.190  55.910  29.020  1.00  0.00           O
ATOM   1537  HG1 THR   114      43.680  55.560  28.280  1.00  0.00           H
ATOM   1538  CG2 THR   114      44.410  55.700  31.360  1.00  0.00           C
ATOM   1539 1HG2 THR   114      45.520  55.710  31.290  1.00  0.00           H
ATOM   1540 2HG2 THR   114      43.970  56.710  31.290  1.00  0.00           H
ATOM   1541 3HG2 THR   114      43.970  54.990  32.110  1.00  0.00           H
ATOM   1542  C   THR   114      44.490  52.820  30.940  1.00  0.00           C
ATOM   1543  O   THR   114      43.400  52.530  31.380  1.00  0.00           O
ATOM   1544  N   PHE   115      45.590  52.270  31.540  1.00  0.00           N
ATOM   1545  HN  PHE   115      46.490  52.470  31.160  1.00  0.00           H
ATOM   1546  CA  PHE   115      45.540  51.210  32.590  1.00  0.00           C
ATOM   1547  HA  PHE   115      44.600  50.700  32.450  1.00  0.00           H
ATOM   1548  CB  PHE   115      46.810  50.290  32.660  1.00  0.00           C
ATOM   1549  HB1 PHE   115      47.690  50.790  33.110  1.00  0.00           H
ATOM   1550  HB2 PHE   115      46.650  49.480  33.410  1.00  0.00           H
ATOM   1551  CG  PHE   115      47.060  49.690  31.290  1.00  0.00           C
ATOM   1552  CD1 PHE   115      48.360  49.730  30.780  1.00  0.00           C
ATOM   1553  HD1 PHE   115      49.020  50.510  31.130  1.00  0.00           H
ATOM   1554  CE1 PHE   115      48.670  48.900  29.740  1.00  0.00           C
ATOM   1555  HE1 PHE   115      49.670  48.950  29.320  1.00  0.00           H
ATOM   1556  CZ  PHE   115      47.740  48.010  29.260  1.00  0.00           C
ATOM   1557  HZ  PHE   115      48.080  47.460  28.400  1.00  0.00           H
ATOM   1558  CD2 PHE   115      46.010  48.960  30.670  1.00  0.00           C
ATOM   1559  HD2 PHE   115      45.100  48.760  31.220  1.00  0.00           H
ATOM   1560  CE2 PHE   115      46.350  48.060  29.620  1.00  0.00           C
ATOM   1561  HE2 PHE   115      45.600  47.430  29.170  1.00  0.00           H
ATOM   1562  C   PHE   115      45.380  51.880  33.960  1.00  0.00           C
ATOM   1563  O   PHE   115      45.750  52.980  34.200  1.00  0.00           O
ATOM   1564  N   ARG   116      44.640  51.150  34.880  1.00  0.00           N
ATOM   1565  HN  ARG   116      44.230  50.290  34.600  1.00  0.00           H
ATOM   1566  CA  ARG   116      44.470  51.420  36.270  1.00  0.00           C
ATOM   1567  HA  ARG   116      45.420  51.160  36.720  1.00  0.00           H
ATOM   1568  CB  ARG   116      44.090  52.880  36.690  1.00  0.00           C
ATOM   1569  HB1 ARG   116      44.210  52.910  37.800  1.00  0.00           H
ATOM   1570  HB2 ARG   116      44.850  53.630  36.380  1.00  0.00           H
ATOM   1571  CG  ARG   116      42.710  53.340  36.260  1.00  0.00           C
ATOM   1572  HG1 ARG   116      41.950  52.630  36.650  1.00  0.00           H
ATOM   1573  HG2 ARG   116      42.500  54.350  36.680  1.00  0.00           H
ATOM   1574  CD  ARG   116      42.510  53.400  34.760  1.00  0.00           C
ATOM   1575  HD1 ARG   116      43.120  54.150  34.210  1.00  0.00           H
ATOM   1576  HD2 ARG   116      42.530  52.400  34.290  1.00  0.00           H
ATOM   1577  NE  ARG   116      41.090  53.880  34.650  1.00  0.00           N
ATOM   1578  HE  ARG   116      40.560  54.030  35.480  1.00  0.00           H
ATOM   1579  CZ  ARG   116      40.430  53.780  33.520  1.00  0.00           C
ATOM   1580  NH1 ARG   116      41.100  53.680  32.380  1.00  0.00           N
ATOM   1581 1HH1 ARG   116      42.080  53.520  32.330  1.00  0.00           H
ATOM   1582 2HH1 ARG   116      40.490  53.510  31.620  1.00  0.00           H
ATOM   1583  NH2 ARG   116      39.160  54.030  33.570  1.00  0.00           N
ATOM   1584 1HH2 ARG   116      38.820  54.360  34.440  1.00  0.00           H
ATOM   1585 2HH2 ARG   116      38.570  53.850  32.780  1.00  0.00           H
ATOM   1586  C   ARG   116      43.360  50.570  36.840  1.00  0.00           C
ATOM   1587  O   ARG   116      42.450  50.210  36.070  1.00  0.00           O
ATOM   1588  N   MET   117      43.350  50.280  38.150  1.00  0.00           N
ATOM   1589  HN  MET   117      44.120  50.630  38.690  1.00  0.00           H
ATOM   1590  CA  MET   117      42.290  49.660  38.810  1.00  0.00           C
ATOM   1591  HA  MET   117      42.750  49.320  39.720  1.00  0.00           H
ATOM   1592  CB  MET   117      41.140  50.660  39.290  1.00  0.00           C
ATOM   1593  HB1 MET   117      40.910  51.260  38.390  1.00  0.00           H
ATOM   1594  HB2 MET   117      40.330  50.070  39.760  1.00  0.00           H
ATOM   1595  CG  MET   117      41.510  51.650  40.450  1.00  0.00           C
ATOM   1596  HG1 MET   117      42.450  52.170  40.190  1.00  0.00           H
ATOM   1597  HG2 MET   117      40.800  52.510  40.520  1.00  0.00           H
ATOM   1598  SD  MET   117      41.730  50.680  41.950  1.00  0.00           S
ATOM   1599  CE  MET   117      42.220  52.210  42.830  1.00  0.00           C
ATOM   1600  HE1 MET   117      42.240  51.970  43.920  1.00  0.00           H
ATOM   1601  HE2 MET   117      43.240  52.510  42.540  1.00  0.00           H
ATOM   1602  HE3 MET   117      41.540  53.090  42.720  1.00  0.00           H
ATOM   1603  C   MET   117      41.790  48.340  38.160  1.00  0.00           C
ATOM   1604  O   MET   117      42.530  47.390  37.950  1.00  0.00           O
ATOM   1605  N   ASN   118      40.510  48.240  37.770  1.00  0.00           N
ATOM   1606  HN  ASN   118      39.840  48.940  37.990  1.00  0.00           H
ATOM   1607  CA  ASN   118      39.940  47.170  37.050  1.00  0.00           C
ATOM   1608  HA  ASN   118      40.210  46.300  37.620  1.00  0.00           H
ATOM   1609  CB  ASN   118      38.340  47.290  37.020  1.00  0.00           C
ATOM   1610  HB1 ASN   118      38.020  48.260  36.620  1.00  0.00           H
ATOM   1611  HB2 ASN   118      37.900  46.570  36.310  1.00  0.00           H
ATOM   1612  CG  ASN   118      37.760  46.950  38.390  1.00  0.00           C
ATOM   1613  OD1 ASN   118      38.380  46.450  39.370  1.00  0.00           O
ATOM   1614  ND2 ASN   118      36.540  47.460  38.630  1.00  0.00           N
ATOM   1615 1HD2 ASN   118      36.070  47.900  37.860  1.00  0.00           H
ATOM   1616 2HD2 ASN   118      36.070  47.350  39.510  1.00  0.00           H
ATOM   1617  C   ASN   118      40.400  47.000  35.650  1.00  0.00           C
ATOM   1618  O   ASN   118      40.270  45.890  35.120  1.00  0.00           O
ATOM   1619  N   VAL   119      41.000  48.070  35.070  1.00  0.00           N
ATOM   1620  HN  VAL   119      41.380  48.800  35.650  1.00  0.00           H
ATOM   1621  CA  VAL   119      41.470  48.120  33.720  1.00  0.00           C
ATOM   1622  HA  VAL   119      40.920  47.380  33.190  1.00  0.00           H
ATOM   1623  CB  VAL   119      41.230  49.480  33.030  1.00  0.00           C
ATOM   1624  HB  VAL   119      41.740  50.340  33.520  1.00  0.00           H
ATOM   1625  CG1 VAL   119      41.670  49.340  31.580  1.00  0.00           C
ATOM   1626 1HG1 VAL   119      42.770  49.310  31.560  1.00  0.00           H
ATOM   1627 2HG1 VAL   119      41.330  48.380  31.130  1.00  0.00           H
ATOM   1628 3HG1 VAL   119      41.370  50.230  30.980  1.00  0.00           H
ATOM   1629  CG2 VAL   119      39.780  49.660  33.010  1.00  0.00           C
ATOM   1630 1HG2 VAL   119      39.240  49.960  33.930  1.00  0.00           H
ATOM   1631 2HG2 VAL   119      39.490  50.440  32.270  1.00  0.00           H
ATOM   1632 3HG2 VAL   119      39.250  48.750  32.670  1.00  0.00           H
ATOM   1633  C   VAL   119      42.980  47.720  33.720  1.00  0.00           C
ATOM   1634  O   VAL   119      43.890  48.530  33.970  1.00  0.00           O
ATOM   1635  N   ALA   120      43.220  46.440  33.530  1.00  0.00           N
ATOM   1636  HN  ALA   120      42.510  45.740  33.570  1.00  0.00           H
ATOM   1637  CA  ALA   120      44.570  45.960  33.850  1.00  0.00           C
ATOM   1638  HA  ALA   120      45.320  46.710  33.670  1.00  0.00           H
ATOM   1639  CB  ALA   120      44.790  45.460  35.330  1.00  0.00           C
ATOM   1640  HB1 ALA   120      44.180  44.540  35.480  1.00  0.00           H
ATOM   1641  HB2 ALA   120      45.850  45.250  35.600  1.00  0.00           H
ATOM   1642  HB3 ALA   120      44.440  46.200  36.080  1.00  0.00           H
ATOM   1643  C   ALA   120      44.770  44.790  32.920  1.00  0.00           C
ATOM   1644  O   ALA   120      43.880  43.980  32.650  1.00  0.00           O
ATOM   1645  N   PRO   121      45.930  44.610  32.370  1.00  0.00           N
ATOM   1646  CD  PRO   121      47.010  45.580  32.260  1.00  0.00           C
ATOM   1647  HD1 PRO   121      47.700  45.540  33.120  1.00  0.00           H
ATOM   1648  HD2 PRO   121      46.740  46.640  32.060  1.00  0.00           H
ATOM   1649  CA  PRO   121      46.280  43.350  31.680  1.00  0.00           C
ATOM   1650  HA  PRO   121      45.670  43.260  30.790  1.00  0.00           H
ATOM   1651  CB  PRO   121      47.720  43.520  31.210  1.00  0.00           C
ATOM   1652  HB1 PRO   121      48.370  43.230  32.050  1.00  0.00           H
ATOM   1653  HB2 PRO   121      47.860  42.890  30.300  1.00  0.00           H
ATOM   1654  CG  PRO   121      47.780  45.040  31.020  1.00  0.00           C
ATOM   1655  HG1 PRO   121      48.850  45.310  31.140  1.00  0.00           H
ATOM   1656  HG2 PRO   121      47.330  45.350  30.050  1.00  0.00           H
ATOM   1657  C   PRO   121      46.100  42.100  32.390  1.00  0.00           C
ATOM   1658  O   PRO   121      46.480  41.980  33.560  1.00  0.00           O
ATOM   1659  N   ALA   122      45.490  41.040  31.810  1.00  0.00           N
ATOM   1660  HN  ALA   122      45.340  41.110  30.830  1.00  0.00           H
ATOM   1661  CA  ALA   122      45.460  39.680  32.320  1.00  0.00           C
ATOM   1662  HA  ALA   122      45.170  39.690  33.350  1.00  0.00           H
ATOM   1663  CB  ALA   122      44.620  38.690  31.500  1.00  0.00           C
ATOM   1664  HB1 ALA   122      44.340  37.710  31.940  1.00  0.00           H
ATOM   1665  HB2 ALA   122      43.600  39.080  31.330  1.00  0.00           H
ATOM   1666  HB3 ALA   122      45.050  38.510  30.490  1.00  0.00           H
ATOM   1667  C   ALA   122      46.800  39.080  32.360  1.00  0.00           C
ATOM   1668  O   ALA   122      47.550  39.280  31.420  1.00  0.00           O
ATOM   1669  N   CYS   123      47.160  38.320  33.410  1.00  0.00           N
ATOM   1670  HN  CYS   123      46.610  38.200  34.220  1.00  0.00           H
ATOM   1671  CA  CYS   123      48.420  37.600  33.390  1.00  0.00           C
ATOM   1672  HA  CYS   123      49.040  38.090  32.650  1.00  0.00           H
ATOM   1673  CB  CYS   123      49.100  37.630  34.780  1.00  0.00           C
ATOM   1674  HB1 CYS   123      49.110  38.720  35.020  1.00  0.00           H
ATOM   1675  HB2 CYS   123      48.470  37.020  35.470  1.00  0.00           H
ATOM   1676  SG  CYS   123      50.770  36.920  34.800  1.00  0.00           S
ATOM   1677  HG1 CYS   123      51.260  37.960  34.140  1.00  0.00           H
ATOM   1678  C   CYS   123      48.130  36.160  32.900  1.00  0.00           C
ATOM   1679  O   CYS   123      47.320  35.490  33.490  1.00  0.00           O
ATOM   1680  N   LEU   124      48.760  35.770  31.800  1.00  0.00           N
ATOM   1681  HN  LEU   124      49.480  36.410  31.520  1.00  0.00           H
ATOM   1682  CA  LEU   124      48.650  34.410  31.200  1.00  0.00           C
ATOM   1683  HA  LEU   124      47.640  34.070  31.370  1.00  0.00           H
ATOM   1684  CB  LEU   124      49.030  34.400  29.650  1.00  0.00           C
ATOM   1685  HB1 LEU   124      50.010  34.930  29.600  1.00  0.00           H
ATOM   1686  HB2 LEU   124      49.310  33.400  29.270  1.00  0.00           H
ATOM   1687  CG  LEU   124      47.910  35.060  28.810  1.00  0.00           C
ATOM   1688  HG  LEU   124      47.690  36.010  29.350  1.00  0.00           H
ATOM   1689  CD1 LEU   124      48.510  35.430  27.460  1.00  0.00           C
ATOM   1690 1HD1 LEU   124      48.840  34.590  26.830  1.00  0.00           H
ATOM   1691 2HD1 LEU   124      47.880  36.020  26.760  1.00  0.00           H
ATOM   1692 3HD1 LEU   124      49.410  36.030  27.700  1.00  0.00           H
ATOM   1693  CD2 LEU   124      46.720  34.140  28.640  1.00  0.00           C
ATOM   1694 1HD2 LEU   124      45.880  34.740  28.200  1.00  0.00           H
ATOM   1695 2HD2 LEU   124      46.960  33.330  27.910  1.00  0.00           H
ATOM   1696 3HD2 LEU   124      46.470  33.640  29.600  1.00  0.00           H
ATOM   1697  C   LEU   124      49.650  33.420  31.840  1.00  0.00           C
ATOM   1698  O   LEU   124      50.830  33.730  31.910  1.00  0.00           O
ATOM   1699  N   PRO   125      49.240  32.290  32.310  1.00  0.00           N
ATOM   1700  CD  PRO   125      47.810  31.890  32.630  1.00  0.00           C
ATOM   1701  HD1 PRO   125      47.180  31.900  31.720  1.00  0.00           H
ATOM   1702  HD2 PRO   125      47.440  32.640  33.360  1.00  0.00           H
ATOM   1703  CA  PRO   125      50.200  31.280  32.780  1.00  0.00           C
ATOM   1704  HA  PRO   125      51.030  31.770  33.290  1.00  0.00           H
ATOM   1705  CB  PRO   125      49.290  30.410  33.650  1.00  0.00           C
ATOM   1706  HB1 PRO   125      49.700  29.380  33.820  1.00  0.00           H
ATOM   1707  HB2 PRO   125      49.250  30.800  34.700  1.00  0.00           H
ATOM   1708  CG  PRO   125      47.890  30.540  33.160  1.00  0.00           C
ATOM   1709  HG1 PRO   125      47.790  29.790  32.350  1.00  0.00           H
ATOM   1710  HG2 PRO   125      47.100  30.410  33.920  1.00  0.00           H
ATOM   1711  C   PRO   125      50.800  30.450  31.650  1.00  0.00           C
ATOM   1712  O   PRO   125      50.140  30.280  30.620  1.00  0.00           O
ATOM   1713  N   GLU   126      51.950  29.880  31.930  1.00  0.00           N
ATOM   1714  HN  GLU   126      52.490  30.020  32.750  1.00  0.00           H
ATOM   1715  CA  GLU   126      52.340  28.740  31.160  1.00  0.00           C
ATOM   1716  HA  GLU   126      52.180  28.830  30.100  1.00  0.00           H
ATOM   1717  CB  GLU   126      53.910  28.580  31.250  1.00  0.00           C
ATOM   1718  HB1 GLU   126      54.260  28.970  32.230  1.00  0.00           H
ATOM   1719  HB2 GLU   126      54.220  27.520  31.330  1.00  0.00           H
ATOM   1720  CG  GLU   126      54.650  29.200  30.100  1.00  0.00           C
ATOM   1721  HG1 GLU   126      54.240  30.190  29.820  1.00  0.00           H
ATOM   1722  HG2 GLU   126      55.730  29.330  30.330  1.00  0.00           H
ATOM   1723  CD  GLU   126      54.670  28.280  28.880  1.00  0.00           C
ATOM   1724  OE1 GLU   126      53.890  27.270  28.910  1.00  0.00           O
ATOM   1725  OE2 GLU   126      55.400  28.610  27.860  1.00  0.00           O
ATOM   1726  C   GLU   126      51.610  27.490  31.440  1.00  0.00           C
ATOM   1727  O   GLU   126      50.870  27.410  32.430  1.00  0.00           O
ATOM   1728  N   ARG   127      51.680  26.510  30.550  1.00  0.00           N
ATOM   1729  HN  ARG   127      52.390  26.610  29.860  1.00  0.00           H
ATOM   1730  CA  ARG   127      51.040  25.250  30.570  1.00  0.00           C
ATOM   1731  HA  ARG   127      49.980  25.450  30.620  1.00  0.00           H
ATOM   1732  CB  ARG   127      51.510  24.680  29.210  1.00  0.00           C
ATOM   1733  HB1 ARG   127      52.620  24.620  29.180  1.00  0.00           H
ATOM   1734  HB2 ARG   127      51.150  23.650  29.000  1.00  0.00           H
ATOM   1735  CG  ARG   127      50.930  25.520  27.990  1.00  0.00           C
ATOM   1736  HG1 ARG   127      49.870  25.230  27.980  1.00  0.00           H
ATOM   1737  HG2 ARG   127      51.040  26.620  28.120  1.00  0.00           H
ATOM   1738  CD  ARG   127      51.600  25.320  26.660  1.00  0.00           C
ATOM   1739  HD1 ARG   127      51.670  24.220  26.570  1.00  0.00           H
ATOM   1740  HD2 ARG   127      51.050  25.690  25.770  1.00  0.00           H
ATOM   1741  NE  ARG   127      52.980  25.820  26.770  1.00  0.00           N
ATOM   1742  HE  ARG   127      53.210  26.270  27.620  1.00  0.00           H
ATOM   1743  CZ  ARG   127      53.820  25.830  25.750  1.00  0.00           C
ATOM   1744  NH1 ARG   127      53.510  25.170  24.610  1.00  0.00           N
ATOM   1745 1HH1 ARG   127      52.700  24.600  24.560  1.00  0.00           H
ATOM   1746 2HH1 ARG   127      54.170  25.280  23.870  1.00  0.00           H
ATOM   1747  NH2 ARG   127      54.860  26.540  25.830  1.00  0.00           N
ATOM   1748 1HH2 ARG   127      54.920  27.190  26.590  1.00  0.00           H
ATOM   1749 2HH2 ARG   127      55.500  26.680  25.060  1.00  0.00           H
ATOM   1750  C   ARG   127      51.200  24.320  31.680  1.00  0.00           C
ATOM   1751  O   ARG   127      50.190  23.880  32.340  1.00  0.00           O
ATOM   1752  N   ASP   128      52.470  24.110  32.160  1.00  0.00           N
ATOM   1753  HN  ASP   128      53.240  24.650  31.810  1.00  0.00           H
ATOM   1754  CA  ASP   128      52.750  23.270  33.270  1.00  0.00           C
ATOM   1755  HA  ASP   128      52.360  22.270  33.110  1.00  0.00           H
ATOM   1756  CB  ASP   128      54.270  23.220  33.370  1.00  0.00           C
ATOM   1757  HB1 ASP   128      54.720  24.230  33.320  1.00  0.00           H
ATOM   1758  HB2 ASP   128      54.520  22.800  34.370  1.00  0.00           H
ATOM   1759  CG  ASP   128      54.860  22.370  32.280  1.00  0.00           C
ATOM   1760  OD1 ASP   128      54.120  21.690  31.550  1.00  0.00           O
ATOM   1761  OD2 ASP   128      56.120  22.230  32.180  1.00  0.00           O
ATOM   1762  C   ASP   128      52.150  23.800  34.560  1.00  0.00           C
ATOM   1763  O   ASP   128      51.450  23.120  35.330  1.00  0.00           O
ATOM   1764  N   TRP   129      52.270  25.110  34.790  1.00  0.00           N
ATOM   1765  HN  TRP   129      52.740  25.610  34.060  1.00  0.00           H
ATOM   1766  CA  TRP   129      51.800  25.830  35.940  1.00  0.00           C
ATOM   1767  HA  TRP   129      52.200  25.360  36.830  1.00  0.00           H
ATOM   1768  CB  TRP   129      52.320  27.250  35.750  1.00  0.00           C
ATOM   1769  HB1 TRP   129      53.430  27.210  35.800  1.00  0.00           H
ATOM   1770  HB2 TRP   129      51.950  27.620  34.770  1.00  0.00           H
ATOM   1771  CG  TRP   129      51.960  28.220  36.800  1.00  0.00           C
ATOM   1772  CD1 TRP   129      51.160  29.420  36.720  1.00  0.00           C
ATOM   1773  HD1 TRP   129      50.650  29.540  35.790  1.00  0.00           H
ATOM   1774  NE1 TRP   129      51.290  30.080  37.850  1.00  0.00           N
ATOM   1775  HE1 TRP   129      50.720  30.800  38.180  1.00  0.00           H
ATOM   1776  CE2 TRP   129      51.990  29.280  38.770  1.00  0.00           C
ATOM   1777  CD2 TRP   129      52.360  28.100  38.160  1.00  0.00           C
ATOM   1778  CE3 TRP   129      53.140  27.180  38.850  1.00  0.00           C
ATOM   1779  HE3 TRP   129      53.570  26.280  38.420  1.00  0.00           H
ATOM   1780  CZ3 TRP   129      53.540  27.510  40.180  1.00  0.00           C
ATOM   1781  HZ3 TRP   129      54.260  26.900  40.700  1.00  0.00           H
ATOM   1782  CZ2 TRP   129      52.230  29.560  40.110  1.00  0.00           C
ATOM   1783  HZ2 TRP   129      51.810  30.500  40.460  1.00  0.00           H
ATOM   1784  CH2 TRP   129      53.050  28.670  40.780  1.00  0.00           C
ATOM   1785  HH2 TRP   129      53.210  28.860  41.830  1.00  0.00           H
ATOM   1786  C   TRP   129      50.310  25.710  36.160  1.00  0.00           C
ATOM   1787  O   TRP   129      49.860  25.590  37.280  1.00  0.00           O
ATOM   1788  N   ALA   130      49.650  25.880  35.000  1.00  0.00           N
ATOM   1789  HN  ALA   130      50.150  26.200  34.210  1.00  0.00           H
ATOM   1790  CA  ALA   130      48.290  25.800  34.800  1.00  0.00           C
ATOM   1791  HA  ALA   130      47.840  26.560  35.420  1.00  0.00           H
ATOM   1792  CB  ALA   130      47.910  26.210  33.420  1.00  0.00           C
ATOM   1793  HB1 ALA   130      48.280  27.250  33.350  1.00  0.00           H
ATOM   1794  HB2 ALA   130      48.520  25.560  32.740  1.00  0.00           H
ATOM   1795  HB3 ALA   130      46.830  26.130  33.170  1.00  0.00           H
ATOM   1796  C   ALA   130      47.690  24.450  35.130  1.00  0.00           C
ATOM   1797  O   ALA   130      46.690  24.280  35.840  1.00  0.00           O
ATOM   1798  N   GLU   131      48.190  23.380  34.480  1.00  0.00           N
ATOM   1799  HN  GLU   131      48.860  23.570  33.770  1.00  0.00           H
ATOM   1800  CA  GLU   131      47.550  22.060  34.670  1.00  0.00           C
ATOM   1801  HA  GLU   131      46.490  22.240  34.840  1.00  0.00           H
ATOM   1802  CB  GLU   131      47.660  21.150  33.420  1.00  0.00           C
ATOM   1803  HB1 GLU   131      48.750  21.130  33.190  1.00  0.00           H
ATOM   1804  HB2 GLU   131      47.190  20.150  33.600  1.00  0.00           H
ATOM   1805  CG  GLU   131      46.930  21.800  32.180  1.00  0.00           C
ATOM   1806  HG1 GLU   131      45.960  22.200  32.560  1.00  0.00           H
ATOM   1807  HG2 GLU   131      47.490  22.700  31.850  1.00  0.00           H
ATOM   1808  CD  GLU   131      46.640  20.830  31.120  1.00  0.00           C
ATOM   1809  OE1 GLU   131      47.550  20.750  30.240  1.00  0.00           O
ATOM   1810  OE2 GLU   131      45.540  20.180  31.060  1.00  0.00           O
ATOM   1811  C   GLU   131      48.060  21.300  35.910  1.00  0.00           C
ATOM   1812  O   GLU   131      47.380  20.420  36.440  1.00  0.00           O
ATOM   1813  N   SER   132      49.210  21.690  36.530  1.00  0.00           N
ATOM   1814  HN  SER   132      49.810  22.420  36.220  1.00  0.00           H
ATOM   1815  CA  SER   132      49.690  21.040  37.770  1.00  0.00           C
ATOM   1816  HA  SER   132      49.180  20.140  38.080  1.00  0.00           H
ATOM   1817  CB  SER   132      51.200  20.830  37.620  1.00  0.00           C
ATOM   1818  HB1 SER   132      51.770  21.760  37.390  1.00  0.00           H
ATOM   1819  HB2 SER   132      51.660  20.570  38.590  1.00  0.00           H
ATOM   1820  OG  SER   132      51.660  19.870  36.660  1.00  0.00           O
ATOM   1821  HG1 SER   132      51.200  20.110  35.840  1.00  0.00           H
ATOM   1822  C   SER   132      49.620  21.850  39.060  1.00  0.00           C
ATOM   1823  O   SER   132      49.590  21.170  40.060  1.00  0.00           O
ATOM   1824  N   THR   133      49.570  23.240  39.090  1.00  0.00           N
ATOM   1825  HN  THR   133      49.680  23.790  38.260  1.00  0.00           H
ATOM   1826  CA  THR   133      49.140  23.990  40.270  1.00  0.00           C
ATOM   1827  HA  THR   133      49.030  23.320  41.120  1.00  0.00           H
ATOM   1828  CB  THR   133      50.280  25.030  40.630  1.00  0.00           C
ATOM   1829  HB  THR   133      50.710  25.310  39.640  1.00  0.00           H
ATOM   1830  OG1 THR   133      51.350  24.430  41.420  1.00  0.00           O
ATOM   1831  HG1 THR   133      51.850  23.890  40.810  1.00  0.00           H
ATOM   1832  CG2 THR   133      49.890  26.260  41.440  1.00  0.00           C
ATOM   1833 1HG2 THR   133      49.000  26.770  41.020  1.00  0.00           H
ATOM   1834 2HG2 THR   133      49.580  26.090  42.500  1.00  0.00           H
ATOM   1835 3HG2 THR   133      50.740  26.980  41.490  1.00  0.00           H
ATOM   1836  C   THR   133      47.730  24.670  40.150  1.00  0.00           C
ATOM   1837  O   THR   133      46.940  24.620  41.110  1.00  0.00           O
ATOM   1838  N   LEU   134      47.480  25.310  39.070  1.00  0.00           N
ATOM   1839  HN  LEU   134      48.080  25.330  38.270  1.00  0.00           H
ATOM   1840  CA  LEU   134      46.320  26.180  39.000  1.00  0.00           C
ATOM   1841  HA  LEU   134      46.150  26.600  39.970  1.00  0.00           H
ATOM   1842  CB  LEU   134      46.450  27.370  37.940  1.00  0.00           C
ATOM   1843  HB1 LEU   134      46.550  26.930  36.910  1.00  0.00           H
ATOM   1844  HB2 LEU   134      45.510  27.960  37.950  1.00  0.00           H
ATOM   1845  CG  LEU   134      47.590  28.440  38.200  1.00  0.00           C
ATOM   1846  HG  LEU   134      48.500  27.840  38.390  1.00  0.00           H
ATOM   1847  CD1 LEU   134      47.900  29.310  36.970  1.00  0.00           C
ATOM   1848 1HD1 LEU   134      48.510  28.740  36.240  1.00  0.00           H
ATOM   1849 2HD1 LEU   134      46.980  29.590  36.410  1.00  0.00           H
ATOM   1850 3HD1 LEU   134      48.390  30.230  37.310  1.00  0.00           H
ATOM   1851  CD2 LEU   134      47.250  29.260  39.440  1.00  0.00           C
ATOM   1852 1HD2 LEU   134      46.600  28.770  40.200  1.00  0.00           H
ATOM   1853 2HD2 LEU   134      48.130  29.630  40.010  1.00  0.00           H
ATOM   1854 3HD2 LEU   134      46.500  30.060  39.240  1.00  0.00           H
ATOM   1855  C   LEU   134      45.000  25.510  38.770  1.00  0.00           C
ATOM   1856  O   LEU   134      43.970  26.070  39.060  1.00  0.00           O
ATOM   1857  N   MET   135      45.000  24.330  38.190  1.00  0.00           N
ATOM   1858  HN  MET   135      45.840  23.910  37.840  1.00  0.00           H
ATOM   1859  CA  MET   135      43.770  23.550  37.970  1.00  0.00           C
ATOM   1860  HA  MET   135      42.970  24.260  38.070  1.00  0.00           H
ATOM   1861  CB  MET   135      43.620  22.900  36.540  1.00  0.00           C
ATOM   1862  HB1 MET   135      44.600  22.370  36.410  1.00  0.00           H
ATOM   1863  HB2 MET   135      42.720  22.260  36.430  1.00  0.00           H
ATOM   1864  CG  MET   135      43.420  23.930  35.430  1.00  0.00           C
ATOM   1865  HG1 MET   135      42.500  24.450  35.770  1.00  0.00           H
ATOM   1866  HG2 MET   135      44.310  24.590  35.350  1.00  0.00           H
ATOM   1867  SD  MET   135      42.920  23.030  33.890  1.00  0.00           S
ATOM   1868  CE  MET   135      43.150  24.450  32.830  1.00  0.00           C
ATOM   1869  HE1 MET   135      44.000  24.330  32.130  1.00  0.00           H
ATOM   1870  HE2 MET   135      42.210  24.620  32.250  1.00  0.00           H
ATOM   1871  HE3 MET   135      43.310  25.380  33.430  1.00  0.00           H
ATOM   1872  C   MET   135      43.600  22.520  39.030  1.00  0.00           C
ATOM   1873  O   MET   135      42.650  21.730  39.080  1.00  0.00           O
ATOM   1874  N   THR   136      44.550  22.440  39.980  1.00  0.00           N
ATOM   1875  HN  THR   136      45.340  23.060  40.030  1.00  0.00           H
ATOM   1876  CA  THR   136      44.390  21.660  41.180  1.00  0.00           C
ATOM   1877  HA  THR   136      43.590  20.940  41.100  1.00  0.00           H
ATOM   1878  CB  THR   136      45.690  20.960  41.540  1.00  0.00           C
ATOM   1879  HB  THR   136      45.660  20.430  42.510  1.00  0.00           H
ATOM   1880  OG1 THR   136      46.750  21.880  41.530  1.00  0.00           O
ATOM   1881  HG1 THR   136      47.510  21.440  41.930  1.00  0.00           H
ATOM   1882  CG2 THR   136      46.050  19.840  40.580  1.00  0.00           C
ATOM   1883 1HG2 THR   136      47.150  19.630  40.660  1.00  0.00           H
ATOM   1884 2HG2 THR   136      45.330  19.010  40.750  1.00  0.00           H
ATOM   1885 3HG2 THR   136      45.830  20.260  39.580  1.00  0.00           H
ATOM   1886  C   THR   136      44.130  22.560  42.410  1.00  0.00           C
ATOM   1887  O   THR   136      43.940  22.050  43.520  1.00  0.00           O
ATOM   1888  N   GLN   137      44.090  23.890  42.210  1.00  0.00           N
ATOM   1889  HN  GLN   137      44.510  24.360  41.430  1.00  0.00           H
ATOM   1890  CA  GLN   137      43.360  24.830  42.990  1.00  0.00           C
ATOM   1891  HA  GLN   137      43.320  24.750  44.070  1.00  0.00           H
ATOM   1892  CB  GLN   137      43.700  26.250  42.620  1.00  0.00           C
ATOM   1893  HB1 GLN   137      43.400  26.560  41.600  1.00  0.00           H
ATOM   1894  HB2 GLN   137      43.130  26.860  43.360  1.00  0.00           H
ATOM   1895  CG  GLN   137      45.170  26.480  42.810  1.00  0.00           C
ATOM   1896  HG1 GLN   137      45.590  26.300  41.810  1.00  0.00           H
ATOM   1897  HG2 GLN   137      45.280  27.570  42.940  1.00  0.00           H
ATOM   1898  CD  GLN   137      45.940  26.000  44.050  1.00  0.00           C
ATOM   1899  OE1 GLN   137      45.640  26.500  45.140  1.00  0.00           O
ATOM   1900  NE2 GLN   137      46.930  25.150  43.830  1.00  0.00           N
ATOM   1901 1HE2 GLN   137      47.020  24.760  42.910  1.00  0.00           H
ATOM   1902 2HE2 GLN   137      47.370  24.710  44.610  1.00  0.00           H
ATOM   1903  C   GLN   137      41.840  24.530  42.750  1.00  0.00           C
ATOM   1904  O   GLN   137      41.440  23.940  41.720  1.00  0.00           O
ATOM   1905  N   LYS   138      40.980  24.820  43.760  1.00  0.00           N
ATOM   1906  HN  LYS   138      41.310  25.150  44.650  1.00  0.00           H
ATOM   1907  CA  LYS   138      39.650  24.360  43.760  1.00  0.00           C
ATOM   1908  HA  LYS   138      39.620  23.370  43.340  1.00  0.00           H
ATOM   1909  CB  LYS   138      39.190  24.270  45.240  1.00  0.00           C
ATOM   1910  HB1 LYS   138      39.970  23.670  45.780  1.00  0.00           H
ATOM   1911  HB2 LYS   138      39.290  25.270  45.700  1.00  0.00           H
ATOM   1912  CG  LYS   138      37.730  23.860  45.540  1.00  0.00           C
ATOM   1913  HG1 LYS   138      37.570  23.910  46.640  1.00  0.00           H
ATOM   1914  HG2 LYS   138      37.050  24.670  45.180  1.00  0.00           H
ATOM   1915  CD  LYS   138      37.360  22.400  45.090  1.00  0.00           C
ATOM   1916  HD1 LYS   138      37.920  22.220  44.150  1.00  0.00           H
ATOM   1917  HD2 LYS   138      37.740  21.680  45.840  1.00  0.00           H
ATOM   1918  CE  LYS   138      35.840  22.250  45.010  1.00  0.00           C
ATOM   1919  HE1 LYS   138      35.440  23.050  44.350  1.00  0.00           H
ATOM   1920  HE2 LYS   138      35.550  21.270  44.570  1.00  0.00           H
ATOM   1921  NZ  LYS   138      35.200  22.210  46.340  1.00  0.00           N
ATOM   1922  HZ1 LYS   138      34.980  23.190  46.600  1.00  0.00           H
ATOM   1923  HZ2 LYS   138      34.250  21.800  46.210  1.00  0.00           H
ATOM   1924  HZ3 LYS   138      35.740  21.700  47.070  1.00  0.00           H
ATOM   1925  C   LYS   138      38.680  25.260  42.950  1.00  0.00           C
ATOM   1926  O   LYS   138      37.730  24.740  42.330  1.00  0.00           O
ATOM   1927  N   THR   139      38.960  26.590  42.880  1.00  0.00           N
ATOM   1928  HN  THR   139      39.890  26.810  43.120  1.00  0.00           H
ATOM   1929  CA  THR   139      38.110  27.580  42.180  1.00  0.00           C
ATOM   1930  HA  THR   139      37.410  27.040  41.550  1.00  0.00           H
ATOM   1931  CB  THR   139      37.300  28.430  43.200  1.00  0.00           C
ATOM   1932  HB  THR   139      36.530  29.020  42.670  1.00  0.00           H
ATOM   1933  OG1 THR   139      37.960  29.290  44.010  1.00  0.00           O
ATOM   1934  HG1 THR   139      38.650  28.750  44.420  1.00  0.00           H
ATOM   1935  CG2 THR   139      36.520  27.540  44.120  1.00  0.00           C
ATOM   1936 1HG2 THR   139      35.680  28.080  44.620  1.00  0.00           H
ATOM   1937 2HG2 THR   139      36.060  26.680  43.570  1.00  0.00           H
ATOM   1938 3HG2 THR   139      37.200  27.170  44.920  1.00  0.00           H
ATOM   1939  C   THR   139      38.870  28.530  41.330  1.00  0.00           C
ATOM   1940  O   THR   139      40.050  28.860  41.440  1.00  0.00           O
ATOM   1941  N   GLY   140      38.070  29.100  40.390  1.00  0.00           N
ATOM   1942  HN  GLY   140      37.160  28.720  40.320  1.00  0.00           H
ATOM   1943  CA  GLY   140      38.360  30.270  39.620  1.00  0.00           C
ATOM   1944  HA1 GLY   140      39.280  30.740  39.920  1.00  0.00           H
ATOM   1945  HA2 GLY   140      38.440  30.030  38.570  1.00  0.00           H
ATOM   1946  C   GLY   140      37.220  31.270  39.820  1.00  0.00           C
ATOM   1947  O   GLY   140      36.120  30.970  40.350  1.00  0.00           O
ATOM   1948  N   ILE   141      37.440  32.490  39.300  1.00  0.00           N
ATOM   1949  HN  ILE   141      38.370  32.770  39.080  1.00  0.00           H
ATOM   1950  CA  ILE   141      36.430  33.550  39.290  1.00  0.00           C
ATOM   1951  HA  ILE   141      35.740  33.190  40.040  1.00  0.00           H
ATOM   1952  CB  ILE   141      36.920  34.860  39.880  1.00  0.00           C
ATOM   1953  HB  ILE   141      37.850  35.090  39.340  1.00  0.00           H
ATOM   1954  CG2 ILE   141      35.930  36.070  39.760  1.00  0.00           C
ATOM   1955 1HG2 ILE   141      35.820  36.460  38.730  1.00  0.00           H
ATOM   1956 2HG2 ILE   141      34.880  35.820  40.020  1.00  0.00           H
ATOM   1957 3HG2 ILE   141      36.260  36.950  40.340  1.00  0.00           H
ATOM   1958  CG1 ILE   141      37.270  34.540  41.350  1.00  0.00           C
ATOM   1959 1HG1 ILE   141      36.280  34.190  41.730  1.00  0.00           H
ATOM   1960 2HG1 ILE   141      37.980  33.690  41.470  1.00  0.00           H
ATOM   1961  CD  ILE   141      37.780  35.650  42.210  1.00  0.00           C
ATOM   1962  HD1 ILE   141      38.060  35.210  43.190  1.00  0.00           H
ATOM   1963  HD2 ILE   141      38.700  36.080  41.750  1.00  0.00           H
ATOM   1964  HD3 ILE   141      37.020  36.440  42.380  1.00  0.00           H
ATOM   1965  C   ILE   141      35.920  33.850  37.930  1.00  0.00           C
ATOM   1966  O   ILE   141      36.700  33.990  37.020  1.00  0.00           O
ATOM   1967  N   VAL   142      34.580  33.850  37.820  1.00  0.00           N
ATOM   1968  HN  VAL   142      33.920  33.630  38.530  1.00  0.00           H
ATOM   1969  CA  VAL   142      34.000  34.140  36.500  1.00  0.00           C
ATOM   1970  HA  VAL   142      34.720  34.600  35.850  1.00  0.00           H
ATOM   1971  CB  VAL   142      33.390  32.900  35.840  1.00  0.00           C
ATOM   1972  HB  VAL   142      34.130  32.080  35.870  1.00  0.00           H
ATOM   1973  CG1 VAL   142      32.130  32.340  36.620  1.00  0.00           C
ATOM   1974 1HG1 VAL   142      31.720  31.400  36.210  1.00  0.00           H
ATOM   1975 2HG1 VAL   142      32.400  32.130  37.680  1.00  0.00           H
ATOM   1976 3HG1 VAL   142      31.250  33.010  36.620  1.00  0.00           H
ATOM   1977  CG2 VAL   142      33.130  33.180  34.350  1.00  0.00           C
ATOM   1978 1HG2 VAL   142      32.840  32.180  33.940  1.00  0.00           H
ATOM   1979 2HG2 VAL   142      32.350  33.960  34.200  1.00  0.00           H
ATOM   1980 3HG2 VAL   142      34.050  33.490  33.820  1.00  0.00           H
ATOM   1981  C   VAL   142      32.950  35.270  36.670  1.00  0.00           C
ATOM   1982  O   VAL   142      32.430  35.490  37.710  1.00  0.00           O
ATOM   1983  N   SER   143      32.870  36.110  35.660  1.00  0.00           N
ATOM   1984  HN  SER   143      33.300  35.800  34.810  1.00  0.00           H
ATOM   1985  CA  SER   143      32.120  37.370  35.630  1.00  0.00           C
ATOM   1986  HA  SER   143      31.260  37.170  36.240  1.00  0.00           H
ATOM   1987  CB  SER   143      32.990  38.670  36.090  1.00  0.00           C
ATOM   1988  HB1 SER   143      32.440  39.590  35.780  1.00  0.00           H
ATOM   1989  HB2 SER   143      33.120  38.520  37.190  1.00  0.00           H
ATOM   1990  OG  SER   143      34.310  38.790  35.460  1.00  0.00           O
ATOM   1991  HG1 SER   143      34.650  37.890  35.380  1.00  0.00           H
ATOM   1992  C   SER   143      31.500  37.690  34.310  1.00  0.00           C
ATOM   1993  O   SER   143      32.000  37.300  33.240  1.00  0.00           O
ATOM   1994  N   GLY   144      30.360  38.380  34.330  1.00  0.00           N
ATOM   1995  HN  GLY   144      30.020  38.610  35.240  1.00  0.00           H
ATOM   1996  CA  GLY   144      29.690  38.880  33.110  1.00  0.00           C
ATOM   1997  HA1 GLY   144      30.340  39.640  32.680  1.00  0.00           H
ATOM   1998  HA2 GLY   144      29.480  37.970  32.570  1.00  0.00           H
ATOM   1999  C   GLY   144      28.380  39.530  33.450  1.00  0.00           C
ATOM   2000  O   GLY   144      28.090  40.050  34.560  1.00  0.00           O
ATOM   2001  N   PHE   145      27.450  39.550  32.500  1.00  0.00           N
ATOM   2002  HN  PHE   145      27.640  39.050  31.670  1.00  0.00           H
ATOM   2003  CA  PHE   145      26.200  40.410  32.580  1.00  0.00           C
ATOM   2004  HA  PHE   145      26.090  40.990  33.490  1.00  0.00           H
ATOM   2005  CB  PHE   145      26.250  41.420  31.420  1.00  0.00           C
ATOM   2006  HB1 PHE   145      26.490  40.930  30.450  1.00  0.00           H
ATOM   2007  HB2 PHE   145      25.300  42.000  31.380  1.00  0.00           H
ATOM   2008  CG  PHE   145      27.410  42.390  31.620  1.00  0.00           C
ATOM   2009  CD1 PHE   145      27.360  43.330  32.600  1.00  0.00           C
ATOM   2010  HD1 PHE   145      26.540  43.330  33.320  1.00  0.00           H
ATOM   2011  CE1 PHE   145      28.440  44.210  32.860  1.00  0.00           C
ATOM   2012  HE1 PHE   145      28.340  44.950  33.630  1.00  0.00           H
ATOM   2013  CZ  PHE   145      29.510  44.180  32.030  1.00  0.00           C
ATOM   2014  HZ  PHE   145      30.290  44.930  32.080  1.00  0.00           H
ATOM   2015  CD2 PHE   145      28.540  42.310  30.780  1.00  0.00           C
ATOM   2016  HD2 PHE   145      28.600  41.580  29.990  1.00  0.00           H
ATOM   2017  CE2 PHE   145      29.650  43.190  31.000  1.00  0.00           C
ATOM   2018  HE2 PHE   145      30.600  43.250  30.510  1.00  0.00           H
ATOM   2019  C   PHE   145      24.900  39.520  32.410  1.00  0.00           C
ATOM   2020  O   PHE   145      23.840  40.010  32.110  1.00  0.00           O
ATOM   2021  N   GLY   146      25.110  38.200  32.590  1.00  0.00           N
ATOM   2022  HN  GLY   146      26.030  37.870  32.790  1.00  0.00           H
ATOM   2023  CA  GLY   146      24.210  37.110  32.620  1.00  0.00           C
ATOM   2024  HA1 GLY   146      23.980  36.870  31.590  1.00  0.00           H
ATOM   2025  HA2 GLY   146      24.700  36.340  33.170  1.00  0.00           H
ATOM   2026  C   GLY   146      22.900  37.430  33.240  1.00  0.00           C
ATOM   2027  O   GLY   146      22.800  38.130  34.210  1.00  0.00           O
ATOM   2028  N   ARG   147      21.810  36.860  32.700  1.00  0.00           N
ATOM   2029  HN  ARG   147      21.960  36.180  31.980  1.00  0.00           H
ATOM   2030  CA  ARG   147      20.580  36.950  33.350  1.00  0.00           C
ATOM   2031  HA  ARG   147      20.360  37.980  33.600  1.00  0.00           H
ATOM   2032  CB  ARG   147      19.420  36.480  32.390  1.00  0.00           C
ATOM   2033  HB1 ARG   147      18.420  36.570  32.870  1.00  0.00           H
ATOM   2034  HB2 ARG   147      19.350  37.100  31.470  1.00  0.00           H
ATOM   2035  CG  ARG   147      19.540  35.010  31.960  1.00  0.00           C
ATOM   2036  HG1 ARG   147      20.510  34.760  31.470  1.00  0.00           H
ATOM   2037  HG2 ARG   147      19.440  34.360  32.850  1.00  0.00           H
ATOM   2038  CD  ARG   147      18.500  34.530  31.040  1.00  0.00           C
ATOM   2039  HD1 ARG   147      18.700  33.450  30.930  1.00  0.00           H
ATOM   2040  HD2 ARG   147      17.550  34.830  31.560  1.00  0.00           H
ATOM   2041  NE  ARG   147      18.670  35.170  29.740  1.00  0.00           N
ATOM   2042  HE  ARG   147      19.340  35.890  29.540  1.00  0.00           H
ATOM   2043  CZ  ARG   147      18.410  34.540  28.600  1.00  0.00           C
ATOM   2044  NH1 ARG   147      17.760  33.420  28.500  1.00  0.00           N
ATOM   2045 1HH1 ARG   147      17.030  33.090  29.100  1.00  0.00           H
ATOM   2046 2HH1 ARG   147      17.760  32.910  27.630  1.00  0.00           H
ATOM   2047  NH2 ARG   147      18.740  35.190  27.500  1.00  0.00           N
ATOM   2048 1HH2 ARG   147      19.060  36.140  27.430  1.00  0.00           H
ATOM   2049 2HH2 ARG   147      18.440  34.820  26.620  1.00  0.00           H
ATOM   2050  C   ARG   147      20.440  36.050  34.580  1.00  0.00           C
ATOM   2051  O   ARG   147      21.100  35.040  34.770  1.00  0.00           O
ATOM   2052  N   THR   148      19.590  36.450  35.580  1.00  0.00           N
ATOM   2053  HN  THR   148      19.040  37.270  35.470  1.00  0.00           H
ATOM   2054  CA  THR   148      19.560  35.760  36.810  1.00  0.00           C
ATOM   2055  HA  THR   148      20.540  35.450  37.120  1.00  0.00           H
ATOM   2056  CB  THR   148      18.960  36.780  37.870  1.00  0.00           C
ATOM   2057  HB  THR   148      18.210  37.400  37.330  1.00  0.00           H
ATOM   2058  OG1 THR   148      19.950  37.730  38.310  1.00  0.00           O
ATOM   2059  HG1 THR   148      20.150  38.120  37.450  1.00  0.00           H
ATOM   2060  CG2 THR   148      18.460  36.120  39.130  1.00  0.00           C
ATOM   2061 1HG2 THR   148      19.240  35.370  39.400  1.00  0.00           H
ATOM   2062 2HG2 THR   148      18.390  36.830  39.980  1.00  0.00           H
ATOM   2063 3HG2 THR   148      17.470  35.670  38.920  1.00  0.00           H
ATOM   2064  C   THR   148      18.660  34.490  36.820  1.00  0.00           C
ATOM   2065  O   THR   148      18.730  33.640  37.660  1.00  0.00           O
ATOM   2066  N   HIS   149      17.770  34.300  35.870  1.00  0.00           N
ATOM   2067  HN  HIS   149      17.670  34.940  35.110  1.00  0.00           H
ATOM   2068  CA  HIS   149      16.980  33.110  35.710  1.00  0.00           C
ATOM   2069  HA  HIS   149      17.640  32.290  35.980  1.00  0.00           H
ATOM   2070  CB  HIS   149      15.630  33.110  36.400  1.00  0.00           C
ATOM   2071  HB1 HIS   149      15.110  32.160  36.170  1.00  0.00           H
ATOM   2072  HB2 HIS   149      15.720  33.060  37.520  1.00  0.00           H
ATOM   2073  ND1 HIS   149      13.520  34.210  35.690  1.00  0.00           N
ATOM   2074  CG  HIS   149      14.760  34.270  36.140  1.00  0.00           C
ATOM   2075  CE1 HIS   149      13.070  35.480  35.760  1.00  0.00           C
ATOM   2076  HE1 HIS   149      12.040  35.740  35.550  1.00  0.00           H
ATOM   2077  NE2 HIS   149      13.980  36.370  36.170  1.00  0.00           N
ATOM   2078  HE2 HIS   149      13.970  37.360  36.200  1.00  0.00           H
ATOM   2079  CD2 HIS   149      15.100  35.590  36.430  1.00  0.00           C
ATOM   2080  HD2 HIS   149      16.040  36.000  36.780  1.00  0.00           H
ATOM   2081  C   HIS   149      16.620  32.990  34.310  1.00  0.00           C
ATOM   2082  O   HIS   149      16.550  34.030  33.690  1.00  0.00           O
ATOM   2083  N   GLU   150      16.410  31.740  33.830  1.00  0.00           N
ATOM   2084  HN  GLU   150      16.130  30.960  34.380  1.00  0.00           H
ATOM   2085  CA  GLU   150      16.620  31.480  32.370  1.00  0.00           C
ATOM   2086  HA  GLU   150      17.620  31.800  32.120  1.00  0.00           H
ATOM   2087  CB  GLU   150      16.350  30.010  31.980  1.00  0.00           C
ATOM   2088  HB1 GLU   150      15.390  29.600  32.310  1.00  0.00           H
ATOM   2089  HB2 GLU   150      16.260  29.950  30.870  1.00  0.00           H
ATOM   2090  CG  GLU   150      17.470  29.000  32.380  1.00  0.00           C
ATOM   2091  HG1 GLU   150      18.410  29.470  32.000  1.00  0.00           H
ATOM   2092  HG2 GLU   150      17.570  28.810  33.470  1.00  0.00           H
ATOM   2093  CD  GLU   150      17.340  27.660  31.740  1.00  0.00           C
ATOM   2094  OE1 GLU   150      17.830  26.680  32.340  1.00  0.00           O
ATOM   2095  OE2 GLU   150      16.640  27.470  30.670  1.00  0.00           O
ATOM   2096  C   GLU   150      15.610  32.240  31.420  1.00  0.00           C
ATOM   2097  O   GLU   150      16.000  32.750  30.390  1.00  0.00           O
ATOM   2098  N   LYS   151      14.400  32.270  31.800  1.00  0.00           N
ATOM   2099  HN  LYS   151      14.250  31.980  32.750  1.00  0.00           H
ATOM   2100  CA  LYS   151      13.270  32.930  31.200  1.00  0.00           C
ATOM   2101  HA  LYS   151      13.270  32.620  30.160  1.00  0.00           H
ATOM   2102  CB  LYS   151      11.930  32.540  31.770  1.00  0.00           C
ATOM   2103  HB1 LYS   151      11.120  33.030  31.180  1.00  0.00           H
ATOM   2104  HB2 LYS   151      11.880  31.480  31.460  1.00  0.00           H
ATOM   2105  CG  LYS   151      11.710  32.790  33.300  1.00  0.00           C
ATOM   2106  HG1 LYS   151      12.440  32.290  33.970  1.00  0.00           H
ATOM   2107  HG2 LYS   151      11.770  33.880  33.460  1.00  0.00           H
ATOM   2108  CD  LYS   151      10.230  32.560  33.800  1.00  0.00           C
ATOM   2109  HD1 LYS   151       9.470  32.920  33.060  1.00  0.00           H
ATOM   2110  HD2 LYS   151      10.030  31.490  34.020  1.00  0.00           H
ATOM   2111  CE  LYS   151       9.840  33.430  35.110  1.00  0.00           C
ATOM   2112  HE1 LYS   151       9.950  34.500  34.810  1.00  0.00           H
ATOM   2113  HE2 LYS   151       8.760  33.400  35.370  1.00  0.00           H
ATOM   2114  NZ  LYS   151      10.650  33.090  36.380  1.00  0.00           N
ATOM   2115  HZ1 LYS   151      10.770  33.870  37.040  1.00  0.00           H
ATOM   2116  HZ2 LYS   151      10.220  32.310  36.910  1.00  0.00           H
ATOM   2117  HZ3 LYS   151      11.600  32.690  36.250  1.00  0.00           H
ATOM   2118  C   LYS   151      13.410  34.480  31.220  1.00  0.00           C
ATOM   2119  O   LYS   151      12.930  35.210  30.390  1.00  0.00           O
ATOM   2120  N   GLY   152      14.120  34.940  32.250  1.00  0.00           N
ATOM   2121  HN  GLY   152      14.330  34.270  32.950  1.00  0.00           H
ATOM   2122  CA  GLY   152      14.550  36.320  32.510  1.00  0.00           C
ATOM   2123  HA1 GLY   152      13.650  36.880  32.730  1.00  0.00           H
ATOM   2124  HA2 GLY   152      15.170  36.170  33.380  1.00  0.00           H
ATOM   2125  C   GLY   152      15.320  37.010  31.450  1.00  0.00           C
ATOM   2126  O   GLY   152      15.860  36.530  30.460  1.00  0.00           O
ATOM   2127  N   ARG   153      15.300  38.280  31.590  1.00  0.00           N
ATOM   2128  HN  ARG   153      14.930  38.650  32.430  1.00  0.00           H
ATOM   2129  CA  ARG   153      15.900  39.170  30.640  1.00  0.00           C
ATOM   2130  HA  ARG   153      15.940  38.800  29.630  1.00  0.00           H
ATOM   2131  CB  ARG   153      15.090  40.550  30.530  1.00  0.00           C
ATOM   2132  HB1 ARG   153      15.390  41.190  31.380  1.00  0.00           H
ATOM   2133  HB2 ARG   153      15.270  41.190  29.640  1.00  0.00           H
ATOM   2134  CG  ARG   153      13.530  40.250  30.570  1.00  0.00           C
ATOM   2135  HG1 ARG   153      13.230  39.650  31.450  1.00  0.00           H
ATOM   2136  HG2 ARG   153      12.990  41.230  30.620  1.00  0.00           H
ATOM   2137  CD  ARG   153      12.970  39.360  29.470  1.00  0.00           C
ATOM   2138  HD1 ARG   153      13.550  38.460  29.200  1.00  0.00           H
ATOM   2139  HD2 ARG   153      11.960  39.070  29.820  1.00  0.00           H
ATOM   2140  NE  ARG   153      12.800  40.380  28.340  1.00  0.00           N
ATOM   2141  HE  ARG   153      13.020  41.340  28.440  1.00  0.00           H
ATOM   2142  CZ  ARG   153      12.420  40.150  27.110  1.00  0.00           C
ATOM   2143  NH1 ARG   153      12.300  38.990  26.580  1.00  0.00           N
ATOM   2144 1HH1 ARG   153      12.520  38.210  27.180  1.00  0.00           H
ATOM   2145 2HH1 ARG   153      12.400  38.880  25.590  1.00  0.00           H
ATOM   2146  NH2 ARG   153      12.180  41.200  26.260  1.00  0.00           N
ATOM   2147 1HH2 ARG   153      12.450  42.120  26.550  1.00  0.00           H
ATOM   2148 2HH2 ARG   153      11.910  41.080  25.310  1.00  0.00           H
ATOM   2149  C   ARG   153      17.340  39.600  31.050  1.00  0.00           C
ATOM   2150  O   ARG   153      17.730  39.420  32.220  1.00  0.00           O
ATOM   2151  N   GLN   154      18.210  40.150  30.230  1.00  0.00           N
ATOM   2152  HN  GLN   154      17.900  40.260  29.280  1.00  0.00           H
ATOM   2153  CA  GLN   154      19.640  40.460  30.490  1.00  0.00           C
ATOM   2154  HA  GLN   154      20.200  39.570  30.780  1.00  0.00           H
ATOM   2155  CB  GLN   154      20.280  41.020  29.230  1.00  0.00           C
ATOM   2156  HB1 GLN   154      19.800  42.000  29.000  1.00  0.00           H
ATOM   2157  HB2 GLN   154      21.310  41.320  29.560  1.00  0.00           H
ATOM   2158  CG  GLN   154      20.380  40.060  28.030  1.00  0.00           C
ATOM   2159  HG1 GLN   154      19.450  40.140  27.420  1.00  0.00           H
ATOM   2160  HG2 GLN   154      21.170  40.420  27.330  1.00  0.00           H
ATOM   2161  CD  GLN   154      20.670  38.530  28.350  1.00  0.00           C
ATOM   2162  OE1 GLN   154      19.850  37.620  28.410  1.00  0.00           O
ATOM   2163  NE2 GLN   154      21.890  38.270  28.680  1.00  0.00           N
ATOM   2164 1HE2 GLN   154      22.530  39.010  28.920  1.00  0.00           H
ATOM   2165 2HE2 GLN   154      22.170  37.330  28.850  1.00  0.00           H
ATOM   2166  C   GLN   154      19.840  41.470  31.570  1.00  0.00           C
ATOM   2167  O   GLN   154      19.250  42.560  31.580  1.00  0.00           O
ATOM   2168  N   SER   155      20.770  41.260  32.480  1.00  0.00           N
ATOM   2169  HN  SER   155      21.250  40.410  32.620  1.00  0.00           H
ATOM   2170  CA  SER   155      21.220  42.250  33.490  1.00  0.00           C
ATOM   2171  HA  SER   155      20.380  42.680  34.040  1.00  0.00           H
ATOM   2172  CB  SER   155      22.110  41.640  34.590  1.00  0.00           C
ATOM   2173  HB1 SER   155      21.560  40.730  34.930  1.00  0.00           H
ATOM   2174  HB2 SER   155      22.990  41.170  34.100  1.00  0.00           H
ATOM   2175  OG  SER   155      22.470  42.510  35.610  1.00  0.00           O
ATOM   2176  HG1 SER   155      23.030  42.080  36.260  1.00  0.00           H
ATOM   2177  C   SER   155      21.990  43.410  32.910  1.00  0.00           C
ATOM   2178  O   SER   155      22.730  43.260  31.910  1.00  0.00           O
ATOM   2179  N   THR   156      21.930  44.650  33.520  1.00  0.00           N
ATOM   2180  HN  THR   156      21.290  44.650  34.280  1.00  0.00           H
ATOM   2181  CA  THR   156      22.550  45.890  33.170  1.00  0.00           C
ATOM   2182  HA  THR   156      22.900  45.870  32.150  1.00  0.00           H
ATOM   2183  CB  THR   156      21.780  47.180  33.380  1.00  0.00           C
ATOM   2184  HB  THR   156      22.450  48.060  33.240  1.00  0.00           H
ATOM   2185  OG1 THR   156      21.180  47.340  34.660  1.00  0.00           O
ATOM   2186  HG1 THR   156      20.740  46.490  34.700  1.00  0.00           H
ATOM   2187  CG2 THR   156      20.650  47.230  32.390  1.00  0.00           C
ATOM   2188 1HG2 THR   156      19.770  46.580  32.630  1.00  0.00           H
ATOM   2189 2HG2 THR   156      20.220  48.240  32.250  1.00  0.00           H
ATOM   2190 3HG2 THR   156      21.020  47.050  31.370  1.00  0.00           H
ATOM   2191  C   THR   156      23.810  46.100  34.030  1.00  0.00           C
ATOM   2192  O   THR   156      24.520  47.070  33.820  1.00  0.00           O
ATOM   2193  N   ARG   157      24.160  45.150  35.020  1.00  0.00           N
ATOM   2194  HN  ARG   157      23.580  44.350  35.100  1.00  0.00           H
ATOM   2195  CA  ARG   157      25.270  45.270  35.950  1.00  0.00           C
ATOM   2196  HA  ARG   157      25.790  46.180  35.670  1.00  0.00           H
ATOM   2197  CB  ARG   157      24.830  45.620  37.390  1.00  0.00           C
ATOM   2198  HB1 ARG   157      24.440  44.690  37.860  1.00  0.00           H
ATOM   2199  HB2 ARG   157      25.790  45.920  37.850  1.00  0.00           H
ATOM   2200  CG  ARG   157      23.860  46.800  37.500  1.00  0.00           C
ATOM   2201  HG1 ARG   157      24.310  47.760  37.170  1.00  0.00           H
ATOM   2202  HG2 ARG   157      22.930  46.510  36.960  1.00  0.00           H
ATOM   2203  CD  ARG   157      23.560  47.100  39.000  1.00  0.00           C
ATOM   2204  HD1 ARG   157      22.810  47.890  39.200  1.00  0.00           H
ATOM   2205  HD2 ARG   157      23.370  46.110  39.480  1.00  0.00           H
ATOM   2206  NE  ARG   157      24.860  47.430  39.680  1.00  0.00           N
ATOM   2207  HE  ARG   157      25.270  46.730  40.270  1.00  0.00           H
ATOM   2208  CZ  ARG   157      25.480  48.590  39.910  1.00  0.00           C
ATOM   2209  NH1 ARG   157      24.980  49.700  39.400  1.00  0.00           N
ATOM   2210 1HH1 ARG   157      24.120  49.670  38.890  1.00  0.00           H
ATOM   2211 2HH1 ARG   157      25.490  50.570  39.490  1.00  0.00           H
ATOM   2212  NH2 ARG   157      26.510  48.640  40.590  1.00  0.00           N
ATOM   2213 1HH2 ARG   157      26.940  47.830  40.970  1.00  0.00           H
ATOM   2214 2HH2 ARG   157      26.810  49.510  41.000  1.00  0.00           H
ATOM   2215  C   ARG   157      26.260  44.160  35.970  1.00  0.00           C
ATOM   2216  O   ARG   157      25.910  43.010  35.930  1.00  0.00           O
ATOM   2217  N   LEU   158      27.620  44.430  36.120  1.00  0.00           N
ATOM   2218  HN  LEU   158      27.900  45.390  36.060  1.00  0.00           H
ATOM   2219  CA  LEU   158      28.580  43.390  36.230  1.00  0.00           C
ATOM   2220  HA  LEU   158      28.310  42.650  35.490  1.00  0.00           H
ATOM   2221  CB  LEU   158      29.990  44.040  36.110  1.00  0.00           C
ATOM   2222  HB1 LEU   158      30.020  44.690  35.200  1.00  0.00           H
ATOM   2223  HB2 LEU   158      30.180  44.680  37.000  1.00  0.00           H
ATOM   2224  CG  LEU   158      31.180  43.060  36.020  1.00  0.00           C
ATOM   2225  HG  LEU   158      31.180  42.510  36.990  1.00  0.00           H
ATOM   2226  CD1 LEU   158      31.140  42.110  34.820  1.00  0.00           C
ATOM   2227 1HD1 LEU   158      32.070  41.510  34.850  1.00  0.00           H
ATOM   2228 2HD1 LEU   158      30.290  41.390  34.870  1.00  0.00           H
ATOM   2229 3HD1 LEU   158      31.030  42.640  33.850  1.00  0.00           H
ATOM   2230  CD2 LEU   158      32.420  44.000  35.910  1.00  0.00           C
ATOM   2231 1HD2 LEU   158      33.360  43.400  35.940  1.00  0.00           H
ATOM   2232 2HD2 LEU   158      32.390  44.620  35.000  1.00  0.00           H
ATOM   2233 3HD2 LEU   158      32.480  44.640  36.820  1.00  0.00           H
ATOM   2234  C   LEU   158      28.470  42.650  37.550  1.00  0.00           C
ATOM   2235  O   LEU   158      28.420  43.310  38.580  1.00  0.00           O
ATOM   2236  N   LYS   159      28.600  41.310  37.550  1.00  0.00           N
ATOM   2237  HN  LYS   159      28.690  40.800  36.700  1.00  0.00           H
ATOM   2238  CA  LYS   159      28.860  40.520  38.750  1.00  0.00           C
ATOM   2239  HA  LYS   159      29.160  41.210  39.520  1.00  0.00           H
ATOM   2240  CB  LYS   159      27.690  39.780  39.310  1.00  0.00           C
ATOM   2241  HB1 LYS   159      27.170  39.270  38.470  1.00  0.00           H
ATOM   2242  HB2 LYS   159      27.910  39.050  40.110  1.00  0.00           H
ATOM   2243  CG  LYS   159      26.780  40.760  39.960  1.00  0.00           C
ATOM   2244  HG1 LYS   159      27.320  41.490  40.610  1.00  0.00           H
ATOM   2245  HG2 LYS   159      26.290  41.330  39.150  1.00  0.00           H
ATOM   2246  CD  LYS   159      25.610  40.200  40.810  1.00  0.00           C
ATOM   2247  HD1 LYS   159      26.130  39.520  41.530  1.00  0.00           H
ATOM   2248  HD2 LYS   159      25.150  41.020  41.390  1.00  0.00           H
ATOM   2249  CE  LYS   159      24.500  39.470  40.050  1.00  0.00           C
ATOM   2250  HE1 LYS   159      23.940  40.230  39.480  1.00  0.00           H
ATOM   2251  HE2 LYS   159      25.040  38.700  39.460  1.00  0.00           H
ATOM   2252  NZ  LYS   159      23.580  38.910  40.970  1.00  0.00           N
ATOM   2253  HZ1 LYS   159      23.000  39.570  41.520  1.00  0.00           H
ATOM   2254  HZ2 LYS   159      22.860  38.340  40.480  1.00  0.00           H
ATOM   2255  HZ3 LYS   159      24.140  38.280  41.570  1.00  0.00           H
ATOM   2256  C   LYS   159      29.920  39.500  38.480  1.00  0.00           C
ATOM   2257  O   LYS   159      30.290  39.180  37.370  1.00  0.00           O
ATOM   2258  N   MET   160      30.490  39.020  39.590  1.00  0.00           N
ATOM   2259  HN  MET   160      30.230  39.490  40.430  1.00  0.00           H
ATOM   2260  CA  MET   160      31.400  37.910  39.690  1.00  0.00           C
ATOM   2261  HA  MET   160      31.450  37.420  38.730  1.00  0.00           H
ATOM   2262  CB  MET   160      32.820  38.530  40.100  1.00  0.00           C
ATOM   2263  HB1 MET   160      33.570  37.720  40.150  1.00  0.00           H
ATOM   2264  HB2 MET   160      33.190  39.200  39.300  1.00  0.00           H
ATOM   2265  CG  MET   160      32.990  39.210  41.460  1.00  0.00           C
ATOM   2266  HG1 MET   160      32.450  40.180  41.420  1.00  0.00           H
ATOM   2267  HG2 MET   160      32.550  38.570  42.260  1.00  0.00           H
ATOM   2268  SD  MET   160      34.690  39.530  41.870  1.00  0.00           S
ATOM   2269  CE  MET   160      34.360  40.480  43.430  1.00  0.00           C
ATOM   2270  HE1 MET   160      33.680  41.310  43.160  1.00  0.00           H
ATOM   2271  HE2 MET   160      33.900  39.790  44.170  1.00  0.00           H
ATOM   2272  HE3 MET   160      35.280  40.920  43.880  1.00  0.00           H
ATOM   2273  C   MET   160      30.970  36.830  40.710  1.00  0.00           C
ATOM   2274  O   MET   160      30.360  37.100  41.740  1.00  0.00           O
ATOM   2275  N   LEU   161      31.320  35.560  40.410  1.00  0.00           N
ATOM   2276  HN  LEU   161      31.710  35.240  39.550  1.00  0.00           H
ATOM   2277  CA  LEU   161      30.980  34.380  41.200  1.00  0.00           C
ATOM   2278  HA  LEU   161      30.810  34.650  42.230  1.00  0.00           H
ATOM   2279  CB  LEU   161      29.860  33.590  40.520  1.00  0.00           C
ATOM   2280  HB1 LEU   161      28.970  34.240  40.670  1.00  0.00           H
ATOM   2281  HB2 LEU   161      30.180  33.580  39.460  1.00  0.00           H
ATOM   2282  CG  LEU   161      29.480  32.160  41.050  1.00  0.00           C
ATOM   2283  HG  LEU   161      30.380  31.510  40.960  1.00  0.00           H
ATOM   2284  CD1 LEU   161      28.980  32.200  42.440  1.00  0.00           C
ATOM   2285 1HD1 LEU   161      28.730  31.200  42.890  1.00  0.00           H
ATOM   2286 2HD1 LEU   161      29.760  32.660  43.110  1.00  0.00           H
ATOM   2287 3HD1 LEU   161      28.020  32.760  42.540  1.00  0.00           H
ATOM   2288  CD2 LEU   161      28.420  31.550  40.120  1.00  0.00           C
ATOM   2289 1HD2 LEU   161      28.160  30.510  40.400  1.00  0.00           H
ATOM   2290 2HD2 LEU   161      27.500  32.170  40.090  1.00  0.00           H
ATOM   2291 3HD2 LEU   161      28.820  31.490  39.080  1.00  0.00           H
ATOM   2292  C   LEU   161      32.260  33.510  41.180  1.00  0.00           C
ATOM   2293  O   LEU   161      32.820  33.170  40.150  1.00  0.00           O
ATOM   2294  N   GLU   162      32.810  33.080  42.320  1.00  0.00           N
ATOM   2295  HN  GLU   162      32.460  33.350  43.200  1.00  0.00           H
ATOM   2296  CA  GLU   162      33.870  32.070  42.440  1.00  0.00           C
ATOM   2297  HA  GLU   162      34.600  32.280  41.670  1.00  0.00           H
ATOM   2298  CB  GLU   162      34.630  32.180  43.880  1.00  0.00           C
ATOM   2299  HB1 GLU   162      33.980  31.650  44.610  1.00  0.00           H
ATOM   2300  HB2 GLU   162      35.490  31.520  43.720  1.00  0.00           H
ATOM   2301  CG  GLU   162      35.110  33.590  44.380  1.00  0.00           C
ATOM   2302  HG1 GLU   162      35.700  34.160  43.630  1.00  0.00           H
ATOM   2303  HG2 GLU   162      34.170  34.190  44.490  1.00  0.00           H
ATOM   2304  CD  GLU   162      36.010  33.680  45.620  1.00  0.00           C
ATOM   2305  OE1 GLU   162      36.170  34.800  46.180  1.00  0.00           O
ATOM   2306  OE2 GLU   162      36.610  32.640  46.060  1.00  0.00           O
ATOM   2307  C   GLU   162      33.240  30.710  42.200  1.00  0.00           C
ATOM   2308  O   GLU   162      32.280  30.330  42.850  1.00  0.00           O
ATOM   2309  N   VAL   163      33.840  29.900  41.310  1.00  0.00           N
ATOM   2310  HN  VAL   163      34.720  30.060  40.860  1.00  0.00           H
ATOM   2311  CA  VAL   163      33.200  28.670  40.820  1.00  0.00           C
ATOM   2312  HA  VAL   163      32.280  28.530  41.370  1.00  0.00           H
ATOM   2313  CB  VAL   163      32.710  28.550  39.370  1.00  0.00           C
ATOM   2314  HB  VAL   163      32.690  27.470  39.120  1.00  0.00           H
ATOM   2315  CG1 VAL   163      31.230  28.990  39.110  1.00  0.00           C
ATOM   2316 1HG1 VAL   163      30.500  28.240  39.480  1.00  0.00           H
ATOM   2317 2HG1 VAL   163      31.080  29.970  39.610  1.00  0.00           H
ATOM   2318 3HG1 VAL   163      31.050  29.110  38.020  1.00  0.00           H
ATOM   2319  CG2 VAL   163      33.730  29.200  38.360  1.00  0.00           C
ATOM   2320 1HG2 VAL   163      34.760  28.790  38.370  1.00  0.00           H
ATOM   2321 2HG2 VAL   163      33.250  29.210  37.350  1.00  0.00           H
ATOM   2322 3HG2 VAL   163      33.940  30.270  38.540  1.00  0.00           H
ATOM   2323  C   VAL   163      34.080  27.440  41.050  1.00  0.00           C
ATOM   2324  O   VAL   163      35.170  27.490  40.560  1.00  0.00           O
ATOM   2325  N   PRO   164      33.720  26.320  41.770  1.00  0.00           N
ATOM   2326  CD  PRO   164      32.510  26.240  42.580  1.00  0.00           C
ATOM   2327  HD1 PRO   164      31.570  26.100  42.000  1.00  0.00           H
ATOM   2328  HD2 PRO   164      32.400  27.070  43.310  1.00  0.00           H
ATOM   2329  CA  PRO   164      34.440  25.010  41.760  1.00  0.00           C
ATOM   2330  HA  PRO   164      35.330  25.070  42.380  1.00  0.00           H
ATOM   2331  CB  PRO   164      33.450  24.130  42.450  1.00  0.00           C
ATOM   2332  HB1 PRO   164      32.520  23.900  41.890  1.00  0.00           H
ATOM   2333  HB2 PRO   164      33.850  23.190  42.880  1.00  0.00           H
ATOM   2334  CG  PRO   164      32.830  25.110  43.470  1.00  0.00           C
ATOM   2335  HG1 PRO   164      31.890  24.650  43.840  1.00  0.00           H
ATOM   2336  HG2 PRO   164      33.610  25.240  44.240  1.00  0.00           H
ATOM   2337  C   PRO   164      34.790  24.480  40.440  1.00  0.00           C
ATOM   2338  O   PRO   164      34.060  24.650  39.490  1.00  0.00           O
ATOM   2339  N   TYR   165      35.920  23.700  40.350  1.00  0.00           N
ATOM   2340  HN  TYR   165      36.500  23.590  41.150  1.00  0.00           H
ATOM   2341  CA  TYR   165      36.230  22.930  39.100  1.00  0.00           C
ATOM   2342  HA  TYR   165      35.910  23.500  38.250  1.00  0.00           H
ATOM   2343  CB  TYR   165      37.810  22.690  39.000  1.00  0.00           C
ATOM   2344  HB1 TYR   165      38.180  22.440  40.020  1.00  0.00           H
ATOM   2345  HB2 TYR   165      37.980  21.780  38.370  1.00  0.00           H
ATOM   2346  CG  TYR   165      38.560  23.790  38.390  1.00  0.00           C
ATOM   2347  CD1 TYR   165      38.550  24.110  37.050  1.00  0.00           C
ATOM   2348  HD1 TYR   165      37.940  23.480  36.420  1.00  0.00           H
ATOM   2349  CE1 TYR   165      39.470  25.060  36.570  1.00  0.00           C
ATOM   2350  HE1 TYR   165      39.550  25.320  35.520  1.00  0.00           H
ATOM   2351  CZ  TYR   165      40.430  25.690  37.420  1.00  0.00           C
ATOM   2352  OH  TYR   165      41.360  26.720  36.960  1.00  0.00           O
ATOM   2353  HH  TYR   165      41.560  27.320  37.690  1.00  0.00           H
ATOM   2354  CD2 TYR   165      39.440  24.450  39.300  1.00  0.00           C
ATOM   2355  HD2 TYR   165      39.390  24.370  40.370  1.00  0.00           H
ATOM   2356  CE2 TYR   165      40.410  25.410  38.790  1.00  0.00           C
ATOM   2357  HE2 TYR   165      41.050  25.890  39.510  1.00  0.00           H
ATOM   2358  C   TYR   165      35.590  21.580  39.110  1.00  0.00           C
ATOM   2359  O   TYR   165      35.370  20.960  40.130  1.00  0.00           O
ATOM   2360  N   VAL   166      35.250  21.140  37.920  1.00  0.00           N
ATOM   2361  HN  VAL   166      35.470  21.540  37.040  1.00  0.00           H
ATOM   2362  CA  VAL   166      34.430  19.870  37.860  1.00  0.00           C
ATOM   2363  HA  VAL   166      34.350  19.390  38.830  1.00  0.00           H
ATOM   2364  CB  VAL   166      32.970  20.120  37.260  1.00  0.00           C
ATOM   2365  HB  VAL   166      33.100  20.680  36.300  1.00  0.00           H
ATOM   2366  CG1 VAL   166      32.300  18.800  36.840  1.00  0.00           C
ATOM   2367 1HG1 VAL   166      32.850  18.350  35.990  1.00  0.00           H
ATOM   2368 2HG1 VAL   166      32.260  18.120  37.720  1.00  0.00           H
ATOM   2369 3HG1 VAL   166      31.260  19.020  36.530  1.00  0.00           H
ATOM   2370  CG2 VAL   166      32.130  20.980  38.250  1.00  0.00           C
ATOM   2371 1HG2 VAL   166      32.670  21.940  38.320  1.00  0.00           H
ATOM   2372 2HG2 VAL   166      31.050  21.150  38.020  1.00  0.00           H
ATOM   2373 3HG2 VAL   166      32.160  20.520  39.260  1.00  0.00           H
ATOM   2374  C   VAL   166      35.290  18.850  37.100  1.00  0.00           C
ATOM   2375  O   VAL   166      35.710  19.140  35.950  1.00  0.00           O
ATOM   2376  N   ASP   167      35.580  17.740  37.730  1.00  0.00           N
ATOM   2377  HN  ASP   167      35.090  17.560  38.570  1.00  0.00           H
ATOM   2378  CA  ASP   167      36.410  16.730  37.250  1.00  0.00           C
ATOM   2379  HA  ASP   167      37.300  17.270  36.940  1.00  0.00           H
ATOM   2380  CB  ASP   167      36.700  15.820  38.530  1.00  0.00           C
ATOM   2381  HB1 ASP   167      37.040  16.420  39.400  1.00  0.00           H
ATOM   2382  HB2 ASP   167      35.820  15.380  39.040  1.00  0.00           H
ATOM   2383  CG  ASP   167      37.660  14.640  38.460  1.00  0.00           C
ATOM   2384  OD1 ASP   167      38.360  14.440  37.490  1.00  0.00           O
ATOM   2385  OD2 ASP   167      37.630  13.820  39.420  1.00  0.00           O
ATOM   2386  C   ASP   167      35.940  15.890  36.000  1.00  0.00           C
ATOM   2387  O   ASP   167      34.800  15.720  35.600  1.00  0.00           O
ATOM   2388  N   ARG   168      36.930  15.420  35.240  1.00  0.00           N
ATOM   2389  HN  ARG   168      37.790  15.520  35.720  1.00  0.00           H
ATOM   2390  CA  ARG   168      36.970  14.950  33.860  1.00  0.00           C
ATOM   2391  HA  ARG   168      36.760  15.850  33.310  1.00  0.00           H
ATOM   2392  CB  ARG   168      38.400  14.500  33.540  1.00  0.00           C
ATOM   2393  HB1 ARG   168      39.090  15.320  33.800  1.00  0.00           H
ATOM   2394  HB2 ARG   168      38.760  13.560  34.040  1.00  0.00           H
ATOM   2395  CG  ARG   168      38.510  14.190  32.050  1.00  0.00           C
ATOM   2396  HG1 ARG   168      39.480  13.660  31.900  1.00  0.00           H
ATOM   2397  HG2 ARG   168      37.800  13.410  31.710  1.00  0.00           H
ATOM   2398  CD  ARG   168      38.420  15.390  31.070  1.00  0.00           C
ATOM   2399  HD1 ARG   168      37.420  15.860  31.160  1.00  0.00           H
ATOM   2400  HD2 ARG   168      39.310  16.030  31.210  1.00  0.00           H
ATOM   2401  NE  ARG   168      38.580  14.800  29.720  1.00  0.00           N
ATOM   2402  HE  ARG   168      38.900  13.850  29.610  1.00  0.00           H
ATOM   2403  CZ  ARG   168      38.460  15.540  28.610  1.00  0.00           C
ATOM   2404  NH1 ARG   168      38.330  16.850  28.530  1.00  0.00           N
ATOM   2405 1HH1 ARG   168      38.380  17.400  29.360  1.00  0.00           H
ATOM   2406 2HH1 ARG   168      38.560  17.350  27.700  1.00  0.00           H
ATOM   2407  NH2 ARG   168      38.590  14.980  27.400  1.00  0.00           N
ATOM   2408 1HH2 ARG   168      38.810  14.010  27.520  1.00  0.00           H
ATOM   2409 2HH2 ARG   168      38.670  15.580  26.610  1.00  0.00           H
ATOM   2410  C   ARG   168      35.850  13.930  33.520  1.00  0.00           C
ATOM   2411  O   ARG   168      35.070  14.290  32.670  1.00  0.00           O
ATOM   2412  N   ASN   169      35.720  12.780  34.200  1.00  0.00           N
ATOM   2413  HN  ASN   169      36.390  12.480  34.870  1.00  0.00           H
ATOM   2414  CA  ASN   169      34.630  11.790  33.980  1.00  0.00           C
ATOM   2415  HA  ASN   169      34.670  11.450  32.940  1.00  0.00           H
ATOM   2416  CB  ASN   169      34.720  10.630  34.980  1.00  0.00           C
ATOM   2417  HB1 ASN   169      34.990  10.960  36.000  1.00  0.00           H
ATOM   2418  HB2 ASN   169      33.800  10.000  34.940  1.00  0.00           H
ATOM   2419  CG  ASN   169      35.770   9.700  34.420  1.00  0.00           C
ATOM   2420  OD1 ASN   169      36.370   9.890  33.350  1.00  0.00           O
ATOM   2421  ND2 ASN   169      36.120   8.730  35.270  1.00  0.00           N
ATOM   2422 1HD2 ASN   169      35.610   8.540  36.100  1.00  0.00           H
ATOM   2423 2HD2 ASN   169      36.920   8.180  35.080  1.00  0.00           H
ATOM   2424  C   ASN   169      33.250  12.450  34.110  1.00  0.00           C
ATOM   2425  O   ASN   169      32.340  12.150  33.330  1.00  0.00           O
ATOM   2426  N   SER   170      33.000  13.380  35.050  1.00  0.00           N
ATOM   2427  HN  SER   170      33.650  13.690  35.730  1.00  0.00           H
ATOM   2428  CA  SER   170      31.670  14.000  35.210  1.00  0.00           C
ATOM   2429  HA  SER   170      30.990  13.190  35.030  1.00  0.00           H
ATOM   2430  CB  SER   170      31.470  14.600  36.650  1.00  0.00           C
ATOM   2431  HB1 SER   170      32.340  15.190  36.990  1.00  0.00           H
ATOM   2432  HB2 SER   170      30.570  15.260  36.680  1.00  0.00           H
ATOM   2433  OG  SER   170      31.240  13.490  37.570  1.00  0.00           O
ATOM   2434  HG1 SER   170      30.490  12.980  37.230  1.00  0.00           H
ATOM   2435  C   SER   170      31.440  15.180  34.250  1.00  0.00           C
ATOM   2436  O   SER   170      30.330  15.490  33.850  1.00  0.00           O
ATOM   2437  N   CYS   171      32.530  15.800  33.780  1.00  0.00           N
ATOM   2438  HN  CYS   171      33.400  15.500  34.170  1.00  0.00           H
ATOM   2439  CA  CYS   171      32.470  16.690  32.640  1.00  0.00           C
ATOM   2440  HA  CYS   171      31.690  17.410  32.850  1.00  0.00           H
ATOM   2441  CB  CYS   171      33.800  17.430  32.380  1.00  0.00           C
ATOM   2442  HB1 CYS   171      34.190  17.650  33.390  1.00  0.00           H
ATOM   2443  HB2 CYS   171      34.510  16.630  32.100  1.00  0.00           H
ATOM   2444  SG  CYS   171      33.880  18.880  31.290  1.00  0.00           S
ATOM   2445  C   CYS   171      32.000  16.010  31.350  1.00  0.00           C
ATOM   2446  O   CYS   171      31.160  16.560  30.650  1.00  0.00           O
ATOM   2447  N   LYS   172      32.580  14.820  31.040  1.00  0.00           N
ATOM   2448  HN  LYS   172      33.250  14.390  31.640  1.00  0.00           H
ATOM   2449  CA  LYS   172      32.040  14.000  29.840  1.00  0.00           C
ATOM   2450  HA  LYS   172      31.960  14.660  29.000  1.00  0.00           H
ATOM   2451  CB  LYS   172      32.990  12.810  29.370  1.00  0.00           C
ATOM   2452  HB1 LYS   172      33.170  12.080  30.180  1.00  0.00           H
ATOM   2453  HB2 LYS   172      32.520  12.230  28.540  1.00  0.00           H
ATOM   2454  CG  LYS   172      34.360  13.330  28.930  1.00  0.00           C
ATOM   2455  HG1 LYS   172      34.290  14.420  28.730  1.00  0.00           H
ATOM   2456  HG2 LYS   172      35.080  13.180  29.780  1.00  0.00           H
ATOM   2457  CD  LYS   172      35.080  12.710  27.690  1.00  0.00           C
ATOM   2458  HD1 LYS   172      34.390  12.750  26.820  1.00  0.00           H
ATOM   2459  HD2 LYS   172      35.840  13.500  27.520  1.00  0.00           H
ATOM   2460  CE  LYS   172      35.780  11.280  27.790  1.00  0.00           C
ATOM   2461  HE1 LYS   172      36.370  10.960  26.900  1.00  0.00           H
ATOM   2462  HE2 LYS   172      36.500  11.270  28.630  1.00  0.00           H
ATOM   2463  NZ  LYS   172      34.730  10.260  28.130  1.00  0.00           N
ATOM   2464  HZ1 LYS   172      33.760  10.480  27.830  1.00  0.00           H
ATOM   2465  HZ2 LYS   172      34.860   9.350  27.640  1.00  0.00           H
ATOM   2466  HZ3 LYS   172      34.780  10.200  29.160  1.00  0.00           H
ATOM   2467  C   LYS   172      30.640  13.530  30.010  1.00  0.00           C
ATOM   2468  O   LYS   172      29.850  13.590  29.000  1.00  0.00           O
ATOM   2469  N   LEU   173      30.280  12.980  31.230  1.00  0.00           N
ATOM   2470  HN  LEU   173      30.940  12.870  31.960  1.00  0.00           H
ATOM   2471  CA  LEU   173      28.940  12.510  31.550  1.00  0.00           C
ATOM   2472  HA  LEU   173      28.860  11.870  30.680  1.00  0.00           H
ATOM   2473  CB  LEU   173      28.800  11.650  32.840  1.00  0.00           C
ATOM   2474  HB1 LEU   173      29.530  10.850  32.570  1.00  0.00           H
ATOM   2475  HB2 LEU   173      29.150  12.240  33.710  1.00  0.00           H
ATOM   2476  CG  LEU   173      27.460  11.080  33.230  1.00  0.00           C
ATOM   2477  HG  LEU   173      26.660  11.850  33.280  1.00  0.00           H
ATOM   2478  CD1 LEU   173      26.930   9.960  32.280  1.00  0.00           C
ATOM   2479 1HD1 LEU   173      25.840   9.950  32.310  1.00  0.00           H
ATOM   2480 2HD1 LEU   173      27.160  10.340  31.260  1.00  0.00           H
ATOM   2481 3HD1 LEU   173      27.250   8.900  32.440  1.00  0.00           H
ATOM   2482  CD2 LEU   173      27.590  10.330  34.510  1.00  0.00           C
ATOM   2483 1HD2 LEU   173      27.960  10.930  35.370  1.00  0.00           H
ATOM   2484 2HD2 LEU   173      26.600   9.870  34.750  1.00  0.00           H
ATOM   2485 3HD2 LEU   173      28.360   9.540  34.570  1.00  0.00           H
ATOM   2486  C   LEU   173      27.910  13.700  31.420  1.00  0.00           C
ATOM   2487  O   LEU   173      26.760  13.500  31.060  1.00  0.00           O
ATOM   2488  N   SER   174      28.320  14.920  31.790  1.00  0.00           N
ATOM   2489  HN  SER   174      29.200  15.010  32.250  1.00  0.00           H
ATOM   2490  CA  SER   174      27.530  16.190  31.710  1.00  0.00           C
ATOM   2491  HA  SER   174      26.550  16.100  32.130  1.00  0.00           H
ATOM   2492  CB  SER   174      28.250  17.270  32.620  1.00  0.00           C
ATOM   2493  HB1 SER   174      28.300  16.910  33.660  1.00  0.00           H
ATOM   2494  HB2 SER   174      29.260  17.490  32.190  1.00  0.00           H
ATOM   2495  OG  SER   174      27.420  18.430  32.580  1.00  0.00           O
ATOM   2496  HG1 SER   174      26.740  18.350  33.240  1.00  0.00           H
ATOM   2497  C   SER   174      27.190  16.670  30.330  1.00  0.00           C
ATOM   2498  O   SER   174      26.080  17.090  30.110  1.00  0.00           O
ATOM   2499  N   SER   175      28.130  16.410  29.380  1.00  0.00           N
ATOM   2500  HN  SER   175      28.900  15.820  29.610  1.00  0.00           H
ATOM   2501  CA  SER   175      28.020  16.850  28.010  1.00  0.00           C
ATOM   2502  HA  SER   175      27.260  17.610  27.950  1.00  0.00           H
ATOM   2503  CB  SER   175      29.300  17.500  27.540  1.00  0.00           C
ATOM   2504  HB1 SER   175      29.330  17.750  26.460  1.00  0.00           H
ATOM   2505  HB2 SER   175      29.540  18.460  28.040  1.00  0.00           H
ATOM   2506  OG  SER   175      30.340  16.540  27.860  1.00  0.00           O
ATOM   2507  HG1 SER   175      30.700  16.880  28.690  1.00  0.00           H
ATOM   2508  C   SER   175      27.540  15.750  27.100  1.00  0.00           C
ATOM   2509  O   SER   175      27.470  14.530  27.400  1.00  0.00           O
ATOM   2510  N   SER   176      27.020  16.070  25.890  1.00  0.00           N
ATOM   2511  HN  SER   176      26.930  17.030  25.680  1.00  0.00           H
ATOM   2512  CA  SER   176      26.490  15.230  24.810  1.00  0.00           C
ATOM   2513  HA  SER   176      26.620  14.200  25.120  1.00  0.00           H
ATOM   2514  CB  SER   176      25.060  15.510  24.500  1.00  0.00           C
ATOM   2515  HB1 SER   176      24.820  16.370  23.830  1.00  0.00           H
ATOM   2516  HB2 SER   176      24.610  14.670  23.940  1.00  0.00           H
ATOM   2517  OG  SER   176      24.350  15.740  25.740  1.00  0.00           O
ATOM   2518  HG1 SER   176      24.320  16.680  25.960  1.00  0.00           H
ATOM   2519  C   SER   176      27.360  15.400  23.580  1.00  0.00           C
ATOM   2520  O   SER   176      26.980  14.960  22.490  1.00  0.00           O
ATOM   2521  N   PHE   177      28.630  15.720  23.780  1.00  0.00           N
ATOM   2522  HN  PHE   177      28.870  15.780  24.760  1.00  0.00           H
ATOM   2523  CA  PHE   177      29.620  15.880  22.740  1.00  0.00           C
ATOM   2524  HA  PHE   177      29.340  15.180  21.970  1.00  0.00           H
ATOM   2525  CB  PHE   177      29.700  17.340  22.290  1.00  0.00           C
ATOM   2526  HB1 PHE   177      28.870  17.490  21.560  1.00  0.00           H
ATOM   2527  HB2 PHE   177      29.510  17.990  23.170  1.00  0.00           H
ATOM   2528  CG  PHE   177      30.930  17.770  21.560  1.00  0.00           C
ATOM   2529  CD1 PHE   177      31.720  18.900  21.990  1.00  0.00           C
ATOM   2530  HD1 PHE   177      31.450  19.350  22.930  1.00  0.00           H
ATOM   2531  CE1 PHE   177      32.790  19.330  21.190  1.00  0.00           C
ATOM   2532  HE1 PHE   177      33.400  20.140  21.530  1.00  0.00           H
ATOM   2533  CZ  PHE   177      33.170  18.620  20.040  1.00  0.00           C
ATOM   2534  HZ  PHE   177      34.070  18.850  19.490  1.00  0.00           H
ATOM   2535  CD2 PHE   177      31.230  17.220  20.320  1.00  0.00           C
ATOM   2536  HD2 PHE   177      30.560  16.390  20.100  1.00  0.00           H
ATOM   2537  CE2 PHE   177      32.320  17.610  19.540  1.00  0.00           C
ATOM   2538  HE2 PHE   177      32.440  17.110  18.590  1.00  0.00           H
ATOM   2539  C   PHE   177      30.880  15.390  23.350  1.00  0.00           C
ATOM   2540  O   PHE   177      31.160  15.730  24.490  1.00  0.00           O
ATOM   2541  N   ILE   178      31.680  14.570  22.660  1.00  0.00           N
ATOM   2542  HN  ILE   178      31.460  14.340  21.710  1.00  0.00           H
ATOM   2543  CA  ILE   178      32.970  14.040  23.230  1.00  0.00           C
ATOM   2544  HA  ILE   178      32.820  13.840  24.270  1.00  0.00           H
ATOM   2545  CB  ILE   178      33.450  12.750  22.600  1.00  0.00           C
ATOM   2546  HB  ILE   178      33.570  13.030  21.540  1.00  0.00           H
ATOM   2547  CG2 ILE   178      34.730  12.340  23.300  1.00  0.00           C
ATOM   2548 1HG2 ILE   178      34.950  11.310  22.970  1.00  0.00           H
ATOM   2549 2HG2 ILE   178      35.620  12.900  22.950  1.00  0.00           H
ATOM   2550 3HG2 ILE   178      34.720  12.280  24.410  1.00  0.00           H
ATOM   2551  CG1 ILE   178      32.350  11.630  22.660  1.00  0.00           C
ATOM   2552 1HG1 ILE   178      32.160  11.310  23.710  1.00  0.00           H
ATOM   2553 2HG1 ILE   178      31.380  12.070  22.330  1.00  0.00           H
ATOM   2554  CD  ILE   178      32.550  10.430  21.760  1.00  0.00           C
ATOM   2555  HD1 ILE   178      33.610  10.160  21.560  1.00  0.00           H
ATOM   2556  HD2 ILE   178      32.000   9.560  22.170  1.00  0.00           H
ATOM   2557  HD3 ILE   178      32.060  10.590  20.780  1.00  0.00           H
ATOM   2558  C   ILE   178      34.020  15.220  23.220  1.00  0.00           C
ATOM   2559  O   ILE   178      34.600  15.610  22.230  1.00  0.00           O
ATOM   2560  N   ILE   179      34.160  15.900  24.340  1.00  0.00           N
ATOM   2561  HN  ILE   179      33.660  15.660  25.170  1.00  0.00           H
ATOM   2562  CA  ILE   179      34.950  17.100  24.610  1.00  0.00           C
ATOM   2563  HA  ILE   179      34.680  17.770  23.800  1.00  0.00           H
ATOM   2564  CB  ILE   179      34.700  17.800  25.970  1.00  0.00           C
ATOM   2565  HB  ILE   179      35.200  18.790  26.010  1.00  0.00           H
ATOM   2566  CG2 ILE   179      33.160  18.160  26.060  1.00  0.00           C
ATOM   2567 1HG2 ILE   179      32.520  17.250  26.080  1.00  0.00           H
ATOM   2568 2HG2 ILE   179      32.900  18.650  27.030  1.00  0.00           H
ATOM   2569 3HG2 ILE   179      32.900  18.760  25.170  1.00  0.00           H
ATOM   2570  CG1 ILE   179      35.030  16.810  27.130  1.00  0.00           C
ATOM   2571 1HG1 ILE   179      34.380  15.910  27.010  1.00  0.00           H
ATOM   2572 2HG1 ILE   179      36.050  16.410  26.960  1.00  0.00           H
ATOM   2573  CD  ILE   179      34.850  17.370  28.540  1.00  0.00           C
ATOM   2574  HD1 ILE   179      35.370  16.620  29.180  1.00  0.00           H
ATOM   2575  HD2 ILE   179      35.360  18.340  28.700  1.00  0.00           H
ATOM   2576  HD3 ILE   179      33.780  17.560  28.810  1.00  0.00           H
ATOM   2577  C   ILE   179      36.460  16.830  24.430  1.00  0.00           C
ATOM   2578  O   ILE   179      37.010  15.750  24.710  1.00  0.00           O
ATOM   2579  N   THR   180      37.150  17.870  23.920  1.00  0.00           N
ATOM   2580  HN  THR   180      36.640  18.710  23.780  1.00  0.00           H
ATOM   2581  CA  THR   180      38.620  17.930  23.770  1.00  0.00           C
ATOM   2582  HA  THR   180      38.970  17.020  23.310  1.00  0.00           H
ATOM   2583  CB  THR   180      39.030  19.040  22.720  1.00  0.00           C
ATOM   2584  HB  THR   180      38.580  18.720  21.750  1.00  0.00           H
ATOM   2585  OG1 THR   180      40.410  19.190  22.500  1.00  0.00           O
ATOM   2586  HG1 THR   180      40.580  18.270  22.250  1.00  0.00           H
ATOM   2587  CG2 THR   180      38.400  20.380  23.080  1.00  0.00           C
ATOM   2588 1HG2 THR   180      38.700  20.770  24.080  1.00  0.00           H
ATOM   2589 2HG2 THR   180      38.830  21.140  22.410  1.00  0.00           H
ATOM   2590 3HG2 THR   180      37.300  20.420  22.980  1.00  0.00           H
ATOM   2591  C   THR   180      39.380  18.070  25.120  1.00  0.00           C
ATOM   2592  O   THR   180      38.810  18.330  26.180  1.00  0.00           O
ATOM   2593  N   GLN   181      40.720  17.850  25.130  1.00  0.00           N
ATOM   2594  HN  GLN   181      41.130  17.340  24.370  1.00  0.00           H
ATOM   2595  CA  GLN   181      41.610  18.180  26.190  1.00  0.00           C
ATOM   2596  HA  GLN   181      41.190  17.820  27.120  1.00  0.00           H
ATOM   2597  CB  GLN   181      42.960  17.430  26.040  1.00  0.00           C
ATOM   2598  HB1 GLN   181      43.380  17.370  27.070  1.00  0.00           H
ATOM   2599  HB2 GLN   181      42.800  16.380  25.720  1.00  0.00           H
ATOM   2600  CG  GLN   181      43.940  18.130  25.090  1.00  0.00           C
ATOM   2601  HG1 GLN   181      43.360  18.570  24.250  1.00  0.00           H
ATOM   2602  HG2 GLN   181      44.530  18.990  25.480  1.00  0.00           H
ATOM   2603  CD  GLN   181      45.090  17.270  24.430  1.00  0.00           C
ATOM   2604  OE1 GLN   181      46.230  17.520  24.630  1.00  0.00           O
ATOM   2605  NE2 GLN   181      44.740  16.270  23.620  1.00  0.00           N
ATOM   2606 1HE2 GLN   181      43.800  16.190  23.290  1.00  0.00           H
ATOM   2607 2HE2 GLN   181      45.430  15.690  23.190  1.00  0.00           H
ATOM   2608  C   GLN   181      41.840  19.680  26.230  1.00  0.00           C
ATOM   2609  O   GLN   181      42.340  20.250  27.180  1.00  0.00           O
ATOM   2610  N   ASN   182      41.430  20.440  25.190  1.00  0.00           N
ATOM   2611  HN  ASN   182      41.090  19.970  24.370  1.00  0.00           H
ATOM   2612  CA  ASN   182      41.470  21.890  25.270  1.00  0.00           C
ATOM   2613  HA  ASN   182      42.370  22.070  25.840  1.00  0.00           H
ATOM   2614  CB  ASN   182      41.640  22.510  23.810  1.00  0.00           C
ATOM   2615  HB1 ASN   182      40.740  22.290  23.210  1.00  0.00           H
ATOM   2616  HB2 ASN   182      41.630  23.620  23.850  1.00  0.00           H
ATOM   2617  CG  ASN   182      42.860  21.920  23.170  1.00  0.00           C
ATOM   2618  OD1 ASN   182      43.930  21.870  23.780  1.00  0.00           O
ATOM   2619  ND2 ASN   182      42.640  21.290  22.000  1.00  0.00           N
ATOM   2620 1HD2 ASN   182      41.720  20.940  21.820  1.00  0.00           H
ATOM   2621 2HD2 ASN   182      43.330  21.090  21.310  1.00  0.00           H
ATOM   2622  C   ASN   182      40.350  22.480  26.080  1.00  0.00           C
ATOM   2623  O   ASN   182      40.310  23.700  26.290  1.00  0.00           O
ATOM   2624  N   MET   183      39.410  21.650  26.640  1.00  0.00           N
ATOM   2625  HN  MET   183      39.410  20.700  26.340  1.00  0.00           H
ATOM   2626  CA  MET   183      38.290  22.060  27.490  1.00  0.00           C
ATOM   2627  HA  MET   183      38.320  23.140  27.470  1.00  0.00           H
ATOM   2628  CB  MET   183      36.900  21.560  26.800  1.00  0.00           C
ATOM   2629  HB1 MET   183      36.970  20.500  26.500  1.00  0.00           H
ATOM   2630  HB2 MET   183      36.120  21.590  27.580  1.00  0.00           H
ATOM   2631  CG  MET   183      36.520  22.450  25.580  1.00  0.00           C
ATOM   2632  HG1 MET   183      36.500  23.510  25.930  1.00  0.00           H
ATOM   2633  HG2 MET   183      37.270  22.440  24.770  1.00  0.00           H
ATOM   2634  SD  MET   183      34.930  21.910  24.970  1.00  0.00           S
ATOM   2635  CE  MET   183      34.870  23.320  23.880  1.00  0.00           C
ATOM   2636  HE1 MET   183      33.960  23.220  23.250  1.00  0.00           H
ATOM   2637  HE2 MET   183      34.830  24.220  24.530  1.00  0.00           H
ATOM   2638  HE3 MET   183      35.780  23.500  23.280  1.00  0.00           H
ATOM   2639  C   MET   183      38.290  21.660  28.880  1.00  0.00           C
ATOM   2640  O   MET   183      38.940  20.730  29.290  1.00  0.00           O
ATOM   2641  N   PHE   184      37.520  22.360  29.730  1.00  0.00           N
ATOM   2642  HN  PHE   184      36.980  23.190  29.590  1.00  0.00           H
ATOM   2643  CA  PHE   184      37.360  21.950  31.120  1.00  0.00           C
ATOM   2644  HA  PHE   184      37.380  20.870  31.140  1.00  0.00           H
ATOM   2645  CB  PHE   184      38.520  22.340  32.120  1.00  0.00           C
ATOM   2646  HB1 PHE   184      38.420  21.910  33.130  1.00  0.00           H
ATOM   2647  HB2 PHE   184      39.530  21.940  31.830  1.00  0.00           H
ATOM   2648  CG  PHE   184      38.740  23.840  32.260  1.00  0.00           C
ATOM   2649  CD1 PHE   184      39.360  24.540  31.200  1.00  0.00           C
ATOM   2650  HD1 PHE   184      39.870  24.020  30.400  1.00  0.00           H
ATOM   2651  CE1 PHE   184      39.410  25.950  31.240  1.00  0.00           C
ATOM   2652  HE1 PHE   184      39.950  26.450  30.450  1.00  0.00           H
ATOM   2653  CZ  PHE   184      38.810  26.660  32.250  1.00  0.00           C
ATOM   2654  HZ  PHE   184      38.770  27.740  32.260  1.00  0.00           H
ATOM   2655  CD2 PHE   184      38.080  24.510  33.300  1.00  0.00           C
ATOM   2656  HD2 PHE   184      37.540  23.930  34.040  1.00  0.00           H
ATOM   2657  CE2 PHE   184      38.070  25.900  33.250  1.00  0.00           C
ATOM   2658  HE2 PHE   184      37.430  26.390  33.970  1.00  0.00           H
ATOM   2659  C   PHE   184      35.970  22.280  31.540  1.00  0.00           C
ATOM   2660  O   PHE   184      35.380  23.040  30.790  1.00  0.00           O
ATOM   2661  N   CYS   185      35.460  21.740  32.690  1.00  0.00           N
ATOM   2662  HN  CYS   185      36.020  21.110  33.220  1.00  0.00           H
ATOM   2663  CA  CYS   185      34.110  22.040  33.200  1.00  0.00           C
ATOM   2664  HA  CYS   185      33.600  22.700  32.520  1.00  0.00           H
ATOM   2665  CB  CYS   185      33.280  20.780  33.510  1.00  0.00           C
ATOM   2666  HB1 CYS   185      33.940  20.130  34.120  1.00  0.00           H
ATOM   2667  HB2 CYS   185      32.390  21.050  34.130  1.00  0.00           H
ATOM   2668  SG  CYS   185      32.490  20.120  31.950  1.00  0.00           S
ATOM   2669  C   CYS   185      34.320  22.770  34.550  1.00  0.00           C
ATOM   2670  O   CYS   185      35.250  22.500  35.340  1.00  0.00           O
ATOM   2671  N   ALA   186      33.520  23.760  34.830  1.00  0.00           N
ATOM   2672  HN  ALA   186      32.820  24.060  34.180  1.00  0.00           H
ATOM   2673  CA  ALA   186      33.560  24.380  36.140  1.00  0.00           C
ATOM   2674  HA  ALA   186      33.740  23.640  36.900  1.00  0.00           H
ATOM   2675  CB  ALA   186      34.640  25.480  36.230  1.00  0.00           C
ATOM   2676  HB1 ALA   186      34.410  26.180  35.390  1.00  0.00           H
ATOM   2677  HB2 ALA   186      34.710  25.850  37.270  1.00  0.00           H
ATOM   2678  HB3 ALA   186      35.600  24.980  35.980  1.00  0.00           H
ATOM   2679  C   ALA   186      32.220  24.900  36.510  1.00  0.00           C
ATOM   2680  O   ALA   186      31.460  25.480  35.690  1.00  0.00           O
ATOM   2681  N   GLY   187      31.710  24.610  37.750  1.00  0.00           N
ATOM   2682  HN  GLY   187      32.280  24.190  38.450  1.00  0.00           H
ATOM   2683  CA  GLY   187      30.290  24.840  38.090  1.00  0.00           C
ATOM   2684  HA1 GLY   187      30.120  25.910  38.110  1.00  0.00           H
ATOM   2685  HA2 GLY   187      29.550  24.340  37.480  1.00  0.00           H
ATOM   2686  C   GLY   187      29.900  24.360  39.460  1.00  0.00           C
ATOM   2687  O   GLY   187      30.770  23.930  40.200  1.00  0.00           O
ATOM   2688  N   TYR   188      28.590  24.500  39.790  1.00  0.00           N
ATOM   2689  HN  TYR   188      27.920  24.810  39.120  1.00  0.00           H
ATOM   2690  CA  TYR   188      28.050  24.110  41.060  1.00  0.00           C
ATOM   2691  HA  TYR   188      28.880  23.840  41.700  1.00  0.00           H
ATOM   2692  CB  TYR   188      27.400  25.380  41.790  1.00  0.00           C
ATOM   2693  HB1 TYR   188      26.880  25.980  41.020  1.00  0.00           H
ATOM   2694  HB2 TYR   188      26.690  25.050  42.580  1.00  0.00           H
ATOM   2695  CG  TYR   188      28.380  26.200  42.520  1.00  0.00           C
ATOM   2696  CD1 TYR   188      28.820  25.990  43.890  1.00  0.00           C
ATOM   2697  HD1 TYR   188      28.460  25.090  44.380  1.00  0.00           H
ATOM   2698  CE1 TYR   188      29.610  26.980  44.500  1.00  0.00           C
ATOM   2699  HE1 TYR   188      29.850  27.010  45.550  1.00  0.00           H
ATOM   2700  CZ  TYR   188      30.050  28.100  43.800  1.00  0.00           C
ATOM   2701  OH  TYR   188      30.500  29.240  44.470  1.00  0.00           O
ATOM   2702  HH  TYR   188      30.880  29.810  43.790  1.00  0.00           H
ATOM   2703  CD2 TYR   188      28.940  27.270  41.850  1.00  0.00           C
ATOM   2704  HD2 TYR   188      28.650  27.380  40.820  1.00  0.00           H
ATOM   2705  CE2 TYR   188      29.730  28.270  42.440  1.00  0.00           C
ATOM   2706  HE2 TYR   188      30.060  29.100  41.850  1.00  0.00           H
ATOM   2707  C   TYR   188      27.010  23.050  41.100  1.00  0.00           C
ATOM   2708  O   TYR   188      25.970  23.100  40.420  1.00  0.00           O
ATOM   2709  N   ASP   189      27.260  22.120  41.970  1.00  0.00           N
ATOM   2710  HN  ASP   189      28.100  22.110  42.490  1.00  0.00           H
ATOM   2711  CA  ASP   189      26.340  20.940  42.110  1.00  0.00           C
ATOM   2712  HA  ASP   189      25.550  20.950  41.380  1.00  0.00           H
ATOM   2713  CB  ASP   189      27.040  19.580  42.090  1.00  0.00           C
ATOM   2714  HB1 ASP   189      26.410  18.680  42.240  1.00  0.00           H
ATOM   2715  HB2 ASP   189      27.470  19.470  41.070  1.00  0.00           H
ATOM   2716  CG  ASP   189      28.230  19.400  43.040  1.00  0.00           C
ATOM   2717  OD1 ASP   189      28.400  20.130  44.000  1.00  0.00           O
ATOM   2718  OD2 ASP   189      28.850  18.340  42.810  1.00  0.00           O
ATOM   2719  C   ASP   189      25.460  21.160  43.330  1.00  0.00           C
ATOM   2720  O   ASP   189      24.730  20.260  43.720  1.00  0.00           O
ATOM   2721  N   THR   190      25.430  22.410  43.850  1.00  0.00           N
ATOM   2722  HN  THR   190      25.960  23.100  43.370  1.00  0.00           H
ATOM   2723  CA  THR   190      24.640  22.800  45.040  1.00  0.00           C
ATOM   2724  HA  THR   190      23.720  22.220  45.050  1.00  0.00           H
ATOM   2725  CB  THR   190      25.310  22.510  46.360  1.00  0.00           C
ATOM   2726  HB  THR   190      25.720  21.490  46.310  1.00  0.00           H
ATOM   2727  OG1 THR   190      24.440  22.610  47.480  1.00  0.00           O
ATOM   2728  HG1 THR   190      24.310  21.710  47.780  1.00  0.00           H
ATOM   2729  CG2 THR   190      26.560  23.390  46.700  1.00  0.00           C
ATOM   2730 1HG2 THR   190      26.250  24.430  46.990  1.00  0.00           H
ATOM   2731 2HG2 THR   190      27.070  22.920  47.560  1.00  0.00           H
ATOM   2732 3HG2 THR   190      27.260  23.380  45.830  1.00  0.00           H
ATOM   2733  C   THR   190      24.320  24.210  44.940  1.00  0.00           C
ATOM   2734  O   THR   190      25.120  24.990  44.430  1.00  0.00           O
ATOM   2735  N   LYS   191      23.110  24.600  45.470  1.00  0.00           N
ATOM   2736  HN  LYS   191      22.480  24.000  45.960  1.00  0.00           H
ATOM   2737  CA  LYS   191      22.510  25.970  45.360  1.00  0.00           C
ATOM   2738  HA  LYS   191      21.530  25.720  45.740  1.00  0.00           H
ATOM   2739  CB  LYS   191      23.030  27.030  46.310  1.00  0.00           C
ATOM   2740  HB1 LYS   191      22.520  28.000  46.120  1.00  0.00           H
ATOM   2741  HB2 LYS   191      22.650  26.820  47.340  1.00  0.00           H
ATOM   2742  CG  LYS   191      24.550  27.260  46.520  1.00  0.00           C
ATOM   2743  HG1 LYS   191      24.660  27.950  47.390  1.00  0.00           H
ATOM   2744  HG2 LYS   191      24.960  26.280  46.840  1.00  0.00           H
ATOM   2745  CD  LYS   191      25.380  27.940  45.360  1.00  0.00           C
ATOM   2746  HD1 LYS   191      25.230  27.420  44.390  1.00  0.00           H
ATOM   2747  HD2 LYS   191      25.000  28.970  45.200  1.00  0.00           H
ATOM   2748  CE  LYS   191      26.870  28.160  45.800  1.00  0.00           C
ATOM   2749  HE1 LYS   191      27.260  27.170  46.140  1.00  0.00           H
ATOM   2750  HE2 LYS   191      27.480  28.480  44.920  1.00  0.00           H
ATOM   2751  NZ  LYS   191      26.950  29.170  46.890  1.00  0.00           N
ATOM   2752  HZ1 LYS   191      27.940  29.190  47.200  1.00  0.00           H
ATOM   2753  HZ2 LYS   191      26.700  30.130  46.550  1.00  0.00           H
ATOM   2754  HZ3 LYS   191      26.380  29.010  47.740  1.00  0.00           H
ATOM   2755  C   LYS   191      22.130  26.430  43.960  1.00  0.00           C
ATOM   2756  O   LYS   191      22.000  25.690  43.020  1.00  0.00           O
ATOM   2757  N   GLN   192      21.760  27.750  43.780  1.00  0.00           N
ATOM   2758  HN  GLN   192      21.570  28.340  44.560  1.00  0.00           H
ATOM   2759  CA  GLN   192      21.190  28.240  42.600  1.00  0.00           C
ATOM   2760  HA  GLN   192      21.060  27.460  41.880  1.00  0.00           H
ATOM   2761  CB  GLN   192      19.870  28.890  43.060  1.00  0.00           C
ATOM   2762  HB1 GLN   192      19.280  29.150  42.150  1.00  0.00           H
ATOM   2763  HB2 GLN   192      19.300  28.250  43.770  1.00  0.00           H
ATOM   2764  CG  GLN   192      20.100  30.180  43.890  1.00  0.00           C
ATOM   2765  HG1 GLN   192      20.470  30.050  44.930  1.00  0.00           H
ATOM   2766  HG2 GLN   192      20.720  30.940  43.370  1.00  0.00           H
ATOM   2767  CD  GLN   192      18.830  30.970  44.280  1.00  0.00           C
ATOM   2768  OE1 GLN   192      18.840  32.180  44.070  1.00  0.00           O
ATOM   2769  NE2 GLN   192      17.840  30.400  44.960  1.00  0.00           N
ATOM   2770 1HE2 GLN   192      17.770  29.400  44.980  1.00  0.00           H
ATOM   2771 2HE2 GLN   192      17.040  30.900  45.260  1.00  0.00           H
ATOM   2772  C   GLN   192      22.160  29.200  41.900  1.00  0.00           C
ATOM   2773  O   GLN   192      21.760  29.980  40.960  1.00  0.00           O
ATOM   2774  N   GLU   193      23.490  29.330  42.290  1.00  0.00           N
ATOM   2775  HN  GLU   193      23.730  28.720  43.050  1.00  0.00           H
ATOM   2776  CA  GLU   193      24.570  30.160  41.740  1.00  0.00           C
ATOM   2777  HA  GLU   193      24.070  31.060  41.400  1.00  0.00           H
ATOM   2778  CB  GLU   193      25.580  30.720  42.740  1.00  0.00           C
ATOM   2779  HB1 GLU   193      26.140  29.810  43.000  1.00  0.00           H
ATOM   2780  HB2 GLU   193      26.320  31.370  42.220  1.00  0.00           H
ATOM   2781  CG  GLU   193      24.940  31.390  43.880  1.00  0.00           C
ATOM   2782  HG1 GLU   193      24.250  32.210  43.580  1.00  0.00           H
ATOM   2783  HG2 GLU   193      24.360  30.720  44.550  1.00  0.00           H
ATOM   2784  CD  GLU   193      25.990  32.090  44.790  1.00  0.00           C
ATOM   2785  OE1 GLU   193      26.030  33.380  44.710  1.00  0.00           O
ATOM   2786  OE2 GLU   193      26.620  31.370  45.650  1.00  0.00           O
ATOM   2787  C   GLU   193      25.050  29.520  40.490  1.00  0.00           C
ATOM   2788  O   GLU   193      25.210  28.290  40.400  1.00  0.00           O
ATOM   2789  N   ASP   194      25.190  30.270  39.400  1.00  0.00           N
ATOM   2790  HN  ASP   194      24.950  31.240  39.490  1.00  0.00           H
ATOM   2791  CA  ASP   194      25.680  29.790  38.060  1.00  0.00           C
ATOM   2792  HA  ASP   194      26.510  29.130  38.260  1.00  0.00           H
ATOM   2793  CB  ASP   194      24.520  29.150  37.200  1.00  0.00           C
ATOM   2794  HB1 ASP   194      23.870  28.630  37.940  1.00  0.00           H
ATOM   2795  HB2 ASP   194      24.030  29.900  36.550  1.00  0.00           H
ATOM   2796  CG  ASP   194      25.070  28.030  36.270  1.00  0.00           C
ATOM   2797  OD1 ASP   194      26.300  28.010  35.950  1.00  0.00           O
ATOM   2798  OD2 ASP   194      24.270  27.200  35.930  1.00  0.00           O
ATOM   2799  C   ASP   194      26.270  31.030  37.390  1.00  0.00           C
ATOM   2800  O   ASP   194      26.040  32.150  37.710  1.00  0.00           O
ATOM   2801  N   ALA   195      26.950  30.690  36.240  1.00  0.00           N
ATOM   2802  HN  ALA   195      26.920  29.730  35.970  1.00  0.00           H
ATOM   2803  CA  ALA   195      27.420  31.630  35.270  1.00  0.00           C
ATOM   2804  HA  ALA   195      27.160  32.650  35.500  1.00  0.00           H
ATOM   2805  CB  ALA   195      28.950  31.460  35.060  1.00  0.00           C
ATOM   2806  HB1 ALA   195      29.260  30.470  34.680  1.00  0.00           H
ATOM   2807  HB2 ALA   195      29.380  32.230  34.380  1.00  0.00           H
ATOM   2808  HB3 ALA   195      29.540  31.580  35.990  1.00  0.00           H
ATOM   2809  C   ALA   195      26.570  31.200  34.090  1.00  0.00           C
ATOM   2810  O   ALA   195      26.660  29.980  33.640  1.00  0.00           O
ATOM   2811  N   CYS   196      25.690  32.070  33.510  1.00  0.00           N
ATOM   2812  HN  CYS   196      25.460  32.930  33.950  1.00  0.00           H
ATOM   2813  CA  CYS   196      24.740  31.520  32.510  1.00  0.00           C
ATOM   2814  HA  CYS   196      25.310  30.880  31.840  1.00  0.00           H
ATOM   2815  CB  CYS   196      23.560  30.830  33.230  1.00  0.00           C
ATOM   2816  HB1 CYS   196      23.100  30.100  32.530  1.00  0.00           H
ATOM   2817  HB2 CYS   196      23.950  30.230  34.080  1.00  0.00           H
ATOM   2818  SG  CYS   196      22.220  31.900  33.920  1.00  0.00           S
ATOM   2819  C   CYS   196      24.260  32.750  31.640  1.00  0.00           C
ATOM   2820  O   CYS   196      24.380  33.880  32.120  1.00  0.00           O
ATOM   2821  N   GLN   197      23.890  32.470  30.330  1.00  0.00           N
ATOM   2822  HN  GLN   197      24.130  31.610  29.910  1.00  0.00           H
ATOM   2823  CA  GLN   197      23.160  33.350  29.410  1.00  0.00           C
ATOM   2824  HA  GLN   197      23.490  33.040  28.430  1.00  0.00           H
ATOM   2825  CB  GLN   197      21.680  32.940  29.580  1.00  0.00           C
ATOM   2826  HB1 GLN   197      21.390  33.260  30.610  1.00  0.00           H
ATOM   2827  HB2 GLN   197      21.030  33.550  28.920  1.00  0.00           H
ATOM   2828  CG  GLN   197      21.550  31.480  29.300  1.00  0.00           C
ATOM   2829  HG1 GLN   197      22.190  31.280  28.420  1.00  0.00           H
ATOM   2830  HG2 GLN   197      21.910  30.900  30.170  1.00  0.00           H
ATOM   2831  CD  GLN   197      20.090  31.200  28.900  1.00  0.00           C
ATOM   2832  OE1 GLN   197      19.290  31.100  29.800  1.00  0.00           O
ATOM   2833  NE2 GLN   197      19.710  31.080  27.620  1.00  0.00           N
ATOM   2834 1HE2 GLN   197      20.410  31.250  26.930  1.00  0.00           H
ATOM   2835 2HE2 GLN   197      18.780  30.810  27.360  1.00  0.00           H
ATOM   2836  C   GLN   197      23.380  34.870  29.420  1.00  0.00           C
ATOM   2837  O   GLN   197      22.550  35.660  29.810  1.00  0.00           O
ATOM   2838  N   GLY   198      24.620  35.180  29.140  1.00  0.00           N
ATOM   2839  HN  GLY   198      25.110  34.390  28.770  1.00  0.00           H
ATOM   2840  CA  GLY   198      25.170  36.520  29.010  1.00  0.00           C
ATOM   2841  HA1 GLY   198      25.120  36.690  27.950  1.00  0.00           H
ATOM   2842  HA2 GLY   198      24.650  37.250  29.600  1.00  0.00           H
ATOM   2843  C   GLY   198      26.590  36.700  29.430  1.00  0.00           C
ATOM   2844  O   GLY   198      27.140  37.790  29.150  1.00  0.00           O
ATOM   2845  N   ASP   199      27.180  35.780  30.160  1.00  0.00           N
ATOM   2846  HN  ASP   199      26.620  35.050  30.550  1.00  0.00           H
ATOM   2847  CA  ASP   199      28.520  35.800  30.660  1.00  0.00           C
ATOM   2848  HA  ASP   199      28.740  36.820  30.930  1.00  0.00           H
ATOM   2849  CB  ASP   199      28.640  34.930  31.990  1.00  0.00           C
ATOM   2850  HB1 ASP   199      28.480  33.870  31.720  1.00  0.00           H
ATOM   2851  HB2 ASP   199      29.650  35.100  32.440  1.00  0.00           H
ATOM   2852  CG  ASP   199      27.600  35.380  33.000  1.00  0.00           C
ATOM   2853  OD1 ASP   199      27.270  36.600  33.120  1.00  0.00           O
ATOM   2854  OD2 ASP   199      27.150  34.550  33.920  1.00  0.00           O
ATOM   2855  C   ASP   199      29.460  35.170  29.510  1.00  0.00           C
ATOM   2856  O   ASP   199      30.640  34.940  29.650  1.00  0.00           O
ATOM   2857  N   SER   200      28.870  35.040  28.290  1.00  0.00           N
ATOM   2858  HN  SER   200      27.940  35.390  28.330  1.00  0.00           H
ATOM   2859  CA  SER   200      29.520  34.390  27.090  1.00  0.00           C
ATOM   2860  HA  SER   200      29.730  33.360  27.330  1.00  0.00           H
ATOM   2861  CB  SER   200      28.590  34.440  25.870  1.00  0.00           C
ATOM   2862  HB1 SER   200      27.640  33.890  26.050  1.00  0.00           H
ATOM   2863  HB2 SER   200      28.270  35.500  25.730  1.00  0.00           H
ATOM   2864  OG  SER   200      29.080  34.040  24.610  1.00  0.00           O
ATOM   2865  HG1 SER   200      29.240  33.090  24.630  1.00  0.00           H
ATOM   2866  C   SER   200      30.790  35.200  26.820  1.00  0.00           C
ATOM   2867  O   SER   200      30.840  36.440  26.850  1.00  0.00           O
ATOM   2868  N   GLY   201      31.910  34.350  26.670  1.00  0.00           N
ATOM   2869  HN  GLY   201      31.720  33.420  26.350  1.00  0.00           H
ATOM   2870  CA  GLY   201      33.220  34.910  26.390  1.00  0.00           C
ATOM   2871  HA1 GLY   201      33.830  34.040  26.210  1.00  0.00           H
ATOM   2872  HA2 GLY   201      33.160  35.670  25.640  1.00  0.00           H
ATOM   2873  C   GLY   201      33.990  35.570  27.460  1.00  0.00           C
ATOM   2874  O   GLY   201      35.090  36.160  27.190  1.00  0.00           O
ATOM   2875  N   GLY   202      33.470  35.420  28.730  1.00  0.00           N
ATOM   2876  HN  GLY   202      32.590  34.960  28.840  1.00  0.00           H
ATOM   2877  CA  GLY   202      34.220  36.000  29.890  1.00  0.00           C
ATOM   2878  HA1 GLY   202      34.400  37.070  29.870  1.00  0.00           H
ATOM   2879  HA2 GLY   202      33.590  35.770  30.740  1.00  0.00           H
ATOM   2880  C   GLY   202      35.520  35.340  30.170  1.00  0.00           C
ATOM   2881  O   GLY   202      35.600  34.150  30.000  1.00  0.00           O
ATOM   2882  N   PRO   203      36.640  35.940  30.590  1.00  0.00           N
ATOM   2883  CD  PRO   203      36.740  37.380  31.020  1.00  0.00           C
ATOM   2884  HD1 PRO   203      35.780  37.720  31.460  1.00  0.00           H
ATOM   2885  HD2 PRO   203      36.930  37.950  30.070  1.00  0.00           H
ATOM   2886  CA  PRO   203      37.700  35.130  31.230  1.00  0.00           C
ATOM   2887  HA  PRO   203      37.930  34.290  30.580  1.00  0.00           H
ATOM   2888  CB  PRO   203      38.750  36.240  31.520  1.00  0.00           C
ATOM   2889  HB1 PRO   203      39.390  35.900  32.360  1.00  0.00           H
ATOM   2890  HB2 PRO   203      39.390  36.550  30.670  1.00  0.00           H
ATOM   2891  CG  PRO   203      37.950  37.470  31.980  1.00  0.00           C
ATOM   2892  HG1 PRO   203      37.540  37.450  33.010  1.00  0.00           H
ATOM   2893  HG2 PRO   203      38.550  38.400  31.850  1.00  0.00           H
ATOM   2894  C   PRO   203      37.240  34.330  32.500  1.00  0.00           C
ATOM   2895  O   PRO   203      36.220  34.600  33.130  1.00  0.00           O
ATOM   2896  N   HIS   204      38.050  33.280  32.830  1.00  0.00           N
ATOM   2897  HN  HIS   204      38.700  32.910  32.180  1.00  0.00           H
ATOM   2898  CA  HIS   204      37.980  32.540  34.060  1.00  0.00           C
ATOM   2899  HA  HIS   204      37.270  33.040  34.710  1.00  0.00           H
ATOM   2900  CB  HIS   204      37.620  31.000  33.840  1.00  0.00           C
ATOM   2901  HB1 HIS   204      36.540  30.970  33.590  1.00  0.00           H
ATOM   2902  HB2 HIS   204      38.250  30.730  32.960  1.00  0.00           H
ATOM   2903  ND1 HIS   204      38.940  29.440  35.230  1.00  0.00           N
ATOM   2904  CG  HIS   204      37.750  30.060  34.990  1.00  0.00           C
ATOM   2905  CE1 HIS   204      38.680  28.510  36.160  1.00  0.00           C
ATOM   2906  HE1 HIS   204      39.430  27.820  36.540  1.00  0.00           H
ATOM   2907  NE2 HIS   204      37.360  28.550  36.530  1.00  0.00           N
ATOM   2908  HE2 HIS   204      36.900  28.020  37.230  1.00  0.00           H
ATOM   2909  CD2 HIS   204      36.730  29.490  35.730  1.00  0.00           C
ATOM   2910  HD2 HIS   204      35.710  29.860  35.650  1.00  0.00           H
ATOM   2911  C   HIS   204      39.330  32.660  34.820  1.00  0.00           C
ATOM   2912  O   HIS   204      40.340  32.320  34.290  1.00  0.00           O
ATOM   2913  N   VAL   205      39.340  33.350  35.950  1.00  0.00           N
ATOM   2914  HN  VAL   205      38.410  33.480  36.290  1.00  0.00           H
ATOM   2915  CA  VAL   205      40.530  33.900  36.540  1.00  0.00           C
ATOM   2916  HA  VAL   205      41.360  33.750  35.870  1.00  0.00           H
ATOM   2917  CB  VAL   205      40.540  35.440  36.900  1.00  0.00           C
ATOM   2918  HB  VAL   205      39.730  35.570  37.660  1.00  0.00           H
ATOM   2919  CG1 VAL   205      41.930  35.850  37.370  1.00  0.00           C
ATOM   2920 1HG1 VAL   205      41.990  36.940  37.540  1.00  0.00           H
ATOM   2921 2HG1 VAL   205      42.140  35.330  38.330  1.00  0.00           H
ATOM   2922 3HG1 VAL   205      42.710  35.460  36.690  1.00  0.00           H
ATOM   2923  CG2 VAL   205      40.150  36.270  35.700  1.00  0.00           C
ATOM   2924 1HG2 VAL   205      39.170  36.020  35.240  1.00  0.00           H
ATOM   2925 2HG2 VAL   205      40.090  37.290  36.100  1.00  0.00           H
ATOM   2926 3HG2 VAL   205      41.000  36.340  35.000  1.00  0.00           H
ATOM   2927  C   VAL   205      40.750  33.110  37.780  1.00  0.00           C
ATOM   2928  O   VAL   205      40.020  33.150  38.700  1.00  0.00           O
ATOM   2929  N   THR   206      41.990  32.570  38.020  1.00  0.00           N
ATOM   2930  HN  THR   206      42.720  32.760  37.360  1.00  0.00           H
ATOM   2931  CA  THR   206      42.410  31.790  39.240  1.00  0.00           C
ATOM   2932  HA  THR   206      41.550  31.560  39.860  1.00  0.00           H
ATOM   2933  CB  THR   206      43.000  30.440  38.910  1.00  0.00           C
ATOM   2934  HB  THR   206      43.790  30.590  38.150  1.00  0.00           H
ATOM   2935  OG1 THR   206      41.980  29.690  38.230  1.00  0.00           O
ATOM   2936  HG1 THR   206      41.830  30.190  37.430  1.00  0.00           H
ATOM   2937  CG2 THR   206      43.520  29.710  40.110  1.00  0.00           C
ATOM   2938 1HG2 THR   206      44.040  28.770  39.900  1.00  0.00           H
ATOM   2939 2HG2 THR   206      44.330  30.250  40.670  1.00  0.00           H
ATOM   2940 3HG2 THR   206      42.710  29.390  40.800  1.00  0.00           H
ATOM   2941  C   THR   206      43.280  32.600  40.100  1.00  0.00           C
ATOM   2942  O   THR   206      44.310  33.130  39.620  1.00  0.00           O
ATOM   2943  N   ARG   207      42.890  32.720  41.380  1.00  0.00           N
ATOM   2944  HN  ARG   207      42.220  32.150  41.840  1.00  0.00           H
ATOM   2945  CA  ARG   207      43.590  33.540  42.310  1.00  0.00           C
ATOM   2946  HA  ARG   207      44.150  34.350  41.860  1.00  0.00           H
ATOM   2947  CB  ARG   207      42.440  34.200  43.160  1.00  0.00           C
ATOM   2948  HB1 ARG   207      41.650  34.660  42.540  1.00  0.00           H
ATOM   2949  HB2 ARG   207      41.930  33.340  43.650  1.00  0.00           H
ATOM   2950  CG  ARG   207      42.780  35.240  44.300  1.00  0.00           C
ATOM   2951  HG1 ARG   207      43.430  34.760  45.070  1.00  0.00           H
ATOM   2952  HG2 ARG   207      43.380  36.090  43.940  1.00  0.00           H
ATOM   2953  CD  ARG   207      41.530  35.750  45.030  1.00  0.00           C
ATOM   2954  HD1 ARG   207      41.690  36.650  45.660  1.00  0.00           H
ATOM   2955  HD2 ARG   207      40.870  36.170  44.240  1.00  0.00           H
ATOM   2956  NE  ARG   207      40.860  34.650  45.730  1.00  0.00           N
ATOM   2957  HE  ARG   207      41.360  33.880  46.150  1.00  0.00           H
ATOM   2958  CZ  ARG   207      39.550  34.540  45.890  1.00  0.00           C
ATOM   2959  NH1 ARG   207      38.620  35.460  45.810  1.00  0.00           N
ATOM   2960 1HH1 ARG   207      38.910  36.430  45.770  1.00  0.00           H
ATOM   2961 2HH1 ARG   207      37.650  35.280  45.990  1.00  0.00           H
ATOM   2962  NH2 ARG   207      39.190  33.400  46.320  1.00  0.00           N
ATOM   2963 1HH2 ARG   207      39.940  32.740  46.200  1.00  0.00           H
ATOM   2964 2HH2 ARG   207      38.220  33.200  46.170  1.00  0.00           H
ATOM   2965  C   ARG   207      44.440  32.750  43.260  1.00  0.00           C
ATOM   2966  O   ARG   207      44.010  31.960  44.130  1.00  0.00           O
ATOM   2967  N   PHE   208      45.800  32.850  43.220  1.00  0.00           N
ATOM   2968  HN  PHE   208      46.280  33.430  42.560  1.00  0.00           H
ATOM   2969  CA  PHE   208      46.650  31.880  43.920  1.00  0.00           C
ATOM   2970  HA  PHE   208      46.170  31.550  44.830  1.00  0.00           H
ATOM   2971  CB  PHE   208      47.080  30.790  42.970  1.00  0.00           C
ATOM   2972  HB1 PHE   208      46.200  30.120  42.800  1.00  0.00           H
ATOM   2973  HB2 PHE   208      47.380  31.220  42.010  1.00  0.00           H
ATOM   2974  CG  PHE   208      48.140  29.960  43.610  1.00  0.00           C
ATOM   2975  CD1 PHE   208      49.530  30.170  43.400  1.00  0.00           C
ATOM   2976  HD1 PHE   208      49.870  31.060  42.900  1.00  0.00           H
ATOM   2977  CE1 PHE   208      50.450  29.280  43.910  1.00  0.00           C
ATOM   2978  HE1 PHE   208      51.480  29.350  43.620  1.00  0.00           H
ATOM   2979  CZ  PHE   208      50.070  28.260  44.760  1.00  0.00           C
ATOM   2980  HZ  PHE   208      50.790  27.700  45.330  1.00  0.00           H
ATOM   2981  CD2 PHE   208      47.760  28.820  44.460  1.00  0.00           C
ATOM   2982  HD2 PHE   208      46.690  28.700  44.580  1.00  0.00           H
ATOM   2983  CE2 PHE   208      48.700  28.090  45.060  1.00  0.00           C
ATOM   2984  HE2 PHE   208      48.410  27.340  45.780  1.00  0.00           H
ATOM   2985  C   PHE   208      47.900  32.700  44.350  1.00  0.00           C
ATOM   2986  O   PHE   208      48.330  33.560  43.610  1.00  0.00           O
ATOM   2987  N   LYS   209      48.350  32.440  45.650  1.00  0.00           N
ATOM   2988  HN  LYS   209      48.000  31.660  46.150  1.00  0.00           H
ATOM   2989  CA  LYS   209      49.280  33.290  46.410  1.00  0.00           C
ATOM   2990  HA  LYS   209      49.110  33.000  47.450  1.00  0.00           H
ATOM   2991  CB  LYS   209      50.800  33.000  46.030  1.00  0.00           C
ATOM   2992  HB1 LYS   209      50.930  33.140  44.930  1.00  0.00           H
ATOM   2993  HB2 LYS   209      51.400  33.780  46.530  1.00  0.00           H
ATOM   2994  CG  LYS   209      51.350  31.640  46.450  1.00  0.00           C
ATOM   2995  HG1 LYS   209      50.640  30.930  45.970  1.00  0.00           H
ATOM   2996  HG2 LYS   209      52.280  31.450  45.860  1.00  0.00           H
ATOM   2997  CD  LYS   209      51.430  31.480  47.920  1.00  0.00           C
ATOM   2998  HD1 LYS   209      52.150  32.180  48.380  1.00  0.00           H
ATOM   2999  HD2 LYS   209      50.450  31.730  48.390  1.00  0.00           H
ATOM   3000  CE  LYS   209      51.830  29.960  48.290  1.00  0.00           C
ATOM   3001  HE1 LYS   209      51.010  29.230  48.150  1.00  0.00           H
ATOM   3002  HE2 LYS   209      52.610  29.470  47.670  1.00  0.00           H
ATOM   3003  NZ  LYS   209      52.290  29.800  49.700  1.00  0.00           N
ATOM   3004  HZ1 LYS   209      51.680  30.290  50.400  1.00  0.00           H
ATOM   3005  HZ2 LYS   209      52.320  28.800  49.990  1.00  0.00           H
ATOM   3006  HZ3 LYS   209      53.270  30.150  49.830  1.00  0.00           H
ATOM   3007  C   LYS   209      49.040  34.800  46.460  1.00  0.00           C
ATOM   3008  O   LYS   209      49.940  35.590  46.550  1.00  0.00           O
ATOM   3009  N   ASP   210      47.750  35.200  46.470  1.00  0.00           N
ATOM   3010  HN  ASP   210      47.020  34.520  46.590  1.00  0.00           H
ATOM   3011  CA  ASP   210      47.350  36.590  46.340  1.00  0.00           C
ATOM   3012  HA  ASP   210      46.280  36.600  46.380  1.00  0.00           H
ATOM   3013  CB  ASP   210      47.730  37.610  47.500  1.00  0.00           C
ATOM   3014  HB1 ASP   210      48.780  37.970  47.360  1.00  0.00           H
ATOM   3015  HB2 ASP   210      47.010  38.450  47.480  1.00  0.00           H
ATOM   3016  CG  ASP   210      47.400  37.010  48.870  1.00  0.00           C
ATOM   3017  OD1 ASP   210      46.150  36.830  49.140  1.00  0.00           O
ATOM   3018  OD2 ASP   210      48.310  36.980  49.720  1.00  0.00           O
ATOM   3019  C   ASP   210      47.810  37.180  44.940  1.00  0.00           C
ATOM   3020  O   ASP   210      48.130  38.390  44.850  1.00  0.00           O
ATOM   3021  N   THR   211      47.750  36.480  43.850  1.00  0.00           N
ATOM   3022  HN  THR   211      47.430  35.540  43.760  1.00  0.00           H
ATOM   3023  CA  THR   211      48.030  36.980  42.510  1.00  0.00           C
ATOM   3024  HA  THR   211      47.750  38.020  42.330  1.00  0.00           H
ATOM   3025  CB  THR   211      49.490  36.940  42.090  1.00  0.00           C
ATOM   3026  HB  THR   211      50.030  37.440  42.930  1.00  0.00           H
ATOM   3027  OG1 THR   211      49.910  37.800  41.000  1.00  0.00           O
ATOM   3028  HG1 THR   211      49.930  38.700  41.350  1.00  0.00           H
ATOM   3029  CG2 THR   211      50.010  35.500  41.790  1.00  0.00           C
ATOM   3030 1HG2 THR   211      51.060  35.700  41.480  1.00  0.00           H
ATOM   3031 2HG2 THR   211      50.090  34.900  42.720  1.00  0.00           H
ATOM   3032 3HG2 THR   211      49.410  35.020  40.990  1.00  0.00           H
ATOM   3033  C   THR   211      47.210  36.160  41.520  1.00  0.00           C
ATOM   3034  O   THR   211      46.900  34.970  41.750  1.00  0.00           O
ATOM   3035  N   TYR   212      46.710  36.830  40.450  1.00  0.00           N
ATOM   3036  HN  TYR   212      47.040  37.760  40.310  1.00  0.00           H
ATOM   3037  CA  TYR   212      45.710  36.350  39.550  1.00  0.00           C
ATOM   3038  HA  TYR   212      45.200  35.470  39.920  1.00  0.00           H
ATOM   3039  CB  TYR   212      44.770  37.420  39.080  1.00  0.00           C
ATOM   3040  HB1 TYR   212      45.430  38.270  38.780  1.00  0.00           H
ATOM   3041  HB2 TYR   212      44.180  37.030  38.220  1.00  0.00           H
ATOM   3042  CG  TYR   212      43.800  37.870  40.140  1.00  0.00           C
ATOM   3043  CD1 TYR   212      42.750  37.020  40.580  1.00  0.00           C
ATOM   3044  HD1 TYR   212      42.610  36.090  40.070  1.00  0.00           H
ATOM   3045  CE1 TYR   212      41.760  37.430  41.530  1.00  0.00           C
ATOM   3046  HE1 TYR   212      40.870  36.820  41.670  1.00  0.00           H
ATOM   3047  CZ  TYR   212      41.920  38.740  42.040  1.00  0.00           C
ATOM   3048  OH  TYR   212      41.030  39.060  43.040  1.00  0.00           O
ATOM   3049  HH  TYR   212      41.310  39.880  43.450  1.00  0.00           H
ATOM   3050  CD2 TYR   212      44.010  39.060  40.780  1.00  0.00           C
ATOM   3051  HD2 TYR   212      44.850  39.680  40.470  1.00  0.00           H
ATOM   3052  CE2 TYR   212      43.080  39.490  41.690  1.00  0.00           C
ATOM   3053  HE2 TYR   212      43.170  40.440  42.200  1.00  0.00           H
ATOM   3054  C   TYR   212      46.350  35.830  38.260  1.00  0.00           C
ATOM   3055  O   TYR   212      47.430  36.380  37.870  1.00  0.00           O
ATOM   3056  N   PHE   213      45.760  34.860  37.640  1.00  0.00           N
ATOM   3057  HN  PHE   213      44.860  34.620  38.020  1.00  0.00           H
ATOM   3058  CA  PHE   213      46.240  34.180  36.450  1.00  0.00           C
ATOM   3059  HA  PHE   213      46.800  34.800  35.760  1.00  0.00           H
ATOM   3060  CB  PHE   213      46.980  32.840  36.800  1.00  0.00           C
ATOM   3061  HB1 PHE   213      46.310  32.120  37.340  1.00  0.00           H
ATOM   3062  HB2 PHE   213      47.340  32.390  35.840  1.00  0.00           H
ATOM   3063  CG  PHE   213      48.210  32.970  37.650  1.00  0.00           C
ATOM   3064  CD1 PHE   213      49.290  33.580  37.110  1.00  0.00           C
ATOM   3065  HD1 PHE   213      49.420  33.990  36.120  1.00  0.00           H
ATOM   3066  CE1 PHE   213      50.520  33.720  37.790  1.00  0.00           C
ATOM   3067  HE1 PHE   213      51.370  34.250  37.370  1.00  0.00           H
ATOM   3068  CZ  PHE   213      50.660  33.160  39.080  1.00  0.00           C
ATOM   3069  HZ  PHE   213      51.610  33.180  39.590  1.00  0.00           H
ATOM   3070  CD2 PHE   213      48.360  32.470  38.960  1.00  0.00           C
ATOM   3071  HD2 PHE   213      47.470  32.130  39.490  1.00  0.00           H
ATOM   3072  CE2 PHE   213      49.590  32.520  39.650  1.00  0.00           C
ATOM   3073  HE2 PHE   213      49.660  32.170  40.670  1.00  0.00           H
ATOM   3074  C   PHE   213      45.020  33.690  35.710  1.00  0.00           C
ATOM   3075  O   PHE   213      44.020  33.250  36.300  1.00  0.00           O
ATOM   3076  N   VAL   214      44.980  33.890  34.420  1.00  0.00           N
ATOM   3077  HN  VAL   214      45.700  34.380  33.910  1.00  0.00           H
ATOM   3078  CA  VAL   214      43.820  33.550  33.630  1.00  0.00           C
ATOM   3079  HA  VAL   214      42.900  33.510  34.210  1.00  0.00           H
ATOM   3080  CB  VAL   214      43.420  34.610  32.580  1.00  0.00           C
ATOM   3081  HB  VAL   214      43.280  35.580  33.110  1.00  0.00           H
ATOM   3082  CG1 VAL   214      44.370  34.790  31.370  1.00  0.00           C
ATOM   3083 1HG1 VAL   214      44.590  33.790  30.960  1.00  0.00           H
ATOM   3084 2HG1 VAL   214      43.950  35.380  30.520  1.00  0.00           H
ATOM   3085 3HG1 VAL   214      45.380  35.210  31.600  1.00  0.00           H
ATOM   3086  CG2 VAL   214      42.120  34.250  31.860  1.00  0.00           C
ATOM   3087 1HG2 VAL   214      41.350  34.100  32.640  1.00  0.00           H
ATOM   3088 2HG2 VAL   214      41.840  35.130  31.250  1.00  0.00           H
ATOM   3089 3HG2 VAL   214      42.220  33.290  31.310  1.00  0.00           H
ATOM   3090  C   VAL   214      43.980  32.150  33.040  1.00  0.00           C
ATOM   3091  O   VAL   214      44.890  31.760  32.320  1.00  0.00           O
ATOM   3092  N   THR   215      43.050  31.250  33.450  1.00  0.00           N
ATOM   3093  HN  THR   215      42.280  31.650  33.930  1.00  0.00           H
ATOM   3094  CA  THR   215      43.080  29.800  33.260  1.00  0.00           C
ATOM   3095  HA  THR   215      44.040  29.450  32.910  1.00  0.00           H
ATOM   3096  CB  THR   215      42.710  29.030  34.560  1.00  0.00           C
ATOM   3097  HB  THR   215      42.400  27.970  34.400  1.00  0.00           H
ATOM   3098  OG1 THR   215      41.820  29.720  35.390  1.00  0.00           O
ATOM   3099  HG1 THR   215      40.940  29.750  34.980  1.00  0.00           H
ATOM   3100  CG2 THR   215      44.040  28.970  35.390  1.00  0.00           C
ATOM   3101 1HG2 THR   215      44.270  30.050  35.530  1.00  0.00           H
ATOM   3102 2HG2 THR   215      43.890  28.410  36.340  1.00  0.00           H
ATOM   3103 3HG2 THR   215      44.950  28.530  34.930  1.00  0.00           H
ATOM   3104  C   THR   215      42.040  29.370  32.350  1.00  0.00           C
ATOM   3105  O   THR   215      42.040  28.170  31.960  1.00  0.00           O
ATOM   3106  N   GLY   216      41.200  30.280  31.850  1.00  0.00           N
ATOM   3107  HN  GLY   216      41.230  31.220  32.190  1.00  0.00           H
ATOM   3108  CA  GLY   216      40.290  29.930  30.770  1.00  0.00           C
ATOM   3109  HA1 GLY   216      40.980  29.780  29.960  1.00  0.00           H
ATOM   3110  HA2 GLY   216      39.590  29.150  31.060  1.00  0.00           H
ATOM   3111  C   GLY   216      39.360  31.010  30.310  1.00  0.00           C
ATOM   3112  O   GLY   216      39.290  32.100  30.890  1.00  0.00           O
ATOM   3113  N   ILE   217      38.590  30.740  29.250  1.00  0.00           N
ATOM   3114  HN  ILE   217      38.750  29.830  28.880  1.00  0.00           H
ATOM   3115  CA  ILE   217      37.690  31.600  28.540  1.00  0.00           C
ATOM   3116  HA  ILE   217      37.440  32.490  29.090  1.00  0.00           H
ATOM   3117  CB  ILE   217      38.310  32.170  27.190  1.00  0.00           C
ATOM   3118  HB  ILE   217      38.900  31.310  26.810  1.00  0.00           H
ATOM   3119  CG2 ILE   217      37.190  32.440  26.130  1.00  0.00           C
ATOM   3120 1HG2 ILE   217      36.710  31.480  25.830  1.00  0.00           H
ATOM   3121 2HG2 ILE   217      36.430  33.080  26.630  1.00  0.00           H
ATOM   3122 3HG2 ILE   217      37.560  33.020  25.250  1.00  0.00           H
ATOM   3123  CG1 ILE   217      39.200  33.420  27.470  1.00  0.00           C
ATOM   3124 1HG1 ILE   217      39.760  33.240  28.410  1.00  0.00           H
ATOM   3125 2HG1 ILE   217      39.990  33.530  26.700  1.00  0.00           H
ATOM   3126  CD  ILE   217      38.490  34.780  27.620  1.00  0.00           C
ATOM   3127  HD1 ILE   217      37.600  34.670  28.280  1.00  0.00           H
ATOM   3128  HD2 ILE   217      39.200  35.440  28.170  1.00  0.00           H
ATOM   3129  HD3 ILE   217      38.130  35.170  26.650  1.00  0.00           H
ATOM   3130  C   ILE   217      36.450  30.810  28.300  1.00  0.00           C
ATOM   3131  O   ILE   217      36.430  29.650  27.930  1.00  0.00           O
ATOM   3132  N   VAL   218      35.300  31.430  28.570  1.00  0.00           N
ATOM   3133  HN  VAL   218      35.240  32.340  28.970  1.00  0.00           H
ATOM   3134  CA  VAL   218      33.980  30.740  28.500  1.00  0.00           C
ATOM   3135  HA  VAL   218      33.990  29.860  29.130  1.00  0.00           H
ATOM   3136  CB  VAL   218      32.830  31.680  29.030  1.00  0.00           C
ATOM   3137  HB  VAL   218      33.070  32.680  28.600  1.00  0.00           H
ATOM   3138  CG1 VAL   218      31.380  31.360  28.530  1.00  0.00           C
ATOM   3139 1HG1 VAL   218      31.250  31.720  27.490  1.00  0.00           H
ATOM   3140 2HG1 VAL   218      31.230  30.270  28.660  1.00  0.00           H
ATOM   3141 3HG1 VAL   218      30.630  31.980  29.090  1.00  0.00           H
ATOM   3142  CG2 VAL   218      32.850  31.670  30.540  1.00  0.00           C
ATOM   3143 1HG2 VAL   218      32.590  30.650  30.880  1.00  0.00           H
ATOM   3144 2HG2 VAL   218      33.830  31.920  31.000  1.00  0.00           H
ATOM   3145 3HG2 VAL   218      32.110  32.450  30.830  1.00  0.00           H
ATOM   3146  C   VAL   218      33.630  30.210  27.140  1.00  0.00           C
ATOM   3147  O   VAL   218      33.950  30.820  26.150  1.00  0.00           O
ATOM   3148  N   SER   219      32.910  29.060  27.090  1.00  0.00           N
ATOM   3149  HN  SER   219      32.550  28.600  27.890  1.00  0.00           H
ATOM   3150  CA  SER   219      32.510  28.410  25.840  1.00  0.00           C
ATOM   3151  HA  SER   219      32.540  29.200  25.110  1.00  0.00           H
ATOM   3152  CB  SER   219      33.480  27.270  25.270  1.00  0.00           C
ATOM   3153  HB1 SER   219      34.510  27.710  25.240  1.00  0.00           H
ATOM   3154  HB2 SER   219      33.540  26.370  25.930  1.00  0.00           H
ATOM   3155  OG  SER   219      33.090  26.810  23.930  1.00  0.00           O
ATOM   3156  HG1 SER   219      33.710  27.330  23.420  1.00  0.00           H
ATOM   3157  C   SER   219      31.040  27.870  25.900  1.00  0.00           C
ATOM   3158  O   SER   219      30.230  28.420  25.160  1.00  0.00           O
ATOM   3159  N   TRP   220      30.600  26.840  26.690  1.00  0.00           N
ATOM   3160  HN  TRP   220      31.140  26.360  27.370  1.00  0.00           H
ATOM   3161  CA  TRP   220      29.240  26.410  26.540  1.00  0.00           C
ATOM   3162  HA  TRP   220      28.600  27.250  26.280  1.00  0.00           H
ATOM   3163  CB  TRP   220      29.030  25.320  25.480  1.00  0.00           C
ATOM   3164  HB1 TRP   220      29.230  25.730  24.470  1.00  0.00           H
ATOM   3165  HB2 TRP   220      29.750  24.490  25.630  1.00  0.00           H
ATOM   3166  CG  TRP   220      27.660  24.750  25.430  1.00  0.00           C
ATOM   3167  CD1 TRP   220      27.320  23.480  25.570  1.00  0.00           C
ATOM   3168  HD1 TRP   220      28.080  22.760  25.850  1.00  0.00           H
ATOM   3169  NE1 TRP   220      25.980  23.270  25.460  1.00  0.00           N
ATOM   3170  HE1 TRP   220      25.440  22.480  25.590  1.00  0.00           H
ATOM   3171  CE2 TRP   220      25.430  24.420  24.940  1.00  0.00           C
ATOM   3172  CD2 TRP   220      26.490  25.390  24.950  1.00  0.00           C
ATOM   3173  CE3 TRP   220      26.220  26.690  24.500  1.00  0.00           C
ATOM   3174  HE3 TRP   220      26.990  27.430  24.510  1.00  0.00           H
ATOM   3175  CZ3 TRP   220      24.910  26.950  24.100  1.00  0.00           C
ATOM   3176  HZ3 TRP   220      24.650  27.960  23.830  1.00  0.00           H
ATOM   3177  CZ2 TRP   220      24.190  24.720  24.340  1.00  0.00           C
ATOM   3178  HZ2 TRP   220      23.530  23.870  24.180  1.00  0.00           H
ATOM   3179  CH2 TRP   220      23.900  26.010  23.980  1.00  0.00           C
ATOM   3180  HH2 TRP   220      23.080  26.170  23.310  1.00  0.00           H
ATOM   3181  C   TRP   220      28.690  26.050  27.900  1.00  0.00           C
ATOM   3182  O   TRP   220      29.360  25.480  28.750  1.00  0.00           O
ATOM   3183  N   GLY   221      27.420  26.370  28.100  1.00  0.00           N
ATOM   3184  HN  GLY   221      26.940  26.840  27.360  1.00  0.00           H
ATOM   3185  CA  GLY   221      26.710  26.110  29.310  1.00  0.00           C
ATOM   3186  HA1 GLY   221      27.030  25.130  29.640  1.00  0.00           H
ATOM   3187  HA2 GLY   221      26.750  26.970  29.950  1.00  0.00           H
ATOM   3188  C   GLY   221      25.320  25.880  28.880  1.00  0.00           C
ATOM   3189  O   GLY   221      24.810  26.570  28.070  1.00  0.00           O
ATOM   3190  N   GLU   222      24.660  24.970  29.610  1.00  0.00           N
ATOM   3191  HN  GLU   222      25.070  24.580  30.420  1.00  0.00           H
ATOM   3192  CA  GLU   222      23.280  24.760  29.230  1.00  0.00           C
ATOM   3193  HA  GLU   222      23.050  25.360  28.370  1.00  0.00           H
ATOM   3194  CB  GLU   222      23.060  23.260  29.090  1.00  0.00           C
ATOM   3195  HB1 GLU   222      23.370  22.860  30.080  1.00  0.00           H
ATOM   3196  HB2 GLU   222      21.980  23.020  28.910  1.00  0.00           H
ATOM   3197  CG  GLU   222      23.940  22.570  28.000  1.00  0.00           C
ATOM   3198  HG1 GLU   222      23.930  23.080  27.020  1.00  0.00           H
ATOM   3199  HG2 GLU   222      24.970  22.550  28.420  1.00  0.00           H
ATOM   3200  CD  GLU   222      23.440  21.210  27.720  1.00  0.00           C
ATOM   3201  OE1 GLU   222      22.250  21.060  27.310  1.00  0.00           O
ATOM   3202  OE2 GLU   222      24.320  20.280  27.790  1.00  0.00           O
ATOM   3203  C   GLU   222      22.350  25.240  30.350  1.00  0.00           C
ATOM   3204  O   GLU   222      22.170  24.700  31.430  1.00  0.00           O
ATOM   3205  N   GLY   223      21.610  26.410  30.060  1.00  0.00           N
ATOM   3206  HN  GLY   223      21.990  26.930  29.300  1.00  0.00           H
ATOM   3207  CA  GLY   223      20.660  27.100  30.910  1.00  0.00           C
ATOM   3208  HA1 GLY   223      20.240  27.980  30.440  1.00  0.00           H
ATOM   3209  HA2 GLY   223      19.800  26.460  31.020  1.00  0.00           H
ATOM   3210  C   GLY   223      21.320  27.430  32.220  1.00  0.00           C
ATOM   3211  O   GLY   223      22.480  27.550  32.350  1.00  0.00           O
ATOM   3212  N   CYS   224      20.470  27.760  33.210  1.00  0.00           N
ATOM   3213  HN  CYS   224      19.510  27.480  33.200  1.00  0.00           H
ATOM   3214  CA  CYS   224      20.940  28.250  34.530  1.00  0.00           C
ATOM   3215  HA  CYS   224      22.020  28.210  34.590  1.00  0.00           H
ATOM   3216  CB  CYS   224      20.300  29.650  34.830  1.00  0.00           C
ATOM   3217  HB1 CYS   224      19.200  29.520  34.940  1.00  0.00           H
ATOM   3218  HB2 CYS   224      20.660  30.060  35.800  1.00  0.00           H
ATOM   3219  SG  CYS   224      20.380  30.940  33.570  1.00  0.00           S
ATOM   3220  C   CYS   224      20.630  27.350  35.680  1.00  0.00           C
ATOM   3221  O   CYS   224      19.480  27.130  36.100  1.00  0.00           O
ATOM   3222  N   ALA   225      21.750  26.850  36.340  1.00  0.00           N
ATOM   3223  HN  ALA   225      22.710  26.940  36.070  1.00  0.00           H
ATOM   3224  CA  ALA   225      21.560  26.060  37.480  1.00  0.00           C
ATOM   3225  HA  ALA   225      22.540  25.690  37.790  1.00  0.00           H
ATOM   3226  CB  ALA   225      21.110  26.900  38.760  1.00  0.00           C
ATOM   3227  HB1 ALA   225      21.880  27.690  38.950  1.00  0.00           H
ATOM   3228  HB2 ALA   225      20.180  27.430  38.480  1.00  0.00           H
ATOM   3229  HB3 ALA   225      20.940  26.260  39.660  1.00  0.00           H
ATOM   3230  C   ALA   225      20.810  24.760  37.320  1.00  0.00           C
ATOM   3231  O   ALA   225      20.160  24.280  38.230  1.00  0.00           O
ATOM   3232  N   ARG   226      20.820  24.180  36.130  1.00  0.00           N
ATOM   3233  HN  ARG   226      21.460  24.530  35.450  1.00  0.00           H
ATOM   3234  CA  ARG   226      20.270  22.930  35.750  1.00  0.00           C
ATOM   3235  HA  ARG   226      19.240  22.910  36.080  1.00  0.00           H
ATOM   3236  CB  ARG   226      20.470  22.720  34.240  1.00  0.00           C
ATOM   3237  HB1 ARG   226      21.510  22.890  33.880  1.00  0.00           H
ATOM   3238  HB2 ARG   226      20.120  21.690  34.030  1.00  0.00           H
ATOM   3239  CG  ARG   226      19.470  23.610  33.410  1.00  0.00           C
ATOM   3240  HG1 ARG   226      18.440  23.630  33.830  1.00  0.00           H
ATOM   3241  HG2 ARG   226      19.880  24.650  33.400  1.00  0.00           H
ATOM   3242  CD  ARG   226      19.300  23.090  31.940  1.00  0.00           C
ATOM   3243  HD1 ARG   226      20.370  23.090  31.610  1.00  0.00           H
ATOM   3244  HD2 ARG   226      18.890  22.070  31.810  1.00  0.00           H
ATOM   3245  NE  ARG   226      18.520  24.060  31.240  1.00  0.00           N
ATOM   3246  HE  ARG   226      18.220  24.830  31.820  1.00  0.00           H
ATOM   3247  CZ  ARG   226      18.540  24.360  29.920  1.00  0.00           C
ATOM   3248  NH1 ARG   226      19.100  23.610  29.030  1.00  0.00           N
ATOM   3249 1HH1 ARG   226      19.310  22.680  29.310  1.00  0.00           H
ATOM   3250 2HH1 ARG   226      19.020  23.820  28.060  1.00  0.00           H
ATOM   3251  NH2 ARG   226      17.850  25.480  29.560  1.00  0.00           N
ATOM   3252 1HH2 ARG   226      17.590  26.070  30.310  1.00  0.00           H
ATOM   3253 2HH2 ARG   226      17.880  25.890  28.640  1.00  0.00           H
ATOM   3254  C   ARG   226      20.910  21.700  36.470  1.00  0.00           C
ATOM   3255  O   ARG   226      22.030  21.850  36.990  1.00  0.00           O
ATOM   3256  N   LYS   227      20.190  20.580  36.530  1.00  0.00           N
ATOM   3257  HN  LYS   227      19.260  20.540  36.190  1.00  0.00           H
ATOM   3258  CA  LYS   227      20.700  19.280  37.110  1.00  0.00           C
ATOM   3259  HA  LYS   227      21.300  19.500  37.990  1.00  0.00           H
ATOM   3260  CB  LYS   227      19.520  18.360  37.490  1.00  0.00           C
ATOM   3261  HB1 LYS   227      19.130  17.970  36.530  1.00  0.00           H
ATOM   3262  HB2 LYS   227      19.810  17.460  38.070  1.00  0.00           H
ATOM   3263  CG  LYS   227      18.430  19.010  38.380  1.00  0.00           C
ATOM   3264  HG1 LYS   227      18.090  19.900  37.810  1.00  0.00           H
ATOM   3265  HG2 LYS   227      17.560  18.390  38.680  1.00  0.00           H
ATOM   3266  CD  LYS   227      19.140  19.520  39.690  1.00  0.00           C
ATOM   3267  HD1 LYS   227      20.020  20.130  39.390  1.00  0.00           H
ATOM   3268  HD2 LYS   227      18.500  20.200  40.290  1.00  0.00           H
ATOM   3269  CE  LYS   227      19.680  18.460  40.660  1.00  0.00           C
ATOM   3270  HE1 LYS   227      18.820  17.830  40.960  1.00  0.00           H
ATOM   3271  HE2 LYS   227      20.420  17.830  40.110  1.00  0.00           H
ATOM   3272  NZ  LYS   227      20.410  19.070  41.800  1.00  0.00           N
ATOM   3273  HZ1 LYS   227      19.840  19.730  42.380  1.00  0.00           H
ATOM   3274  HZ2 LYS   227      20.610  18.230  42.370  1.00  0.00           H
ATOM   3275  HZ3 LYS   227      21.250  19.590  41.500  1.00  0.00           H
ATOM   3276  C   LYS   227      21.630  18.570  36.180  1.00  0.00           C
ATOM   3277  O   LYS   227      21.290  18.290  35.070  1.00  0.00           O
ATOM   3278  N   GLY   228      22.880  18.200  36.620  1.00  0.00           N
ATOM   3279  HN  GLY   228      23.220  18.290  37.550  1.00  0.00           H
ATOM   3280  CA  GLY   228      23.850  17.450  35.750  1.00  0.00           C
ATOM   3281  HA1 GLY   228      24.620  16.950  36.310  1.00  0.00           H
ATOM   3282  HA2 GLY   228      23.260  16.800  35.120  1.00  0.00           H
ATOM   3283  C   GLY   228      24.600  18.300  34.790  1.00  0.00           C
ATOM   3284  O   GLY   228      25.260  17.770  33.890  1.00  0.00           O
ATOM   3285  N   LYS   229      24.480  19.700  34.890  1.00  0.00           N
ATOM   3286  HN  LYS   229      23.780  20.110  35.460  1.00  0.00           H
ATOM   3287  CA  LYS   229      25.050  20.540  33.890  1.00  0.00           C
ATOM   3288  HA  LYS   229      25.660  20.020  33.170  1.00  0.00           H
ATOM   3289  CB  LYS   229      23.960  21.170  33.090  1.00  0.00           C
ATOM   3290  HB1 LYS   229      23.190  21.710  33.680  1.00  0.00           H
ATOM   3291  HB2 LYS   229      24.320  22.050  32.500  1.00  0.00           H
ATOM   3292  CG  LYS   229      23.190  20.350  32.120  1.00  0.00           C
ATOM   3293  HG1 LYS   229      22.910  19.520  32.800  1.00  0.00           H
ATOM   3294  HG2 LYS   229      22.200  20.780  31.830  1.00  0.00           H
ATOM   3295  CD  LYS   229      23.930  19.710  30.920  1.00  0.00           C
ATOM   3296  HD1 LYS   229      24.240  20.590  30.320  1.00  0.00           H
ATOM   3297  HD2 LYS   229      24.870  19.290  31.320  1.00  0.00           H
ATOM   3298  CE  LYS   229      22.980  18.790  30.220  1.00  0.00           C
ATOM   3299  HE1 LYS   229      22.750  17.990  30.960  1.00  0.00           H
ATOM   3300  HE2 LYS   229      22.090  19.350  29.850  1.00  0.00           H
ATOM   3301  NZ  LYS   229      23.730  18.100  29.140  1.00  0.00           N
ATOM   3302  HZ1 LYS   229      23.920  18.890  28.490  1.00  0.00           H
ATOM   3303  HZ2 LYS   229      24.660  17.790  29.470  1.00  0.00           H
ATOM   3304  HZ3 LYS   229      23.090  17.420  28.690  1.00  0.00           H
ATOM   3305  C   LYS   229      25.920  21.680  34.460  1.00  0.00           C
ATOM   3306  O   LYS   229      25.570  22.390  35.370  1.00  0.00           O
ATOM   3307  N   TYR   230      27.170  21.900  33.890  1.00  0.00           N
ATOM   3308  HN  TYR   230      27.250  21.460  33.010  1.00  0.00           H
ATOM   3309  CA  TYR   230      28.270  22.640  34.440  1.00  0.00           C
ATOM   3310  HA  TYR   230      27.900  23.350  35.170  1.00  0.00           H
ATOM   3311  CB  TYR   230      29.440  21.710  35.040  1.00  0.00           C
ATOM   3312  HB1 TYR   230      29.920  21.160  34.200  1.00  0.00           H
ATOM   3313  HB2 TYR   230      30.140  22.350  35.620  1.00  0.00           H
ATOM   3314  CG  TYR   230      28.840  20.730  35.980  1.00  0.00           C
ATOM   3315  CD1 TYR   230      28.500  21.210  37.260  1.00  0.00           C
ATOM   3316  HD1 TYR   230      28.610  22.280  37.400  1.00  0.00           H
ATOM   3317  CE1 TYR   230      28.010  20.400  38.260  1.00  0.00           C
ATOM   3318  HE1 TYR   230      27.730  20.740  39.240  1.00  0.00           H
ATOM   3319  CZ  TYR   230      27.850  19.000  38.030  1.00  0.00           C
ATOM   3320  OH  TYR   230      27.310  18.170  39.000  1.00  0.00           O
ATOM   3321  HH  TYR   230      27.240  17.290  38.620  1.00  0.00           H
ATOM   3322  CD2 TYR   230      28.650  19.380  35.760  1.00  0.00           C
ATOM   3323  HD2 TYR   230      28.890  18.900  34.820  1.00  0.00           H
ATOM   3324  CE2 TYR   230      28.040  18.530  36.680  1.00  0.00           C
ATOM   3325  HE2 TYR   230      27.800  17.500  36.420  1.00  0.00           H
ATOM   3326  C   TYR   230      28.820  23.350  33.240  1.00  0.00           C
ATOM   3327  O   TYR   230      28.830  22.790  32.150  1.00  0.00           O
ATOM   3328  N   GLY   231      29.270  24.630  33.370  1.00  0.00           N
ATOM   3329  HN  GLY   231      28.920  25.180  34.110  1.00  0.00           H
ATOM   3330  CA  GLY   231      29.920  25.330  32.300  1.00  0.00           C
ATOM   3331  HA1 GLY   231      29.270  25.560  31.460  1.00  0.00           H
ATOM   3332  HA2 GLY   231      30.160  26.270  32.770  1.00  0.00           H
ATOM   3333  C   GLY   231      31.130  24.680  31.830  1.00  0.00           C
ATOM   3334  O   GLY   231      31.870  24.110  32.590  1.00  0.00           O
ATOM   3335  N   ILE   232      31.350  24.840  30.570  1.00  0.00           N
ATOM   3336  HN  ILE   232      30.660  25.230  29.950  1.00  0.00           H
ATOM   3337  CA  ILE   232      32.420  24.300  29.770  1.00  0.00           C
ATOM   3338  HA  ILE   232      32.960  23.760  30.520  1.00  0.00           H
ATOM   3339  CB  ILE   232      31.880  23.280  28.730  1.00  0.00           C
ATOM   3340  HB  ILE   232      31.460  23.820  27.850  1.00  0.00           H
ATOM   3341  CG2 ILE   232      32.940  22.250  28.410  1.00  0.00           C
ATOM   3342 1HG2 ILE   232      32.820  21.680  27.450  1.00  0.00           H
ATOM   3343 2HG2 ILE   232      33.880  22.830  28.320  1.00  0.00           H
ATOM   3344 3HG2 ILE   232      32.950  21.560  29.280  1.00  0.00           H
ATOM   3345  CG1 ILE   232      30.650  22.470  29.290  1.00  0.00           C
ATOM   3346 1HG1 ILE   232      30.910  21.740  30.080  1.00  0.00           H
ATOM   3347 2HG1 ILE   232      29.950  23.180  29.780  1.00  0.00           H
ATOM   3348  CD  ILE   232      29.920  21.630  28.200  1.00  0.00           C
ATOM   3349  HD1 ILE   232      30.660  20.900  27.850  1.00  0.00           H
ATOM   3350  HD2 ILE   232      28.980  21.190  28.610  1.00  0.00           H
ATOM   3351  HD3 ILE   232      29.510  22.140  27.310  1.00  0.00           H
ATOM   3352  C   ILE   232      33.260  25.380  29.110  1.00  0.00           C
ATOM   3353  O   ILE   232      32.730  26.330  28.530  1.00  0.00           O
ATOM   3354  N   TYR   233      34.560  25.400  29.460  1.00  0.00           N
ATOM   3355  HN  TYR   233      34.940  24.740  30.100  1.00  0.00           H
ATOM   3356  CA  TYR   233      35.420  26.560  29.210  1.00  0.00           C
ATOM   3357  HA  TYR   233      34.930  27.290  28.580  1.00  0.00           H
ATOM   3358  CB  TYR   233      35.970  27.210  30.520  1.00  0.00           C
ATOM   3359  HB1 TYR   233      36.460  26.380  31.080  1.00  0.00           H
ATOM   3360  HB2 TYR   233      36.700  28.030  30.330  1.00  0.00           H
ATOM   3361  CG  TYR   233      35.020  27.820  31.510  1.00  0.00           C
ATOM   3362  CD1 TYR   233      35.020  29.170  31.810  1.00  0.00           C
ATOM   3363  HD1 TYR   233      35.610  29.850  31.210  1.00  0.00           H
ATOM   3364  CE1 TYR   233      34.350  29.710  32.860  1.00  0.00           C
ATOM   3365  HE1 TYR   233      34.440  30.780  32.960  1.00  0.00           H
ATOM   3366  CZ  TYR   233      33.500  28.900  33.640  1.00  0.00           C
ATOM   3367  OH  TYR   233      32.860  29.580  34.710  1.00  0.00           O
ATOM   3368  HH  TYR   233      32.000  29.180  34.840  1.00  0.00           H
ATOM   3369  CD2 TYR   233      34.220  26.950  32.330  1.00  0.00           C
ATOM   3370  HD2 TYR   233      34.350  25.910  32.090  1.00  0.00           H
ATOM   3371  CE2 TYR   233      33.480  27.490  33.400  1.00  0.00           C
ATOM   3372  HE2 TYR   233      32.860  26.880  34.040  1.00  0.00           H
ATOM   3373  C   TYR   233      36.550  26.050  28.380  1.00  0.00           C
ATOM   3374  O   TYR   233      36.880  24.830  28.270  1.00  0.00           O
ATOM   3375  N   THR   234      37.140  26.970  27.560  1.00  0.00           N
ATOM   3376  HN  THR   234      36.790  27.900  27.690  1.00  0.00           H
ATOM   3377  CA  THR   234      38.270  26.880  26.630  1.00  0.00           C
ATOM   3378  HA  THR   234      38.310  25.860  26.280  1.00  0.00           H
ATOM   3379  CB  THR   234      38.150  27.860  25.500  1.00  0.00           C
ATOM   3380  HB  THR   234      38.210  28.890  25.910  1.00  0.00           H
ATOM   3381  OG1 THR   234      36.900  27.630  24.850  1.00  0.00           O
ATOM   3382  HG1 THR   234      37.020  28.100  24.020  1.00  0.00           H
ATOM   3383  CG2 THR   234      39.280  27.770  24.480  1.00  0.00           C
ATOM   3384 1HG2 THR   234      39.290  26.820  23.890  1.00  0.00           H
ATOM   3385 2HG2 THR   234      39.130  28.480  23.630  1.00  0.00           H
ATOM   3386 3HG2 THR   234      40.310  27.970  24.850  1.00  0.00           H
ATOM   3387  C   THR   234      39.500  27.170  27.330  1.00  0.00           C
ATOM   3388  O   THR   234      39.560  28.160  28.090  1.00  0.00           O
ATOM   3389  N   LYS   235      40.500  26.330  27.140  1.00  0.00           N
ATOM   3390  HN  LYS   235      40.430  25.590  26.470  1.00  0.00           H
ATOM   3391  CA  LYS   235      41.810  26.540  27.690  1.00  0.00           C
ATOM   3392  HA  LYS   235      41.680  27.010  28.650  1.00  0.00           H
ATOM   3393  CB  LYS   235      42.740  25.250  27.730  1.00  0.00           C
ATOM   3394  HB1 LYS   235      42.660  24.720  26.750  1.00  0.00           H
ATOM   3395  HB2 LYS   235      43.810  25.470  27.840  1.00  0.00           H
ATOM   3396  CG  LYS   235      42.250  24.320  28.960  1.00  0.00           C
ATOM   3397  HG1 LYS   235      42.070  24.830  29.930  1.00  0.00           H
ATOM   3398  HG2 LYS   235      41.210  24.090  28.590  1.00  0.00           H
ATOM   3399  CD  LYS   235      43.090  23.010  29.010  1.00  0.00           C
ATOM   3400  HD1 LYS   235      43.140  22.590  27.970  1.00  0.00           H
ATOM   3401  HD2 LYS   235      44.140  23.260  29.300  1.00  0.00           H
ATOM   3402  CE  LYS   235      42.510  21.950  29.880  1.00  0.00           C
ATOM   3403  HE1 LYS   235      42.520  22.270  30.940  1.00  0.00           H
ATOM   3404  HE2 LYS   235      41.460  21.730  29.580  1.00  0.00           H
ATOM   3405  NZ  LYS   235      43.180  20.670  29.770  1.00  0.00           N
ATOM   3406  HZ1 LYS   235      43.190  20.210  28.840  1.00  0.00           H
ATOM   3407  HZ2 LYS   235      44.170  20.740  30.100  1.00  0.00           H
ATOM   3408  HZ3 LYS   235      42.750  20.010  30.460  1.00  0.00           H
ATOM   3409  C   LYS   235      42.490  27.580  26.870  1.00  0.00           C
ATOM   3410  O   LYS   235      42.700  27.380  25.690  1.00  0.00           O
ATOM   3411  N   VAL   236      42.970  28.790  27.480  1.00  0.00           N
ATOM   3412  HN  VAL   236      42.820  28.990  28.440  1.00  0.00           H
ATOM   3413  CA  VAL   236      43.780  29.840  26.850  1.00  0.00           C
ATOM   3414  HA  VAL   236      43.390  30.020  25.860  1.00  0.00           H
ATOM   3415  CB  VAL   236      43.760  31.130  27.690  1.00  0.00           C
ATOM   3416  HB  VAL   236      44.560  31.850  27.400  1.00  0.00           H
ATOM   3417  CG1 VAL   236      42.410  31.900  27.500  1.00  0.00           C
ATOM   3418 1HG1 VAL   236      42.490  32.960  27.800  1.00  0.00           H
ATOM   3419 2HG1 VAL   236      41.990  31.890  26.470  1.00  0.00           H
ATOM   3420 3HG1 VAL   236      41.630  31.440  28.150  1.00  0.00           H
ATOM   3421  CG2 VAL   236      43.970  30.830  29.230  1.00  0.00           C
ATOM   3422 1HG2 VAL   236      44.830  30.200  29.530  1.00  0.00           H
ATOM   3423 2HG2 VAL   236      44.140  31.820  29.680  1.00  0.00           H
ATOM   3424 3HG2 VAL   236      43.140  30.220  29.650  1.00  0.00           H
ATOM   3425  C   VAL   236      45.190  29.380  26.630  1.00  0.00           C
ATOM   3426  O   VAL   236      45.810  29.850  25.760  1.00  0.00           O
ATOM   3427  N   THR   237      45.650  28.260  27.340  1.00  0.00           N
ATOM   3428  HN  THR   237      45.110  27.920  28.100  1.00  0.00           H
ATOM   3429  CA  THR   237      47.010  27.820  27.370  1.00  0.00           C
ATOM   3430  HA  THR   237      47.610  28.710  27.260  1.00  0.00           H
ATOM   3431  CB  THR   237      47.440  27.180  28.750  1.00  0.00           C
ATOM   3432  HB  THR   237      48.450  26.710  28.670  1.00  0.00           H
ATOM   3433  OG1 THR   237      46.410  26.270  29.270  1.00  0.00           O
ATOM   3434  HG1 THR   237      46.860  25.430  29.420  1.00  0.00           H
ATOM   3435  CG2 THR   237      47.590  28.290  29.790  1.00  0.00           C
ATOM   3436 1HG2 THR   237      48.240  29.040  29.280  1.00  0.00           H
ATOM   3437 2HG2 THR   237      46.630  28.780  30.040  1.00  0.00           H
ATOM   3438 3HG2 THR   237      48.130  27.900  30.680  1.00  0.00           H
ATOM   3439  C   THR   237      47.250  26.760  26.340  1.00  0.00           C
ATOM   3440  O   THR   237      48.380  26.500  25.960  1.00  0.00           O
ATOM   3441  N   ALA   238      46.160  26.150  25.840  1.00  0.00           N
ATOM   3442  HN  ALA   238      45.250  26.310  26.200  1.00  0.00           H
ATOM   3443  CA  ALA   238      46.170  25.330  24.660  1.00  0.00           C
ATOM   3444  HA  ALA   238      46.810  24.480  24.880  1.00  0.00           H
ATOM   3445  CB  ALA   238      44.620  24.920  24.400  1.00  0.00           C
ATOM   3446  HB1 ALA   238      43.980  25.830  24.360  1.00  0.00           H
ATOM   3447  HB2 ALA   238      44.520  24.460  23.400  1.00  0.00           H
ATOM   3448  HB3 ALA   238      44.230  24.250  25.190  1.00  0.00           H
ATOM   3449  C   ALA   238      46.800  25.980  23.390  1.00  0.00           C
ATOM   3450  O   ALA   238      47.340  25.250  22.610  1.00  0.00           O
ATOM   3451  N   PHE   239      46.760  27.300  23.180  1.00  0.00           N
ATOM   3452  HN  PHE   239      46.390  27.890  23.910  1.00  0.00           H
ATOM   3453  CA  PHE   239      47.180  27.920  21.950  1.00  0.00           C
ATOM   3454  HA  PHE   239      47.440  27.220  21.170  1.00  0.00           H
ATOM   3455  CB  PHE   239      45.910  28.780  21.360  1.00  0.00           C
ATOM   3456  HB1 PHE   239      45.670  29.610  22.080  1.00  0.00           H
ATOM   3457  HB2 PHE   239      46.240  29.120  20.360  1.00  0.00           H
ATOM   3458  CG  PHE   239      44.560  28.020  21.280  1.00  0.00           C
ATOM   3459  CD1 PHE   239      44.440  27.030  20.270  1.00  0.00           C
ATOM   3460  HD1 PHE   239      45.310  26.800  19.660  1.00  0.00           H
ATOM   3461  CE1 PHE   239      43.300  26.230  20.210  1.00  0.00           C
ATOM   3462  HE1 PHE   239      43.180  25.560  19.360  1.00  0.00           H
ATOM   3463  CZ  PHE   239      42.270  26.380  21.190  1.00  0.00           C
ATOM   3464  HZ  PHE   239      41.450  25.670  21.150  1.00  0.00           H
ATOM   3465  CD2 PHE   239      43.550  28.110  22.270  1.00  0.00           C
ATOM   3466  HD2 PHE   239      43.720  28.700  23.170  1.00  0.00           H
ATOM   3467  CE2 PHE   239      42.440  27.310  22.230  1.00  0.00           C
ATOM   3468  HE2 PHE   239      41.600  27.390  22.900  1.00  0.00           H
ATOM   3469  C   PHE   239      48.370  28.870  22.140  1.00  0.00           C
ATOM   3470  O   PHE   239      48.560  29.820  21.360  1.00  0.00           O
ATOM   3471  N   LEU   240      49.190  28.810  23.220  1.00  0.00           N
ATOM   3472  HN  LEU   240      49.270  28.050  23.860  1.00  0.00           H
ATOM   3473  CA  LEU   240      49.890  29.980  23.660  1.00  0.00           C
ATOM   3474  HA  LEU   240      49.120  30.730  23.810  1.00  0.00           H
ATOM   3475  CB  LEU   240      50.420  29.580  24.960  1.00  0.00           C
ATOM   3476  HB1 LEU   240      49.620  29.090  25.560  1.00  0.00           H
ATOM   3477  HB2 LEU   240      51.160  28.770  24.770  1.00  0.00           H
ATOM   3478  CG  LEU   240      50.950  30.670  25.890  1.00  0.00           C
ATOM   3479  HG  LEU   240      51.690  31.300  25.350  1.00  0.00           H
ATOM   3480  CD1 LEU   240      49.910  31.590  26.460  1.00  0.00           C
ATOM   3481 1HD1 LEU   240      49.440  32.240  25.690  1.00  0.00           H
ATOM   3482 2HD1 LEU   240      49.120  31.010  26.980  1.00  0.00           H
ATOM   3483 3HD1 LEU   240      50.430  32.220  27.220  1.00  0.00           H
ATOM   3484  CD2 LEU   240      51.750  30.060  27.040  1.00  0.00           C
ATOM   3485 1HD2 LEU   240      52.060  30.820  27.780  1.00  0.00           H
ATOM   3486 2HD2 LEU   240      51.110  29.320  27.560  1.00  0.00           H
ATOM   3487 3HD2 LEU   240      52.670  29.620  26.590  1.00  0.00           H
ATOM   3488  C   LEU   240      50.890  30.700  22.750  1.00  0.00           C
ATOM   3489  O   LEU   240      50.960  31.930  22.760  1.00  0.00           O
ATOM   3490  N   LYS   241      51.730  29.990  22.000  1.00  0.00           N
ATOM   3491  HN  LYS   241      51.670  28.990  21.960  1.00  0.00           H
ATOM   3492  CA  LYS   241      52.680  30.610  21.090  1.00  0.00           C
ATOM   3493  HA  LYS   241      53.180  31.490  21.470  1.00  0.00           H
ATOM   3494  CB  LYS   241      53.810  29.630  20.720  1.00  0.00           C
ATOM   3495  HB1 LYS   241      53.350  28.820  20.100  1.00  0.00           H
ATOM   3496  HB2 LYS   241      54.610  30.010  20.050  1.00  0.00           H
ATOM   3497  CG  LYS   241      54.440  28.950  21.970  1.00  0.00           C
ATOM   3498  HG1 LYS   241      53.620  28.520  22.590  1.00  0.00           H
ATOM   3499  HG2 LYS   241      54.940  28.020  21.620  1.00  0.00           H
ATOM   3500  CD  LYS   241      55.290  29.870  22.790  1.00  0.00           C
ATOM   3501  HD1 LYS   241      54.610  30.630  23.250  1.00  0.00           H
ATOM   3502  HD2 LYS   241      55.670  29.250  23.620  1.00  0.00           H
ATOM   3503  CE  LYS   241      56.420  30.660  22.130  1.00  0.00           C
ATOM   3504  HE1 LYS   241      57.180  30.090  21.540  1.00  0.00           H
ATOM   3505  HE2 LYS   241      55.960  31.340  21.400  1.00  0.00           H
ATOM   3506  NZ  LYS   241      57.070  31.500  23.120  1.00  0.00           N
ATOM   3507  HZ1 LYS   241      57.550  30.940  23.840  1.00  0.00           H
ATOM   3508  HZ2 LYS   241      57.660  32.190  22.610  1.00  0.00           H
ATOM   3509  HZ3 LYS   241      56.350  31.990  23.680  1.00  0.00           H
ATOM   3510  C   LYS   241      52.030  31.190  19.860  1.00  0.00           C
ATOM   3511  O   LYS   241      52.680  31.970  19.150  1.00  0.00           O
ATOM   3512  N   TRP   242      50.730  30.960  19.670  1.00  0.00           N
ATOM   3513  HN  TRP   242      50.250  30.320  20.250  1.00  0.00           H
ATOM   3514  CA  TRP   242      49.910  31.610  18.760  1.00  0.00           C
ATOM   3515  HA  TRP   242      50.490  31.730  17.850  1.00  0.00           H
ATOM   3516  CB  TRP   242      48.750  30.680  18.360  1.00  0.00           C
ATOM   3517  HB1 TRP   242      49.290  29.780  18.000  1.00  0.00           H
ATOM   3518  HB2 TRP   242      48.070  30.450  19.210  1.00  0.00           H
ATOM   3519  CG  TRP   242      47.940  31.140  17.220  1.00  0.00           C
ATOM   3520  CD1 TRP   242      48.470  31.230  15.920  1.00  0.00           C
ATOM   3521  HD1 TRP   242      49.440  30.860  15.610  1.00  0.00           H
ATOM   3522  NE1 TRP   242      47.530  31.850  15.100  1.00  0.00           N
ATOM   3523  HE1 TRP   242      47.640  32.360  14.260  1.00  0.00           H
ATOM   3524  CE2 TRP   242      46.420  32.230  15.890  1.00  0.00           C
ATOM   3525  CD2 TRP   242      46.670  31.820  17.210  1.00  0.00           C
ATOM   3526  CE3 TRP   242      45.790  32.200  18.260  1.00  0.00           C
ATOM   3527  HE3 TRP   242      45.910  31.920  19.290  1.00  0.00           H
ATOM   3528  CZ3 TRP   242      44.630  32.930  17.970  1.00  0.00           C
ATOM   3529  HZ3 TRP   242      44.030  33.310  18.780  1.00  0.00           H
ATOM   3530  CZ2 TRP   242      45.240  32.990  15.560  1.00  0.00           C
ATOM   3531  HZ2 TRP   242      45.010  33.290  14.560  1.00  0.00           H
ATOM   3532  CH2 TRP   242      44.440  33.360  16.670  1.00  0.00           C
ATOM   3533  HH2 TRP   242      43.480  33.770  16.420  1.00  0.00           H
ATOM   3534  C   TRP   242      49.370  32.990  19.180  1.00  0.00           C
ATOM   3535  O   TRP   242      49.470  33.980  18.440  1.00  0.00           O
ATOM   3536  N   ILE   243      48.830  33.090  20.410  1.00  0.00           N
ATOM   3537  HN  ILE   243      48.820  32.280  20.990  1.00  0.00           H
ATOM   3538  CA  ILE   243      48.490  34.380  20.910  1.00  0.00           C
ATOM   3539  HA  ILE   243      47.790  34.770  20.180  1.00  0.00           H
ATOM   3540  CB  ILE   243      47.880  34.330  22.360  1.00  0.00           C
ATOM   3541  HB  ILE   243      48.570  33.820  23.060  1.00  0.00           H
ATOM   3542  CG2 ILE   243      47.590  35.720  23.010  1.00  0.00           C
ATOM   3543 1HG2 ILE   243      47.400  35.720  24.100  1.00  0.00           H
ATOM   3544 2HG2 ILE   243      48.510  36.320  22.850  1.00  0.00           H
ATOM   3545 3HG2 ILE   243      46.750  36.170  22.430  1.00  0.00           H
ATOM   3546  CG1 ILE   243      46.690  33.330  22.450  1.00  0.00           C
ATOM   3547 1HG1 ILE   243      45.790  33.630  21.870  1.00  0.00           H
ATOM   3548 2HG1 ILE   243      47.060  32.360  22.060  1.00  0.00           H
ATOM   3549  CD  ILE   243      46.260  33.190  23.900  1.00  0.00           C
ATOM   3550  HD1 ILE   243      47.010  33.540  24.640  1.00  0.00           H
ATOM   3551  HD2 ILE   243      45.330  33.790  24.030  1.00  0.00           H
ATOM   3552  HD3 ILE   243      45.880  32.200  24.240  1.00  0.00           H
ATOM   3553  C   ILE   243      49.800  35.280  20.930  1.00  0.00           C
ATOM   3554  O   ILE   243      49.790  36.490  20.640  1.00  0.00           O
ATOM   3555  N   ASP   244      50.950  34.680  21.280  1.00  0.00           N
ATOM   3556  HN  ASP   244      50.960  33.760  21.650  1.00  0.00           H
ATOM   3557  CA  ASP   244      52.280  35.250  21.300  1.00  0.00           C
ATOM   3558  HA  ASP   244      52.330  35.990  22.090  1.00  0.00           H
ATOM   3559  CB  ASP   244      53.410  34.190  21.630  1.00  0.00           C
ATOM   3560  HB1 ASP   244      53.140  33.620  22.550  1.00  0.00           H
ATOM   3561  HB2 ASP   244      53.450  33.490  20.760  1.00  0.00           H
ATOM   3562  CG  ASP   244      54.830  34.710  21.800  1.00  0.00           C
ATOM   3563  OD1 ASP   244      55.040  35.780  22.490  1.00  0.00           O
ATOM   3564  OD2 ASP   244      55.800  34.040  21.350  1.00  0.00           O
ATOM   3565  C   ASP   244      52.710  35.910  19.930  1.00  0.00           C
ATOM   3566  O   ASP   244      53.290  36.990  19.900  1.00  0.00           O
ATOM   3567  N   ARG   245      52.490  35.240  18.750  1.00  0.00           N
ATOM   3568  HN  ARG   245      51.890  34.440  18.670  1.00  0.00           H
ATOM   3569  CA  ARG   245      52.900  35.760  17.470  1.00  0.00           C
ATOM   3570  HA  ARG   245      53.800  36.340  17.620  1.00  0.00           H
ATOM   3571  CB  ARG   245      53.130  34.520  16.530  1.00  0.00           C
ATOM   3572  HB1 ARG   245      53.940  34.800  15.810  1.00  0.00           H
ATOM   3573  HB2 ARG   245      53.620  33.740  17.140  1.00  0.00           H
ATOM   3574  CG  ARG   245      51.970  33.840  15.760  1.00  0.00           C
ATOM   3575  HG1 ARG   245      51.240  33.480  16.520  1.00  0.00           H
ATOM   3576  HG2 ARG   245      51.480  34.640  15.170  1.00  0.00           H
ATOM   3577  CD  ARG   245      52.480  32.720  14.840  1.00  0.00           C
ATOM   3578  HD1 ARG   245      53.280  33.020  14.130  1.00  0.00           H
ATOM   3579  HD2 ARG   245      53.070  32.010  15.460  1.00  0.00           H
ATOM   3580  NE  ARG   245      51.320  32.060  14.180  1.00  0.00           N
ATOM   3581  HE  ARG   245      50.530  32.600  13.900  1.00  0.00           H
ATOM   3582  CZ  ARG   245      51.310  30.810  13.750  1.00  0.00           C
ATOM   3583  NH1 ARG   245      52.320  29.960  13.990  1.00  0.00           N
ATOM   3584 1HH1 ARG   245      53.240  30.200  14.310  1.00  0.00           H
ATOM   3585 2HH1 ARG   245      52.200  29.000  13.740  1.00  0.00           H
ATOM   3586  NH2 ARG   245      50.350  30.390  12.990  1.00  0.00           N
ATOM   3587 1HH2 ARG   245      49.510  30.940  12.870  1.00  0.00           H
ATOM   3588 2HH2 ARG   245      50.480  29.600  12.390  1.00  0.00           H
ATOM   3589  C   ARG   245      51.900  36.770  16.950  1.00  0.00           C
ATOM   3590  O   ARG   245      52.230  37.520  16.030  1.00  0.00           O
ATOM   3591  N   SER   246      50.660  36.790  17.480  1.00  0.00           N
ATOM   3592  HN  SER   246      50.400  36.180  18.220  1.00  0.00           H
ATOM   3593  CA  SER   246      49.680  37.770  17.140  1.00  0.00           C
ATOM   3594  HA  SER   246      49.680  37.860  16.060  1.00  0.00           H
ATOM   3595  CB  SER   246      48.330  37.460  17.700  1.00  0.00           C
ATOM   3596  HB1 SER   246      48.480  37.370  18.800  1.00  0.00           H
ATOM   3597  HB2 SER   246      47.640  38.260  17.350  1.00  0.00           H
ATOM   3598  OG  SER   246      47.900  36.120  17.370  1.00  0.00           O
ATOM   3599  HG1 SER   246      48.520  35.540  17.800  1.00  0.00           H
ATOM   3600  C   SER   246      49.990  39.160  17.660  1.00  0.00           C
ATOM   3601  O   SER   246      49.610  40.240  17.070  1.00  0.00           O
ATOM   3602  N   MET   247      50.740  39.270  18.740  1.00  0.00           N
ATOM   3603  HN  MET   247      51.120  38.470  19.210  1.00  0.00           H
ATOM   3604  CA  MET   247      51.300  40.410  19.380  1.00  0.00           C
ATOM   3605  HA  MET   247      50.530  41.150  19.300  1.00  0.00           H
ATOM   3606  CB  MET   247      51.390  40.060  20.920  1.00  0.00           C
ATOM   3607  HB1 MET   247      52.000  39.160  21.170  1.00  0.00           H
ATOM   3608  HB2 MET   247      51.910  40.810  21.550  1.00  0.00           H
ATOM   3609  CG  MET   247      50.020  40.000  21.650  1.00  0.00           C
ATOM   3610  HG1 MET   247      49.540  40.970  21.370  1.00  0.00           H
ATOM   3611  HG2 MET   247      49.320  39.250  21.230  1.00  0.00           H
ATOM   3612  SD  MET   247      50.010  39.860  23.460  1.00  0.00           S
ATOM   3613  CE  MET   247      51.060  38.400  23.770  1.00  0.00           C
ATOM   3614  HE1 MET   247      51.740  38.000  22.980  1.00  0.00           H
ATOM   3615  HE2 MET   247      51.650  38.490  24.710  1.00  0.00           H
ATOM   3616  HE3 MET   247      50.370  37.570  24.010  1.00  0.00           H
ATOM   3617  C   MET   247      52.580  40.960  18.800  1.00  0.00           C
ATOM   3618  O   MET   247      53.660  40.300  18.650  1.00  0.00           O
ATOM   3619  N   LYS   248      52.500  42.320  18.500  1.00  0.00           N
ATOM   3620  HN  LYS   248      51.590  42.730  18.590  1.00  0.00           H
ATOM   3621  CA  LYS   248      53.600  43.130  17.980  1.00  0.00           C
ATOM   3622  HA  LYS   248      54.350  42.470  17.560  1.00  0.00           H
ATOM   3623  CB  LYS   248      53.070  44.160  16.860  1.00  0.00           C
ATOM   3624  HB1 LYS   248      52.340  44.820  17.370  1.00  0.00           H
ATOM   3625  HB2 LYS   248      53.960  44.750  16.600  1.00  0.00           H
ATOM   3626  CG  LYS   248      52.730  43.420  15.580  1.00  0.00           C
ATOM   3627  HG1 LYS   248      52.020  42.680  15.980  1.00  0.00           H
ATOM   3628  HG2 LYS   248      52.080  44.120  15.020  1.00  0.00           H
ATOM   3629  CD  LYS   248      53.760  42.650  14.750  1.00  0.00           C
ATOM   3630  HD1 LYS   248      53.930  41.670  15.240  1.00  0.00           H
ATOM   3631  HD2 LYS   248      53.190  42.410  13.820  1.00  0.00           H
ATOM   3632  CE  LYS   248      55.140  43.300  14.500  1.00  0.00           C
ATOM   3633  HE1 LYS   248      54.960  44.230  13.930  1.00  0.00           H
ATOM   3634  HE2 LYS   248      55.820  43.510  15.340  1.00  0.00           H
ATOM   3635  NZ  LYS   248      55.850  42.490  13.450  1.00  0.00           N
ATOM   3636  HZ1 LYS   248      56.110  41.560  13.810  1.00  0.00           H
ATOM   3637  HZ2 LYS   248      55.200  42.480  12.640  1.00  0.00           H
ATOM   3638  HZ3 LYS   248      56.730  43.030  13.280  1.00  0.00           H
ATOM   3639  C   LYS   248      54.220  43.860  19.160  1.00  0.00           C
ATOM   3640  O   LYS   248      53.440  44.390  19.940  1.00  0.00           O
ATOM   3641  N   THR   249      55.600  43.870  19.160  1.00  0.00           N
ATOM   3642  HN  THR   249      56.110  43.300  18.520  1.00  0.00           H
ATOM   3643  CA  THR   249      56.340  44.720  20.080  1.00  0.00           C
ATOM   3644  HA  THR   249      55.630  45.360  20.570  1.00  0.00           H
ATOM   3645  CB  THR   249      57.000  43.940  21.230  1.00  0.00           C
ATOM   3646  HB  THR   249      57.650  43.070  20.950  1.00  0.00           H
ATOM   3647  OG1 THR   249      56.040  43.190  21.920  1.00  0.00           O
ATOM   3648  HG1 THR   249      55.490  42.820  21.240  1.00  0.00           H
ATOM   3649  CG2 THR   249      57.710  44.780  22.280  1.00  0.00           C
ATOM   3650 1HG2 THR   249      58.180  44.170  23.090  1.00  0.00           H
ATOM   3651 2HG2 THR   249      58.590  45.230  21.760  1.00  0.00           H
ATOM   3652 3HG2 THR   249      56.970  45.530  22.610  1.00  0.00           H
ATOM   3653  C   THR   249      57.370  45.470  19.300  1.00  0.00           C
ATOM   3654  OT1 THR   249      57.310  46.700  19.370  1.00  0.00           O
ATOM   3655  OT2 THR   249      58.150  44.900  18.540  1.00  0.00           O
ATOM   3656 CAL  CAL  1244     -40.380 119.820  21.850  1.00  0.00          Ca
ATOM   3657 CAL  CAL  1245     -29.390 128.880  23.220  1.00  0.00          Ca
ATOM   3658  C1  RIV  1246      23.250  29.260  17.220  1.00  0.00           C
ATOM   3659  N2  RIV  1246      24.370  30.180  17.220  1.00  0.00           N
ATOM   3660  C3  RIV  1246      22.220  29.400  16.110  1.00  0.00           C
ATOM   3661  C4  RIV  1246      24.640  30.930  16.090  1.00  0.00           C
ATOM   3662  O5  RIV  1246      22.910  29.590  14.910  1.00  0.00           O
ATOM   3663  C6  RIV  1246      23.610  30.850  15.020  1.00  0.00           C
ATOM   3664  C7  RIV  1246      25.940  30.510  21.110  1.00  0.00           C
ATOM   3665  C8  RIV  1246      25.390  31.690  20.450  1.00  0.00           C
ATOM   3666  C9  RIV  1246      26.070  29.380  20.350  1.00  0.00           C
ATOM   3667  C10 RIV  1246      24.860  31.570  19.150  1.00  0.00           C
ATOM   3668  C11 RIV  1246      25.730  29.300  19.050  1.00  0.00           C
ATOM   3669  C12 RIV  1246      25.040  30.380  18.470  1.00  0.00           C
ATOM   3670  O13 RIV  1246      25.540  31.730  16.010  1.00  0.00           O
ATOM   3671  N14 RIV  1246      26.140  30.600  22.480  1.00  0.00           N
ATOM   3672  C15 RIV  1246      27.360  30.310  23.100  1.00  0.00           C
ATOM   3673  C16 RIV  1246      25.190  31.020  23.460  1.00  0.00           C
ATOM   3674  O17 RIV  1246      27.180  30.290  24.480  1.00  0.00           O
ATOM   3675  C18 RIV  1246      25.830  30.480  24.770  1.00  0.00           C
ATOM   3676  O19 RIV  1246      28.390  30.060  22.570  1.00  0.00           O
ATOM   3677  C20 RIV  1246      25.580  31.320  25.960  1.00  0.00           C
ATOM   3678  N21 RIV  1246      26.370  30.850  27.080  1.00  0.00           N
ATOM   3679  C22 RIV  1246      26.670  31.640  28.130  1.00  0.00           C
ATOM   3680  S23 RIV  1246      28.440  29.790  28.800  1.00  0.00           S
ATOM   3681  C24 RIV  1246      29.010  29.660  30.370  1.00  0.00           C
ATOM   3682  C25 RIV  1246      27.470  31.100  29.180  1.00  0.00           C
ATOM   3683  C26 RIV  1246      28.550  30.680  31.170  1.00  0.00           C
ATOM   3684  C27 RIV  1246      27.670  31.530  30.510  1.00  0.00           C
ATOM   3685  O28 RIV  1246      26.300  32.820  28.200  1.00  0.00           O
ATOM   3686 CL   RIV  1246      30.020  28.360  30.990  1.00  0.00          Cl
ATOM   3687  H11 RIV  1246      22.710  29.160  18.190  1.00  0.00           H
ATOM   3688  H12 RIV  1246      23.730  28.270  17.090  1.00  0.00           H
ATOM   3689  H31 RIV  1246      21.500  28.580  15.900  1.00  0.00           H
ATOM   3690  H32 RIV  1246      21.490  30.210  16.300  1.00  0.00           H
ATOM   3691  H61 RIV  1246      24.090  31.120  14.060  1.00  0.00           H
ATOM   3692  H62 RIV  1246      22.840  31.600  15.290  1.00  0.00           H
ATOM   3693  H8  RIV  1246      25.250  32.620  21.000  1.00  0.00           H
ATOM   3694  H9  RIV  1246      26.370  28.420  20.750  1.00  0.00           H
ATOM   3695  H10 RIV  1246      24.350  32.410  18.700  1.00  0.00           H
ATOM   3696  H1  RIV  1246      25.830  28.380  18.490  1.00  0.00           H
ATOM   3697 1H16 RIV  1246      25.000  32.110  23.480  1.00  0.00           H
ATOM   3698 2H16 RIV  1246      24.180  30.570  23.370  1.00  0.00           H
ATOM   3699  H18 RIV  1246      25.380  29.490  24.970  1.00  0.00           H
ATOM   3700 1H20 RIV  1246      24.510  31.380  26.240  1.00  0.00           H
ATOM   3701 2H20 RIV  1246      25.880  32.360  25.680  1.00  0.00           H
ATOM   3702  H21 RIV  1246      26.690  29.910  27.130  1.00  0.00           H
ATOM   3703  H26 RIV  1246      28.840  30.800  32.200  1.00  0.00           H
ATOM   3704  H27 RIV  1246      27.250  32.450  30.900  1.00  0.00           H
ATOM   3705 CL    CL  9426    -458.150 -99.320 -68.550  1.00  0.00          Cl
ATOM   3706 CL    CL  9427    -270.480 124.210 508.700  1.00  0.00          Cl
ATOM   3707 CL    CL  9428      72.990-122.940 -29.120  1.00  0.00          Cl
ATOM   3708 CL    CL  9429    -348.970  85.230-161.980  1.00  0.00          Cl
ATOM   3709 CL    CL  9430     187.820-189.840 117.660  1.00  0.00          Cl
TER
ENDMDL
