# Supplementary material for: Unexpected Dynamic Binding May Rescue the Binding Affinity of Rivaroxaban in a Mutant of Coagulation Factor X
Source: Front Mol Biosci. 2022 May 5;9:877170. doi: 10.3389/fmolb.2022.877170 (PMC9117642; doi:10.3389/fmolb.2022.877170)
Supplement: Supplementary file 4 [file DataSheet1.ZIP › SM-structures/clustering/trajectories_concatenated Y99C/cluster.log]

Using gromos method for clustering
Using RMSD cutoff 0.17 nm
The RMSD ranges from 0.0149244 to 0.496102 nm
Average RMSD is 0.169069
Number of structures for matrix 3001
Energy of the matrix is 19.888.

Found 11 clusters

Writing middle structure for each cluster to clusters_Y99C.pdb

cl. | #st  rmsd | middle rmsd | cluster members
  1 | 2484  0.151 |  92600 .125 |      0    200    600    800   1000   2200   2400
    |           |             |   2600   2800   3000   3200   3400   3800   4000
    |           |             |   4200   4400   4600   4800   5000   5200   5400
    |           |             |   5600   5800   6000   6200   6400   6600   6800
    |           |             |   7000   7200   7800   8000   8200   8400   8600
    |           |             |   8800   9000   9200   9400   9600   9800  10000
    |           |             |  10200  10400  10600  10800  11000  11200  11400
    |           |             |  11600  11800  12000  12200  12400  12600  12800
    |           |             |  13000  13200  13400  13600  14000  14200  14400
    |           |             |  14600  14800  15000  15200  15400  15600  15800
    |           |             |  16000  16200  16400  16600  16800  17000  17200
    |           |             |  17400  17600  18000  18200  18400  19200  19400
    |           |             |  20400  20600  21000  21200  21600  21800  22000
    |           |             |  23000  23200  23400  23600  23800  24000  24200
    |           |             |  24400  24600  24800  25000  25200  25400  25600
    |           |             |  25800  26000  26200  26400  26600  26800  27000
    |           |             |  27200  27400  27600  27800  28000  28200  28400
    |           |             |  28600  28800  29000  29200  29400  29600  30000
    |           |             |  30200  30400  30600  30800  31000  31200  31600
    |           |             |  31800  32000  32200  32400  32600  32800  33000
    |           |             |  33200  33600  33800  34200  34400  34800  35000
    |           |             |  35400  35600  35800  36000  36200  36400  36600
    |           |             |  36800  37000  37200  37400  37600  37800  38000
    |           |             |  38200  38400  38600  39000  39200  39400  39600
    |           |             |  39800  40000  40200  40600  40800  41000  41400
    |           |             |  41600  41800  42000  42200  42400  42600  42800
    |           |             |  43800  44400  44600  44800  45000  46400  58600
    |           |             |  61000  61400  61600  62000  62200  62400  62600
    |           |             |  62800  63000  63200  63400  63800  64000  64200
    |           |             |  64400  64600  64800  65000  65200  65400  65800
    |           |             |  66000  66400  66600  66800  67000  67200  67400
    |           |             |  67600  67800  68000  68200  68400  68600  68800
    |           |             |  69000  69200  69600  69800  70000  70200  70400
    |           |             |  70600  70800  71000  71200  71400  71600  71800
    |           |             |  72000  72200  72400  72600  72800  73000  73200
    |           |             |  73400  73600  73800  74000  74200  74400  74600
    |           |             |  74800  75000  75200  75400  75600  75800  76000
    |           |             |  76200  76400  76600  76800  77000  77200  77400
    |           |             |  77600  77800  78000  78200  78400  78600  78800
    |           |             |  79000  79200  79400  79600  79800  80000  80200
    |           |             |  80400  80600  81000  81400  81600  81800  82200
    |           |             |  82600  82800  83200  83400  83600  83800  84000
    |           |             |  84200  84400  84600  84800  85000  85200  85400
    |           |             |  85600  85800  86000  86200  86400  86600  86800
    |           |             |  87000  87200  87400  87600  87800  88400  88600
    |           |             |  88800  89200  89400  89600  89800  90000  90200
    |           |             |  90400  90600  90800  91000  91200  91400  91800
    |           |             |  92000  92200  92400  92600  92800  93000  93200
    |           |             |  93400  93600  93800  94000  94200  94600  94800
    |           |             |  95000  95200  95400  95600  96800  97000  97400
    |           |             |  97600  97800  98000  98200  98400  98600  99200
    |           |             |  99800 100000 100200 100400 100600 100800 101000
    |           |             | 101200 101400 101800 102000 102400 102600 102800
    |           |             | 103000 103200 103400 103600 104000 104200 104400
    |           |             | 104600 104800 105000 105200 105400 105600 105800
    |           |             | 106000 106200 106400 106600 106800 107000 107200
    |           |             | 107400 107600 108000 108200 108400 108600 108800
    |           |             | 109000 109200 109400 109600 110000 110200 110400
    |           |             | 110600 110800 111000 111200 111400 111600 111800
    |           |             | 112000 112200 112400 112600 113200 113400 113600
    |           |             | 113800 114000 114200 114800 115000 115200 115400
    |           |             | 115600 116400 116600 116800 117000 117200 117400
    |           |             | 118000 118200 118600 118800 119000 119200 119400
    |           |             | 119600 119800 120000 120200 120400 120600 120800
    |           |             | 121000 121200 121400 121800 122000 122200 122400
    |           |             | 122800 123000 123400 123600 123800 124000 124200
    |           |             | 124400 124600 124800 125000 125200 125400 125800
    |           |             | 126000 126200 126400 127400 128000 128200 128800
    |           |             | 129800 130000 130200 132400 133000 133200 133400
    |           |             | 133600 133800 134000 134200 134800 135000 135200
    |           |             | 135400 135600 135800 136000 136200 136600 136800
    |           |             | 137200 137400 137600 137800 138000 138200 138400
    |           |             | 138800 139000 139200 139400 139800 140000 140200
    |           |             | 140400 140600 140800 141000 141200 141400 141600
    |           |             | 141800 142000 142200 142400 142600 142800 143200
    |           |             | 143400 143600 143800 144000 144200 144400 144600
    |           |             | 144800 145000 145200 145400 145600 145800 146000
    |           |             | 146200 146400 146600 146800 147000 147200 147400
    |           |             | 147600 147800 148000 148200 148400 148600 148800
    |           |             | 149000 149200 149400 149600 149800 150000 150200
    |           |             | 150400 150600 150800 151000 151200 151400 151600
    |           |             | 151800 152000 152200 152400 152600 152800 153000
    |           |             | 153200 153400 153600 153800 154000 154200 154400
    |           |             | 154600 154800 155000 155200 155400 155600 155800
    |           |             | 156000 156200 156400 156600 156800 157000 157200
    |           |             | 157400 157600 157800 158000 158200 158400 158600
    |           |             | 158800 159000 159200 159400 159800 160000 160200
    |           |             | 160400 160600 160800 161000 161200 161400 161600
    |           |             | 161800 162000 162200 162400 162600 162800 163000
    |           |             | 163400 163600 164000 165800 166000 166200 166400
    |           |             | 167800 168200 169000 170800 171000 171200 171400
    |           |             | 171600 171800 172000 172200 172400 172600 172800
    |           |             | 173000 173200 173400 173800 174000 174200 174400
    |           |             | 174600 174800 175200 175400 175600 175800 176000
    |           |             | 176200 176400 176600 176800 177000 177200 177400
    |           |             | 177600 177800 178000 178200 178400 178600 178800
    |           |             | 179000 179200 179400 179600 179800 180000 180200
    |           |             | 180400 180600 180800 181000 181200 181400 181600
    |           |             | 181800 182000 182200 182400 182600 182800 183000
    |           |             | 183200 183400 183600 183800 184000 184200 184600
    |           |             | 185600 185800 187000 187200 188200 188400 188600
    |           |             | 188800 189000 189200 189800 190000 190200 190400
    |           |             | 190600 190800 191000 191200 191400 191600 192000
    |           |             | 192200 192400 192600 194600 194800 195000 195600
    |           |             | 195800 196000 196200 196400 196800 198000 198200
    |           |             | 198400 199000 199400 199600 200200 200400 200600
    |           |             | 200800 201000 201200 201400 201600 201800 202000
    |           |             | 202200 202400 202600 202800 203000 203200 203400
    |           |             | 203600 203800 204000 204200 204400 204600 204800
    |           |             | 205000 205200 205400 205600 205800 206000 206200
    |           |             | 206400 206600 206800 207000 207200 207400 207800
    |           |             | 208000 208200 208400 208600 208800 209200 209400
    |           |             | 209600 209800 210000 210200 210400 210600 210800
    |           |             | 211200 211400 211600 211800 212000 212400 212600
    |           |             | 212800 213000 213200 213400 213600 214000 214200
    |           |             | 214400 214800 215000 215200 215400 215600 215800
    |           |             | 216000 216200 216400 216600 216800 217000 217200
    |           |             | 217400 217600 217800 218000 218200 218400 218600
    |           |             | 218800 219000 219200 219400 219600 219800 220000
    |           |             | 220200 220400 220600 220800 221000 221200 221400
    |           |             | 221600 221800 222000 222200 222400 222600 222800
    |           |             | 223000 223200 223400 223600 223800 224000 224200
    |           |             | 224400 224600 224800 225000 225400 225600 225800
    |           |             | 226000 226200 226400 226600 226800 227000 227200
    |           |             | 227400 227600 227800 228000 228200 228400 228600
    |           |             | 228800 229000 229200 229400 229600 229800 230000
    |           |             | 230200 230400 230600 230800 231000 231200 231400
    |           |             | 231600 231800 232000 232200 232400 232600 232800
    |           |             | 233000 233200 233400 233600 233800 234200 234400
    |           |             | 234600 234800 235000 235200 235400 235600 235800
    |           |             | 236000 236200 236400 236600 236800 237000 237200
    |           |             | 237400 237600 237800 238000 238200 238400 238600
    |           |             | 239000 239200 239400 239600 239800 240000 240200
    |           |             | 240400 240600 240800 241000 241200 241400 241600
    |           |             | 241800 242000 242200 242400 242600 242800 243000
    |           |             | 243200 243400 243600 243800 244000 244200 244400
    |           |             | 244600 244800 245000 245200 245400 245600 245800
    |           |             | 246200 246400 246600 246800 247000 247200 247400
    |           |             | 247600 247800 248000 248200 248400 248600 249600
    |           |             | 249800 250000 250200 250400 250600 251000 251600
    |           |             | 251800 252000 252200 252400 252600 252800 253000
    |           |             | 253200 253400 253600 253800 254000 254200 254400
    |           |             | 254600 254800 255000 255200 255400 255600 255800
    |           |             | 256000 256200 256400 256600 256800 257000 257200
    |           |             | 257400 257800 258000 258200 258400 258600 258800
    |           |             | 259000 259200 259400 259600 259800 260000 260200
    |           |             | 260400 260600 260800 261000 261200 261400 261600
    |           |             | 261800 262000 262200 262800 263000 263200 263400
    |           |             | 263600 263800 264000 264200 264400 264600 264800
    |           |             | 265000 265200 265400 265600 265800 266000 266200
    |           |             | 267400 270000 270600 270800 271000 271200 271400
    |           |             | 271600 271800 272000 272200 272400 272600 273000
    |           |             | 273200 273400 273600 273800 274000 274200 274400
    |           |             | 274600 275000 276200 276400 276600 276800 277400
    |           |             | 277600 278000 278200 279600 280000 280400 310400
    |           |             | 310600 310800 311000 311600 312000 312200 312400
    |           |             | 312800 313200 313400 313600 313800 314000 314200
    |           |             | 314400 314600 314800 315000 315200 315400 315600
    |           |             | 315800 316000 316200 316400 316600 316800 317000
    |           |             | 317200 317400 317600 317800 318000 318200 318400
    |           |             | 318600 318800 319000 319200 319400 319600 320000
    |           |             | 320200 320400 320600 320800 321000 321200 321600
    |           |             | 321800 322000 322400 322600 322800 323000 323200
    |           |             | 323400 323600 323800 324000 324200 324400 324600
    |           |             | 324800 325000 325200 325400 325600 325800 326000
    |           |             | 326200 326400 326600 326800 327000 327200 327400
    |           |             | 327600 327800 328200 328400 328600 328800 329400
    |           |             | 329600 329800 330000 330200 330400 330600 330800
    |           |             | 331000 331200 331400 331600 331800 332000 332200
    |           |             | 332400 332600 332800 333000 333200 333400 333600
    |           |             | 333800 334000 334200 334400 334600 334800 335200
    |           |             | 335400 335600 335800 336000 336200 336400 336600
    |           |             | 336800 337200 337400 337600 337800 338000 338200
    |           |             | 338400 338600 338800 339000 339400 339600 339800
    |           |             | 340000 340200 340400 340600 340800 341000 341200
    |           |             | 341400 341600 341800 342000 342200 342400 342600
    |           |             | 342800 343000 343200 343400 343600 343800 344000
    |           |             | 344200 344400 344600 344800 345000 345200 345400
    |           |             | 345600 345800 346400 346600 346800 347000 347200
    |           |             | 347400 347600 348000 348200 348400 348600 348800
    |           |             | 349000 349200 349400 349600 349800 350000 350200
    |           |             | 350400 350600 350800 351000 351200 351400 351600
    |           |             | 351800 352000 352200 352400 352600 352800 353000
    |           |             | 353200 353600 353800 354000 354200 354400 354600
    |           |             | 354800 355000 355200 355400 355600 355800 356000
    |           |             | 356200 356400 356600 356800 357000 357200 357400
    |           |             | 357600 357800 358000 358200 358400 358600 358800
    |           |             | 359000 359200 359400 359600 359800 360000 360200
    |           |             | 360400 360600 360800 361000 361200 361400 361600
    |           |             | 361800 362000 362200 362400 362600 362800 363000
    |           |             | 363200 363400 363600 363800 364000 364200 364400
    |           |             | 364800 365000 365200 365400 365600 365800 366000
    |           |             | 366200 366400 366600 366800 367000 367200 367400
    |           |             | 367600 367800 368000 368200 368600 368800 369000
    |           |             | 369200 369400 369600 369800 370000 370200 370600
    |           |             | 370800 371000 371200 371400 371600 371800 372000
    |           |             | 372200 372400 372600 372800 373000 373200 373400
    |           |             | 373600 373800 374000 374200 374400 374600 374800
    |           |             | 375000 375200 375400 375600 375800 376000 376200
    |           |             | 376400 376800 377200 377400 377600 377800 378000
    |           |             | 378200 378400 378600 378800 379000 379200 379800
    |           |             | 380000 380400 380600 380800 381200 381400 381600
    |           |             | 382400 382600 382800 383000 383200 383400 383600
    |           |             | 384000 384200 384600 385000 385400 385600 385800
    |           |             | 386000 386400 386600 387000 387200 387400 387600
    |           |             | 387800 388000 388200 389000 389400 389600 389800
    |           |             | 390000 390200 390400 390600 390800 391000 391200
    |           |             | 391400 391600 391800 392000 392200 392400 392600
    |           |             | 392800 393000 393200 393400 393600 393800 394000
    |           |             | 394200 394400 394600 394800 395000 395200 395400
    |           |             | 395600 395800 396000 396200 396400 396600 396800
    |           |             | 397000 397200 397400 397600 397800 398000 398200
    |           |             | 398400 398600 398800 399000 399200 399400 399600
    |           |             | 399800 400000 400200 400400 400600 400800 401000
    |           |             | 401200 401400 401600 401800 402000 402200 402400
    |           |             | 402600 402800 403000 403200 403400 403600 403800
    |           |             | 404000 404200 404400 404600 404800 405000 405200
    |           |             | 405400 405600 405800 406000 406200 406400 406600
    |           |             | 406800 407000 407200 407400 407600 407800 408000
    |           |             | 408200 408400 408600 408800 409000 409200 409400
    |           |             | 409600 409800 410000 410200 410400 410600 410800
    |           |             | 411000 411200 411400 411600 411800 412000 412200
    |           |             | 412400 412600 412800 413000 413200 413400 413600
    |           |             | 413800 414000 414200 414400 414600 414800 415000
    |           |             | 415200 415400 415600 416000 416200 416400 416600
    |           |             | 416800 417000 417200 417400 417600 417800 418000
    |           |             | 418200 418400 418600 418800 419000 419200 419400
    |           |             | 419600 419800 420000 420200 420400 420600 420800
    |           |             | 421000 421200 421400 421600 421800 422000 422200
    |           |             | 422400 422600 422800 423000 423200 423400 423600
    |           |             | 423800 424000 424200 424400 424600 424800 425000
    |           |             | 425200 425400 425600 425800 426000 426200 426400
    |           |             | 426600 426800 427000 427200 427400 427600 427800
    |           |             | 428000 428200 428400 428600 428800 429000 429200
    |           |             | 429400 429600 429800 430000 430200 430400 430600
    |           |             | 430800 431000 431200 431400 431600 431800 432000
    |           |             | 432200 432400 432600 432800 433000 433200 433400
    |           |             | 433600 433800 434000 434200 434400 434600 434800
    |           |             | 435000 435200 435400 435600 435800 436000 436200
    |           |             | 436400 436600 436800 437000 437200 437400 437600
    |           |             | 437800 438000 438200 438400 438600 438800 439000
    |           |             | 439200 439400 439600 439800 440000 440200 440400
    |           |             | 440600 440800 441000 441200 441400 441600 441800
    |           |             | 442000 442200 442400 442600 442800 443000 443200
    |           |             | 443400 443600 443800 444000 444200 444400 444600
    |           |             | 444800 445000 445200 445400 445600 445800 446000
    |           |             | 446200 446400 446600 446800 447000 447200 447400
    |           |             | 447600 447800 448000 448200 448400 448600 448800
    |           |             | 449000 449200 449400 449600 449800 450000 450200
    |           |             | 450400 450600 450800 451000 451200 451400 451600
    |           |             | 451800 452000 452200 452400 452600 452800 453000
    |           |             | 453200 453400 453600 453800 454000 454200 454400
    |           |             | 454600 454800 455000 455200 455400 455600 455800
    |           |             | 456000 456200 456400 456600 456800 457000 457200
    |           |             | 457400 457600 457800 458000 458200 458400 458600
    |           |             | 458800 459000 459200 459400 459600 459800 460000
    |           |             | 460200 460400 461000 461200 461600 461800 462000
    |           |             | 462200 462400 462600 462800 463000 463200 463400
    |           |             | 463600 463800 464000 464200 464400 464600 464800
    |           |             | 465000 465200 465400 465600 465800 466000 466200
    |           |             | 466400 466600 466800 467000 467200 467400 467600
    |           |             | 467800 468000 468200 468400 468600 468800 469000
    |           |             | 469200 469400 469600 469800 470000 470200 470400
    |           |             | 470600 470800 471000 471200 471400 471600 471800
    |           |             | 472000 472200 472400 472600 472800 473000 473200
    |           |             | 473400 473600 473800 474000 474200 474400 474600
    |           |             | 474800 475000 475200 475400 475600 475800 476000
    |           |             | 476200 476400 476600 476800 477000 477200 477400
    |           |             | 477600 477800 478000 478200 478400 478600 478800
    |           |             | 479000 479200 479400 479600 479800 480000 480200
    |           |             | 480400 480600 480800 481000 481200 481400 481600
    |           |             | 481800 482000 482200 482400 482600 482800 483000
    |           |             | 483200 483400 483600 483800 484000 484200 484400
    |           |             | 484600 484800 485000 485200 485400 485600 485800
    |           |             | 486000 486200 486400 486600 486800 487000 487200
    |           |             | 487400 487600 487800 488000 488200 488400 488600
    |           |             | 488800 489000 489200 489400 489600 489800 490000
    |           |             | 490200 490400 490600 490800 491000 491200 491400
    |           |             | 491600 491800 492000 492200 492400 492600 492800
    |           |             | 493000 493200 493400 493600 493800 494000 494200
    |           |             | 494400 494600 494800 495000 495200 495400 495600
    |           |             | 495800 496000 496200 496400 496600 496800 497000
    |           |             | 497200 497400 497600 497800 498000 498200 498400
    |           |             | 498600 498800 499000 499200 499400 499600 499800
    |           |             | 500000 500200 500400 500600 500800 501000 501200
    |           |             | 501400 501600 501800 502000 502200 502400 502600
    |           |             | 502800 503000 503200 503400 503600 503800 504000
    |           |             | 504200 504400 504600 504800 505000 505200 505400
    |           |             | 505600 505800 506000 506200 506400 506600 506800
    |           |             | 507000 507200 507400 507600 507800 508000 508200
    |           |             | 508400 508600 509000 509200 509400 509600 509800
    |           |             | 510000 510200 510400 510600 510800 511000 511200
    |           |             | 511400 511600 511800 512000 512200 512400 512600
    |           |             | 512800 513000 513200 513400 513600 513800 514200
    |           |             | 514400 514600 514800 515000 515200 515400 515600
    |           |             | 515800 516000 516200 516400 516600 516800 517000
    |           |             | 517200 517400 517600 517800 518000 518200 518400
    |           |             | 518600 518800 519000 519200 519400 519600 519800
    |           |             | 520000 520200 520400 520600 520800 521000 521200
    |           |             | 521400 521600 521800 522000 522200 522400 522600
    |           |             | 522800 523000 523200 523400 523600 523800 524000
    |           |             | 524200 524400 524600 524800 525000 525200 525400
    |           |             | 525600 525800 526000 526200 526400 526600 526800
    |           |             | 527000 527200 527400 527600 527800 528000 528200
    |           |             | 528400 528600 528800 529000 529200 529400 529600
    |           |             | 529800 530000 530200 530400 530600 530800 531000
    |           |             | 531200 531400 531600 531800 532000 532200 532400
    |           |             | 532600 532800 533000 533200 533400 533600 533800
    |           |             | 534000 534200 534400 534600 534800 535000 535200
    |           |             | 535400 535600 535800 536000 536200 536400 536600
    |           |             | 536800 537200 537400 537600 537800 538000 538200
    |           |             | 538400 538600 538800 539000 539200 539400 539600
    |           |             | 539800 540000 540200 540400 540600 540800 541000
    |           |             | 541200 541400 541600 541800 542000 542200 542400
    |           |             | 542600 542800 543000 543200 543400 543600 543800
    |           |             | 544000 544200 544400 544600 544800 545000 545200
    |           |             | 545400 545600 545800 546000 546200 546400 546600
    |           |             | 546800 547000 547200 547400 547600 547800 548000
    |           |             | 548200 548400 548600 548800 549000 549200 549400
    |           |             | 549600 549800 550000 550200 550400 550600 550800
    |           |             | 551000 551200 551400 551600 551800 552000 552200
    |           |             | 552400 552600 552800 553000 553200 553400 553600
    |           |             | 553800 554000 554200 554400 554600 554800 555000
    |           |             | 555200 555400 555600 555800 556000 556200 556400
    |           |             | 556600 556800 557000 557200 557400 557600 557800
    |           |             | 558000 558200 558400 558600 558800 559000 559200
    |           |             | 559400 559600 559800 560000 560200 560400 560600
    |           |             | 560800 561000 561200 561400 561600 561800 562000
    |           |             | 562200 562400 562600 562800 563000 563200 563400
    |           |             | 563600 563800 564000 564200 564400 564600 564800
    |           |             | 565000 565200 565400 565600 566000 566400 566600
    |           |             | 566800 567000 567200 567400 567600 567800 568000
    |           |             | 568200 568400 568600 568800 569000 569200 569400
    |           |             | 569600 569800 570000 570200 570400 570600 570800
    |           |             | 571000 571200 571400 571600 571800 572000 572200
    |           |             | 572400 572600 572800 573000 573200 573400 573600
    |           |             | 573800 574000 574200 574400 574600 574800 575000
    |           |             | 575200 575400 575600 575800 576000 576200 576400
    |           |             | 576600 576800 577000 577200 577400 577600 577800
    |           |             | 578000 578200 578400 578600 578800 579000 579200
    |           |             | 579400 579600 579800 580000 580200 580400 580600
    |           |             | 580800 581000 581200 581400 581600 581800 582000
    |           |             | 582200 582400 582600 582800 583000 583200 583400
    |           |             | 583600 583800 584000 584200 584400 584600 584800
    |           |             | 585000 585200 585400 585600 585800 586000 586200
    |           |             | 586400 586600 586800 587000 587200 587400 587600
    |           |             | 587800 588000 588200 588400 588600 588800 589000
    |           |             | 589200 589400 589600 589800 590000 590200 590400
    |           |             | 590600 590800 591000 591200 591400 591600 591800
    |           |             | 592000 592200 592400 592600 592800 593000 593200
    |           |             | 593400 593600 593800 594000 594200 594400 594600
    |           |             | 594800 595000 595200 595400 595600 595800 596000
    |           |             | 596200 596400 596600 596800 597000 597200 597400
    |           |             | 597600 597800 598000 598200 598400 598600 598800
    |           |             | 599000 599200 599400 599600 599800 600000
  2 | 212  0.144 | 301200 .113 |  47200  50400  50600  50800  51000  51200  51600
    |           |             |  52400  52600  52800  53200  54400  55000  55400
    |           |             |  55600  55800  56200  56400  56600  56800  57000
    |           |             |  57200  57800  58000  58400  59400  59800  60000
    |           |             |  60200  60400  60600 126600 129400 130400 136400
    |           |             | 164800 166600 167400 168000 168400 168800 169400
    |           |             | 169800 170000 184400 185400 188000 193400 193600
    |           |             | 193800 251400 257600 266600 266800 267200 267600
    |           |             | 267800 268400 268600 268800 269000 269200 270200
    |           |             | 270400 272800 274800 275200 275800 277000 277200
    |           |             | 278400 278600 278800 279000 279200 279800 280200
    |           |             | 280600 281000 281200 281600 282000 282200 282400
    |           |             | 282800 283000 283400 283600 283800 284000 284200
    |           |             | 284400 284600 284800 285000 285200 285400 285600
    |           |             | 285800 286200 286400 286600 286800 287000 287200
    |           |             | 287400 287600 287800 288000 288200 288400 288600
    |           |             | 288800 289000 289200 289400 289600 289800 290000
    |           |             | 290200 290400 290600 290800 291000 291200 291400
    |           |             | 291600 291800 292000 292200 292400 292600 292800
    |           |             | 293000 293200 293400 293600 293800 294000 294200
    |           |             | 294400 294600 294800 295000 295200 295400 295600
    |           |             | 295800 296000 296200 296400 296600 296800 297000
    |           |             | 297200 297400 297600 297800 298000 298200 298400
    |           |             | 298600 298800 299000 299200 299400 299600 299800
    |           |             | 300000 300200 300400 300600 300800 301000 301200
    |           |             | 301400 301600 301800 302000 302200 302400 302600
    |           |             | 302800 303000 303200 303400 303600 303800 304000
    |           |             | 304200 304400 304600 304800 305000 305200 305400
    |           |             | 305600 305800 306000 306200 306400 306600 306800
    |           |             | 307000 307200 307400 307600 307800 308000 308200
    |           |             | 308400 309400
  3 | 130  0.172 |  83000 .152 |    400   3600   7400   7600  13800  18600  18800
    |           |             |  19000  19600  20200  20800  21400  22200  22400
    |           |             |  22600  22800  31400  35200  38800  40400  41200
    |           |             |  43200  43600  44000  45400  45600  45800  46200
    |           |             |  61200  61800  63600  65600  66200  69400  80800
    |           |             |  82000  82400  83000  88000  88200  91600  94400
    |           |             |  96200  96400  96600  97200  98800  99000  99400
    |           |             | 101600 102200 103800 107800 109800 113000 115800
    |           |             | 116000 116200 117600 117800 118400 121600 123200
    |           |             | 125600 186000 186400 186600 186800 187400 187600
    |           |             | 189400 189600 191800 192800 193000 193200 197200
    |           |             | 197400 197800 198600 198800 209000 213800 214600
    |           |             | 225200 234000 238800 246000 248800 249000 249200
    |           |             | 249400 310200 311200 311400 311800 312600 313000
    |           |             | 319800 321400 328000 329000 329200 335000 337000
    |           |             | 339200 346000 346200 347800 364600 370400 376600
    |           |             | 377000 381000 382200 383800 384400 384800 385200
    |           |             | 386200 386800 389200 460600 460800 461400 508800
    |           |             | 514000 537000 565800 566200
  4 |  82  0.157 |  50000 .133 |  46800  47000  47400  48000  48200  48400  48600
    |           |             |  48800  49000  49200  49400  49600  49800  50000
    |           |             |  50200  51400  51800  52000  52200  53400  53600
    |           |             |  53800  54000  54200  55200  56000  57400  57600
    |           |             |  58200  58800  59000  59200  59600 130600 130800
    |           |             | 131000 131200 131400 131600 131800 132000 132200
    |           |             | 132600 132800 134400 134600 137000 138600 139600
    |           |             | 143000 159600 163200 163800 164200 164600 165000
    |           |             | 165400 166800 167000 167200 167600 168600 169200
    |           |             | 169600 170200 170400 170600 173600 175000 185200
    |           |             | 187800 199800 200000 250800 251200 262400 262600
    |           |             | 266400 279400 280800 281400 281800
  5 |  38  0.164 |   1800 .147 |   1200   1400   1600   1800   2000  20000  89000
    |           |             | 126800 127000 127200 127800 128400 128600 129000
    |           |             | 129200 129600 194000 196600 197000 197600 207600
    |           |             | 211000 212200 269600 275400 275600 276000 282600
    |           |             | 283200 286000 322200 353400 368400 379400 379600
    |           |             | 380200 388600 388800
  6 |  24  0.156 | 114600 .133 |  19800  29800  33400  34000  34600  43000  44200
    |           |             |  45200  81200  95800  96000 112800 114400 114600
    |           |             | 122600 127600 165600 184800 194200 194400 195200
    |           |             | 195400 199200 415800
  7 |  16  0.150 | 309800 .118 |  46600  47600  47800  53000  54800 164400 165200
    |           |             | 267000 268200 308600 308800 309000 309200 309600
    |           |             | 309800 310000
  8 |   6  0.185 | 382000 .168 |  46000  60800 186200 381800 382000 388400
  9 |   5  0.165 | 185000 .148 | 185000 268000 269400 269800 277800
 10 |   2  0.165 |  17800 .165 |  17800  54600
 11 |   2  0.131 |  43400 .131 |  43400  99600
