# Supplementary material for: Unexpected Dynamic Binding May Rescue the Binding Affinity of Rivaroxaban in a Mutant of Coagulation Factor X
Source: Front Mol Biosci. 2022 May 5;9:877170. doi: 10.3389/fmolb.2022.877170 (PMC9117642; doi:10.3389/fmolb.2022.877170)
Supplement: Supplementary file 4 [file DataSheet1.ZIP › SM-structures/clustering/Y99C_I/c1-Y99C_I.pdb]

REMARK    GENERATED BY TRJCONV
TITLE     HYDROLASE in water t= 118200.00000
REMARK    THIS IS A SIMULATION BOX
CRYST1   68.834   69.362   58.689  90.00  90.00  90.00 P 1           1
MODEL        1
ATOM      1  N   ILE A  16      25.400  36.150  36.870  1.00  0.00           N
ATOM      2  H1  ILE A  16      24.540  35.660  36.530  1.00  0.00           H
ATOM      3  H2  ILE A  16      25.190  37.150  37.050  1.00  0.00           H
ATOM      4  H3  ILE A  16      26.110  36.000  36.130  1.00  0.00           H
ATOM      5  CA  ILE A  16      25.930  35.430  38.110  1.00  0.00           C
ATOM      6  HA  ILE A  16      26.210  34.410  37.900  1.00  0.00           H
ATOM      7  CB  ILE A  16      27.130  36.130  38.800  1.00  0.00           C
ATOM      8  HB  ILE A  16      26.810  37.160  39.100  1.00  0.00           H
ATOM      9  CG2 ILE A  16      27.570  35.450  40.130  1.00  0.00           C
ATOM     10 1HG2 ILE A  16      28.430  35.960  40.600  1.00  0.00           H
ATOM     11 2HG2 ILE A  16      26.710  35.580  40.800  1.00  0.00           H
ATOM     12 3HG2 ILE A  16      27.710  34.350  40.050  1.00  0.00           H
ATOM     13  CG1 ILE A  16      28.420  36.220  37.950  1.00  0.00           C
ATOM     14 1HG1 ILE A  16      28.090  36.710  37.000  1.00  0.00           H
ATOM     15 2HG1 ILE A  16      29.160  36.920  38.400  1.00  0.00           H
ATOM     16  CD  ILE A  16      29.040  34.890  37.440  1.00  0.00           C
ATOM     17  HD1 ILE A  16      28.330  34.380  36.760  1.00  0.00           H
ATOM     18  HD2 ILE A  16      29.990  35.060  36.910  1.00  0.00           H
ATOM     19  HD3 ILE A  16      29.190  34.240  38.330  1.00  0.00           H
ATOM     20  C   ILE A  16      24.870  35.200  39.150  1.00  0.00           C
ATOM     21  O   ILE A  16      24.260  36.160  39.670  1.00  0.00           O
ATOM     22  N   VAL A  17      24.570  33.930  39.360  1.00  0.00           N
ATOM     23  HN  VAL A  17      25.050  33.210  38.880  1.00  0.00           H
ATOM     24  CA  VAL A  17      23.670  33.420  40.420  1.00  0.00           C
ATOM     25  HA  VAL A  17      22.840  34.120  40.510  1.00  0.00           H
ATOM     26  CB  VAL A  17      23.170  32.110  40.040  1.00  0.00           C
ATOM     27  HB  VAL A  17      24.010  31.370  40.050  1.00  0.00           H
ATOM     28  CG1 VAL A  17      21.990  31.780  40.960  1.00  0.00           C
ATOM     29 1HG1 VAL A  17      21.500  30.830  40.690  1.00  0.00           H
ATOM     30 2HG1 VAL A  17      22.350  31.660  42.000  1.00  0.00           H
ATOM     31 3HG1 VAL A  17      21.060  32.400  41.040  1.00  0.00           H
ATOM     32  CG2 VAL A  17      22.830  32.060  38.560  1.00  0.00           C
ATOM     33 1HG2 VAL A  17      22.100  32.840  38.250  1.00  0.00           H
ATOM     34 2HG2 VAL A  17      23.690  32.200  37.870  1.00  0.00           H
ATOM     35 3HG2 VAL A  17      22.440  31.060  38.280  1.00  0.00           H
ATOM     36  C   VAL A  17      24.600  33.420  41.680  1.00  0.00           C
ATOM     37  O   VAL A  17      25.720  32.900  41.660  1.00  0.00           O
ATOM     38  N   GLY A  18      24.210  34.010  42.800  1.00  0.00           N
ATOM     39  HN  GLY A  18      23.270  34.330  42.920  1.00  0.00           H
ATOM     40  CA  GLY A  18      24.980  34.180  43.970  1.00  0.00           C
ATOM     41  HA1 GLY A  18      24.390  34.580  44.800  1.00  0.00           H
ATOM     42  HA2 GLY A  18      25.350  33.200  44.220  1.00  0.00           H
ATOM     43  C   GLY A  18      26.170  35.060  43.810  1.00  0.00           C
ATOM     44  O   GLY A  18      26.180  36.190  43.310  1.00  0.00           O
ATOM     45  N   GLY A  19      27.350  34.510  44.240  1.00  0.00           N
ATOM     46  HN  GLY A  19      27.450  33.590  44.610  1.00  0.00           H
ATOM     47  CA  GLY A  19      28.680  35.220  44.230  1.00  0.00           C
ATOM     48  HA1 GLY A  19      29.350  34.550  44.770  1.00  0.00           H
ATOM     49  HA2 GLY A  19      28.880  35.250  43.170  1.00  0.00           H
ATOM     50  C   GLY A  19      28.780  36.660  44.700  1.00  0.00           C
ATOM     51  O   GLY A  19      27.870  37.200  45.240  1.00  0.00           O
ATOM     52  N   GLN A  20      29.910  37.240  44.450  1.00  0.00           N
ATOM     53  HN  GLN A  20      30.580  36.770  43.880  1.00  0.00           H
ATOM     54  CA  GLN A  20      30.360  38.480  45.160  1.00  0.00           C
ATOM     55  HA  GLN A  20      29.560  38.720  45.840  1.00  0.00           H
ATOM     56  CB  GLN A  20      31.760  38.230  45.800  1.00  0.00           C
ATOM     57  HB1 GLN A  20      32.410  38.020  44.930  1.00  0.00           H
ATOM     58  HB2 GLN A  20      32.190  39.190  46.160  1.00  0.00           H
ATOM     59  CG  GLN A  20      31.840  37.230  46.900  1.00  0.00           C
ATOM     60  HG1 GLN A  20      31.300  36.380  46.430  1.00  0.00           H
ATOM     61  HG2 GLN A  20      32.870  37.120  47.280  1.00  0.00           H
ATOM     62  CD  GLN A  20      30.920  37.630  48.080  1.00  0.00           C
ATOM     63  OE1 GLN A  20      29.680  37.780  48.000  1.00  0.00           O
ATOM     64  NE2 GLN A  20      31.600  38.000  49.210  1.00  0.00           N
ATOM     65 1HE2 GLN A  20      32.570  38.110  49.030  1.00  0.00           H
ATOM     66 2HE2 GLN A  20      31.060  38.170  50.040  1.00  0.00           H
ATOM     67  C   GLN A  20      30.520  39.580  44.100  1.00  0.00           C
ATOM     68  O   GLN A  20      31.090  39.380  43.050  1.00  0.00           O
ATOM     69  N   GLU A  21      30.040  40.810  44.350  1.00  0.00           N
ATOM     70  HN  GLU A  21      29.460  41.100  45.100  1.00  0.00           H
ATOM     71  CA  GLU A  21      30.430  41.960  43.550  1.00  0.00           C
ATOM     72  HA  GLU A  21      29.990  41.870  42.560  1.00  0.00           H
ATOM     73  CB  GLU A  21      29.780  43.180  44.150  1.00  0.00           C
ATOM     74  HB1 GLU A  21      29.780  43.240  45.260  1.00  0.00           H
ATOM     75  HB2 GLU A  21      30.330  44.060  43.770  1.00  0.00           H
ATOM     76  CG  GLU A  21      28.310  43.360  43.680  1.00  0.00           C
ATOM     77  HG1 GLU A  21      28.330  43.850  42.690  1.00  0.00           H
ATOM     78  HG2 GLU A  21      27.870  42.340  43.720  1.00  0.00           H
ATOM     79  CD  GLU A  21      27.600  44.260  44.580  1.00  0.00           C
ATOM     80  OE1 GLU A  21      28.010  45.490  44.700  1.00  0.00           O
ATOM     81  OE2 GLU A  21      26.650  43.800  45.230  1.00  0.00           O
ATOM     82  C   GLU A  21      31.940  42.180  43.320  1.00  0.00           C
ATOM     83  O   GLU A  21      32.700  42.230  44.340  1.00  0.00           O
ATOM     84  N   CYS A  22      32.450  42.290  42.160  1.00  0.00           N
ATOM     85  HN  CYS A  22      31.890  42.000  41.390  1.00  0.00           H
ATOM     86  CA  CYS A  22      33.760  42.910  41.920  1.00  0.00           C
ATOM     87  HA  CYS A  22      34.520  42.390  42.480  1.00  0.00           H
ATOM     88  CB  CYS A  22      34.290  42.860  40.360  1.00  0.00           C
ATOM     89  HB1 CYS A  22      33.600  43.480  39.760  1.00  0.00           H
ATOM     90  HB2 CYS A  22      35.270  43.360  40.250  1.00  0.00           H
ATOM     91  SG  CYS A  22      34.330  41.150  39.810  1.00  0.00           S
ATOM     92  C   CYS A  22      33.890  44.390  42.170  1.00  0.00           C
ATOM     93  O   CYS A  22      33.050  45.210  41.870  1.00  0.00           O
ATOM     94  N   LYS A  23      34.950  44.780  42.820  1.00  0.00           N
ATOM     95  HN  LYS A  23      35.500  44.010  43.150  1.00  0.00           H
ATOM     96  CA  LYS A  23      35.300  46.110  43.300  1.00  0.00           C
ATOM     97  HA  LYS A  23      34.440  46.680  43.600  1.00  0.00           H
ATOM     98  CB  LYS A  23      36.370  46.030  44.500  1.00  0.00           C
ATOM     99  HB1 LYS A  23      37.300  45.540  44.160  1.00  0.00           H
ATOM    100  HB2 LYS A  23      36.660  47.010  44.920  1.00  0.00           H
ATOM    101  CG  LYS A  23      35.920  45.130  45.650  1.00  0.00           C
ATOM    102  HG1 LYS A  23      35.110  45.630  46.240  1.00  0.00           H
ATOM    103  HG2 LYS A  23      35.390  44.210  45.290  1.00  0.00           H
ATOM    104  CD  LYS A  23      37.060  44.870  46.620  1.00  0.00           C
ATOM    105  HD1 LYS A  23      37.800  44.390  45.960  1.00  0.00           H
ATOM    106  HD2 LYS A  23      37.430  45.850  47.010  1.00  0.00           H
ATOM    107  CE  LYS A  23      36.810  43.770  47.670  1.00  0.00           C
ATOM    108  HE1 LYS A  23      37.670  43.660  48.370  1.00  0.00           H
ATOM    109  HE2 LYS A  23      36.010  44.200  48.310  1.00  0.00           H
ATOM    110  NZ  LYS A  23      36.380  42.490  47.110  1.00  0.00           N
ATOM    111  HZ1 LYS A  23      35.350  42.440  46.970  1.00  0.00           H
ATOM    112  HZ2 LYS A  23      36.790  42.290  46.190  1.00  0.00           H
ATOM    113  HZ3 LYS A  23      36.600  41.700  47.760  1.00  0.00           H
ATOM    114  C   LYS A  23      35.940  46.860  42.090  1.00  0.00           C
ATOM    115  O   LYS A  23      36.130  46.120  41.080  1.00  0.00           O
ATOM    116  N   ASP A  24      36.300  48.170  42.150  1.00  0.00           N
ATOM    117  HN  ASP A  24      36.080  48.680  42.980  1.00  0.00           H
ATOM    118  CA  ASP A  24      37.050  48.840  41.160  1.00  0.00           C
ATOM    119  HA  ASP A  24      36.570  48.610  40.230  1.00  0.00           H
ATOM    120  CB  ASP A  24      37.080  50.370  41.470  1.00  0.00           C
ATOM    121  HB1 ASP A  24      37.620  50.450  42.430  1.00  0.00           H
ATOM    122  HB2 ASP A  24      37.710  50.980  40.800  1.00  0.00           H
ATOM    123  CG  ASP A  24      35.740  50.890  41.690  1.00  0.00           C
ATOM    124  OD1 ASP A  24      34.840  50.660  40.870  1.00  0.00           O
ATOM    125  OD2 ASP A  24      35.600  51.640  42.720  1.00  0.00           O
ATOM    126  C   ASP A  24      38.430  48.260  40.940  1.00  0.00           C
ATOM    127  O   ASP A  24      39.270  48.270  41.800  1.00  0.00           O
ATOM    128  N   GLY A  25      38.580  47.610  39.770  1.00  0.00           N
ATOM    129  HN  GLY A  25      37.860  47.480  39.100  1.00  0.00           H
ATOM    130  CA  GLY A  25      39.860  47.020  39.330  1.00  0.00           C
ATOM    131  HA1 GLY A  25      39.930  47.030  38.260  1.00  0.00           H
ATOM    132  HA2 GLY A  25      40.620  47.640  39.800  1.00  0.00           H
ATOM    133  C   GLY A  25      40.120  45.650  39.810  1.00  0.00           C
ATOM    134  O   GLY A  25      41.090  45.010  39.490  1.00  0.00           O
ATOM    135  N   GLU A  26      39.210  45.070  40.620  1.00  0.00           N
ATOM    136  HN  GLU A  26      38.550  45.700  41.000  1.00  0.00           H
ATOM    137  CA  GLU A  26      39.180  43.700  41.060  1.00  0.00           C
ATOM    138  HA  GLU A  26      40.150  43.530  41.510  1.00  0.00           H
ATOM    139  CB  GLU A  26      38.130  43.450  42.140  1.00  0.00           C
ATOM    140  HB1 GLU A  26      38.180  44.240  42.930  1.00  0.00           H
ATOM    141  HB2 GLU A  26      37.140  43.490  41.640  1.00  0.00           H
ATOM    142  CG  GLU A  26      38.160  42.060  42.750  1.00  0.00           C
ATOM    143  HG1 GLU A  26      37.660  41.380  42.020  1.00  0.00           H
ATOM    144  HG2 GLU A  26      39.220  41.780  42.920  1.00  0.00           H
ATOM    145  CD  GLU A  26      37.510  42.050  44.110  1.00  0.00           C
ATOM    146  OE1 GLU A  26      36.360  42.550  44.220  1.00  0.00           O
ATOM    147  OE2 GLU A  26      38.150  41.650  45.140  1.00  0.00           O
ATOM    148  C   GLU A  26      39.200  42.630  39.980  1.00  0.00           C
ATOM    149  O   GLU A  26      39.950  41.620  40.050  1.00  0.00           O
ATOM    150  N   CYS A  27      38.360  42.990  38.950  1.00  0.00           N
ATOM    151  HN  CYS A  27      37.760  43.770  39.030  1.00  0.00           H
ATOM    152  CA  CYS A  27      38.200  42.060  37.840  1.00  0.00           C
ATOM    153  HA  CYS A  27      38.910  41.260  37.900  1.00  0.00           H
ATOM    154  CB  CYS A  27      36.770  41.450  37.770  1.00  0.00           C
ATOM    155  HB1 CYS A  27      35.960  42.180  37.540  1.00  0.00           H
ATOM    156  HB2 CYS A  27      36.730  40.730  36.930  1.00  0.00           H
ATOM    157  SG  CYS A  27      36.250  40.730  39.360  1.00  0.00           S
ATOM    158  C   CYS A  27      38.430  42.820  36.490  1.00  0.00           C
ATOM    159  O   CYS A  27      37.590  42.800  35.640  1.00  0.00           O
ATOM    160  N   PRO A  28      39.510  43.500  36.350  1.00  0.00           N
ATOM    161  CD  PRO A  28      40.840  43.200  36.860  1.00  0.00           C
ATOM    162  HD1 PRO A  28      41.000  42.110  36.640  1.00  0.00           H
ATOM    163  HD2 PRO A  28      40.890  43.390  37.960  1.00  0.00           H
ATOM    164  CA  PRO A  28      39.610  44.570  35.280  1.00  0.00           C
ATOM    165  HA  PRO A  28      38.740  45.190  35.360  1.00  0.00           H
ATOM    166  CB  PRO A  28      40.920  45.320  35.650  1.00  0.00           C
ATOM    167  HB1 PRO A  28      41.320  45.930  34.820  1.00  0.00           H
ATOM    168  HB2 PRO A  28      40.780  46.090  36.440  1.00  0.00           H
ATOM    169  CG  PRO A  28      41.840  44.180  36.240  1.00  0.00           C
ATOM    170  HG1 PRO A  28      42.320  43.760  35.330  1.00  0.00           H
ATOM    171  HG2 PRO A  28      42.640  44.520  36.930  1.00  0.00           H
ATOM    172  C   PRO A  28      39.620  44.110  33.850  1.00  0.00           C
ATOM    173  O   PRO A  28      39.540  44.970  32.980  1.00  0.00           O
ATOM    174  N   TRP A  29      39.710  42.830  33.550  1.00  0.00           N
ATOM    175  HN  TRP A  29      39.820  42.120  34.240  1.00  0.00           H
ATOM    176  CA  TRP A  29      39.950  42.360  32.150  1.00  0.00           C
ATOM    177  HA  TRP A  29      40.420  43.130  31.550  1.00  0.00           H
ATOM    178  CB  TRP A  29      41.050  41.260  32.120  1.00  0.00           C
ATOM    179  HB1 TRP A  29      41.210  40.920  31.080  1.00  0.00           H
ATOM    180  HB2 TRP A  29      42.030  41.660  32.440  1.00  0.00           H
ATOM    181  CG  TRP A  29      40.810  40.060  33.040  1.00  0.00           C
ATOM    182  CD1 TRP A  29      39.800  39.100  32.970  1.00  0.00           C
ATOM    183  HD1 TRP A  29      39.060  39.050  32.180  1.00  0.00           H
ATOM    184  NE1 TRP A  29      39.710  38.490  34.190  1.00  0.00           N
ATOM    185  HE1 TRP A  29      38.950  37.950  34.480  1.00  0.00           H
ATOM    186  CE2 TRP A  29      40.690  39.010  35.070  1.00  0.00           C
ATOM    187  CD2 TRP A  29      41.450  39.980  34.330  1.00  0.00           C
ATOM    188  CE3 TRP A  29      42.520  40.670  34.910  1.00  0.00           C
ATOM    189  HE3 TRP A  29      43.050  41.480  34.420  1.00  0.00           H
ATOM    190  CZ3 TRP A  29      42.920  40.260  36.220  1.00  0.00           C
ATOM    191  HZ3 TRP A  29      43.730  40.790  36.700  1.00  0.00           H
ATOM    192  CZ2 TRP A  29      41.000  38.720  36.370  1.00  0.00           C
ATOM    193  HZ2 TRP A  29      40.360  37.950  36.790  1.00  0.00           H
ATOM    194  CH2 TRP A  29      42.150  39.360  36.970  1.00  0.00           C
ATOM    195  HH2 TRP A  29      42.480  39.120  37.980  1.00  0.00           H
ATOM    196  C   TRP A  29      38.690  41.850  31.430  1.00  0.00           C
ATOM    197  O   TRP A  29      38.780  41.440  30.270  1.00  0.00           O
ATOM    198  N   GLN A  30      37.550  41.920  32.100  1.00  0.00           N
ATOM    199  HN  GLN A  30      37.630  41.950  33.090  1.00  0.00           H
ATOM    200  CA  GLN A  30      36.210  41.790  31.690  1.00  0.00           C
ATOM    201  HA  GLN A  30      36.010  40.770  31.400  1.00  0.00           H
ATOM    202  CB  GLN A  30      35.340  42.070  32.960  1.00  0.00           C
ATOM    203  HB1 GLN A  30      35.590  41.290  33.710  1.00  0.00           H
ATOM    204  HB2 GLN A  30      35.640  43.040  33.390  1.00  0.00           H
ATOM    205  CG  GLN A  30      33.850  41.950  32.550  1.00  0.00           C
ATOM    206  HG1 GLN A  30      33.150  42.330  33.330  1.00  0.00           H
ATOM    207  HG2 GLN A  30      33.460  42.430  31.620  1.00  0.00           H
ATOM    208  CD  GLN A  30      33.440  40.460  32.500  1.00  0.00           C
ATOM    209  OE1 GLN A  30      33.570  39.850  33.530  1.00  0.00           O
ATOM    210  NE2 GLN A  30      32.870  39.910  31.420  1.00  0.00           N
ATOM    211 1HE2 GLN A  30      32.780  40.390  30.540  1.00  0.00           H
ATOM    212 2HE2 GLN A  30      32.510  38.980  31.520  1.00  0.00           H
ATOM    213  C   GLN A  30      35.760  42.720  30.530  1.00  0.00           C
ATOM    214  O   GLN A  30      36.090  43.920  30.460  1.00  0.00           O
ATOM    215  N   ALA A  31      34.990  42.200  29.570  1.00  0.00           N
ATOM    216  HN  ALA A  31      34.890  41.250  29.310  1.00  0.00           H
ATOM    217  CA  ALA A  31      34.240  43.110  28.700  1.00  0.00           C
ATOM    218  HA  ALA A  31      34.150  44.140  29.020  1.00  0.00           H
ATOM    219  CB  ALA A  31      34.920  43.180  27.270  1.00  0.00           C
ATOM    220  HB1 ALA A  31      34.620  42.290  26.670  1.00  0.00           H
ATOM    221  HB2 ALA A  31      34.660  44.150  26.790  1.00  0.00           H
ATOM    222  HB3 ALA A  31      36.030  43.210  27.390  1.00  0.00           H
ATOM    223  C   ALA A  31      32.900  42.660  28.540  1.00  0.00           C
ATOM    224  O   ALA A  31      32.640  41.490  28.800  1.00  0.00           O
ATOM    225  N   LEU A  32      31.980  43.520  28.110  1.00  0.00           N
ATOM    226  HN  LEU A  32      32.350  44.410  27.890  1.00  0.00           H
ATOM    227  CA  LEU A  32      30.540  43.340  27.900  1.00  0.00           C
ATOM    228  HA  LEU A  32      30.320  42.300  28.060  1.00  0.00           H
ATOM    229  CB  LEU A  32      29.810  44.130  29.040  1.00  0.00           C
ATOM    230  HB1 LEU A  32      30.320  43.810  29.980  1.00  0.00           H
ATOM    231  HB2 LEU A  32      29.970  45.220  28.860  1.00  0.00           H
ATOM    232  CG  LEU A  32      28.290  43.930  29.210  1.00  0.00           C
ATOM    233  HG  LEU A  32      27.860  44.260  28.240  1.00  0.00           H
ATOM    234  CD1 LEU A  32      27.830  42.460  29.470  1.00  0.00           C
ATOM    235 1HD1 LEU A  32      27.670  41.970  28.490  1.00  0.00           H
ATOM    236 2HD1 LEU A  32      28.620  41.850  29.980  1.00  0.00           H
ATOM    237 3HD1 LEU A  32      26.840  42.240  29.940  1.00  0.00           H
ATOM    238  CD2 LEU A  32      27.740  44.850  30.280  1.00  0.00           C
ATOM    239 1HD2 LEU A  32      28.150  45.870  30.060  1.00  0.00           H
ATOM    240 2HD2 LEU A  32      26.630  44.860  30.230  1.00  0.00           H
ATOM    241 3HD2 LEU A  32      28.090  44.550  31.290  1.00  0.00           H
ATOM    242  C   LEU A  32      30.080  43.770  26.490  1.00  0.00           C
ATOM    243  O   LEU A  32      30.380  44.820  26.030  1.00  0.00           O
ATOM    244  N   LEU A  33      29.300  42.850  25.810  1.00  0.00           N
ATOM    245  HN  LEU A  33      29.030  41.900  25.980  1.00  0.00           H
ATOM    246  CA  LEU A  33      28.680  43.250  24.510  1.00  0.00           C
ATOM    247  HA  LEU A  33      29.250  44.100  24.180  1.00  0.00           H
ATOM    248  CB  LEU A  33      28.500  42.080  23.480  1.00  0.00           C
ATOM    249  HB1 LEU A  33      27.930  41.240  23.910  1.00  0.00           H
ATOM    250  HB2 LEU A  33      27.870  42.450  22.640  1.00  0.00           H
ATOM    251  CG  LEU A  33      29.770  41.540  22.840  1.00  0.00           C
ATOM    252  HG  LEU A  33      30.330  42.320  22.290  1.00  0.00           H
ATOM    253  CD1 LEU A  33      30.760  40.990  23.810  1.00  0.00           C
ATOM    254 1HD1 LEU A  33      31.590  40.530  23.230  1.00  0.00           H
ATOM    255 2HD1 LEU A  33      31.350  41.830  24.230  1.00  0.00           H
ATOM    256 3HD1 LEU A  33      30.430  40.280  24.600  1.00  0.00           H
ATOM    257  CD2 LEU A  33      29.390  40.380  21.860  1.00  0.00           C
ATOM    258 1HD2 LEU A  33      30.310  40.100  21.300  1.00  0.00           H
ATOM    259 2HD2 LEU A  33      28.970  39.550  22.450  1.00  0.00           H
ATOM    260 3HD2 LEU A  33      28.560  40.650  21.180  1.00  0.00           H
ATOM    261  C   LEU A  33      27.270  43.810  24.750  1.00  0.00           C
ATOM    262  O   LEU A  33      26.490  43.370  25.630  1.00  0.00           O
ATOM    263  N   ILE A  34      26.990  44.910  23.980  1.00  0.00           N
ATOM    264  HN  ILE A  34      27.590  45.250  23.250  1.00  0.00           H
ATOM    265  CA  ILE A  34      25.760  45.670  24.340  1.00  0.00           C
ATOM    266  HA  ILE A  34      25.100  45.160  25.020  1.00  0.00           H
ATOM    267  CB  ILE A  34      25.980  46.960  25.160  1.00  0.00           C
ATOM    268  HB  ILE A  34      24.980  47.300  25.500  1.00  0.00           H
ATOM    269  CG2 ILE A  34      26.720  46.470  26.430  1.00  0.00           C
ATOM    270 1HG2 ILE A  34      26.710  47.340  27.140  1.00  0.00           H
ATOM    271 2HG2 ILE A  34      26.140  45.650  26.910  1.00  0.00           H
ATOM    272 3HG2 ILE A  34      27.780  46.160  26.470  1.00  0.00           H
ATOM    273  CG1 ILE A  34      26.720  48.120  24.510  1.00  0.00           C
ATOM    274 1HG1 ILE A  34      27.740  47.800  24.200  1.00  0.00           H
ATOM    275 2HG1 ILE A  34      26.300  48.450  23.540  1.00  0.00           H
ATOM    276  CD  ILE A  34      26.960  49.340  25.370  1.00  0.00           C
ATOM    277  HD1 ILE A  34      27.250  49.160  26.430  1.00  0.00           H
ATOM    278  HD2 ILE A  34      27.780  49.950  24.920  1.00  0.00           H
ATOM    279  HD3 ILE A  34      26.040  49.950  25.330  1.00  0.00           H
ATOM    280  C   ILE A  34      24.990  45.950  23.000  1.00  0.00           C
ATOM    281  O   ILE A  34      25.620  45.960  21.980  1.00  0.00           O
ATOM    282  N   ASN A  35      23.660  46.180  23.020  1.00  0.00           N
ATOM    283  HN  ASN A  35      23.200  46.100  23.900  1.00  0.00           H
ATOM    284  CA  ASN A  35      22.810  46.520  21.880  1.00  0.00           C
ATOM    285  HA  ASN A  35      23.260  46.290  20.920  1.00  0.00           H
ATOM    286  CB  ASN A  35      21.410  45.950  22.250  1.00  0.00           C
ATOM    287  HB1 ASN A  35      21.190  46.120  23.330  1.00  0.00           H
ATOM    288  HB2 ASN A  35      20.690  46.390  21.520  1.00  0.00           H
ATOM    289  CG  ASN A  35      21.600  44.470  22.060  1.00  0.00           C
ATOM    290  OD1 ASN A  35      21.290  43.610  22.870  1.00  0.00           O
ATOM    291  ND2 ASN A  35      21.950  44.070  20.760  1.00  0.00           N
ATOM    292 1HD2 ASN A  35      22.030  44.770  20.040  1.00  0.00           H
ATOM    293 2HD2 ASN A  35      21.950  43.090  20.600  1.00  0.00           H
ATOM    294  C   ASN A  35      22.690  48.050  22.060  1.00  0.00           C
ATOM    295  O   ASN A  35      23.110  48.630  23.060  1.00  0.00           O
ATOM    296  N   GLU A  36      22.270  48.670  20.950  1.00  0.00           N
ATOM    297  HN  GLU A  36      21.920  48.150  20.180  1.00  0.00           H
ATOM    298  CA  GLU A  36      22.640  50.080  20.780  1.00  0.00           C
ATOM    299  HA  GLU A  36      23.720  50.030  20.670  1.00  0.00           H
ATOM    300  CB  GLU A  36      22.140  50.510  19.370  1.00  0.00           C
ATOM    301  HB1 GLU A  36      22.480  49.760  18.630  1.00  0.00           H
ATOM    302  HB2 GLU A  36      21.030  50.400  19.390  1.00  0.00           H
ATOM    303  CG  GLU A  36      22.470  51.980  18.850  1.00  0.00           C
ATOM    304  HG1 GLU A  36      21.980  52.220  17.870  1.00  0.00           H
ATOM    305  HG2 GLU A  36      22.190  52.720  19.610  1.00  0.00           H
ATOM    306  CD  GLU A  36      23.930  52.040  18.500  1.00  0.00           C
ATOM    307  OE1 GLU A  36      24.300  51.330  17.500  1.00  0.00           O
ATOM    308  OE2 GLU A  36      24.700  52.700  19.280  1.00  0.00           O
ATOM    309  C   GLU A  36      22.320  51.140  21.860  1.00  0.00           C
ATOM    310  O   GLU A  36      23.300  51.830  22.270  1.00  0.00           O
ATOM    311  N   GLU A  37      21.080  51.160  22.420  1.00  0.00           N
ATOM    312  HN  GLU A  37      20.390  50.600  21.980  1.00  0.00           H
ATOM    313  CA  GLU A  37      20.690  51.850  23.650  1.00  0.00           C
ATOM    314  HA  GLU A  37      21.520  52.280  24.200  1.00  0.00           H
ATOM    315  CB  GLU A  37      19.710  53.000  23.340  1.00  0.00           C
ATOM    316  HB1 GLU A  37      18.800  52.640  22.830  1.00  0.00           H
ATOM    317  HB2 GLU A  37      19.580  53.450  24.350  1.00  0.00           H
ATOM    318  CG  GLU A  37      20.410  53.980  22.460  1.00  0.00           C
ATOM    319  HG1 GLU A  37      21.320  54.250  23.040  1.00  0.00           H
ATOM    320  HG2 GLU A  37      20.800  53.460  21.560  1.00  0.00           H
ATOM    321  CD  GLU A  37      19.570  55.140  22.080  1.00  0.00           C
ATOM    322  OE1 GLU A  37      18.630  54.970  21.370  1.00  0.00           O
ATOM    323  OE2 GLU A  37      19.760  56.280  22.760  1.00  0.00           O
ATOM    324  C   GLU A  37      20.120  50.960  24.630  1.00  0.00           C
ATOM    325  O   GLU A  37      19.240  51.320  25.400  1.00  0.00           O
ATOM    326  N   ASN A  38      20.530  49.700  24.700  1.00  0.00           N
ATOM    327  HN  ASN A  38      21.450  49.470  24.390  1.00  0.00           H
ATOM    328  CA  ASN A  38      19.920  48.680  25.420  1.00  0.00           C
ATOM    329  HA  ASN A  38      19.340  49.110  26.220  1.00  0.00           H
ATOM    330  CB  ASN A  38      19.040  47.760  24.600  1.00  0.00           C
ATOM    331  HB1 ASN A  38      19.610  47.550  23.680  1.00  0.00           H
ATOM    332  HB2 ASN A  38      18.800  46.740  24.970  1.00  0.00           H
ATOM    333  CG  ASN A  38      17.750  48.380  24.120  1.00  0.00           C
ATOM    334  OD1 ASN A  38      17.450  48.470  22.930  1.00  0.00           O
ATOM    335  ND2 ASN A  38      17.020  48.870  25.120  1.00  0.00           N
ATOM    336 1HD2 ASN A  38      16.110  49.270  25.030  1.00  0.00           H
ATOM    337 2HD2 ASN A  38      17.260  48.520  26.030  1.00  0.00           H
ATOM    338  C   ASN A  38      20.970  47.750  26.020  1.00  0.00           C
ATOM    339  O   ASN A  38      22.000  47.420  25.380  1.00  0.00           O
ATOM    340  N   GLU A  39      20.680  47.240  27.260  1.00  0.00           N
ATOM    341  HN  GLU A  39      19.770  47.400  27.630  1.00  0.00           H
ATOM    342  CA  GLU A  39      21.570  46.420  28.100  1.00  0.00           C
ATOM    343  HA  GLU A  39      22.390  47.070  28.350  1.00  0.00           H
ATOM    344  CB  GLU A  39      20.840  46.000  29.430  1.00  0.00           C
ATOM    345  HB1 GLU A  39      19.970  45.390  29.120  1.00  0.00           H
ATOM    346  HB2 GLU A  39      21.510  45.310  30.000  1.00  0.00           H
ATOM    347  CG  GLU A  39      20.540  47.130  30.440  1.00  0.00           C
ATOM    348  HG1 GLU A  39      21.490  47.630  30.700  1.00  0.00           H
ATOM    349  HG2 GLU A  39      19.960  47.940  29.940  1.00  0.00           H
ATOM    350  CD  GLU A  39      19.900  46.760  31.740  1.00  0.00           C
ATOM    351  OE1 GLU A  39      20.480  45.870  32.420  1.00  0.00           O
ATOM    352  OE2 GLU A  39      18.900  47.360  32.240  1.00  0.00           O
ATOM    353  C   GLU A  39      22.430  45.280  27.490  1.00  0.00           C
ATOM    354  O   GLU A  39      22.280  44.870  26.350  1.00  0.00           O
ATOM    355  N   GLY A  40      23.450  44.820  28.310  1.00  0.00           N
ATOM    356  HN  GLY A  40      23.580  45.200  29.220  1.00  0.00           H
ATOM    357  CA  GLY A  40      24.210  43.610  28.100  1.00  0.00           C
ATOM    358  HA1 GLY A  40      24.930  43.720  27.300  1.00  0.00           H
ATOM    359  HA2 GLY A  40      24.710  43.440  29.050  1.00  0.00           H
ATOM    360  C   GLY A  40      23.480  42.280  27.800  1.00  0.00           C
ATOM    361  O   GLY A  40      22.420  42.010  28.400  1.00  0.00           O
ATOM    362  N   PHE A  41      24.200  41.480  26.960  1.00  0.00           N
ATOM    363  HN  PHE A  41      25.070  41.760  26.570  1.00  0.00           H
ATOM    364  CA  PHE A  41      23.630  40.230  26.360  1.00  0.00           C
ATOM    365  HA  PHE A  41      22.840  39.780  26.950  1.00  0.00           H
ATOM    366  CB  PHE A  41      22.910  40.350  25.040  1.00  0.00           C
ATOM    367  HB1 PHE A  41      22.370  39.410  24.800  1.00  0.00           H
ATOM    368  HB2 PHE A  41      22.110  41.120  24.990  1.00  0.00           H
ATOM    369  CG  PHE A  41      23.810  40.590  23.860  1.00  0.00           C
ATOM    370  CD1 PHE A  41      23.900  39.730  22.780  1.00  0.00           C
ATOM    371  HD1 PHE A  41      23.270  38.850  22.850  1.00  0.00           H
ATOM    372  CE1 PHE A  41      24.720  39.910  21.720  1.00  0.00           C
ATOM    373  HE1 PHE A  41      24.780  39.190  20.920  1.00  0.00           H
ATOM    374  CZ  PHE A  41      25.420  41.110  21.590  1.00  0.00           C
ATOM    375  HZ  PHE A  41      26.030  41.280  20.710  1.00  0.00           H
ATOM    376  CD2 PHE A  41      24.440  41.840  23.680  1.00  0.00           C
ATOM    377  HD2 PHE A  41      24.370  42.640  24.400  1.00  0.00           H
ATOM    378  CE2 PHE A  41      25.180  42.150  22.490  1.00  0.00           C
ATOM    379  HE2 PHE A  41      25.610  43.140  22.400  1.00  0.00           H
ATOM    380  C   PHE A  41      24.610  39.060  26.270  1.00  0.00           C
ATOM    381  O   PHE A  41      24.180  37.910  26.270  1.00  0.00           O
ATOM    382  N   CYS A  42      25.940  39.300  26.150  1.00  0.00           N
ATOM    383  HN  CYS A  42      26.130  40.280  26.060  1.00  0.00           H
ATOM    384  CA  CYS A  42      27.050  38.430  26.090  1.00  0.00           C
ATOM    385  HA  CYS A  42      26.850  37.590  26.750  1.00  0.00           H
ATOM    386  CB  CYS A  42      27.290  37.950  24.650  1.00  0.00           C
ATOM    387  HB1 CYS A  42      27.090  38.680  23.860  1.00  0.00           H
ATOM    388  HB2 CYS A  42      28.380  37.750  24.560  1.00  0.00           H
ATOM    389  SG  CYS A  42      26.510  36.420  24.220  1.00  0.00           S
ATOM    390  C   CYS A  42      28.250  39.080  26.620  1.00  0.00           C
ATOM    391  O   CYS A  42      28.410  40.320  26.710  1.00  0.00           O
ATOM    392  N   GLY A  43      29.200  38.280  27.160  1.00  0.00           N
ATOM    393  HN  GLY A  43      29.080  37.290  27.170  1.00  0.00           H
ATOM    394  CA  GLY A  43      30.490  38.710  27.690  1.00  0.00           C
ATOM    395  HA1 GLY A  43      30.460  39.760  27.960  1.00  0.00           H
ATOM    396  HA2 GLY A  43      30.750  38.110  28.560  1.00  0.00           H
ATOM    397  C   GLY A  43      31.540  38.520  26.640  1.00  0.00           C
ATOM    398  O   GLY A  43      31.230  38.010  25.550  1.00  0.00           O
ATOM    399  N   GLY A  44      32.810  38.930  26.980  1.00  0.00           N
ATOM    400  HN  GLY A  44      32.870  39.480  27.800  1.00  0.00           H
ATOM    401  CA  GLY A  44      34.040  38.740  26.260  1.00  0.00           C
ATOM    402  HA1 GLY A  44      34.100  37.680  26.070  1.00  0.00           H
ATOM    403  HA2 GLY A  44      34.140  39.300  25.350  1.00  0.00           H
ATOM    404  C   GLY A  44      35.110  39.210  27.260  1.00  0.00           C
ATOM    405  O   GLY A  44      34.830  39.650  28.380  1.00  0.00           O
ATOM    406  N   THR A  45      36.390  39.090  26.870  1.00  0.00           N
ATOM    407  HN  THR A  45      36.600  38.550  26.060  1.00  0.00           H
ATOM    408  CA  THR A  45      37.530  39.350  27.740  1.00  0.00           C
ATOM    409  HA  THR A  45      37.260  39.870  28.650  1.00  0.00           H
ATOM    410  CB  THR A  45      38.260  38.060  28.210  1.00  0.00           C
ATOM    411  HB  THR A  45      38.800  37.600  27.350  1.00  0.00           H
ATOM    412  OG1 THR A  45      37.260  37.050  28.550  1.00  0.00           O
ATOM    413  HG1 THR A  45      37.020  36.580  27.760  1.00  0.00           H
ATOM    414  CG2 THR A  45      39.170  38.390  29.390  1.00  0.00           C
ATOM    415 1HG2 THR A  45      39.640  37.440  29.740  1.00  0.00           H
ATOM    416 2HG2 THR A  45      39.950  39.170  29.280  1.00  0.00           H
ATOM    417 3HG2 THR A  45      38.430  38.660  30.170  1.00  0.00           H
ATOM    418  C   THR A  45      38.490  40.120  26.930  1.00  0.00           C
ATOM    419  O   THR A  45      38.660  39.910  25.680  1.00  0.00           O
ATOM    420  N   ILE A  46      39.150  41.030  27.550  1.00  0.00           N
ATOM    421  HN  ILE A  46      39.160  41.150  28.550  1.00  0.00           H
ATOM    422  CA  ILE A  46      40.090  41.920  26.950  1.00  0.00           C
ATOM    423  HA  ILE A  46      39.750  42.200  25.960  1.00  0.00           H
ATOM    424  CB  ILE A  46      40.230  43.290  27.730  1.00  0.00           C
ATOM    425  HB  ILE A  46      40.730  43.130  28.700  1.00  0.00           H
ATOM    426  CG2 ILE A  46      41.160  44.180  26.880  1.00  0.00           C
ATOM    427 1HG2 ILE A  46      41.410  45.140  27.390  1.00  0.00           H
ATOM    428 2HG2 ILE A  46      42.210  43.820  26.980  1.00  0.00           H
ATOM    429 3HG2 ILE A  46      40.800  44.310  25.840  1.00  0.00           H
ATOM    430  CG1 ILE A  46      38.870  43.930  28.010  1.00  0.00           C
ATOM    431 1HG1 ILE A  46      38.400  44.070  27.020  1.00  0.00           H
ATOM    432 2HG1 ILE A  46      38.190  43.280  28.610  1.00  0.00           H
ATOM    433  CD  ILE A  46      38.900  45.170  28.860  1.00  0.00           C
ATOM    434  HD1 ILE A  46      39.200  46.090  28.310  1.00  0.00           H
ATOM    435  HD2 ILE A  46      37.860  45.310  29.260  1.00  0.00           H
ATOM    436  HD3 ILE A  46      39.610  45.120  29.700  1.00  0.00           H
ATOM    437  C   ILE A  46      41.400  41.260  26.830  1.00  0.00           C
ATOM    438  O   ILE A  46      42.030  40.900  27.810  1.00  0.00           O
ATOM    439  N   LEU A  47      41.880  41.090  25.580  1.00  0.00           N
ATOM    440  HN  LEU A  47      41.370  41.330  24.760  1.00  0.00           H
ATOM    441  CA  LEU A  47      43.110  40.430  25.320  1.00  0.00           C
ATOM    442  HA  LEU A  47      43.290  39.700  26.080  1.00  0.00           H
ATOM    443  CB  LEU A  47      43.010  39.740  23.890  1.00  0.00           C
ATOM    444  HB1 LEU A  47      42.780  40.420  23.040  1.00  0.00           H
ATOM    445  HB2 LEU A  47      44.020  39.370  23.650  1.00  0.00           H
ATOM    446  CG  LEU A  47      42.120  38.500  23.830  1.00  0.00           C
ATOM    447  HG  LEU A  47      41.190  38.780  24.380  1.00  0.00           H
ATOM    448  CD1 LEU A  47      41.870  38.090  22.370  1.00  0.00           C
ATOM    449 1HD1 LEU A  47      42.870  38.060  21.870  1.00  0.00           H
ATOM    450 2HD1 LEU A  47      41.480  37.060  22.220  1.00  0.00           H
ATOM    451 3HD1 LEU A  47      41.200  38.710  21.740  1.00  0.00           H
ATOM    452  CD2 LEU A  47      42.720  37.270  24.450  1.00  0.00           C
ATOM    453 1HD2 LEU A  47      42.800  37.480  25.540  1.00  0.00           H
ATOM    454 2HD2 LEU A  47      42.120  36.340  24.320  1.00  0.00           H
ATOM    455 3HD2 LEU A  47      43.810  37.160  24.250  1.00  0.00           H
ATOM    456  C   LEU A  47      44.260  41.390  25.140  1.00  0.00           C
ATOM    457  O   LEU A  47      45.460  41.010  25.190  1.00  0.00           O
ATOM    458  N   SER A  48      43.880  42.690  25.130  1.00  0.00           N
ATOM    459  HN  SER A  48      42.920  42.950  25.070  1.00  0.00           H
ATOM    460  CA  SER A  48      44.710  43.780  24.640  1.00  0.00           C
ATOM    461  HA  SER A  48      45.360  44.040  25.480  1.00  0.00           H
ATOM    462  CB  SER A  48      45.580  43.520  23.380  1.00  0.00           C
ATOM    463  HB1 SER A  48      46.450  42.930  23.740  1.00  0.00           H
ATOM    464  HB2 SER A  48      44.960  42.820  22.760  1.00  0.00           H
ATOM    465  OG  SER A  48      46.010  44.640  22.730  1.00  0.00           O
ATOM    466  HG1 SER A  48      46.560  45.090  23.390  1.00  0.00           H
ATOM    467  C   SER A  48      43.720  44.980  24.360  1.00  0.00           C
ATOM    468  O   SER A  48      42.520  44.770  24.120  1.00  0.00           O
ATOM    469  N   GLU A  49      44.320  46.180  24.400  1.00  0.00           N
ATOM    470  HN  GLU A  49      45.290  46.330  24.340  1.00  0.00           H
ATOM    471  CA  GLU A  49      43.550  47.360  24.090  1.00  0.00           C
ATOM    472  HA  GLU A  49      42.790  47.480  24.850  1.00  0.00           H
ATOM    473  CB  GLU A  49      44.530  48.480  24.260  1.00  0.00           C
ATOM    474  HB1 GLU A  49      45.420  48.290  23.620  1.00  0.00           H
ATOM    475  HB2 GLU A  49      44.080  49.390  23.830  1.00  0.00           H
ATOM    476  CG  GLU A  49      44.990  48.720  25.710  1.00  0.00           C
ATOM    477  HG1 GLU A  49      44.230  49.350  26.230  1.00  0.00           H
ATOM    478  HG2 GLU A  49      45.120  47.880  26.430  1.00  0.00           H
ATOM    479  CD  GLU A  49      46.280  49.440  25.820  1.00  0.00           C
ATOM    480  OE1 GLU A  49      47.280  48.670  25.870  1.00  0.00           O
ATOM    481  OE2 GLU A  49      46.400  50.700  25.930  1.00  0.00           O
ATOM    482  C   GLU A  49      42.920  47.390  22.720  1.00  0.00           C
ATOM    483  O   GLU A  49      41.910  48.060  22.560  1.00  0.00           O
ATOM    484  N   PHE A  50      43.520  46.680  21.770  1.00  0.00           N
ATOM    485  HN  PHE A  50      44.340  46.150  22.000  1.00  0.00           H
ATOM    486  CA  PHE A  50      43.100  46.710  20.390  1.00  0.00           C
ATOM    487  HA  PHE A  50      42.440  47.540  20.250  1.00  0.00           H
ATOM    488  CB  PHE A  50      44.430  46.820  19.510  1.00  0.00           C
ATOM    489  HB1 PHE A  50      45.010  47.720  19.800  1.00  0.00           H
ATOM    490  HB2 PHE A  50      45.070  45.910  19.630  1.00  0.00           H
ATOM    491  CG  PHE A  50      44.130  47.000  18.010  1.00  0.00           C
ATOM    492  CD1 PHE A  50      43.060  47.810  17.640  1.00  0.00           C
ATOM    493  HD1 PHE A  50      42.470  48.260  18.440  1.00  0.00           H
ATOM    494  CE1 PHE A  50      42.810  48.140  16.290  1.00  0.00           C
ATOM    495  HE1 PHE A  50      42.000  48.820  16.050  1.00  0.00           H
ATOM    496  CZ  PHE A  50      43.660  47.690  15.270  1.00  0.00           C
ATOM    497  HZ  PHE A  50      43.380  47.990  14.270  1.00  0.00           H
ATOM    498  CD2 PHE A  50      44.950  46.580  16.970  1.00  0.00           C
ATOM    499  HD2 PHE A  50      45.950  46.220  17.140  1.00  0.00           H
ATOM    500  CE2 PHE A  50      44.740  46.890  15.630  1.00  0.00           C
ATOM    501  HE2 PHE A  50      45.390  46.620  14.820  1.00  0.00           H
ATOM    502  C   PHE A  50      42.340  45.370  20.030  1.00  0.00           C
ATOM    503  O   PHE A  50      41.800  45.240  18.880  1.00  0.00           O
ATOM    504  N   TYR A  51      42.130  44.420  21.000  1.00  0.00           N
ATOM    505  HN  TYR A  51      42.480  44.490  21.940  1.00  0.00           H
ATOM    506  CA  TYR A  51      41.530  43.130  20.780  1.00  0.00           C
ATOM    507  HA  TYR A  51      40.840  43.180  19.960  1.00  0.00           H
ATOM    508  CB  TYR A  51      42.610  42.030  20.370  1.00  0.00           C
ATOM    509  HB1 TYR A  51      43.360  41.940  21.180  1.00  0.00           H
ATOM    510  HB2 TYR A  51      42.120  41.040  20.230  1.00  0.00           H
ATOM    511  CG  TYR A  51      43.260  42.420  19.100  1.00  0.00           C
ATOM    512  CD1 TYR A  51      42.770  42.000  17.840  1.00  0.00           C
ATOM    513  HD1 TYR A  51      41.820  41.480  17.800  1.00  0.00           H
ATOM    514  CE1 TYR A  51      43.590  42.100  16.710  1.00  0.00           C
ATOM    515  HE1 TYR A  51      43.240  41.770  15.740  1.00  0.00           H
ATOM    516  CZ  TYR A  51      44.760  42.770  16.760  1.00  0.00           C
ATOM    517  OH  TYR A  51      45.510  42.770  15.600  1.00  0.00           O
ATOM    518  HH  TYR A  51      46.380  43.130  15.780  1.00  0.00           H
ATOM    519  CD2 TYR A  51      44.510  43.010  19.140  1.00  0.00           C
ATOM    520  HD2 TYR A  51      44.770  43.480  20.080  1.00  0.00           H
ATOM    521  CE2 TYR A  51      45.280  43.240  17.990  1.00  0.00           C
ATOM    522  HE2 TYR A  51      46.230  43.740  18.050  1.00  0.00           H
ATOM    523  C   TYR A  51      40.620  42.510  21.910  1.00  0.00           C
ATOM    524  O   TYR A  51      41.060  42.480  23.060  1.00  0.00           O
ATOM    525  N   ILE A  52      39.450  41.990  21.480  1.00  0.00           N
ATOM    526  HN  ILE A  52      39.210  42.050  20.510  1.00  0.00           H
ATOM    527  CA  ILE A  52      38.470  41.470  22.460  1.00  0.00           C
ATOM    528  HA  ILE A  52      38.930  41.480  23.430  1.00  0.00           H
ATOM    529  CB  ILE A  52      37.180  42.320  22.650  1.00  0.00           C
ATOM    530  HB  ILE A  52      36.690  42.160  21.660  1.00  0.00           H
ATOM    531  CG2 ILE A  52      36.190  41.750  23.740  1.00  0.00           C
ATOM    532 1HG2 ILE A  52      35.250  42.340  23.850  1.00  0.00           H
ATOM    533 2HG2 ILE A  52      35.860  40.770  23.340  1.00  0.00           H
ATOM    534 3HG2 ILE A  52      36.680  41.550  24.710  1.00  0.00           H
ATOM    535  CG1 ILE A  52      37.440  43.830  22.660  1.00  0.00           C
ATOM    536 1HG1 ILE A  52      38.100  44.140  21.830  1.00  0.00           H
ATOM    537 2HG1 ILE A  52      36.440  44.330  22.630  1.00  0.00           H
ATOM    538  CD  ILE A  52      38.020  44.260  24.050  1.00  0.00           C
ATOM    539  HD1 ILE A  52      37.380  43.950  24.900  1.00  0.00           H
ATOM    540  HD2 ILE A  52      39.010  43.800  24.130  1.00  0.00           H
ATOM    541  HD3 ILE A  52      38.140  45.360  24.130  1.00  0.00           H
ATOM    542  C   ILE A  52      38.270  40.010  22.090  1.00  0.00           C
ATOM    543  O   ILE A  52      38.260  39.640  20.940  1.00  0.00           O
ATOM    544  N   LEU A  53      38.230  39.080  23.070  1.00  0.00           N
ATOM    545  HN  LEU A  53      38.540  39.380  23.980  1.00  0.00           H
ATOM    546  CA  LEU A  53      37.880  37.620  22.840  1.00  0.00           C
ATOM    547  HA  LEU A  53      37.990  37.350  21.800  1.00  0.00           H
ATOM    548  CB  LEU A  53      38.730  36.690  23.780  1.00  0.00           C
ATOM    549  HB1 LEU A  53      39.820  36.850  23.690  1.00  0.00           H
ATOM    550  HB2 LEU A  53      38.600  37.060  24.820  1.00  0.00           H
ATOM    551  CG  LEU A  53      38.560  35.170  23.890  1.00  0.00           C
ATOM    552  HG  LEU A  53      37.540  34.860  24.200  1.00  0.00           H
ATOM    553  CD1 LEU A  53      38.930  34.410  22.570  1.00  0.00           C
ATOM    554 1HD1 LEU A  53      39.900  34.810  22.190  1.00  0.00           H
ATOM    555 2HD1 LEU A  53      39.060  33.340  22.810  1.00  0.00           H
ATOM    556 3HD1 LEU A  53      38.150  34.470  21.790  1.00  0.00           H
ATOM    557  CD2 LEU A  53      39.310  34.570  25.010  1.00  0.00           C
ATOM    558 1HD2 LEU A  53      38.840  34.860  25.980  1.00  0.00           H
ATOM    559 2HD2 LEU A  53      39.230  33.460  25.020  1.00  0.00           H
ATOM    560 3HD2 LEU A  53      40.360  34.940  24.970  1.00  0.00           H
ATOM    561  C   LEU A  53      36.380  37.500  23.210  1.00  0.00           C
ATOM    562  O   LEU A  53      35.860  38.190  24.110  1.00  0.00           O
ATOM    563  N   THR A  54      35.680  36.600  22.580  1.00  0.00           N
ATOM    564  HN  THR A  54      36.190  36.030  21.940  1.00  0.00           H
ATOM    565  CA  THR A  54      34.310  36.210  22.880  1.00  0.00           C
ATOM    566  HA  THR A  54      34.380  36.100  23.960  1.00  0.00           H
ATOM    567  CB  THR A  54      33.060  37.180  22.740  1.00  0.00           C
ATOM    568  HB  THR A  54      33.240  38.130  23.290  1.00  0.00           H
ATOM    569  OG1 THR A  54      31.790  36.710  23.260  1.00  0.00           O
ATOM    570  HG1 THR A  54      31.630  37.230  24.040  1.00  0.00           H
ATOM    571  CG2 THR A  54      32.790  37.540  21.330  1.00  0.00           C
ATOM    572 1HG2 THR A  54      32.270  36.730  20.770  1.00  0.00           H
ATOM    573 2HG2 THR A  54      32.050  38.350  21.180  1.00  0.00           H
ATOM    574 3HG2 THR A  54      33.710  37.850  20.780  1.00  0.00           H
ATOM    575  C   THR A  54      33.890  34.780  22.330  1.00  0.00           C
ATOM    576  O   THR A  54      34.720  34.120  21.720  1.00  0.00           O
ATOM    577  N   ALA A  55      32.650  34.370  22.400  1.00  0.00           N
ATOM    578  HN  ALA A  55      32.050  35.080  22.740  1.00  0.00           H
ATOM    579  CA  ALA A  55      32.080  33.170  21.850  1.00  0.00           C
ATOM    580  HA  ALA A  55      32.820  32.390  21.680  1.00  0.00           H
ATOM    581  CB  ALA A  55      31.070  32.550  22.820  1.00  0.00           C
ATOM    582  HB1 ALA A  55      30.290  33.320  23.010  1.00  0.00           H
ATOM    583  HB2 ALA A  55      30.520  31.660  22.460  1.00  0.00           H
ATOM    584  HB3 ALA A  55      31.610  32.280  23.740  1.00  0.00           H
ATOM    585  C   ALA A  55      31.490  33.530  20.540  1.00  0.00           C
ATOM    586  O   ALA A  55      30.870  34.650  20.330  1.00  0.00           O
ATOM    587  N   ALA A  56      31.710  32.640  19.510  1.00  0.00           N
ATOM    588  HN  ALA A  56      32.210  31.770  19.530  1.00  0.00           H
ATOM    589  CA  ALA A  56      31.170  32.970  18.240  1.00  0.00           C
ATOM    590  HA  ALA A  56      31.550  33.950  17.970  1.00  0.00           H
ATOM    591  CB  ALA A  56      31.790  31.900  17.280  1.00  0.00           C
ATOM    592  HB1 ALA A  56      32.900  31.960  17.220  1.00  0.00           H
ATOM    593  HB2 ALA A  56      31.470  30.880  17.590  1.00  0.00           H
ATOM    594  HB3 ALA A  56      31.340  32.000  16.280  1.00  0.00           H
ATOM    595  C   ALA A  56      29.590  32.910  18.160  1.00  0.00           C
ATOM    596  O   ALA A  56      28.990  33.650  17.410  1.00  0.00           O
ATOM    597  N   HIS A  57      28.990  32.090  19.090  1.00  0.00           N
ATOM    598  HN  HIS A  57      29.470  31.450  19.690  1.00  0.00           H
ATOM    599  CA  HIS A  57      27.530  32.000  19.230  1.00  0.00           C
ATOM    600  HA  HIS A  57      27.060  31.650  18.320  1.00  0.00           H
ATOM    601  CB  HIS A  57      27.150  30.980  20.370  1.00  0.00           C
ATOM    602  HB1 HIS A  57      27.160  31.470  21.370  1.00  0.00           H
ATOM    603  HB2 HIS A  57      26.200  30.440  20.190  1.00  0.00           H
ATOM    604  ND1 HIS A  57      29.370  29.800  20.970  1.00  0.00           N
ATOM    605  CG  HIS A  57      28.060  29.790  20.390  1.00  0.00           C
ATOM    606  CE1 HIS A  57      29.790  28.610  20.800  1.00  0.00           C
ATOM    607  HE1 HIS A  57      30.780  28.300  21.140  1.00  0.00           H
ATOM    608  NE2 HIS A  57      28.890  27.790  20.220  1.00  0.00           N
ATOM    609  HE2 HIS A  57      28.990  26.850  19.900  1.00  0.00           H
ATOM    610  CD2 HIS A  57      27.770  28.550  19.920  1.00  0.00           C
ATOM    611  HD2 HIS A  57      26.830  28.260  19.450  1.00  0.00           H
ATOM    612  C   HIS A  57      26.830  33.270  19.560  1.00  0.00           C
ATOM    613  O   HIS A  57      25.770  33.590  18.990  1.00  0.00           O
ATOM    614  N   CYS A  58      27.470  34.120  20.370  1.00  0.00           N
ATOM    615  HN  CYS A  58      28.330  33.790  20.760  1.00  0.00           H
ATOM    616  CA  CYS A  58      27.010  35.490  20.700  1.00  0.00           C
ATOM    617  HA  CYS A  58      26.070  35.470  21.230  1.00  0.00           H
ATOM    618  CB  CYS A  58      27.990  36.220  21.610  1.00  0.00           C
ATOM    619  HB1 CYS A  58      29.000  36.080  21.180  1.00  0.00           H
ATOM    620  HB2 CYS A  58      27.810  37.310  21.760  1.00  0.00           H
ATOM    621  SG  CYS A  58      28.020  35.470  23.280  1.00  0.00           S
ATOM    622  C   CYS A  58      26.820  36.450  19.530  1.00  0.00           C
ATOM    623  O   CYS A  58      25.980  37.380  19.510  1.00  0.00           O
ATOM    624  N   LEU A  59      27.680  36.300  18.470  1.00  0.00           N
ATOM    625  HN  LEU A  59      28.430  35.650  18.400  1.00  0.00           H
ATOM    626  CA  LEU A  59      27.570  37.230  17.260  1.00  0.00           C
ATOM    627  HA  LEU A  59      27.710  38.220  17.660  1.00  0.00           H
ATOM    628  CB  LEU A  59      28.660  36.810  16.250  1.00  0.00           C
ATOM    629  HB1 LEU A  59      28.540  35.740  15.990  1.00  0.00           H
ATOM    630  HB2 LEU A  59      28.650  37.480  15.370  1.00  0.00           H
ATOM    631  CG  LEU A  59      30.100  36.840  16.740  1.00  0.00           C
ATOM    632  HG  LEU A  59      30.330  36.170  17.600  1.00  0.00           H
ATOM    633  CD1 LEU A  59      31.130  36.380  15.720  1.00  0.00           C
ATOM    634 1HD1 LEU A  59      30.990  36.970  14.790  1.00  0.00           H
ATOM    635 2HD1 LEU A  59      32.150  36.470  16.150  1.00  0.00           H
ATOM    636 3HD1 LEU A  59      30.830  35.380  15.340  1.00  0.00           H
ATOM    637  CD2 LEU A  59      30.480  38.280  17.200  1.00  0.00           C
ATOM    638 1HD2 LEU A  59      31.470  38.250  17.700  1.00  0.00           H
ATOM    639 2HD2 LEU A  59      30.450  38.830  16.240  1.00  0.00           H
ATOM    640 3HD2 LEU A  59      29.690  38.590  17.920  1.00  0.00           H
ATOM    641  C   LEU A  59      26.170  37.100  16.610  1.00  0.00           C
ATOM    642  O   LEU A  59      25.600  38.040  16.110  1.00  0.00           O
ATOM    643  N   TYR A  60      25.610  35.930  16.530  1.00  0.00           N
ATOM    644  HN  TYR A  60      25.940  35.070  16.900  1.00  0.00           H
ATOM    645  CA  TYR A  60      24.450  35.690  15.780  1.00  0.00           C
ATOM    646  HA  TYR A  60      24.440  36.220  14.840  1.00  0.00           H
ATOM    647  CB  TYR A  60      24.380  34.130  15.560  1.00  0.00           C
ATOM    648  HB1 TYR A  60      24.220  33.580  16.510  1.00  0.00           H
ATOM    649  HB2 TYR A  60      23.540  33.850  14.900  1.00  0.00           H
ATOM    650  CG  TYR A  60      25.620  33.670  14.820  1.00  0.00           C
ATOM    651  CD1 TYR A  60      25.830  34.020  13.430  1.00  0.00           C
ATOM    652  HD1 TYR A  60      25.100  34.690  12.990  1.00  0.00           H
ATOM    653  CE1 TYR A  60      27.030  33.600  12.800  1.00  0.00           C
ATOM    654  HE1 TYR A  60      27.230  34.030  11.830  1.00  0.00           H
ATOM    655  CZ  TYR A  60      27.940  32.690  13.350  1.00  0.00           C
ATOM    656  OH  TYR A  60      29.130  32.360  12.630  1.00  0.00           O
ATOM    657  HH  TYR A  60      29.600  31.640  13.050  1.00  0.00           H
ATOM    658  CD2 TYR A  60      26.460  32.690  15.360  1.00  0.00           C
ATOM    659  HD2 TYR A  60      26.320  32.290  16.360  1.00  0.00           H
ATOM    660  CE2 TYR A  60      27.570  32.160  14.660  1.00  0.00           C
ATOM    661  HE2 TYR A  60      28.170  31.390  15.140  1.00  0.00           H
ATOM    662  C   TYR A  60      23.130  36.260  16.540  1.00  0.00           C
ATOM    663  O   TYR A  60      22.110  36.610  15.960  1.00  0.00           O
ATOM    664  N   GLN A  61      23.200  36.260  17.900  1.00  0.00           N
ATOM    665  HN  GLN A  61      23.990  35.910  18.400  1.00  0.00           H
ATOM    666  CA  GLN A  61      22.110  36.630  18.770  1.00  0.00           C
ATOM    667  HA  GLN A  61      21.200  36.090  18.580  1.00  0.00           H
ATOM    668  CB  GLN A  61      22.520  36.450  20.230  1.00  0.00           C
ATOM    669  HB1 GLN A  61      23.340  37.040  20.660  1.00  0.00           H
ATOM    670  HB2 GLN A  61      21.660  36.620  20.910  1.00  0.00           H
ATOM    671  CG  GLN A  61      22.890  34.900  20.500  1.00  0.00           C
ATOM    672  HG1 GLN A  61      23.980  34.790  20.300  1.00  0.00           H
ATOM    673  HG2 GLN A  61      22.810  34.590  21.570  1.00  0.00           H
ATOM    674  CD  GLN A  61      22.070  33.870  19.700  1.00  0.00           C
ATOM    675  OE1 GLN A  61      20.890  33.560  19.950  1.00  0.00           O
ATOM    676  NE2 GLN A  61      22.770  33.180  18.730  1.00  0.00           N
ATOM    677 1HE2 GLN A  61      23.730  33.440  18.660  1.00  0.00           H
ATOM    678 2HE2 GLN A  61      22.230  32.480  18.280  1.00  0.00           H
ATOM    679  C   GLN A  61      21.620  38.080  18.570  1.00  0.00           C
ATOM    680  O   GLN A  61      20.390  38.270  18.570  1.00  0.00           O
ATOM    681  N   ALA A  62      22.530  39.040  18.310  1.00  0.00           N
ATOM    682  HN  ALA A  62      23.490  38.800  18.230  1.00  0.00           H
ATOM    683  CA  ALA A  62      22.100  40.380  17.980  1.00  0.00           C
ATOM    684  HA  ALA A  62      21.040  40.570  18.000  1.00  0.00           H
ATOM    685  CB  ALA A  62      22.820  41.330  18.970  1.00  0.00           C
ATOM    686  HB1 ALA A  62      23.910  41.160  18.820  1.00  0.00           H
ATOM    687  HB2 ALA A  62      22.550  42.410  18.890  1.00  0.00           H
ATOM    688  HB3 ALA A  62      22.760  41.050  20.040  1.00  0.00           H
ATOM    689  C   ALA A  62      22.560  40.790  16.610  1.00  0.00           C
ATOM    690  O   ALA A  62      23.720  40.640  16.200  1.00  0.00           O
ATOM    691  N   LYS A  63      21.690  41.530  15.890  1.00  0.00           N
ATOM    692  HN  LYS A  63      20.740  41.610  16.210  1.00  0.00           H
ATOM    693  CA  LYS A  63      21.910  41.850  14.550  1.00  0.00           C
ATOM    694  HA  LYS A  63      22.490  41.130  13.980  1.00  0.00           H
ATOM    695  CB  LYS A  63      20.550  41.840  13.850  1.00  0.00           C
ATOM    696  HB1 LYS A  63      19.770  42.510  14.300  1.00  0.00           H
ATOM    697  HB2 LYS A  63      20.640  42.090  12.770  1.00  0.00           H
ATOM    698  CG  LYS A  63      20.000  40.400  13.930  1.00  0.00           C
ATOM    699  HG1 LYS A  63      20.740  39.580  13.910  1.00  0.00           H
ATOM    700  HG2 LYS A  63      19.510  40.240  14.920  1.00  0.00           H
ATOM    701  CD  LYS A  63      18.800  40.070  12.990  1.00  0.00           C
ATOM    702  HD1 LYS A  63      17.880  40.630  13.240  1.00  0.00           H
ATOM    703  HD2 LYS A  63      19.090  40.410  11.970  1.00  0.00           H
ATOM    704  CE  LYS A  63      18.510  38.530  12.950  1.00  0.00           C
ATOM    705  HE1 LYS A  63      19.450  38.000  12.700  1.00  0.00           H
ATOM    706  HE2 LYS A  63      18.050  38.100  13.880  1.00  0.00           H
ATOM    707  NZ  LYS A  63      17.580  38.170  11.850  1.00  0.00           N
ATOM    708  HZ1 LYS A  63      17.900  38.440  10.900  1.00  0.00           H
ATOM    709  HZ2 LYS A  63      17.610  37.140  11.760  1.00  0.00           H
ATOM    710  HZ3 LYS A  63      16.610  38.500  12.010  1.00  0.00           H
ATOM    711  C   LYS A  63      22.320  43.260  14.480  1.00  0.00           C
ATOM    712  O   LYS A  63      22.630  43.870  13.360  1.00  0.00           O
ATOM    713  N   ARG A  64      22.580  43.940  15.600  1.00  0.00           N
ATOM    714  HN  ARG A  64      22.170  43.700  16.490  1.00  0.00           H
ATOM    715  CA  ARG A  64      23.410  45.140  15.710  1.00  0.00           C
ATOM    716  HA  ARG A  64      24.190  45.040  14.970  1.00  0.00           H
ATOM    717  CB  ARG A  64      22.590  46.370  15.510  1.00  0.00           C
ATOM    718  HB1 ARG A  64      22.380  46.470  14.420  1.00  0.00           H
ATOM    719  HB2 ARG A  64      21.610  46.270  16.030  1.00  0.00           H
ATOM    720  CG  ARG A  64      23.210  47.720  16.040  1.00  0.00           C
ATOM    721  HG1 ARG A  64      22.480  48.550  15.840  1.00  0.00           H
ATOM    722  HG2 ARG A  64      23.230  47.710  17.150  1.00  0.00           H
ATOM    723  CD  ARG A  64      24.620  48.040  15.380  1.00  0.00           C
ATOM    724  HD1 ARG A  64      25.290  47.170  15.550  1.00  0.00           H
ATOM    725  HD2 ARG A  64      24.610  48.310  14.310  1.00  0.00           H
ATOM    726  NE  ARG A  64      25.200  49.150  16.290  1.00  0.00           N
ATOM    727  HE  ARG A  64      24.620  49.790  16.780  1.00  0.00           H
ATOM    728  CZ  ARG A  64      26.490  49.490  16.310  1.00  0.00           C
ATOM    729  NH1 ARG A  64      27.520  48.880  15.700  1.00  0.00           N
ATOM    730 1HH1 ARG A  64      27.380  48.010  15.220  1.00  0.00           H
ATOM    731 2HH1 ARG A  64      28.440  49.200  15.880  1.00  0.00           H
ATOM    732  NH2 ARG A  64      26.860  50.490  17.020  1.00  0.00           N
ATOM    733 1HH2 ARG A  64      26.050  51.010  17.310  1.00  0.00           H
ATOM    734 2HH2 ARG A  64      27.740  50.920  16.850  1.00  0.00           H
ATOM    735  C   ARG A  64      24.110  45.150  17.150  1.00  0.00           C
ATOM    736  O   ARG A  64      23.390  45.170  18.170  1.00  0.00           O
ATOM    737  N   PHE A  65      25.520  45.160  17.230  1.00  0.00           N
ATOM    738  HN  PHE A  65      26.160  45.170  16.470  1.00  0.00           H
ATOM    739  CA  PHE A  65      26.060  45.280  18.580  1.00  0.00           C
ATOM    740  HA  PHE A  65      25.330  45.820  19.150  1.00  0.00           H
ATOM    741  CB  PHE A  65      26.350  43.850  19.270  1.00  0.00           C
ATOM    742  HB1 PHE A  65      26.600  43.870  20.360  1.00  0.00           H
ATOM    743  HB2 PHE A  65      25.410  43.290  19.140  1.00  0.00           H
ATOM    744  CG  PHE A  65      27.450  43.010  18.610  1.00  0.00           C
ATOM    745  CD1 PHE A  65      27.210  41.980  17.630  1.00  0.00           C
ATOM    746  HD1 PHE A  65      26.190  41.780  17.340  1.00  0.00           H
ATOM    747  CE1 PHE A  65      28.300  41.300  17.010  1.00  0.00           C
ATOM    748  HE1 PHE A  65      28.130  40.660  16.160  1.00  0.00           H
ATOM    749  CZ  PHE A  65      29.570  41.490  17.620  1.00  0.00           C
ATOM    750  HZ  PHE A  65      30.450  41.000  17.240  1.00  0.00           H
ATOM    751  CD2 PHE A  65      28.750  43.150  19.060  1.00  0.00           C
ATOM    752  HD2 PHE A  65      29.020  43.850  19.840  1.00  0.00           H
ATOM    753  CE2 PHE A  65      29.800  42.430  18.590  1.00  0.00           C
ATOM    754  HE2 PHE A  65      30.770  42.550  19.060  1.00  0.00           H
ATOM    755  C   PHE A  65      27.310  46.140  18.470  1.00  0.00           C
ATOM    756  O   PHE A  65      27.760  46.480  17.410  1.00  0.00           O
ATOM    757  N   LYS A  66      27.800  46.510  19.590  1.00  0.00           N
ATOM    758  HN  LYS A  66      27.280  46.290  20.420  1.00  0.00           H
ATOM    759  CA  LYS A  66      29.070  47.210  19.820  1.00  0.00           C
ATOM    760  HA  LYS A  66      29.790  46.980  19.050  1.00  0.00           H
ATOM    761  CB  LYS A  66      28.820  48.720  19.870  1.00  0.00           C
ATOM    762  HB1 LYS A  66      29.720  49.280  20.220  1.00  0.00           H
ATOM    763  HB2 LYS A  66      28.540  48.940  18.820  1.00  0.00           H
ATOM    764  CG  LYS A  66      27.600  49.110  20.750  1.00  0.00           C
ATOM    765  HG1 LYS A  66      26.760  48.460  20.470  1.00  0.00           H
ATOM    766  HG2 LYS A  66      27.890  49.050  21.820  1.00  0.00           H
ATOM    767  CD  LYS A  66      27.080  50.540  20.530  1.00  0.00           C
ATOM    768  HD1 LYS A  66      27.930  51.240  20.380  1.00  0.00           H
ATOM    769  HD2 LYS A  66      26.410  50.800  19.680  1.00  0.00           H
ATOM    770  CE  LYS A  66      26.460  51.090  21.890  1.00  0.00           C
ATOM    771  HE1 LYS A  66      25.590  50.450  22.180  1.00  0.00           H
ATOM    772  HE2 LYS A  66      27.130  51.100  22.770  1.00  0.00           H
ATOM    773  NZ  LYS A  66      25.940  52.440  21.650  1.00  0.00           N
ATOM    774  HZ1 LYS A  66      25.510  52.560  20.710  1.00  0.00           H
ATOM    775  HZ2 LYS A  66      25.180  52.630  22.330  1.00  0.00           H
ATOM    776  HZ3 LYS A  66      26.690  53.130  21.780  1.00  0.00           H
ATOM    777  C   LYS A  66      29.590  46.740  21.170  1.00  0.00           C
ATOM    778  O   LYS A  66      28.950  46.000  21.920  1.00  0.00           O
ATOM    779  N   VAL A  67      30.780  47.190  21.580  1.00  0.00           N
ATOM    780  HN  VAL A  67      31.390  47.790  21.070  1.00  0.00           H
ATOM    781  CA  VAL A  67      31.500  46.600  22.720  1.00  0.00           C
ATOM    782  HA  VAL A  67      30.890  45.750  23.020  1.00  0.00           H
ATOM    783  CB  VAL A  67      32.800  45.980  22.220  1.00  0.00           C
ATOM    784  HB  VAL A  67      33.260  46.620  21.440  1.00  0.00           H
ATOM    785  CG1 VAL A  67      33.850  45.930  23.320  1.00  0.00           C
ATOM    786 1HG1 VAL A  67      34.700  45.270  23.040  1.00  0.00           H
ATOM    787 2HG1 VAL A  67      34.460  46.860  23.410  1.00  0.00           H
ATOM    788 3HG1 VAL A  67      33.430  45.560  24.280  1.00  0.00           H
ATOM    789  CG2 VAL A  67      32.530  44.530  21.670  1.00  0.00           C
ATOM    790 1HG2 VAL A  67      33.420  43.880  21.530  1.00  0.00           H
ATOM    791 2HG2 VAL A  67      31.810  44.090  22.390  1.00  0.00           H
ATOM    792 3HG2 VAL A  67      31.920  44.580  20.740  1.00  0.00           H
ATOM    793  C   VAL A  67      31.660  47.550  23.870  1.00  0.00           C
ATOM    794  O   VAL A  67      32.020  48.680  23.680  1.00  0.00           O
ATOM    795  N   ARG A  68      31.440  47.160  25.160  1.00  0.00           N
ATOM    796  HN  ARG A  68      31.130  46.240  25.420  1.00  0.00           H
ATOM    797  CA  ARG A  68      31.660  47.980  26.320  1.00  0.00           C
ATOM    798  HA  ARG A  68      32.020  48.950  26.000  1.00  0.00           H
ATOM    799  CB  ARG A  68      30.360  48.180  27.250  1.00  0.00           C
ATOM    800  HB1 ARG A  68      29.580  48.670  26.620  1.00  0.00           H
ATOM    801  HB2 ARG A  68      30.030  47.150  27.510  1.00  0.00           H
ATOM    802  CG  ARG A  68      30.500  48.900  28.560  1.00  0.00           C
ATOM    803  HG1 ARG A  68      31.350  48.460  29.120  1.00  0.00           H
ATOM    804  HG2 ARG A  68      30.730  49.960  28.310  1.00  0.00           H
ATOM    805  CD  ARG A  68      29.230  48.860  29.420  1.00  0.00           C
ATOM    806  HD1 ARG A  68      28.390  49.260  28.820  1.00  0.00           H
ATOM    807  HD2 ARG A  68      28.980  47.860  29.820  1.00  0.00           H
ATOM    808  NE  ARG A  68      29.630  49.700  30.610  1.00  0.00           N
ATOM    809  HE  ARG A  68      29.520  50.690  30.550  1.00  0.00           H
ATOM    810  CZ  ARG A  68      30.000  49.230  31.770  1.00  0.00           C
ATOM    811  NH1 ARG A  68      30.550  48.060  31.970  1.00  0.00           N
ATOM    812 1HH1 ARG A  68      30.840  47.560  31.160  1.00  0.00           H
ATOM    813 2HH1 ARG A  68      30.890  47.880  32.900  1.00  0.00           H
ATOM    814  NH2 ARG A  68      29.870  49.920  32.900  1.00  0.00           N
ATOM    815 1HH2 ARG A  68      29.640  50.890  32.900  1.00  0.00           H
ATOM    816 2HH2 ARG A  68      30.020  49.330  33.700  1.00  0.00           H
ATOM    817  C   ARG A  68      32.760  47.350  27.260  1.00  0.00           C
ATOM    818  O   ARG A  68      32.720  46.190  27.600  1.00  0.00           O
ATOM    819  N   VAL A  69      33.720  48.160  27.720  1.00  0.00           N
ATOM    820  HN  VAL A  69      33.630  49.140  27.560  1.00  0.00           H
ATOM    821  CA  VAL A  69      34.730  47.810  28.680  1.00  0.00           C
ATOM    822  HA  VAL A  69      34.660  46.750  28.920  1.00  0.00           H
ATOM    823  CB  VAL A  69      36.130  47.980  28.280  1.00  0.00           C
ATOM    824  HB  VAL A  69      36.810  47.620  29.090  1.00  0.00           H
ATOM    825  CG1 VAL A  69      36.420  46.970  27.070  1.00  0.00           C
ATOM    826 1HG1 VAL A  69      37.490  46.960  26.800  1.00  0.00           H
ATOM    827 2HG1 VAL A  69      36.180  45.980  27.520  1.00  0.00           H
ATOM    828 3HG1 VAL A  69      35.810  47.220  26.170  1.00  0.00           H
ATOM    829  CG2 VAL A  69      36.540  49.390  27.850  1.00  0.00           C
ATOM    830 1HG2 VAL A  69      35.970  49.790  26.980  1.00  0.00           H
ATOM    831 2HG2 VAL A  69      36.340  50.180  28.610  1.00  0.00           H
ATOM    832 3HG2 VAL A  69      37.650  49.450  27.710  1.00  0.00           H
ATOM    833  C   VAL A  69      34.480  48.570  30.010  1.00  0.00           C
ATOM    834  O   VAL A  69      33.860  49.600  30.030  1.00  0.00           O
ATOM    835  N   GLY A  70      35.110  48.130  31.080  1.00  0.00           N
ATOM    836  HN  GLY A  70      35.610  47.280  31.020  1.00  0.00           H
ATOM    837  CA  GLY A  70      35.260  48.880  32.310  1.00  0.00           C
ATOM    838  HA1 GLY A  70      36.150  48.520  32.810  1.00  0.00           H
ATOM    839  HA2 GLY A  70      35.420  49.910  32.050  1.00  0.00           H
ATOM    840  C   GLY A  70      34.040  48.770  33.200  1.00  0.00           C
ATOM    841  O   GLY A  70      33.400  47.700  33.320  1.00  0.00           O
ATOM    842  N   ASP A  71      33.810  49.850  33.990  1.00  0.00           N
ATOM    843  HN  ASP A  71      34.250  50.710  33.730  1.00  0.00           H
ATOM    844  CA  ASP A  71      33.130  49.960  35.300  1.00  0.00           C
ATOM    845  HA  ASP A  71      33.860  49.750  36.070  1.00  0.00           H
ATOM    846  CB  ASP A  71      32.500  51.380  35.520  1.00  0.00           C
ATOM    847  HB1 ASP A  71      31.800  51.520  34.660  1.00  0.00           H
ATOM    848  HB2 ASP A  71      31.970  51.450  36.490  1.00  0.00           H
ATOM    849  CG  ASP A  71      33.530  52.390  35.640  1.00  0.00           C
ATOM    850  OD1 ASP A  71      34.740  52.040  35.850  1.00  0.00           O
ATOM    851  OD2 ASP A  71      33.200  53.600  35.610  1.00  0.00           O
ATOM    852  C   ASP A  71      32.050  48.960  35.680  1.00  0.00           C
ATOM    853  O   ASP A  71      31.210  48.490  34.900  1.00  0.00           O
ATOM    854  N   ARG A  72      32.260  48.410  36.940  1.00  0.00           N
ATOM    855  HN  ARG A  72      32.860  48.850  37.610  1.00  0.00           H
ATOM    856  CA  ARG A  72      31.620  47.290  37.400  1.00  0.00           C
ATOM    857  HA  ARG A  72      31.510  46.630  36.560  1.00  0.00           H
ATOM    858  CB  ARG A  72      32.530  46.690  38.490  1.00  0.00           C
ATOM    859  HB1 ARG A  72      32.170  45.690  38.840  1.00  0.00           H
ATOM    860  HB2 ARG A  72      33.480  46.450  37.960  1.00  0.00           H
ATOM    861  CG  ARG A  72      32.970  47.710  39.560  1.00  0.00           C
ATOM    862  HG1 ARG A  72      33.720  47.100  40.100  1.00  0.00           H
ATOM    863  HG2 ARG A  72      33.460  48.650  39.220  1.00  0.00           H
ATOM    864  CD  ARG A  72      31.930  48.180  40.640  1.00  0.00           C
ATOM    865  HD1 ARG A  72      30.990  48.680  40.300  1.00  0.00           H
ATOM    866  HD2 ARG A  72      31.600  47.340  41.300  1.00  0.00           H
ATOM    867  NE  ARG A  72      32.620  49.140  41.600  1.00  0.00           N
ATOM    868  HE  ARG A  72      33.440  49.660  41.340  1.00  0.00           H
ATOM    869  CZ  ARG A  72      32.140  49.530  42.740  1.00  0.00           C
ATOM    870  NH1 ARG A  72      31.160  49.010  43.360  1.00  0.00           N
ATOM    871 1HH1 ARG A  72      30.660  48.190  43.060  1.00  0.00           H
ATOM    872 2HH1 ARG A  72      30.780  49.470  44.170  1.00  0.00           H
ATOM    873  NH2 ARG A  72      32.840  50.530  43.350  1.00  0.00           N
ATOM    874 1HH2 ARG A  72      33.700  50.880  42.970  1.00  0.00           H
ATOM    875 2HH2 ARG A  72      32.700  50.640  44.330  1.00  0.00           H
ATOM    876  C   ARG A  72      30.130  47.480  37.880  1.00  0.00           C
ATOM    877  O   ARG A  72      29.440  46.480  38.050  1.00  0.00           O
ATOM    878  N   ASN A  73      29.670  48.760  38.110  1.00  0.00           N
ATOM    879  HN  ASN A  73      30.310  49.530  38.190  1.00  0.00           H
ATOM    880  CA  ASN A  73      28.360  49.190  38.530  1.00  0.00           C
ATOM    881  HA  ASN A  73      27.720  48.320  38.480  1.00  0.00           H
ATOM    882  CB  ASN A  73      28.350  49.880  39.900  1.00  0.00           C
ATOM    883  HB1 ASN A  73      28.490  49.150  40.710  1.00  0.00           H
ATOM    884  HB2 ASN A  73      29.180  50.620  39.820  1.00  0.00           H
ATOM    885  CG  ASN A  73      27.090  50.660  40.220  1.00  0.00           C
ATOM    886  OD1 ASN A  73      26.200  50.680  39.460  1.00  0.00           O
ATOM    887  ND2 ASN A  73      27.070  51.260  41.450  1.00  0.00           N
ATOM    888 1HD2 ASN A  73      27.860  51.700  41.860  1.00  0.00           H
ATOM    889 2HD2 ASN A  73      26.210  51.670  41.730  1.00  0.00           H
ATOM    890  C   ASN A  73      27.990  50.050  37.310  1.00  0.00           C
ATOM    891  O   ASN A  73      28.700  50.920  36.950  1.00  0.00           O
ATOM    892  N   THR A  74      26.810  49.770  36.700  1.00  0.00           N
ATOM    893  HN  THR A  74      26.180  49.050  36.980  1.00  0.00           H
ATOM    894  CA  THR A  74      26.430  50.380  35.450  1.00  0.00           C
ATOM    895  HA  THR A  74      27.350  50.430  34.890  1.00  0.00           H
ATOM    896  CB  THR A  74      25.490  49.450  34.620  1.00  0.00           C
ATOM    897  HB  THR A  74      25.190  49.990  33.690  1.00  0.00           H
ATOM    898  OG1 THR A  74      24.310  49.080  35.280  1.00  0.00           O
ATOM    899  HG1 THR A  74      23.750  48.500  34.760  1.00  0.00           H
ATOM    900  CG2 THR A  74      26.300  48.230  34.270  1.00  0.00           C
ATOM    901 1HG2 THR A  74      27.240  48.530  33.760  1.00  0.00           H
ATOM    902 2HG2 THR A  74      26.530  47.700  35.210  1.00  0.00           H
ATOM    903 3HG2 THR A  74      25.600  47.600  33.670  1.00  0.00           H
ATOM    904  C   THR A  74      25.970  51.840  35.590  1.00  0.00           C
ATOM    905  O   THR A  74      25.860  52.570  34.580  1.00  0.00           O
ATOM    906  N   GLU A  75      25.650  52.270  36.850  1.00  0.00           N
ATOM    907  HN  GLU A  75      25.410  51.590  37.550  1.00  0.00           H
ATOM    908  CA  GLU A  75      25.290  53.620  37.130  1.00  0.00           C
ATOM    909  HA  GLU A  75      24.510  53.920  36.460  1.00  0.00           H
ATOM    910  CB  GLU A  75      24.910  53.670  38.600  1.00  0.00           C
ATOM    911  HB1 GLU A  75      25.730  53.140  39.130  1.00  0.00           H
ATOM    912  HB2 GLU A  75      24.800  54.760  38.810  1.00  0.00           H
ATOM    913  CG  GLU A  75      23.600  52.970  39.060  1.00  0.00           C
ATOM    914  HG1 GLU A  75      22.930  52.940  38.190  1.00  0.00           H
ATOM    915  HG2 GLU A  75      23.800  51.900  39.310  1.00  0.00           H
ATOM    916  CD  GLU A  75      22.850  53.650  40.170  1.00  0.00           C
ATOM    917  OE1 GLU A  75      21.780  54.290  39.890  1.00  0.00           O
ATOM    918  OE2 GLU A  75      23.270  53.420  41.340  1.00  0.00           O
ATOM    919  C   GLU A  75      26.240  54.750  36.850  1.00  0.00           C
ATOM    920  O   GLU A  75      25.880  55.960  36.660  1.00  0.00           O
ATOM    921  N   GLN A  76      27.530  54.360  36.800  1.00  0.00           N
ATOM    922  HN  GLN A  76      27.660  53.370  36.860  1.00  0.00           H
ATOM    923  CA  GLN A  76      28.680  55.250  36.570  1.00  0.00           C
ATOM    924  HA  GLN A  76      28.570  55.970  37.370  1.00  0.00           H
ATOM    925  CB  GLN A  76      29.920  54.350  36.700  1.00  0.00           C
ATOM    926  HB1 GLN A  76      29.950  53.550  35.920  1.00  0.00           H
ATOM    927  HB2 GLN A  76      30.830  54.970  36.600  1.00  0.00           H
ATOM    928  CG  GLN A  76      29.960  53.670  38.100  1.00  0.00           C
ATOM    929  HG1 GLN A  76      29.220  52.890  38.410  1.00  0.00           H
ATOM    930  HG2 GLN A  76      30.960  53.220  38.310  1.00  0.00           H
ATOM    931  CD  GLN A  76      29.820  54.820  39.140  1.00  0.00           C
ATOM    932  OE1 GLN A  76      28.720  54.910  39.780  1.00  0.00           O
ATOM    933  NE2 GLN A  76      30.730  55.820  39.110  1.00  0.00           N
ATOM    934 1HE2 GLN A  76      31.560  55.730  38.550  1.00  0.00           H
ATOM    935 2HE2 GLN A  76      30.740  56.540  39.810  1.00  0.00           H
ATOM    936  C   GLN A  76      28.630  56.020  35.250  1.00  0.00           C
ATOM    937  O   GLN A  76      28.570  55.390  34.170  1.00  0.00           O
ATOM    938  N   GLU A  77      28.740  57.340  35.310  1.00  0.00           N
ATOM    939  HN  GLU A  77      28.610  57.720  36.220  1.00  0.00           H
ATOM    940  CA  GLU A  77      28.710  58.180  34.080  1.00  0.00           C
ATOM    941  HA  GLU A  77      28.560  57.650  33.150  1.00  0.00           H
ATOM    942  CB  GLU A  77      27.650  59.250  34.230  1.00  0.00           C
ATOM    943  HB1 GLU A  77      26.680  58.720  34.310  1.00  0.00           H
ATOM    944  HB2 GLU A  77      27.860  59.610  35.260  1.00  0.00           H
ATOM    945  CG  GLU A  77      27.530  60.480  33.260  1.00  0.00           C
ATOM    946  HG1 GLU A  77      26.640  61.040  33.610  1.00  0.00           H
ATOM    947  HG2 GLU A  77      28.390  61.190  33.280  1.00  0.00           H
ATOM    948  CD  GLU A  77      27.420  60.110  31.800  1.00  0.00           C
ATOM    949  OE1 GLU A  77      27.090  58.950  31.470  1.00  0.00           O
ATOM    950  OE2 GLU A  77      27.690  60.890  30.890  1.00  0.00           O
ATOM    951  C   GLU A  77      30.080  58.790  33.900  1.00  0.00           C
ATOM    952  O   GLU A  77      30.550  59.480  34.840  1.00  0.00           O
ATOM    953  N   GLU A  78      30.750  58.520  32.760  1.00  0.00           N
ATOM    954  HN  GLU A  78      30.420  57.810  32.160  1.00  0.00           H
ATOM    955  CA  GLU A  78      32.030  58.980  32.370  1.00  0.00           C
ATOM    956  HA  GLU A  78      32.310  58.380  31.520  1.00  0.00           H
ATOM    957  CB  GLU A  78      32.010  60.500  32.010  1.00  0.00           C
ATOM    958  HB1 GLU A  78      31.750  61.100  32.920  1.00  0.00           H
ATOM    959  HB2 GLU A  78      33.050  60.800  31.720  1.00  0.00           H
ATOM    960  CG  GLU A  78      31.070  60.950  30.820  1.00  0.00           C
ATOM    961  HG1 GLU A  78      30.080  60.890  31.320  1.00  0.00           H
ATOM    962  HG2 GLU A  78      31.310  61.990  30.510  1.00  0.00           H
ATOM    963  CD  GLU A  78      30.910  59.980  29.630  1.00  0.00           C
ATOM    964  OE1 GLU A  78      31.890  59.920  28.850  1.00  0.00           O
ATOM    965  OE2 GLU A  78      29.840  59.450  29.350  1.00  0.00           O
ATOM    966  C   GLU A  78      33.160  58.690  33.370  1.00  0.00           C
ATOM    967  O   GLU A  78      33.980  59.510  33.750  1.00  0.00           O
ATOM    968  N   GLY A  79      33.090  57.460  33.930  1.00  0.00           N
ATOM    969  HN  GLY A  79      32.420  56.810  33.580  1.00  0.00           H
ATOM    970  CA  GLY A  79      34.120  56.860  34.770  1.00  0.00           C
ATOM    971  HA1 GLY A  79      34.550  57.680  35.330  1.00  0.00           H
ATOM    972  HA2 GLY A  79      33.600  56.180  35.430  1.00  0.00           H
ATOM    973  C   GLY A  79      35.080  56.080  34.000  1.00  0.00           C
ATOM    974  O   GLY A  79      35.570  56.540  32.980  1.00  0.00           O
ATOM    975  N   GLY A  80      35.330  54.840  34.380  1.00  0.00           N
ATOM    976  HN  GLY A  80      34.790  54.400  35.100  1.00  0.00           H
ATOM    977  CA  GLY A  80      36.250  53.970  33.800  1.00  0.00           C
ATOM    978  HA1 GLY A  80      37.140  54.520  33.510  1.00  0.00           H
ATOM    979  HA2 GLY A  80      36.550  53.340  34.620  1.00  0.00           H
ATOM    980  C   GLY A  80      35.720  53.180  32.610  1.00  0.00           C
ATOM    981  O   GLY A  80      36.510  52.550  31.920  1.00  0.00           O
ATOM    982  N   GLU A  81      34.430  53.300  32.280  1.00  0.00           N
ATOM    983  HN  GLU A  81      33.860  54.050  32.620  1.00  0.00           H
ATOM    984  CA  GLU A  81      33.930  52.720  31.070  1.00  0.00           C
ATOM    985  HA  GLU A  81      34.080  51.660  31.160  1.00  0.00           H
ATOM    986  CB  GLU A  81      32.440  52.960  31.050  1.00  0.00           C
ATOM    987  HB1 GLU A  81      32.000  52.330  31.850  1.00  0.00           H
ATOM    988  HB2 GLU A  81      32.340  53.990  31.470  1.00  0.00           H
ATOM    989  CG  GLU A  81      31.700  52.760  29.730  1.00  0.00           C
ATOM    990  HG1 GLU A  81      32.020  53.460  28.930  1.00  0.00           H
ATOM    991  HG2 GLU A  81      31.750  51.700  29.410  1.00  0.00           H
ATOM    992  CD  GLU A  81      30.200  53.140  29.860  1.00  0.00           C
ATOM    993  OE1 GLU A  81      29.340  52.360  30.350  1.00  0.00           O
ATOM    994  OE2 GLU A  81      29.920  54.300  29.650  1.00  0.00           O
ATOM    995  C   GLU A  81      34.550  53.100  29.740  1.00  0.00           C
ATOM    996  O   GLU A  81      34.930  54.230  29.500  1.00  0.00           O
ATOM    997  N   ALA A  82      34.440  52.200  28.780  1.00  0.00           N
ATOM    998  HN  ALA A  82      34.030  51.310  28.910  1.00  0.00           H
ATOM    999  CA  ALA A  82      34.490  52.670  27.380  1.00  0.00           C
ATOM   1000  HA  ALA A  82      34.080  53.660  27.290  1.00  0.00           H
ATOM   1001  CB  ALA A  82      35.910  52.790  26.800  1.00  0.00           C
ATOM   1002  HB1 ALA A  82      35.850  53.410  25.880  1.00  0.00           H
ATOM   1003  HB2 ALA A  82      36.530  53.210  27.610  1.00  0.00           H
ATOM   1004  HB3 ALA A  82      36.340  51.800  26.520  1.00  0.00           H
ATOM   1005  C   ALA A  82      33.640  51.800  26.510  1.00  0.00           C
ATOM   1006  O   ALA A  82      33.470  50.630  26.680  1.00  0.00           O
ATOM   1007  N   VAL A  83      33.190  52.460  25.420  1.00  0.00           N
ATOM   1008  HN  VAL A  83      33.380  53.420  25.280  1.00  0.00           H
ATOM   1009  CA  VAL A  83      32.410  51.830  24.390  1.00  0.00           C
ATOM   1010  HA  VAL A  83      32.390  50.800  24.710  1.00  0.00           H
ATOM   1011  CB  VAL A  83      30.920  52.240  24.210  1.00  0.00           C
ATOM   1012  HB  VAL A  83      30.900  53.320  24.000  1.00  0.00           H
ATOM   1013  CG1 VAL A  83      30.260  51.620  23.010  1.00  0.00           C
ATOM   1014 1HG1 VAL A  83      30.210  50.520  23.190  1.00  0.00           H
ATOM   1015 2HG1 VAL A  83      29.220  51.970  22.880  1.00  0.00           H
ATOM   1016 3HG1 VAL A  83      30.710  51.840  22.010  1.00  0.00           H
ATOM   1017  CG2 VAL A  83      30.210  51.950  25.530  1.00  0.00           C
ATOM   1018 1HG2 VAL A  83      29.280  52.550  25.510  1.00  0.00           H
ATOM   1019 2HG2 VAL A  83      30.010  50.870  25.700  1.00  0.00           H
ATOM   1020 3HG2 VAL A  83      30.730  52.150  26.470  1.00  0.00           H
ATOM   1021  C   VAL A  83      33.190  51.850  23.150  1.00  0.00           C
ATOM   1022  O   VAL A  83      33.820  52.860  22.800  1.00  0.00           O
ATOM   1023  N   HIS A  84      33.250  50.660  22.410  1.00  0.00           N
ATOM   1024  HN  HIS A  84      32.850  49.780  22.660  1.00  0.00           H
ATOM   1025  CA  HIS A  84      34.120  50.560  21.200  1.00  0.00           C
ATOM   1026  HA  HIS A  84      34.290  51.580  20.870  1.00  0.00           H
ATOM   1027  CB  HIS A  84      35.540  49.900  21.360  1.00  0.00           C
ATOM   1028  HB1 HIS A  84      35.370  48.880  21.770  1.00  0.00           H
ATOM   1029  HB2 HIS A  84      35.980  49.660  20.370  1.00  0.00           H
ATOM   1030  ND1 HIS A  84      37.650  51.290  21.740  1.00  0.00           N
ATOM   1031  HD1 HIS A  84      37.950  51.280  20.780  1.00  0.00           H
ATOM   1032  CG  HIS A  84      36.560  50.600  22.190  1.00  0.00           C
ATOM   1033  CE1 HIS A  84      38.100  52.000  22.810  1.00  0.00           C
ATOM   1034  HE1 HIS A  84      39.030  52.560  22.790  1.00  0.00           H
ATOM   1035  NE2 HIS A  84      37.420  51.730  23.940  1.00  0.00           N
ATOM   1036  CD2 HIS A  84      36.420  50.860  23.510  1.00  0.00           C
ATOM   1037  HD2 HIS A  84      35.590  50.600  24.150  1.00  0.00           H
ATOM   1038  C   HIS A  84      33.320  49.740  20.110  1.00  0.00           C
ATOM   1039  O   HIS A  84      32.810  48.690  20.300  1.00  0.00           O
ATOM   1040  N   GLU A  85      33.470  50.200  18.870  1.00  0.00           N
ATOM   1041  HN  GLU A  85      33.990  51.010  18.620  1.00  0.00           H
ATOM   1042  CA  GLU A  85      32.960  49.500  17.660  1.00  0.00           C
ATOM   1043  HA  GLU A  85      32.060  48.900  17.760  1.00  0.00           H
ATOM   1044  CB  GLU A  85      32.840  50.450  16.470  1.00  0.00           C
ATOM   1045  HB1 GLU A  85      33.720  51.120  16.320  1.00  0.00           H
ATOM   1046  HB2 GLU A  85      32.560  49.970  15.510  1.00  0.00           H
ATOM   1047  CG  GLU A  85      31.590  51.380  16.610  1.00  0.00           C
ATOM   1048  HG1 GLU A  85      31.580  51.860  17.620  1.00  0.00           H
ATOM   1049  HG2 GLU A  85      31.560  52.140  15.800  1.00  0.00           H
ATOM   1050  CD  GLU A  85      30.250  50.740  16.500  1.00  0.00           C
ATOM   1051  OE1 GLU A  85      29.280  51.510  16.810  1.00  0.00           O
ATOM   1052  OE2 GLU A  85      30.110  49.560  15.990  1.00  0.00           O
ATOM   1053  C   GLU A  85      33.920  48.410  17.220  1.00  0.00           C
ATOM   1054  O   GLU A  85      35.060  48.640  16.940  1.00  0.00           O
ATOM   1055  N   VAL A  86      33.430  47.110  17.080  1.00  0.00           N
ATOM   1056  HN  VAL A  86      32.530  46.760  17.330  1.00  0.00           H
ATOM   1057  CA  VAL A  86      34.270  46.160  16.380  1.00  0.00           C
ATOM   1058  HA  VAL A  86      35.220  46.270  16.880  1.00  0.00           H
ATOM   1059  CB  VAL A  86      33.700  44.690  16.560  1.00  0.00           C
ATOM   1060  HB  VAL A  86      32.810  44.680  15.900  1.00  0.00           H
ATOM   1061  CG1 VAL A  86      34.630  43.580  16.100  1.00  0.00           C
ATOM   1062 1HG1 VAL A  86      34.080  42.690  15.730  1.00  0.00           H
ATOM   1063 2HG1 VAL A  86      35.160  43.940  15.190  1.00  0.00           H
ATOM   1064 3HG1 VAL A  86      35.480  43.270  16.740  1.00  0.00           H
ATOM   1065  CG2 VAL A  86      33.310  44.350  17.970  1.00  0.00           C
ATOM   1066 1HG2 VAL A  86      34.200  44.480  18.630  1.00  0.00           H
ATOM   1067 2HG2 VAL A  86      32.460  44.950  18.370  1.00  0.00           H
ATOM   1068 3HG2 VAL A  86      32.920  43.310  18.020  1.00  0.00           H
ATOM   1069  C   VAL A  86      34.320  46.500  14.920  1.00  0.00           C
ATOM   1070  O   VAL A  86      33.280  46.580  14.290  1.00  0.00           O
ATOM   1071  N   GLU A  87      35.520  46.720  14.340  1.00  0.00           N
ATOM   1072  HN  GLU A  87      36.350  46.720  14.910  1.00  0.00           H
ATOM   1073  CA  GLU A  87      35.710  46.870  12.890  1.00  0.00           C
ATOM   1074  HA  GLU A  87      34.900  47.250  12.280  1.00  0.00           H
ATOM   1075  CB  GLU A  87      36.700  47.970  12.520  1.00  0.00           C
ATOM   1076  HB1 GLU A  87      36.300  48.910  12.960  1.00  0.00           H
ATOM   1077  HB2 GLU A  87      37.670  47.760  13.040  1.00  0.00           H
ATOM   1078  CG  GLU A  87      36.980  48.250  11.000  1.00  0.00           C
ATOM   1079  HG1 GLU A  87      37.410  47.420  10.420  1.00  0.00           H
ATOM   1080  HG2 GLU A  87      35.970  48.290  10.520  1.00  0.00           H
ATOM   1081  CD  GLU A  87      37.610  49.630  10.710  1.00  0.00           C
ATOM   1082  OE1 GLU A  87      37.100  50.420   9.860  1.00  0.00           O
ATOM   1083  OE2 GLU A  87      38.820  49.750  11.080  1.00  0.00           O
ATOM   1084  C   GLU A  87      36.080  45.630  12.160  1.00  0.00           C
ATOM   1085  O   GLU A  87      35.530  45.350  11.110  1.00  0.00           O
ATOM   1086  N   VAL A  88      36.790  44.670  12.790  1.00  0.00           N
ATOM   1087  HN  VAL A  88      37.040  44.730  13.750  1.00  0.00           H
ATOM   1088  CA  VAL A  88      36.930  43.310  12.250  1.00  0.00           C
ATOM   1089  HA  VAL A  88      36.220  43.170  11.460  1.00  0.00           H
ATOM   1090  CB  VAL A  88      38.340  43.010  11.730  1.00  0.00           C
ATOM   1091  HB  VAL A  88      39.060  43.620  12.330  1.00  0.00           H
ATOM   1092  CG1 VAL A  88      38.660  41.560  11.880  1.00  0.00           C
ATOM   1093 1HG1 VAL A  88      39.620  41.480  11.310  1.00  0.00           H
ATOM   1094 2HG1 VAL A  88      38.940  41.400  12.950  1.00  0.00           H
ATOM   1095 3HG1 VAL A  88      37.980  40.790  11.470  1.00  0.00           H
ATOM   1096  CG2 VAL A  88      38.370  43.340  10.260  1.00  0.00           C
ATOM   1097 1HG2 VAL A  88      37.760  44.240  10.060  1.00  0.00           H
ATOM   1098 2HG2 VAL A  88      39.340  43.640   9.820  1.00  0.00           H
ATOM   1099 3HG2 VAL A  88      37.860  42.590   9.610  1.00  0.00           H
ATOM   1100  C   VAL A  88      36.570  42.250  13.320  1.00  0.00           C
ATOM   1101  O   VAL A  88      37.050  42.290  14.450  1.00  0.00           O
ATOM   1102  N   VAL A  89      35.790  41.220  12.950  1.00  0.00           N
ATOM   1103  HN  VAL A  89      35.430  41.260  12.020  1.00  0.00           H
ATOM   1104  CA  VAL A  89      35.640  40.000  13.700  1.00  0.00           C
ATOM   1105  HA  VAL A  89      36.130  40.170  14.650  1.00  0.00           H
ATOM   1106  CB  VAL A  89      34.180  39.720  14.070  1.00  0.00           C
ATOM   1107  HB  VAL A  89      33.800  40.650  14.550  1.00  0.00           H
ATOM   1108  CG1 VAL A  89      33.270  39.590  12.810  1.00  0.00           C
ATOM   1109 1HG1 VAL A  89      32.270  39.190  13.090  1.00  0.00           H
ATOM   1110 2HG1 VAL A  89      33.140  40.600  12.350  1.00  0.00           H
ATOM   1111 3HG1 VAL A  89      33.730  38.880  12.100  1.00  0.00           H
ATOM   1112  CG2 VAL A  89      34.180  38.530  15.060  1.00  0.00           C
ATOM   1113 1HG2 VAL A  89      34.430  37.610  14.480  1.00  0.00           H
ATOM   1114 2HG2 VAL A  89      34.710  38.690  16.020  1.00  0.00           H
ATOM   1115 3HG2 VAL A  89      33.140  38.380  15.420  1.00  0.00           H
ATOM   1116  C   VAL A  89      36.230  38.850  13.000  1.00  0.00           C
ATOM   1117  O   VAL A  89      36.100  38.680  11.780  1.00  0.00           O
ATOM   1118  N   ILE A  90      36.930  37.950  13.700  1.00  0.00           N
ATOM   1119  HN  ILE A  90      37.100  38.040  14.680  1.00  0.00           H
ATOM   1120  CA  ILE A  90      37.650  36.860  13.190  1.00  0.00           C
ATOM   1121  HA  ILE A  90      37.600  36.770  12.110  1.00  0.00           H
ATOM   1122  CB  ILE A  90      39.060  37.090  13.700  1.00  0.00           C
ATOM   1123  HB  ILE A  90      39.150  37.060  14.810  1.00  0.00           H
ATOM   1124  CG2 ILE A  90      39.960  35.930  13.170  1.00  0.00           C
ATOM   1125 1HG2 ILE A  90      39.650  34.890  13.410  1.00  0.00           H
ATOM   1126 2HG2 ILE A  90      40.020  36.060  12.070  1.00  0.00           H
ATOM   1127 3HG2 ILE A  90      41.010  36.040  13.510  1.00  0.00           H
ATOM   1128  CG1 ILE A  90      39.590  38.410  13.110  1.00  0.00           C
ATOM   1129 1HG1 ILE A  90      39.390  38.420  12.010  1.00  0.00           H
ATOM   1130 2HG1 ILE A  90      39.090  39.280  13.570  1.00  0.00           H
ATOM   1131  CD  ILE A  90      41.060  38.700  13.280  1.00  0.00           C
ATOM   1132  HD1 ILE A  90      41.280  38.990  14.330  1.00  0.00           H
ATOM   1133  HD2 ILE A  90      41.760  37.970  12.830  1.00  0.00           H
ATOM   1134  HD3 ILE A  90      41.260  39.590  12.660  1.00  0.00           H
ATOM   1135  C   ILE A  90      36.940  35.650  13.770  1.00  0.00           C
ATOM   1136  O   ILE A  90      36.800  35.530  14.990  1.00  0.00           O
ATOM   1137  N   LYS A  91      36.400  34.780  12.860  1.00  0.00           N
ATOM   1138  HN  LYS A  91      36.610  34.820  11.880  1.00  0.00           H
ATOM   1139  CA  LYS A  91      35.650  33.680  13.280  1.00  0.00           C
ATOM   1140  HA  LYS A  91      35.960  33.230  14.200  1.00  0.00           H
ATOM   1141  CB  LYS A  91      34.110  34.050  13.220  1.00  0.00           C
ATOM   1142  HB1 LYS A  91      33.490  33.360  13.840  1.00  0.00           H
ATOM   1143  HB2 LYS A  91      34.060  35.030  13.720  1.00  0.00           H
ATOM   1144  CG  LYS A  91      33.470  34.070  11.900  1.00  0.00           C
ATOM   1145  HG1 LYS A  91      33.990  34.800  11.230  1.00  0.00           H
ATOM   1146  HG2 LYS A  91      33.530  33.060  11.450  1.00  0.00           H
ATOM   1147  CD  LYS A  91      31.970  34.500  12.000  1.00  0.00           C
ATOM   1148  HD1 LYS A  91      31.430  33.880  12.750  1.00  0.00           H
ATOM   1149  HD2 LYS A  91      32.060  35.570  12.310  1.00  0.00           H
ATOM   1150  CE  LYS A  91      31.210  34.380  10.670  1.00  0.00           C
ATOM   1151  HE1 LYS A  91      31.200  33.380  10.180  1.00  0.00           H
ATOM   1152  HE2 LYS A  91      30.190  34.690  10.970  1.00  0.00           H
ATOM   1153  NZ  LYS A  91      31.670  35.320   9.670  1.00  0.00           N
ATOM   1154  HZ1 LYS A  91      31.240  35.040   8.770  1.00  0.00           H
ATOM   1155  HZ2 LYS A  91      31.430  36.260  10.050  1.00  0.00           H
ATOM   1156  HZ3 LYS A  91      32.710  35.220   9.590  1.00  0.00           H
ATOM   1157  C   LYS A  91      35.970  32.630  12.180  1.00  0.00           C
ATOM   1158  O   LYS A  91      36.440  32.880  11.060  1.00  0.00           O
ATOM   1159  N   HIS A  92      35.810  31.320  12.500  1.00  0.00           N
ATOM   1160  HN  HIS A  92      35.540  31.080  13.430  1.00  0.00           H
ATOM   1161  CA  HIS A  92      36.070  30.180  11.600  1.00  0.00           C
ATOM   1162  HA  HIS A  92      36.000  30.550  10.600  1.00  0.00           H
ATOM   1163  CB  HIS A  92      37.450  29.480  11.980  1.00  0.00           C
ATOM   1164  HB1 HIS A  92      38.200  30.300  11.990  1.00  0.00           H
ATOM   1165  HB2 HIS A  92      37.340  29.010  12.990  1.00  0.00           H
ATOM   1166  ND1 HIS A  92      38.530  28.540   9.950  1.00  0.00           N
ATOM   1167  CG  HIS A  92      37.930  28.350  11.140  1.00  0.00           C
ATOM   1168  CE1 HIS A  92      38.840  27.340   9.490  1.00  0.00           C
ATOM   1169  HE1 HIS A  92      39.470  27.090   8.640  1.00  0.00           H
ATOM   1170  NE2 HIS A  92      38.500  26.390  10.400  1.00  0.00           N
ATOM   1171  HE2 HIS A  92      38.670  25.410  10.270  1.00  0.00           H
ATOM   1172  CD2 HIS A  92      37.930  27.030  11.470  1.00  0.00           C
ATOM   1173  HD2 HIS A  92      37.530  26.490  12.320  1.00  0.00           H
ATOM   1174  C   HIS A  92      34.990  29.160  11.760  1.00  0.00           C
ATOM   1175  O   HIS A  92      34.780  28.610  12.860  1.00  0.00           O
ATOM   1176  N   ASN A  93      34.240  28.820  10.670  1.00  0.00           N
ATOM   1177  HN  ASN A  93      34.360  29.310   9.810  1.00  0.00           H
ATOM   1178  CA  ASN A  93      33.040  28.020  10.800  1.00  0.00           C
ATOM   1179  HA  ASN A  93      33.160  27.310  11.620  1.00  0.00           H
ATOM   1180  CB  ASN A  93      31.800  28.980  11.010  1.00  0.00           C
ATOM   1181  HB1 ASN A  93      32.070  29.600  11.880  1.00  0.00           H
ATOM   1182  HB2 ASN A  93      31.640  29.660  10.140  1.00  0.00           H
ATOM   1183  CG  ASN A  93      30.590  28.170  11.480  1.00  0.00           C
ATOM   1184  OD1 ASN A  93      30.570  26.940  11.660  1.00  0.00           O
ATOM   1185  ND2 ASN A  93      29.450  28.840  11.740  1.00  0.00           N
ATOM   1186 1HD2 ASN A  93      29.260  29.770  11.450  1.00  0.00           H
ATOM   1187 2HD2 ASN A  93      28.700  28.270  12.110  1.00  0.00           H
ATOM   1188  C   ASN A  93      32.960  27.170   9.570  1.00  0.00           C
ATOM   1189  O   ASN A  93      33.410  27.620   8.500  1.00  0.00           O
ATOM   1190  N   ARG A  94      32.460  25.910   9.850  1.00  0.00           N
ATOM   1191  HN  ARG A  94      31.920  25.760  10.680  1.00  0.00           H
ATOM   1192  CA  ARG A  94      32.230  24.920   8.790  1.00  0.00           C
ATOM   1193  HA  ARG A  94      31.770  25.480   7.990  1.00  0.00           H
ATOM   1194  CB  ARG A  94      33.610  24.430   8.230  1.00  0.00           C
ATOM   1195  HB1 ARG A  94      33.420  23.780   7.350  1.00  0.00           H
ATOM   1196  HB2 ARG A  94      34.180  25.230   7.720  1.00  0.00           H
ATOM   1197  CG  ARG A  94      34.500  23.730   9.260  1.00  0.00           C
ATOM   1198  HG1 ARG A  94      33.910  23.250  10.070  1.00  0.00           H
ATOM   1199  HG2 ARG A  94      35.080  22.950   8.710  1.00  0.00           H
ATOM   1200  CD  ARG A  94      35.470  24.670   9.870  1.00  0.00           C
ATOM   1201  HD1 ARG A  94      35.890  25.290   9.040  1.00  0.00           H
ATOM   1202  HD2 ARG A  94      34.920  25.220  10.650  1.00  0.00           H
ATOM   1203  NE  ARG A  94      36.490  23.750  10.570  1.00  0.00           N
ATOM   1204  HE  ARG A  94      37.270  23.320  10.130  1.00  0.00           H
ATOM   1205  CZ  ARG A  94      36.360  23.270  11.830  1.00  0.00           C
ATOM   1206  NH1 ARG A  94      35.380  23.650  12.610  1.00  0.00           N
ATOM   1207 1HH1 ARG A  94      34.610  23.920  12.050  1.00  0.00           H
ATOM   1208 2HH1 ARG A  94      35.260  23.350  13.560  1.00  0.00           H
ATOM   1209  NH2 ARG A  94      37.320  22.590  12.350  1.00  0.00           N
ATOM   1210 1HH2 ARG A  94      38.090  22.290  11.780  1.00  0.00           H
ATOM   1211 2HH2 ARG A  94      37.240  22.170  13.260  1.00  0.00           H
ATOM   1212  C   ARG A  94      31.340  23.750   9.220  1.00  0.00           C
ATOM   1213  O   ARG A  94      30.930  23.580  10.380  1.00  0.00           O
ATOM   1214  N   PHE A  95      31.000  22.900   8.240  1.00  0.00           N
ATOM   1215  HN  PHE A  95      31.390  23.140   7.350  1.00  0.00           H
ATOM   1216  CA  PHE A  95      30.100  21.800   8.270  1.00  0.00           C
ATOM   1217  HA  PHE A  95      30.210  21.350   7.290  1.00  0.00           H
ATOM   1218  CB  PHE A  95      30.510  20.700   9.300  1.00  0.00           C
ATOM   1219  HB1 PHE A  95      30.380  20.970  10.360  1.00  0.00           H
ATOM   1220  HB2 PHE A  95      29.990  19.760   9.020  1.00  0.00           H
ATOM   1221  CG  PHE A  95      31.980  20.330   9.020  1.00  0.00           C
ATOM   1222  CD1 PHE A  95      32.420  19.490   7.960  1.00  0.00           C
ATOM   1223  HD1 PHE A  95      31.730  19.230   7.170  1.00  0.00           H
ATOM   1224  CE1 PHE A  95      33.800  19.060   7.860  1.00  0.00           C
ATOM   1225  HE1 PHE A  95      34.050  18.520   6.950  1.00  0.00           H
ATOM   1226  CZ  PHE A  95      34.700  19.400   8.850  1.00  0.00           C
ATOM   1227  HZ  PHE A  95      35.700  19.010   8.800  1.00  0.00           H
ATOM   1228  CD2 PHE A  95      32.990  20.730  10.000  1.00  0.00           C
ATOM   1229  HD2 PHE A  95      32.720  21.320  10.860  1.00  0.00           H
ATOM   1230  CE2 PHE A  95      34.280  20.190   9.980  1.00  0.00           C
ATOM   1231  HE2 PHE A  95      34.960  20.590  10.720  1.00  0.00           H
ATOM   1232  C   PHE A  95      28.680  22.270   8.350  1.00  0.00           C
ATOM   1233  O   PHE A  95      28.300  23.400   8.350  1.00  0.00           O
ATOM   1234  N   THR A  96      27.840  21.230   8.250  1.00  0.00           N
ATOM   1235  HN  THR A  96      28.170  20.330   7.980  1.00  0.00           H
ATOM   1236  CA  THR A  96      26.370  21.390   8.160  1.00  0.00           C
ATOM   1237  HA  THR A  96      26.210  22.430   7.900  1.00  0.00           H
ATOM   1238  CB  THR A  96      25.640  20.360   7.260  1.00  0.00           C
ATOM   1239  HB  THR A  96      24.560  20.370   7.550  1.00  0.00           H
ATOM   1240  OG1 THR A  96      26.070  19.070   7.400  1.00  0.00           O
ATOM   1241  HG1 THR A  96      25.290  18.530   7.560  1.00  0.00           H
ATOM   1242  CG2 THR A  96      25.920  20.770   5.820  1.00  0.00           C
ATOM   1243 1HG2 THR A  96      25.670  21.840   5.660  1.00  0.00           H
ATOM   1244 2HG2 THR A  96      27.010  20.700   5.580  1.00  0.00           H
ATOM   1245 3HG2 THR A  96      25.350  20.130   5.130  1.00  0.00           H
ATOM   1246  C   THR A  96      25.870  21.180   9.540  1.00  0.00           C
ATOM   1247  O   THR A  96      24.680  21.510   9.760  1.00  0.00           O
ATOM   1248  N   LYS A  97      26.610  20.610  10.490  1.00  0.00           N
ATOM   1249  HN  LYS A  97      27.570  20.470  10.300  1.00  0.00           H
ATOM   1250  CA  LYS A  97      26.210  20.410  11.920  1.00  0.00           C
ATOM   1251  HA  LYS A  97      25.350  21.030  12.090  1.00  0.00           H
ATOM   1252  CB  LYS A  97      25.700  18.910  12.140  1.00  0.00           C
ATOM   1253  HB1 LYS A  97      25.420  18.650  13.180  1.00  0.00           H
ATOM   1254  HB2 LYS A  97      24.770  19.030  11.550  1.00  0.00           H
ATOM   1255  CG  LYS A  97      26.400  17.720  11.510  1.00  0.00           C
ATOM   1256  HG1 LYS A  97      25.650  16.900  11.470  1.00  0.00           H
ATOM   1257  HG2 LYS A  97      26.650  17.890  10.440  1.00  0.00           H
ATOM   1258  CD  LYS A  97      27.770  17.310  12.120  1.00  0.00           C
ATOM   1259  HD1 LYS A  97      28.560  18.080  11.940  1.00  0.00           H
ATOM   1260  HD2 LYS A  97      27.860  17.360  13.220  1.00  0.00           H
ATOM   1261  CE  LYS A  97      28.130  15.830  11.700  1.00  0.00           C
ATOM   1262  HE1 LYS A  97      28.570  15.300  12.570  1.00  0.00           H
ATOM   1263  HE2 LYS A  97      27.150  15.380  11.430  1.00  0.00           H
ATOM   1264  NZ  LYS A  97      29.040  15.880  10.510  1.00  0.00           N
ATOM   1265  HZ1 LYS A  97      28.720  16.560   9.800  1.00  0.00           H
ATOM   1266  HZ2 LYS A  97      29.950  16.220  10.880  1.00  0.00           H
ATOM   1267  HZ3 LYS A  97      29.130  14.940  10.070  1.00  0.00           H
ATOM   1268  C   LYS A  97      27.360  20.710  12.860  1.00  0.00           C
ATOM   1269  O   LYS A  97      28.550  20.900  12.520  1.00  0.00           O
ATOM   1270  N   GLU A  98      27.050  20.810  14.210  1.00  0.00           N
ATOM   1271  HN  GLU A  98      26.150  20.510  14.530  1.00  0.00           H
ATOM   1272  CA  GLU A  98      28.020  21.100  15.190  1.00  0.00           C
ATOM   1273  HA  GLU A  98      28.500  21.940  14.730  1.00  0.00           H
ATOM   1274  CB  GLU A  98      27.310  21.560  16.470  1.00  0.00           C
ATOM   1275  HB1 GLU A  98      26.490  22.230  16.150  1.00  0.00           H
ATOM   1276  HB2 GLU A  98      26.770  20.710  16.930  1.00  0.00           H
ATOM   1277  CG  GLU A  98      28.240  22.130  17.560  1.00  0.00           C
ATOM   1278  HG1 GLU A  98      27.580  22.390  18.430  1.00  0.00           H
ATOM   1279  HG2 GLU A  98      29.020  21.500  18.040  1.00  0.00           H
ATOM   1280  CD  GLU A  98      28.950  23.390  17.050  1.00  0.00           C
ATOM   1281  OE1 GLU A  98      29.970  23.420  16.360  1.00  0.00           O
ATOM   1282  OE2 GLU A  98      28.410  24.530  17.210  1.00  0.00           O
ATOM   1283  C   GLU A  98      29.120  20.140  15.410  1.00  0.00           C
ATOM   1284  O   GLU A  98      28.880  18.940  15.680  1.00  0.00           O
ATOM   1285  N   THR A  99      30.330  20.650  15.310  1.00  0.00           N
ATOM   1286  HN  THR A  99      30.510  21.590  15.020  1.00  0.00           H
ATOM   1287  CA  THR A  99      31.470  19.980  15.520  1.00  0.00           C
ATOM   1288  HA  THR A  99      31.380  18.920  15.670  1.00  0.00           H
ATOM   1289  CB  THR A  99      32.500  20.190  14.440  1.00  0.00           C
ATOM   1290  HB  THR A  99      33.460  19.660  14.630  1.00  0.00           H
ATOM   1291  OG1 THR A  99      32.630  21.590  14.100  1.00  0.00           O
ATOM   1292  HG1 THR A  99      33.490  21.800  14.470  1.00  0.00           H
ATOM   1293  CG2 THR A  99      31.940  19.550  13.260  1.00  0.00           C
ATOM   1294 1HG2 THR A  99      32.660  19.730  12.430  1.00  0.00           H
ATOM   1295 2HG2 THR A  99      31.810  18.460  13.410  1.00  0.00           H
ATOM   1296 3HG2 THR A  99      30.990  20.060  12.980  1.00  0.00           H
ATOM   1297  C   THR A  99      32.210  20.410  16.810  1.00  0.00           C
ATOM   1298  O   THR A  99      33.130  19.710  17.250  1.00  0.00           O
ATOM   1299  N   CYS A 100      31.810  21.590  17.490  1.00  0.00           N
ATOM   1300  HN  CYS A 100      31.110  22.150  17.070  1.00  0.00           H
ATOM   1301  CA  CYS A 100      32.210  22.060  18.800  1.00  0.00           C
ATOM   1302  HA  CYS A 100      31.680  23.010  18.890  1.00  0.00           H
ATOM   1303  CB  CYS A 100      31.680  21.030  19.830  1.00  0.00           C
ATOM   1304  HB1 CYS A 100      30.620  20.890  19.550  1.00  0.00           H
ATOM   1305  HB2 CYS A 100      32.260  20.100  19.680  1.00  0.00           H
ATOM   1306  SG  CYS A 100      31.740  21.520  21.580  1.00  0.00           S
ATOM   1307  HG1 CYS A 100      31.820  20.390  22.270  1.00  0.00           H
ATOM   1308  C   CYS A 100      33.640  22.360  18.910  1.00  0.00           C
ATOM   1309  O   CYS A 100      34.300  22.250  19.950  1.00  0.00           O
ATOM   1310  N   ASP A 101      34.230  22.850  17.810  1.00  0.00           N
ATOM   1311  HN  ASP A 101      33.880  22.620  16.900  1.00  0.00           H
ATOM   1312  CA  ASP A 101      35.620  23.370  17.750  1.00  0.00           C
ATOM   1313  HA  ASP A 101      36.070  23.370  18.730  1.00  0.00           H
ATOM   1314  CB  ASP A 101      36.530  22.390  16.890  1.00  0.00           C
ATOM   1315  HB1 ASP A 101      37.540  22.840  16.760  1.00  0.00           H
ATOM   1316  HB2 ASP A 101      36.420  21.400  17.380  1.00  0.00           H
ATOM   1317  CG  ASP A 101      36.050  22.160  15.490  1.00  0.00           C
ATOM   1318  OD1 ASP A 101      34.910  22.580  15.100  1.00  0.00           O
ATOM   1319  OD2 ASP A 101      36.750  21.430  14.710  1.00  0.00           O
ATOM   1320  C   ASP A 101      35.570  24.710  17.120  1.00  0.00           C
ATOM   1321  O   ASP A 101      34.710  25.090  16.380  1.00  0.00           O
ATOM   1322  N   PHE A 102      36.550  25.560  17.490  1.00  0.00           N
ATOM   1323  HN  PHE A 102      37.090  25.180  18.220  1.00  0.00           H
ATOM   1324  CA  PHE A 102      36.920  26.890  17.020  1.00  0.00           C
ATOM   1325  HA  PHE A 102      37.750  27.200  17.650  1.00  0.00           H
ATOM   1326  CB  PHE A 102      37.500  26.980  15.540  1.00  0.00           C
ATOM   1327  HB1 PHE A 102      36.820  26.400  14.870  1.00  0.00           H
ATOM   1328  HB2 PHE A 102      37.670  28.010  15.180  1.00  0.00           H
ATOM   1329  CG  PHE A 102      38.750  26.230  15.490  1.00  0.00           C
ATOM   1330  CD1 PHE A 102      38.810  24.830  15.240  1.00  0.00           C
ATOM   1331  HD1 PHE A 102      37.910  24.240  15.130  1.00  0.00           H
ATOM   1332  CE1 PHE A 102      40.010  24.170  15.040  1.00  0.00           C
ATOM   1333  HE1 PHE A 102      39.970  23.140  14.740  1.00  0.00           H
ATOM   1334  CZ  PHE A 102      41.210  24.790  15.200  1.00  0.00           C
ATOM   1335  HZ  PHE A 102      42.120  24.220  15.130  1.00  0.00           H
ATOM   1336  CD2 PHE A 102      39.960  26.870  15.560  1.00  0.00           C
ATOM   1337  HD2 PHE A 102      39.900  27.930  15.730  1.00  0.00           H
ATOM   1338  CE2 PHE A 102      41.190  26.160  15.380  1.00  0.00           C
ATOM   1339  HE2 PHE A 102      42.070  26.750  15.530  1.00  0.00           H
ATOM   1340  C   PHE A 102      35.790  27.910  17.370  1.00  0.00           C
ATOM   1341  O   PHE A 102      35.780  29.000  16.710  1.00  0.00           O
ATOM   1342  N   ASP A 103      34.830  27.720  18.280  1.00  0.00           N
ATOM   1343  HN  ASP A 103      34.850  26.940  18.910  1.00  0.00           H
ATOM   1344  CA  ASP A 103      33.660  28.600  18.360  1.00  0.00           C
ATOM   1345  HA  ASP A 103      33.420  29.090  17.430  1.00  0.00           H
ATOM   1346  CB  ASP A 103      32.460  27.790  18.860  1.00  0.00           C
ATOM   1347  HB1 ASP A 103      32.820  27.340  19.800  1.00  0.00           H
ATOM   1348  HB2 ASP A 103      31.610  28.440  19.140  1.00  0.00           H
ATOM   1349  CG  ASP A 103      31.940  26.820  17.850  1.00  0.00           C
ATOM   1350  OD1 ASP A 103      31.860  27.060  16.590  1.00  0.00           O
ATOM   1351  OD2 ASP A 103      31.270  25.830  18.290  1.00  0.00           O
ATOM   1352  C   ASP A 103      33.870  29.820  19.360  1.00  0.00           C
ATOM   1353  O   ASP A 103      33.110  30.110  20.250  1.00  0.00           O
ATOM   1354  N   ILE A 104      35.050  30.490  19.260  1.00  0.00           N
ATOM   1355  HN  ILE A 104      35.660  30.130  18.550  1.00  0.00           H
ATOM   1356  CA  ILE A 104      35.460  31.720  19.890  1.00  0.00           C
ATOM   1357  HA  ILE A 104      34.770  31.990  20.680  1.00  0.00           H
ATOM   1358  CB  ILE A 104      36.820  31.600  20.570  1.00  0.00           C
ATOM   1359  HB  ILE A 104      37.310  32.550  20.870  1.00  0.00           H
ATOM   1360  CG2 ILE A 104      36.660  30.710  21.810  1.00  0.00           C
ATOM   1361 1HG2 ILE A 104      35.920  29.930  21.490  1.00  0.00           H
ATOM   1362 2HG2 ILE A 104      37.620  30.220  22.060  1.00  0.00           H
ATOM   1363 3HG2 ILE A 104      36.190  31.100  22.730  1.00  0.00           H
ATOM   1364  CG1 ILE A 104      37.890  30.940  19.610  1.00  0.00           C
ATOM   1365 1HG1 ILE A 104      37.780  29.830  19.520  1.00  0.00           H
ATOM   1366 2HG1 ILE A 104      37.810  31.330  18.570  1.00  0.00           H
ATOM   1367  CD  ILE A 104      39.380  31.240  19.970  1.00  0.00           C
ATOM   1368  HD1 ILE A 104      39.520  32.330  20.130  1.00  0.00           H
ATOM   1369  HD2 ILE A 104      39.780  30.640  20.820  1.00  0.00           H
ATOM   1370  HD3 ILE A 104      39.960  31.060  19.040  1.00  0.00           H
ATOM   1371  C   ILE A 104      35.680  32.670  18.800  1.00  0.00           C
ATOM   1372  O   ILE A 104      35.850  32.350  17.580  1.00  0.00           O
ATOM   1373  N   ALA A 105      35.690  33.970  19.120  1.00  0.00           N
ATOM   1374  HN  ALA A 105      35.490  34.220  20.070  1.00  0.00           H
ATOM   1375  CA  ALA A 105      35.760  35.070  18.150  1.00  0.00           C
ATOM   1376  HA  ALA A 105      36.200  34.820  17.210  1.00  0.00           H
ATOM   1377  CB  ALA A 105      34.490  35.970  18.030  1.00  0.00           C
ATOM   1378  HB1 ALA A 105      33.970  35.940  19.010  1.00  0.00           H
ATOM   1379  HB2 ALA A 105      34.660  37.000  17.630  1.00  0.00           H
ATOM   1380  HB3 ALA A 105      33.820  35.360  17.410  1.00  0.00           H
ATOM   1381  C   ALA A 105      36.750  36.020  18.790  1.00  0.00           C
ATOM   1382  O   ALA A 105      36.820  36.210  20.010  1.00  0.00           O
ATOM   1383  N   VAL A 106      37.620  36.550  17.960  1.00  0.00           N
ATOM   1384  HN  VAL A 106      37.480  36.260  17.010  1.00  0.00           H
ATOM   1385  CA  VAL A 106      38.560  37.560  18.250  1.00  0.00           C
ATOM   1386  HA  VAL A 106      38.430  37.750  19.320  1.00  0.00           H
ATOM   1387  CB  VAL A 106      40.040  37.170  17.890  1.00  0.00           C
ATOM   1388  HB  VAL A 106      39.950  36.560  16.970  1.00  0.00           H
ATOM   1389  CG1 VAL A 106      40.910  38.340  17.520  1.00  0.00           C
ATOM   1390 1HG1 VAL A 106      40.800  39.160  18.260  1.00  0.00           H
ATOM   1391 2HG1 VAL A 106      42.000  38.100  17.540  1.00  0.00           H
ATOM   1392 3HG1 VAL A 106      40.700  38.690  16.490  1.00  0.00           H
ATOM   1393  CG2 VAL A 106      40.560  36.380  19.040  1.00  0.00           C
ATOM   1394 1HG2 VAL A 106      41.590  36.020  18.810  1.00  0.00           H
ATOM   1395 2HG2 VAL A 106      40.630  37.040  19.930  1.00  0.00           H
ATOM   1396 3HG2 VAL A 106      39.960  35.480  19.280  1.00  0.00           H
ATOM   1397  C   VAL A 106      37.980  38.830  17.530  1.00  0.00           C
ATOM   1398  O   VAL A 106      37.800  38.850  16.380  1.00  0.00           O
ATOM   1399  N   LEU A 107      37.700  39.910  18.310  1.00  0.00           N
ATOM   1400  HN  LEU A 107      37.830  39.850  19.290  1.00  0.00           H
ATOM   1401  CA  LEU A 107      37.000  41.160  17.840  1.00  0.00           C
ATOM   1402  HA  LEU A 107      36.660  41.120  16.830  1.00  0.00           H
ATOM   1403  CB  LEU A 107      35.860  41.540  18.880  1.00  0.00           C
ATOM   1404  HB1 LEU A 107      36.490  41.750  19.780  1.00  0.00           H
ATOM   1405  HB2 LEU A 107      35.290  42.450  18.600  1.00  0.00           H
ATOM   1406  CG  LEU A 107      34.830  40.480  19.260  1.00  0.00           C
ATOM   1407  HG  LEU A 107      35.470  39.620  19.570  1.00  0.00           H
ATOM   1408  CD1 LEU A 107      33.990  40.990  20.450  1.00  0.00           C
ATOM   1409 1HD1 LEU A 107      34.570  41.240  21.360  1.00  0.00           H
ATOM   1410 2HD1 LEU A 107      33.380  41.880  20.220  1.00  0.00           H
ATOM   1411 3HD1 LEU A 107      33.320  40.150  20.720  1.00  0.00           H
ATOM   1412  CD2 LEU A 107      33.940  40.210  18.040  1.00  0.00           C
ATOM   1413 1HD2 LEU A 107      33.320  41.120  17.930  1.00  0.00           H
ATOM   1414 2HD2 LEU A 107      34.670  40.220  17.200  1.00  0.00           H
ATOM   1415 3HD2 LEU A 107      33.300  39.300  18.100  1.00  0.00           H
ATOM   1416  C   LEU A 107      38.130  42.160  17.900  1.00  0.00           C
ATOM   1417  O   LEU A 107      38.740  42.400  18.940  1.00  0.00           O
ATOM   1418  N   ARG A 108      38.380  42.770  16.730  1.00  0.00           N
ATOM   1419  HN  ARG A 108      37.750  42.630  15.970  1.00  0.00           H
ATOM   1420  CA  ARG A 108      39.410  43.720  16.620  1.00  0.00           C
ATOM   1421  HA  ARG A 108      40.130  43.680  17.430  1.00  0.00           H
ATOM   1422  CB  ARG A 108      40.330  43.500  15.420  1.00  0.00           C
ATOM   1423  HB1 ARG A 108      40.760  42.500  15.670  1.00  0.00           H
ATOM   1424  HB2 ARG A 108      39.730  43.500  14.490  1.00  0.00           H
ATOM   1425  CG  ARG A 108      41.560  44.440  15.310  1.00  0.00           C
ATOM   1426  HG1 ARG A 108      41.290  45.520  15.310  1.00  0.00           H
ATOM   1427  HG2 ARG A 108      42.100  44.250  16.260  1.00  0.00           H
ATOM   1428  CD  ARG A 108      42.540  44.160  14.140  1.00  0.00           C
ATOM   1429  HD1 ARG A 108      43.590  44.510  14.310  1.00  0.00           H
ATOM   1430  HD2 ARG A 108      42.480  43.060  13.940  1.00  0.00           H
ATOM   1431  NE  ARG A 108      42.030  44.770  12.890  1.00  0.00           N
ATOM   1432  HE  ARG A 108      41.540  45.640  12.990  1.00  0.00           H
ATOM   1433  CZ  ARG A 108      42.010  44.180  11.710  1.00  0.00           C
ATOM   1434  NH1 ARG A 108      42.650  43.070  11.460  1.00  0.00           N
ATOM   1435 1HH1 ARG A 108      43.330  42.720  12.100  1.00  0.00           H
ATOM   1436 2HH1 ARG A 108      42.590  42.670  10.560  1.00  0.00           H
ATOM   1437  NH2 ARG A 108      41.450  44.760  10.660  1.00  0.00           N
ATOM   1438 1HH2 ARG A 108      41.230  45.720  10.840  1.00  0.00           H
ATOM   1439 2HH2 ARG A 108      41.640  44.340   9.770  1.00  0.00           H
ATOM   1440  C   ARG A 108      38.810  45.090  16.490  1.00  0.00           C
ATOM   1441  O   ARG A 108      37.960  45.340  15.600  1.00  0.00           O
ATOM   1442  N   LEU A 109      39.190  46.080  17.360  1.00  0.00           N
ATOM   1443  HN  LEU A 109      39.940  45.880  17.980  1.00  0.00           H
ATOM   1444  CA  LEU A 109      38.490  47.350  17.470  1.00  0.00           C
ATOM   1445  HA  LEU A 109      37.410  47.210  17.470  1.00  0.00           H
ATOM   1446  CB  LEU A 109      38.710  48.130  18.760  1.00  0.00           C
ATOM   1447  HB1 LEU A 109      39.770  48.450  18.890  1.00  0.00           H
ATOM   1448  HB2 LEU A 109      38.140  49.080  18.790  1.00  0.00           H
ATOM   1449  CG  LEU A 109      38.310  47.230  20.020  1.00  0.00           C
ATOM   1450  HG  LEU A 109      39.010  46.370  19.970  1.00  0.00           H
ATOM   1451  CD1 LEU A 109      38.790  47.890  21.340  1.00  0.00           C
ATOM   1452 1HD1 LEU A 109      38.080  48.690  21.620  1.00  0.00           H
ATOM   1453 2HD1 LEU A 109      38.860  47.070  22.090  1.00  0.00           H
ATOM   1454 3HD1 LEU A 109      39.740  48.430  21.180  1.00  0.00           H
ATOM   1455  CD2 LEU A 109      36.810  46.810  19.990  1.00  0.00           C
ATOM   1456 1HD2 LEU A 109      36.390  46.570  20.990  1.00  0.00           H
ATOM   1457 2HD2 LEU A 109      36.150  47.550  19.490  1.00  0.00           H
ATOM   1458 3HD2 LEU A 109      36.650  45.880  19.400  1.00  0.00           H
ATOM   1459  C   LEU A 109      38.730  48.250  16.230  1.00  0.00           C
ATOM   1460  O   LEU A 109      39.600  48.080  15.390  1.00  0.00           O
ATOM   1461  N   LYS A 110      37.830  49.210  16.060  1.00  0.00           N
ATOM   1462  HN  LYS A 110      37.040  49.240  16.650  1.00  0.00           H
ATOM   1463  CA  LYS A 110      38.080  50.310  15.070  1.00  0.00           C
ATOM   1464  HA  LYS A 110      38.370  49.870  14.140  1.00  0.00           H
ATOM   1465  CB  LYS A 110      36.790  51.110  14.780  1.00  0.00           C
ATOM   1466  HB1 LYS A 110      35.900  50.540  14.450  1.00  0.00           H
ATOM   1467  HB2 LYS A 110      36.490  51.490  15.780  1.00  0.00           H
ATOM   1468  CG  LYS A 110      36.980  52.330  13.830  1.00  0.00           C
ATOM   1469  HG1 LYS A 110      37.970  52.820  13.960  1.00  0.00           H
ATOM   1470  HG2 LYS A 110      37.040  51.840  12.830  1.00  0.00           H
ATOM   1471  CD  LYS A 110      35.860  53.320  14.200  1.00  0.00           C
ATOM   1472  HD1 LYS A 110      34.920  52.730  14.120  1.00  0.00           H
ATOM   1473  HD2 LYS A 110      35.990  53.680  15.230  1.00  0.00           H
ATOM   1474  CE  LYS A 110      35.820  54.560  13.350  1.00  0.00           C
ATOM   1475  HE1 LYS A 110      35.690  54.270  12.280  1.00  0.00           H
ATOM   1476  HE2 LYS A 110      35.010  55.220  13.720  1.00  0.00           H
ATOM   1477  NZ  LYS A 110      37.030  55.370  13.430  1.00  0.00           N
ATOM   1478  HZ1 LYS A 110      37.310  55.640  14.390  1.00  0.00           H
ATOM   1479  HZ2 LYS A 110      37.810  55.030  12.840  1.00  0.00           H
ATOM   1480  HZ3 LYS A 110      36.850  56.330  13.030  1.00  0.00           H
ATOM   1481  C   LYS A 110      39.230  51.240  15.610  1.00  0.00           C
ATOM   1482  O   LYS A 110      40.210  51.520  14.920  1.00  0.00           O
ATOM   1483  N   THR A 111      39.270  51.580  16.830  1.00  0.00           N
ATOM   1484  HN  THR A 111      38.560  51.190  17.420  1.00  0.00           H
ATOM   1485  CA  THR A 111      40.290  52.390  17.450  1.00  0.00           C
ATOM   1486  HA  THR A 111      41.200  52.330  16.890  1.00  0.00           H
ATOM   1487  CB  THR A 111      40.010  53.860  17.570  1.00  0.00           C
ATOM   1488  HB  THR A 111      40.850  54.390  18.090  1.00  0.00           H
ATOM   1489  OG1 THR A 111      38.700  54.150  18.060  1.00  0.00           O
ATOM   1490  HG1 THR A 111      38.920  54.480  18.940  1.00  0.00           H
ATOM   1491  CG2 THR A 111      40.130  54.470  16.170  1.00  0.00           C
ATOM   1492 1HG2 THR A 111      41.070  54.130  15.680  1.00  0.00           H
ATOM   1493 2HG2 THR A 111      39.300  54.150  15.500  1.00  0.00           H
ATOM   1494 3HG2 THR A 111      39.890  55.550  16.160  1.00  0.00           H
ATOM   1495  C   THR A 111      40.660  51.760  18.770  1.00  0.00           C
ATOM   1496  O   THR A 111      39.720  51.400  19.460  1.00  0.00           O
ATOM   1497  N   PRO A 112      41.850  51.510  19.370  1.00  0.00           N
ATOM   1498  CD  PRO A 112      43.030  51.950  18.800  1.00  0.00           C
ATOM   1499  HD1 PRO A 112      42.990  53.030  18.530  1.00  0.00           H
ATOM   1500  HD2 PRO A 112      43.170  51.430  17.830  1.00  0.00           H
ATOM   1501  CA  PRO A 112      41.980  50.750  20.640  1.00  0.00           C
ATOM   1502  HA  PRO A 112      41.440  49.830  20.530  1.00  0.00           H
ATOM   1503  CB  PRO A 112      43.540  50.560  20.670  1.00  0.00           C
ATOM   1504  HB1 PRO A 112      44.020  50.410  21.670  1.00  0.00           H
ATOM   1505  HB2 PRO A 112      43.820  49.660  20.090  1.00  0.00           H
ATOM   1506  CG  PRO A 112      44.090  51.760  19.920  1.00  0.00           C
ATOM   1507  HG1 PRO A 112      44.080  52.660  20.580  1.00  0.00           H
ATOM   1508  HG2 PRO A 112      45.090  51.660  19.430  1.00  0.00           H
ATOM   1509  C   PRO A 112      41.460  51.560  21.860  1.00  0.00           C
ATOM   1510  O   PRO A 112      41.240  52.770  21.760  1.00  0.00           O
ATOM   1511  N   ILE A 113      41.230  50.840  22.960  1.00  0.00           N
ATOM   1512  HN  ILE A 113      41.460  49.880  22.850  1.00  0.00           H
ATOM   1513  CA  ILE A 113      41.050  51.330  24.340  1.00  0.00           C
ATOM   1514  HA  ILE A 113      40.060  51.770  24.390  1.00  0.00           H
ATOM   1515  CB  ILE A 113      41.050  50.140  25.310  1.00  0.00           C
ATOM   1516  HB  ILE A 113      41.970  49.520  25.260  1.00  0.00           H
ATOM   1517  CG2 ILE A 113      40.910  50.650  26.770  1.00  0.00           C
ATOM   1518 1HG2 ILE A 113      41.010  49.800  27.490  1.00  0.00           H
ATOM   1519 2HG2 ILE A 113      41.690  51.360  27.130  1.00  0.00           H
ATOM   1520 3HG2 ILE A 113      39.910  51.040  27.030  1.00  0.00           H
ATOM   1521  CG1 ILE A 113      39.950  49.070  25.020  1.00  0.00           C
ATOM   1522 1HG1 ILE A 113      38.920  49.410  25.280  1.00  0.00           H
ATOM   1523 2HG1 ILE A 113      39.990  48.780  23.950  1.00  0.00           H
ATOM   1524  CD  ILE A 113      40.090  47.640  25.680  1.00  0.00           C
ATOM   1525  HD1 ILE A 113      40.950  47.080  25.260  1.00  0.00           H
ATOM   1526  HD2 ILE A 113      40.050  47.680  26.780  1.00  0.00           H
ATOM   1527  HD3 ILE A 113      39.160  47.170  25.300  1.00  0.00           H
ATOM   1528  C   ILE A 113      42.120  52.300  24.750  1.00  0.00           C
ATOM   1529  O   ILE A 113      43.330  52.060  24.590  1.00  0.00           O
ATOM   1530  N   THR A 114      41.730  53.560  25.150  1.00  0.00           N
ATOM   1531  HN  THR A 114      40.780  53.750  25.340  1.00  0.00           H
ATOM   1532  CA  THR A 114      42.720  54.600  25.370  1.00  0.00           C
ATOM   1533  HA  THR A 114      43.710  54.170  25.360  1.00  0.00           H
ATOM   1534  CB  THR A 114      42.740  55.640  24.300  1.00  0.00           C
ATOM   1535  HB  THR A 114      42.960  55.180  23.320  1.00  0.00           H
ATOM   1536  OG1 THR A 114      43.760  56.550  24.520  1.00  0.00           O
ATOM   1537  HG1 THR A 114      44.510  55.970  24.390  1.00  0.00           H
ATOM   1538  CG2 THR A 114      41.370  56.300  24.200  1.00  0.00           C
ATOM   1539 1HG2 THR A 114      40.840  56.580  25.130  1.00  0.00           H
ATOM   1540 2HG2 THR A 114      41.310  57.220  23.580  1.00  0.00           H
ATOM   1541 3HG2 THR A 114      40.690  55.540  23.740  1.00  0.00           H
ATOM   1542  C   THR A 114      42.670  55.170  26.760  1.00  0.00           C
ATOM   1543  O   THR A 114      41.760  55.880  27.180  1.00  0.00           O
ATOM   1544  N   PHE A 115      43.690  54.890  27.640  1.00  0.00           N
ATOM   1545  HN  PHE A 115      44.470  54.380  27.270  1.00  0.00           H
ATOM   1546  CA  PHE A 115      43.840  55.500  28.950  1.00  0.00           C
ATOM   1547  HA  PHE A 115      44.580  54.870  29.400  1.00  0.00           H
ATOM   1548  CB  PHE A 115      44.400  57.000  28.810  1.00  0.00           C
ATOM   1549  HB1 PHE A 115      43.570  57.580  28.340  1.00  0.00           H
ATOM   1550  HB2 PHE A 115      44.670  57.570  29.730  1.00  0.00           H
ATOM   1551  CG  PHE A 115      45.650  57.070  27.960  1.00  0.00           C
ATOM   1552  CD1 PHE A 115      45.630  57.790  26.700  1.00  0.00           C
ATOM   1553  HD1 PHE A 115      44.750  58.350  26.430  1.00  0.00           H
ATOM   1554  CE1 PHE A 115      46.770  57.900  25.920  1.00  0.00           C
ATOM   1555  HE1 PHE A 115      46.800  58.540  25.050  1.00  0.00           H
ATOM   1556  CZ  PHE A 115      47.960  57.180  26.260  1.00  0.00           C
ATOM   1557  HZ  PHE A 115      48.800  57.480  25.670  1.00  0.00           H
ATOM   1558  CD2 PHE A 115      46.790  56.330  28.250  1.00  0.00           C
ATOM   1559  HD2 PHE A 115      46.800  55.750  29.150  1.00  0.00           H
ATOM   1560  CE2 PHE A 115      47.930  56.490  27.490  1.00  0.00           C
ATOM   1561  HE2 PHE A 115      48.820  55.910  27.660  1.00  0.00           H
ATOM   1562  C   PHE A 115      42.620  55.450  29.890  1.00  0.00           C
ATOM   1563  O   PHE A 115      42.120  56.420  30.460  1.00  0.00           O
ATOM   1564  N   ARG A 116      41.990  54.280  30.030  1.00  0.00           N
ATOM   1565  HN  ARG A 116      42.350  53.520  29.480  1.00  0.00           H
ATOM   1566  CA  ARG A 116      40.740  54.110  30.690  1.00  0.00           C
ATOM   1567  HA  ARG A 116      40.210  55.040  30.780  1.00  0.00           H
ATOM   1568  CB  ARG A 116      39.800  53.130  29.890  1.00  0.00           C
ATOM   1569  HB1 ARG A 116      40.120  52.070  30.000  1.00  0.00           H
ATOM   1570  HB2 ARG A 116      38.810  53.200  30.400  1.00  0.00           H
ATOM   1571  CG  ARG A 116      39.490  53.530  28.470  1.00  0.00           C
ATOM   1572  HG1 ARG A 116      40.360  53.320  27.810  1.00  0.00           H
ATOM   1573  HG2 ARG A 116      38.710  52.890  28.000  1.00  0.00           H
ATOM   1574  CD  ARG A 116      39.030  55.010  28.210  1.00  0.00           C
ATOM   1575  HD1 ARG A 116      39.810  55.720  28.560  1.00  0.00           H
ATOM   1576  HD2 ARG A 116      38.750  55.170  27.150  1.00  0.00           H
ATOM   1577  NE  ARG A 116      37.720  55.300  28.910  1.00  0.00           N
ATOM   1578  HE  ARG A 116      37.080  54.550  29.090  1.00  0.00           H
ATOM   1579  CZ  ARG A 116      37.230  56.460  29.200  1.00  0.00           C
ATOM   1580  NH1 ARG A 116      37.760  57.570  28.820  1.00  0.00           N
ATOM   1581 1HH1 ARG A 116      38.380  57.590  28.040  1.00  0.00           H
ATOM   1582 2HH1 ARG A 116      37.520  58.370  29.390  1.00  0.00           H
ATOM   1583  NH2 ARG A 116      36.250  56.550  30.080  1.00  0.00           N
ATOM   1584 1HH2 ARG A 116      35.790  55.660  30.130  1.00  0.00           H
ATOM   1585 2HH2 ARG A 116      35.890  57.430  30.380  1.00  0.00           H
ATOM   1586  C   ARG A 116      40.870  53.450  32.070  1.00  0.00           C
ATOM   1587  O   ARG A 116      41.270  52.280  32.240  1.00  0.00           O
ATOM   1588  N   MET A 117      40.530  54.230  33.130  1.00  0.00           N
ATOM   1589  HN  MET A 117      40.050  55.070  32.910  1.00  0.00           H
ATOM   1590  CA  MET A 117      40.800  53.890  34.520  1.00  0.00           C
ATOM   1591  HA  MET A 117      41.880  53.860  34.570  1.00  0.00           H
ATOM   1592  CB  MET A 117      40.260  55.040  35.400  1.00  0.00           C
ATOM   1593  HB1 MET A 117      40.830  55.930  35.050  1.00  0.00           H
ATOM   1594  HB2 MET A 117      39.170  55.240  35.280  1.00  0.00           H
ATOM   1595  CG  MET A 117      40.400  55.040  36.890  1.00  0.00           C
ATOM   1596  HG1 MET A 117      40.050  55.990  37.350  1.00  0.00           H
ATOM   1597  HG2 MET A 117      39.820  54.240  37.420  1.00  0.00           H
ATOM   1598  SD  MET A 117      42.120  54.730  37.420  1.00  0.00           S
ATOM   1599  CE  MET A 117      42.960  56.200  36.670  1.00  0.00           C
ATOM   1600  HE1 MET A 117      43.680  56.510  37.460  1.00  0.00           H
ATOM   1601  HE2 MET A 117      43.330  56.010  35.650  1.00  0.00           H
ATOM   1602  HE3 MET A 117      42.330  57.110  36.510  1.00  0.00           H
ATOM   1603  C   MET A 117      40.330  52.520  35.040  1.00  0.00           C
ATOM   1604  O   MET A 117      39.110  52.290  35.170  1.00  0.00           O
ATOM   1605  N   ASN A 118      41.250  51.460  35.270  1.00  0.00           N
ATOM   1606  HN  ASN A 118      42.160  51.650  34.910  1.00  0.00           H
ATOM   1607  CA  ASN A 118      41.000  50.250  35.980  1.00  0.00           C
ATOM   1608  HA  ASN A 118      41.960  50.050  36.440  1.00  0.00           H
ATOM   1609  CB  ASN A 118      39.910  50.280  37.130  1.00  0.00           C
ATOM   1610  HB1 ASN A 118      38.870  50.460  36.770  1.00  0.00           H
ATOM   1611  HB2 ASN A 118      39.880  49.280  37.620  1.00  0.00           H
ATOM   1612  CG  ASN A 118      40.270  51.220  38.320  1.00  0.00           C
ATOM   1613  OD1 ASN A 118      39.640  52.210  38.730  1.00  0.00           O
ATOM   1614  ND2 ASN A 118      41.380  50.830  39.040  1.00  0.00           N
ATOM   1615 1HD2 ASN A 118      42.070  50.210  38.680  1.00  0.00           H
ATOM   1616 2HD2 ASN A 118      41.600  51.360  39.860  1.00  0.00           H
ATOM   1617  C   ASN A 118      40.620  49.230  34.830  1.00  0.00           C
ATOM   1618  O   ASN A 118      39.860  48.290  35.080  1.00  0.00           O
ATOM   1619  N   VAL A 119      41.170  49.230  33.570  1.00  0.00           N
ATOM   1620  HN  VAL A 119      41.920  49.850  33.370  1.00  0.00           H
ATOM   1621  CA  VAL A 119      40.780  48.410  32.430  1.00  0.00           C
ATOM   1622  HA  VAL A 119      40.140  47.580  32.750  1.00  0.00           H
ATOM   1623  CB  VAL A 119      40.140  49.240  31.370  1.00  0.00           C
ATOM   1624  HB  VAL A 119      40.780  50.120  31.170  1.00  0.00           H
ATOM   1625  CG1 VAL A 119      39.890  48.490  30.040  1.00  0.00           C
ATOM   1626 1HG1 VAL A 119      39.190  49.190  29.530  1.00  0.00           H
ATOM   1627 2HG1 VAL A 119      40.750  48.280  29.380  1.00  0.00           H
ATOM   1628 3HG1 VAL A 119      39.290  47.570  30.240  1.00  0.00           H
ATOM   1629  CG2 VAL A 119      38.870  49.830  31.950  1.00  0.00           C
ATOM   1630 1HG2 VAL A 119      38.440  50.530  31.190  1.00  0.00           H
ATOM   1631 2HG2 VAL A 119      38.120  49.090  32.280  1.00  0.00           H
ATOM   1632 3HG2 VAL A 119      39.060  50.300  32.940  1.00  0.00           H
ATOM   1633  C   VAL A 119      42.120  47.810  31.970  1.00  0.00           C
ATOM   1634  O   VAL A 119      43.080  48.510  31.630  1.00  0.00           O
ATOM   1635  N   ALA A 120      42.270  46.500  31.940  1.00  0.00           N
ATOM   1636  HN  ALA A 120      41.530  45.930  32.310  1.00  0.00           H
ATOM   1637  CA  ALA A 120      43.570  45.840  31.830  1.00  0.00           C
ATOM   1638  HA  ALA A 120      44.360  46.530  31.560  1.00  0.00           H
ATOM   1639  CB  ALA A 120      43.930  45.110  33.150  1.00  0.00           C
ATOM   1640  HB1 ALA A 120      43.180  44.430  33.610  1.00  0.00           H
ATOM   1641  HB2 ALA A 120      44.850  44.500  33.030  1.00  0.00           H
ATOM   1642  HB3 ALA A 120      44.130  45.850  33.960  1.00  0.00           H
ATOM   1643  C   ALA A 120      43.550  44.630  30.820  1.00  0.00           C
ATOM   1644  O   ALA A 120      42.520  43.950  30.790  1.00  0.00           O
ATOM   1645  N   PRO A 121      44.490  44.340  29.930  1.00  0.00           N
ATOM   1646  CD  PRO A 121      45.540  45.190  29.480  1.00  0.00           C
ATOM   1647  HD1 PRO A 121      46.230  45.210  30.360  1.00  0.00           H
ATOM   1648  HD2 PRO A 121      45.140  46.210  29.320  1.00  0.00           H
ATOM   1649  CA  PRO A 121      44.660  42.930  29.400  1.00  0.00           C
ATOM   1650  HA  PRO A 121      43.760  42.890  28.800  1.00  0.00           H
ATOM   1651  CB  PRO A 121      45.940  43.000  28.650  1.00  0.00           C
ATOM   1652  HB1 PRO A 121      46.740  42.710  29.360  1.00  0.00           H
ATOM   1653  HB2 PRO A 121      45.980  42.290  27.790  1.00  0.00           H
ATOM   1654  CG  PRO A 121      46.070  44.450  28.210  1.00  0.00           C
ATOM   1655  HG1 PRO A 121      47.110  44.680  27.900  1.00  0.00           H
ATOM   1656  HG2 PRO A 121      45.360  44.640  27.380  1.00  0.00           H
ATOM   1657  C   PRO A 121      44.640  41.680  30.300  1.00  0.00           C
ATOM   1658  O   PRO A 121      45.080  41.770  31.430  1.00  0.00           O
ATOM   1659  N   ALA A 122      44.010  40.540  29.830  1.00  0.00           N
ATOM   1660  HN  ALA A 122      43.310  40.760  29.160  1.00  0.00           H
ATOM   1661  CA  ALA A 122      44.000  39.200  30.420  1.00  0.00           C
ATOM   1662  HA  ALA A 122      43.960  39.220  31.510  1.00  0.00           H
ATOM   1663  CB  ALA A 122      42.800  38.340  29.930  1.00  0.00           C
ATOM   1664  HB1 ALA A 122      42.720  37.410  30.510  1.00  0.00           H
ATOM   1665  HB2 ALA A 122      41.880  38.910  30.220  1.00  0.00           H
ATOM   1666  HB3 ALA A 122      42.850  38.240  28.830  1.00  0.00           H
ATOM   1667  C   ALA A 122      45.260  38.550  30.130  1.00  0.00           C
ATOM   1668  O   ALA A 122      45.780  38.680  29.060  1.00  0.00           O
ATOM   1669  N   CYS A 123      45.900  37.860  31.180  1.00  0.00           N
ATOM   1670  HN  CYS A 123      45.490  37.800  32.080  1.00  0.00           H
ATOM   1671  CA  CYS A 123      47.280  37.210  31.110  1.00  0.00           C
ATOM   1672  HA  CYS A 123      47.870  37.810  30.430  1.00  0.00           H
ATOM   1673  CB  CYS A 123      48.010  37.120  32.490  1.00  0.00           C
ATOM   1674  HB1 CYS A 123      47.670  38.020  33.050  1.00  0.00           H
ATOM   1675  HB2 CYS A 123      47.490  36.270  33.010  1.00  0.00           H
ATOM   1676  SG  CYS A 123      49.790  36.890  32.380  1.00  0.00           S
ATOM   1677  HG1 CYS A 123      49.920  38.210  32.220  1.00  0.00           H
ATOM   1678  C   CYS A 123      47.150  35.800  30.580  1.00  0.00           C
ATOM   1679  O   CYS A 123      46.470  34.960  31.190  1.00  0.00           O
ATOM   1680  N   LEU A 124      47.850  35.430  29.440  1.00  0.00           N
ATOM   1681  HN  LEU A 124      48.470  36.050  28.980  1.00  0.00           H
ATOM   1682  CA  LEU A 124      47.640  34.160  28.810  1.00  0.00           C
ATOM   1683  HA  LEU A 124      46.640  33.780  29.000  1.00  0.00           H
ATOM   1684  CB  LEU A 124      47.720  34.230  27.230  1.00  0.00           C
ATOM   1685  HB1 LEU A 124      48.710  34.640  26.970  1.00  0.00           H
ATOM   1686  HB2 LEU A 124      47.670  33.190  26.830  1.00  0.00           H
ATOM   1687  CG  LEU A 124      46.580  35.000  26.510  1.00  0.00           C
ATOM   1688  HG  LEU A 124      46.550  36.000  26.990  1.00  0.00           H
ATOM   1689  CD1 LEU A 124      46.950  35.250  25.000  1.00  0.00           C
ATOM   1690 1HD1 LEU A 124      46.190  35.900  24.520  1.00  0.00           H
ATOM   1691 2HD1 LEU A 124      47.960  35.720  24.970  1.00  0.00           H
ATOM   1692 3HD1 LEU A 124      46.940  34.260  24.500  1.00  0.00           H
ATOM   1693  CD2 LEU A 124      45.120  34.490  26.750  1.00  0.00           C
ATOM   1694 1HD2 LEU A 124      44.870  34.110  27.760  1.00  0.00           H
ATOM   1695 2HD2 LEU A 124      44.430  35.330  26.600  1.00  0.00           H
ATOM   1696 3HD2 LEU A 124      44.760  33.590  26.180  1.00  0.00           H
ATOM   1697  C   LEU A 124      48.730  33.120  29.250  1.00  0.00           C
ATOM   1698  O   LEU A 124      49.910  33.420  29.210  1.00  0.00           O
ATOM   1699  N   PRO A 125      48.380  31.900  29.750  1.00  0.00           N
ATOM   1700  CD  PRO A 125      47.040  31.470  30.130  1.00  0.00           C
ATOM   1701  HD1 PRO A 125      46.520  31.390  29.140  1.00  0.00           H
ATOM   1702  HD2 PRO A 125      46.600  32.260  30.770  1.00  0.00           H
ATOM   1703  CA  PRO A 125      49.340  30.810  30.100  1.00  0.00           C
ATOM   1704  HA  PRO A 125      50.240  31.290  30.470  1.00  0.00           H
ATOM   1705  CB  PRO A 125      48.680  29.960  31.160  1.00  0.00           C
ATOM   1706  HB1 PRO A 125      49.010  28.890  31.170  1.00  0.00           H
ATOM   1707  HB2 PRO A 125      48.640  30.360  32.200  1.00  0.00           H
ATOM   1708  CG  PRO A 125      47.200  30.080  30.750  1.00  0.00           C
ATOM   1709  HG1 PRO A 125      47.080  29.310  29.960  1.00  0.00           H
ATOM   1710  HG2 PRO A 125      46.490  29.890  31.580  1.00  0.00           H
ATOM   1711  C   PRO A 125      49.660  29.910  28.850  1.00  0.00           C
ATOM   1712  O   PRO A 125      48.920  29.810  27.850  1.00  0.00           O
ATOM   1713  N   GLU A 126      50.830  29.170  28.920  1.00  0.00           N
ATOM   1714  HN  GLU A 126      51.500  29.360  29.650  1.00  0.00           H
ATOM   1715  CA  GLU A 126      51.050  28.000  28.020  1.00  0.00           C
ATOM   1716  HA  GLU A 126      50.790  28.420  27.050  1.00  0.00           H
ATOM   1717  CB  GLU A 126      52.590  27.640  28.080  1.00  0.00           C
ATOM   1718  HB1 GLU A 126      53.000  27.690  29.110  1.00  0.00           H
ATOM   1719  HB2 GLU A 126      52.730  26.620  27.660  1.00  0.00           H
ATOM   1720  CG  GLU A 126      53.420  28.570  27.150  1.00  0.00           C
ATOM   1721  HG1 GLU A 126      53.200  29.630  27.380  1.00  0.00           H
ATOM   1722  HG2 GLU A 126      54.470  28.270  27.300  1.00  0.00           H
ATOM   1723  CD  GLU A 126      53.100  28.370  25.710  1.00  0.00           C
ATOM   1724  OE1 GLU A 126      52.310  29.250  25.250  1.00  0.00           O
ATOM   1725  OE2 GLU A 126      53.450  27.410  25.020  1.00  0.00           O
ATOM   1726  C   GLU A 126      50.130  26.810  28.200  1.00  0.00           C
ATOM   1727  O   GLU A 126      49.650  26.540  29.290  1.00  0.00           O
ATOM   1728  N   ARG A 127      49.750  26.130  27.110  1.00  0.00           N
ATOM   1729  HN  ARG A 127      50.180  26.230  26.210  1.00  0.00           H
ATOM   1730  CA  ARG A 127      48.750  25.110  27.200  1.00  0.00           C
ATOM   1731  HA  ARG A 127      47.770  25.520  27.400  1.00  0.00           H
ATOM   1732  CB  ARG A 127      48.760  24.500  25.800  1.00  0.00           C
ATOM   1733  HB1 ARG A 127      48.640  25.310  25.050  1.00  0.00           H
ATOM   1734  HB2 ARG A 127      49.680  23.910  25.560  1.00  0.00           H
ATOM   1735  CG  ARG A 127      47.610  23.490  25.400  1.00  0.00           C
ATOM   1736  HG1 ARG A 127      47.510  22.720  26.200  1.00  0.00           H
ATOM   1737  HG2 ARG A 127      46.630  24.020  25.390  1.00  0.00           H
ATOM   1738  CD  ARG A 127      47.730  22.710  24.080  1.00  0.00           C
ATOM   1739  HD1 ARG A 127      46.810  22.130  23.850  1.00  0.00           H
ATOM   1740  HD2 ARG A 127      47.730  23.520  23.310  1.00  0.00           H
ATOM   1741  NE  ARG A 127      48.940  21.810  23.990  1.00  0.00           N
ATOM   1742  HE  ARG A 127      49.460  21.570  24.820  1.00  0.00           H
ATOM   1743  CZ  ARG A 127      49.660  21.510  22.860  1.00  0.00           C
ATOM   1744  NH1 ARG A 127      49.250  21.950  21.720  1.00  0.00           N
ATOM   1745 1HH1 ARG A 127      48.380  22.420  21.630  1.00  0.00           H
ATOM   1746 2HH1 ARG A 127      49.890  21.780  20.960  1.00  0.00           H
ATOM   1747  NH2 ARG A 127      50.760  20.800  23.090  1.00  0.00           N
ATOM   1748 1HH2 ARG A 127      51.120  20.720  24.010  1.00  0.00           H
ATOM   1749 2HH2 ARG A 127      51.420  20.510  22.390  1.00  0.00           H
ATOM   1750  C   ARG A 127      48.960  23.960  28.160  1.00  0.00           C
ATOM   1751  O   ARG A 127      48.110  23.720  29.000  1.00  0.00           O
ATOM   1752  N   ASP A 128      50.160  23.360  28.090  1.00  0.00           N
ATOM   1753  HN  ASP A 128      50.870  23.740  27.500  1.00  0.00           H
ATOM   1754  CA  ASP A 128      50.400  22.080  28.680  1.00  0.00           C
ATOM   1755  HA  ASP A 128      49.500  21.490  28.600  1.00  0.00           H
ATOM   1756  CB  ASP A 128      51.420  21.210  27.940  1.00  0.00           C
ATOM   1757  HB1 ASP A 128      52.380  21.740  28.000  1.00  0.00           H
ATOM   1758  HB2 ASP A 128      51.570  20.240  28.470  1.00  0.00           H
ATOM   1759  CG  ASP A 128      51.010  20.920  26.540  1.00  0.00           C
ATOM   1760  OD1 ASP A 128      51.710  21.360  25.550  1.00  0.00           O
ATOM   1761  OD2 ASP A 128      49.870  20.350  26.330  1.00  0.00           O
ATOM   1762  C   ASP A 128      50.760  22.300  30.070  1.00  0.00           C
ATOM   1763  O   ASP A 128      50.390  21.480  30.920  1.00  0.00           O
ATOM   1764  N   TRP A 129      51.330  23.500  30.330  1.00  0.00           N
ATOM   1765  HN  TRP A 129      51.720  24.140  29.670  1.00  0.00           H
ATOM   1766  CA  TRP A 129      51.580  23.890  31.710  1.00  0.00           C
ATOM   1767  HA  TRP A 129      52.040  23.050  32.200  1.00  0.00           H
ATOM   1768  CB  TRP A 129      52.690  24.920  31.780  1.00  0.00           C
ATOM   1769  HB1 TRP A 129      53.670  24.450  31.510  1.00  0.00           H
ATOM   1770  HB2 TRP A 129      52.310  25.580  30.980  1.00  0.00           H
ATOM   1771  CG  TRP A 129      52.880  25.660  33.110  1.00  0.00           C
ATOM   1772  CD1 TRP A 129      53.770  25.240  34.120  1.00  0.00           C
ATOM   1773  HD1 TRP A 129      54.430  24.400  34.000  1.00  0.00           H
ATOM   1774  NE1 TRP A 129      53.520  25.870  35.330  1.00  0.00           N
ATOM   1775  HE1 TRP A 129      53.900  25.870  36.220  1.00  0.00           H
ATOM   1776  CE2 TRP A 129      52.630  26.860  35.110  1.00  0.00           C
ATOM   1777  CD2 TRP A 129      52.200  26.750  33.750  1.00  0.00           C
ATOM   1778  CE3 TRP A 129      51.180  27.650  33.320  1.00  0.00           C
ATOM   1779  HE3 TRP A 129      50.770  27.660  32.320  1.00  0.00           H
ATOM   1780  CZ3 TRP A 129      50.600  28.620  34.180  1.00  0.00           C
ATOM   1781  HZ3 TRP A 129      49.910  29.320  33.740  1.00  0.00           H
ATOM   1782  CZ2 TRP A 129      52.110  27.810  35.900  1.00  0.00           C
ATOM   1783  HZ2 TRP A 129      52.330  27.880  36.960  1.00  0.00           H
ATOM   1784  CH2 TRP A 129      51.090  28.650  35.520  1.00  0.00           C
ATOM   1785  HH2 TRP A 129      50.720  29.490  36.080  1.00  0.00           H
ATOM   1786  C   TRP A 129      50.290  24.140  32.450  1.00  0.00           C
ATOM   1787  O   TRP A 129      50.240  23.780  33.630  1.00  0.00           O
ATOM   1788  N   ALA A 130      49.300  24.890  31.870  1.00  0.00           N
ATOM   1789  HN  ALA A 130      49.580  25.280  30.990  1.00  0.00           H
ATOM   1790  CA  ALA A 130      48.020  25.270  32.410  1.00  0.00           C
ATOM   1791  HA  ALA A 130      48.130  25.880  33.290  1.00  0.00           H
ATOM   1792  CB  ALA A 130      47.290  26.110  31.270  1.00  0.00           C
ATOM   1793  HB1 ALA A 130      46.330  26.590  31.560  1.00  0.00           H
ATOM   1794  HB2 ALA A 130      47.980  26.890  30.860  1.00  0.00           H
ATOM   1795  HB3 ALA A 130      46.930  25.450  30.450  1.00  0.00           H
ATOM   1796  C   ALA A 130      47.170  24.020  32.760  1.00  0.00           C
ATOM   1797  O   ALA A 130      46.690  23.890  33.900  1.00  0.00           O
ATOM   1798  N   GLU A 131      47.150  23.040  31.850  1.00  0.00           N
ATOM   1799  HN  GLU A 131      47.600  23.210  30.980  1.00  0.00           H
ATOM   1800  CA  GLU A 131      46.410  21.750  32.000  1.00  0.00           C
ATOM   1801  HA  GLU A 131      45.410  22.010  32.310  1.00  0.00           H
ATOM   1802  CB  GLU A 131      46.310  20.940  30.650  1.00  0.00           C
ATOM   1803  HB1 GLU A 131      47.380  20.870  30.340  1.00  0.00           H
ATOM   1804  HB2 GLU A 131      45.840  19.950  30.730  1.00  0.00           H
ATOM   1805  CG  GLU A 131      45.330  21.610  29.620  1.00  0.00           C
ATOM   1806  HG1 GLU A 131      44.270  21.560  29.970  1.00  0.00           H
ATOM   1807  HG2 GLU A 131      45.750  22.610  29.350  1.00  0.00           H
ATOM   1808  CD  GLU A 131      45.330  20.820  28.290  1.00  0.00           C
ATOM   1809  OE1 GLU A 131      44.280  20.800  27.580  1.00  0.00           O
ATOM   1810  OE2 GLU A 131      46.350  20.230  27.870  1.00  0.00           O
ATOM   1811  C   GLU A 131      47.030  20.980  33.170  1.00  0.00           C
ATOM   1812  O   GLU A 131      46.260  20.420  33.960  1.00  0.00           O
ATOM   1813  N   SER A 132      48.380  21.080  33.330  1.00  0.00           N
ATOM   1814  HN  SER A 132      48.960  21.620  32.720  1.00  0.00           H
ATOM   1815  CA  SER A 132      49.020  20.230  34.280  1.00  0.00           C
ATOM   1816  HA  SER A 132      48.510  19.300  34.470  1.00  0.00           H
ATOM   1817  CB  SER A 132      50.470  19.760  33.810  1.00  0.00           C
ATOM   1818  HB1 SER A 132      50.900  19.040  34.540  1.00  0.00           H
ATOM   1819  HB2 SER A 132      50.290  19.270  32.830  1.00  0.00           H
ATOM   1820  OG  SER A 132      51.290  20.830  33.500  1.00  0.00           O
ATOM   1821  HG1 SER A 132      51.350  20.950  32.550  1.00  0.00           H
ATOM   1822  C   SER A 132      49.270  20.990  35.660  1.00  0.00           C
ATOM   1823  O   SER A 132      49.940  20.490  36.600  1.00  0.00           O
ATOM   1824  N   THR A 133      48.820  22.240  35.710  1.00  0.00           N
ATOM   1825  HN  THR A 133      48.430  22.540  34.840  1.00  0.00           H
ATOM   1826  CA  THR A 133      49.330  23.100  36.830  1.00  0.00           C
ATOM   1827  HA  THR A 133      49.620  22.540  37.710  1.00  0.00           H
ATOM   1828  CB  THR A 133      50.520  24.020  36.590  1.00  0.00           C
ATOM   1829  HB  THR A 133      50.190  24.810  35.900  1.00  0.00           H
ATOM   1830  OG1 THR A 133      51.700  23.300  36.180  1.00  0.00           O
ATOM   1831  HG1 THR A 133      51.500  23.190  35.250  1.00  0.00           H
ATOM   1832  CG2 THR A 133      50.940  24.750  37.970  1.00  0.00           C
ATOM   1833 1HG2 THR A 133      50.270  25.620  38.140  1.00  0.00           H
ATOM   1834 2HG2 THR A 133      50.890  23.990  38.780  1.00  0.00           H
ATOM   1835 3HG2 THR A 133      51.970  25.160  37.900  1.00  0.00           H
ATOM   1836  C   THR A 133      48.210  23.970  37.400  1.00  0.00           C
ATOM   1837  O   THR A 133      48.040  23.950  38.600  1.00  0.00           O
ATOM   1838  N   LEU A 134      47.410  24.640  36.530  1.00  0.00           N
ATOM   1839  HN  LEU A 134      47.550  24.630  35.550  1.00  0.00           H
ATOM   1840  CA  LEU A 134      46.230  25.420  36.960  1.00  0.00           C
ATOM   1841  HA  LEU A 134      46.500  25.810  37.920  1.00  0.00           H
ATOM   1842  CB  LEU A 134      45.960  26.580  35.970  1.00  0.00           C
ATOM   1843  HB1 LEU A 134      45.680  26.110  35.010  1.00  0.00           H
ATOM   1844  HB2 LEU A 134      45.050  27.110  36.350  1.00  0.00           H
ATOM   1845  CG  LEU A 134      47.090  27.630  35.690  1.00  0.00           C
ATOM   1846  HG  LEU A 134      48.000  27.020  35.480  1.00  0.00           H
ATOM   1847  CD1 LEU A 134      46.960  28.400  34.380  1.00  0.00           C
ATOM   1848 1HD1 LEU A 134      47.900  28.990  34.300  1.00  0.00           H
ATOM   1849 2HD1 LEU A 134      46.630  27.830  33.490  1.00  0.00           H
ATOM   1850 3HD1 LEU A 134      46.160  29.140  34.560  1.00  0.00           H
ATOM   1851  CD2 LEU A 134      47.280  28.500  36.980  1.00  0.00           C
ATOM   1852 1HD2 LEU A 134      48.250  29.020  36.840  1.00  0.00           H
ATOM   1853 2HD2 LEU A 134      46.480  29.280  37.020  1.00  0.00           H
ATOM   1854 3HD2 LEU A 134      47.340  27.870  37.890  1.00  0.00           H
ATOM   1855  C   LEU A 134      44.970  24.630  37.130  1.00  0.00           C
ATOM   1856  O   LEU A 134      44.130  24.910  37.980  1.00  0.00           O
ATOM   1857  N   MET A 135      44.790  23.510  36.330  1.00  0.00           N
ATOM   1858  HN  MET A 135      45.460  23.330  35.640  1.00  0.00           H
ATOM   1859  CA  MET A 135      43.580  22.770  36.330  1.00  0.00           C
ATOM   1860  HA  MET A 135      42.790  23.480  36.570  1.00  0.00           H
ATOM   1861  CB  MET A 135      43.250  22.250  34.880  1.00  0.00           C
ATOM   1862  HB1 MET A 135      44.130  21.660  34.520  1.00  0.00           H
ATOM   1863  HB2 MET A 135      42.410  21.510  34.900  1.00  0.00           H
ATOM   1864  CG  MET A 135      42.760  23.320  33.840  1.00  0.00           C
ATOM   1865  HG1 MET A 135      41.890  23.880  34.220  1.00  0.00           H
ATOM   1866  HG2 MET A 135      43.620  24.030  33.830  1.00  0.00           H
ATOM   1867  SD  MET A 135      42.490  22.740  32.130  1.00  0.00           S
ATOM   1868  CE  MET A 135      41.380  24.160  31.790  1.00  0.00           C
ATOM   1869  HE1 MET A 135      41.510  24.540  30.760  1.00  0.00           H
ATOM   1870  HE2 MET A 135      40.310  23.860  31.850  1.00  0.00           H
ATOM   1871  HE3 MET A 135      41.740  25.050  32.340  1.00  0.00           H
ATOM   1872  C   MET A 135      43.590  21.730  37.410  1.00  0.00           C
ATOM   1873  O   MET A 135      42.640  20.920  37.540  1.00  0.00           O
ATOM   1874  N   THR A 136      44.570  21.720  38.280  1.00  0.00           N
ATOM   1875  HN  THR A 136      45.360  22.310  38.120  1.00  0.00           H
ATOM   1876  CA  THR A 136      44.760  20.800  39.440  1.00  0.00           C
ATOM   1877  HA  THR A 136      43.960  20.070  39.440  1.00  0.00           H
ATOM   1878  CB  THR A 136      46.090  20.090  39.480  1.00  0.00           C
ATOM   1879  HB  THR A 136      46.230  19.570  40.460  1.00  0.00           H
ATOM   1880  OG1 THR A 136      47.140  20.950  39.170  1.00  0.00           O
ATOM   1881  HG1 THR A 136      47.530  21.230  40.000  1.00  0.00           H
ATOM   1882  CG2 THR A 136      46.130  18.950  38.480  1.00  0.00           C
ATOM   1883 1HG2 THR A 136      47.060  18.350  38.590  1.00  0.00           H
ATOM   1884 2HG2 THR A 136      45.260  18.310  38.700  1.00  0.00           H
ATOM   1885 3HG2 THR A 136      46.050  19.240  37.420  1.00  0.00           H
ATOM   1886  C   THR A 136      44.630  21.570  40.720  1.00  0.00           C
ATOM   1887  O   THR A 136      44.620  21.040  41.860  1.00  0.00           O
ATOM   1888  N   GLN A 137      44.510  22.890  40.610  1.00  0.00           N
ATOM   1889  HN  GLN A 137      44.460  23.470  39.790  1.00  0.00           H
ATOM   1890  CA  GLN A 137      44.020  23.820  41.650  1.00  0.00           C
ATOM   1891  HA  GLN A 137      44.530  23.710  42.600  1.00  0.00           H
ATOM   1892  CB  GLN A 137      44.070  25.310  41.200  1.00  0.00           C
ATOM   1893  HB1 GLN A 137      43.440  25.360  40.290  1.00  0.00           H
ATOM   1894  HB2 GLN A 137      43.580  25.930  41.970  1.00  0.00           H
ATOM   1895  CG  GLN A 137      45.420  26.040  40.980  1.00  0.00           C
ATOM   1896  HG1 GLN A 137      45.760  25.780  39.960  1.00  0.00           H
ATOM   1897  HG2 GLN A 137      45.480  27.130  41.160  1.00  0.00           H
ATOM   1898  CD  GLN A 137      46.500  25.590  41.970  1.00  0.00           C
ATOM   1899  OE1 GLN A 137      46.440  25.740  43.170  1.00  0.00           O
ATOM   1900  NE2 GLN A 137      47.600  25.050  41.440  1.00  0.00           N
ATOM   1901 1HE2 GLN A 137      47.800  25.280  40.490  1.00  0.00           H
ATOM   1902 2HE2 GLN A 137      48.310  24.680  42.030  1.00  0.00           H
ATOM   1903  C   GLN A 137      42.580  23.480  41.870  1.00  0.00           C
ATOM   1904  O   GLN A 137      42.010  23.010  40.890  1.00  0.00           O
ATOM   1905  N   LYS A 138      41.920  23.620  43.100  1.00  0.00           N
ATOM   1906  HN  LYS A 138      42.460  24.000  43.860  1.00  0.00           H
ATOM   1907  CA  LYS A 138      40.590  23.140  43.400  1.00  0.00           C
ATOM   1908  HA  LYS A 138      40.520  22.130  43.010  1.00  0.00           H
ATOM   1909  CB  LYS A 138      40.320  23.080  44.960  1.00  0.00           C
ATOM   1910  HB1 LYS A 138      41.000  22.280  45.340  1.00  0.00           H
ATOM   1911  HB2 LYS A 138      40.750  24.020  45.380  1.00  0.00           H
ATOM   1912  CG  LYS A 138      38.840  22.780  45.420  1.00  0.00           C
ATOM   1913  HG1 LYS A 138      38.890  22.780  46.530  1.00  0.00           H
ATOM   1914  HG2 LYS A 138      38.190  23.620  45.100  1.00  0.00           H
ATOM   1915  CD  LYS A 138      38.410  21.360  44.890  1.00  0.00           C
ATOM   1916  HD1 LYS A 138      38.380  21.360  43.770  1.00  0.00           H
ATOM   1917  HD2 LYS A 138      39.040  20.510  45.230  1.00  0.00           H
ATOM   1918  CE  LYS A 138      37.020  20.950  45.470  1.00  0.00           C
ATOM   1919  HE1 LYS A 138      37.160  20.930  46.570  1.00  0.00           H
ATOM   1920  HE2 LYS A 138      36.270  21.720  45.180  1.00  0.00           H
ATOM   1921  NZ  LYS A 138      36.700  19.600  44.970  1.00  0.00           N
ATOM   1922  HZ1 LYS A 138      36.140  19.750  44.120  1.00  0.00           H
ATOM   1923  HZ2 LYS A 138      37.580  19.050  44.890  1.00  0.00           H
ATOM   1924  HZ3 LYS A 138      36.210  18.920  45.590  1.00  0.00           H
ATOM   1925  C   LYS A 138      39.520  24.000  42.760  1.00  0.00           C
ATOM   1926  O   LYS A 138      38.430  23.510  42.470  1.00  0.00           O
ATOM   1927  N   THR A 139      39.690  25.360  42.590  1.00  0.00           N
ATOM   1928  HN  THR A 139      40.540  25.790  42.900  1.00  0.00           H
ATOM   1929  CA  THR A 139      38.750  26.300  42.040  1.00  0.00           C
ATOM   1930  HA  THR A 139      37.940  25.800  41.520  1.00  0.00           H
ATOM   1931  CB  THR A 139      38.170  27.250  43.080  1.00  0.00           C
ATOM   1932  HB  THR A 139      37.730  28.180  42.640  1.00  0.00           H
ATOM   1933  OG1 THR A 139      39.180  27.670  43.990  1.00  0.00           O
ATOM   1934  HG1 THR A 139      40.030  27.330  43.720  1.00  0.00           H
ATOM   1935  CG2 THR A 139      37.100  26.570  43.960  1.00  0.00           C
ATOM   1936 1HG2 THR A 139      36.340  26.050  43.340  1.00  0.00           H
ATOM   1937 2HG2 THR A 139      37.520  25.770  44.610  1.00  0.00           H
ATOM   1938 3HG2 THR A 139      36.550  27.330  44.560  1.00  0.00           H
ATOM   1939  C   THR A 139      39.380  27.010  41.030  1.00  0.00           C
ATOM   1940  O   THR A 139      40.550  27.410  41.080  1.00  0.00           O
ATOM   1941  N   GLY A 140      38.510  27.360  40.070  1.00  0.00           N
ATOM   1942  HN  GLY A 140      37.640  26.910  40.160  1.00  0.00           H
ATOM   1943  CA  GLY A 140      38.660  28.470  39.130  1.00  0.00           C
ATOM   1944  HA1 GLY A 140      39.650  28.890  39.160  1.00  0.00           H
ATOM   1945  HA2 GLY A 140      38.400  28.050  38.160  1.00  0.00           H
ATOM   1946  C   GLY A 140      37.660  29.500  39.540  1.00  0.00           C
ATOM   1947  O   GLY A 140      36.840  29.440  40.450  1.00  0.00           O
ATOM   1948  N   ILE A 141      37.720  30.580  38.750  1.00  0.00           N
ATOM   1949  HN  ILE A 141      38.400  30.630  38.020  1.00  0.00           H
ATOM   1950  CA  ILE A 141      36.990  31.830  39.120  1.00  0.00           C
ATOM   1951  HA  ILE A 141      36.340  31.740  39.980  1.00  0.00           H
ATOM   1952  CB  ILE A 141      37.950  32.950  39.540  1.00  0.00           C
ATOM   1953  HB  ILE A 141      38.870  32.980  38.930  1.00  0.00           H
ATOM   1954  CG2 ILE A 141      37.310  34.360  39.540  1.00  0.00           C
ATOM   1955 1HG2 ILE A 141      36.210  34.220  39.660  1.00  0.00           H
ATOM   1956 2HG2 ILE A 141      37.520  34.970  40.460  1.00  0.00           H
ATOM   1957 3HG2 ILE A 141      37.620  34.930  38.650  1.00  0.00           H
ATOM   1958  CG1 ILE A 141      38.420  32.630  41.030  1.00  0.00           C
ATOM   1959 1HG1 ILE A 141      37.600  32.700  41.780  1.00  0.00           H
ATOM   1960 2HG1 ILE A 141      38.790  31.580  41.050  1.00  0.00           H
ATOM   1961  CD  ILE A 141      39.580  33.480  41.650  1.00  0.00           C
ATOM   1962  HD1 ILE A 141      39.210  34.510  41.860  1.00  0.00           H
ATOM   1963  HD2 ILE A 141      39.950  33.070  42.610  1.00  0.00           H
ATOM   1964  HD3 ILE A 141      40.380  33.520  40.870  1.00  0.00           H
ATOM   1965  C   ILE A 141      36.180  32.330  37.900  1.00  0.00           C
ATOM   1966  O   ILE A 141      36.750  32.740  36.910  1.00  0.00           O
ATOM   1967  N   VAL A 142      34.840  32.300  37.890  1.00  0.00           N
ATOM   1968  HN  VAL A 142      34.220  31.940  38.580  1.00  0.00           H
ATOM   1969  CA  VAL A 142      34.070  32.910  36.760  1.00  0.00           C
ATOM   1970  HA  VAL A 142      34.750  33.060  35.920  1.00  0.00           H
ATOM   1971  CB  VAL A 142      32.980  31.910  36.330  1.00  0.00           C
ATOM   1972  HB  VAL A 142      33.340  30.860  36.280  1.00  0.00           H
ATOM   1973  CG1 VAL A 142      32.020  31.700  37.540  1.00  0.00           C
ATOM   1974 1HG1 VAL A 142      32.400  31.310  38.500  1.00  0.00           H
ATOM   1975 2HG1 VAL A 142      31.590  32.670  37.890  1.00  0.00           H
ATOM   1976 3HG1 VAL A 142      31.110  31.110  37.260  1.00  0.00           H
ATOM   1977  CG2 VAL A 142      32.150  32.210  35.010  1.00  0.00           C
ATOM   1978 1HG2 VAL A 142      31.280  31.550  34.910  1.00  0.00           H
ATOM   1979 2HG2 VAL A 142      31.690  33.220  34.960  1.00  0.00           H
ATOM   1980 3HG2 VAL A 142      32.820  32.060  34.130  1.00  0.00           H
ATOM   1981  C   VAL A 142      33.560  34.300  37.130  1.00  0.00           C
ATOM   1982  O   VAL A 142      33.460  34.630  38.300  1.00  0.00           O
ATOM   1983  N   SER A 143      33.140  35.200  36.200  1.00  0.00           N
ATOM   1984  HN  SER A 143      33.140  34.870  35.260  1.00  0.00           H
ATOM   1985  CA  SER A 143      32.720  36.560  36.520  1.00  0.00           C
ATOM   1986  HA  SER A 143      31.980  36.470  37.300  1.00  0.00           H
ATOM   1987  CB  SER A 143      33.830  37.640  36.860  1.00  0.00           C
ATOM   1988  HB1 SER A 143      33.420  38.460  37.490  1.00  0.00           H
ATOM   1989  HB2 SER A 143      34.570  37.160  37.530  1.00  0.00           H
ATOM   1990  OG  SER A 143      34.650  38.150  35.730  1.00  0.00           O
ATOM   1991  HG1 SER A 143      34.110  38.600  35.080  1.00  0.00           H
ATOM   1992  C   SER A 143      31.880  37.080  35.330  1.00  0.00           C
ATOM   1993  O   SER A 143      32.040  36.630  34.220  1.00  0.00           O
ATOM   1994  N   GLY A 144      30.950  38.030  35.610  1.00  0.00           N
ATOM   1995  HN  GLY A 144      30.700  38.390  36.500  1.00  0.00           H
ATOM   1996  CA  GLY A 144      30.170  38.620  34.570  1.00  0.00           C
ATOM   1997  HA1 GLY A 144      30.740  39.370  34.030  1.00  0.00           H
ATOM   1998  HA2 GLY A 144      29.940  37.790  33.920  1.00  0.00           H
ATOM   1999  C   GLY A 144      28.890  39.280  35.100  1.00  0.00           C
ATOM   2000  O   GLY A 144      28.750  39.510  36.260  1.00  0.00           O
ATOM   2001  N   PHE A 145      28.160  39.700  34.090  1.00  0.00           N
ATOM   2002  HN  PHE A 145      28.310  39.410  33.150  1.00  0.00           H
ATOM   2003  CA  PHE A 145      27.030  40.620  34.240  1.00  0.00           C
ATOM   2004  HA  PHE A 145      26.970  40.970  35.270  1.00  0.00           H
ATOM   2005  CB  PHE A 145      27.200  41.840  33.320  1.00  0.00           C
ATOM   2006  HB1 PHE A 145      27.290  41.490  32.270  1.00  0.00           H
ATOM   2007  HB2 PHE A 145      26.300  42.490  33.340  1.00  0.00           H
ATOM   2008  CG  PHE A 145      28.230  42.800  33.720  1.00  0.00           C
ATOM   2009  CD1 PHE A 145      27.890  43.890  34.570  1.00  0.00           C
ATOM   2010  HD1 PHE A 145      26.950  43.830  35.080  1.00  0.00           H
ATOM   2011  CE1 PHE A 145      28.670  45.030  34.510  1.00  0.00           C
ATOM   2012  HE1 PHE A 145      28.480  45.960  35.030  1.00  0.00           H
ATOM   2013  CZ  PHE A 145      29.920  45.050  33.860  1.00  0.00           C
ATOM   2014  HZ  PHE A 145      30.630  45.830  34.090  1.00  0.00           H
ATOM   2015  CD2 PHE A 145      29.440  42.870  33.010  1.00  0.00           C
ATOM   2016  HD2 PHE A 145      29.660  42.100  32.290  1.00  0.00           H
ATOM   2017  CE2 PHE A 145      30.350  44.010  33.090  1.00  0.00           C
ATOM   2018  HE2 PHE A 145      31.280  43.970  32.560  1.00  0.00           H
ATOM   2019  C   PHE A 145      25.710  39.870  33.880  1.00  0.00           C
ATOM   2020  O   PHE A 145      24.680  40.500  33.560  1.00  0.00           O
ATOM   2021  N   GLY A 146      25.700  38.520  33.760  1.00  0.00           N
ATOM   2022  HN  GLY A 146      26.500  38.020  34.100  1.00  0.00           H
ATOM   2023  CA  GLY A 146      24.530  37.730  33.360  1.00  0.00           C
ATOM   2024  HA1 GLY A 146      24.200  38.230  32.460  1.00  0.00           H
ATOM   2025  HA2 GLY A 146      24.870  36.720  33.230  1.00  0.00           H
ATOM   2026  C   GLY A 146      23.390  37.710  34.280  1.00  0.00           C
ATOM   2027  O   GLY A 146      23.410  38.520  35.220  1.00  0.00           O
ATOM   2028  N   ARG A 147      22.400  36.780  34.120  1.00  0.00           N
ATOM   2029  HN  ARG A 147      22.440  36.110  33.370  1.00  0.00           H
ATOM   2030  CA  ARG A 147      21.240  36.790  34.990  1.00  0.00           C
ATOM   2031  HA  ARG A 147      20.970  37.830  35.030  1.00  0.00           H
ATOM   2032  CB  ARG A 147      20.180  35.830  34.420  1.00  0.00           C
ATOM   2033  HB1 ARG A 147      20.310  34.760  34.700  1.00  0.00           H
ATOM   2034  HB2 ARG A 147      19.220  36.110  34.900  1.00  0.00           H
ATOM   2035  CG  ARG A 147      19.770  35.970  32.930  1.00  0.00           C
ATOM   2036  HG1 ARG A 147      19.310  36.970  32.830  1.00  0.00           H
ATOM   2037  HG2 ARG A 147      20.630  35.830  32.250  1.00  0.00           H
ATOM   2038  CD  ARG A 147      18.530  35.010  32.510  1.00  0.00           C
ATOM   2039  HD1 ARG A 147      18.790  33.950  32.330  1.00  0.00           H
ATOM   2040  HD2 ARG A 147      17.740  35.100  33.280  1.00  0.00           H
ATOM   2041  NE  ARG A 147      17.980  35.500  31.180  1.00  0.00           N
ATOM   2042  HE  ARG A 147      18.260  36.370  30.780  1.00  0.00           H
ATOM   2043  CZ  ARG A 147      16.820  35.130  30.690  1.00  0.00           C
ATOM   2044  NH1 ARG A 147      16.150  34.150  31.220  1.00  0.00           N
ATOM   2045 1HH1 ARG A 147      16.630  33.520  31.840  1.00  0.00           H
ATOM   2046 2HH1 ARG A 147      15.460  33.750  30.620  1.00  0.00           H
ATOM   2047  NH2 ARG A 147      16.450  35.660  29.560  1.00  0.00           N
ATOM   2048 1HH2 ARG A 147      16.830  36.520  29.210  1.00  0.00           H
ATOM   2049 2HH2 ARG A 147      15.530  35.440  29.250  1.00  0.00           H
ATOM   2050  C   ARG A 147      21.570  36.310  36.430  1.00  0.00           C
ATOM   2051  O   ARG A 147      22.570  35.740  36.740  1.00  0.00           O
ATOM   2052  N   THR A 148      20.640  36.750  37.340  1.00  0.00           N
ATOM   2053  HN  THR A 148      19.890  37.360  37.100  1.00  0.00           H
ATOM   2054  CA  THR A 148      20.930  36.450  38.750  1.00  0.00           C
ATOM   2055  HA  THR A 148      21.910  36.050  38.920  1.00  0.00           H
ATOM   2056  CB  THR A 148      20.550  37.590  39.730  1.00  0.00           C
ATOM   2057  HB  THR A 148      20.460  37.250  40.780  1.00  0.00           H
ATOM   2058  OG1 THR A 148      19.280  38.230  39.440  1.00  0.00           O
ATOM   2059  HG1 THR A 148      18.590  37.560  39.350  1.00  0.00           H
ATOM   2060  CG2 THR A 148      21.660  38.630  39.730  1.00  0.00           C
ATOM   2061 1HG2 THR A 148      21.340  39.470  40.380  1.00  0.00           H
ATOM   2062 2HG2 THR A 148      22.650  38.260  40.090  1.00  0.00           H
ATOM   2063 3HG2 THR A 148      21.830  39.040  38.720  1.00  0.00           H
ATOM   2064  C   THR A 148      20.140  35.120  39.120  1.00  0.00           C
ATOM   2065  O   THR A 148      20.270  34.690  40.280  1.00  0.00           O
ATOM   2066  N   HIS A 149      19.320  34.580  38.210  1.00  0.00           N
ATOM   2067  HN  HIS A 149      19.260  34.970  37.300  1.00  0.00           H
ATOM   2068  CA  HIS A 149      18.560  33.340  38.430  1.00  0.00           C
ATOM   2069  HA  HIS A 149      19.220  32.550  38.750  1.00  0.00           H
ATOM   2070  CB  HIS A 149      17.160  33.570  39.190  1.00  0.00           C
ATOM   2071  HB1 HIS A 149      17.370  33.880  40.240  1.00  0.00           H
ATOM   2072  HB2 HIS A 149      16.680  34.350  38.570  1.00  0.00           H
ATOM   2073  ND1 HIS A 149      15.630  31.780  38.370  1.00  0.00           N
ATOM   2074  CG  HIS A 149      16.320  32.290  39.340  1.00  0.00           C
ATOM   2075  CE1 HIS A 149      15.160  30.610  38.770  1.00  0.00           C
ATOM   2076  HE1 HIS A 149      14.340  30.030  38.340  1.00  0.00           H
ATOM   2077  NE2 HIS A 149      15.710  30.310  39.970  1.00  0.00           N
ATOM   2078  HE2 HIS A 149      15.450  29.500  40.470  1.00  0.00           H
ATOM   2079  CD2 HIS A 149      16.440  31.420  40.360  1.00  0.00           C
ATOM   2080  HD2 HIS A 149      16.980  31.440  41.290  1.00  0.00           H
ATOM   2081  C   HIS A 149      18.310  33.020  36.980  1.00  0.00           C
ATOM   2082  O   HIS A 149      18.320  33.900  36.080  1.00  0.00           O
ATOM   2083  N   GLU A 150      18.040  31.770  36.570  1.00  0.00           N
ATOM   2084  HN  GLU A 150      18.100  31.090  37.290  1.00  0.00           H
ATOM   2085  CA  GLU A 150      17.780  31.300  35.250  1.00  0.00           C
ATOM   2086  HA  GLU A 150      18.690  31.400  34.680  1.00  0.00           H
ATOM   2087  CB  GLU A 150      17.300  29.840  35.270  1.00  0.00           C
ATOM   2088  HB1 GLU A 150      17.940  29.330  36.030  1.00  0.00           H
ATOM   2089  HB2 GLU A 150      16.300  29.640  35.690  1.00  0.00           H
ATOM   2090  CG  GLU A 150      17.500  29.180  33.870  1.00  0.00           C
ATOM   2091  HG1 GLU A 150      17.020  29.760  33.040  1.00  0.00           H
ATOM   2092  HG2 GLU A 150      18.570  29.100  33.640  1.00  0.00           H
ATOM   2093  CD  GLU A 150      16.900  27.780  33.940  1.00  0.00           C
ATOM   2094  OE1 GLU A 150      15.790  27.650  33.370  1.00  0.00           O
ATOM   2095  OE2 GLU A 150      17.460  26.840  34.550  1.00  0.00           O
ATOM   2096  C   GLU A 150      16.690  32.110  34.510  1.00  0.00           C
ATOM   2097  O   GLU A 150      16.840  32.400  33.310  1.00  0.00           O
ATOM   2098  N   LYS A 151      15.570  32.480  35.270  1.00  0.00           N
ATOM   2099  HN  LYS A 151      15.530  32.200  36.230  1.00  0.00           H
ATOM   2100  CA  LYS A 151      14.420  33.100  34.840  1.00  0.00           C
ATOM   2101  HA  LYS A 151      14.340  33.190  33.750  1.00  0.00           H
ATOM   2102  CB  LYS A 151      13.190  32.260  35.260  1.00  0.00           C
ATOM   2103  HB1 LYS A 151      13.000  32.220  36.360  1.00  0.00           H
ATOM   2104  HB2 LYS A 151      12.340  32.790  34.790  1.00  0.00           H
ATOM   2105  CG  LYS A 151      13.090  30.780  34.820  1.00  0.00           C
ATOM   2106  HG1 LYS A 151      13.780  30.040  35.290  1.00  0.00           H
ATOM   2107  HG2 LYS A 151      12.070  30.420  35.090  1.00  0.00           H
ATOM   2108  CD  LYS A 151      13.310  30.660  33.240  1.00  0.00           C
ATOM   2109  HD1 LYS A 151      12.900  31.550  32.720  1.00  0.00           H
ATOM   2110  HD2 LYS A 151      14.410  30.690  33.040  1.00  0.00           H
ATOM   2111  CE  LYS A 151      12.770  29.320  32.690  1.00  0.00           C
ATOM   2112  HE1 LYS A 151      11.650  29.210  32.730  1.00  0.00           H
ATOM   2113  HE2 LYS A 151      13.090  29.290  31.620  1.00  0.00           H
ATOM   2114  NZ  LYS A 151      13.290  28.080  33.310  1.00  0.00           N
ATOM   2115  HZ1 LYS A 151      13.020  27.220  32.790  1.00  0.00           H
ATOM   2116  HZ2 LYS A 151      14.320  28.170  33.340  1.00  0.00           H
ATOM   2117  HZ3 LYS A 151      13.010  27.980  34.300  1.00  0.00           H
ATOM   2118  C   LYS A 151      14.310  34.530  35.350  1.00  0.00           C
ATOM   2119  O   LYS A 151      13.310  35.230  35.340  1.00  0.00           O
ATOM   2120  N   GLY A 152      15.470  35.030  35.910  1.00  0.00           N
ATOM   2121  HN  GLY A 152      16.240  34.410  35.890  1.00  0.00           H
ATOM   2122  CA  GLY A 152      15.570  36.400  36.500  1.00  0.00           C
ATOM   2123  HA1 GLY A 152      14.590  36.660  36.850  1.00  0.00           H
ATOM   2124  HA2 GLY A 152      16.310  36.390  37.290  1.00  0.00           H
ATOM   2125  C   GLY A 152      16.050  37.370  35.480  1.00  0.00           C
ATOM   2126  O   GLY A 152      16.430  37.060  34.360  1.00  0.00           O
ATOM   2127  N   ARG A 153      16.090  38.660  35.880  1.00  0.00           N
ATOM   2128  HN  ARG A 153      15.840  38.850  36.820  1.00  0.00           H
ATOM   2129  CA  ARG A 153      16.690  39.820  35.140  1.00  0.00           C
ATOM   2130  HA  ARG A 153      16.140  39.930  34.220  1.00  0.00           H
ATOM   2131  CB  ARG A 153      16.530  41.080  36.030  1.00  0.00           C
ATOM   2132  HB1 ARG A 153      15.450  41.190  36.230  1.00  0.00           H
ATOM   2133  HB2 ARG A 153      17.060  40.960  36.990  1.00  0.00           H
ATOM   2134  CG  ARG A 153      17.010  42.430  35.370  1.00  0.00           C
ATOM   2135  HG1 ARG A 153      17.810  42.390  34.600  1.00  0.00           H
ATOM   2136  HG2 ARG A 153      16.080  42.750  34.850  1.00  0.00           H
ATOM   2137  CD  ARG A 153      17.220  43.480  36.480  1.00  0.00           C
ATOM   2138  HD1 ARG A 153      16.520  43.290  37.310  1.00  0.00           H
ATOM   2139  HD2 ARG A 153      18.230  43.340  36.900  1.00  0.00           H
ATOM   2140  NE  ARG A 153      17.240  44.890  35.870  1.00  0.00           N
ATOM   2141  HE  ARG A 153      16.670  45.560  36.330  1.00  0.00           H
ATOM   2142  CZ  ARG A 153      18.030  45.360  34.850  1.00  0.00           C
ATOM   2143  NH1 ARG A 153      19.010  44.720  34.370  1.00  0.00           N
ATOM   2144 1HH1 ARG A 153      19.290  43.830  34.720  1.00  0.00           H
ATOM   2145 2HH1 ARG A 153      19.630  45.030  33.640  1.00  0.00           H
ATOM   2146  NH2 ARG A 153      17.840  46.610  34.410  1.00  0.00           N
ATOM   2147 1HH2 ARG A 153      16.990  47.120  34.520  1.00  0.00           H
ATOM   2148 2HH2 ARG A 153      18.410  46.870  33.630  1.00  0.00           H
ATOM   2149  C   ARG A 153      18.210  39.680  34.930  1.00  0.00           C
ATOM   2150  O   ARG A 153      18.880  39.240  35.860  1.00  0.00           O
ATOM   2151  N   GLN A 154      18.770  40.220  33.810  1.00  0.00           N
ATOM   2152  HN  GLN A 154      18.150  40.570  33.120  1.00  0.00           H
ATOM   2153  CA  GLN A 154      20.170  40.470  33.620  1.00  0.00           C
ATOM   2154  HA  GLN A 154      20.790  39.600  33.710  1.00  0.00           H
ATOM   2155  CB  GLN A 154      20.390  41.190  32.310  1.00  0.00           C
ATOM   2156  HB1 GLN A 154      19.940  42.210  32.230  1.00  0.00           H
ATOM   2157  HB2 GLN A 154      21.480  41.370  32.140  1.00  0.00           H
ATOM   2158  CG  GLN A 154      19.930  40.410  31.040  1.00  0.00           C
ATOM   2159  HG1 GLN A 154      18.830  40.330  31.000  1.00  0.00           H
ATOM   2160  HG2 GLN A 154      20.210  41.020  30.150  1.00  0.00           H
ATOM   2161  CD  GLN A 154      20.470  38.980  30.890  1.00  0.00           C
ATOM   2162  OE1 GLN A 154      19.700  38.050  30.660  1.00  0.00           O
ATOM   2163  NE2 GLN A 154      21.770  38.830  30.930  1.00  0.00           N
ATOM   2164 1HE2 GLN A 154      22.430  39.570  31.020  1.00  0.00           H
ATOM   2165 2HE2 GLN A 154      22.220  37.920  30.960  1.00  0.00           H
ATOM   2166  C   GLN A 154      20.740  41.490  34.740  1.00  0.00           C
ATOM   2167  O   GLN A 154      20.130  42.460  35.210  1.00  0.00           O
ATOM   2168  N   SER A 155      21.930  41.260  35.220  1.00  0.00           N
ATOM   2169  HN  SER A 155      22.430  40.440  34.920  1.00  0.00           H
ATOM   2170  CA  SER A 155      22.540  41.900  36.350  1.00  0.00           C
ATOM   2171  HA  SER A 155      21.860  41.930  37.190  1.00  0.00           H
ATOM   2172  CB  SER A 155      23.780  41.120  36.860  1.00  0.00           C
ATOM   2173  HB1 SER A 155      23.370  40.110  37.030  1.00  0.00           H
ATOM   2174  HB2 SER A 155      24.350  41.160  35.900  1.00  0.00           H
ATOM   2175  OG  SER A 155      24.410  41.660  38.030  1.00  0.00           O
ATOM   2176  HG1 SER A 155      25.370  41.650  37.940  1.00  0.00           H
ATOM   2177  C   SER A 155      23.000  43.290  36.030  1.00  0.00           C
ATOM   2178  O   SER A 155      23.460  43.540  34.910  1.00  0.00           O
ATOM   2179  N   THR A 156      22.910  44.330  36.870  1.00  0.00           N
ATOM   2180  HN  THR A 156      22.480  44.240  37.760  1.00  0.00           H
ATOM   2181  CA  THR A 156      23.370  45.690  36.680  1.00  0.00           C
ATOM   2182  HA  THR A 156      23.430  45.920  35.630  1.00  0.00           H
ATOM   2183  CB  THR A 156      22.570  46.760  37.290  1.00  0.00           C
ATOM   2184  HB  THR A 156      22.990  47.770  37.090  1.00  0.00           H
ATOM   2185  OG1 THR A 156      22.450  46.610  38.680  1.00  0.00           O
ATOM   2186  HG1 THR A 156      22.460  47.500  39.040  1.00  0.00           H
ATOM   2187  CG2 THR A 156      21.120  46.820  36.750  1.00  0.00           C
ATOM   2188 1HG2 THR A 156      21.100  47.030  35.660  1.00  0.00           H
ATOM   2189 2HG2 THR A 156      20.530  45.920  37.000  1.00  0.00           H
ATOM   2190 3HG2 THR A 156      20.560  47.700  37.130  1.00  0.00           H
ATOM   2191  C   THR A 156      24.830  45.650  37.270  1.00  0.00           C
ATOM   2192  O   THR A 156      25.500  46.660  37.250  1.00  0.00           O
ATOM   2193  N   ARG A 157      25.310  44.550  37.910  1.00  0.00           N
ATOM   2194  HN  ARG A 157      24.680  43.790  37.980  1.00  0.00           H
ATOM   2195  CA  ARG A 157      26.580  44.570  38.530  1.00  0.00           C
ATOM   2196  HA  ARG A 157      27.180  45.450  38.350  1.00  0.00           H
ATOM   2197  CB  ARG A 157      26.530  44.610  40.060  1.00  0.00           C
ATOM   2198  HB1 ARG A 157      25.990  43.750  40.500  1.00  0.00           H
ATOM   2199  HB2 ARG A 157      27.560  44.520  40.470  1.00  0.00           H
ATOM   2200  CG  ARG A 157      25.990  45.980  40.600  1.00  0.00           C
ATOM   2201  HG1 ARG A 157      26.550  46.790  40.090  1.00  0.00           H
ATOM   2202  HG2 ARG A 157      24.940  46.130  40.250  1.00  0.00           H
ATOM   2203  CD  ARG A 157      26.010  46.020  42.100  1.00  0.00           C
ATOM   2204  HD1 ARG A 157      25.500  45.100  42.440  1.00  0.00           H
ATOM   2205  HD2 ARG A 157      27.090  45.920  42.340  1.00  0.00           H
ATOM   2206  NE  ARG A 157      25.360  47.260  42.500  1.00  0.00           N
ATOM   2207  HE  ARG A 157      25.070  47.820  41.740  1.00  0.00           H
ATOM   2208  CZ  ARG A 157      25.490  47.810  43.670  1.00  0.00           C
ATOM   2209  NH1 ARG A 157      26.140  47.410  44.680  1.00  0.00           N
ATOM   2210 1HH1 ARG A 157      26.760  46.620  44.620  1.00  0.00           H
ATOM   2211 2HH1 ARG A 157      26.320  48.070  45.400  1.00  0.00           H
ATOM   2212  NH2 ARG A 157      24.690  48.870  43.860  1.00  0.00           N
ATOM   2213 1HH2 ARG A 157      23.820  48.880  43.360  1.00  0.00           H
ATOM   2214 2HH2 ARG A 157      24.680  49.230  44.790  1.00  0.00           H
ATOM   2215  C   ARG A 157      27.390  43.370  38.000  1.00  0.00           C
ATOM   2216  O   ARG A 157      26.940  42.180  37.870  1.00  0.00           O
ATOM   2217  N   LEU A 158      28.650  43.630  37.900  1.00  0.00           N
ATOM   2218  HN  LEU A 158      29.050  44.510  38.120  1.00  0.00           H
ATOM   2219  CA  LEU A 158      29.690  42.670  37.570  1.00  0.00           C
ATOM   2220  HA  LEU A 158      29.310  42.090  36.740  1.00  0.00           H
ATOM   2221  CB  LEU A 158      30.920  43.460  37.090  1.00  0.00           C
ATOM   2222  HB1 LEU A 158      30.640  43.960  36.150  1.00  0.00           H
ATOM   2223  HB2 LEU A 158      31.160  44.270  37.810  1.00  0.00           H
ATOM   2224  CG  LEU A 158      32.170  42.550  36.840  1.00  0.00           C
ATOM   2225  HG  LEU A 158      32.560  42.290  37.840  1.00  0.00           H
ATOM   2226  CD1 LEU A 158      31.830  41.320  35.920  1.00  0.00           C
ATOM   2227 1HD1 LEU A 158      31.100  40.610  36.370  1.00  0.00           H
ATOM   2228 2HD1 LEU A 158      31.490  41.580  34.900  1.00  0.00           H
ATOM   2229 3HD1 LEU A 158      32.620  40.580  35.690  1.00  0.00           H
ATOM   2230  CD2 LEU A 158      33.150  43.460  36.190  1.00  0.00           C
ATOM   2231 1HD2 LEU A 158      33.390  44.400  36.740  1.00  0.00           H
ATOM   2232 2HD2 LEU A 158      34.110  42.940  35.990  1.00  0.00           H
ATOM   2233 3HD2 LEU A 158      32.750  43.700  35.190  1.00  0.00           H
ATOM   2234  C   LEU A 158      30.010  41.870  38.860  1.00  0.00           C
ATOM   2235  O   LEU A 158      30.290  42.530  39.880  1.00  0.00           O
ATOM   2236  N   LYS A 159      29.860  40.510  38.900  1.00  0.00           N
ATOM   2237  HN  LYS A 159      29.490  39.990  38.140  1.00  0.00           H
ATOM   2238  CA  LYS A 159      30.150  39.770  40.070  1.00  0.00           C
ATOM   2239  HA  LYS A 159      30.590  40.360  40.860  1.00  0.00           H
ATOM   2240  CB  LYS A 159      28.860  39.110  40.780  1.00  0.00           C
ATOM   2241  HB1 LYS A 159      28.370  38.390  40.070  1.00  0.00           H
ATOM   2242  HB2 LYS A 159      29.050  38.570  41.730  1.00  0.00           H
ATOM   2243  CG  LYS A 159      27.780  40.180  41.070  1.00  0.00           C
ATOM   2244  HG1 LYS A 159      28.280  41.140  41.320  1.00  0.00           H
ATOM   2245  HG2 LYS A 159      27.120  40.240  40.170  1.00  0.00           H
ATOM   2246  CD  LYS A 159      26.720  39.780  42.190  1.00  0.00           C
ATOM   2247  HD1 LYS A 159      26.590  38.680  42.020  1.00  0.00           H
ATOM   2248  HD2 LYS A 159      27.200  40.030  43.160  1.00  0.00           H
ATOM   2249  CE  LYS A 159      25.410  40.440  41.910  1.00  0.00           C
ATOM   2250  HE1 LYS A 159      25.610  41.530  42.010  1.00  0.00           H
ATOM   2251  HE2 LYS A 159      25.100  40.240  40.870  1.00  0.00           H
ATOM   2252  NZ  LYS A 159      24.410  40.160  42.920  1.00  0.00           N
ATOM   2253  HZ1 LYS A 159      24.040  39.200  42.800  1.00  0.00           H
ATOM   2254  HZ2 LYS A 159      24.800  40.290  43.880  1.00  0.00           H
ATOM   2255  HZ3 LYS A 159      23.630  40.840  42.810  1.00  0.00           H
ATOM   2256  C   LYS A 159      31.160  38.670  39.720  1.00  0.00           C
ATOM   2257  O   LYS A 159      31.240  38.200  38.600  1.00  0.00           O
ATOM   2258  N   MET A 160      31.960  38.210  40.690  1.00  0.00           N
ATOM   2259  HN  MET A 160      31.820  38.530  41.630  1.00  0.00           H
ATOM   2260  CA  MET A 160      32.910  37.060  40.550  1.00  0.00           C
ATOM   2261  HA  MET A 160      32.900  36.690  39.530  1.00  0.00           H
ATOM   2262  CB  MET A 160      34.420  37.380  40.690  1.00  0.00           C
ATOM   2263  HB1 MET A 160      34.980  36.570  40.170  1.00  0.00           H
ATOM   2264  HB2 MET A 160      34.770  38.210  40.040  1.00  0.00           H
ATOM   2265  CG  MET A 160      34.840  37.560  42.130  1.00  0.00           C
ATOM   2266  HG1 MET A 160      34.080  38.070  42.750  1.00  0.00           H
ATOM   2267  HG2 MET A 160      35.030  36.520  42.450  1.00  0.00           H
ATOM   2268  SD  MET A 160      36.300  38.620  42.220  1.00  0.00           S
ATOM   2269  CE  MET A 160      37.510  37.840  41.090  1.00  0.00           C
ATOM   2270  HE1 MET A 160      38.450  38.410  41.170  1.00  0.00           H
ATOM   2271  HE2 MET A 160      37.850  36.800  41.310  1.00  0.00           H
ATOM   2272  HE3 MET A 160      37.140  37.850  40.040  1.00  0.00           H
ATOM   2273  C   MET A 160      32.520  35.900  41.430  1.00  0.00           C
ATOM   2274  O   MET A 160      32.020  36.180  42.550  1.00  0.00           O
ATOM   2275  N   LEU A 161      32.560  34.660  41.010  1.00  0.00           N
ATOM   2276  HN  LEU A 161      32.890  34.600  40.070  1.00  0.00           H
ATOM   2277  CA  LEU A 161      32.170  33.420  41.620  1.00  0.00           C
ATOM   2278  HA  LEU A 161      32.040  33.620  42.670  1.00  0.00           H
ATOM   2279  CB  LEU A 161      30.770  32.960  41.150  1.00  0.00           C
ATOM   2280  HB1 LEU A 161      30.080  33.800  41.400  1.00  0.00           H
ATOM   2281  HB2 LEU A 161      30.750  32.860  40.040  1.00  0.00           H
ATOM   2282  CG  LEU A 161      30.290  31.550  41.640  1.00  0.00           C
ATOM   2283  HG  LEU A 161      31.030  30.730  41.560  1.00  0.00           H
ATOM   2284  CD1 LEU A 161      29.710  31.500  43.080  1.00  0.00           C
ATOM   2285 1HD1 LEU A 161      28.860  32.210  43.260  1.00  0.00           H
ATOM   2286 2HD1 LEU A 161      29.320  30.480  43.320  1.00  0.00           H
ATOM   2287 3HD1 LEU A 161      30.560  31.660  43.790  1.00  0.00           H
ATOM   2288  CD2 LEU A 161      29.230  31.060  40.620  1.00  0.00           C
ATOM   2289 1HD2 LEU A 161      28.910  30.030  40.890  1.00  0.00           H
ATOM   2290 2HD2 LEU A 161      28.340  31.730  40.710  1.00  0.00           H
ATOM   2291 3HD2 LEU A 161      29.630  31.140  39.590  1.00  0.00           H
ATOM   2292  C   LEU A 161      33.230  32.360  41.480  1.00  0.00           C
ATOM   2293  O   LEU A 161      33.780  31.970  40.460  1.00  0.00           O
ATOM   2294  N   GLU A 162      33.580  31.790  42.650  1.00  0.00           N
ATOM   2295  HN  GLU A 162      33.130  32.020  43.510  1.00  0.00           H
ATOM   2296  CA  GLU A 162      34.540  30.730  42.740  1.00  0.00           C
ATOM   2297  HA  GLU A 162      35.300  30.760  41.980  1.00  0.00           H
ATOM   2298  CB  GLU A 162      35.300  30.760  44.100  1.00  0.00           C
ATOM   2299  HB1 GLU A 162      34.480  30.660  44.840  1.00  0.00           H
ATOM   2300  HB2 GLU A 162      36.040  29.920  44.140  1.00  0.00           H
ATOM   2301  CG  GLU A 162      36.070  32.030  44.280  1.00  0.00           C
ATOM   2302  HG1 GLU A 162      36.950  32.110  43.600  1.00  0.00           H
ATOM   2303  HG2 GLU A 162      35.420  32.910  44.150  1.00  0.00           H
ATOM   2304  CD  GLU A 162      36.820  32.070  45.700  1.00  0.00           C
ATOM   2305  OE1 GLU A 162      36.220  31.600  46.660  1.00  0.00           O
ATOM   2306  OE2 GLU A 162      37.920  32.660  45.750  1.00  0.00           O
ATOM   2307  C   GLU A 162      33.830  29.440  42.410  1.00  0.00           C
ATOM   2308  O   GLU A 162      32.820  29.190  43.080  1.00  0.00           O
ATOM   2309  N   VAL A 163      34.380  28.560  41.440  1.00  0.00           N
ATOM   2310  HN  VAL A 163      35.270  28.890  41.110  1.00  0.00           H
ATOM   2311  CA  VAL A 163      33.770  27.400  40.900  1.00  0.00           C
ATOM   2312  HA  VAL A 163      32.870  27.160  41.440  1.00  0.00           H
ATOM   2313  CB  VAL A 163      33.310  27.590  39.410  1.00  0.00           C
ATOM   2314  HB  VAL A 163      33.200  26.560  38.990  1.00  0.00           H
ATOM   2315  CG1 VAL A 163      31.870  28.150  39.410  1.00  0.00           C
ATOM   2316 1HG1 VAL A 163      31.470  28.270  38.380  1.00  0.00           H
ATOM   2317 2HG1 VAL A 163      31.100  27.580  39.970  1.00  0.00           H
ATOM   2318 3HG1 VAL A 163      31.980  29.200  39.740  1.00  0.00           H
ATOM   2319  CG2 VAL A 163      34.350  28.380  38.640  1.00  0.00           C
ATOM   2320 1HG2 VAL A 163      33.980  28.510  37.600  1.00  0.00           H
ATOM   2321 2HG2 VAL A 163      34.400  29.400  39.060  1.00  0.00           H
ATOM   2322 3HG2 VAL A 163      35.320  27.850  38.650  1.00  0.00           H
ATOM   2323  C   VAL A 163      34.760  26.270  40.910  1.00  0.00           C
ATOM   2324  O   VAL A 163      35.760  26.340  40.220  1.00  0.00           O
ATOM   2325  N   PRO A 164      34.510  25.200  41.630  1.00  0.00           N
ATOM   2326  CD  PRO A 164      33.590  25.180  42.730  1.00  0.00           C
ATOM   2327  HD1 PRO A 164      32.600  24.820  42.390  1.00  0.00           H
ATOM   2328  HD2 PRO A 164      33.410  26.170  43.220  1.00  0.00           H
ATOM   2329  CA  PRO A 164      35.340  24.000  41.640  1.00  0.00           C
ATOM   2330  HA  PRO A 164      36.280  24.420  41.990  1.00  0.00           H
ATOM   2331  CB  PRO A 164      34.830  23.160  42.790  1.00  0.00           C
ATOM   2332  HB1 PRO A 164      33.960  22.610  42.380  1.00  0.00           H
ATOM   2333  HB2 PRO A 164      35.510  22.460  43.310  1.00  0.00           H
ATOM   2334  CG  PRO A 164      34.160  24.190  43.700  1.00  0.00           C
ATOM   2335  HG1 PRO A 164      33.260  23.720  44.180  1.00  0.00           H
ATOM   2336  HG2 PRO A 164      34.790  24.410  44.580  1.00  0.00           H
ATOM   2337  C   PRO A 164      35.460  23.340  40.240  1.00  0.00           C
ATOM   2338  O   PRO A 164      34.530  23.420  39.380  1.00  0.00           O
ATOM   2339  N   TYR A 165      36.600  22.670  39.970  1.00  0.00           N
ATOM   2340  HN  TYR A 165      37.220  22.400  40.710  1.00  0.00           H
ATOM   2341  CA  TYR A 165      36.580  21.860  38.760  1.00  0.00           C
ATOM   2342  HA  TYR A 165      36.130  22.490  38.010  1.00  0.00           H
ATOM   2343  CB  TYR A 165      38.030  21.520  38.310  1.00  0.00           C
ATOM   2344  HB1 TYR A 165      38.700  21.070  39.090  1.00  0.00           H
ATOM   2345  HB2 TYR A 165      38.010  20.710  37.550  1.00  0.00           H
ATOM   2346  CG  TYR A 165      38.740  22.660  37.790  1.00  0.00           C
ATOM   2347  CD1 TYR A 165      38.680  22.910  36.380  1.00  0.00           C
ATOM   2348  HD1 TYR A 165      38.310  22.080  35.790  1.00  0.00           H
ATOM   2349  CE1 TYR A 165      39.380  23.960  35.750  1.00  0.00           C
ATOM   2350  HE1 TYR A 165      39.340  24.110  34.670  1.00  0.00           H
ATOM   2351  CZ  TYR A 165      40.120  24.770  36.630  1.00  0.00           C
ATOM   2352  OH  TYR A 165      40.990  25.840  36.130  1.00  0.00           O
ATOM   2353  HH  TYR A 165      41.340  26.390  36.850  1.00  0.00           H
ATOM   2354  CD2 TYR A 165      39.460  23.520  38.590  1.00  0.00           C
ATOM   2355  HD2 TYR A 165      39.540  23.310  39.640  1.00  0.00           H
ATOM   2356  CE2 TYR A 165      40.130  24.640  38.020  1.00  0.00           C
ATOM   2357  HE2 TYR A 165      40.660  25.340  38.640  1.00  0.00           H
ATOM   2358  C   TYR A 165      35.840  20.590  39.010  1.00  0.00           C
ATOM   2359  O   TYR A 165      35.660  20.120  40.160  1.00  0.00           O
ATOM   2360  N   VAL A 166      35.330  19.940  37.950  1.00  0.00           N
ATOM   2361  HN  VAL A 166      35.370  20.450  37.100  1.00  0.00           H
ATOM   2362  CA  VAL A 166      34.430  18.800  38.000  1.00  0.00           C
ATOM   2363  HA  VAL A 166      34.570  18.290  38.950  1.00  0.00           H
ATOM   2364  CB  VAL A 166      32.900  19.060  37.860  1.00  0.00           C
ATOM   2365  HB  VAL A 166      32.890  19.900  37.130  1.00  0.00           H
ATOM   2366  CG1 VAL A 166      31.900  17.980  37.470  1.00  0.00           C
ATOM   2367 1HG1 VAL A 166      30.930  18.520  37.420  1.00  0.00           H
ATOM   2368 2HG1 VAL A 166      32.110  17.530  36.470  1.00  0.00           H
ATOM   2369 3HG1 VAL A 166      31.830  17.200  38.260  1.00  0.00           H
ATOM   2370  CG2 VAL A 166      32.350  19.700  39.190  1.00  0.00           C
ATOM   2371 1HG2 VAL A 166      33.180  20.200  39.740  1.00  0.00           H
ATOM   2372 2HG2 VAL A 166      31.670  20.540  38.930  1.00  0.00           H
ATOM   2373 3HG2 VAL A 166      31.870  18.970  39.870  1.00  0.00           H
ATOM   2374  C   VAL A 166      34.780  17.880  36.810  1.00  0.00           C
ATOM   2375  O   VAL A 166      35.010  18.420  35.740  1.00  0.00           O
ATOM   2376  N   ASP A 167      35.010  16.640  37.190  1.00  0.00           N
ATOM   2377  HN  ASP A 167      34.920  16.320  38.130  1.00  0.00           H
ATOM   2378  CA  ASP A 167      35.430  15.440  36.480  1.00  0.00           C
ATOM   2379  HA  ASP A 167      36.510  15.480  36.370  1.00  0.00           H
ATOM   2380  CB  ASP A 167      35.070  14.210  37.300  1.00  0.00           C
ATOM   2381  HB1 ASP A 167      33.990  14.170  37.550  1.00  0.00           H
ATOM   2382  HB2 ASP A 167      35.370  13.260  36.820  1.00  0.00           H
ATOM   2383  CG  ASP A 167      35.630  14.230  38.600  1.00  0.00           C
ATOM   2384  OD1 ASP A 167      36.380  13.280  38.990  1.00  0.00           O
ATOM   2385  OD2 ASP A 167      35.330  15.150  39.400  1.00  0.00           O
ATOM   2386  C   ASP A 167      35.020  15.320  35.010  1.00  0.00           C
ATOM   2387  O   ASP A 167      33.870  15.600  34.650  1.00  0.00           O
ATOM   2388  N   ARG A 168      35.970  14.810  34.190  1.00  0.00           N
ATOM   2389  HN  ARG A 168      36.920  14.640  34.440  1.00  0.00           H
ATOM   2390  CA  ARG A 168      35.740  14.580  32.730  1.00  0.00           C
ATOM   2391  HA  ARG A 168      35.440  15.540  32.350  1.00  0.00           H
ATOM   2392  CB  ARG A 168      36.990  13.960  32.020  1.00  0.00           C
ATOM   2393  HB1 ARG A 168      37.800  14.670  32.280  1.00  0.00           H
ATOM   2394  HB2 ARG A 168      37.370  12.960  32.320  1.00  0.00           H
ATOM   2395  CG  ARG A 168      36.830  14.060  30.470  1.00  0.00           C
ATOM   2396  HG1 ARG A 168      36.140  14.880  30.180  1.00  0.00           H
ATOM   2397  HG2 ARG A 168      37.730  14.440  29.910  1.00  0.00           H
ATOM   2398  CD  ARG A 168      36.510  12.700  29.690  1.00  0.00           C
ATOM   2399  HD1 ARG A 168      37.270  11.950  29.980  1.00  0.00           H
ATOM   2400  HD2 ARG A 168      35.460  12.420  29.970  1.00  0.00           H
ATOM   2401  NE  ARG A 168      36.660  12.990  28.190  1.00  0.00           N
ATOM   2402  HE  ARG A 168      36.900  13.870  27.790  1.00  0.00           H
ATOM   2403  CZ  ARG A 168      36.680  12.020  27.340  1.00  0.00           C
ATOM   2404  NH1 ARG A 168      36.380  10.800  27.580  1.00  0.00           N
ATOM   2405 1HH1 ARG A 168      36.060  10.520  28.490  1.00  0.00           H
ATOM   2406 2HH1 ARG A 168      36.380  10.160  26.810  1.00  0.00           H
ATOM   2407  NH2 ARG A 168      36.880  12.320  26.050  1.00  0.00           N
ATOM   2408 1HH2 ARG A 168      37.320  13.210  25.890  1.00  0.00           H
ATOM   2409 2HH2 ARG A 168      37.210  11.610  25.440  1.00  0.00           H
ATOM   2410  C   ARG A 168      34.570  13.560  32.650  1.00  0.00           C
ATOM   2411  O   ARG A 168      33.640  13.750  31.860  1.00  0.00           O
ATOM   2412  N   ASN A 169      34.570  12.480  33.440  1.00  0.00           N
ATOM   2413  HN  ASN A 169      35.370  12.380  34.040  1.00  0.00           H
ATOM   2414  CA  ASN A 169      33.620  11.400  33.340  1.00  0.00           C
ATOM   2415  HA  ASN A 169      33.620  11.080  32.310  1.00  0.00           H
ATOM   2416  CB  ASN A 169      34.050  10.160  34.220  1.00  0.00           C
ATOM   2417  HB1 ASN A 169      34.150  10.360  35.300  1.00  0.00           H
ATOM   2418  HB2 ASN A 169      33.250   9.390  34.210  1.00  0.00           H
ATOM   2419  CG  ASN A 169      35.300   9.390  33.780  1.00  0.00           C
ATOM   2420  OD1 ASN A 169      35.900   9.790  32.760  1.00  0.00           O
ATOM   2421  ND2 ASN A 169      35.870   8.360  34.400  1.00  0.00           N
ATOM   2422 1HD2 ASN A 169      35.510   7.960  35.240  1.00  0.00           H
ATOM   2423 2HD2 ASN A 169      36.640   7.860  33.990  1.00  0.00           H
ATOM   2424  C   ASN A 169      32.190  11.900  33.740  1.00  0.00           C
ATOM   2425  O   ASN A 169      31.230  11.660  33.020  1.00  0.00           O
ATOM   2426  N   SER A 170      32.050  12.740  34.850  1.00  0.00           N
ATOM   2427  HN  SER A 170      32.820  12.930  35.470  1.00  0.00           H
ATOM   2428  CA  SER A 170      30.880  13.350  35.320  1.00  0.00           C
ATOM   2429  HA  SER A 170      30.080  12.640  35.500  1.00  0.00           H
ATOM   2430  CB  SER A 170      31.120  14.240  36.630  1.00  0.00           C
ATOM   2431  HB1 SER A 170      31.810  15.080  36.390  1.00  0.00           H
ATOM   2432  HB2 SER A 170      30.250  14.700  37.160  1.00  0.00           H
ATOM   2433  OG  SER A 170      31.670  13.430  37.660  1.00  0.00           O
ATOM   2434  HG1 SER A 170      31.820  14.000  38.420  1.00  0.00           H
ATOM   2435  C   SER A 170      30.230  14.350  34.390  1.00  0.00           C
ATOM   2436  O   SER A 170      29.030  14.530  34.360  1.00  0.00           O
ATOM   2437  N   CYS A 171      30.990  15.100  33.550  1.00  0.00           N
ATOM   2438  HN  CYS A 171      31.970  15.070  33.630  1.00  0.00           H
ATOM   2439  CA  CYS A 171      30.530  16.000  32.490  1.00  0.00           C
ATOM   2440  HA  CYS A 171      29.850  16.730  32.900  1.00  0.00           H
ATOM   2441  CB  CYS A 171      31.830  16.730  31.980  1.00  0.00           C
ATOM   2442  HB1 CYS A 171      32.400  17.040  32.870  1.00  0.00           H
ATOM   2443  HB2 CYS A 171      32.500  15.980  31.500  1.00  0.00           H
ATOM   2444  SG  CYS A 171      31.530  18.180  31.020  1.00  0.00           S
ATOM   2445  C   CYS A 171      29.800  15.350  31.340  1.00  0.00           C
ATOM   2446  O   CYS A 171      28.900  15.880  30.730  1.00  0.00           O
ATOM   2447  N   LYS A 172      30.260  14.080  30.970  1.00  0.00           N
ATOM   2448  HN  LYS A 172      31.010  13.650  31.430  1.00  0.00           H
ATOM   2449  CA  LYS A 172      29.570  13.250  30.010  1.00  0.00           C
ATOM   2450  HA  LYS A 172      29.240  13.890  29.220  1.00  0.00           H
ATOM   2451  CB  LYS A 172      30.500  12.020  29.530  1.00  0.00           C
ATOM   2452  HB1 LYS A 172      30.680  11.480  30.470  1.00  0.00           H
ATOM   2453  HB2 LYS A 172      29.880  11.390  28.850  1.00  0.00           H
ATOM   2454  CG  LYS A 172      31.820  12.410  28.930  1.00  0.00           C
ATOM   2455  HG1 LYS A 172      31.730  12.730  27.870  1.00  0.00           H
ATOM   2456  HG2 LYS A 172      32.380  13.220  29.440  1.00  0.00           H
ATOM   2457  CD  LYS A 172      32.820  11.280  29.090  1.00  0.00           C
ATOM   2458  HD1 LYS A 172      33.800  11.550  28.640  1.00  0.00           H
ATOM   2459  HD2 LYS A 172      33.100  11.210  30.150  1.00  0.00           H
ATOM   2460  CE  LYS A 172      32.390   9.920  28.510  1.00  0.00           C
ATOM   2461  HE1 LYS A 172      32.910   9.040  28.940  1.00  0.00           H
ATOM   2462  HE2 LYS A 172      31.330   9.750  28.800  1.00  0.00           H
ATOM   2463  NZ  LYS A 172      32.440   9.780  27.060  1.00  0.00           N
ATOM   2464  HZ1 LYS A 172      33.390  10.060  26.750  1.00  0.00           H
ATOM   2465  HZ2 LYS A 172      32.290   8.790  26.770  1.00  0.00           H
ATOM   2466  HZ3 LYS A 172      31.770  10.400  26.550  1.00  0.00           H
ATOM   2467  C   LYS A 172      28.270  12.790  30.680  1.00  0.00           C
ATOM   2468  O   LYS A 172      27.190  12.990  30.080  1.00  0.00           O
ATOM   2469  N   LEU A 173      28.360  12.330  31.970  1.00  0.00           N
ATOM   2470  HN  LEU A 173      29.250  12.130  32.370  1.00  0.00           H
ATOM   2471  CA  LEU A 173      27.270  11.790  32.750  1.00  0.00           C
ATOM   2472  HA  LEU A 173      26.850  10.940  32.220  1.00  0.00           H
ATOM   2473  CB  LEU A 173      27.770  11.410  34.100  1.00  0.00           C
ATOM   2474  HB1 LEU A 173      28.520  10.590  33.930  1.00  0.00           H
ATOM   2475  HB2 LEU A 173      28.250  12.290  34.580  1.00  0.00           H
ATOM   2476  CG  LEU A 173      26.750  10.720  34.960  1.00  0.00           C
ATOM   2477  HG  LEU A 173      25.890  11.390  35.140  1.00  0.00           H
ATOM   2478  CD1 LEU A 173      26.260   9.480  34.280  1.00  0.00           C
ATOM   2479 1HD1 LEU A 173      25.680   8.810  34.950  1.00  0.00           H
ATOM   2480 2HD1 LEU A 173      25.560   9.750  33.460  1.00  0.00           H
ATOM   2481 3HD1 LEU A 173      27.090   8.870  33.860  1.00  0.00           H
ATOM   2482  CD2 LEU A 173      27.270  10.370  36.340  1.00  0.00           C
ATOM   2483 1HD2 LEU A 173      27.960   9.510  36.300  1.00  0.00           H
ATOM   2484 2HD2 LEU A 173      27.640  11.210  36.970  1.00  0.00           H
ATOM   2485 3HD2 LEU A 173      26.380   9.970  36.850  1.00  0.00           H
ATOM   2486  C   LEU A 173      26.090  12.730  32.840  1.00  0.00           C
ATOM   2487  O   LEU A 173      25.000  12.350  32.460  1.00  0.00           O
ATOM   2488  N   SER A 174      26.300  14.050  33.190  1.00  0.00           N
ATOM   2489  HN  SER A 174      27.230  14.310  33.460  1.00  0.00           H
ATOM   2490  CA  SER A 174      25.220  15.030  33.420  1.00  0.00           C
ATOM   2491  HA  SER A 174      24.300  14.510  33.660  1.00  0.00           H
ATOM   2492  CB  SER A 174      25.700  15.960  34.560  1.00  0.00           C
ATOM   2493  HB1 SER A 174      24.950  16.740  34.820  1.00  0.00           H
ATOM   2494  HB2 SER A 174      25.820  15.400  35.510  1.00  0.00           H
ATOM   2495  OG  SER A 174      27.010  16.480  34.320  1.00  0.00           O
ATOM   2496  HG1 SER A 174      27.640  15.760  34.380  1.00  0.00           H
ATOM   2497  C   SER A 174      24.780  15.890  32.250  1.00  0.00           C
ATOM   2498  O   SER A 174      23.880  16.640  32.350  1.00  0.00           O
ATOM   2499  N   SER A 175      25.350  15.710  31.020  1.00  0.00           N
ATOM   2500  HN  SER A 175      26.100  15.060  30.950  1.00  0.00           H
ATOM   2501  CA  SER A 175      25.100  16.590  29.910  1.00  0.00           C
ATOM   2502  HA  SER A 175      24.360  17.300  30.240  1.00  0.00           H
ATOM   2503  CB  SER A 175      26.200  17.480  29.440  1.00  0.00           C
ATOM   2504  HB1 SER A 175      25.860  18.430  28.960  1.00  0.00           H
ATOM   2505  HB2 SER A 175      26.700  17.710  30.400  1.00  0.00           H
ATOM   2506  OG  SER A 175      27.250  16.890  28.680  1.00  0.00           O
ATOM   2507  HG1 SER A 175      27.730  16.310  29.290  1.00  0.00           H
ATOM   2508  C   SER A 175      24.540  15.870  28.680  1.00  0.00           C
ATOM   2509  O   SER A 175      24.570  14.690  28.510  1.00  0.00           O
ATOM   2510  N   SER A 176      23.870  16.610  27.780  1.00  0.00           N
ATOM   2511  HN  SER A 176      23.960  17.590  27.930  1.00  0.00           H
ATOM   2512  CA  SER A 176      23.350  16.230  26.510  1.00  0.00           C
ATOM   2513  HA  SER A 176      23.380  15.160  26.370  1.00  0.00           H
ATOM   2514  CB  SER A 176      21.870  16.620  26.340  1.00  0.00           C
ATOM   2515  HB1 SER A 176      21.740  17.700  26.120  1.00  0.00           H
ATOM   2516  HB2 SER A 176      21.320  16.140  25.510  1.00  0.00           H
ATOM   2517  OG  SER A 176      21.130  16.250  27.500  1.00  0.00           O
ATOM   2518  HG1 SER A 176      21.100  15.300  27.360  1.00  0.00           H
ATOM   2519  C   SER A 176      24.170  16.980  25.440  1.00  0.00           C
ATOM   2520  O   SER A 176      23.650  17.230  24.370  1.00  0.00           O
ATOM   2521  N   PHE A 177      25.460  17.320  25.690  1.00  0.00           N
ATOM   2522  HN  PHE A 177      25.790  16.890  26.530  1.00  0.00           H
ATOM   2523  CA  PHE A 177      26.260  18.200  24.890  1.00  0.00           C
ATOM   2524  HA  PHE A 177      25.660  18.520  24.050  1.00  0.00           H
ATOM   2525  CB  PHE A 177      26.780  19.370  25.720  1.00  0.00           C
ATOM   2526  HB1 PHE A 177      27.160  18.990  26.690  1.00  0.00           H
ATOM   2527  HB2 PHE A 177      27.610  19.770  25.100  1.00  0.00           H
ATOM   2528  CG  PHE A 177      25.660  20.390  25.950  1.00  0.00           C
ATOM   2529  CD1 PHE A 177      24.730  20.660  24.900  1.00  0.00           C
ATOM   2530  HD1 PHE A 177      24.780  20.200  23.920  1.00  0.00           H
ATOM   2531  CE1 PHE A 177      23.850  21.720  25.070  1.00  0.00           C
ATOM   2532  HE1 PHE A 177      23.180  22.010  24.280  1.00  0.00           H
ATOM   2533  CZ  PHE A 177      23.730  22.410  26.330  1.00  0.00           C
ATOM   2534  HZ  PHE A 177      23.090  23.280  26.280  1.00  0.00           H
ATOM   2535  CD2 PHE A 177      25.530  21.030  27.180  1.00  0.00           C
ATOM   2536  HD2 PHE A 177      26.260  20.890  27.950  1.00  0.00           H
ATOM   2537  CE2 PHE A 177      24.570  22.100  27.420  1.00  0.00           C
ATOM   2538  HE2 PHE A 177      24.520  22.630  28.350  1.00  0.00           H
ATOM   2539  C   PHE A 177      27.420  17.400  24.210  1.00  0.00           C
ATOM   2540  O   PHE A 177      27.690  16.270  24.580  1.00  0.00           O
ATOM   2541  N   ILE A 178      28.000  18.000  23.200  1.00  0.00           N
ATOM   2542  HN  ILE A 178      27.710  18.900  22.910  1.00  0.00           H
ATOM   2543  CA  ILE A 178      29.160  17.400  22.520  1.00  0.00           C
ATOM   2544  HA  ILE A 178      28.860  16.380  22.350  1.00  0.00           H
ATOM   2545  CB  ILE A 178      29.350  17.920  21.080  1.00  0.00           C
ATOM   2546  HB  ILE A 178      29.430  19.020  21.090  1.00  0.00           H
ATOM   2547  CG2 ILE A 178      30.770  17.510  20.530  1.00  0.00           C
ATOM   2548 1HG2 ILE A 178      31.640  17.550  21.220  1.00  0.00           H
ATOM   2549 2HG2 ILE A 178      30.770  16.490  20.120  1.00  0.00           H
ATOM   2550 3HG2 ILE A 178      31.060  18.140  19.660  1.00  0.00           H
ATOM   2551  CG1 ILE A 178      28.120  17.740  20.160  1.00  0.00           C
ATOM   2552 1HG1 ILE A 178      27.880  16.650  20.120  1.00  0.00           H
ATOM   2553 2HG1 ILE A 178      27.200  18.100  20.660  1.00  0.00           H
ATOM   2554  CD  ILE A 178      28.300  18.390  18.800  1.00  0.00           C
ATOM   2555  HD1 ILE A 178      27.510  18.150  18.060  1.00  0.00           H
ATOM   2556  HD2 ILE A 178      28.320  19.480  18.920  1.00  0.00           H
ATOM   2557  HD3 ILE A 178      29.240  18.030  18.310  1.00  0.00           H
ATOM   2558  C   ILE A 178      30.390  17.430  23.400  1.00  0.00           C
ATOM   2559  O   ILE A 178      30.720  18.560  23.850  1.00  0.00           O
ATOM   2560  N   ILE A 179      31.100  16.280  23.640  1.00  0.00           N
ATOM   2561  HN  ILE A 179      30.890  15.490  23.080  1.00  0.00           H
ATOM   2562  CA  ILE A 179      32.130  16.340  24.660  1.00  0.00           C
ATOM   2563  HA  ILE A 179      32.030  17.290  25.180  1.00  0.00           H
ATOM   2564  CB  ILE A 179      31.920  15.300  25.710  1.00  0.00           C
ATOM   2565  HB  ILE A 179      31.870  14.310  25.190  1.00  0.00           H
ATOM   2566  CG2 ILE A 179      33.010  15.290  26.710  1.00  0.00           C
ATOM   2567 1HG2 ILE A 179      33.920  14.820  26.300  1.00  0.00           H
ATOM   2568 2HG2 ILE A 179      33.480  16.280  26.940  1.00  0.00           H
ATOM   2569 3HG2 ILE A 179      32.760  14.810  27.680  1.00  0.00           H
ATOM   2570  CG1 ILE A 179      30.520  15.440  26.410  1.00  0.00           C
ATOM   2571 1HG1 ILE A 179      29.620  15.460  25.750  1.00  0.00           H
ATOM   2572 2HG1 ILE A 179      30.410  14.770  27.280  1.00  0.00           H
ATOM   2573  CD  ILE A 179      30.440  16.800  27.160  1.00  0.00           C
ATOM   2574  HD1 ILE A 179      31.420  17.160  27.530  1.00  0.00           H
ATOM   2575  HD2 ILE A 179      30.010  17.590  26.490  1.00  0.00           H
ATOM   2576  HD3 ILE A 179      29.760  16.770  28.040  1.00  0.00           H
ATOM   2577  C   ILE A 179      33.510  16.210  23.960  1.00  0.00           C
ATOM   2578  O   ILE A 179      34.100  15.170  23.850  1.00  0.00           O
ATOM   2579  N   THR A 180      34.070  17.350  23.500  1.00  0.00           N
ATOM   2580  HN  THR A 180      33.670  18.260  23.500  1.00  0.00           H
ATOM   2581  CA  THR A 180      35.430  17.410  23.000  1.00  0.00           C
ATOM   2582  HA  THR A 180      35.590  16.550  22.380  1.00  0.00           H
ATOM   2583  CB  THR A 180      35.640  18.650  22.130  1.00  0.00           C
ATOM   2584  HB  THR A 180      36.520  18.460  21.480  1.00  0.00           H
ATOM   2585  OG1 THR A 180      35.760  19.950  22.790  1.00  0.00           O
ATOM   2586  HG1 THR A 180      35.840  20.520  22.020  1.00  0.00           H
ATOM   2587  CG2 THR A 180      34.420  18.690  21.160  1.00  0.00           C
ATOM   2588 1HG2 THR A 180      34.730  19.250  20.250  1.00  0.00           H
ATOM   2589 2HG2 THR A 180      34.150  17.690  20.740  1.00  0.00           H
ATOM   2590 3HG2 THR A 180      33.480  19.030  21.640  1.00  0.00           H
ATOM   2591  C   THR A 180      36.490  17.460  24.130  1.00  0.00           C
ATOM   2592  O   THR A 180      36.300  17.540  25.330  1.00  0.00           O
ATOM   2593  N   GLN A 181      37.760  17.510  23.660  1.00  0.00           N
ATOM   2594  HN  GLN A 181      37.930  17.390  22.690  1.00  0.00           H
ATOM   2595  CA  GLN A 181      38.920  17.540  24.520  1.00  0.00           C
ATOM   2596  HA  GLN A 181      38.760  17.090  25.490  1.00  0.00           H
ATOM   2597  CB  GLN A 181      40.180  16.810  23.880  1.00  0.00           C
ATOM   2598  HB1 GLN A 181      40.660  17.500  23.150  1.00  0.00           H
ATOM   2599  HB2 GLN A 181      40.950  16.690  24.680  1.00  0.00           H
ATOM   2600  CG  GLN A 181      39.980  15.480  23.250  1.00  0.00           C
ATOM   2601  HG1 GLN A 181      39.390  15.620  22.310  1.00  0.00           H
ATOM   2602  HG2 GLN A 181      41.000  15.120  23.030  1.00  0.00           H
ATOM   2603  CD  GLN A 181      39.420  14.490  24.180  1.00  0.00           C
ATOM   2604  OE1 GLN A 181      38.210  14.160  24.280  1.00  0.00           O
ATOM   2605  NE2 GLN A 181      40.270  13.950  25.130  1.00  0.00           N
ATOM   2606 1HE2 GLN A 181      41.250  14.100  25.100  1.00  0.00           H
ATOM   2607 2HE2 GLN A 181      39.880  13.690  26.020  1.00  0.00           H
ATOM   2608  C   GLN A 181      39.360  18.970  24.770  1.00  0.00           C
ATOM   2609  O   GLN A 181      40.360  19.160  25.460  1.00  0.00           O
ATOM   2610  N   ASN A 182      38.560  19.930  24.260  1.00  0.00           N
ATOM   2611  HN  ASN A 182      37.700  19.700  23.820  1.00  0.00           H
ATOM   2612  CA  ASN A 182      38.810  21.320  24.380  1.00  0.00           C
ATOM   2613  HA  ASN A 182      39.660  21.470  25.040  1.00  0.00           H
ATOM   2614  CB  ASN A 182      38.820  22.020  22.970  1.00  0.00           C
ATOM   2615  HB1 ASN A 182      37.850  22.000  22.430  1.00  0.00           H
ATOM   2616  HB2 ASN A 182      39.100  23.080  23.140  1.00  0.00           H
ATOM   2617  CG  ASN A 182      39.970  21.490  22.150  1.00  0.00           C
ATOM   2618  OD1 ASN A 182      41.100  21.360  22.630  1.00  0.00           O
ATOM   2619  ND2 ASN A 182      39.680  21.390  20.830  1.00  0.00           N
ATOM   2620 1HD2 ASN A 182      38.750  21.530  20.510  1.00  0.00           H
ATOM   2621 2HD2 ASN A 182      40.380  21.210  20.140  1.00  0.00           H
ATOM   2622  C   ASN A 182      37.760  21.940  25.310  1.00  0.00           C
ATOM   2623  O   ASN A 182      37.660  23.120  25.380  1.00  0.00           O
ATOM   2624  N   MET A 183      36.990  21.110  26.050  1.00  0.00           N
ATOM   2625  HN  MET A 183      37.100  20.120  26.060  1.00  0.00           H
ATOM   2626  CA  MET A 183      35.820  21.580  26.810  1.00  0.00           C
ATOM   2627  HA  MET A 183      35.840  22.650  26.860  1.00  0.00           H
ATOM   2628  CB  MET A 183      34.400  21.150  26.260  1.00  0.00           C
ATOM   2629  HB1 MET A 183      33.640  21.900  26.570  1.00  0.00           H
ATOM   2630  HB2 MET A 183      34.440  21.260  25.160  1.00  0.00           H
ATOM   2631  CG  MET A 183      33.820  19.700  26.450  1.00  0.00           C
ATOM   2632  HG1 MET A 183      33.030  19.570  25.690  1.00  0.00           H
ATOM   2633  HG2 MET A 183      34.620  18.950  26.240  1.00  0.00           H
ATOM   2634  SD  MET A 183      33.220  19.240  28.080  1.00  0.00           S
ATOM   2635  CE  MET A 183      31.790  20.360  28.170  1.00  0.00           C
ATOM   2636  HE1 MET A 183      32.050  21.300  27.630  1.00  0.00           H
ATOM   2637  HE2 MET A 183      30.870  19.880  27.740  1.00  0.00           H
ATOM   2638  HE3 MET A 183      31.480  20.580  29.220  1.00  0.00           H
ATOM   2639  C   MET A 183      35.960  21.040  28.220  1.00  0.00           C
ATOM   2640  O   MET A 183      36.680  20.020  28.400  1.00  0.00           O
ATOM   2641  N   PHE A 184      35.310  21.670  29.220  1.00  0.00           N
ATOM   2642  HN  PHE A 184      34.730  22.450  29.020  1.00  0.00           H
ATOM   2643  CA  PHE A 184      35.210  21.110  30.580  1.00  0.00           C
ATOM   2644  HA  PHE A 184      35.340  20.040  30.490  1.00  0.00           H
ATOM   2645  CB  PHE A 184      36.410  21.460  31.480  1.00  0.00           C
ATOM   2646  HB1 PHE A 184      36.340  21.060  32.520  1.00  0.00           H
ATOM   2647  HB2 PHE A 184      37.320  20.990  31.050  1.00  0.00           H
ATOM   2648  CG  PHE A 184      36.750  22.940  31.570  1.00  0.00           C
ATOM   2649  CD1 PHE A 184      36.580  23.620  32.780  1.00  0.00           C
ATOM   2650  HD1 PHE A 184      36.120  23.040  33.570  1.00  0.00           H
ATOM   2651  CE1 PHE A 184      36.760  25.020  32.890  1.00  0.00           C
ATOM   2652  HE1 PHE A 184      36.580  25.640  33.770  1.00  0.00           H
ATOM   2653  CZ  PHE A 184      37.380  25.670  31.750  1.00  0.00           C
ATOM   2654  HZ  PHE A 184      37.530  26.740  31.800  1.00  0.00           H
ATOM   2655  CD2 PHE A 184      37.430  23.600  30.490  1.00  0.00           C
ATOM   2656  HD2 PHE A 184      37.770  23.040  29.630  1.00  0.00           H
ATOM   2657  CE2 PHE A 184      37.670  24.970  30.530  1.00  0.00           C
ATOM   2658  HE2 PHE A 184      38.140  25.520  29.730  1.00  0.00           H
ATOM   2659  C   PHE A 184      33.910  21.470  31.290  1.00  0.00           C
ATOM   2660  O   PHE A 184      33.300  22.520  31.150  1.00  0.00           O
ATOM   2661  N   CYS A 185      33.520  20.620  32.280  1.00  0.00           N
ATOM   2662  HN  CYS A 185      33.840  19.670  32.240  1.00  0.00           H
ATOM   2663  CA  CYS A 185      32.520  21.020  33.260  1.00  0.00           C
ATOM   2664  HA  CYS A 185      31.860  21.750  32.820  1.00  0.00           H
ATOM   2665  CB  CYS A 185      31.620  19.820  33.690  1.00  0.00           C
ATOM   2666  HB1 CYS A 185      32.390  19.040  33.870  1.00  0.00           H
ATOM   2667  HB2 CYS A 185      31.060  19.890  34.650  1.00  0.00           H
ATOM   2668  SG  CYS A 185      30.420  19.230  32.470  1.00  0.00           S
ATOM   2669  C   CYS A 185      33.210  21.720  34.440  1.00  0.00           C
ATOM   2670  O   CYS A 185      34.190  21.270  34.850  1.00  0.00           O
ATOM   2671  N   ALA A 186      32.520  22.660  34.970  1.00  0.00           N
ATOM   2672  HN  ALA A 186      31.570  22.820  34.670  1.00  0.00           H
ATOM   2673  CA  ALA A 186      32.860  23.280  36.310  1.00  0.00           C
ATOM   2674  HA  ALA A 186      33.350  22.490  36.860  1.00  0.00           H
ATOM   2675  CB  ALA A 186      33.820  24.370  36.130  1.00  0.00           C
ATOM   2676  HB1 ALA A 186      34.690  24.120  35.480  1.00  0.00           H
ATOM   2677  HB2 ALA A 186      33.340  25.260  35.670  1.00  0.00           H
ATOM   2678  HB3 ALA A 186      34.310  24.730  37.070  1.00  0.00           H
ATOM   2679  C   ALA A 186      31.670  23.710  37.060  1.00  0.00           C
ATOM   2680  O   ALA A 186      30.600  24.030  36.560  1.00  0.00           O
ATOM   2681  N   GLY A 187      31.900  23.920  38.440  1.00  0.00           N
ATOM   2682  HN  GLY A 187      32.750  23.570  38.840  1.00  0.00           H
ATOM   2683  CA  GLY A 187      30.870  24.360  39.300  1.00  0.00           C
ATOM   2684  HA1 GLY A 187      31.300  25.260  39.730  1.00  0.00           H
ATOM   2685  HA2 GLY A 187      29.880  24.440  38.880  1.00  0.00           H
ATOM   2686  C   GLY A 187      30.590  23.490  40.460  1.00  0.00           C
ATOM   2687  O   GLY A 187      31.250  22.510  40.730  1.00  0.00           O
ATOM   2688  N   TYR A 188      29.570  23.800  41.230  1.00  0.00           N
ATOM   2689  HN  TYR A 188      28.930  24.550  41.100  1.00  0.00           H
ATOM   2690  CA  TYR A 188      29.260  23.150  42.510  1.00  0.00           C
ATOM   2691  HA  TYR A 188      30.130  22.810  43.060  1.00  0.00           H
ATOM   2692  CB  TYR A 188      28.430  24.130  43.430  1.00  0.00           C
ATOM   2693  HB1 TYR A 188      27.620  24.620  42.840  1.00  0.00           H
ATOM   2694  HB2 TYR A 188      27.990  23.550  44.270  1.00  0.00           H
ATOM   2695  CG  TYR A 188      29.420  25.080  43.970  1.00  0.00           C
ATOM   2696  CD1 TYR A 188      30.360  24.660  44.940  1.00  0.00           C
ATOM   2697  HD1 TYR A 188      30.380  23.640  45.300  1.00  0.00           H
ATOM   2698  CE1 TYR A 188      31.360  25.550  45.430  1.00  0.00           C
ATOM   2699  HE1 TYR A 188      32.170  25.200  46.050  1.00  0.00           H
ATOM   2700  CZ  TYR A 188      31.240  26.880  45.080  1.00  0.00           C
ATOM   2701  OH  TYR A 188      32.140  27.770  45.660  1.00  0.00           O
ATOM   2702  HH  TYR A 188      31.800  28.680  45.660  1.00  0.00           H
ATOM   2703  CD2 TYR A 188      29.400  26.430  43.670  1.00  0.00           C
ATOM   2704  HD2 TYR A 188      28.830  26.690  42.780  1.00  0.00           H
ATOM   2705  CE2 TYR A 188      30.300  27.320  44.190  1.00  0.00           C
ATOM   2706  HE2 TYR A 188      30.200  28.370  43.970  1.00  0.00           H
ATOM   2707  C   TYR A 188      28.300  22.030  42.370  1.00  0.00           C
ATOM   2708  O   TYR A 188      27.480  21.870  41.560  1.00  0.00           O
ATOM   2709  N   ASP A 189      28.370  21.100  43.300  1.00  0.00           N
ATOM   2710  HN  ASP A 189      29.040  21.230  44.030  1.00  0.00           H
ATOM   2711  CA  ASP A 189      27.550  19.950  43.330  1.00  0.00           C
ATOM   2712  HA  ASP A 189      27.460  19.550  42.330  1.00  0.00           H
ATOM   2713  CB  ASP A 189      28.230  18.880  44.270  1.00  0.00           C
ATOM   2714  HB1 ASP A 189      28.360  19.230  45.310  1.00  0.00           H
ATOM   2715  HB2 ASP A 189      27.690  17.900  44.200  1.00  0.00           H
ATOM   2716  CG  ASP A 189      29.600  18.460  43.730  1.00  0.00           C
ATOM   2717  OD1 ASP A 189      29.980  18.270  42.530  1.00  0.00           O
ATOM   2718  OD2 ASP A 189      30.430  18.300  44.690  1.00  0.00           O
ATOM   2719  C   ASP A 189      26.130  20.270  43.720  1.00  0.00           C
ATOM   2720  O   ASP A 189      25.170  19.850  43.100  1.00  0.00           O
ATOM   2721  N   THR A 190      25.970  21.080  44.750  1.00  0.00           N
ATOM   2722  HN  THR A 190      26.710  21.490  45.270  1.00  0.00           H
ATOM   2723  CA  THR A 190      24.730  21.490  45.340  1.00  0.00           C
ATOM   2724  HA  THR A 190      24.070  21.850  44.580  1.00  0.00           H
ATOM   2725  CB  THR A 190      23.930  20.300  45.930  1.00  0.00           C
ATOM   2726  HB  THR A 190      23.650  19.710  45.030  1.00  0.00           H
ATOM   2727  OG1 THR A 190      22.730  20.750  46.570  1.00  0.00           O
ATOM   2728  HG1 THR A 190      22.490  21.570  46.130  1.00  0.00           H
ATOM   2729  CG2 THR A 190      24.710  19.450  46.800  1.00  0.00           C
ATOM   2730 1HG2 THR A 190      24.870  19.930  47.800  1.00  0.00           H
ATOM   2731 2HG2 THR A 190      24.160  18.510  46.950  1.00  0.00           H
ATOM   2732 3HG2 THR A 190      25.700  19.080  46.460  1.00  0.00           H
ATOM   2733  C   THR A 190      24.960  22.630  46.330  1.00  0.00           C
ATOM   2734  O   THR A 190      24.620  22.600  47.490  1.00  0.00           O
ATOM   2735  N   LYS A 191      25.330  23.720  45.720  1.00  0.00           N
ATOM   2736  HN  LYS A 191      25.550  23.720  44.750  1.00  0.00           H
ATOM   2737  CA  LYS A 191      25.460  24.950  46.400  1.00  0.00           C
ATOM   2738  HA  LYS A 191      25.210  24.770  47.430  1.00  0.00           H
ATOM   2739  CB  LYS A 191      26.910  25.400  46.590  1.00  0.00           C
ATOM   2740  HB1 LYS A 191      27.390  24.490  47.040  1.00  0.00           H
ATOM   2741  HB2 LYS A 191      27.250  25.700  45.580  1.00  0.00           H
ATOM   2742  CG  LYS A 191      27.100  26.620  47.550  1.00  0.00           C
ATOM   2743  HG1 LYS A 191      26.380  27.360  47.140  1.00  0.00           H
ATOM   2744  HG2 LYS A 191      26.870  26.470  48.620  1.00  0.00           H
ATOM   2745  CD  LYS A 191      28.530  27.180  47.490  1.00  0.00           C
ATOM   2746  HD1 LYS A 191      29.330  26.420  47.650  1.00  0.00           H
ATOM   2747  HD2 LYS A 191      28.800  27.680  46.540  1.00  0.00           H
ATOM   2748  CE  LYS A 191      28.770  28.130  48.710  1.00  0.00           C
ATOM   2749  HE1 LYS A 191      28.590  27.530  49.630  1.00  0.00           H
ATOM   2750  HE2 LYS A 191      29.780  28.600  48.670  1.00  0.00           H
ATOM   2751  NZ  LYS A 191      27.770  29.260  48.760  1.00  0.00           N
ATOM   2752  HZ1 LYS A 191      26.850  28.920  49.080  1.00  0.00           H
ATOM   2753  HZ2 LYS A 191      28.070  30.000  49.440  1.00  0.00           H
ATOM   2754  HZ3 LYS A 191      27.710  29.760  47.840  1.00  0.00           H
ATOM   2755  C   LYS A 191      24.590  26.060  45.860  1.00  0.00           C
ATOM   2756  O   LYS A 191      24.180  26.980  46.570  1.00  0.00           O
ATOM   2757  N   GLN A 192      24.060  25.790  44.640  1.00  0.00           N
ATOM   2758  HN  GLN A 192      24.230  24.960  44.120  1.00  0.00           H
ATOM   2759  CA  GLN A 192      23.260  26.750  43.830  1.00  0.00           C
ATOM   2760  HA  GLN A 192      23.270  26.300  42.850  1.00  0.00           H
ATOM   2761  CB  GLN A 192      21.720  26.630  44.340  1.00  0.00           C
ATOM   2762  HB1 GLN A 192      21.720  26.770  45.430  1.00  0.00           H
ATOM   2763  HB2 GLN A 192      21.150  27.440  43.840  1.00  0.00           H
ATOM   2764  CG  GLN A 192      21.230  25.200  44.020  1.00  0.00           C
ATOM   2765  HG1 GLN A 192      20.180  25.190  43.650  1.00  0.00           H
ATOM   2766  HG2 GLN A 192      21.710  24.900  43.060  1.00  0.00           H
ATOM   2767  CD  GLN A 192      21.370  24.140  45.100  1.00  0.00           C
ATOM   2768  OE1 GLN A 192      22.080  23.170  45.010  1.00  0.00           O
ATOM   2769  NE2 GLN A 192      20.640  24.290  46.190  1.00  0.00           N
ATOM   2770 1HE2 GLN A 192      20.090  25.120  46.240  1.00  0.00           H
ATOM   2771 2HE2 GLN A 192      20.730  23.590  46.910  1.00  0.00           H
ATOM   2772  C   GLN A 192      23.790  28.200  43.640  1.00  0.00           C
ATOM   2773  O   GLN A 192      23.030  29.140  43.570  1.00  0.00           O
ATOM   2774  N   GLU A 193      25.110  28.300  43.420  1.00  0.00           N
ATOM   2775  HN  GLU A 193      25.760  27.560  43.530  1.00  0.00           H
ATOM   2776  CA  GLU A 193      25.720  29.470  42.850  1.00  0.00           C
ATOM   2777  HA  GLU A 193      24.960  30.180  42.550  1.00  0.00           H
ATOM   2778  CB  GLU A 193      26.750  30.050  43.800  1.00  0.00           C
ATOM   2779  HB1 GLU A 193      27.720  29.520  43.940  1.00  0.00           H
ATOM   2780  HB2 GLU A 193      27.130  30.970  43.330  1.00  0.00           H
ATOM   2781  CG  GLU A 193      26.140  30.400  45.180  1.00  0.00           C
ATOM   2782  HG1 GLU A 193      25.110  30.820  45.170  1.00  0.00           H
ATOM   2783  HG2 GLU A 193      26.050  29.400  45.660  1.00  0.00           H
ATOM   2784  CD  GLU A 193      27.010  31.290  46.080  1.00  0.00           C
ATOM   2785  OE1 GLU A 193      28.030  30.750  46.620  1.00  0.00           O
ATOM   2786  OE2 GLU A 193      26.550  32.430  46.280  1.00  0.00           O
ATOM   2787  C   GLU A 193      26.350  29.060  41.600  1.00  0.00           C
ATOM   2788  O   GLU A 193      27.070  28.080  41.540  1.00  0.00           O
ATOM   2789  N   ASP A 194      26.150  29.830  40.480  1.00  0.00           N
ATOM   2790  HN  ASP A 194      25.810  30.760  40.590  1.00  0.00           H
ATOM   2791  CA  ASP A 194      26.410  29.380  39.140  1.00  0.00           C
ATOM   2792  HA  ASP A 194      27.390  28.910  39.130  1.00  0.00           H
ATOM   2793  CB  ASP A 194      25.230  28.550  38.530  1.00  0.00           C
ATOM   2794  HB1 ASP A 194      24.820  27.910  39.340  1.00  0.00           H
ATOM   2795  HB2 ASP A 194      24.470  29.270  38.190  1.00  0.00           H
ATOM   2796  CG  ASP A 194      25.770  27.540  37.470  1.00  0.00           C
ATOM   2797  OD1 ASP A 194      24.830  27.080  36.680  1.00  0.00           O
ATOM   2798  OD2 ASP A 194      27.000  27.240  37.450  1.00  0.00           O
ATOM   2799  C   ASP A 194      26.600  30.730  38.370  1.00  0.00           C
ATOM   2800  O   ASP A 194      26.210  31.850  38.730  1.00  0.00           O
ATOM   2801  N   ALA A 195      27.210  30.520  37.240  1.00  0.00           N
ATOM   2802  HN  ALA A 195      27.660  29.630  37.130  1.00  0.00           H
ATOM   2803  CA  ALA A 195      27.180  31.310  36.060  1.00  0.00           C
ATOM   2804  HA  ALA A 195      27.400  32.330  36.360  1.00  0.00           H
ATOM   2805  CB  ALA A 195      28.160  30.800  34.960  1.00  0.00           C
ATOM   2806  HB1 ALA A 195      29.150  30.780  35.450  1.00  0.00           H
ATOM   2807  HB2 ALA A 195      27.970  29.810  34.500  1.00  0.00           H
ATOM   2808  HB3 ALA A 195      28.290  31.570  34.160  1.00  0.00           H
ATOM   2809  C   ALA A 195      25.770  31.260  35.330  1.00  0.00           C
ATOM   2810  O   ALA A 195      25.050  30.290  35.340  1.00  0.00           O
ATOM   2811  N   CYS A 196      25.340  32.340  34.610  1.00  0.00           N
ATOM   2812  HN  CYS A 196      25.770  33.240  34.570  1.00  0.00           H
ATOM   2813  CA  CYS A 196      24.170  32.260  33.780  1.00  0.00           C
ATOM   2814  HA  CYS A 196      24.330  31.380  33.160  1.00  0.00           H
ATOM   2815  CB  CYS A 196      22.900  32.410  34.760  1.00  0.00           C
ATOM   2816  HB1 CYS A 196      23.000  31.810  35.690  1.00  0.00           H
ATOM   2817  HB2 CYS A 196      22.750  33.450  35.120  1.00  0.00           H
ATOM   2818  SG  CYS A 196      21.420  31.860  33.950  1.00  0.00           S
ATOM   2819  C   CYS A 196      24.130  33.360  32.790  1.00  0.00           C
ATOM   2820  O   CYS A 196      24.410  34.530  33.040  1.00  0.00           O
ATOM   2821  N   GLN A 197      23.610  33.040  31.590  1.00  0.00           N
ATOM   2822  HN  GLN A 197      23.470  32.060  31.440  1.00  0.00           H
ATOM   2823  CA  GLN A 197      23.190  33.860  30.420  1.00  0.00           C
ATOM   2824  HA  GLN A 197      23.710  33.300  29.660  1.00  0.00           H
ATOM   2825  CB  GLN A 197      21.700  33.550  30.060  1.00  0.00           C
ATOM   2826  HB1 GLN A 197      21.650  32.480  29.770  1.00  0.00           H
ATOM   2827  HB2 GLN A 197      21.060  33.700  30.960  1.00  0.00           H
ATOM   2828  CG  GLN A 197      21.070  34.390  28.960  1.00  0.00           C
ATOM   2829  HG1 GLN A 197      19.960  34.400  28.950  1.00  0.00           H
ATOM   2830  HG2 GLN A 197      21.160  35.490  29.110  1.00  0.00           H
ATOM   2831  CD  GLN A 197      21.510  33.910  27.660  1.00  0.00           C
ATOM   2832  OE1 GLN A 197      20.890  33.020  27.110  1.00  0.00           O
ATOM   2833  NE2 GLN A 197      22.550  34.580  27.020  1.00  0.00           N
ATOM   2834 1HE2 GLN A 197      23.210  35.150  27.510  1.00  0.00           H
ATOM   2835 2HE2 GLN A 197      22.570  34.380  26.040  1.00  0.00           H
ATOM   2836  C   GLN A 197      23.490  35.450  30.400  1.00  0.00           C
ATOM   2837  O   GLN A 197      23.010  36.300  31.130  1.00  0.00           O
ATOM   2838  N   GLY A 198      24.550  35.740  29.550  1.00  0.00           N
ATOM   2839  HN  GLY A 198      24.990  35.050  28.980  1.00  0.00           H
ATOM   2840  CA  GLY A 198      25.270  37.000  29.530  1.00  0.00           C
ATOM   2841  HA1 GLY A 198      25.590  37.370  28.560  1.00  0.00           H
ATOM   2842  HA2 GLY A 198      24.610  37.690  30.040  1.00  0.00           H
ATOM   2843  C   GLY A 198      26.600  36.920  30.230  1.00  0.00           C
ATOM   2844  O   GLY A 198      27.610  37.580  29.910  1.00  0.00           O
ATOM   2845  N   ASP A 199      26.620  36.110  31.260  1.00  0.00           N
ATOM   2846  HN  ASP A 199      25.780  35.920  31.740  1.00  0.00           H
ATOM   2847  CA  ASP A 199      27.900  35.570  31.760  1.00  0.00           C
ATOM   2848  HA  ASP A 199      28.550  36.380  32.080  1.00  0.00           H
ATOM   2849  CB  ASP A 199      27.740  34.540  32.990  1.00  0.00           C
ATOM   2850  HB1 ASP A 199      26.990  33.780  32.680  1.00  0.00           H
ATOM   2851  HB2 ASP A 199      28.750  34.070  33.100  1.00  0.00           H
ATOM   2852  CG  ASP A 199      27.230  35.240  34.170  1.00  0.00           C
ATOM   2853  OD1 ASP A 199      27.390  36.500  34.320  1.00  0.00           O
ATOM   2854  OD2 ASP A 199      26.770  34.570  35.180  1.00  0.00           O
ATOM   2855  C   ASP A 199      28.660  34.680  30.730  1.00  0.00           C
ATOM   2856  O   ASP A 199      29.860  34.650  30.680  1.00  0.00           O
ATOM   2857  N   SER A 200      27.860  33.980  29.930  1.00  0.00           N
ATOM   2858  HN  SER A 200      26.880  33.920  30.120  1.00  0.00           H
ATOM   2859  CA  SER A 200      28.250  33.420  28.690  1.00  0.00           C
ATOM   2860  HA  SER A 200      28.920  32.630  29.020  1.00  0.00           H
ATOM   2861  CB  SER A 200      26.970  32.740  27.990  1.00  0.00           C
ATOM   2862  HB1 SER A 200      27.260  32.260  27.030  1.00  0.00           H
ATOM   2863  HB2 SER A 200      26.600  31.910  28.640  1.00  0.00           H
ATOM   2864  OG  SER A 200      26.030  33.760  27.720  1.00  0.00           O
ATOM   2865  HG1 SER A 200      26.530  34.250  27.070  1.00  0.00           H
ATOM   2866  C   SER A 200      29.070  34.250  27.710  1.00  0.00           C
ATOM   2867  O   SER A 200      28.530  35.320  27.380  1.00  0.00           O
ATOM   2868  N   GLY A 201      30.200  33.740  27.220  1.00  0.00           N
ATOM   2869  HN  GLY A 201      30.330  32.760  27.320  1.00  0.00           H
ATOM   2870  CA  GLY A 201      31.080  34.440  26.300  1.00  0.00           C
ATOM   2871  HA1 GLY A 201      31.570  33.690  25.690  1.00  0.00           H
ATOM   2872  HA2 GLY A 201      30.560  35.160  25.690  1.00  0.00           H
ATOM   2873  C   GLY A 201      32.190  35.170  27.040  1.00  0.00           C
ATOM   2874  O   GLY A 201      33.160  35.660  26.500  1.00  0.00           O
ATOM   2875  N   GLY A 202      32.160  35.210  28.400  1.00  0.00           N
ATOM   2876  HN  GLY A 202      31.360  34.840  28.880  1.00  0.00           H
ATOM   2877  CA  GLY A 202      33.180  35.850  29.220  1.00  0.00           C
ATOM   2878  HA1 GLY A 202      33.700  36.570  28.610  1.00  0.00           H
ATOM   2879  HA2 GLY A 202      32.630  36.220  30.080  1.00  0.00           H
ATOM   2880  C   GLY A 202      34.220  34.900  29.800  1.00  0.00           C
ATOM   2881  O   GLY A 202      34.330  33.780  29.300  1.00  0.00           O
ATOM   2882  N   PRO A 203      35.060  35.290  30.760  1.00  0.00           N
ATOM   2883  CD  PRO A 203      35.140  36.740  31.120  1.00  0.00           C
ATOM   2884  HD1 PRO A 203      34.250  37.040  31.690  1.00  0.00           H
ATOM   2885  HD2 PRO A 203      35.290  37.360  30.210  1.00  0.00           H
ATOM   2886  CA  PRO A 203      36.290  34.520  31.020  1.00  0.00           C
ATOM   2887  HA  PRO A 203      36.670  33.990  30.150  1.00  0.00           H
ATOM   2888  CB  PRO A 203      37.310  35.600  31.460  1.00  0.00           C
ATOM   2889  HB1 PRO A 203      38.010  35.310  32.270  1.00  0.00           H
ATOM   2890  HB2 PRO A 203      37.900  35.910  30.580  1.00  0.00           H
ATOM   2891  CG  PRO A 203      36.390  36.780  31.970  1.00  0.00           C
ATOM   2892  HG1 PRO A 203      36.180  36.660  33.050  1.00  0.00           H
ATOM   2893  HG2 PRO A 203      37.010  37.690  31.870  1.00  0.00           H
ATOM   2894  C   PRO A 203      36.120  33.560  32.180  1.00  0.00           C
ATOM   2895  O   PRO A 203      35.330  33.900  33.010  1.00  0.00           O
ATOM   2896  N   HIS A 204      36.870  32.410  32.230  1.00  0.00           N
ATOM   2897  HN  HIS A 204      37.470  32.230  31.470  1.00  0.00           H
ATOM   2898  CA  HIS A 204      37.080  31.620  33.420  1.00  0.00           C
ATOM   2899  HA  HIS A 204      36.500  32.060  34.220  1.00  0.00           H
ATOM   2900  CB  HIS A 204      36.640  30.170  33.130  1.00  0.00           C
ATOM   2901  HB1 HIS A 204      35.550  30.230  32.970  1.00  0.00           H
ATOM   2902  HB2 HIS A 204      37.160  29.850  32.200  1.00  0.00           H
ATOM   2903  ND1 HIS A 204      38.140  28.530  34.340  1.00  0.00           N
ATOM   2904  CG  HIS A 204      37.020  29.290  34.340  1.00  0.00           C
ATOM   2905  CE1 HIS A 204      37.900  27.610  35.280  1.00  0.00           C
ATOM   2906  HE1 HIS A 204      38.610  26.840  35.560  1.00  0.00           H
ATOM   2907  NE2 HIS A 204      36.710  27.760  35.880  1.00  0.00           N
ATOM   2908  HE2 HIS A 204      36.380  27.080  36.530  1.00  0.00           H
ATOM   2909  CD2 HIS A 204      36.070  28.780  35.220  1.00  0.00           C
ATOM   2910  HD2 HIS A 204      35.060  29.060  35.510  1.00  0.00           H
ATOM   2911  C   HIS A 204      38.550  31.710  33.740  1.00  0.00           C
ATOM   2912  O   HIS A 204      39.440  31.430  32.880  1.00  0.00           O
ATOM   2913  N   VAL A 205      38.960  32.290  34.860  1.00  0.00           N
ATOM   2914  HN  VAL A 205      38.190  32.590  35.410  1.00  0.00           H
ATOM   2915  CA  VAL A 205      40.360  32.480  35.280  1.00  0.00           C
ATOM   2916  HA  VAL A 205      41.030  32.260  34.460  1.00  0.00           H
ATOM   2917  CB  VAL A 205      40.680  34.010  35.530  1.00  0.00           C
ATOM   2918  HB  VAL A 205      41.740  34.200  35.820  1.00  0.00           H
ATOM   2919  CG1 VAL A 205      40.500  34.880  34.250  1.00  0.00           C
ATOM   2920 1HG1 VAL A 205      39.430  34.820  33.980  1.00  0.00           H
ATOM   2921 2HG1 VAL A 205      40.800  35.930  34.460  1.00  0.00           H
ATOM   2922 3HG1 VAL A 205      41.090  34.520  33.390  1.00  0.00           H
ATOM   2923  CG2 VAL A 205      39.840  34.540  36.640  1.00  0.00           C
ATOM   2924 1HG2 VAL A 205      40.060  35.620  36.790  1.00  0.00           H
ATOM   2925 2HG2 VAL A 205      38.780  34.250  36.620  1.00  0.00           H
ATOM   2926 3HG2 VAL A 205      40.090  34.000  37.590  1.00  0.00           H
ATOM   2927  C   VAL A 205      40.730  31.690  36.470  1.00  0.00           C
ATOM   2928  O   VAL A 205      39.910  31.170  37.200  1.00  0.00           O
ATOM   2929  N   THR A 206      42.060  31.380  36.730  1.00  0.00           N
ATOM   2930  HN  THR A 206      42.750  31.760  36.110  1.00  0.00           H
ATOM   2931  CA  THR A 206      42.560  30.570  37.800  1.00  0.00           C
ATOM   2932  HA  THR A 206      41.840  30.520  38.600  1.00  0.00           H
ATOM   2933  CB  THR A 206      42.810  29.130  37.460  1.00  0.00           C
ATOM   2934  HB  THR A 206      43.450  29.130  36.550  1.00  0.00           H
ATOM   2935  OG1 THR A 206      41.550  28.450  37.180  1.00  0.00           O
ATOM   2936  HG1 THR A 206      41.150  28.810  36.380  1.00  0.00           H
ATOM   2937  CG2 THR A 206      43.430  28.400  38.570  1.00  0.00           C
ATOM   2938 1HG2 THR A 206      42.820  28.680  39.450  1.00  0.00           H
ATOM   2939 2HG2 THR A 206      43.450  27.290  38.580  1.00  0.00           H
ATOM   2940 3HG2 THR A 206      44.490  28.670  38.700  1.00  0.00           H
ATOM   2941  C   THR A 206      43.790  31.240  38.380  1.00  0.00           C
ATOM   2942  O   THR A 206      44.660  31.630  37.550  1.00  0.00           O
ATOM   2943  N   ARG A 207      43.900  31.470  39.710  1.00  0.00           N
ATOM   2944  HN  ARG A 207      43.210  31.190  40.370  1.00  0.00           H
ATOM   2945  CA  ARG A 207      44.950  32.170  40.410  1.00  0.00           C
ATOM   2946  HA  ARG A 207      45.310  32.950  39.750  1.00  0.00           H
ATOM   2947  CB  ARG A 207      44.280  32.860  41.650  1.00  0.00           C
ATOM   2948  HB1 ARG A 207      43.400  33.480  41.360  1.00  0.00           H
ATOM   2949  HB2 ARG A 207      43.780  32.050  42.230  1.00  0.00           H
ATOM   2950  CG  ARG A 207      45.180  33.740  42.480  1.00  0.00           C
ATOM   2951  HG1 ARG A 207      46.010  33.150  42.920  1.00  0.00           H
ATOM   2952  HG2 ARG A 207      45.660  34.360  41.680  1.00  0.00           H
ATOM   2953  CD  ARG A 207      44.500  34.560  43.580  1.00  0.00           C
ATOM   2954  HD1 ARG A 207      43.820  35.320  43.160  1.00  0.00           H
ATOM   2955  HD2 ARG A 207      43.970  33.920  44.320  1.00  0.00           H
ATOM   2956  NE  ARG A 207      45.660  35.140  44.280  1.00  0.00           N
ATOM   2957  HE  ARG A 207      46.580  34.770  44.200  1.00  0.00           H
ATOM   2958  CZ  ARG A 207      45.620  35.920  45.340  1.00  0.00           C
ATOM   2959  NH1 ARG A 207      44.490  36.160  45.940  1.00  0.00           N
ATOM   2960 1HH1 ARG A 207      43.690  35.600  45.730  1.00  0.00           H
ATOM   2961 2HH1 ARG A 207      44.370  36.880  46.620  1.00  0.00           H
ATOM   2962  NH2 ARG A 207      46.770  36.440  45.740  1.00  0.00           N
ATOM   2963 1HH2 ARG A 207      47.640  36.470  45.250  1.00  0.00           H
ATOM   2964 2HH2 ARG A 207      46.700  37.020  46.540  1.00  0.00           H
ATOM   2965  C   ARG A 207      46.000  31.340  40.940  1.00  0.00           C
ATOM   2966  O   ARG A 207      45.780  30.330  41.710  1.00  0.00           O
ATOM   2967  N   PHE A 208      47.200  31.700  40.560  1.00  0.00           N
ATOM   2968  HN  PHE A 208      47.220  32.410  39.840  1.00  0.00           H
ATOM   2969  CA  PHE A 208      48.430  31.010  40.890  1.00  0.00           C
ATOM   2970  HA  PHE A 208      48.300  30.700  41.910  1.00  0.00           H
ATOM   2971  CB  PHE A 208      48.540  29.790  39.930  1.00  0.00           C
ATOM   2972  HB1 PHE A 208      47.570  29.250  39.970  1.00  0.00           H
ATOM   2973  HB2 PHE A 208      48.620  30.200  38.910  1.00  0.00           H
ATOM   2974  CG  PHE A 208      49.580  28.790  40.280  1.00  0.00           C
ATOM   2975  CD1 PHE A 208      49.340  27.920  41.380  1.00  0.00           C
ATOM   2976  HD1 PHE A 208      48.520  28.150  42.040  1.00  0.00           H
ATOM   2977  CE1 PHE A 208      50.260  26.970  41.800  1.00  0.00           C
ATOM   2978  HE1 PHE A 208      50.020  26.370  42.670  1.00  0.00           H
ATOM   2979  CZ  PHE A 208      51.450  26.750  41.060  1.00  0.00           C
ATOM   2980  HZ  PHE A 208      52.180  26.030  41.410  1.00  0.00           H
ATOM   2981  CD2 PHE A 208      50.690  28.500  39.480  1.00  0.00           C
ATOM   2982  HD2 PHE A 208      50.990  29.130  38.650  1.00  0.00           H
ATOM   2983  CE2 PHE A 208      51.670  27.580  39.940  1.00  0.00           C
ATOM   2984  HE2 PHE A 208      52.580  27.470  39.390  1.00  0.00           H
ATOM   2985  C   PHE A 208      49.630  32.000  40.720  1.00  0.00           C
ATOM   2986  O   PHE A 208      49.850  32.600  39.660  1.00  0.00           O
ATOM   2987  N   LYS A 209      50.460  32.150  41.750  1.00  0.00           N
ATOM   2988  HN  LYS A 209      50.330  31.720  42.640  1.00  0.00           H
ATOM   2989  CA  LYS A 209      51.590  33.060  41.830  1.00  0.00           C
ATOM   2990  HA  LYS A 209      51.830  33.150  42.880  1.00  0.00           H
ATOM   2991  CB  LYS A 209      52.810  32.450  41.140  1.00  0.00           C
ATOM   2992  HB1 LYS A 209      52.590  32.270  40.070  1.00  0.00           H
ATOM   2993  HB2 LYS A 209      53.670  33.150  41.270  1.00  0.00           H
ATOM   2994  CG  LYS A 209      53.040  31.000  41.590  1.00  0.00           C
ATOM   2995  HG1 LYS A 209      52.160  30.390  41.310  1.00  0.00           H
ATOM   2996  HG2 LYS A 209      53.750  30.560  40.860  1.00  0.00           H
ATOM   2997  CD  LYS A 209      53.380  30.900  43.090  1.00  0.00           C
ATOM   2998  HD1 LYS A 209      54.200  31.610  43.320  1.00  0.00           H
ATOM   2999  HD2 LYS A 209      52.520  31.190  43.730  1.00  0.00           H
ATOM   3000  CE  LYS A 209      53.900  29.490  43.520  1.00  0.00           C
ATOM   3001  HE1 LYS A 209      53.110  28.720  43.430  1.00  0.00           H
ATOM   3002  HE2 LYS A 209      54.840  29.190  43.010  1.00  0.00           H
ATOM   3003  NZ  LYS A 209      54.330  29.610  45.030  1.00  0.00           N
ATOM   3004  HZ1 LYS A 209      54.990  30.380  45.230  1.00  0.00           H
ATOM   3005  HZ2 LYS A 209      53.440  29.730  45.560  1.00  0.00           H
ATOM   3006  HZ3 LYS A 209      54.770  28.720  45.380  1.00  0.00           H
ATOM   3007  C   LYS A 209      51.260  34.520  41.360  1.00  0.00           C
ATOM   3008  O   LYS A 209      51.870  35.040  40.400  1.00  0.00           O
ATOM   3009  N   ASP A 210      50.210  35.070  42.040  1.00  0.00           N
ATOM   3010  HN  ASP A 210      49.670  34.580  42.720  1.00  0.00           H
ATOM   3011  CA  ASP A 210      49.800  36.410  41.920  1.00  0.00           C
ATOM   3012  HA  ASP A 210      49.080  36.590  42.700  1.00  0.00           H
ATOM   3013  CB  ASP A 210      50.960  37.480  41.940  1.00  0.00           C
ATOM   3014  HB1 ASP A 210      51.600  37.570  41.040  1.00  0.00           H
ATOM   3015  HB2 ASP A 210      50.550  38.480  42.190  1.00  0.00           H
ATOM   3016  CG  ASP A 210      51.990  37.450  43.090  1.00  0.00           C
ATOM   3017  OD1 ASP A 210      53.060  38.080  42.930  1.00  0.00           O
ATOM   3018  OD2 ASP A 210      51.770  36.830  44.150  1.00  0.00           O
ATOM   3019  C   ASP A 210      49.080  36.630  40.610  1.00  0.00           C
ATOM   3020  O   ASP A 210      48.900  37.780  40.260  1.00  0.00           O
ATOM   3021  N   THR A 211      48.590  35.600  39.930  1.00  0.00           N
ATOM   3022  HN  THR A 211      48.650  34.670  40.290  1.00  0.00           H
ATOM   3023  CA  THR A 211      48.320  35.820  38.540  1.00  0.00           C
ATOM   3024  HA  THR A 211      48.110  36.850  38.290  1.00  0.00           H
ATOM   3025  CB  THR A 211      49.390  35.260  37.570  1.00  0.00           C
ATOM   3026  HB  THR A 211      49.450  34.150  37.620  1.00  0.00           H
ATOM   3027  OG1 THR A 211      50.670  35.690  37.940  1.00  0.00           O
ATOM   3028  HG1 THR A 211      50.740  35.550  38.890  1.00  0.00           H
ATOM   3029  CG2 THR A 211      49.050  35.840  36.130  1.00  0.00           C
ATOM   3030 1HG2 THR A 211      50.020  35.780  35.600  1.00  0.00           H
ATOM   3031 2HG2 THR A 211      48.300  35.270  35.570  1.00  0.00           H
ATOM   3032 3HG2 THR A 211      48.760  36.910  36.210  1.00  0.00           H
ATOM   3033  C   THR A 211      47.080  35.080  38.210  1.00  0.00           C
ATOM   3034  O   THR A 211      47.060  33.890  38.400  1.00  0.00           O
ATOM   3035  N   TYR A 212      46.080  35.830  37.660  1.00  0.00           N
ATOM   3036  HN  TYR A 212      46.170  36.810  37.540  1.00  0.00           H
ATOM   3037  CA  TYR A 212      44.770  35.290  37.220  1.00  0.00           C
ATOM   3038  HA  TYR A 212      44.640  34.430  37.870  1.00  0.00           H
ATOM   3039  CB  TYR A 212      43.670  36.320  37.440  1.00  0.00           C
ATOM   3040  HB1 TYR A 212      43.910  37.240  36.870  1.00  0.00           H
ATOM   3041  HB2 TYR A 212      42.730  36.010  36.930  1.00  0.00           H
ATOM   3042  CG  TYR A 212      43.370  36.510  38.880  1.00  0.00           C
ATOM   3043  CD1 TYR A 212      42.250  36.040  39.510  1.00  0.00           C
ATOM   3044  HD1 TYR A 212      41.600  35.340  39.000  1.00  0.00           H
ATOM   3045  CE1 TYR A 212      41.900  36.340  40.830  1.00  0.00           C
ATOM   3046  HE1 TYR A 212      40.910  36.130  41.180  1.00  0.00           H
ATOM   3047  CZ  TYR A 212      42.850  37.060  41.630  1.00  0.00           C
ATOM   3048  OH  TYR A 212      42.480  37.570  42.890  1.00  0.00           O
ATOM   3049  HH  TYR A 212      41.570  37.280  43.020  1.00  0.00           H
ATOM   3050  CD2 TYR A 212      44.250  37.320  39.660  1.00  0.00           C
ATOM   3051  HD2 TYR A 212      45.150  37.760  39.280  1.00  0.00           H
ATOM   3052  CE2 TYR A 212      43.970  37.580  40.990  1.00  0.00           C
ATOM   3053  HE2 TYR A 212      44.660  38.220  41.530  1.00  0.00           H
ATOM   3054  C   TYR A 212      44.800  34.820  35.790  1.00  0.00           C
ATOM   3055  O   TYR A 212      44.310  35.450  34.880  1.00  0.00           O
ATOM   3056  N   PHE A 213      45.440  33.690  35.520  1.00  0.00           N
ATOM   3057  HN  PHE A 213      45.840  33.150  36.250  1.00  0.00           H
ATOM   3058  CA  PHE A 213      45.630  33.060  34.230  1.00  0.00           C
ATOM   3059  HA  PHE A 213      46.060  33.790  33.550  1.00  0.00           H
ATOM   3060  CB  PHE A 213      46.610  31.910  34.350  1.00  0.00           C
ATOM   3061  HB1 PHE A 213      46.430  31.180  35.160  1.00  0.00           H
ATOM   3062  HB2 PHE A 213      46.640  31.220  33.480  1.00  0.00           H
ATOM   3063  CG  PHE A 213      48.110  32.340  34.480  1.00  0.00           C
ATOM   3064  CD1 PHE A 213      48.720  32.940  33.340  1.00  0.00           C
ATOM   3065  HD1 PHE A 213      48.210  33.120  32.390  1.00  0.00           H
ATOM   3066  CE1 PHE A 213      50.070  33.290  33.440  1.00  0.00           C
ATOM   3067  HE1 PHE A 213      50.520  33.650  32.520  1.00  0.00           H
ATOM   3068  CZ  PHE A 213      50.750  33.080  34.640  1.00  0.00           C
ATOM   3069  HZ  PHE A 213      51.810  33.300  34.640  1.00  0.00           H
ATOM   3070  CD2 PHE A 213      48.890  32.060  35.640  1.00  0.00           C
ATOM   3071  HD2 PHE A 213      48.410  31.520  36.450  1.00  0.00           H
ATOM   3072  CE2 PHE A 213      50.200  32.440  35.740  1.00  0.00           C
ATOM   3073  HE2 PHE A 213      50.770  32.150  36.610  1.00  0.00           H
ATOM   3074  C   PHE A 213      44.380  32.590  33.560  1.00  0.00           C
ATOM   3075  O   PHE A 213      43.540  32.100  34.290  1.00  0.00           O
ATOM   3076  N   VAL A 214      44.080  32.790  32.260  1.00  0.00           N
ATOM   3077  HN  VAL A 214      44.720  33.260  31.650  1.00  0.00           H
ATOM   3078  CA  VAL A 214      42.890  32.390  31.640  1.00  0.00           C
ATOM   3079  HA  VAL A 214      42.120  32.590  32.360  1.00  0.00           H
ATOM   3080  CB  VAL A 214      42.520  33.090  30.320  1.00  0.00           C
ATOM   3081  HB  VAL A 214      43.220  32.660  29.560  1.00  0.00           H
ATOM   3082  CG1 VAL A 214      41.090  32.690  29.840  1.00  0.00           C
ATOM   3083 1HG1 VAL A 214      40.260  33.050  30.480  1.00  0.00           H
ATOM   3084 2HG1 VAL A 214      40.960  33.080  28.810  1.00  0.00           H
ATOM   3085 3HG1 VAL A 214      41.020  31.590  29.690  1.00  0.00           H
ATOM   3086  CG2 VAL A 214      42.790  34.630  30.290  1.00  0.00           C
ATOM   3087 1HG2 VAL A 214      42.270  35.130  31.120  1.00  0.00           H
ATOM   3088 2HG2 VAL A 214      43.890  34.810  30.350  1.00  0.00           H
ATOM   3089 3HG2 VAL A 214      42.360  35.070  29.370  1.00  0.00           H
ATOM   3090  C   VAL A 214      42.880  30.860  31.510  1.00  0.00           C
ATOM   3091  O   VAL A 214      43.770  30.250  30.890  1.00  0.00           O
ATOM   3092  N   THR A 215      41.960  30.130  32.190  1.00  0.00           N
ATOM   3093  HN  THR A 215      41.410  30.600  32.890  1.00  0.00           H
ATOM   3094  CA  THR A 215      41.740  28.680  32.110  1.00  0.00           C
ATOM   3095  HA  THR A 215      42.610  28.230  31.650  1.00  0.00           H
ATOM   3096  CB  THR A 215      41.730  28.040  33.460  1.00  0.00           C
ATOM   3097  HB  THR A 215      41.260  27.020  33.420  1.00  0.00           H
ATOM   3098  OG1 THR A 215      41.010  28.790  34.420  1.00  0.00           O
ATOM   3099  HG1 THR A 215      40.120  28.650  34.120  1.00  0.00           H
ATOM   3100  CG2 THR A 215      43.120  27.940  34.010  1.00  0.00           C
ATOM   3101 1HG2 THR A 215      43.580  28.940  34.180  1.00  0.00           H
ATOM   3102 2HG2 THR A 215      43.160  27.340  34.960  1.00  0.00           H
ATOM   3103 3HG2 THR A 215      43.710  27.230  33.400  1.00  0.00           H
ATOM   3104  C   THR A 215      40.510  28.240  31.260  1.00  0.00           C
ATOM   3105  O   THR A 215      40.400  27.080  30.850  1.00  0.00           O
ATOM   3106  N   GLY A 216      39.710  29.250  30.770  1.00  0.00           N
ATOM   3107  HN  GLY A 216      39.690  30.200  31.090  1.00  0.00           H
ATOM   3108  CA  GLY A 216      38.750  29.010  29.700  1.00  0.00           C
ATOM   3109  HA1 GLY A 216      39.250  28.860  28.750  1.00  0.00           H
ATOM   3110  HA2 GLY A 216      38.070  28.190  29.920  1.00  0.00           H
ATOM   3111  C   GLY A 216      37.880  30.240  29.540  1.00  0.00           C
ATOM   3112  O   GLY A 216      38.100  31.360  29.990  1.00  0.00           O
ATOM   3113  N   ILE A 217      36.810  30.000  28.720  1.00  0.00           N
ATOM   3114  HN  ILE A 217      36.710  29.080  28.320  1.00  0.00           H
ATOM   3115  CA  ILE A 217      35.800  30.930  28.390  1.00  0.00           C
ATOM   3116  HA  ILE A 217      35.870  31.890  28.890  1.00  0.00           H
ATOM   3117  CB  ILE A 217      35.680  31.230  26.870  1.00  0.00           C
ATOM   3118  HB  ILE A 217      36.620  31.770  26.600  1.00  0.00           H
ATOM   3119  CG2 ILE A 217      35.700  29.900  25.990  1.00  0.00           C
ATOM   3120 1HG2 ILE A 217      36.690  29.380  26.050  1.00  0.00           H
ATOM   3121 2HG2 ILE A 217      34.880  29.260  26.360  1.00  0.00           H
ATOM   3122 3HG2 ILE A 217      35.630  30.210  24.920  1.00  0.00           H
ATOM   3123  CG1 ILE A 217      34.500  32.070  26.430  1.00  0.00           C
ATOM   3124 1HG1 ILE A 217      33.570  31.550  26.730  1.00  0.00           H
ATOM   3125 2HG1 ILE A 217      34.450  32.920  27.140  1.00  0.00           H
ATOM   3126  CD  ILE A 217      34.540  32.670  24.990  1.00  0.00           C
ATOM   3127  HD1 ILE A 217      35.530  33.030  24.630  1.00  0.00           H
ATOM   3128  HD2 ILE A 217      34.050  31.940  24.320  1.00  0.00           H
ATOM   3129  HD3 ILE A 217      33.800  33.480  24.880  1.00  0.00           H
ATOM   3130  C   ILE A 217      34.520  30.290  28.720  1.00  0.00           C
ATOM   3131  O   ILE A 217      34.430  29.050  28.590  1.00  0.00           O
ATOM   3132  N   VAL A 218      33.560  31.040  29.400  1.00  0.00           N
ATOM   3133  HN  VAL A 218      33.830  31.960  29.650  1.00  0.00           H
ATOM   3134  CA  VAL A 218      32.220  30.610  29.780  1.00  0.00           C
ATOM   3135  HA  VAL A 218      32.300  29.700  30.360  1.00  0.00           H
ATOM   3136  CB  VAL A 218      31.480  31.720  30.550  1.00  0.00           C
ATOM   3137  HB  VAL A 218      31.350  32.670  30.000  1.00  0.00           H
ATOM   3138  CG1 VAL A 218      30.200  31.120  31.160  1.00  0.00           C
ATOM   3139 1HG1 VAL A 218      30.560  30.300  31.820  1.00  0.00           H
ATOM   3140 2HG1 VAL A 218      29.700  31.890  31.800  1.00  0.00           H
ATOM   3141 3HG1 VAL A 218      29.430  30.760  30.450  1.00  0.00           H
ATOM   3142  CG2 VAL A 218      32.420  32.220  31.710  1.00  0.00           C
ATOM   3143 1HG2 VAL A 218      31.900  32.950  32.390  1.00  0.00           H
ATOM   3144 2HG2 VAL A 218      32.670  31.320  32.310  1.00  0.00           H
ATOM   3145 3HG2 VAL A 218      33.340  32.650  31.290  1.00  0.00           H
ATOM   3146  C   VAL A 218      31.350  30.400  28.510  1.00  0.00           C
ATOM   3147  O   VAL A 218      31.240  31.250  27.610  1.00  0.00           O
ATOM   3148  N   SER A 219      30.640  29.280  28.370  1.00  0.00           N
ATOM   3149  HN  SER A 219      30.820  28.550  29.010  1.00  0.00           H
ATOM   3150  CA  SER A 219      29.620  28.970  27.360  1.00  0.00           C
ATOM   3151  HA  SER A 219      29.670  29.710  26.570  1.00  0.00           H
ATOM   3152  CB  SER A 219      30.010  27.540  26.720  1.00  0.00           C
ATOM   3153  HB1 SER A 219      31.100  27.450  26.520  1.00  0.00           H
ATOM   3154  HB2 SER A 219      29.610  26.710  27.350  1.00  0.00           H
ATOM   3155  OG  SER A 219      29.290  27.390  25.550  1.00  0.00           O
ATOM   3156  HG1 SER A 219      29.720  28.080  25.020  1.00  0.00           H
ATOM   3157  C   SER A 219      28.210  28.970  27.930  1.00  0.00           C
ATOM   3158  O   SER A 219      27.880  29.720  28.830  1.00  0.00           O
ATOM   3159  N   TRP A 220      27.260  28.260  27.320  1.00  0.00           N
ATOM   3160  HN  TRP A 220      27.640  27.550  26.740  1.00  0.00           H
ATOM   3161  CA  TRP A 220      25.820  28.150  27.770  1.00  0.00           C
ATOM   3162  HA  TRP A 220      25.590  28.790  28.600  1.00  0.00           H
ATOM   3163  CB  TRP A 220      24.810  28.210  26.600  1.00  0.00           C
ATOM   3164  HB1 TRP A 220      25.040  27.630  25.680  1.00  0.00           H
ATOM   3165  HB2 TRP A 220      23.840  27.690  26.780  1.00  0.00           H
ATOM   3166  CG  TRP A 220      24.560  29.540  26.090  1.00  0.00           C
ATOM   3167  CD1 TRP A 220      23.440  30.240  26.410  1.00  0.00           C
ATOM   3168  HD1 TRP A 220      22.660  29.850  27.040  1.00  0.00           H
ATOM   3169  NE1 TRP A 220      23.470  31.460  25.790  1.00  0.00           N
ATOM   3170  HE1 TRP A 220      22.800  32.160  25.800  1.00  0.00           H
ATOM   3171  CE2 TRP A 220      24.620  31.590  25.050  1.00  0.00           C
ATOM   3172  CD2 TRP A 220      25.350  30.420  25.270  1.00  0.00           C
ATOM   3173  CE3 TRP A 220      26.630  30.350  24.670  1.00  0.00           C
ATOM   3174  HE3 TRP A 220      27.270  29.480  24.760  1.00  0.00           H
ATOM   3175  CZ3 TRP A 220      27.080  31.440  23.930  1.00  0.00           C
ATOM   3176  HZ3 TRP A 220      28.090  31.450  23.580  1.00  0.00           H
ATOM   3177  CZ2 TRP A 220      25.070  32.700  24.270  1.00  0.00           C
ATOM   3178  HZ2 TRP A 220      24.420  33.540  24.130  1.00  0.00           H
ATOM   3179  CH2 TRP A 220      26.320  32.520  23.670  1.00  0.00           C
ATOM   3180  HH2 TRP A 220      26.590  33.150  22.840  1.00  0.00           H
ATOM   3181  C   TRP A 220      25.810  26.710  28.270  1.00  0.00           C
ATOM   3182  O   TRP A 220      26.180  25.820  27.520  1.00  0.00           O
ATOM   3183  N   GLY A 221      25.290  26.470  29.520  1.00  0.00           N
ATOM   3184  HN  GLY A 221      25.000  27.300  29.960  1.00  0.00           H
ATOM   3185  CA  GLY A 221      24.900  25.140  30.000  1.00  0.00           C
ATOM   3186  HA1 GLY A 221      25.350  24.380  29.390  1.00  0.00           H
ATOM   3187  HA2 GLY A 221      25.270  24.950  30.990  1.00  0.00           H
ATOM   3188  C   GLY A 221      23.500  24.800  29.890  1.00  0.00           C
ATOM   3189  O   GLY A 221      22.720  25.650  29.370  1.00  0.00           O
ATOM   3190  N   GLU A 222      23.090  23.700  30.540  1.00  0.00           N
ATOM   3191  HN  GLU A 222      23.750  23.130  31.030  1.00  0.00           H
ATOM   3192  CA  GLU A 222      21.770  23.280  30.580  1.00  0.00           C
ATOM   3193  HA  GLU A 222      21.360  23.580  29.630  1.00  0.00           H
ATOM   3194  CB  GLU A 222      21.600  21.720  30.640  1.00  0.00           C
ATOM   3195  HB1 GLU A 222      22.070  21.350  29.700  1.00  0.00           H
ATOM   3196  HB2 GLU A 222      22.100  21.220  31.490  1.00  0.00           H
ATOM   3197  CG  GLU A 222      20.070  21.420  30.780  1.00  0.00           C
ATOM   3198  HG1 GLU A 222      19.770  21.670  31.820  1.00  0.00           H
ATOM   3199  HG2 GLU A 222      19.560  21.960  29.950  1.00  0.00           H
ATOM   3200  CD  GLU A 222      19.930  19.900  30.620  1.00  0.00           C
ATOM   3201  OE1 GLU A 222      20.870  19.090  30.430  1.00  0.00           O
ATOM   3202  OE2 GLU A 222      18.720  19.550  30.800  1.00  0.00           O
ATOM   3203  C   GLU A 222      21.050  24.020  31.720  1.00  0.00           C
ATOM   3204  O   GLU A 222      21.170  23.660  32.860  1.00  0.00           O
ATOM   3205  N   GLY A 223      20.320  25.140  31.320  1.00  0.00           N
ATOM   3206  HN  GLY A 223      20.180  25.360  30.350  1.00  0.00           H
ATOM   3207  CA  GLY A 223      19.730  26.050  32.310  1.00  0.00           C
ATOM   3208  HA1 GLY A 223      19.240  26.890  31.860  1.00  0.00           H
ATOM   3209  HA2 GLY A 223      18.990  25.440  32.810  1.00  0.00           H
ATOM   3210  C   GLY A 223      20.810  26.640  33.310  1.00  0.00           C
ATOM   3211  O   GLY A 223      21.960  26.590  32.820  1.00  0.00           O
ATOM   3212  N   CYS A 224      20.390  27.120  34.530  1.00  0.00           N
ATOM   3213  HN  CYS A 224      19.480  26.950  34.890  1.00  0.00           H
ATOM   3214  CA  CYS A 224      21.390  27.740  35.390  1.00  0.00           C
ATOM   3215  HA  CYS A 224      22.360  27.330  35.130  1.00  0.00           H
ATOM   3216  CB  CYS A 224      21.430  29.270  35.290  1.00  0.00           C
ATOM   3217  HB1 CYS A 224      20.430  29.650  35.640  1.00  0.00           H
ATOM   3218  HB2 CYS A 224      22.190  29.620  36.020  1.00  0.00           H
ATOM   3219  SG  CYS A 224      21.810  29.970  33.670  1.00  0.00           S
ATOM   3220  C   CYS A 224      21.040  27.360  36.770  1.00  0.00           C
ATOM   3221  O   CYS A 224      19.920  27.680  37.170  1.00  0.00           O
ATOM   3222  N   ALA A 225      21.980  26.740  37.490  1.00  0.00           N
ATOM   3223  HN  ALA A 225      22.880  26.640  37.070  1.00  0.00           H
ATOM   3224  CA  ALA A 225      21.940  26.380  38.900  1.00  0.00           C
ATOM   3225  HA  ALA A 225      22.920  26.000  39.160  1.00  0.00           H
ATOM   3226  CB  ALA A 225      21.660  27.650  39.730  1.00  0.00           C
ATOM   3227  HB1 ALA A 225      21.740  27.410  40.800  1.00  0.00           H
ATOM   3228  HB2 ALA A 225      22.260  28.570  39.520  1.00  0.00           H
ATOM   3229  HB3 ALA A 225      20.620  27.990  39.540  1.00  0.00           H
ATOM   3230  C   ALA A 225      21.010  25.200  39.150  1.00  0.00           C
ATOM   3231  O   ALA A 225      20.320  25.100  40.140  1.00  0.00           O
ATOM   3232  N   ARG A 226      20.960  24.300  38.130  1.00  0.00           N
ATOM   3233  HN  ARG A 226      21.600  24.420  37.370  1.00  0.00           H
ATOM   3234  CA  ARG A 226      20.120  23.060  38.310  1.00  0.00           C
ATOM   3235  HA  ARG A 226      19.160  23.360  38.730  1.00  0.00           H
ATOM   3236  CB  ARG A 226      19.470  22.640  36.950  1.00  0.00           C
ATOM   3237  HB1 ARG A 226      20.300  22.180  36.360  1.00  0.00           H
ATOM   3238  HB2 ARG A 226      18.740  21.810  37.080  1.00  0.00           H
ATOM   3239  CG  ARG A 226      18.770  23.680  36.110  1.00  0.00           C
ATOM   3240  HG1 ARG A 226      18.040  24.140  36.810  1.00  0.00           H
ATOM   3241  HG2 ARG A 226      19.520  24.380  35.680  1.00  0.00           H
ATOM   3242  CD  ARG A 226      18.090  23.100  34.860  1.00  0.00           C
ATOM   3243  HD1 ARG A 226      18.860  22.960  34.080  1.00  0.00           H
ATOM   3244  HD2 ARG A 226      17.530  22.140  34.980  1.00  0.00           H
ATOM   3245  NE  ARG A 226      17.170  24.180  34.390  1.00  0.00           N
ATOM   3246  HE  ARG A 226      17.370  25.150  34.570  1.00  0.00           H
ATOM   3247  CZ  ARG A 226      16.130  23.980  33.580  1.00  0.00           C
ATOM   3248  NH1 ARG A 226      15.760  22.740  33.350  1.00  0.00           N
ATOM   3249 1HH1 ARG A 226      16.350  21.950  33.460  1.00  0.00           H
ATOM   3250 2HH1 ARG A 226      15.090  22.730  32.590  1.00  0.00           H
ATOM   3251  NH2 ARG A 226      15.470  25.000  33.070  1.00  0.00           N
ATOM   3252 1HH2 ARG A 226      15.900  25.870  33.330  1.00  0.00           H
ATOM   3253 2HH2 ARG A 226      14.760  24.920  32.370  1.00  0.00           H
ATOM   3254  C   ARG A 226      20.780  21.890  39.110  1.00  0.00           C
ATOM   3255  O   ARG A 226      21.990  21.740  39.220  1.00  0.00           O
ATOM   3256  N   LYS A 227      19.920  21.010  39.720  1.00  0.00           N
ATOM   3257  HN  LYS A 227      18.960  21.280  39.640  1.00  0.00           H
ATOM   3258  CA  LYS A 227      20.300  19.720  40.340  1.00  0.00           C
ATOM   3259  HA  LYS A 227      20.910  19.930  41.200  1.00  0.00           H
ATOM   3260  CB  LYS A 227      19.000  18.920  40.650  1.00  0.00           C
ATOM   3261  HB1 LYS A 227      18.320  19.430  41.370  1.00  0.00           H
ATOM   3262  HB2 LYS A 227      18.480  18.720  39.690  1.00  0.00           H
ATOM   3263  CG  LYS A 227      19.250  17.580  41.450  1.00  0.00           C
ATOM   3264  HG1 LYS A 227      18.230  17.150  41.540  1.00  0.00           H
ATOM   3265  HG2 LYS A 227      19.790  16.920  40.740  1.00  0.00           H
ATOM   3266  CD  LYS A 227      19.760  17.690  42.880  1.00  0.00           C
ATOM   3267  HD1 LYS A 227      20.850  17.900  42.850  1.00  0.00           H
ATOM   3268  HD2 LYS A 227      19.360  18.660  43.250  1.00  0.00           H
ATOM   3269  CE  LYS A 227      19.350  16.420  43.740  1.00  0.00           C
ATOM   3270  HE1 LYS A 227      18.250  16.360  43.650  1.00  0.00           H
ATOM   3271  HE2 LYS A 227      19.910  15.570  43.290  1.00  0.00           H
ATOM   3272  NZ  LYS A 227      19.610  16.610  45.100  1.00  0.00           N
ATOM   3273  HZ1 LYS A 227      18.700  16.780  45.580  1.00  0.00           H
ATOM   3274  HZ2 LYS A 227      19.970  15.740  45.540  1.00  0.00           H
ATOM   3275  HZ3 LYS A 227      20.300  17.340  45.340  1.00  0.00           H
ATOM   3276  C   LYS A 227      21.130  18.760  39.470  1.00  0.00           C
ATOM   3277  O   LYS A 227      20.680  18.240  38.450  1.00  0.00           O
ATOM   3278  N   GLY A 228      22.350  18.430  39.970  1.00  0.00           N
ATOM   3279  HN  GLY A 228      22.790  18.770  40.800  1.00  0.00           H
ATOM   3280  CA  GLY A 228      23.230  17.490  39.210  1.00  0.00           C
ATOM   3281  HA1 GLY A 228      24.030  17.170  39.840  1.00  0.00           H
ATOM   3282  HA2 GLY A 228      22.690  16.630  38.860  1.00  0.00           H
ATOM   3283  C   GLY A 228      23.840  18.020  38.000  1.00  0.00           C
ATOM   3284  O   GLY A 228      24.290  17.290  37.190  1.00  0.00           O
ATOM   3285  N   LYS A 229      23.770  19.370  37.750  1.00  0.00           N
ATOM   3286  HN  LYS A 229      23.370  19.950  38.450  1.00  0.00           H
ATOM   3287  CA  LYS A 229      24.250  20.060  36.540  1.00  0.00           C
ATOM   3288  HA  LYS A 229      24.610  19.360  35.790  1.00  0.00           H
ATOM   3289  CB  LYS A 229      23.220  20.890  35.790  1.00  0.00           C
ATOM   3290  HB1 LYS A 229      22.690  21.450  36.580  1.00  0.00           H
ATOM   3291  HB2 LYS A 229      23.620  21.580  35.020  1.00  0.00           H
ATOM   3292  CG  LYS A 229      21.990  20.170  35.270  1.00  0.00           C
ATOM   3293  HG1 LYS A 229      21.570  19.560  36.100  1.00  0.00           H
ATOM   3294  HG2 LYS A 229      21.140  20.750  34.860  1.00  0.00           H
ATOM   3295  CD  LYS A 229      22.190  19.110  34.160  1.00  0.00           C
ATOM   3296  HD1 LYS A 229      22.470  19.660  33.230  1.00  0.00           H
ATOM   3297  HD2 LYS A 229      23.050  18.480  34.430  1.00  0.00           H
ATOM   3298  CE  LYS A 229      20.890  18.320  33.800  1.00  0.00           C
ATOM   3299  HE1 LYS A 229      20.430  17.690  34.600  1.00  0.00           H
ATOM   3300  HE2 LYS A 229      20.140  19.100  33.560  1.00  0.00           H
ATOM   3301  NZ  LYS A 229      21.040  17.430  32.540  1.00  0.00           N
ATOM   3302  HZ1 LYS A 229      21.130  17.930  31.630  1.00  0.00           H
ATOM   3303  HZ2 LYS A 229      21.860  16.790  32.610  1.00  0.00           H
ATOM   3304  HZ3 LYS A 229      20.320  16.680  32.450  1.00  0.00           H
ATOM   3305  C   LYS A 229      25.450  21.030  36.790  1.00  0.00           C
ATOM   3306  O   LYS A 229      25.560  21.890  37.740  1.00  0.00           O
ATOM   3307  N   TYR A 230      26.490  20.990  35.900  1.00  0.00           N
ATOM   3308  HN  TYR A 230      26.450  20.450  35.060  1.00  0.00           H
ATOM   3309  CA  TYR A 230      27.690  21.760  35.950  1.00  0.00           C
ATOM   3310  HA  TYR A 230      27.570  22.460  36.760  1.00  0.00           H
ATOM   3311  CB  TYR A 230      28.880  20.760  36.140  1.00  0.00           C
ATOM   3312  HB1 TYR A 230      28.970  20.290  35.140  1.00  0.00           H
ATOM   3313  HB2 TYR A 230      29.770  21.410  36.300  1.00  0.00           H
ATOM   3314  CG  TYR A 230      28.670  19.970  37.390  1.00  0.00           C
ATOM   3315  CD1 TYR A 230      28.990  20.490  38.690  1.00  0.00           C
ATOM   3316  HD1 TYR A 230      29.260  21.540  38.780  1.00  0.00           H
ATOM   3317  CE1 TYR A 230      28.910  19.570  39.730  1.00  0.00           C
ATOM   3318  HE1 TYR A 230      29.150  19.970  40.700  1.00  0.00           H
ATOM   3319  CZ  TYR A 230      28.500  18.290  39.600  1.00  0.00           C
ATOM   3320  OH  TYR A 230      28.330  17.530  40.770  1.00  0.00           O
ATOM   3321  HH  TYR A 230      29.020  17.850  41.370  1.00  0.00           H
ATOM   3322  CD2 TYR A 230      28.180  18.630  37.210  1.00  0.00           C
ATOM   3323  HD2 TYR A 230      28.070  18.190  36.240  1.00  0.00           H
ATOM   3324  CE2 TYR A 230      28.170  17.780  38.340  1.00  0.00           C
ATOM   3325  HE2 TYR A 230      27.760  16.790  38.190  1.00  0.00           H
ATOM   3326  C   TYR A 230      27.740  22.530  34.610  1.00  0.00           C
ATOM   3327  O   TYR A 230      27.450  22.030  33.520  1.00  0.00           O
ATOM   3328  N   GLY A 231      28.100  23.870  34.630  1.00  0.00           N
ATOM   3329  HN  GLY A 231      28.100  24.250  35.550  1.00  0.00           H
ATOM   3330  CA  GLY A 231      28.380  24.840  33.560  1.00  0.00           C
ATOM   3331  HA1 GLY A 231      27.440  24.960  33.060  1.00  0.00           H
ATOM   3332  HA2 GLY A 231      28.770  25.720  34.060  1.00  0.00           H
ATOM   3333  C   GLY A 231      29.430  24.360  32.570  1.00  0.00           C
ATOM   3334  O   GLY A 231      30.240  23.470  32.800  1.00  0.00           O
ATOM   3335  N   ILE A 232      29.380  25.050  31.430  1.00  0.00           N
ATOM   3336  HN  ILE A 232      28.710  25.760  31.270  1.00  0.00           H
ATOM   3337  CA  ILE A 232      30.030  24.600  30.250  1.00  0.00           C
ATOM   3338  HA  ILE A 232      30.590  23.680  30.370  1.00  0.00           H
ATOM   3339  CB  ILE A 232      29.090  24.380  29.020  1.00  0.00           C
ATOM   3340  HB  ILE A 232      28.500  25.300  28.830  1.00  0.00           H
ATOM   3341  CG2 ILE A 232      29.830  23.900  27.750  1.00  0.00           C
ATOM   3342 1HG2 ILE A 232      30.270  22.890  27.840  1.00  0.00           H
ATOM   3343 2HG2 ILE A 232      29.100  24.000  26.920  1.00  0.00           H
ATOM   3344 3HG2 ILE A 232      30.590  24.710  27.630  1.00  0.00           H
ATOM   3345  CG1 ILE A 232      28.050  23.290  29.430  1.00  0.00           C
ATOM   3346 1HG1 ILE A 232      27.340  23.530  30.240  1.00  0.00           H
ATOM   3347 2HG1 ILE A 232      27.360  23.250  28.570  1.00  0.00           H
ATOM   3348  CD  ILE A 232      28.560  21.920  29.830  1.00  0.00           C
ATOM   3349  HD1 ILE A 232      29.260  21.600  29.030  1.00  0.00           H
ATOM   3350  HD2 ILE A 232      29.190  22.050  30.740  1.00  0.00           H
ATOM   3351  HD3 ILE A 232      27.850  21.080  30.020  1.00  0.00           H
ATOM   3352  C   ILE A 232      31.080  25.650  29.790  1.00  0.00           C
ATOM   3353  O   ILE A 232      30.810  26.870  29.740  1.00  0.00           O
ATOM   3354  N   TYR A 233      32.340  25.180  29.590  1.00  0.00           N
ATOM   3355  HN  TYR A 233      32.560  24.210  29.620  1.00  0.00           H
ATOM   3356  CA  TYR A 233      33.480  26.130  29.400  1.00  0.00           C
ATOM   3357  HA  TYR A 233      33.140  27.060  28.960  1.00  0.00           H
ATOM   3358  CB  TYR A 233      34.350  26.390  30.600  1.00  0.00           C
ATOM   3359  HB1 TYR A 233      34.800  25.420  30.870  1.00  0.00           H
ATOM   3360  HB2 TYR A 233      35.220  27.080  30.490  1.00  0.00           H
ATOM   3361  CG  TYR A 233      33.580  26.760  31.820  1.00  0.00           C
ATOM   3362  CD1 TYR A 233      32.880  25.840  32.590  1.00  0.00           C
ATOM   3363  HD1 TYR A 233      32.750  24.790  32.410  1.00  0.00           H
ATOM   3364  CE1 TYR A 233      32.100  26.350  33.710  1.00  0.00           C
ATOM   3365  HE1 TYR A 233      31.430  25.760  34.320  1.00  0.00           H
ATOM   3366  CZ  TYR A 233      32.120  27.710  34.050  1.00  0.00           C
ATOM   3367  OH  TYR A 233      31.350  28.360  35.050  1.00  0.00           O
ATOM   3368  HH  TYR A 233      30.780  27.740  35.510  1.00  0.00           H
ATOM   3369  CD2 TYR A 233      33.640  28.130  32.210  1.00  0.00           C
ATOM   3370  HD2 TYR A 233      34.140  28.880  31.630  1.00  0.00           H
ATOM   3371  CE2 TYR A 233      32.920  28.600  33.330  1.00  0.00           C
ATOM   3372  HE2 TYR A 233      32.830  29.660  33.490  1.00  0.00           H
ATOM   3373  C   TYR A 233      34.260  25.410  28.250  1.00  0.00           C
ATOM   3374  O   TYR A 233      34.050  24.260  27.930  1.00  0.00           O
ATOM   3375  N   THR A 234      34.990  26.320  27.520  1.00  0.00           N
ATOM   3376  HN  THR A 234      34.960  27.280  27.790  1.00  0.00           H
ATOM   3377  CA  THR A 234      35.980  25.940  26.500  1.00  0.00           C
ATOM   3378  HA  THR A 234      36.060  24.880  26.670  1.00  0.00           H
ATOM   3379  CB  THR A 234      35.600  26.280  25.130  1.00  0.00           C
ATOM   3380  HB  THR A 234      34.880  27.120  25.170  1.00  0.00           H
ATOM   3381  OG1 THR A 234      34.910  25.230  24.420  1.00  0.00           O
ATOM   3382  HG1 THR A 234      34.010  25.250  24.740  1.00  0.00           H
ATOM   3383  CG2 THR A 234      36.770  26.770  24.180  1.00  0.00           C
ATOM   3384 1HG2 THR A 234      36.340  26.980  23.180  1.00  0.00           H
ATOM   3385 2HG2 THR A 234      37.300  27.640  24.600  1.00  0.00           H
ATOM   3386 3HG2 THR A 234      37.550  26.000  24.060  1.00  0.00           H
ATOM   3387  C   THR A 234      37.340  26.440  26.870  1.00  0.00           C
ATOM   3388  O   THR A 234      37.570  27.520  27.450  1.00  0.00           O
ATOM   3389  N   LYS A 235      38.430  25.620  26.630  1.00  0.00           N
ATOM   3390  HN  LYS A 235      38.280  24.700  26.290  1.00  0.00           H
ATOM   3391  CA  LYS A 235      39.750  26.000  26.810  1.00  0.00           C
ATOM   3392  HA  LYS A 235      39.740  26.570  27.720  1.00  0.00           H
ATOM   3393  CB  LYS A 235      40.780  24.850  26.850  1.00  0.00           C
ATOM   3394  HB1 LYS A 235      40.960  24.430  25.840  1.00  0.00           H
ATOM   3395  HB2 LYS A 235      41.750  25.310  27.170  1.00  0.00           H
ATOM   3396  CG  LYS A 235      40.490  23.650  27.780  1.00  0.00           C
ATOM   3397  HG1 LYS A 235      40.390  23.890  28.870  1.00  0.00           H
ATOM   3398  HG2 LYS A 235      39.550  23.140  27.490  1.00  0.00           H
ATOM   3399  CD  LYS A 235      41.580  22.530  27.720  1.00  0.00           C
ATOM   3400  HD1 LYS A 235      41.840  22.540  26.640  1.00  0.00           H
ATOM   3401  HD2 LYS A 235      42.510  22.770  28.290  1.00  0.00           H
ATOM   3402  CE  LYS A 235      41.160  21.170  28.190  1.00  0.00           C
ATOM   3403  HE1 LYS A 235      41.460  21.200  29.260  1.00  0.00           H
ATOM   3404  HE2 LYS A 235      40.060  20.990  28.120  1.00  0.00           H
ATOM   3405  NZ  LYS A 235      41.880  19.960  27.640  1.00  0.00           N
ATOM   3406  HZ1 LYS A 235      41.740  19.200  28.320  1.00  0.00           H
ATOM   3407  HZ2 LYS A 235      41.500  19.640  26.720  1.00  0.00           H
ATOM   3408  HZ3 LYS A 235      42.880  20.170  27.470  1.00  0.00           H
ATOM   3409  C   LYS A 235      40.250  27.030  25.760  1.00  0.00           C
ATOM   3410  O   LYS A 235      40.240  26.750  24.570  1.00  0.00           O
ATOM   3411  N   VAL A 236      40.730  28.150  26.280  1.00  0.00           N
ATOM   3412  HN  VAL A 236      40.680  28.320  27.260  1.00  0.00           H
ATOM   3413  CA  VAL A 236      41.290  29.220  25.450  1.00  0.00           C
ATOM   3414  HA  VAL A 236      40.710  29.310  24.550  1.00  0.00           H
ATOM   3415  CB  VAL A 236      41.110  30.520  26.300  1.00  0.00           C
ATOM   3416  HB  VAL A 236      41.460  30.290  27.320  1.00  0.00           H
ATOM   3417  CG1 VAL A 236      41.790  31.720  25.690  1.00  0.00           C
ATOM   3418 1HG1 VAL A 236      41.810  32.590  26.390  1.00  0.00           H
ATOM   3419 2HG1 VAL A 236      42.840  31.580  25.370  1.00  0.00           H
ATOM   3420 3HG1 VAL A 236      41.330  32.280  24.840  1.00  0.00           H
ATOM   3421  CG2 VAL A 236      39.640  30.850  26.260  1.00  0.00           C
ATOM   3422 1HG2 VAL A 236      38.970  30.120  26.770  1.00  0.00           H
ATOM   3423 2HG2 VAL A 236      39.440  31.830  26.730  1.00  0.00           H
ATOM   3424 3HG2 VAL A 236      39.180  31.040  25.270  1.00  0.00           H
ATOM   3425  C   VAL A 236      42.750  28.830  25.090  1.00  0.00           C
ATOM   3426  O   VAL A 236      43.210  29.140  23.990  1.00  0.00           O
ATOM   3427  N   THR A 237      43.460  28.050  25.950  1.00  0.00           N
ATOM   3428  HN  THR A 237      43.120  27.940  26.870  1.00  0.00           H
ATOM   3429  CA  THR A 237      44.750  27.400  25.610  1.00  0.00           C
ATOM   3430  HA  THR A 237      45.410  28.230  25.400  1.00  0.00           H
ATOM   3431  CB  THR A 237      45.450  26.670  26.730  1.00  0.00           C
ATOM   3432  HB  THR A 237      46.360  26.110  26.420  1.00  0.00           H
ATOM   3433  OG1 THR A 237      44.640  25.770  27.480  1.00  0.00           O
ATOM   3434  HG1 THR A 237      44.600  24.940  26.990  1.00  0.00           H
ATOM   3435  CG2 THR A 237      46.000  27.780  27.620  1.00  0.00           C
ATOM   3436 1HG2 THR A 237      45.120  28.310  28.040  1.00  0.00           H
ATOM   3437 2HG2 THR A 237      46.660  27.460  28.460  1.00  0.00           H
ATOM   3438 3HG2 THR A 237      46.600  28.510  27.030  1.00  0.00           H
ATOM   3439  C   THR A 237      44.800  26.530  24.290  1.00  0.00           C
ATOM   3440  O   THR A 237      45.860  26.390  23.650  1.00  0.00           O
ATOM   3441  N   ALA A 238      43.630  25.910  23.930  1.00  0.00           N
ATOM   3442  HN  ALA A 238      42.880  25.980  24.570  1.00  0.00           H
ATOM   3443  CA  ALA A 238      43.480  25.120  22.700  1.00  0.00           C
ATOM   3444  HA  ALA A 238      44.180  24.300  22.660  1.00  0.00           H
ATOM   3445  CB  ALA A 238      42.090  24.490  22.560  1.00  0.00           C
ATOM   3446  HB1 ALA A 238      41.920  24.240  21.490  1.00  0.00           H
ATOM   3447  HB2 ALA A 238      42.090  23.580  23.180  1.00  0.00           H
ATOM   3448  HB3 ALA A 238      41.280  25.140  22.940  1.00  0.00           H
ATOM   3449  C   ALA A 238      43.730  25.910  21.460  1.00  0.00           C
ATOM   3450  O   ALA A 238      44.190  25.410  20.380  1.00  0.00           O
ATOM   3451  N   PHE A 239      43.320  27.170  21.510  1.00  0.00           N
ATOM   3452  HN  PHE A 239      42.900  27.510  22.360  1.00  0.00           H
ATOM   3453  CA  PHE A 239      43.190  28.060  20.340  1.00  0.00           C
ATOM   3454  HA  PHE A 239      43.430  27.570  19.420  1.00  0.00           H
ATOM   3455  CB  PHE A 239      41.790  28.720  20.260  1.00  0.00           C
ATOM   3456  HB1 PHE A 239      41.660  29.200  21.250  1.00  0.00           H
ATOM   3457  HB2 PHE A 239      41.570  29.430  19.430  1.00  0.00           H
ATOM   3458  CG  PHE A 239      40.780  27.610  20.150  1.00  0.00           C
ATOM   3459  CD1 PHE A 239      40.700  26.910  18.920  1.00  0.00           C
ATOM   3460  HD1 PHE A 239      41.450  27.290  18.250  1.00  0.00           H
ATOM   3461  CE1 PHE A 239      39.840  25.840  18.760  1.00  0.00           C
ATOM   3462  HE1 PHE A 239      39.900  25.280  17.840  1.00  0.00           H
ATOM   3463  CZ  PHE A 239      38.880  25.550  19.770  1.00  0.00           C
ATOM   3464  HZ  PHE A 239      38.180  24.750  19.590  1.00  0.00           H
ATOM   3465  CD2 PHE A 239      39.880  27.270  21.220  1.00  0.00           C
ATOM   3466  HD2 PHE A 239      39.910  27.800  22.160  1.00  0.00           H
ATOM   3467  CE2 PHE A 239      38.890  26.260  21.000  1.00  0.00           C
ATOM   3468  HE2 PHE A 239      38.200  25.980  21.780  1.00  0.00           H
ATOM   3469  C   PHE A 239      44.130  29.210  20.440  1.00  0.00           C
ATOM   3470  O   PHE A 239      43.980  30.230  19.760  1.00  0.00           O
ATOM   3471  N   LEU A 240      45.050  29.070  21.370  1.00  0.00           N
ATOM   3472  HN  LEU A 240      45.190  28.260  21.920  1.00  0.00           H
ATOM   3473  CA  LEU A 240      46.030  30.100  21.800  1.00  0.00           C
ATOM   3474  HA  LEU A 240      45.460  30.980  22.080  1.00  0.00           H
ATOM   3475  CB  LEU A 240      46.620  29.450  23.140  1.00  0.00           C
ATOM   3476  HB1 LEU A 240      46.000  29.520  24.060  1.00  0.00           H
ATOM   3477  HB2 LEU A 240      46.800  28.360  22.970  1.00  0.00           H
ATOM   3478  CG  LEU A 240      48.070  29.870  23.560  1.00  0.00           C
ATOM   3479  HG  LEU A 240      48.700  29.790  22.650  1.00  0.00           H
ATOM   3480  CD1 LEU A 240      48.230  31.220  24.220  1.00  0.00           C
ATOM   3481 1HD1 LEU A 240      48.130  32.010  23.460  1.00  0.00           H
ATOM   3482 2HD1 LEU A 240      47.600  31.440  25.100  1.00  0.00           H
ATOM   3483 3HD1 LEU A 240      49.280  31.360  24.560  1.00  0.00           H
ATOM   3484  CD2 LEU A 240      48.550  28.910  24.660  1.00  0.00           C
ATOM   3485 1HD2 LEU A 240      48.150  29.150  25.660  1.00  0.00           H
ATOM   3486 2HD2 LEU A 240      48.210  27.890  24.390  1.00  0.00           H
ATOM   3487 3HD2 LEU A 240      49.630  28.860  24.860  1.00  0.00           H
ATOM   3488  C   LEU A 240      47.000  30.470  20.800  1.00  0.00           C
ATOM   3489  O   LEU A 240      47.520  31.580  20.810  1.00  0.00           O
ATOM   3490  N   LYS A 241      47.330  29.610  19.870  1.00  0.00           N
ATOM   3491  HN  LYS A 241      46.990  28.680  19.900  1.00  0.00           H
ATOM   3492  CA  LYS A 241      48.020  30.040  18.660  1.00  0.00           C
ATOM   3493  HA  LYS A 241      48.790  30.730  18.960  1.00  0.00           H
ATOM   3494  CB  LYS A 241      48.450  28.710  18.010  1.00  0.00           C
ATOM   3495  HB1 LYS A 241      47.590  28.060  17.760  1.00  0.00           H
ATOM   3496  HB2 LYS A 241      48.930  28.950  17.040  1.00  0.00           H
ATOM   3497  CG  LYS A 241      49.480  27.870  18.820  1.00  0.00           C
ATOM   3498  HG1 LYS A 241      49.050  27.370  19.720  1.00  0.00           H
ATOM   3499  HG2 LYS A 241      49.790  26.980  18.220  1.00  0.00           H
ATOM   3500  CD  LYS A 241      50.640  28.620  19.340  1.00  0.00           C
ATOM   3501  HD1 LYS A 241      51.140  29.400  18.720  1.00  0.00           H
ATOM   3502  HD2 LYS A 241      50.110  29.190  20.130  1.00  0.00           H
ATOM   3503  CE  LYS A 241      51.610  27.720  20.090  1.00  0.00           C
ATOM   3504  HE1 LYS A 241      51.090  27.370  21.000  1.00  0.00           H
ATOM   3505  HE2 LYS A 241      51.830  26.820  19.480  1.00  0.00           H
ATOM   3506  NZ  LYS A 241      52.900  28.340  20.550  1.00  0.00           N
ATOM   3507  HZ1 LYS A 241      53.120  29.050  19.820  1.00  0.00           H
ATOM   3508  HZ2 LYS A 241      52.770  28.850  21.450  1.00  0.00           H
ATOM   3509  HZ3 LYS A 241      53.650  27.630  20.540  1.00  0.00           H
ATOM   3510  C   LYS A 241      47.170  30.790  17.610  1.00  0.00           C
ATOM   3511  O   LYS A 241      47.690  31.820  17.070  1.00  0.00           O
ATOM   3512  N   TRP A 242      45.850  30.480  17.390  1.00  0.00           N
ATOM   3513  HN  TRP A 242      45.360  29.770  17.880  1.00  0.00           H
ATOM   3514  CA  TRP A 242      44.980  31.230  16.540  1.00  0.00           C
ATOM   3515  HA  TRP A 242      45.450  31.170  15.570  1.00  0.00           H
ATOM   3516  CB  TRP A 242      43.670  30.520  16.380  1.00  0.00           C
ATOM   3517  HB1 TRP A 242      43.840  29.440  16.150  1.00  0.00           H
ATOM   3518  HB2 TRP A 242      43.080  30.520  17.310  1.00  0.00           H
ATOM   3519  CG  TRP A 242      42.650  31.000  15.360  1.00  0.00           C
ATOM   3520  CD1 TRP A 242      42.600  30.640  14.060  1.00  0.00           C
ATOM   3521  HD1 TRP A 242      43.400  30.150  13.530  1.00  0.00           H
ATOM   3522  NE1 TRP A 242      41.400  31.120  13.550  1.00  0.00           N
ATOM   3523  HE1 TRP A 242      41.060  30.940  12.650  1.00  0.00           H
ATOM   3524  CE2 TRP A 242      40.790  31.870  14.530  1.00  0.00           C
ATOM   3525  CD2 TRP A 242      41.620  31.850  15.740  1.00  0.00           C
ATOM   3526  CE3 TRP A 242      41.130  32.420  16.870  1.00  0.00           C
ATOM   3527  HE3 TRP A 242      41.730  32.500  17.760  1.00  0.00           H
ATOM   3528  CZ3 TRP A 242      39.900  33.150  16.750  1.00  0.00           C
ATOM   3529  HZ3 TRP A 242      39.510  33.750  17.560  1.00  0.00           H
ATOM   3530  CZ2 TRP A 242      39.590  32.580  14.420  1.00  0.00           C
ATOM   3531  HZ2 TRP A 242      38.970  32.710  13.550  1.00  0.00           H
ATOM   3532  CH2 TRP A 242      39.170  33.230  15.570  1.00  0.00           C
ATOM   3533  HH2 TRP A 242      38.310  33.880  15.630  1.00  0.00           H
ATOM   3534  C   TRP A 242      44.760  32.660  17.000  1.00  0.00           C
ATOM   3535  O   TRP A 242      44.740  33.540  16.130  1.00  0.00           O
ATOM   3536  N   ILE A 243      44.650  32.870  18.320  1.00  0.00           N
ATOM   3537  HN  ILE A 243      44.590  32.060  18.890  1.00  0.00           H
ATOM   3538  CA  ILE A 243      44.410  34.180  18.910  1.00  0.00           C
ATOM   3539  HA  ILE A 243      43.560  34.510  18.330  1.00  0.00           H
ATOM   3540  CB  ILE A 243      44.160  34.130  20.470  1.00  0.00           C
ATOM   3541  HB  ILE A 243      45.000  33.530  20.900  1.00  0.00           H
ATOM   3542  CG2 ILE A 243      44.170  35.560  21.190  1.00  0.00           C
ATOM   3543 1HG2 ILE A 243      44.040  35.550  22.290  1.00  0.00           H
ATOM   3544 2HG2 ILE A 243      45.200  35.960  21.190  1.00  0.00           H
ATOM   3545 3HG2 ILE A 243      43.510  36.210  20.570  1.00  0.00           H
ATOM   3546  CG1 ILE A 243      42.860  33.390  20.660  1.00  0.00           C
ATOM   3547 1HG1 ILE A 243      42.120  34.170  20.400  1.00  0.00           H
ATOM   3548 2HG1 ILE A 243      42.630  32.510  20.000  1.00  0.00           H
ATOM   3549  CD  ILE A 243      42.550  32.940  22.130  1.00  0.00           C
ATOM   3550  HD1 ILE A 243      41.500  32.590  22.240  1.00  0.00           H
ATOM   3551  HD2 ILE A 243      43.250  32.140  22.460  1.00  0.00           H
ATOM   3552  HD3 ILE A 243      42.670  33.760  22.870  1.00  0.00           H
ATOM   3553  C   ILE A 243      45.530  35.190  18.740  1.00  0.00           C
ATOM   3554  O   ILE A 243      45.420  36.250  18.170  1.00  0.00           O
ATOM   3555  N   ASP A 244      46.740  34.690  19.080  1.00  0.00           N
ATOM   3556  HN  ASP A 244      46.790  33.830  19.590  1.00  0.00           H
ATOM   3557  CA  ASP A 244      48.040  35.240  18.880  1.00  0.00           C
ATOM   3558  HA  ASP A 244      48.170  36.140  19.470  1.00  0.00           H
ATOM   3559  CB  ASP A 244      49.050  34.160  19.350  1.00  0.00           C
ATOM   3560  HB1 ASP A 244      48.770  34.030  20.420  1.00  0.00           H
ATOM   3561  HB2 ASP A 244      48.870  33.230  18.780  1.00  0.00           H
ATOM   3562  CG  ASP A 244      50.470  34.530  19.150  1.00  0.00           C
ATOM   3563  OD1 ASP A 244      51.270  33.570  19.330  1.00  0.00           O
ATOM   3564  OD2 ASP A 244      50.920  35.650  18.880  1.00  0.00           O
ATOM   3565  C   ASP A 244      48.260  35.620  17.410  1.00  0.00           C
ATOM   3566  O   ASP A 244      48.580  36.760  17.030  1.00  0.00           O
ATOM   3567  N   ARG A 245      48.040  34.690  16.460  1.00  0.00           N
ATOM   3568  HN  ARG A 245      47.870  33.730  16.660  1.00  0.00           H
ATOM   3569  CA  ARG A 245      48.310  35.130  15.120  1.00  0.00           C
ATOM   3570  HA  ARG A 245      49.250  35.650  15.010  1.00  0.00           H
ATOM   3571  CB  ARG A 245      48.290  33.890  14.150  1.00  0.00           C
ATOM   3572  HB1 ARG A 245      47.320  33.370  14.270  1.00  0.00           H
ATOM   3573  HB2 ARG A 245      48.470  34.230  13.110  1.00  0.00           H
ATOM   3574  CG  ARG A 245      49.370  32.800  14.470  1.00  0.00           C
ATOM   3575  HG1 ARG A 245      49.170  32.180  15.360  1.00  0.00           H
ATOM   3576  HG2 ARG A 245      49.390  32.130  13.580  1.00  0.00           H
ATOM   3577  CD  ARG A 245      50.790  33.360  14.760  1.00  0.00           C
ATOM   3578  HD1 ARG A 245      50.700  34.120  15.560  1.00  0.00           H
ATOM   3579  HD2 ARG A 245      51.550  32.610  15.060  1.00  0.00           H
ATOM   3580  NE  ARG A 245      51.260  34.020  13.530  1.00  0.00           N
ATOM   3581  HE  ARG A 245      50.890  33.900  12.600  1.00  0.00           H
ATOM   3582  CZ  ARG A 245      52.290  34.910  13.540  1.00  0.00           C
ATOM   3583  NH1 ARG A 245      53.060  35.210  14.600  1.00  0.00           N
ATOM   3584 1HH1 ARG A 245      52.930  34.750  15.470  1.00  0.00           H
ATOM   3585 2HH1 ARG A 245      53.930  35.680  14.420  1.00  0.00           H
ATOM   3586  NH2 ARG A 245      52.660  35.550  12.430  1.00  0.00           N
ATOM   3587 1HH2 ARG A 245      52.140  35.470  11.580  1.00  0.00           H
ATOM   3588 2HH2 ARG A 245      53.500  36.080  12.410  1.00  0.00           H
ATOM   3589  C   ARG A 245      47.230  36.100  14.560  1.00  0.00           C
ATOM   3590  O   ARG A 245      47.350  36.830  13.620  1.00  0.00           O
ATOM   3591  N   SER A 246      46.000  36.070  15.140  1.00  0.00           N
ATOM   3592  HN  SER A 246      45.810  35.340  15.790  1.00  0.00           H
ATOM   3593  CA  SER A 246      44.910  37.030  14.840  1.00  0.00           C
ATOM   3594  HA  SER A 246      44.820  36.950  13.770  1.00  0.00           H
ATOM   3595  CB  SER A 246      43.570  36.620  15.450  1.00  0.00           C
ATOM   3596  HB1 SER A 246      43.470  36.580  16.550  1.00  0.00           H
ATOM   3597  HB2 SER A 246      42.790  37.310  15.090  1.00  0.00           H
ATOM   3598  OG  SER A 246      43.230  35.270  15.070  1.00  0.00           O
ATOM   3599  HG1 SER A 246      43.780  34.720  15.630  1.00  0.00           H
ATOM   3600  C   SER A 246      45.150  38.420  15.330  1.00  0.00           C
ATOM   3601  O   SER A 246      44.650  39.370  14.740  1.00  0.00           O
ATOM   3602  N   MET A 247      45.950  38.550  16.370  1.00  0.00           N
ATOM   3603  HN  MET A 247      46.460  37.780  16.740  1.00  0.00           H
ATOM   3604  CA  MET A 247      46.320  39.710  17.140  1.00  0.00           C
ATOM   3605  HA  MET A 247      45.520  40.430  17.060  1.00  0.00           H
ATOM   3606  CB  MET A 247      46.590  39.390  18.630  1.00  0.00           C
ATOM   3607  HB1 MET A 247      47.200  38.480  18.750  1.00  0.00           H
ATOM   3608  HB2 MET A 247      47.200  40.180  19.110  1.00  0.00           H
ATOM   3609  CG  MET A 247      45.290  39.150  19.430  1.00  0.00           C
ATOM   3610  HG1 MET A 247      44.630  40.050  19.370  1.00  0.00           H
ATOM   3611  HG2 MET A 247      44.520  38.420  19.100  1.00  0.00           H
ATOM   3612  SD  MET A 247      45.640  38.840  21.260  1.00  0.00           S
ATOM   3613  CE  MET A 247      46.580  40.210  21.820  1.00  0.00           C
ATOM   3614  HE1 MET A 247      46.330  41.120  21.230  1.00  0.00           H
ATOM   3615  HE2 MET A 247      46.480  40.480  22.890  1.00  0.00           H
ATOM   3616  HE3 MET A 247      47.660  39.940  21.770  1.00  0.00           H
ATOM   3617  C   MET A 247      47.540  40.300  16.550  1.00  0.00           C
ATOM   3618  O   MET A 247      48.190  41.120  17.260  1.00  0.00           O
ATOM   3619  N   LYS A 248      47.860  40.010  15.310  1.00  0.00           N
ATOM   3620  HN  LYS A 248      47.280  39.440  14.740  1.00  0.00           H
ATOM   3621  CA  LYS A 248      48.990  40.650  14.740  1.00  0.00           C
ATOM   3622  HA  LYS A 248      49.370  41.530  15.260  1.00  0.00           H
ATOM   3623  CB  LYS A 248      50.170  39.680  14.550  1.00  0.00           C
ATOM   3624  HB1 LYS A 248      49.800  38.840  13.940  1.00  0.00           H
ATOM   3625  HB2 LYS A 248      51.120  40.110  14.160  1.00  0.00           H
ATOM   3626  CG  LYS A 248      50.740  39.360  15.940  1.00  0.00           C
ATOM   3627  HG1 LYS A 248      51.240  40.270  16.320  1.00  0.00           H
ATOM   3628  HG2 LYS A 248      49.980  39.050  16.690  1.00  0.00           H
ATOM   3629  CD  LYS A 248      51.800  38.250  16.020  1.00  0.00           C
ATOM   3630  HD1 LYS A 248      51.430  37.230  15.760  1.00  0.00           H
ATOM   3631  HD2 LYS A 248      52.650  38.530  15.390  1.00  0.00           H
ATOM   3632  CE  LYS A 248      52.330  38.380  17.420  1.00  0.00           C
ATOM   3633  HE1 LYS A 248      53.170  39.080  17.580  1.00  0.00           H
ATOM   3634  HE2 LYS A 248      51.470  38.650  18.080  1.00  0.00           H
ATOM   3635  NZ  LYS A 248      52.800  37.100  17.960  1.00  0.00           N
ATOM   3636  HZ1 LYS A 248      53.190  37.290  18.910  1.00  0.00           H
ATOM   3637  HZ2 LYS A 248      52.100  36.340  18.040  1.00  0.00           H
ATOM   3638  HZ3 LYS A 248      53.640  36.790  17.420  1.00  0.00           H
ATOM   3639  C   LYS A 248      48.470  41.120  13.400  1.00  0.00           C
ATOM   3640  O   LYS A 248      47.570  40.530  12.810  1.00  0.00           O
ATOM   3641  N   THR A 249      49.110  42.130  12.850  1.00  0.00           N
ATOM   3642  HN  THR A 249      49.830  42.530  13.430  1.00  0.00           H
ATOM   3643  CA  THR A 249      48.770  42.810  11.620  1.00  0.00           C
ATOM   3644  HA  THR A 249      48.090  42.180  11.060  1.00  0.00           H
ATOM   3645  CB  THR A 249      48.010  44.170  11.770  1.00  0.00           C
ATOM   3646  HB  THR A 249      47.820  44.610  10.780  1.00  0.00           H
ATOM   3647  OG1 THR A 249      48.660  45.120  12.610  1.00  0.00           O
ATOM   3648  HG1 THR A 249      49.610  45.150  12.410  1.00  0.00           H
ATOM   3649  CG2 THR A 249      46.600  43.960  12.320  1.00  0.00           C
ATOM   3650 1HG2 THR A 249      46.000  44.890  12.380  1.00  0.00           H
ATOM   3651 2HG2 THR A 249      46.040  43.190  11.740  1.00  0.00           H
ATOM   3652 3HG2 THR A 249      46.680  43.560  13.360  1.00  0.00           H
ATOM   3653  C   THR A 249      50.080  42.850  10.740  1.00  0.00           C
ATOM   3654  OT1 THR A 249      50.540  43.950  10.340  1.00  0.00           O
ATOM   3655  OT2 THR A 249      50.680  41.820  10.550  1.00  0.00           O
ATOM   3656 CAL  CAL  1244      30.420  25.460  16.200  1.00  0.00          Ca
ATOM   3657 CAL  CAL  1245      94.190  78.770  25.970  1.00  0.00          Ca
ATOM   3658  C1  RIV B1246      25.770  24.740  24.170  1.00  0.00           C
ATOM   3659  N2  RIV B1246      25.800  25.700  23.080  1.00  0.00           N
ATOM   3660  C3  RIV B1246      27.160  24.350  24.660  1.00  0.00           C
ATOM   3661  C4  RIV B1246      26.830  25.340  22.130  1.00  0.00           C
ATOM   3662  O5  RIV B1246      27.860  23.620  23.720  1.00  0.00           O
ATOM   3663  C6  RIV B1246      27.930  24.290  22.480  1.00  0.00           C
ATOM   3664  C7  RIV B1246      22.720  28.580  22.440  1.00  0.00           C
ATOM   3665  C8  RIV B1246      22.380  27.260  22.750  1.00  0.00           C
ATOM   3666  C9  RIV B1246      24.030  28.970  22.290  1.00  0.00           C
ATOM   3667  C10 RIV B1246      23.440  26.330  22.970  1.00  0.00           C
ATOM   3668  C11 RIV B1246      25.070  28.000  22.540  1.00  0.00           C
ATOM   3669  C12 RIV B1246      24.760  26.700  22.810  1.00  0.00           C
ATOM   3670  O13 RIV B1246      26.720  25.770  20.980  1.00  0.00           O
ATOM   3671  N14 RIV B1246      21.610  29.500  22.110  1.00  0.00           N
ATOM   3672  C15 RIV B1246      20.230  29.310  21.950  1.00  0.00           C
ATOM   3673  C16 RIV B1246      21.810  30.880  22.520  1.00  0.00           C
ATOM   3674  O17 RIV B1246      19.570  30.450  22.330  1.00  0.00           O
ATOM   3675  C18 RIV B1246      20.480  31.180  23.160  1.00  0.00           C
ATOM   3676  O19 RIV B1246      19.640  28.440  21.420  1.00  0.00           O
ATOM   3677  C20 RIV B1246      20.150  30.810  24.600  1.00  0.00           C
ATOM   3678  N21 RIV B1246      18.670  30.780  24.810  1.00  0.00           N
ATOM   3679  C22 RIV B1246      17.930  30.840  25.900  1.00  0.00           C
ATOM   3680  S23 RIV B1246      17.910  31.500  28.580  1.00  0.00           S
ATOM   3681  C24 RIV B1246      19.070  30.820  29.560  1.00  0.00           C
ATOM   3682  C25 RIV B1246      18.590  30.650  27.210  1.00  0.00           C
ATOM   3683  C26 RIV B1246      19.950  29.970  28.940  1.00  0.00           C
ATOM   3684  C27 RIV B1246      19.670  29.890  27.590  1.00  0.00           C
ATOM   3685  O28 RIV B1246      16.700  30.890  25.750  1.00  0.00           O
ATOM   3686 CL   RIV B1246      19.100  31.090  31.300  1.00  0.00          Cl
ATOM   3687  H11 RIV B1246      25.170  23.850  23.890  1.00  0.00           H
ATOM   3688  H12 RIV B1246      25.330  25.310  25.020  1.00  0.00           H
ATOM   3689  H31 RIV B1246      27.710  25.300  24.860  1.00  0.00           H
ATOM   3690  H32 RIV B1246      27.050  23.720  25.560  1.00  0.00           H
ATOM   3691  H61 RIV B1246      28.920  24.800  22.450  1.00  0.00           H
ATOM   3692  H62 RIV B1246      27.870  23.500  21.700  1.00  0.00           H
ATOM   3693  H8  RIV B1246      21.360  26.900  22.820  1.00  0.00           H
ATOM   3694  H9  RIV B1246      24.330  29.980  22.080  1.00  0.00           H
ATOM   3695  H10 RIV B1246      23.170  25.320  23.210  1.00  0.00           H
ATOM   3696  H1  RIV B1246      26.110  28.310  22.480  1.00  0.00           H
ATOM   3697 1H16 RIV B1246      22.570  31.050  23.290  1.00  0.00           H
ATOM   3698 2H16 RIV B1246      21.940  31.380  21.550  1.00  0.00           H
ATOM   3699  H18 RIV B1246      20.240  32.240  23.070  1.00  0.00           H
ATOM   3700 1H20 RIV B1246      20.570  31.650  25.200  1.00  0.00           H
ATOM   3701 2H20 RIV B1246      20.380  29.770  24.870  1.00  0.00           H
ATOM   3702  H21 RIV B1246      18.170  30.870  23.960  1.00  0.00           H
ATOM   3703  H26 RIV B1246      20.740  29.440  29.450  1.00  0.00           H
ATOM   3704  H27 RIV B1246      20.180  29.160  26.970  1.00  0.00           H
ATOM   3705 CL    CL  9426     121.250 118.460-260.210  1.00  0.00          Cl
ATOM   3706 CL    CL  9427     292.050 138.570 -48.000  1.00  0.00          Cl
ATOM   3707 CL    CL  9428     -49.410 260.380 -36.750  1.00  0.00          Cl
ATOM   3708 CL    CL  9429     -24.240 245.790-334.800  1.00  0.00          Cl
ATOM   3709 CL    CL  9430     276.880 -70.110-234.500  1.00  0.00          Cl
TER
ENDMDL
