# Supplementary material for: Unexpected Dynamic Binding May Rescue the Binding Affinity of Rivaroxaban in a Mutant of Coagulation Factor X
Source: Front Mol Biosci. 2022 May 5;9:877170. doi: 10.3389/fmolb.2022.877170 (PMC9117642; doi:10.3389/fmolb.2022.877170)
Supplement: Supplementary file 4 [file DataSheet1.ZIP › SM-structures/clustering/Y99C_I/c2-Y99C_I.pdb]

REMARK    GENERATED BY TRJCONV
TITLE     HYDROLASE in water t= 169800.00000
REMARK    THIS IS A SIMULATION BOX
CRYST1   68.876   69.404   58.725  90.00  90.00  90.00 P 1           1
MODEL        1
ATOM      1  N   ILE A  16      26.070  35.530  37.150  1.00  0.00           N
ATOM      2  H1  ILE A  16      26.740  35.160  36.430  1.00  0.00           H
ATOM      3  H2  ILE A  16      25.160  35.150  36.820  1.00  0.00           H
ATOM      4  H3  ILE A  16      26.050  36.560  37.030  1.00  0.00           H
ATOM      5  CA  ILE A  16      26.480  34.980  38.490  1.00  0.00           C
ATOM      6  HA  ILE A  16      26.590  33.920  38.310  1.00  0.00           H
ATOM      7  CB  ILE A  16      27.630  35.710  39.000  1.00  0.00           C
ATOM      8  HB  ILE A  16      27.350  36.780  39.040  1.00  0.00           H
ATOM      9  CG2 ILE A  16      28.000  35.290  40.460  1.00  0.00           C
ATOM     10 1HG2 ILE A  16      29.060  35.510  40.730  1.00  0.00           H
ATOM     11 2HG2 ILE A  16      27.310  35.860  41.130  1.00  0.00           H
ATOM     12 3HG2 ILE A  16      27.810  34.200  40.620  1.00  0.00           H
ATOM     13  CG1 ILE A  16      28.890  35.480  38.030  1.00  0.00           C
ATOM     14 1HG1 ILE A  16      28.690  36.120  37.130  1.00  0.00           H
ATOM     15 2HG1 ILE A  16      29.700  36.070  38.510  1.00  0.00           H
ATOM     16  CD  ILE A  16      29.380  34.060  37.750  1.00  0.00           C
ATOM     17  HD1 ILE A  16      29.640  33.640  38.740  1.00  0.00           H
ATOM     18  HD2 ILE A  16      28.630  33.340  37.350  1.00  0.00           H
ATOM     19  HD3 ILE A  16      30.340  34.010  37.190  1.00  0.00           H
ATOM     20  C   ILE A  16      25.240  35.020  39.430  1.00  0.00           C
ATOM     21  O   ILE A  16      24.900  36.030  40.070  1.00  0.00           O
ATOM     22  N   VAL A  17      24.610  33.820  39.650  1.00  0.00           N
ATOM     23  HN  VAL A  17      24.820  33.030  39.080  1.00  0.00           H
ATOM     24  CA  VAL A  17      23.730  33.550  40.760  1.00  0.00           C
ATOM     25  HA  VAL A  17      23.050  34.320  41.100  1.00  0.00           H
ATOM     26  CB  VAL A  17      22.760  32.440  40.320  1.00  0.00           C
ATOM     27  HB  VAL A  17      23.310  31.630  39.800  1.00  0.00           H
ATOM     28  CG1 VAL A  17      21.930  31.910  41.440  1.00  0.00           C
ATOM     29 1HG1 VAL A  17      21.280  31.100  41.040  1.00  0.00           H
ATOM     30 2HG1 VAL A  17      22.570  31.440  42.220  1.00  0.00           H
ATOM     31 3HG1 VAL A  17      21.250  32.620  41.960  1.00  0.00           H
ATOM     32  CG2 VAL A  17      21.830  33.000  39.250  1.00  0.00           C
ATOM     33 1HG2 VAL A  17      21.370  33.980  39.520  1.00  0.00           H
ATOM     34 2HG2 VAL A  17      22.360  33.070  38.270  1.00  0.00           H
ATOM     35 3HG2 VAL A  17      20.940  32.350  39.170  1.00  0.00           H
ATOM     36  C   VAL A  17      24.540  33.180  41.990  1.00  0.00           C
ATOM     37  O   VAL A  17      25.480  32.370  41.930  1.00  0.00           O
ATOM     38  N   GLY A  18      24.210  33.730  43.170  1.00  0.00           N
ATOM     39  HN  GLY A  18      23.440  34.370  43.130  1.00  0.00           H
ATOM     40  CA  GLY A  18      25.050  33.580  44.340  1.00  0.00           C
ATOM     41  HA1 GLY A  18      24.600  34.070  45.190  1.00  0.00           H
ATOM     42  HA2 GLY A  18      25.350  32.540  44.420  1.00  0.00           H
ATOM     43  C   GLY A  18      26.320  34.360  44.140  1.00  0.00           C
ATOM     44  O   GLY A  18      26.370  35.440  43.550  1.00  0.00           O
ATOM     45  N   GLY A  19      27.450  33.840  44.730  1.00  0.00           N
ATOM     46  HN  GLY A  19      27.290  33.010  45.250  1.00  0.00           H
ATOM     47  CA  GLY A  19      28.740  34.560  44.630  1.00  0.00           C
ATOM     48  HA1 GLY A  19      29.440  34.040  45.270  1.00  0.00           H
ATOM     49  HA2 GLY A  19      29.030  34.700  43.590  1.00  0.00           H
ATOM     50  C   GLY A  19      28.860  35.990  45.210  1.00  0.00           C
ATOM     51  O   GLY A  19      28.080  36.420  46.010  1.00  0.00           O
ATOM     52  N   GLN A  20      29.950  36.600  44.910  1.00  0.00           N
ATOM     53  HN  GLN A  20      30.530  36.230  44.190  1.00  0.00           H
ATOM     54  CA  GLN A  20      30.350  37.960  45.480  1.00  0.00           C
ATOM     55  HA  GLN A  20      29.580  38.200  46.200  1.00  0.00           H
ATOM     56  CB  GLN A  20      31.620  38.040  46.340  1.00  0.00           C
ATOM     57  HB1 GLN A  20      32.490  37.860  45.660  1.00  0.00           H
ATOM     58  HB2 GLN A  20      31.610  39.060  46.770  1.00  0.00           H
ATOM     59  CG  GLN A  20      31.760  36.920  47.430  1.00  0.00           C
ATOM     60  HG1 GLN A  20      31.770  35.940  46.920  1.00  0.00           H
ATOM     61  HG2 GLN A  20      32.710  37.050  47.980  1.00  0.00           H
ATOM     62  CD  GLN A  20      30.580  36.880  48.430  1.00  0.00           C
ATOM     63  OE1 GLN A  20      30.140  37.960  48.850  1.00  0.00           O
ATOM     64  NE2 GLN A  20      29.940  35.690  48.600  1.00  0.00           N
ATOM     65 1HE2 GLN A  20      30.180  34.900  48.040  1.00  0.00           H
ATOM     66 2HE2 GLN A  20      29.040  35.860  49.020  1.00  0.00           H
ATOM     67  C   GLN A  20      30.480  38.990  44.410  1.00  0.00           C
ATOM     68  O   GLN A  20      31.120  38.780  43.390  1.00  0.00           O
ATOM     69  N   GLU A  21      29.880  40.190  44.620  1.00  0.00           N
ATOM     70  HN  GLU A  21      29.290  40.270  45.420  1.00  0.00           H
ATOM     71  CA  GLU A  21      30.340  41.400  43.890  1.00  0.00           C
ATOM     72  HA  GLU A  21      29.980  41.290  42.880  1.00  0.00           H
ATOM     73  CB  GLU A  21      29.540  42.630  44.320  1.00  0.00           C
ATOM     74  HB1 GLU A  21      29.850  42.860  45.370  1.00  0.00           H
ATOM     75  HB2 GLU A  21      29.860  43.540  43.770  1.00  0.00           H
ATOM     76  CG  GLU A  21      27.970  42.550  44.130  1.00  0.00           C
ATOM     77  HG1 GLU A  21      27.670  43.210  43.290  1.00  0.00           H
ATOM     78  HG2 GLU A  21      27.570  41.530  43.960  1.00  0.00           H
ATOM     79  CD  GLU A  21      27.110  43.120  45.300  1.00  0.00           C
ATOM     80  OE1 GLU A  21      27.420  44.270  45.630  1.00  0.00           O
ATOM     81  OE2 GLU A  21      26.240  42.440  45.870  1.00  0.00           O
ATOM     82  C   GLU A  21      31.860  41.640  43.740  1.00  0.00           C
ATOM     83  O   GLU A  21      32.590  41.630  44.710  1.00  0.00           O
ATOM     84  N   CYS A  22      32.410  41.820  42.580  1.00  0.00           N
ATOM     85  HN  CYS A  22      31.850  41.830  41.750  1.00  0.00           H
ATOM     86  CA  CYS A  22      33.780  42.200  42.340  1.00  0.00           C
ATOM     87  HA  CYS A  22      34.380  41.550  42.980  1.00  0.00           H
ATOM     88  CB  CYS A  22      34.170  42.130  40.830  1.00  0.00           C
ATOM     89  HB1 CYS A  22      33.340  42.630  40.290  1.00  0.00           H
ATOM     90  HB2 CYS A  22      35.160  42.630  40.750  1.00  0.00           H
ATOM     91  SG  CYS A  22      34.370  40.510  40.190  1.00  0.00           S
ATOM     92  C   CYS A  22      34.090  43.610  42.880  1.00  0.00           C
ATOM     93  O   CYS A  22      33.240  44.560  42.690  1.00  0.00           O
ATOM     94  N   LYS A  23      35.300  43.880  43.340  1.00  0.00           N
ATOM     95  HN  LYS A  23      35.970  43.160  43.550  1.00  0.00           H
ATOM     96  CA  LYS A  23      35.690  45.210  43.720  1.00  0.00           C
ATOM     97  HA  LYS A  23      34.800  45.770  43.960  1.00  0.00           H
ATOM     98  CB  LYS A  23      36.580  45.250  45.000  1.00  0.00           C
ATOM     99  HB1 LYS A  23      37.340  44.450  44.890  1.00  0.00           H
ATOM    100  HB2 LYS A  23      37.210  46.150  45.190  1.00  0.00           H
ATOM    101  CG  LYS A  23      35.770  44.800  46.250  1.00  0.00           C
ATOM    102  HG1 LYS A  23      34.950  45.540  46.410  1.00  0.00           H
ATOM    103  HG2 LYS A  23      35.330  43.800  46.090  1.00  0.00           H
ATOM    104  CD  LYS A  23      36.710  44.760  47.480  1.00  0.00           C
ATOM    105  HD1 LYS A  23      37.380  45.640  47.490  1.00  0.00           H
ATOM    106  HD2 LYS A  23      36.120  45.040  48.380  1.00  0.00           H
ATOM    107  CE  LYS A  23      37.510  43.420  47.750  1.00  0.00           C
ATOM    108  HE1 LYS A  23      37.840  43.340  48.810  1.00  0.00           H
ATOM    109  HE2 LYS A  23      36.750  42.650  47.600  1.00  0.00           H
ATOM    110  NZ  LYS A  23      38.620  43.200  46.760  1.00  0.00           N
ATOM    111  HZ1 LYS A  23      38.760  44.120  46.310  1.00  0.00           H
ATOM    112  HZ2 LYS A  23      39.500  42.770  47.080  1.00  0.00           H
ATOM    113  HZ3 LYS A  23      38.150  42.580  46.060  1.00  0.00           H
ATOM    114  C   LYS A  23      36.340  46.030  42.570  1.00  0.00           C
ATOM    115  O   LYS A  23      36.340  45.570  41.420  1.00  0.00           O
ATOM    116  N   ASP A  24      36.920  47.210  42.880  1.00  0.00           N
ATOM    117  HN  ASP A  24      36.940  47.590  43.800  1.00  0.00           H
ATOM    118  CA  ASP A  24      37.690  48.030  41.960  1.00  0.00           C
ATOM    119  HA  ASP A  24      37.170  47.950  41.010  1.00  0.00           H
ATOM    120  CB  ASP A  24      37.670  49.510  42.530  1.00  0.00           C
ATOM    121  HB1 ASP A  24      38.160  49.470  43.520  1.00  0.00           H
ATOM    122  HB2 ASP A  24      38.350  50.040  41.840  1.00  0.00           H
ATOM    123  CG  ASP A  24      36.290  50.120  42.480  1.00  0.00           C
ATOM    124  OD1 ASP A  24      35.810  50.680  43.450  1.00  0.00           O
ATOM    125  OD2 ASP A  24      35.610  50.090  41.400  1.00  0.00           O
ATOM    126  C   ASP A  24      39.130  47.500  41.670  1.00  0.00           C
ATOM    127  O   ASP A  24      40.000  47.400  42.550  1.00  0.00           O
ATOM    128  N   GLY A  25      39.420  47.010  40.430  1.00  0.00           N
ATOM    129  HN  GLY A  25      38.700  47.080  39.730  1.00  0.00           H
ATOM    130  CA  GLY A  25      40.820  46.500  40.040  1.00  0.00           C
ATOM    131  HA1 GLY A  25      40.960  46.690  38.990  1.00  0.00           H
ATOM    132  HA2 GLY A  25      41.690  46.880  40.580  1.00  0.00           H
ATOM    133  C   GLY A  25      40.910  45.010  40.220  1.00  0.00           C
ATOM    134  O   GLY A  25      41.950  44.450  39.970  1.00  0.00           O
ATOM    135  N   GLU A  26      39.780  44.390  40.680  1.00  0.00           N
ATOM    136  HN  GLU A  26      38.970  44.970  40.770  1.00  0.00           H
ATOM    137  CA  GLU A  26      39.750  42.980  41.280  1.00  0.00           C
ATOM    138  HA  GLU A  26      40.720  42.730  41.670  1.00  0.00           H
ATOM    139  CB  GLU A  26      38.690  42.880  42.440  1.00  0.00           C
ATOM    140  HB1 GLU A  26      39.180  43.410  43.290  1.00  0.00           H
ATOM    141  HB2 GLU A  26      37.780  43.440  42.130  1.00  0.00           H
ATOM    142  CG  GLU A  26      38.330  41.440  42.920  1.00  0.00           C
ATOM    143  HG1 GLU A  26      37.550  41.050  42.230  1.00  0.00           H
ATOM    144  HG2 GLU A  26      39.130  40.680  42.960  1.00  0.00           H
ATOM    145  CD  GLU A  26      37.810  41.440  44.340  1.00  0.00           C
ATOM    146  OE1 GLU A  26      36.750  42.070  44.630  1.00  0.00           O
ATOM    147  OE2 GLU A  26      38.470  40.910  45.270  1.00  0.00           O
ATOM    148  C   GLU A  26      39.290  41.920  40.270  1.00  0.00           C
ATOM    149  O   GLU A  26      39.620  40.760  40.390  1.00  0.00           O
ATOM    150  N   CYS A  27      38.580  42.380  39.290  1.00  0.00           N
ATOM    151  HN  CYS A  27      38.100  43.250  39.430  1.00  0.00           H
ATOM    152  CA  CYS A  27      38.200  41.610  38.160  1.00  0.00           C
ATOM    153  HA  CYS A  27      38.850  40.750  38.130  1.00  0.00           H
ATOM    154  CB  CYS A  27      36.770  41.190  38.270  1.00  0.00           C
ATOM    155  HB1 CYS A  27      36.040  42.030  38.320  1.00  0.00           H
ATOM    156  HB2 CYS A  27      36.440  40.470  37.490  1.00  0.00           H
ATOM    157  SG  CYS A  27      36.430  40.260  39.820  1.00  0.00           S
ATOM    158  C   CYS A  27      38.380  42.230  36.750  1.00  0.00           C
ATOM    159  O   CYS A  27      37.460  42.200  35.900  1.00  0.00           O
ATOM    160  N   PRO A  28      39.470  42.860  36.450  1.00  0.00           N
ATOM    161  CD  PRO A  28      40.780  42.680  37.110  1.00  0.00           C
ATOM    162  HD1 PRO A  28      41.220  41.660  37.180  1.00  0.00           H
ATOM    163  HD2 PRO A  28      40.670  43.150  38.110  1.00  0.00           H
ATOM    164  CA  PRO A  28      39.600  43.760  35.280  1.00  0.00           C
ATOM    165  HA  PRO A  28      38.750  44.400  35.070  1.00  0.00           H
ATOM    166  CB  PRO A  28      40.910  44.540  35.640  1.00  0.00           C
ATOM    167  HB1 PRO A  28      41.340  45.220  34.870  1.00  0.00           H
ATOM    168  HB2 PRO A  28      40.610  45.320  36.380  1.00  0.00           H
ATOM    169  CG  PRO A  28      41.830  43.490  36.250  1.00  0.00           C
ATOM    170  HG1 PRO A  28      42.130  42.790  35.440  1.00  0.00           H
ATOM    171  HG2 PRO A  28      42.640  43.880  36.890  1.00  0.00           H
ATOM    172  C   PRO A  28      39.860  43.030  34.000  1.00  0.00           C
ATOM    173  O   PRO A  28      40.550  43.530  33.050  1.00  0.00           O
ATOM    174  N   TRP A  29      39.300  41.870  33.850  1.00  0.00           N
ATOM    175  HN  TRP A  29      38.700  41.570  34.590  1.00  0.00           H
ATOM    176  CA  TRP A  29      39.370  41.040  32.600  1.00  0.00           C
ATOM    177  HA  TRP A  29      40.060  41.410  31.870  1.00  0.00           H
ATOM    178  CB  TRP A  29      39.750  39.650  33.120  1.00  0.00           C
ATOM    179  HB1 TRP A  29      39.860  39.020  32.200  1.00  0.00           H
ATOM    180  HB2 TRP A  29      40.790  39.640  33.510  1.00  0.00           H
ATOM    181  CG  TRP A  29      38.920  38.990  34.150  1.00  0.00           C
ATOM    182  CD1 TRP A  29      37.580  38.660  33.990  1.00  0.00           C
ATOM    183  HD1 TRP A  29      37.070  38.620  33.040  1.00  0.00           H
ATOM    184  NE1 TRP A  29      37.100  38.160  35.140  1.00  0.00           N
ATOM    185  HE1 TRP A  29      36.190  37.850  35.350  1.00  0.00           H
ATOM    186  CE2 TRP A  29      38.060  38.140  36.060  1.00  0.00           C
ATOM    187  CD2 TRP A  29      39.230  38.660  35.530  1.00  0.00           C
ATOM    188  CE3 TRP A  29      40.380  38.710  36.210  1.00  0.00           C
ATOM    189  HE3 TRP A  29      41.290  39.130  35.810  1.00  0.00           H
ATOM    190  CZ3 TRP A  29      40.380  38.360  37.580  1.00  0.00           C
ATOM    191  HZ3 TRP A  29      41.260  38.420  38.190  1.00  0.00           H
ATOM    192  CZ2 TRP A  29      38.030  37.760  37.390  1.00  0.00           C
ATOM    193  HZ2 TRP A  29      37.060  37.510  37.810  1.00  0.00           H
ATOM    194  CH2 TRP A  29      39.210  37.810  38.160  1.00  0.00           C
ATOM    195  HH2 TRP A  29      39.170  37.500  39.180  1.00  0.00           H
ATOM    196  C   TRP A  29      38.070  40.960  31.820  1.00  0.00           C
ATOM    197  O   TRP A  29      38.000  40.390  30.720  1.00  0.00           O
ATOM    198  N   GLN A  30      37.040  41.650  32.290  1.00  0.00           N
ATOM    199  HN  GLN A  30      37.120  42.090  33.180  1.00  0.00           H
ATOM    200  CA  GLN A  30      35.810  41.610  31.670  1.00  0.00           C
ATOM    201  HA  GLN A  30      35.590  40.830  30.970  1.00  0.00           H
ATOM    202  CB  GLN A  30      34.690  41.380  32.770  1.00  0.00           C
ATOM    203  HB1 GLN A  30      35.010  40.790  33.650  1.00  0.00           H
ATOM    204  HB2 GLN A  30      34.350  42.390  33.060  1.00  0.00           H
ATOM    205  CG  GLN A  30      33.310  40.850  32.210  1.00  0.00           C
ATOM    206  HG1 GLN A  30      32.660  41.010  33.100  1.00  0.00           H
ATOM    207  HG2 GLN A  30      32.940  41.560  31.440  1.00  0.00           H
ATOM    208  CD  GLN A  30      33.160  39.400  31.790  1.00  0.00           C
ATOM    209  OE1 GLN A  30      32.860  39.000  30.680  1.00  0.00           O
ATOM    210  NE2 GLN A  30      33.330  38.510  32.810  1.00  0.00           N
ATOM    211 1HE2 GLN A  30      33.720  38.660  33.720  1.00  0.00           H
ATOM    212 2HE2 GLN A  30      33.280  37.580  32.440  1.00  0.00           H
ATOM    213  C   GLN A  30      35.490  42.820  30.850  1.00  0.00           C
ATOM    214  O   GLN A  30      35.670  43.890  31.320  1.00  0.00           O
ATOM    215  N   ALA A  31      34.860  42.570  29.650  1.00  0.00           N
ATOM    216  HN  ALA A  31      34.850  41.650  29.280  1.00  0.00           H
ATOM    217  CA  ALA A  31      34.250  43.690  28.840  1.00  0.00           C
ATOM    218  HA  ALA A  31      34.230  44.610  29.410  1.00  0.00           H
ATOM    219  CB  ALA A  31      34.990  43.910  27.510  1.00  0.00           C
ATOM    220  HB1 ALA A  31      34.500  44.770  27.010  1.00  0.00           H
ATOM    221  HB2 ALA A  31      36.010  44.210  27.830  1.00  0.00           H
ATOM    222  HB3 ALA A  31      35.090  43.020  26.870  1.00  0.00           H
ATOM    223  C   ALA A  31      32.820  43.260  28.470  1.00  0.00           C
ATOM    224  O   ALA A  31      32.440  42.120  28.630  1.00  0.00           O
ATOM    225  N   LEU A  32      31.960  44.170  28.020  1.00  0.00           N
ATOM    226  HN  LEU A  32      32.170  45.120  27.830  1.00  0.00           H
ATOM    227  CA  LEU A  32      30.480  43.920  27.920  1.00  0.00           C
ATOM    228  HA  LEU A  32      30.240  42.980  28.360  1.00  0.00           H
ATOM    229  CB  LEU A  32      29.700  44.890  28.870  1.00  0.00           C
ATOM    230  HB1 LEU A  32      30.140  44.610  29.850  1.00  0.00           H
ATOM    231  HB2 LEU A  32      30.040  45.910  28.560  1.00  0.00           H
ATOM    232  CG  LEU A  32      28.180  44.640  29.070  1.00  0.00           C
ATOM    233  HG  LEU A  32      27.700  44.650  28.080  1.00  0.00           H
ATOM    234  CD1 LEU A  32      27.850  43.190  29.740  1.00  0.00           C
ATOM    235 1HD1 LEU A  32      28.300  42.420  29.100  1.00  0.00           H
ATOM    236 2HD1 LEU A  32      28.320  43.200  30.750  1.00  0.00           H
ATOM    237 3HD1 LEU A  32      26.770  43.000  29.970  1.00  0.00           H
ATOM    238  CD2 LEU A  32      27.570  45.770  29.980  1.00  0.00           C
ATOM    239 1HD2 LEU A  32      26.470  45.650  29.910  1.00  0.00           H
ATOM    240 2HD2 LEU A  32      27.790  45.530  31.050  1.00  0.00           H
ATOM    241 3HD2 LEU A  32      27.810  46.830  29.810  1.00  0.00           H
ATOM    242  C   LEU A  32      30.060  44.110  26.550  1.00  0.00           C
ATOM    243  O   LEU A  32      30.380  45.160  26.000  1.00  0.00           O
ATOM    244  N   LEU A  33      29.350  43.100  26.000  1.00  0.00           N
ATOM    245  HN  LEU A  33      29.100  42.300  26.530  1.00  0.00           H
ATOM    246  CA  LEU A  33      28.680  43.370  24.690  1.00  0.00           C
ATOM    247  HA  LEU A  33      29.130  44.260  24.280  1.00  0.00           H
ATOM    248  CB  LEU A  33      28.770  42.290  23.630  1.00  0.00           C
ATOM    249  HB1 LEU A  33      28.550  41.340  24.160  1.00  0.00           H
ATOM    250  HB2 LEU A  33      28.040  42.490  22.800  1.00  0.00           H
ATOM    251  CG  LEU A  33      30.160  42.110  22.930  1.00  0.00           C
ATOM    252  HG  LEU A  33      30.250  42.980  22.260  1.00  0.00           H
ATOM    253  CD1 LEU A  33      31.380  42.040  23.860  1.00  0.00           C
ATOM    254 1HD1 LEU A  33      32.270  41.900  23.220  1.00  0.00           H
ATOM    255 2HD1 LEU A  33      31.490  42.970  24.460  1.00  0.00           H
ATOM    256 3HD1 LEU A  33      31.330  41.280  24.680  1.00  0.00           H
ATOM    257  CD2 LEU A  33      30.140  40.920  21.920  1.00  0.00           C
ATOM    258 1HD2 LEU A  33      29.850  39.920  22.270  1.00  0.00           H
ATOM    259 2HD2 LEU A  33      29.370  41.100  21.140  1.00  0.00           H
ATOM    260 3HD2 LEU A  33      31.110  40.820  21.370  1.00  0.00           H
ATOM    261  C   LEU A  33      27.260  43.820  24.990  1.00  0.00           C
ATOM    262  O   LEU A  33      26.490  43.070  25.490  1.00  0.00           O
ATOM    263  N   ILE A  34      26.910  45.060  24.650  1.00  0.00           N
ATOM    264  HN  ILE A  34      27.620  45.640  24.260  1.00  0.00           H
ATOM    265  CA  ILE A  34      25.580  45.670  24.750  1.00  0.00           C
ATOM    266  HA  ILE A  34      24.940  45.020  25.320  1.00  0.00           H
ATOM    267  CB  ILE A  34      25.650  47.020  25.510  1.00  0.00           C
ATOM    268  HB  ILE A  34      24.690  47.560  25.360  1.00  0.00           H
ATOM    269  CG2 ILE A  34      26.000  46.690  26.960  1.00  0.00           C
ATOM    270 1HG2 ILE A  34      25.300  46.010  27.510  1.00  0.00           H
ATOM    271 2HG2 ILE A  34      26.990  46.220  27.130  1.00  0.00           H
ATOM    272 3HG2 ILE A  34      25.950  47.670  27.490  1.00  0.00           H
ATOM    273  CG1 ILE A  34      26.720  47.960  24.880  1.00  0.00           C
ATOM    274 1HG1 ILE A  34      27.760  47.580  24.870  1.00  0.00           H
ATOM    275 2HG1 ILE A  34      26.540  48.040  23.790  1.00  0.00           H
ATOM    276  CD  ILE A  34      26.840  49.300  25.550  1.00  0.00           C
ATOM    277  HD1 ILE A  34      26.160  50.100  25.200  1.00  0.00           H
ATOM    278  HD2 ILE A  34      26.590  49.230  26.640  1.00  0.00           H
ATOM    279  HD3 ILE A  34      27.840  49.790  25.520  1.00  0.00           H
ATOM    280  C   ILE A  34      24.840  45.710  23.420  1.00  0.00           C
ATOM    281  O   ILE A  34      25.370  46.000  22.380  1.00  0.00           O
ATOM    282  N   ASN A  35      23.470  45.380  23.360  1.00  0.00           N
ATOM    283  HN  ASN A  35      22.930  45.370  24.200  1.00  0.00           H
ATOM    284  CA  ASN A  35      22.740  45.430  22.140  1.00  0.00           C
ATOM    285  HA  ASN A  35      23.360  45.120  21.310  1.00  0.00           H
ATOM    286  CB  ASN A  35      21.450  44.510  22.310  1.00  0.00           C
ATOM    287  HB1 ASN A  35      21.880  43.500  22.490  1.00  0.00           H
ATOM    288  HB2 ASN A  35      20.940  44.860  23.240  1.00  0.00           H
ATOM    289  CG  ASN A  35      20.370  44.600  21.200  1.00  0.00           C
ATOM    290  OD1 ASN A  35      20.570  45.380  20.290  1.00  0.00           O
ATOM    291  ND2 ASN A  35      19.330  43.810  21.280  1.00  0.00           N
ATOM    292 1HD2 ASN A  35      19.360  43.060  21.930  1.00  0.00           H
ATOM    293 2HD2 ASN A  35      18.770  43.600  20.480  1.00  0.00           H
ATOM    294  C   ASN A  35      22.360  46.960  21.940  1.00  0.00           C
ATOM    295  O   ASN A  35      22.210  47.780  22.830  1.00  0.00           O
ATOM    296  N   GLU A  36      22.330  47.400  20.660  1.00  0.00           N
ATOM    297  HN  GLU A  36      22.490  46.710  19.950  1.00  0.00           H
ATOM    298  CA  GLU A  36      22.000  48.740  20.180  1.00  0.00           C
ATOM    299  HA  GLU A  36      22.790  49.410  20.500  1.00  0.00           H
ATOM    300  CB  GLU A  36      21.940  48.710  18.610  1.00  0.00           C
ATOM    301  HB1 GLU A  36      23.010  48.700  18.290  1.00  0.00           H
ATOM    302  HB2 GLU A  36      21.490  47.750  18.290  1.00  0.00           H
ATOM    303  CG  GLU A  36      21.200  49.860  17.870  1.00  0.00           C
ATOM    304  HG1 GLU A  36      20.120  49.770  18.140  1.00  0.00           H
ATOM    305  HG2 GLU A  36      21.590  50.870  18.120  1.00  0.00           H
ATOM    306  CD  GLU A  36      21.290  49.680  16.350  1.00  0.00           C
ATOM    307  OE1 GLU A  36      22.350  49.900  15.760  1.00  0.00           O
ATOM    308  OE2 GLU A  36      20.230  49.390  15.790  1.00  0.00           O
ATOM    309  C   GLU A  36      20.690  49.270  20.760  1.00  0.00           C
ATOM    310  O   GLU A  36      20.610  50.480  20.940  1.00  0.00           O
ATOM    311  N   GLU A  37      19.650  48.350  20.970  1.00  0.00           N
ATOM    312  HN  GLU A  37      19.810  47.430  20.630  1.00  0.00           H
ATOM    313  CA  GLU A  37      18.370  48.730  21.560  1.00  0.00           C
ATOM    314  HA  GLU A  37      18.410  49.800  21.660  1.00  0.00           H
ATOM    315  CB  GLU A  37      17.200  48.270  20.530  1.00  0.00           C
ATOM    316  HB1 GLU A  37      17.220  47.170  20.370  1.00  0.00           H
ATOM    317  HB2 GLU A  37      16.220  48.470  21.000  1.00  0.00           H
ATOM    318  CG  GLU A  37      17.210  49.070  19.190  1.00  0.00           C
ATOM    319  HG1 GLU A  37      17.050  50.130  19.430  1.00  0.00           H
ATOM    320  HG2 GLU A  37      18.240  48.940  18.780  1.00  0.00           H
ATOM    321  CD  GLU A  37      16.180  48.610  18.210  1.00  0.00           C
ATOM    322  OE1 GLU A  37      16.430  48.010  17.130  1.00  0.00           O
ATOM    323  OE2 GLU A  37      14.960  48.770  18.500  1.00  0.00           O
ATOM    324  C   GLU A  37      18.150  48.120  22.970  1.00  0.00           C
ATOM    325  O   GLU A  37      17.100  48.390  23.510  1.00  0.00           O
ATOM    326  N   ASN A  38      19.080  47.360  23.540  1.00  0.00           N
ATOM    327  HN  ASN A  38      19.990  47.310  23.110  1.00  0.00           H
ATOM    328  CA  ASN A  38      18.730  46.680  24.730  1.00  0.00           C
ATOM    329  HA  ASN A  38      18.110  47.300  25.370  1.00  0.00           H
ATOM    330  CB  ASN A  38      18.020  45.310  24.350  1.00  0.00           C
ATOM    331  HB1 ASN A  38      18.510  44.870  23.460  1.00  0.00           H
ATOM    332  HB2 ASN A  38      18.090  44.570  25.180  1.00  0.00           H
ATOM    333  CG  ASN A  38      16.530  45.480  24.100  1.00  0.00           C
ATOM    334  OD1 ASN A  38      16.100  45.020  22.990  1.00  0.00           O
ATOM    335  ND2 ASN A  38      15.780  46.190  25.010  1.00  0.00           N
ATOM    336 1HD2 ASN A  38      14.820  46.390  24.790  1.00  0.00           H
ATOM    337 2HD2 ASN A  38      16.210  46.610  25.800  1.00  0.00           H
ATOM    338  C   ASN A  38      19.950  46.460  25.580  1.00  0.00           C
ATOM    339  O   ASN A  38      21.090  46.860  25.240  1.00  0.00           O
ATOM    340  N   GLU A  39      19.710  45.870  26.750  1.00  0.00           N
ATOM    341  HN  GLU A  39      18.780  45.700  27.030  1.00  0.00           H
ATOM    342  CA  GLU A  39      20.640  45.310  27.740  1.00  0.00           C
ATOM    343  HA  GLU A  39      21.210  46.090  28.240  1.00  0.00           H
ATOM    344  CB  GLU A  39      19.860  44.520  28.870  1.00  0.00           C
ATOM    345  HB1 GLU A  39      19.250  43.760  28.340  1.00  0.00           H
ATOM    346  HB2 GLU A  39      20.610  43.940  29.450  1.00  0.00           H
ATOM    347  CG  GLU A  39      19.010  45.450  29.760  1.00  0.00           C
ATOM    348  HG1 GLU A  39      18.930  45.120  30.810  1.00  0.00           H
ATOM    349  HG2 GLU A  39      19.500  46.440  29.640  1.00  0.00           H
ATOM    350  CD  GLU A  39      17.550  45.630  29.250  1.00  0.00           C
ATOM    351  OE1 GLU A  39      17.310  46.060  28.040  1.00  0.00           O
ATOM    352  OE2 GLU A  39      16.580  45.340  30.050  1.00  0.00           O
ATOM    353  C   GLU A  39      21.750  44.420  27.180  1.00  0.00           C
ATOM    354  O   GLU A  39      21.780  43.970  26.060  1.00  0.00           O
ATOM    355  N   GLY A  40      22.790  44.210  28.020  1.00  0.00           N
ATOM    356  HN  GLY A  40      22.820  44.700  28.890  1.00  0.00           H
ATOM    357  CA  GLY A  40      23.880  43.370  27.640  1.00  0.00           C
ATOM    358  HA1 GLY A  40      24.320  43.650  26.700  1.00  0.00           H
ATOM    359  HA2 GLY A  40      24.680  43.420  28.370  1.00  0.00           H
ATOM    360  C   GLY A  40      23.490  41.940  27.400  1.00  0.00           C
ATOM    361  O   GLY A  40      22.510  41.430  27.900  1.00  0.00           O
ATOM    362  N   PHE A  41      24.340  41.140  26.700  1.00  0.00           N
ATOM    363  HN  PHE A  41      25.070  41.620  26.200  1.00  0.00           H
ATOM    364  CA  PHE A  41      24.050  39.740  26.380  1.00  0.00           C
ATOM    365  HA  PHE A  41      23.310  39.440  27.100  1.00  0.00           H
ATOM    366  CB  PHE A  41      23.340  39.710  25.000  1.00  0.00           C
ATOM    367  HB1 PHE A  41      23.120  38.640  24.770  1.00  0.00           H
ATOM    368  HB2 PHE A  41      22.430  40.330  25.050  1.00  0.00           H
ATOM    369  CG  PHE A  41      24.220  40.330  24.010  1.00  0.00           C
ATOM    370  CD1 PHE A  41      25.170  39.610  23.320  1.00  0.00           C
ATOM    371  HD1 PHE A  41      25.320  38.550  23.510  1.00  0.00           H
ATOM    372  CE1 PHE A  41      25.980  40.270  22.390  1.00  0.00           C
ATOM    373  HE1 PHE A  41      26.770  39.780  21.830  1.00  0.00           H
ATOM    374  CZ  PHE A  41      25.730  41.570  21.890  1.00  0.00           C
ATOM    375  HZ  PHE A  41      26.280  42.090  21.130  1.00  0.00           H
ATOM    376  CD2 PHE A  41      23.890  41.620  23.520  1.00  0.00           C
ATOM    377  HD2 PHE A  41      23.060  42.170  23.920  1.00  0.00           H
ATOM    378  CE2 PHE A  41      24.680  42.250  22.510  1.00  0.00           C
ATOM    379  HE2 PHE A  41      24.290  43.140  22.080  1.00  0.00           H
ATOM    380  C   PHE A  41      25.150  38.690  26.450  1.00  0.00           C
ATOM    381  O   PHE A  41      24.780  37.570  26.600  1.00  0.00           O
ATOM    382  N   CYS A  42      26.430  39.160  26.400  1.00  0.00           N
ATOM    383  HN  CYS A  42      26.670  40.110  26.210  1.00  0.00           H
ATOM    384  CA  CYS A  42      27.670  38.390  26.470  1.00  0.00           C
ATOM    385  HA  CYS A  42      27.450  37.610  27.190  1.00  0.00           H
ATOM    386  CB  CYS A  42      28.200  37.780  25.090  1.00  0.00           C
ATOM    387  HB1 CYS A  42      28.160  38.670  24.420  1.00  0.00           H
ATOM    388  HB2 CYS A  42      29.270  37.500  25.090  1.00  0.00           H
ATOM    389  SG  CYS A  42      27.170  36.340  24.500  1.00  0.00           S
ATOM    390  C   CYS A  42      28.760  39.180  27.030  1.00  0.00           C
ATOM    391  O   CYS A  42      28.840  40.360  26.730  1.00  0.00           O
ATOM    392  N   GLY A  43      29.620  38.520  27.850  1.00  0.00           N
ATOM    393  HN  GLY A  43      29.400  37.570  28.010  1.00  0.00           H
ATOM    394  CA  GLY A  43      30.930  38.920  28.180  1.00  0.00           C
ATOM    395  HA1 GLY A  43      30.830  39.930  28.550  1.00  0.00           H
ATOM    396  HA2 GLY A  43      31.160  38.170  28.910  1.00  0.00           H
ATOM    397  C   GLY A  43      31.990  38.890  27.090  1.00  0.00           C
ATOM    398  O   GLY A  43      31.840  38.190  26.080  1.00  0.00           O
ATOM    399  N   GLY A  44      33.130  39.550  27.260  1.00  0.00           N
ATOM    400  HN  GLY A  44      33.250  40.140  28.050  1.00  0.00           H
ATOM    401  CA  GLY A  44      34.320  39.260  26.530  1.00  0.00           C
ATOM    402  HA1 GLY A  44      34.340  38.200  26.380  1.00  0.00           H
ATOM    403  HA2 GLY A  44      34.320  39.770  25.560  1.00  0.00           H
ATOM    404  C   GLY A  44      35.510  39.670  27.310  1.00  0.00           C
ATOM    405  O   GLY A  44      35.520  40.070  28.490  1.00  0.00           O
ATOM    406  N   THR A  45      36.650  39.600  26.650  1.00  0.00           N
ATOM    407  HN  THR A  45      36.770  39.310  25.710  1.00  0.00           H
ATOM    408  CA  THR A  45      37.900  39.950  27.250  1.00  0.00           C
ATOM    409  HA  THR A  45      37.780  40.630  28.090  1.00  0.00           H
ATOM    410  CB  THR A  45      38.510  38.660  27.840  1.00  0.00           C
ATOM    411  HB  THR A  45      37.660  38.070  28.250  1.00  0.00           H
ATOM    412  OG1 THR A  45      39.460  38.960  28.890  1.00  0.00           O
ATOM    413  HG1 THR A  45      39.030  39.360  29.650  1.00  0.00           H
ATOM    414  CG2 THR A  45      39.220  37.880  26.730  1.00  0.00           C
ATOM    415 1HG2 THR A  45      39.270  36.850  27.120  1.00  0.00           H
ATOM    416 2HG2 THR A  45      38.480  37.920  25.910  1.00  0.00           H
ATOM    417 3HG2 THR A  45      40.210  38.360  26.490  1.00  0.00           H
ATOM    418  C   THR A  45      38.860  40.640  26.280  1.00  0.00           C
ATOM    419  O   THR A  45      38.620  40.840  25.120  1.00  0.00           O
ATOM    420  N   ILE A  46      39.900  41.260  26.870  1.00  0.00           N
ATOM    421  HN  ILE A  46      40.060  41.110  27.840  1.00  0.00           H
ATOM    422  CA  ILE A  46      40.720  42.210  26.160  1.00  0.00           C
ATOM    423  HA  ILE A  46      40.370  42.490  25.180  1.00  0.00           H
ATOM    424  CB  ILE A  46      40.860  43.490  26.910  1.00  0.00           C
ATOM    425  HB  ILE A  46      41.320  43.290  27.900  1.00  0.00           H
ATOM    426  CG2 ILE A  46      41.740  44.440  26.160  1.00  0.00           C
ATOM    427 1HG2 ILE A  46      41.300  44.430  25.150  1.00  0.00           H
ATOM    428 2HG2 ILE A  46      41.750  45.460  26.600  1.00  0.00           H
ATOM    429 3HG2 ILE A  46      42.810  44.130  26.120  1.00  0.00           H
ATOM    430  CG1 ILE A  46      39.450  44.180  27.290  1.00  0.00           C
ATOM    431 1HG1 ILE A  46      39.530  45.160  26.790  1.00  0.00           H
ATOM    432 2HG1 ILE A  46      38.630  43.590  26.810  1.00  0.00           H
ATOM    433  CD  ILE A  46      39.150  44.320  28.790  1.00  0.00           C
ATOM    434  HD1 ILE A  46      38.300  45.030  28.840  1.00  0.00           H
ATOM    435  HD2 ILE A  46      39.000  43.320  29.280  1.00  0.00           H
ATOM    436  HD3 ILE A  46      39.920  44.910  29.320  1.00  0.00           H
ATOM    437  C   ILE A  46      42.100  41.590  25.870  1.00  0.00           C
ATOM    438  O   ILE A  46      42.790  41.210  26.850  1.00  0.00           O
ATOM    439  N   LEU A  47      42.640  41.560  24.660  1.00  0.00           N
ATOM    440  HN  LEU A  47      42.110  41.720  23.830  1.00  0.00           H
ATOM    441  CA  LEU A  47      43.970  40.940  24.410  1.00  0.00           C
ATOM    442  HA  LEU A  47      44.450  40.460  25.240  1.00  0.00           H
ATOM    443  CB  LEU A  47      43.950  39.870  23.320  1.00  0.00           C
ATOM    444  HB1 LEU A  47      43.380  40.280  22.450  1.00  0.00           H
ATOM    445  HB2 LEU A  47      45.000  39.670  22.980  1.00  0.00           H
ATOM    446  CG  LEU A  47      43.210  38.690  23.860  1.00  0.00           C
ATOM    447  HG  LEU A  47      42.370  39.100  24.450  1.00  0.00           H
ATOM    448  CD1 LEU A  47      42.690  37.890  22.760  1.00  0.00           C
ATOM    449 1HD1 LEU A  47      42.600  36.830  23.070  1.00  0.00           H
ATOM    450 2HD1 LEU A  47      41.680  38.220  22.410  1.00  0.00           H
ATOM    451 3HD1 LEU A  47      43.300  38.030  21.830  1.00  0.00           H
ATOM    452  CD2 LEU A  47      44.190  37.810  24.700  1.00  0.00           C
ATOM    453 1HD2 LEU A  47      44.610  38.310  25.600  1.00  0.00           H
ATOM    454 2HD2 LEU A  47      43.690  36.900  25.120  1.00  0.00           H
ATOM    455 3HD2 LEU A  47      45.010  37.490  24.020  1.00  0.00           H
ATOM    456  C   LEU A  47      45.040  42.040  24.050  1.00  0.00           C
ATOM    457  O   LEU A  47      46.250  41.940  24.380  1.00  0.00           O
ATOM    458  N   SER A  48      44.590  43.140  23.410  1.00  0.00           N
ATOM    459  HN  SER A  48      43.620  43.190  23.180  1.00  0.00           H
ATOM    460  CA  SER A  48      45.530  44.220  23.120  1.00  0.00           C
ATOM    461  HA  SER A  48      46.070  44.590  23.970  1.00  0.00           H
ATOM    462  CB  SER A  48      46.500  43.840  22.010  1.00  0.00           C
ATOM    463  HB1 SER A  48      47.090  42.960  22.330  1.00  0.00           H
ATOM    464  HB2 SER A  48      45.850  43.540  21.150  1.00  0.00           H
ATOM    465  OG  SER A  48      47.410  44.930  21.620  1.00  0.00           O
ATOM    466  HG1 SER A  48      48.260  44.670  21.970  1.00  0.00           H
ATOM    467  C   SER A  48      44.540  45.360  22.700  1.00  0.00           C
ATOM    468  O   SER A  48      43.320  45.200  22.760  1.00  0.00           O
ATOM    469  N   GLU A  49      45.120  46.530  22.330  1.00  0.00           N
ATOM    470  HN  GLU A  49      46.060  46.470  22.010  1.00  0.00           H
ATOM    471  CA  GLU A  49      44.390  47.840  22.460  1.00  0.00           C
ATOM    472  HA  GLU A  49      43.970  47.900  23.460  1.00  0.00           H
ATOM    473  CB  GLU A  49      45.400  49.070  22.330  1.00  0.00           C
ATOM    474  HB1 GLU A  49      44.860  49.960  22.720  1.00  0.00           H
ATOM    475  HB2 GLU A  49      46.140  48.770  23.100  1.00  0.00           H
ATOM    476  CG  GLU A  49      46.090  49.200  20.960  1.00  0.00           C
ATOM    477  HG1 GLU A  49      46.700  48.370  20.550  1.00  0.00           H
ATOM    478  HG2 GLU A  49      45.340  49.250  20.130  1.00  0.00           H
ATOM    479  CD  GLU A  49      46.820  50.520  20.820  1.00  0.00           C
ATOM    480  OE1 GLU A  49      47.290  50.880  19.650  1.00  0.00           O
ATOM    481  OE2 GLU A  49      46.900  51.280  21.840  1.00  0.00           O
ATOM    482  C   GLU A  49      43.180  47.940  21.500  1.00  0.00           C
ATOM    483  O   GLU A  49      42.120  48.570  21.790  1.00  0.00           O
ATOM    484  N   PHE A  50      43.240  47.240  20.300  1.00  0.00           N
ATOM    485  HN  PHE A  50      44.130  47.030  19.910  1.00  0.00           H
ATOM    486  CA  PHE A  50      42.140  47.020  19.400  1.00  0.00           C
ATOM    487  HA  PHE A  50      41.330  47.710  19.630  1.00  0.00           H
ATOM    488  CB  PHE A  50      42.670  47.310  18.010  1.00  0.00           C
ATOM    489  HB1 PHE A  50      43.550  46.630  17.950  1.00  0.00           H
ATOM    490  HB2 PHE A  50      42.100  46.930  17.140  1.00  0.00           H
ATOM    491  CG  PHE A  50      43.110  48.640  17.690  1.00  0.00           C
ATOM    492  CD1 PHE A  50      42.220  49.650  17.220  1.00  0.00           C
ATOM    493  HD1 PHE A  50      41.160  49.510  17.240  1.00  0.00           H
ATOM    494  CE1 PHE A  50      42.620  50.890  16.720  1.00  0.00           C
ATOM    495  HE1 PHE A  50      41.930  51.670  16.410  1.00  0.00           H
ATOM    496  CZ  PHE A  50      44.000  51.180  16.650  1.00  0.00           C
ATOM    497  HZ  PHE A  50      44.270  52.160  16.290  1.00  0.00           H
ATOM    498  CD2 PHE A  50      44.520  48.880  17.540  1.00  0.00           C
ATOM    499  HD2 PHE A  50      45.320  48.180  17.720  1.00  0.00           H
ATOM    500  CE2 PHE A  50      44.900  50.230  17.060  1.00  0.00           C
ATOM    501  HE2 PHE A  50      45.960  50.410  17.010  1.00  0.00           H
ATOM    502  C   PHE A  50      41.540  45.630  19.370  1.00  0.00           C
ATOM    503  O   PHE A  50      40.510  45.450  18.760  1.00  0.00           O
ATOM    504  N   TYR A  51      42.150  44.610  20.020  1.00  0.00           N
ATOM    505  HN  TYR A  51      42.860  44.860  20.660  1.00  0.00           H
ATOM    506  CA  TYR A  51      41.720  43.240  20.000  1.00  0.00           C
ATOM    507  HA  TYR A  51      40.990  43.200  19.200  1.00  0.00           H
ATOM    508  CB  TYR A  51      42.800  42.210  19.610  1.00  0.00           C
ATOM    509  HB1 TYR A  51      43.680  42.250  20.280  1.00  0.00           H
ATOM    510  HB2 TYR A  51      42.320  41.210  19.640  1.00  0.00           H
ATOM    511  CG  TYR A  51      43.290  42.450  18.140  1.00  0.00           C
ATOM    512  CD1 TYR A  51      42.500  42.160  17.040  1.00  0.00           C
ATOM    513  HD1 TYR A  51      41.540  41.700  17.170  1.00  0.00           H
ATOM    514  CE1 TYR A  51      42.900  42.400  15.780  1.00  0.00           C
ATOM    515  HE1 TYR A  51      42.260  42.250  14.920  1.00  0.00           H
ATOM    516  CZ  TYR A  51      44.220  42.850  15.560  1.00  0.00           C
ATOM    517  OH  TYR A  51      44.600  43.160  14.210  1.00  0.00           O
ATOM    518  HH  TYR A  51      45.380  43.690  14.300  1.00  0.00           H
ATOM    519  CD2 TYR A  51      44.570  42.940  17.930  1.00  0.00           C
ATOM    520  HD2 TYR A  51      45.190  43.090  18.800  1.00  0.00           H
ATOM    521  CE2 TYR A  51      45.070  43.120  16.630  1.00  0.00           C
ATOM    522  HE2 TYR A  51      46.030  43.530  16.390  1.00  0.00           H
ATOM    523  C   TYR A  51      41.000  42.790  21.230  1.00  0.00           C
ATOM    524  O   TYR A  51      41.480  42.690  22.350  1.00  0.00           O
ATOM    525  N   ILE A  52      39.730  42.470  20.980  1.00  0.00           N
ATOM    526  HN  ILE A  52      39.500  42.550  20.010  1.00  0.00           H
ATOM    527  CA  ILE A  52      38.790  42.000  21.950  1.00  0.00           C
ATOM    528  HA  ILE A  52      39.190  41.910  22.950  1.00  0.00           H
ATOM    529  CB  ILE A  52      37.540  42.820  21.950  1.00  0.00           C
ATOM    530  HB  ILE A  52      37.270  43.070  20.900  1.00  0.00           H
ATOM    531  CG2 ILE A  52      36.300  42.130  22.590  1.00  0.00           C
ATOM    532 1HG2 ILE A  52      36.040  41.300  21.910  1.00  0.00           H
ATOM    533 2HG2 ILE A  52      36.520  41.840  23.640  1.00  0.00           H
ATOM    534 3HG2 ILE A  52      35.390  42.780  22.600  1.00  0.00           H
ATOM    535  CG1 ILE A  52      37.780  44.260  22.620  1.00  0.00           C
ATOM    536 1HG1 ILE A  52      38.530  44.800  22.010  1.00  0.00           H
ATOM    537 2HG1 ILE A  52      36.850  44.740  22.260  1.00  0.00           H
ATOM    538  CD  ILE A  52      38.070  44.490  24.170  1.00  0.00           C
ATOM    539  HD1 ILE A  52      37.720  45.500  24.460  1.00  0.00           H
ATOM    540  HD2 ILE A  52      37.420  43.900  24.850  1.00  0.00           H
ATOM    541  HD3 ILE A  52      39.140  44.310  24.410  1.00  0.00           H
ATOM    542  C   ILE A  52      38.500  40.540  21.600  1.00  0.00           C
ATOM    543  O   ILE A  52      38.740  40.280  20.420  1.00  0.00           O
ATOM    544  N   LEU A  53      38.060  39.650  22.490  1.00  0.00           N
ATOM    545  HN  LEU A  53      37.870  39.990  23.410  1.00  0.00           H
ATOM    546  CA  LEU A  53      37.790  38.300  22.260  1.00  0.00           C
ATOM    547  HA  LEU A  53      37.670  38.040  21.230  1.00  0.00           H
ATOM    548  CB  LEU A  53      39.010  37.430  22.640  1.00  0.00           C
ATOM    549  HB1 LEU A  53      39.680  37.540  21.770  1.00  0.00           H
ATOM    550  HB2 LEU A  53      39.480  37.950  23.500  1.00  0.00           H
ATOM    551  CG  LEU A  53      38.830  35.920  23.050  1.00  0.00           C
ATOM    552  HG  LEU A  53      38.000  35.780  23.780  1.00  0.00           H
ATOM    553  CD1 LEU A  53      38.640  34.940  21.920  1.00  0.00           C
ATOM    554 1HD1 LEU A  53      39.530  34.950  21.270  1.00  0.00           H
ATOM    555 2HD1 LEU A  53      38.370  33.890  22.200  1.00  0.00           H
ATOM    556 3HD1 LEU A  53      37.850  35.270  21.200  1.00  0.00           H
ATOM    557  CD2 LEU A  53      40.100  35.480  23.850  1.00  0.00           C
ATOM    558 1HD2 LEU A  53      39.990  34.470  24.270  1.00  0.00           H
ATOM    559 2HD2 LEU A  53      40.960  35.460  23.140  1.00  0.00           H
ATOM    560 3HD2 LEU A  53      40.340  36.250  24.630  1.00  0.00           H
ATOM    561  C   LEU A  53      36.470  37.920  22.910  1.00  0.00           C
ATOM    562  O   LEU A  53      36.130  38.440  23.990  1.00  0.00           O
ATOM    563  N   THR A  54      35.650  37.100  22.200  1.00  0.00           N
ATOM    564  HN  THR A  54      35.920  36.840  21.270  1.00  0.00           H
ATOM    565  CA  THR A  54      34.430  36.560  22.740  1.00  0.00           C
ATOM    566  HA  THR A  54      34.600  36.290  23.770  1.00  0.00           H
ATOM    567  CB  THR A  54      33.260  37.560  22.670  1.00  0.00           C
ATOM    568  HB  THR A  54      33.590  38.520  23.090  1.00  0.00           H
ATOM    569  OG1 THR A  54      32.180  37.160  23.490  1.00  0.00           O
ATOM    570  HG1 THR A  54      32.340  37.540  24.360  1.00  0.00           H
ATOM    571  CG2 THR A  54      32.720  37.640  21.240  1.00  0.00           C
ATOM    572 1HG2 THR A  54      32.090  38.560  21.140  1.00  0.00           H
ATOM    573 2HG2 THR A  54      33.600  37.860  20.590  1.00  0.00           H
ATOM    574 3HG2 THR A  54      32.230  36.740  20.830  1.00  0.00           H
ATOM    575  C   THR A  54      34.070  35.270  22.000  1.00  0.00           C
ATOM    576  O   THR A  54      34.660  34.970  20.980  1.00  0.00           O
ATOM    577  N   ALA A  55      33.050  34.480  22.450  1.00  0.00           N
ATOM    578  HN  ALA A  55      32.540  34.900  23.200  1.00  0.00           H
ATOM    579  CA  ALA A  55      32.630  33.290  21.810  1.00  0.00           C
ATOM    580  HA  ALA A  55      33.430  32.660  21.460  1.00  0.00           H
ATOM    581  CB  ALA A  55      31.600  32.630  22.710  1.00  0.00           C
ATOM    582  HB1 ALA A  55      32.050  32.080  23.570  1.00  0.00           H
ATOM    583  HB2 ALA A  55      30.950  33.510  22.890  1.00  0.00           H
ATOM    584  HB3 ALA A  55      30.910  31.930  22.190  1.00  0.00           H
ATOM    585  C   ALA A  55      31.890  33.630  20.520  1.00  0.00           C
ATOM    586  O   ALA A  55      31.120  34.580  20.480  1.00  0.00           O
ATOM    587  N   ALA A  56      31.990  32.880  19.450  1.00  0.00           N
ATOM    588  HN  ALA A  56      32.650  32.120  19.500  1.00  0.00           H
ATOM    589  CA  ALA A  56      31.320  33.120  18.190  1.00  0.00           C
ATOM    590  HA  ALA A  56      31.610  34.090  17.810  1.00  0.00           H
ATOM    591  CB  ALA A  56      31.790  32.120  17.100  1.00  0.00           C
ATOM    592  HB1 ALA A  56      31.550  31.100  17.440  1.00  0.00           H
ATOM    593  HB2 ALA A  56      31.390  32.190  16.070  1.00  0.00           H
ATOM    594  HB3 ALA A  56      32.900  32.030  16.990  1.00  0.00           H
ATOM    595  C   ALA A  56      29.830  33.080  18.210  1.00  0.00           C
ATOM    596  O   ALA A  56      29.110  33.730  17.410  1.00  0.00           O
ATOM    597  N   HIS A  57      29.220  32.330  19.120  1.00  0.00           N
ATOM    598  HN  HIS A  57      29.690  31.680  19.700  1.00  0.00           H
ATOM    599  CA  HIS A  57      27.810  32.290  19.350  1.00  0.00           C
ATOM    600  HA  HIS A  57      27.250  31.950  18.490  1.00  0.00           H
ATOM    601  CB  HIS A  57      27.440  31.320  20.480  1.00  0.00           C
ATOM    602  HB1 HIS A  57      27.860  31.630  21.460  1.00  0.00           H
ATOM    603  HB2 HIS A  57      26.330  31.330  20.570  1.00  0.00           H
ATOM    604  ND1 HIS A  57      29.220  29.620  20.460  1.00  0.00           N
ATOM    605  CG  HIS A  57      27.900  29.920  20.230  1.00  0.00           C
ATOM    606  CE1 HIS A  57      29.340  28.350  20.360  1.00  0.00           C
ATOM    607  HE1 HIS A  57      30.120  27.610  20.540  1.00  0.00           H
ATOM    608  NE2 HIS A  57      28.210  27.740  19.970  1.00  0.00           N
ATOM    609  HE2 HIS A  57      28.160  26.750  19.840  1.00  0.00           H
ATOM    610  CD2 HIS A  57      27.280  28.750  19.910  1.00  0.00           C
ATOM    611  HD2 HIS A  57      26.280  28.410  19.670  1.00  0.00           H
ATOM    612  C   HIS A  57      27.210  33.660  19.680  1.00  0.00           C
ATOM    613  O   HIS A  57      26.010  33.970  19.510  1.00  0.00           O
ATOM    614  N   CYS A  58      28.080  34.600  20.160  1.00  0.00           N
ATOM    615  HN  CYS A  58      29.000  34.320  20.410  1.00  0.00           H
ATOM    616  CA  CYS A  58      27.670  35.890  20.670  1.00  0.00           C
ATOM    617  HA  CYS A  58      26.690  35.830  21.110  1.00  0.00           H
ATOM    618  CB  CYS A  58      28.610  36.400  21.820  1.00  0.00           C
ATOM    619  HB1 CYS A  58      29.640  36.240  21.450  1.00  0.00           H
ATOM    620  HB2 CYS A  58      28.460  37.490  22.010  1.00  0.00           H
ATOM    621  SG  CYS A  58      28.460  35.350  23.300  1.00  0.00           S
ATOM    622  C   CYS A  58      27.700  36.890  19.600  1.00  0.00           C
ATOM    623  O   CYS A  58      27.200  38.030  19.750  1.00  0.00           O
ATOM    624  N   LEU A  59      28.160  36.530  18.400  1.00  0.00           N
ATOM    625  HN  LEU A  59      28.580  35.640  18.220  1.00  0.00           H
ATOM    626  CA  LEU A  59      27.950  37.380  17.230  1.00  0.00           C
ATOM    627  HA  LEU A  59      28.350  38.330  17.560  1.00  0.00           H
ATOM    628  CB  LEU A  59      28.770  36.810  16.080  1.00  0.00           C
ATOM    629  HB1 LEU A  59      28.370  35.790  15.870  1.00  0.00           H
ATOM    630  HB2 LEU A  59      28.700  37.440  15.170  1.00  0.00           H
ATOM    631  CG  LEU A  59      30.310  36.710  16.390  1.00  0.00           C
ATOM    632  HG  LEU A  59      30.460  36.360  17.430  1.00  0.00           H
ATOM    633  CD1 LEU A  59      30.940  35.780  15.350  1.00  0.00           C
ATOM    634 1HD1 LEU A  59      32.040  35.620  15.490  1.00  0.00           H
ATOM    635 2HD1 LEU A  59      30.440  34.810  15.510  1.00  0.00           H
ATOM    636 3HD1 LEU A  59      30.760  36.230  14.360  1.00  0.00           H
ATOM    637  CD2 LEU A  59      30.910  38.120  16.110  1.00  0.00           C
ATOM    638 1HD2 LEU A  59      30.420  38.870  16.770  1.00  0.00           H
ATOM    639 2HD2 LEU A  59      32.000  38.070  16.330  1.00  0.00           H
ATOM    640 3HD2 LEU A  59      30.810  38.270  15.020  1.00  0.00           H
ATOM    641  C   LEU A  59      26.550  37.500  16.720  1.00  0.00           C
ATOM    642  O   LEU A  59      26.100  38.500  16.150  1.00  0.00           O
ATOM    643  N   TYR A  60      25.720  36.470  16.950  1.00  0.00           N
ATOM    644  HN  TYR A  60      25.920  35.690  17.550  1.00  0.00           H
ATOM    645  CA  TYR A  60      24.450  36.340  16.380  1.00  0.00           C
ATOM    646  HA  TYR A  60      24.250  37.040  15.570  1.00  0.00           H
ATOM    647  CB  TYR A  60      24.340  34.900  15.900  1.00  0.00           C
ATOM    648  HB1 TYR A  60      24.460  34.260  16.790  1.00  0.00           H
ATOM    649  HB2 TYR A  60      23.450  34.560  15.330  1.00  0.00           H
ATOM    650  CG  TYR A  60      25.510  34.450  15.020  1.00  0.00           C
ATOM    651  CD1 TYR A  60      26.580  33.690  15.490  1.00  0.00           C
ATOM    652  HD1 TYR A  60      26.650  33.360  16.520  1.00  0.00           H
ATOM    653  CE1 TYR A  60      27.590  33.390  14.600  1.00  0.00           C
ATOM    654  HE1 TYR A  60      28.450  32.840  14.950  1.00  0.00           H
ATOM    655  CZ  TYR A  60      27.500  33.740  13.290  1.00  0.00           C
ATOM    656  OH  TYR A  60      28.590  33.360  12.420  1.00  0.00           O
ATOM    657  HH  TYR A  60      28.320  33.840  11.640  1.00  0.00           H
ATOM    658  CD2 TYR A  60      25.470  34.910  13.670  1.00  0.00           C
ATOM    659  HD2 TYR A  60      24.620  35.490  13.310  1.00  0.00           H
ATOM    660  CE2 TYR A  60      26.460  34.530  12.770  1.00  0.00           C
ATOM    661  HE2 TYR A  60      26.650  34.940  11.790  1.00  0.00           H
ATOM    662  C   TYR A  60      23.270  36.640  17.210  1.00  0.00           C
ATOM    663  O   TYR A  60      22.130  36.320  16.870  1.00  0.00           O
ATOM    664  N   GLN A  61      23.470  37.260  18.390  1.00  0.00           N
ATOM    665  HN  GLN A  61      24.350  37.660  18.580  1.00  0.00           H
ATOM    666  CA  GLN A  61      22.350  37.540  19.270  1.00  0.00           C
ATOM    667  HA  GLN A  61      21.650  36.740  19.150  1.00  0.00           H
ATOM    668  CB  GLN A  61      22.820  37.610  20.730  1.00  0.00           C
ATOM    669  HB1 GLN A  61      23.650  38.340  20.850  1.00  0.00           H
ATOM    670  HB2 GLN A  61      21.920  37.960  21.280  1.00  0.00           H
ATOM    671  CG  GLN A  61      23.330  36.280  21.330  1.00  0.00           C
ATOM    672  HG1 GLN A  61      24.320  36.110  20.850  1.00  0.00           H
ATOM    673  HG2 GLN A  61      23.420  36.430  22.420  1.00  0.00           H
ATOM    674  CD  GLN A  61      22.420  35.060  20.970  1.00  0.00           C
ATOM    675  OE1 GLN A  61      21.230  35.140  21.200  1.00  0.00           O
ATOM    676  NE2 GLN A  61      23.020  34.020  20.450  1.00  0.00           N
ATOM    677 1HE2 GLN A  61      24.000  33.940  20.280  1.00  0.00           H
ATOM    678 2HE2 GLN A  61      22.450  33.260  20.120  1.00  0.00           H
ATOM    679  C   GLN A  61      21.620  38.830  18.900  1.00  0.00           C
ATOM    680  O   GLN A  61      20.380  38.950  18.900  1.00  0.00           O
ATOM    681  N   ALA A  62      22.330  39.870  18.500  1.00  0.00           N
ATOM    682  HN  ALA A  62      23.310  39.720  18.420  1.00  0.00           H
ATOM    683  CA  ALA A  62      21.770  41.150  18.190  1.00  0.00           C
ATOM    684  HA  ALA A  62      20.700  41.090  18.010  1.00  0.00           H
ATOM    685  CB  ALA A  62      22.290  42.160  19.340  1.00  0.00           C
ATOM    686  HB1 ALA A  62      23.380  42.050  19.290  1.00  0.00           H
ATOM    687  HB2 ALA A  62      21.970  43.210  19.140  1.00  0.00           H
ATOM    688  HB3 ALA A  62      21.950  41.850  20.350  1.00  0.00           H
ATOM    689  C   ALA A  62      22.340  41.550  16.830  1.00  0.00           C
ATOM    690  O   ALA A  62      23.440  41.270  16.470  1.00  0.00           O
ATOM    691  N   LYS A  63      21.490  42.270  16.020  1.00  0.00           N
ATOM    692  HN  LYS A  63      20.620  42.570  16.380  1.00  0.00           H
ATOM    693  CA  LYS A  63      21.770  42.760  14.700  1.00  0.00           C
ATOM    694  HA  LYS A  63      22.120  41.920  14.120  1.00  0.00           H
ATOM    695  CB  LYS A  63      20.560  43.270  13.960  1.00  0.00           C
ATOM    696  HB1 LYS A  63      20.240  44.200  14.480  1.00  0.00           H
ATOM    697  HB2 LYS A  63      20.940  43.670  12.990  1.00  0.00           H
ATOM    698  CG  LYS A  63      19.410  42.260  13.850  1.00  0.00           C
ATOM    699  HG1 LYS A  63      19.830  41.440  13.230  1.00  0.00           H
ATOM    700  HG2 LYS A  63      19.100  41.720  14.770  1.00  0.00           H
ATOM    701  CD  LYS A  63      18.180  42.880  13.260  1.00  0.00           C
ATOM    702  HD1 LYS A  63      18.410  43.110  12.210  1.00  0.00           H
ATOM    703  HD2 LYS A  63      17.360  42.140  13.200  1.00  0.00           H
ATOM    704  CE  LYS A  63      17.720  44.130  13.940  1.00  0.00           C
ATOM    705  HE1 LYS A  63      17.590  44.060  15.040  1.00  0.00           H
ATOM    706  HE2 LYS A  63      18.460  44.950  13.810  1.00  0.00           H
ATOM    707  NZ  LYS A  63      16.430  44.610  13.260  1.00  0.00           N
ATOM    708  HZ1 LYS A  63      16.590  44.620  12.230  1.00  0.00           H
ATOM    709  HZ2 LYS A  63      15.680  43.970  13.590  1.00  0.00           H
ATOM    710  HZ3 LYS A  63      16.160  45.580  13.510  1.00  0.00           H
ATOM    711  C   LYS A  63      22.980  43.780  14.780  1.00  0.00           C
ATOM    712  O   LYS A  63      23.890  43.830  13.930  1.00  0.00           O
ATOM    713  N   ARG A  64      23.040  44.630  15.800  1.00  0.00           N
ATOM    714  HN  ARG A  64      22.290  44.500  16.450  1.00  0.00           H
ATOM    715  CA  ARG A  64      24.000  45.640  16.000  1.00  0.00           C
ATOM    716  HA  ARG A  64      24.970  45.390  15.610  1.00  0.00           H
ATOM    717  CB  ARG A  64      23.570  47.030  15.430  1.00  0.00           C
ATOM    718  HB1 ARG A  64      22.530  47.180  15.790  1.00  0.00           H
ATOM    719  HB2 ARG A  64      24.290  47.780  15.800  1.00  0.00           H
ATOM    720  CG  ARG A  64      23.630  47.290  13.870  1.00  0.00           C
ATOM    721  HG1 ARG A  64      23.920  48.350  13.760  1.00  0.00           H
ATOM    722  HG2 ARG A  64      24.550  46.720  13.610  1.00  0.00           H
ATOM    723  CD  ARG A  64      22.550  47.040  12.890  1.00  0.00           C
ATOM    724  HD1 ARG A  64      22.870  47.280  11.850  1.00  0.00           H
ATOM    725  HD2 ARG A  64      22.100  46.020  12.860  1.00  0.00           H
ATOM    726  NE  ARG A  64      21.410  48.040  13.200  1.00  0.00           N
ATOM    727  HE  ARG A  64      21.460  48.530  14.070  1.00  0.00           H
ATOM    728  CZ  ARG A  64      20.190  48.160  12.700  1.00  0.00           C
ATOM    729  NH1 ARG A  64      19.680  47.450  11.710  1.00  0.00           N
ATOM    730 1HH1 ARG A  64      20.240  46.740  11.310  1.00  0.00           H
ATOM    731 2HH1 ARG A  64      18.730  47.630  11.430  1.00  0.00           H
ATOM    732  NH2 ARG A  64      19.430  49.120  13.260  1.00  0.00           N
ATOM    733 1HH2 ARG A  64      19.750  49.470  14.150  1.00  0.00           H
ATOM    734 2HH2 ARG A  64      18.500  49.240  12.920  1.00  0.00           H
ATOM    735  C   ARG A  64      24.360  45.790  17.530  1.00  0.00           C
ATOM    736  O   ARG A  64      23.500  45.660  18.400  1.00  0.00           O
ATOM    737  N   PHE A  65      25.650  45.910  17.900  1.00  0.00           N
ATOM    738  HN  PHE A  65      26.270  45.870  17.120  1.00  0.00           H
ATOM    739  CA  PHE A  65      26.080  45.760  19.270  1.00  0.00           C
ATOM    740  HA  PHE A  65      25.480  46.300  19.990  1.00  0.00           H
ATOM    741  CB  PHE A  65      26.230  44.220  19.710  1.00  0.00           C
ATOM    742  HB1 PHE A  65      26.850  44.060  20.620  1.00  0.00           H
ATOM    743  HB2 PHE A  65      25.190  43.850  19.830  1.00  0.00           H
ATOM    744  CG  PHE A  65      26.980  43.320  18.730  1.00  0.00           C
ATOM    745  CD1 PHE A  65      28.210  42.680  19.150  1.00  0.00           C
ATOM    746  HD1 PHE A  65      28.680  42.850  20.100  1.00  0.00           H
ATOM    747  CE1 PHE A  65      29.000  42.010  18.200  1.00  0.00           C
ATOM    748  HE1 PHE A  65      29.910  41.580  18.600  1.00  0.00           H
ATOM    749  CZ  PHE A  65      28.430  41.650  16.940  1.00  0.00           C
ATOM    750  HZ  PHE A  65      28.940  40.950  16.310  1.00  0.00           H
ATOM    751  CD2 PHE A  65      26.440  42.900  17.520  1.00  0.00           C
ATOM    752  HD2 PHE A  65      25.390  43.120  17.350  1.00  0.00           H
ATOM    753  CE2 PHE A  65      27.130  42.070  16.630  1.00  0.00           C
ATOM    754  HE2 PHE A  65      26.620  41.820  15.710  1.00  0.00           H
ATOM    755  C   PHE A  65      27.350  46.500  19.460  1.00  0.00           C
ATOM    756  O   PHE A  65      28.120  46.730  18.530  1.00  0.00           O
ATOM    757  N   LYS A  66      27.700  46.890  20.700  1.00  0.00           N
ATOM    758  HN  LYS A  66      27.030  46.800  21.430  1.00  0.00           H
ATOM    759  CA  LYS A  66      28.890  47.710  20.990  1.00  0.00           C
ATOM    760  HA  LYS A  66      29.600  47.620  20.180  1.00  0.00           H
ATOM    761  CB  LYS A  66      28.680  49.240  21.160  1.00  0.00           C
ATOM    762  HB1 LYS A  66      28.120  49.440  22.100  1.00  0.00           H
ATOM    763  HB2 LYS A  66      29.740  49.580  21.200  1.00  0.00           H
ATOM    764  CG  LYS A  66      28.070  49.890  19.900  1.00  0.00           C
ATOM    765  HG1 LYS A  66      28.600  49.480  19.010  1.00  0.00           H
ATOM    766  HG2 LYS A  66      27.080  49.410  19.920  1.00  0.00           H
ATOM    767  CD  LYS A  66      27.930  51.420  19.920  1.00  0.00           C
ATOM    768  HD1 LYS A  66      27.150  51.660  20.690  1.00  0.00           H
ATOM    769  HD2 LYS A  66      28.930  51.850  20.140  1.00  0.00           H
ATOM    770  CE  LYS A  66      27.410  51.870  18.530  1.00  0.00           C
ATOM    771  HE1 LYS A  66      27.780  51.230  17.690  1.00  0.00           H
ATOM    772  HE2 LYS A  66      26.310  51.760  18.540  1.00  0.00           H
ATOM    773  NZ  LYS A  66      27.720  53.230  18.270  1.00  0.00           N
ATOM    774  HZ1 LYS A  66      28.700  53.480  18.490  1.00  0.00           H
ATOM    775  HZ2 LYS A  66      27.500  53.400  17.270  1.00  0.00           H
ATOM    776  HZ3 LYS A  66      27.080  53.750  18.900  1.00  0.00           H
ATOM    777  C   LYS A  66      29.640  47.170  22.200  1.00  0.00           C
ATOM    778  O   LYS A  66      29.030  46.630  23.060  1.00  0.00           O
ATOM    779  N   VAL A  67      30.950  47.400  22.390  1.00  0.00           N
ATOM    780  HN  VAL A  67      31.400  47.940  21.670  1.00  0.00           H
ATOM    781  CA  VAL A  67      31.710  47.010  23.560  1.00  0.00           C
ATOM    782  HA  VAL A  67      31.180  46.190  24.030  1.00  0.00           H
ATOM    783  CB  VAL A  67      33.160  46.400  23.310  1.00  0.00           C
ATOM    784  HB  VAL A  67      33.800  47.170  22.820  1.00  0.00           H
ATOM    785  CG1 VAL A  67      33.820  45.830  24.540  1.00  0.00           C
ATOM    786 1HG1 VAL A  67      34.140  46.590  25.270  1.00  0.00           H
ATOM    787 2HG1 VAL A  67      33.190  45.080  25.060  1.00  0.00           H
ATOM    788 3HG1 VAL A  67      34.730  45.270  24.250  1.00  0.00           H
ATOM    789  CG2 VAL A  67      33.120  45.250  22.270  1.00  0.00           C
ATOM    790 1HG2 VAL A  67      34.170  44.910  22.100  1.00  0.00           H
ATOM    791 2HG2 VAL A  67      32.440  44.430  22.610  1.00  0.00           H
ATOM    792 3HG2 VAL A  67      32.800  45.630  21.280  1.00  0.00           H
ATOM    793  C   VAL A  67      31.810  48.080  24.580  1.00  0.00           C
ATOM    794  O   VAL A  67      32.290  49.170  24.360  1.00  0.00           O
ATOM    795  N   ARG A  68      31.330  47.800  25.850  1.00  0.00           N
ATOM    796  HN  ARG A  68      30.890  46.910  25.940  1.00  0.00           H
ATOM    797  CA  ARG A  68      31.430  48.680  27.010  1.00  0.00           C
ATOM    798  HA  ARG A  68      31.550  49.730  26.790  1.00  0.00           H
ATOM    799  CB  ARG A  68      30.020  48.610  27.640  1.00  0.00           C
ATOM    800  HB1 ARG A  68      29.360  48.940  26.810  1.00  0.00           H
ATOM    801  HB2 ARG A  68      29.760  47.540  27.660  1.00  0.00           H
ATOM    802  CG  ARG A  68      29.840  49.380  28.960  1.00  0.00           C
ATOM    803  HG1 ARG A  68      30.420  50.320  28.810  1.00  0.00           H
ATOM    804  HG2 ARG A  68      28.780  49.580  29.180  1.00  0.00           H
ATOM    805  CD  ARG A  68      30.520  48.920  30.250  1.00  0.00           C
ATOM    806  HD1 ARG A  68      30.300  47.860  30.500  1.00  0.00           H
ATOM    807  HD2 ARG A  68      31.630  49.000  30.230  1.00  0.00           H
ATOM    808  NE  ARG A  68      30.100  49.870  31.380  1.00  0.00           N
ATOM    809  HE  ARG A  68      29.890  50.830  31.240  1.00  0.00           H
ATOM    810  CZ  ARG A  68      30.240  49.650  32.650  1.00  0.00           C
ATOM    811  NH1 ARG A  68      30.780  48.530  33.160  1.00  0.00           N
ATOM    812 1HH1 ARG A  68      31.330  48.060  32.480  1.00  0.00           H
ATOM    813 2HH1 ARG A  68      31.140  48.530  34.100  1.00  0.00           H
ATOM    814  NH2 ARG A  68      29.700  50.590  33.450  1.00  0.00           N
ATOM    815 1HH2 ARG A  68      29.260  51.350  32.970  1.00  0.00           H
ATOM    816 2HH2 ARG A  68      29.800  50.580  34.440  1.00  0.00           H
ATOM    817  C   ARG A  68      32.530  48.180  27.830  1.00  0.00           C
ATOM    818  O   ARG A  68      32.600  46.960  28.170  1.00  0.00           O
ATOM    819  N   VAL A  69      33.530  49.030  28.180  1.00  0.00           N
ATOM    820  HN  VAL A  69      33.460  49.970  27.840  1.00  0.00           H
ATOM    821  CA  VAL A  69      34.760  48.680  28.860  1.00  0.00           C
ATOM    822  HA  VAL A  69      34.710  47.690  29.280  1.00  0.00           H
ATOM    823  CB  VAL A  69      35.900  48.450  27.890  1.00  0.00           C
ATOM    824  HB  VAL A  69      35.510  47.630  27.240  1.00  0.00           H
ATOM    825  CG1 VAL A  69      36.090  49.660  27.030  1.00  0.00           C
ATOM    826 1HG1 VAL A  69      35.140  50.120  26.680  1.00  0.00           H
ATOM    827 2HG1 VAL A  69      36.700  50.410  27.570  1.00  0.00           H
ATOM    828 3HG1 VAL A  69      36.700  49.340  26.160  1.00  0.00           H
ATOM    829  CG2 VAL A  69      37.210  47.990  28.540  1.00  0.00           C
ATOM    830 1HG2 VAL A  69      37.680  47.550  27.640  1.00  0.00           H
ATOM    831 2HG2 VAL A  69      37.740  48.930  28.790  1.00  0.00           H
ATOM    832 3HG2 VAL A  69      37.020  47.250  29.340  1.00  0.00           H
ATOM    833  C   VAL A  69      35.100  49.760  29.900  1.00  0.00           C
ATOM    834  O   VAL A  69      34.810  50.920  29.700  1.00  0.00           O
ATOM    835  N   GLY A  70      35.720  49.280  31.010  1.00  0.00           N
ATOM    836  HN  GLY A  70      36.040  48.350  31.190  1.00  0.00           H
ATOM    837  CA  GLY A  70      35.890  50.160  32.170  1.00  0.00           C
ATOM    838  HA1 GLY A  70      36.590  49.660  32.820  1.00  0.00           H
ATOM    839  HA2 GLY A  70      36.120  51.160  31.810  1.00  0.00           H
ATOM    840  C   GLY A  70      34.640  50.230  33.030  1.00  0.00           C
ATOM    841  O   GLY A  70      33.530  50.370  32.530  1.00  0.00           O
ATOM    842  N   ASP A  71      34.830  50.040  34.360  1.00  0.00           N
ATOM    843  HN  ASP A  71      35.730  50.100  34.790  1.00  0.00           H
ATOM    844  CA  ASP A  71      33.840  50.010  35.390  1.00  0.00           C
ATOM    845  HA  ASP A  71      34.410  50.210  36.290  1.00  0.00           H
ATOM    846  CB  ASP A  71      32.670  50.990  35.370  1.00  0.00           C
ATOM    847  HB1 ASP A  71      32.010  50.990  34.480  1.00  0.00           H
ATOM    848  HB2 ASP A  71      32.060  50.770  36.270  1.00  0.00           H
ATOM    849  CG  ASP A  71      33.080  52.460  35.560  1.00  0.00           C
ATOM    850  OD1 ASP A  71      34.300  52.710  35.800  1.00  0.00           O
ATOM    851  OD2 ASP A  71      32.200  53.360  35.490  1.00  0.00           O
ATOM    852  C   ASP A  71      33.300  48.630  35.640  1.00  0.00           C
ATOM    853  O   ASP A  71      33.070  47.870  34.720  1.00  0.00           O
ATOM    854  N   ARG A  72      33.080  48.360  36.910  1.00  0.00           N
ATOM    855  HN  ARG A  72      33.140  49.010  37.660  1.00  0.00           H
ATOM    856  CA  ARG A  72      32.590  47.090  37.420  1.00  0.00           C
ATOM    857  HA  ARG A  72      32.550  46.410  36.580  1.00  0.00           H
ATOM    858  CB  ARG A  72      33.640  46.540  38.500  1.00  0.00           C
ATOM    859  HB1 ARG A  72      33.370  45.510  38.780  1.00  0.00           H
ATOM    860  HB2 ARG A  72      34.610  46.400  37.980  1.00  0.00           H
ATOM    861  CG  ARG A  72      33.960  47.480  39.700  1.00  0.00           C
ATOM    862  HG1 ARG A  72      34.750  47.000  40.320  1.00  0.00           H
ATOM    863  HG2 ARG A  72      34.330  48.450  39.290  1.00  0.00           H
ATOM    864  CD  ARG A  72      32.730  47.840  40.640  1.00  0.00           C
ATOM    865  HD1 ARG A  72      31.890  48.420  40.210  1.00  0.00           H
ATOM    866  HD2 ARG A  72      32.330  46.830  40.890  1.00  0.00           H
ATOM    867  NE  ARG A  72      33.300  48.530  41.820  1.00  0.00           N
ATOM    868  HE  ARG A  72      34.110  49.100  41.680  1.00  0.00           H
ATOM    869  CZ  ARG A  72      32.580  48.930  42.840  1.00  0.00           C
ATOM    870  NH1 ARG A  72      31.350  48.510  43.090  1.00  0.00           N
ATOM    871 1HH1 ARG A  72      31.180  47.590  42.720  1.00  0.00           H
ATOM    872 2HH1 ARG A  72      30.960  48.910  43.910  1.00  0.00           H
ATOM    873  NH2 ARG A  72      33.150  49.870  43.530  1.00  0.00           N
ATOM    874 1HH2 ARG A  72      34.080  50.130  43.300  1.00  0.00           H
ATOM    875 2HH2 ARG A  72      32.560  50.520  44.010  1.00  0.00           H
ATOM    876  C   ARG A  72      31.170  47.140  37.840  1.00  0.00           C
ATOM    877  O   ARG A  72      30.630  46.170  38.360  1.00  0.00           O
ATOM    878  N   ASN A  73      30.430  48.230  37.630  1.00  0.00           N
ATOM    879  HN  ASN A  73      30.720  49.160  37.450  1.00  0.00           H
ATOM    880  CA  ASN A  73      28.960  48.260  37.790  1.00  0.00           C
ATOM    881  HA  ASN A  73      28.550  47.330  37.430  1.00  0.00           H
ATOM    882  CB  ASN A  73      28.390  48.710  39.230  1.00  0.00           C
ATOM    883  HB1 ASN A  73      27.280  48.690  39.150  1.00  0.00           H
ATOM    884  HB2 ASN A  73      28.680  47.880  39.910  1.00  0.00           H
ATOM    885  CG  ASN A  73      28.950  49.980  39.830  1.00  0.00           C
ATOM    886  OD1 ASN A  73      29.630  50.780  39.160  1.00  0.00           O
ATOM    887  ND2 ASN A  73      28.580  50.220  41.140  1.00  0.00           N
ATOM    888 1HD2 ASN A  73      27.910  49.550  41.450  1.00  0.00           H
ATOM    889 2HD2 ASN A  73      28.950  51.000  41.650  1.00  0.00           H
ATOM    890  C   ASN A  73      28.480  49.200  36.800  1.00  0.00           C
ATOM    891  O   ASN A  73      29.240  50.010  36.270  1.00  0.00           O
ATOM    892  N   THR A  74      27.230  49.090  36.420  1.00  0.00           N
ATOM    893  HN  THR A  74      26.700  48.280  36.650  1.00  0.00           H
ATOM    894  CA  THR A  74      26.590  49.980  35.450  1.00  0.00           C
ATOM    895  HA  THR A  74      27.260  50.550  34.820  1.00  0.00           H
ATOM    896  CB  THR A  74      25.780  49.190  34.420  1.00  0.00           C
ATOM    897  HB  THR A  74      25.410  49.930  33.680  1.00  0.00           H
ATOM    898  OG1 THR A  74      24.730  48.450  35.020  1.00  0.00           O
ATOM    899  HG1 THR A  74      24.290  47.880  34.390  1.00  0.00           H
ATOM    900  CG2 THR A  74      26.630  48.160  33.640  1.00  0.00           C
ATOM    901 1HG2 THR A  74      27.630  48.580  33.410  1.00  0.00           H
ATOM    902 2HG2 THR A  74      26.780  47.300  34.320  1.00  0.00           H
ATOM    903 3HG2 THR A  74      26.130  47.750  32.730  1.00  0.00           H
ATOM    904  C   THR A  74      25.810  51.070  36.170  1.00  0.00           C
ATOM    905  O   THR A  74      25.220  52.040  35.600  1.00  0.00           O
ATOM    906  N   GLU A  75      25.720  50.910  37.520  1.00  0.00           N
ATOM    907  HN  GLU A  75      26.380  50.290  37.930  1.00  0.00           H
ATOM    908  CA  GLU A  75      24.830  51.630  38.400  1.00  0.00           C
ATOM    909  HA  GLU A  75      23.850  51.330  38.080  1.00  0.00           H
ATOM    910  CB  GLU A  75      24.900  51.020  39.880  1.00  0.00           C
ATOM    911  HB1 GLU A  75      25.930  51.280  40.200  1.00  0.00           H
ATOM    912  HB2 GLU A  75      24.220  51.510  40.600  1.00  0.00           H
ATOM    913  CG  GLU A  75      24.730  49.450  39.990  1.00  0.00           C
ATOM    914  HG1 GLU A  75      23.690  49.170  39.730  1.00  0.00           H
ATOM    915  HG2 GLU A  75      25.300  48.810  39.290  1.00  0.00           H
ATOM    916  CD  GLU A  75      25.060  49.090  41.420  1.00  0.00           C
ATOM    917  OE1 GLU A  75      24.130  48.890  42.180  1.00  0.00           O
ATOM    918  OE2 GLU A  75      26.240  49.090  41.760  1.00  0.00           O
ATOM    919  C   GLU A  75      24.850  53.140  38.480  1.00  0.00           C
ATOM    920  O   GLU A  75      23.820  53.800  38.660  1.00  0.00           O
ATOM    921  N   GLN A  76      25.960  53.830  38.460  1.00  0.00           N
ATOM    922  HN  GLN A  76      26.810  53.350  38.220  1.00  0.00           H
ATOM    923  CA  GLN A  76      26.020  55.270  38.670  1.00  0.00           C
ATOM    924  HA  GLN A  76      25.050  55.650  38.920  1.00  0.00           H
ATOM    925  CB  GLN A  76      27.120  55.690  39.630  1.00  0.00           C
ATOM    926  HB1 GLN A  76      28.140  55.380  39.320  1.00  0.00           H
ATOM    927  HB2 GLN A  76      27.220  56.790  39.530  1.00  0.00           H
ATOM    928  CG  GLN A  76      27.040  55.180  41.090  1.00  0.00           C
ATOM    929  HG1 GLN A  76      27.230  54.090  41.050  1.00  0.00           H
ATOM    930  HG2 GLN A  76      27.860  55.670  41.640  1.00  0.00           H
ATOM    931  CD  GLN A  76      25.710  55.360  41.750  1.00  0.00           C
ATOM    932  OE1 GLN A  76      25.060  54.410  42.160  1.00  0.00           O
ATOM    933  NE2 GLN A  76      25.240  56.660  41.850  1.00  0.00           N
ATOM    934 1HE2 GLN A  76      25.770  57.470  41.580  1.00  0.00           H
ATOM    935 2HE2 GLN A  76      24.290  56.710  42.170  1.00  0.00           H
ATOM    936  C   GLN A  76      26.230  55.950  37.300  1.00  0.00           C
ATOM    937  O   GLN A  76      27.010  55.450  36.460  1.00  0.00           O
ATOM    938  N   GLU A  77      25.550  57.100  37.020  1.00  0.00           N
ATOM    939  HN  GLU A  77      24.900  57.470  37.670  1.00  0.00           H
ATOM    940  CA  GLU A  77      25.730  57.810  35.760  1.00  0.00           C
ATOM    941  HA  GLU A  77      25.830  57.070  34.980  1.00  0.00           H
ATOM    942  CB  GLU A  77      24.570  58.730  35.370  1.00  0.00           C
ATOM    943  HB1 GLU A  77      24.750  59.060  34.320  1.00  0.00           H
ATOM    944  HB2 GLU A  77      23.700  58.070  35.180  1.00  0.00           H
ATOM    945  CG  GLU A  77      24.330  59.900  36.280  1.00  0.00           C
ATOM    946  HG1 GLU A  77      24.000  59.580  37.290  1.00  0.00           H
ATOM    947  HG2 GLU A  77      25.230  60.530  36.440  1.00  0.00           H
ATOM    948  CD  GLU A  77      23.150  60.870  35.850  1.00  0.00           C
ATOM    949  OE1 GLU A  77      22.000  60.470  35.810  1.00  0.00           O
ATOM    950  OE2 GLU A  77      23.450  62.030  35.530  1.00  0.00           O
ATOM    951  C   GLU A  77      26.980  58.700  35.750  1.00  0.00           C
ATOM    952  O   GLU A  77      27.400  59.220  36.800  1.00  0.00           O
ATOM    953  N   GLU A  78      27.600  58.900  34.570  1.00  0.00           N
ATOM    954  HN  GLU A  78      27.340  58.570  33.660  1.00  0.00           H
ATOM    955  CA  GLU A  78      28.840  59.610  34.350  1.00  0.00           C
ATOM    956  HA  GLU A  78      28.920  59.470  33.280  1.00  0.00           H
ATOM    957  CB  GLU A  78      28.750  61.140  34.360  1.00  0.00           C
ATOM    958  HB1 GLU A  78      28.390  61.250  35.410  1.00  0.00           H
ATOM    959  HB2 GLU A  78      29.700  61.700  34.270  1.00  0.00           H
ATOM    960  CG  GLU A  78      27.890  61.720  33.230  1.00  0.00           C
ATOM    961  HG1 GLU A  78      28.480  62.360  32.530  1.00  0.00           H
ATOM    962  HG2 GLU A  78      27.370  60.900  32.680  1.00  0.00           H
ATOM    963  CD  GLU A  78      26.740  62.590  33.680  1.00  0.00           C
ATOM    964  OE1 GLU A  78      25.520  62.180  33.690  1.00  0.00           O
ATOM    965  OE2 GLU A  78      26.990  63.790  34.060  1.00  0.00           O
ATOM    966  C   GLU A  78      30.080  59.000  34.960  1.00  0.00           C
ATOM    967  O   GLU A  78      30.630  59.460  35.940  1.00  0.00           O
ATOM    968  N   GLY A  79      30.360  57.710  34.530  1.00  0.00           N
ATOM    969  HN  GLY A  79      29.840  57.350  33.760  1.00  0.00           H
ATOM    970  CA  GLY A  79      31.520  56.890  35.000  1.00  0.00           C
ATOM    971  HA1 GLY A  79      31.920  57.290  35.920  1.00  0.00           H
ATOM    972  HA2 GLY A  79      31.340  55.840  35.100  1.00  0.00           H
ATOM    973  C   GLY A  79      32.780  56.970  34.070  1.00  0.00           C
ATOM    974  O   GLY A  79      32.800  57.660  33.070  1.00  0.00           O
ATOM    975  N   GLY A  80      33.750  56.150  34.530  1.00  0.00           N
ATOM    976  HN  GLY A  80      33.520  55.600  35.330  1.00  0.00           H
ATOM    977  CA  GLY A  80      35.050  55.850  33.840  1.00  0.00           C
ATOM    978  HA1 GLY A  80      35.560  56.800  33.760  1.00  0.00           H
ATOM    979  HA2 GLY A  80      35.620  55.120  34.370  1.00  0.00           H
ATOM    980  C   GLY A  80      34.900  55.180  32.520  1.00  0.00           C
ATOM    981  O   GLY A  80      35.610  55.400  31.570  1.00  0.00           O
ATOM    982  N   GLU A  81      33.900  54.260  32.440  1.00  0.00           N
ATOM    983  HN  GLU A  81      33.280  54.100  33.200  1.00  0.00           H
ATOM    984  CA  GLU A  81      33.490  53.620  31.160  1.00  0.00           C
ATOM    985  HA  GLU A  81      34.190  52.810  31.020  1.00  0.00           H
ATOM    986  CB  GLU A  81      32.060  53.040  31.430  1.00  0.00           C
ATOM    987  HB1 GLU A  81      31.740  52.500  30.520  1.00  0.00           H
ATOM    988  HB2 GLU A  81      32.050  52.340  32.290  1.00  0.00           H
ATOM    989  CG  GLU A  81      30.910  54.170  31.710  1.00  0.00           C
ATOM    990  HG1 GLU A  81      31.210  54.780  32.590  1.00  0.00           H
ATOM    991  HG2 GLU A  81      30.850  54.860  30.840  1.00  0.00           H
ATOM    992  CD  GLU A  81      29.600  53.540  32.050  1.00  0.00           C
ATOM    993  OE1 GLU A  81      28.910  54.130  32.930  1.00  0.00           O
ATOM    994  OE2 GLU A  81      29.130  52.540  31.450  1.00  0.00           O
ATOM    995  C   GLU A  81      33.500  54.320  29.880  1.00  0.00           C
ATOM    996  O   GLU A  81      33.210  55.540  29.780  1.00  0.00           O
ATOM    997  N   ALA A  82      33.900  53.660  28.810  1.00  0.00           N
ATOM    998  HN  ALA A  82      34.030  52.670  28.830  1.00  0.00           H
ATOM    999  CA  ALA A  82      33.700  54.100  27.440  1.00  0.00           C
ATOM   1000  HA  ALA A  82      32.950  54.880  27.420  1.00  0.00           H
ATOM   1001  CB  ALA A  82      35.080  54.550  26.780  1.00  0.00           C
ATOM   1002  HB1 ALA A  82      34.970  54.760  25.690  1.00  0.00           H
ATOM   1003  HB2 ALA A  82      35.290  55.560  27.210  1.00  0.00           H
ATOM   1004  HB3 ALA A  82      35.900  53.850  27.020  1.00  0.00           H
ATOM   1005  C   ALA A  82      33.210  52.920  26.610  1.00  0.00           C
ATOM   1006  O   ALA A  82      33.200  51.790  27.030  1.00  0.00           O
ATOM   1007  N   VAL A  83      32.710  53.180  25.380  1.00  0.00           N
ATOM   1008  HN  VAL A  83      32.590  54.130  25.150  1.00  0.00           H
ATOM   1009  CA  VAL A  83      32.140  52.290  24.470  1.00  0.00           C
ATOM   1010  HA  VAL A  83      32.000  51.340  24.950  1.00  0.00           H
ATOM   1011  CB  VAL A  83      30.800  52.670  24.050  1.00  0.00           C
ATOM   1012  HB  VAL A  83      30.820  53.720  23.670  1.00  0.00           H
ATOM   1013  CG1 VAL A  83      30.140  51.790  22.960  1.00  0.00           C
ATOM   1014 1HG1 VAL A  83      30.600  52.030  21.980  1.00  0.00           H
ATOM   1015 2HG1 VAL A  83      29.990  50.720  23.200  1.00  0.00           H
ATOM   1016 3HG1 VAL A  83      29.080  52.110  22.920  1.00  0.00           H
ATOM   1017  CG2 VAL A  83      29.810  52.900  25.250  1.00  0.00           C
ATOM   1018 1HG2 VAL A  83      29.510  51.870  25.520  1.00  0.00           H
ATOM   1019 2HG2 VAL A  83      30.260  53.400  26.130  1.00  0.00           H
ATOM   1020 3HG2 VAL A  83      28.910  53.450  24.930  1.00  0.00           H
ATOM   1021  C   VAL A  83      33.000  52.310  23.210  1.00  0.00           C
ATOM   1022  O   VAL A  83      33.370  53.360  22.660  1.00  0.00           O
ATOM   1023  N   HIS A  84      33.260  51.080  22.720  1.00  0.00           N
ATOM   1024  HN  HIS A  84      33.020  50.250  23.210  1.00  0.00           H
ATOM   1025  CA  HIS A  84      34.210  50.900  21.630  1.00  0.00           C
ATOM   1026  HA  HIS A  84      34.410  51.810  21.090  1.00  0.00           H
ATOM   1027  CB  HIS A  84      35.570  50.280  22.130  1.00  0.00           C
ATOM   1028  HB1 HIS A  84      35.410  49.640  23.030  1.00  0.00           H
ATOM   1029  HB2 HIS A  84      36.110  49.710  21.350  1.00  0.00           H
ATOM   1030  ND1 HIS A  84      37.570  52.020  21.970  1.00  0.00           N
ATOM   1031  HD1 HIS A  84      37.920  51.670  21.100  1.00  0.00           H
ATOM   1032  CG  HIS A  84      36.550  51.440  22.720  1.00  0.00           C
ATOM   1033  CE1 HIS A  84      38.180  52.900  22.720  1.00  0.00           C
ATOM   1034  HE1 HIS A  84      39.020  53.520  22.410  1.00  0.00           H
ATOM   1035  NE2 HIS A  84      37.690  52.970  23.930  1.00  0.00           N
ATOM   1036  CD2 HIS A  84      36.650  52.010  23.960  1.00  0.00           C
ATOM   1037  HD2 HIS A  84      36.070  51.980  24.880  1.00  0.00           H
ATOM   1038  C   HIS A  84      33.520  49.890  20.700  1.00  0.00           C
ATOM   1039  O   HIS A  84      32.620  49.130  21.090  1.00  0.00           O
ATOM   1040  N   GLU A  85      33.720  50.040  19.350  1.00  0.00           N
ATOM   1041  HN  GLU A  85      34.470  50.630  19.070  1.00  0.00           H
ATOM   1042  CA  GLU A  85      32.960  49.650  18.230  1.00  0.00           C
ATOM   1043  HA  GLU A  85      32.140  49.000  18.500  1.00  0.00           H
ATOM   1044  CB  GLU A  85      32.340  50.860  17.500  1.00  0.00           C
ATOM   1045  HB1 GLU A  85      31.650  51.430  18.150  1.00  0.00           H
ATOM   1046  HB2 GLU A  85      33.130  51.510  17.070  1.00  0.00           H
ATOM   1047  CG  GLU A  85      31.350  50.420  16.360  1.00  0.00           C
ATOM   1048  HG1 GLU A  85      31.910  49.860  15.580  1.00  0.00           H
ATOM   1049  HG2 GLU A  85      30.620  49.680  16.740  1.00  0.00           H
ATOM   1050  CD  GLU A  85      30.600  51.540  15.700  1.00  0.00           C
ATOM   1051  OE1 GLU A  85      31.270  52.430  15.080  1.00  0.00           O
ATOM   1052  OE2 GLU A  85      29.350  51.510  15.740  1.00  0.00           O
ATOM   1053  C   GLU A  85      33.890  48.810  17.350  1.00  0.00           C
ATOM   1054  O   GLU A  85      35.050  49.160  17.140  1.00  0.00           O
ATOM   1055  N   VAL A  86      33.350  47.650  16.950  1.00  0.00           N
ATOM   1056  HN  VAL A  86      32.420  47.400  17.210  1.00  0.00           H
ATOM   1057  CA  VAL A  86      33.910  46.700  16.100  1.00  0.00           C
ATOM   1058  HA  VAL A  86      34.910  46.540  16.480  1.00  0.00           H
ATOM   1059  CB  VAL A  86      33.210  45.320  16.390  1.00  0.00           C
ATOM   1060  HB  VAL A  86      32.130  45.470  16.150  1.00  0.00           H
ATOM   1061  CG1 VAL A  86      33.890  44.190  15.600  1.00  0.00           C
ATOM   1062 1HG1 VAL A  86      33.620  43.180  15.990  1.00  0.00           H
ATOM   1063 2HG1 VAL A  86      33.690  44.390  14.520  1.00  0.00           H
ATOM   1064 3HG1 VAL A  86      34.950  44.230  15.910  1.00  0.00           H
ATOM   1065  CG2 VAL A  86      33.180  44.940  17.900  1.00  0.00           C
ATOM   1066 1HG2 VAL A  86      34.160  45.040  18.400  1.00  0.00           H
ATOM   1067 2HG2 VAL A  86      32.590  45.640  18.530  1.00  0.00           H
ATOM   1068 3HG2 VAL A  86      32.910  43.870  18.020  1.00  0.00           H
ATOM   1069  C   VAL A  86      33.940  47.130  14.620  1.00  0.00           C
ATOM   1070  O   VAL A  86      32.960  47.550  14.010  1.00  0.00           O
ATOM   1071  N   GLU A  87      35.090  47.000  14.010  1.00  0.00           N
ATOM   1072  HN  GLU A  87      35.790  46.610  14.600  1.00  0.00           H
ATOM   1073  CA  GLU A  87      35.310  47.150  12.610  1.00  0.00           C
ATOM   1074  HA  GLU A  87      34.520  47.800  12.240  1.00  0.00           H
ATOM   1075  CB  GLU A  87      36.690  47.780  12.250  1.00  0.00           C
ATOM   1076  HB1 GLU A  87      36.810  48.670  12.900  1.00  0.00           H
ATOM   1077  HB2 GLU A  87      37.410  47.080  12.690  1.00  0.00           H
ATOM   1078  CG  GLU A  87      37.030  48.100  10.800  1.00  0.00           C
ATOM   1079  HG1 GLU A  87      36.960  47.270  10.080  1.00  0.00           H
ATOM   1080  HG2 GLU A  87      36.360  48.910  10.450  1.00  0.00           H
ATOM   1081  CD  GLU A  87      38.460  48.610  10.650  1.00  0.00           C
ATOM   1082  OE1 GLU A  87      39.360  47.780  10.400  1.00  0.00           O
ATOM   1083  OE2 GLU A  87      38.690  49.810  10.710  1.00  0.00           O
ATOM   1084  C   GLU A  87      35.130  45.890  11.760  1.00  0.00           C
ATOM   1085  O   GLU A  87      34.390  45.820  10.780  1.00  0.00           O
ATOM   1086  N   VAL A  88      35.790  44.800  12.170  1.00  0.00           N
ATOM   1087  HN  VAL A  88      36.280  44.820  13.040  1.00  0.00           H
ATOM   1088  CA  VAL A  88      35.850  43.540  11.460  1.00  0.00           C
ATOM   1089  HA  VAL A  88      34.860  43.290  11.120  1.00  0.00           H
ATOM   1090  CB  VAL A  88      36.990  43.440  10.330  1.00  0.00           C
ATOM   1091  HB  VAL A  88      37.070  42.440   9.840  1.00  0.00           H
ATOM   1092  CG1 VAL A  88      36.530  44.330   9.230  1.00  0.00           C
ATOM   1093 1HG1 VAL A  88      36.570  45.420   9.440  1.00  0.00           H
ATOM   1094 2HG1 VAL A  88      37.130  44.310   8.290  1.00  0.00           H
ATOM   1095 3HG1 VAL A  88      35.520  44.030   8.920  1.00  0.00           H
ATOM   1096  CG2 VAL A  88      38.350  43.910  10.800  1.00  0.00           C
ATOM   1097 1HG2 VAL A  88      38.750  43.230  11.570  1.00  0.00           H
ATOM   1098 2HG2 VAL A  88      39.060  43.950   9.950  1.00  0.00           H
ATOM   1099 3HG2 VAL A  88      38.450  44.930  11.220  1.00  0.00           H
ATOM   1100  C   VAL A  88      36.060  42.370  12.460  1.00  0.00           C
ATOM   1101  O   VAL A  88      36.510  42.600  13.610  1.00  0.00           O
ATOM   1102  N   VAL A  89      35.770  41.140  12.040  1.00  0.00           N
ATOM   1103  HN  VAL A  89      35.330  40.960  11.160  1.00  0.00           H
ATOM   1104  CA  VAL A  89      35.820  40.000  12.920  1.00  0.00           C
ATOM   1105  HA  VAL A  89      36.290  40.230  13.860  1.00  0.00           H
ATOM   1106  CB  VAL A  89      34.400  39.410  13.120  1.00  0.00           C
ATOM   1107  HB  VAL A  89      34.050  39.180  12.090  1.00  0.00           H
ATOM   1108  CG1 VAL A  89      34.350  38.250  14.030  1.00  0.00           C
ATOM   1109 1HG1 VAL A  89      35.010  37.420  13.700  1.00  0.00           H
ATOM   1110 2HG1 VAL A  89      34.540  38.490  15.090  1.00  0.00           H
ATOM   1111 3HG1 VAL A  89      33.300  37.870  14.020  1.00  0.00           H
ATOM   1112  CG2 VAL A  89      33.430  40.500  13.780  1.00  0.00           C
ATOM   1113 1HG2 VAL A  89      33.980  40.880  14.650  1.00  0.00           H
ATOM   1114 2HG2 VAL A  89      33.260  41.370  13.090  1.00  0.00           H
ATOM   1115 3HG2 VAL A  89      32.440  40.100  14.090  1.00  0.00           H
ATOM   1116  C   VAL A  89      36.640  38.850  12.310  1.00  0.00           C
ATOM   1117  O   VAL A  89      36.490  38.510  11.150  1.00  0.00           O
ATOM   1118  N   ILE A  90      37.520  38.180  13.130  1.00  0.00           N
ATOM   1119  HN  ILE A  90      37.610  38.450  14.090  1.00  0.00           H
ATOM   1120  CA  ILE A  90      38.350  37.050  12.750  1.00  0.00           C
ATOM   1121  HA  ILE A  90      38.100  36.830  11.720  1.00  0.00           H
ATOM   1122  CB  ILE A  90      39.890  37.340  13.010  1.00  0.00           C
ATOM   1123  HB  ILE A  90      40.230  37.170  14.050  1.00  0.00           H
ATOM   1124  CG2 ILE A  90      40.810  36.130  12.450  1.00  0.00           C
ATOM   1125 1HG2 ILE A  90      40.970  35.250  13.110  1.00  0.00           H
ATOM   1126 2HG2 ILE A  90      40.380  35.800  11.480  1.00  0.00           H
ATOM   1127 3HG2 ILE A  90      41.870  36.480  12.380  1.00  0.00           H
ATOM   1128  CG1 ILE A  90      40.370  38.780  12.530  1.00  0.00           C
ATOM   1129 1HG1 ILE A  90      41.450  38.760  12.240  1.00  0.00           H
ATOM   1130 2HG1 ILE A  90      39.710  39.070  11.690  1.00  0.00           H
ATOM   1131  CD  ILE A  90      40.170  39.900  13.550  1.00  0.00           C
ATOM   1132  HD1 ILE A  90      39.100  40.150  13.670  1.00  0.00           H
ATOM   1133  HD2 ILE A  90      40.600  39.590  14.520  1.00  0.00           H
ATOM   1134  HD3 ILE A  90      40.670  40.830  13.190  1.00  0.00           H
ATOM   1135  C   ILE A  90      37.950  35.740  13.420  1.00  0.00           C
ATOM   1136  O   ILE A  90      37.880  35.710  14.670  1.00  0.00           O
ATOM   1137  N   LYS A  91      37.670  34.700  12.610  1.00  0.00           N
ATOM   1138  HN  LYS A  91      37.780  34.780  11.620  1.00  0.00           H
ATOM   1139  CA  LYS A  91      37.200  33.400  13.110  1.00  0.00           C
ATOM   1140  HA  LYS A  91      37.650  33.140  14.060  1.00  0.00           H
ATOM   1141  CB  LYS A  91      35.760  33.410  13.610  1.00  0.00           C
ATOM   1142  HB1 LYS A  91      35.480  32.440  14.070  1.00  0.00           H
ATOM   1143  HB2 LYS A  91      35.650  34.090  14.490  1.00  0.00           H
ATOM   1144  CG  LYS A  91      34.690  33.840  12.530  1.00  0.00           C
ATOM   1145  HG1 LYS A  91      35.070  34.680  11.910  1.00  0.00           H
ATOM   1146  HG2 LYS A  91      34.610  33.050  11.750  1.00  0.00           H
ATOM   1147  CD  LYS A  91      33.330  34.190  13.160  1.00  0.00           C
ATOM   1148  HD1 LYS A  91      33.140  33.410  13.930  1.00  0.00           H
ATOM   1149  HD2 LYS A  91      33.360  35.200  13.630  1.00  0.00           H
ATOM   1150  CE  LYS A  91      32.160  34.220  12.200  1.00  0.00           C
ATOM   1151  HE1 LYS A  91      32.050  33.230  11.720  1.00  0.00           H
ATOM   1152  HE2 LYS A  91      31.200  34.410  12.740  1.00  0.00           H
ATOM   1153  NZ  LYS A  91      32.360  35.310  11.130  1.00  0.00           N
ATOM   1154  HZ1 LYS A  91      31.880  36.230  11.240  1.00  0.00           H
ATOM   1155  HZ2 LYS A  91      33.360  35.510  10.920  1.00  0.00           H
ATOM   1156  HZ3 LYS A  91      31.980  34.890  10.260  1.00  0.00           H
ATOM   1157  C   LYS A  91      37.580  32.330  12.050  1.00  0.00           C
ATOM   1158  O   LYS A  91      37.890  32.620  10.870  1.00  0.00           O
ATOM   1159  N   HIS A  92      37.640  31.070  12.440  1.00  0.00           N
ATOM   1160  HN  HIS A  92      37.460  30.770  13.370  1.00  0.00           H
ATOM   1161  CA  HIS A  92      37.950  29.960  11.570  1.00  0.00           C
ATOM   1162  HA  HIS A  92      38.260  30.260  10.570  1.00  0.00           H
ATOM   1163  CB  HIS A  92      39.330  29.390  12.090  1.00  0.00           C
ATOM   1164  HB1 HIS A  92      40.050  30.230  12.220  1.00  0.00           H
ATOM   1165  HB2 HIS A  92      39.220  28.990  13.120  1.00  0.00           H
ATOM   1166  ND1 HIS A  92      39.950  28.550   9.910  1.00  0.00           N
ATOM   1167  CG  HIS A  92      39.990  28.350  11.270  1.00  0.00           C
ATOM   1168  CE1 HIS A  92      40.580  27.500   9.390  1.00  0.00           C
ATOM   1169  HE1 HIS A  92      40.770  27.300   8.340  1.00  0.00           H
ATOM   1170  NE2 HIS A  92      41.010  26.580  10.300  1.00  0.00           N
ATOM   1171  HE2 HIS A  92      41.430  25.680  10.190  1.00  0.00           H
ATOM   1172  CD2 HIS A  92      40.550  27.130  11.510  1.00  0.00           C
ATOM   1173  HD2 HIS A  92      40.540  26.640  12.470  1.00  0.00           H
ATOM   1174  C   HIS A  92      36.860  28.880  11.390  1.00  0.00           C
ATOM   1175  O   HIS A  92      36.380  28.360  12.400  1.00  0.00           O
ATOM   1176  N   ASN A  93      36.400  28.660  10.160  1.00  0.00           N
ATOM   1177  HN  ASN A  93      36.760  29.020   9.310  1.00  0.00           H
ATOM   1178  CA  ASN A  93      35.270  27.770   9.910  1.00  0.00           C
ATOM   1179  HA  ASN A  93      34.960  27.370  10.860  1.00  0.00           H
ATOM   1180  CB  ASN A  93      34.060  28.550   9.300  1.00  0.00           C
ATOM   1181  HB1 ASN A  93      34.210  28.720   8.210  1.00  0.00           H
ATOM   1182  HB2 ASN A  93      33.270  27.770   9.360  1.00  0.00           H
ATOM   1183  CG  ASN A  93      33.510  29.750  10.090  1.00  0.00           C
ATOM   1184  OD1 ASN A  93      33.030  30.730   9.550  1.00  0.00           O
ATOM   1185  ND2 ASN A  93      33.570  29.560  11.430  1.00  0.00           N
ATOM   1186 1HD2 ASN A  93      33.910  28.700  11.820  1.00  0.00           H
ATOM   1187 2HD2 ASN A  93      33.450  30.370  11.990  1.00  0.00           H
ATOM   1188  C   ASN A  93      35.780  26.720   9.010  1.00  0.00           C
ATOM   1189  O   ASN A  93      36.120  27.010   7.840  1.00  0.00           O
ATOM   1190  N   ARG A  94      35.870  25.480   9.490  1.00  0.00           N
ATOM   1191  HN  ARG A  94      35.620  25.310  10.440  1.00  0.00           H
ATOM   1192  CA  ARG A  94      36.260  24.450   8.610  1.00  0.00           C
ATOM   1193  HA  ARG A  94      36.070  24.630   7.560  1.00  0.00           H
ATOM   1194  CB  ARG A  94      37.840  24.170   8.700  1.00  0.00           C
ATOM   1195  HB1 ARG A  94      38.200  23.670   7.780  1.00  0.00           H
ATOM   1196  HB2 ARG A  94      38.380  25.150   8.720  1.00  0.00           H
ATOM   1197  CG  ARG A  94      38.380  23.310   9.880  1.00  0.00           C
ATOM   1198  HG1 ARG A  94      37.800  22.360   9.930  1.00  0.00           H
ATOM   1199  HG2 ARG A  94      39.410  23.050   9.570  1.00  0.00           H
ATOM   1200  CD  ARG A  94      38.330  23.930  11.230  1.00  0.00           C
ATOM   1201  HD1 ARG A  94      38.930  24.860  11.260  1.00  0.00           H
ATOM   1202  HD2 ARG A  94      37.310  24.180  11.590  1.00  0.00           H
ATOM   1203  NE  ARG A  94      38.910  22.880  12.150  1.00  0.00           N
ATOM   1204  HE  ARG A  94      39.670  22.270  11.920  1.00  0.00           H
ATOM   1205  CZ  ARG A  94      38.390  22.460  13.280  1.00  0.00           C
ATOM   1206  NH1 ARG A  94      37.200  22.830  13.720  1.00  0.00           N
ATOM   1207 1HH1 ARG A  94      36.620  23.540  13.320  1.00  0.00           H
ATOM   1208 2HH1 ARG A  94      36.850  22.450  14.570  1.00  0.00           H
ATOM   1209  NH2 ARG A  94      39.120  21.620  13.970  1.00  0.00           N
ATOM   1210 1HH2 ARG A  94      40.000  21.320  13.590  1.00  0.00           H
ATOM   1211 2HH2 ARG A  94      38.750  21.350  14.860  1.00  0.00           H
ATOM   1212  C   ARG A  94      35.450  23.170   8.850  1.00  0.00           C
ATOM   1213  O   ARG A  94      35.230  22.810   9.980  1.00  0.00           O
ATOM   1214  N   PHE A  95      34.990  22.420   7.850  1.00  0.00           N
ATOM   1215  HN  PHE A  95      35.310  22.680   6.940  1.00  0.00           H
ATOM   1216  CA  PHE A  95      34.080  21.230   8.010  1.00  0.00           C
ATOM   1217  HA  PHE A  95      34.030  20.970   6.970  1.00  0.00           H
ATOM   1218  CB  PHE A  95      34.760  19.980   8.680  1.00  0.00           C
ATOM   1219  HB1 PHE A  95      35.010  20.290   9.710  1.00  0.00           H
ATOM   1220  HB2 PHE A  95      34.010  19.160   8.710  1.00  0.00           H
ATOM   1221  CG  PHE A  95      35.950  19.430   8.030  1.00  0.00           C
ATOM   1222  CD1 PHE A  95      37.160  19.550   8.620  1.00  0.00           C
ATOM   1223  HD1 PHE A  95      37.310  20.070   9.550  1.00  0.00           H
ATOM   1224  CE1 PHE A  95      38.260  19.030   7.900  1.00  0.00           C
ATOM   1225  HE1 PHE A  95      39.250  19.160   8.310  1.00  0.00           H
ATOM   1226  CZ  PHE A  95      38.180  18.290   6.690  1.00  0.00           C
ATOM   1227  HZ  PHE A  95      39.030  17.990   6.100  1.00  0.00           H
ATOM   1228  CD2 PHE A  95      35.820  18.740   6.810  1.00  0.00           C
ATOM   1229  HD2 PHE A  95      34.910  18.490   6.280  1.00  0.00           H
ATOM   1230  CE2 PHE A  95      36.870  18.110   6.170  1.00  0.00           C
ATOM   1231  HE2 PHE A  95      36.690  17.640   5.210  1.00  0.00           H
ATOM   1232  C   PHE A  95      32.630  21.530   8.360  1.00  0.00           C
ATOM   1233  O   PHE A  95      32.270  22.420   9.100  1.00  0.00           O
ATOM   1234  N   THR A  96      31.770  20.660   7.870  1.00  0.00           N
ATOM   1235  HN  THR A  96      31.980  20.050   7.110  1.00  0.00           H
ATOM   1236  CA  THR A  96      30.420  20.550   8.380  1.00  0.00           C
ATOM   1237  HA  THR A  96      30.060  21.560   8.290  1.00  0.00           H
ATOM   1238  CB  THR A  96      29.360  19.980   7.430  1.00  0.00           C
ATOM   1239  HB  THR A  96      28.340  20.200   7.790  1.00  0.00           H
ATOM   1240  OG1 THR A  96      29.510  18.640   7.050  1.00  0.00           O
ATOM   1241  HG1 THR A  96      30.440  18.510   6.840  1.00  0.00           H
ATOM   1242  CG2 THR A  96      29.430  20.850   6.100  1.00  0.00           C
ATOM   1243 1HG2 THR A  96      30.460  20.760   5.710  1.00  0.00           H
ATOM   1244 2HG2 THR A  96      28.740  20.340   5.400  1.00  0.00           H
ATOM   1245 3HG2 THR A  96      29.190  21.930   6.250  1.00  0.00           H
ATOM   1246  C   THR A  96      30.150  20.090   9.800  1.00  0.00           C
ATOM   1247  O   THR A  96      29.330  20.630  10.510  1.00  0.00           O
ATOM   1248  N   LYS A  97      30.920  19.000  10.220  1.00  0.00           N
ATOM   1249  HN  LYS A  97      31.490  18.570   9.530  1.00  0.00           H
ATOM   1250  CA  LYS A  97      30.950  18.420  11.540  1.00  0.00           C
ATOM   1251  HA  LYS A  97      29.950  18.020  11.650  1.00  0.00           H
ATOM   1252  CB  LYS A  97      31.920  17.220  11.620  1.00  0.00           C
ATOM   1253  HB1 LYS A  97      31.810  16.700  12.590  1.00  0.00           H
ATOM   1254  HB2 LYS A  97      31.540  16.550  10.820  1.00  0.00           H
ATOM   1255  CG  LYS A  97      33.380  17.770  11.370  1.00  0.00           C
ATOM   1256  HG1 LYS A  97      33.490  18.400  10.470  1.00  0.00           H
ATOM   1257  HG2 LYS A  97      33.620  18.480  12.200  1.00  0.00           H
ATOM   1258  CD  LYS A  97      34.410  16.590  11.230  1.00  0.00           C
ATOM   1259  HD1 LYS A  97      34.370  15.940  12.130  1.00  0.00           H
ATOM   1260  HD2 LYS A  97      34.000  15.990  10.400  1.00  0.00           H
ATOM   1261  CE  LYS A  97      35.850  16.920  11.050  1.00  0.00           C
ATOM   1262  HE1 LYS A  97      36.120  17.720  10.330  1.00  0.00           H
ATOM   1263  HE2 LYS A  97      36.190  17.280  12.040  1.00  0.00           H
ATOM   1264  NZ  LYS A  97      36.620  15.730  10.710  1.00  0.00           N
ATOM   1265  HZ1 LYS A  97      37.610  15.910  10.980  1.00  0.00           H
ATOM   1266  HZ2 LYS A  97      36.350  14.840  11.160  1.00  0.00           H
ATOM   1267  HZ3 LYS A  97      36.600  15.490   9.690  1.00  0.00           H
ATOM   1268  C   LYS A  97      31.160  19.400  12.690  1.00  0.00           C
ATOM   1269  O   LYS A  97      31.810  20.440  12.610  1.00  0.00           O
ATOM   1270  N   GLU A  98      30.560  19.020  13.890  1.00  0.00           N
ATOM   1271  HN  GLU A  98      29.910  18.260  13.910  1.00  0.00           H
ATOM   1272  CA  GLU A  98      30.570  19.970  15.020  1.00  0.00           C
ATOM   1273  HA  GLU A  98      31.230  20.820  14.900  1.00  0.00           H
ATOM   1274  CB  GLU A  98      29.190  20.630  15.350  1.00  0.00           C
ATOM   1275  HB1 GLU A  98      28.800  21.110  14.430  1.00  0.00           H
ATOM   1276  HB2 GLU A  98      28.520  19.750  15.500  1.00  0.00           H
ATOM   1277  CG  GLU A  98      29.240  21.590  16.530  1.00  0.00           C
ATOM   1278  HG1 GLU A  98      28.180  21.890  16.620  1.00  0.00           H
ATOM   1279  HG2 GLU A  98      29.450  20.980  17.440  1.00  0.00           H
ATOM   1280  CD  GLU A  98      30.110  22.790  16.290  1.00  0.00           C
ATOM   1281  OE1 GLU A  98      30.810  23.160  17.300  1.00  0.00           O
ATOM   1282  OE2 GLU A  98      30.140  23.460  15.260  1.00  0.00           O
ATOM   1283  C   GLU A  98      31.170  19.300  16.240  1.00  0.00           C
ATOM   1284  O   GLU A  98      30.590  18.330  16.780  1.00  0.00           O
ATOM   1285  N   THR A  99      32.390  19.740  16.610  1.00  0.00           N
ATOM   1286  HN  THR A  99      32.970  20.300  16.030  1.00  0.00           H
ATOM   1287  CA  THR A  99      33.110  19.130  17.760  1.00  0.00           C
ATOM   1288  HA  THR A  99      32.490  18.560  18.430  1.00  0.00           H
ATOM   1289  CB  THR A  99      34.200  18.120  17.460  1.00  0.00           C
ATOM   1290  HB  THR A  99      34.420  17.550  18.390  1.00  0.00           H
ATOM   1291  OG1 THR A  99      35.400  18.660  17.050  1.00  0.00           O
ATOM   1292  HG1 THR A  99      35.510  19.520  17.470  1.00  0.00           H
ATOM   1293  CG2 THR A  99      33.770  17.120  16.380  1.00  0.00           C
ATOM   1294 1HG2 THR A  99      32.920  16.500  16.690  1.00  0.00           H
ATOM   1295 2HG2 THR A  99      33.370  17.740  15.550  1.00  0.00           H
ATOM   1296 3HG2 THR A  99      34.530  16.420  15.960  1.00  0.00           H
ATOM   1297  C   THR A  99      33.660  20.230  18.670  1.00  0.00           C
ATOM   1298  O   THR A  99      34.600  19.970  19.440  1.00  0.00           O
ATOM   1299  N   CYS A 100      33.000  21.360  18.680  1.00  0.00           N
ATOM   1300  HN  CYS A 100      32.280  21.520  18.000  1.00  0.00           H
ATOM   1301  CA  CYS A 100      33.370  22.460  19.570  1.00  0.00           C
ATOM   1302  HA  CYS A 100      32.830  23.330  19.250  1.00  0.00           H
ATOM   1303  CB  CYS A 100      32.780  22.380  20.960  1.00  0.00           C
ATOM   1304  HB1 CYS A 100      33.530  21.840  21.550  1.00  0.00           H
ATOM   1305  HB2 CYS A 100      32.690  23.380  21.430  1.00  0.00           H
ATOM   1306  SG  CYS A 100      31.130  21.580  21.150  1.00  0.00           S
ATOM   1307  HG1 CYS A 100      30.530  22.720  20.810  1.00  0.00           H
ATOM   1308  C   CYS A 100      34.820  22.960  19.590  1.00  0.00           C
ATOM   1309  O   CYS A 100      35.470  23.020  20.600  1.00  0.00           O
ATOM   1310  N   ASP A 101      35.340  23.260  18.360  1.00  0.00           N
ATOM   1311  HN  ASP A 101      34.880  23.170  17.490  1.00  0.00           H
ATOM   1312  CA  ASP A 101      36.640  23.910  18.220  1.00  0.00           C
ATOM   1313  HA  ASP A 101      37.070  24.420  19.060  1.00  0.00           H
ATOM   1314  CB  ASP A 101      37.670  22.800  17.840  1.00  0.00           C
ATOM   1315  HB1 ASP A 101      38.470  23.430  17.400  1.00  0.00           H
ATOM   1316  HB2 ASP A 101      38.010  22.200  18.720  1.00  0.00           H
ATOM   1317  CG  ASP A 101      37.370  21.750  16.790  1.00  0.00           C
ATOM   1318  OD1 ASP A 101      36.410  21.810  15.980  1.00  0.00           O
ATOM   1319  OD2 ASP A 101      38.310  20.930  16.540  1.00  0.00           O
ATOM   1320  C   ASP A 101      36.580  24.960  17.180  1.00  0.00           C
ATOM   1321  O   ASP A 101      35.990  24.830  16.100  1.00  0.00           O
ATOM   1322  N   PHE A 102      37.130  26.130  17.460  1.00  0.00           N
ATOM   1323  HN  PHE A 102      37.600  26.290  18.320  1.00  0.00           H
ATOM   1324  CA  PHE A 102      37.140  27.300  16.590  1.00  0.00           C
ATOM   1325  HA  PHE A 102      37.840  27.970  17.080  1.00  0.00           H
ATOM   1326  CB  PHE A 102      37.720  27.170  15.200  1.00  0.00           C
ATOM   1327  HB1 PHE A 102      37.050  26.560  14.570  1.00  0.00           H
ATOM   1328  HB2 PHE A 102      37.770  28.190  14.760  1.00  0.00           H
ATOM   1329  CG  PHE A 102      39.180  26.620  15.220  1.00  0.00           C
ATOM   1330  CD1 PHE A 102      39.490  25.360  14.790  1.00  0.00           C
ATOM   1331  HD1 PHE A 102      38.670  24.700  14.520  1.00  0.00           H
ATOM   1332  CE1 PHE A 102      40.850  25.010  14.770  1.00  0.00           C
ATOM   1333  HE1 PHE A 102      41.160  24.100  14.270  1.00  0.00           H
ATOM   1334  CZ  PHE A 102      41.880  25.850  15.340  1.00  0.00           C
ATOM   1335  HZ  PHE A 102      42.920  25.530  15.410  1.00  0.00           H
ATOM   1336  CD2 PHE A 102      40.200  27.460  15.710  1.00  0.00           C
ATOM   1337  HD2 PHE A 102      39.850  28.420  16.070  1.00  0.00           H
ATOM   1338  CE2 PHE A 102      41.520  27.100  15.890  1.00  0.00           C
ATOM   1339  HE2 PHE A 102      42.220  27.760  16.390  1.00  0.00           H
ATOM   1340  C   PHE A 102      35.830  28.040  16.600  1.00  0.00           C
ATOM   1341  O   PHE A 102      35.370  28.640  15.640  1.00  0.00           O
ATOM   1342  N   ASP A 103      35.250  28.090  17.820  1.00  0.00           N
ATOM   1343  HN  ASP A 103      35.670  27.680  18.620  1.00  0.00           H
ATOM   1344  CA  ASP A 103      33.950  28.700  18.120  1.00  0.00           C
ATOM   1345  HA  ASP A 103      33.390  28.980  17.240  1.00  0.00           H
ATOM   1346  CB  ASP A 103      32.960  27.640  18.750  1.00  0.00           C
ATOM   1347  HB1 ASP A 103      33.450  27.290  19.680  1.00  0.00           H
ATOM   1348  HB2 ASP A 103      31.980  28.080  18.980  1.00  0.00           H
ATOM   1349  CG  ASP A 103      32.700  26.510  17.750  1.00  0.00           C
ATOM   1350  OD1 ASP A 103      32.690  26.700  16.530  1.00  0.00           O
ATOM   1351  OD2 ASP A 103      32.300  25.410  18.140  1.00  0.00           O
ATOM   1352  C   ASP A 103      34.190  29.980  18.840  1.00  0.00           C
ATOM   1353  O   ASP A 103      33.280  30.480  19.500  1.00  0.00           O
ATOM   1354  N   ILE A 104      35.450  30.570  18.650  1.00  0.00           N
ATOM   1355  HN  ILE A 104      36.130  30.050  18.170  1.00  0.00           H
ATOM   1356  CA  ILE A 104      35.900  31.810  19.180  1.00  0.00           C
ATOM   1357  HA  ILE A 104      35.080  32.290  19.710  1.00  0.00           H
ATOM   1358  CB  ILE A 104      37.060  31.520  20.130  1.00  0.00           C
ATOM   1359  HB  ILE A 104      37.660  32.440  20.370  1.00  0.00           H
ATOM   1360  CG2 ILE A 104      36.380  31.030  21.380  1.00  0.00           C
ATOM   1361 1HG2 ILE A 104      35.680  30.180  21.280  1.00  0.00           H
ATOM   1362 2HG2 ILE A 104      37.100  30.770  22.200  1.00  0.00           H
ATOM   1363 3HG2 ILE A 104      35.720  31.840  21.770  1.00  0.00           H
ATOM   1364  CG1 ILE A 104      38.080  30.420  19.710  1.00  0.00           C
ATOM   1365 1HG1 ILE A 104      37.470  29.500  19.540  1.00  0.00           H
ATOM   1366 2HG1 ILE A 104      38.470  30.610  18.690  1.00  0.00           H
ATOM   1367  CD  ILE A 104      39.220  30.240  20.710  1.00  0.00           C
ATOM   1368  HD1 ILE A 104      38.920  29.540  21.500  1.00  0.00           H
ATOM   1369  HD2 ILE A 104      40.130  29.760  20.260  1.00  0.00           H
ATOM   1370  HD3 ILE A 104      39.490  31.170  21.250  1.00  0.00           H
ATOM   1371  C   ILE A 104      36.250  32.790  18.080  1.00  0.00           C
ATOM   1372  O   ILE A 104      36.770  32.500  17.040  1.00  0.00           O
ATOM   1373  N   ALA A 105      35.870  34.090  18.360  1.00  0.00           N
ATOM   1374  HN  ALA A 105      35.540  34.300  19.270  1.00  0.00           H
ATOM   1375  CA  ALA A 105      36.020  35.170  17.500  1.00  0.00           C
ATOM   1376  HA  ALA A 105      36.470  34.900  16.570  1.00  0.00           H
ATOM   1377  CB  ALA A 105      34.680  35.910  17.090  1.00  0.00           C
ATOM   1378  HB1 ALA A 105      34.080  35.950  18.020  1.00  0.00           H
ATOM   1379  HB2 ALA A 105      34.840  36.870  16.560  1.00  0.00           H
ATOM   1380  HB3 ALA A 105      34.070  35.250  16.450  1.00  0.00           H
ATOM   1381  C   ALA A 105      36.850  36.260  18.170  1.00  0.00           C
ATOM   1382  O   ALA A 105      36.570  36.860  19.190  1.00  0.00           O
ATOM   1383  N   VAL A 106      37.920  36.640  17.510  1.00  0.00           N
ATOM   1384  HN  VAL A 106      38.030  36.080  16.690  1.00  0.00           H
ATOM   1385  CA  VAL A 106      38.750  37.810  17.780  1.00  0.00           C
ATOM   1386  HA  VAL A 106      38.730  38.120  18.810  1.00  0.00           H
ATOM   1387  CB  VAL A 106      40.250  37.450  17.470  1.00  0.00           C
ATOM   1388  HB  VAL A 106      40.230  37.300  16.370  1.00  0.00           H
ATOM   1389  CG1 VAL A 106      41.230  38.620  17.730  1.00  0.00           C
ATOM   1390 1HG1 VAL A 106      42.320  38.460  17.620  1.00  0.00           H
ATOM   1391 2HG1 VAL A 106      40.930  39.460  17.060  1.00  0.00           H
ATOM   1392 3HG1 VAL A 106      41.030  39.090  18.720  1.00  0.00           H
ATOM   1393  CG2 VAL A 106      40.800  36.280  18.220  1.00  0.00           C
ATOM   1394 1HG2 VAL A 106      40.150  35.390  18.110  1.00  0.00           H
ATOM   1395 2HG2 VAL A 106      41.860  36.040  18.030  1.00  0.00           H
ATOM   1396 3HG2 VAL A 106      40.780  36.500  19.310  1.00  0.00           H
ATOM   1397  C   VAL A 106      38.220  39.040  17.100  1.00  0.00           C
ATOM   1398  O   VAL A 106      37.960  39.070  15.870  1.00  0.00           O
ATOM   1399  N   LEU A 107      37.890  40.120  17.790  1.00  0.00           N
ATOM   1400  HN  LEU A 107      38.080  40.120  18.760  1.00  0.00           H
ATOM   1401  CA  LEU A 107      37.210  41.320  17.240  1.00  0.00           C
ATOM   1402  HA  LEU A 107      37.000  41.170  16.190  1.00  0.00           H
ATOM   1403  CB  LEU A 107      35.880  41.640  18.010  1.00  0.00           C
ATOM   1404  HB1 LEU A 107      36.110  42.220  18.920  1.00  0.00           H
ATOM   1405  HB2 LEU A 107      35.260  42.310  17.360  1.00  0.00           H
ATOM   1406  CG  LEU A 107      35.060  40.490  18.710  1.00  0.00           C
ATOM   1407  HG  LEU A 107      35.740  39.870  19.330  1.00  0.00           H
ATOM   1408  CD1 LEU A 107      33.980  41.010  19.610  1.00  0.00           C
ATOM   1409 1HD1 LEU A 107      33.250  40.230  19.900  1.00  0.00           H
ATOM   1410 2HD1 LEU A 107      34.380  41.590  20.470  1.00  0.00           H
ATOM   1411 3HD1 LEU A 107      33.330  41.810  19.170  1.00  0.00           H
ATOM   1412  CD2 LEU A 107      34.510  39.460  17.670  1.00  0.00           C
ATOM   1413 1HD2 LEU A 107      35.410  39.130  17.110  1.00  0.00           H
ATOM   1414 2HD2 LEU A 107      34.030  38.630  18.220  1.00  0.00           H
ATOM   1415 3HD2 LEU A 107      33.840  39.830  16.880  1.00  0.00           H
ATOM   1416  C   LEU A 107      38.040  42.510  17.270  1.00  0.00           C
ATOM   1417  O   LEU A 107      38.730  42.770  18.290  1.00  0.00           O
ATOM   1418  N   ARG A 108      38.170  43.190  16.110  1.00  0.00           N
ATOM   1419  HN  ARG A 108      37.900  42.810  15.230  1.00  0.00           H
ATOM   1420  CA  ARG A 108      39.110  44.330  15.860  1.00  0.00           C
ATOM   1421  HA  ARG A 108      39.840  44.410  16.650  1.00  0.00           H
ATOM   1422  CB  ARG A 108      39.740  44.130  14.510  1.00  0.00           C
ATOM   1423  HB1 ARG A 108      39.940  43.040  14.410  1.00  0.00           H
ATOM   1424  HB2 ARG A 108      39.020  44.380  13.700  1.00  0.00           H
ATOM   1425  CG  ARG A 108      41.090  44.840  14.310  1.00  0.00           C
ATOM   1426  HG1 ARG A 108      41.730  44.610  15.190  1.00  0.00           H
ATOM   1427  HG2 ARG A 108      41.480  44.340  13.410  1.00  0.00           H
ATOM   1428  CD  ARG A 108      41.090  46.370  14.130  1.00  0.00           C
ATOM   1429  HD1 ARG A 108      40.360  46.870  13.470  1.00  0.00           H
ATOM   1430  HD2 ARG A 108      40.990  46.810  15.150  1.00  0.00           H
ATOM   1431  NE  ARG A 108      42.520  46.740  13.750  1.00  0.00           N
ATOM   1432  HE  ARG A 108      43.130  46.060  13.320  1.00  0.00           H
ATOM   1433  CZ  ARG A 108      42.910  47.960  13.530  1.00  0.00           C
ATOM   1434  NH1 ARG A 108      42.130  49.020  13.660  1.00  0.00           N
ATOM   1435 1HH1 ARG A 108      41.390  48.830  14.310  1.00  0.00           H
ATOM   1436 2HH1 ARG A 108      42.450  49.960  13.610  1.00  0.00           H
ATOM   1437  NH2 ARG A 108      44.200  48.150  13.260  1.00  0.00           N
ATOM   1438 1HH2 ARG A 108      44.850  47.390  13.280  1.00  0.00           H
ATOM   1439 2HH2 ARG A 108      44.630  48.990  12.930  1.00  0.00           H
ATOM   1440  C   ARG A 108      38.360  45.670  15.910  1.00  0.00           C
ATOM   1441  O   ARG A 108      37.580  46.060  15.010  1.00  0.00           O
ATOM   1442  N   LEU A 109      38.580  46.480  16.950  1.00  0.00           N
ATOM   1443  HN  LEU A 109      39.230  46.170  17.640  1.00  0.00           H
ATOM   1444  CA  LEU A 109      38.170  47.860  17.110  1.00  0.00           C
ATOM   1445  HA  LEU A 109      37.090  47.880  17.140  1.00  0.00           H
ATOM   1446  CB  LEU A 109      38.470  48.450  18.570  1.00  0.00           C
ATOM   1447  HB1 LEU A 109      39.580  48.480  18.660  1.00  0.00           H
ATOM   1448  HB2 LEU A 109      38.070  49.460  18.780  1.00  0.00           H
ATOM   1449  CG  LEU A 109      37.990  47.510  19.690  1.00  0.00           C
ATOM   1450  HG  LEU A 109      38.510  46.550  19.520  1.00  0.00           H
ATOM   1451  CD1 LEU A 109      38.420  48.050  21.070  1.00  0.00           C
ATOM   1452 1HD1 LEU A 109      38.010  49.060  21.260  1.00  0.00           H
ATOM   1453 2HD1 LEU A 109      38.060  47.370  21.890  1.00  0.00           H
ATOM   1454 3HD1 LEU A 109      39.530  48.100  21.140  1.00  0.00           H
ATOM   1455  CD2 LEU A 109      36.440  47.140  19.760  1.00  0.00           C
ATOM   1456 1HD2 LEU A 109      36.250  46.300  20.460  1.00  0.00           H
ATOM   1457 2HD2 LEU A 109      35.660  47.900  19.960  1.00  0.00           H
ATOM   1458 3HD2 LEU A 109      36.090  46.760  18.780  1.00  0.00           H
ATOM   1459  C   LEU A 109      38.440  48.860  16.060  1.00  0.00           C
ATOM   1460  O   LEU A 109      39.520  48.690  15.460  1.00  0.00           O
ATOM   1461  N   LYS A 110      37.560  49.850  15.870  1.00  0.00           N
ATOM   1462  HN  LYS A 110      36.740  49.870  16.420  1.00  0.00           H
ATOM   1463  CA  LYS A 110      37.810  51.070  15.110  1.00  0.00           C
ATOM   1464  HA  LYS A 110      38.280  50.810  14.170  1.00  0.00           H
ATOM   1465  CB  LYS A 110      36.440  51.820  14.850  1.00  0.00           C
ATOM   1466  HB1 LYS A 110      35.990  51.970  15.850  1.00  0.00           H
ATOM   1467  HB2 LYS A 110      36.670  52.780  14.330  1.00  0.00           H
ATOM   1468  CG  LYS A 110      35.510  51.080  13.850  1.00  0.00           C
ATOM   1469  HG1 LYS A 110      36.120  50.850  12.950  1.00  0.00           H
ATOM   1470  HG2 LYS A 110      35.210  50.080  14.220  1.00  0.00           H
ATOM   1471  CD  LYS A 110      34.120  51.770  13.610  1.00  0.00           C
ATOM   1472  HD1 LYS A 110      33.750  52.050  14.620  1.00  0.00           H
ATOM   1473  HD2 LYS A 110      34.370  52.750  13.140  1.00  0.00           H
ATOM   1474  CE  LYS A 110      33.030  51.050  12.710  1.00  0.00           C
ATOM   1475  HE1 LYS A 110      33.480  50.820  11.710  1.00  0.00           H
ATOM   1476  HE2 LYS A 110      32.730  50.040  13.060  1.00  0.00           H
ATOM   1477  NZ  LYS A 110      31.850  51.990  12.590  1.00  0.00           N
ATOM   1478  HZ1 LYS A 110      32.160  52.820  12.030  1.00  0.00           H
ATOM   1479  HZ2 LYS A 110      30.960  51.560  12.270  1.00  0.00           H
ATOM   1480  HZ3 LYS A 110      31.630  52.360  13.530  1.00  0.00           H
ATOM   1481  C   LYS A 110      38.840  51.980  15.760  1.00  0.00           C
ATOM   1482  O   LYS A 110      39.750  52.560  15.140  1.00  0.00           O
ATOM   1483  N   THR A 111      38.610  52.120  17.070  1.00  0.00           N
ATOM   1484  HN  THR A 111      37.840  51.650  17.500  1.00  0.00           H
ATOM   1485  CA  THR A 111      39.360  53.090  17.890  1.00  0.00           C
ATOM   1486  HA  THR A 111      40.200  53.450  17.300  1.00  0.00           H
ATOM   1487  CB  THR A 111      38.640  54.290  18.470  1.00  0.00           C
ATOM   1488  HB  THR A 111      39.380  54.890  19.020  1.00  0.00           H
ATOM   1489  OG1 THR A 111      37.590  53.920  19.350  1.00  0.00           O
ATOM   1490  HG1 THR A 111      37.110  54.670  19.720  1.00  0.00           H
ATOM   1491  CG2 THR A 111      38.010  55.060  17.300  1.00  0.00           C
ATOM   1492 1HG2 THR A 111      37.340  54.420  16.680  1.00  0.00           H
ATOM   1493 2HG2 THR A 111      37.340  55.880  17.660  1.00  0.00           H
ATOM   1494 3HG2 THR A 111      38.840  55.320  16.620  1.00  0.00           H
ATOM   1495  C   THR A 111      39.980  52.300  19.040  1.00  0.00           C
ATOM   1496  O   THR A 111      39.320  51.450  19.630  1.00  0.00           O
ATOM   1497  N   PRO A 112      41.230  52.430  19.350  1.00  0.00           N
ATOM   1498  CD  PRO A 112      42.090  53.570  19.020  1.00  0.00           C
ATOM   1499  HD1 PRO A 112      41.650  54.570  19.240  1.00  0.00           H
ATOM   1500  HD2 PRO A 112      42.320  53.530  17.940  1.00  0.00           H
ATOM   1501  CA  PRO A 112      41.780  51.680  20.450  1.00  0.00           C
ATOM   1502  HA  PRO A 112      41.450  50.660  20.390  1.00  0.00           H
ATOM   1503  CB  PRO A 112      43.280  51.960  20.400  1.00  0.00           C
ATOM   1504  HB1 PRO A 112      43.740  51.870  21.410  1.00  0.00           H
ATOM   1505  HB2 PRO A 112      43.760  51.270  19.670  1.00  0.00           H
ATOM   1506  CG  PRO A 112      43.340  53.400  19.880  1.00  0.00           C
ATOM   1507  HG1 PRO A 112      43.300  54.120  20.740  1.00  0.00           H
ATOM   1508  HG2 PRO A 112      44.180  53.650  19.200  1.00  0.00           H
ATOM   1509  C   PRO A 112      41.330  52.060  21.860  1.00  0.00           C
ATOM   1510  O   PRO A 112      41.090  53.250  22.050  1.00  0.00           O
ATOM   1511  N   ILE A 113      41.160  51.100  22.800  1.00  0.00           N
ATOM   1512  HN  ILE A 113      41.270  50.140  22.540  1.00  0.00           H
ATOM   1513  CA  ILE A 113      40.910  51.360  24.300  1.00  0.00           C
ATOM   1514  HA  ILE A 113      40.080  52.040  24.340  1.00  0.00           H
ATOM   1515  CB  ILE A 113      40.650  49.960  25.010  1.00  0.00           C
ATOM   1516  HB  ILE A 113      41.590  49.370  24.980  1.00  0.00           H
ATOM   1517  CG2 ILE A 113      40.320  50.100  26.560  1.00  0.00           C
ATOM   1518 1HG2 ILE A 113      39.280  50.470  26.620  1.00  0.00           H
ATOM   1519 2HG2 ILE A 113      40.410  49.180  27.180  1.00  0.00           H
ATOM   1520 3HG2 ILE A 113      41.040  50.770  27.080  1.00  0.00           H
ATOM   1521  CG1 ILE A 113      39.520  49.180  24.290  1.00  0.00           C
ATOM   1522 1HG1 ILE A 113      38.560  49.760  24.320  1.00  0.00           H
ATOM   1523 2HG1 ILE A 113      39.810  48.980  23.230  1.00  0.00           H
ATOM   1524  CD  ILE A 113      39.340  47.790  24.850  1.00  0.00           C
ATOM   1525  HD1 ILE A 113      39.160  47.960  25.920  1.00  0.00           H
ATOM   1526  HD2 ILE A 113      38.500  47.280  24.310  1.00  0.00           H
ATOM   1527  HD3 ILE A 113      40.210  47.170  24.560  1.00  0.00           H
ATOM   1528  C   ILE A 113      42.030  52.130  24.830  1.00  0.00           C
ATOM   1529  O   ILE A 113      43.200  51.700  24.780  1.00  0.00           O
ATOM   1530  N   THR A 114      41.700  53.340  25.380  1.00  0.00           N
ATOM   1531  HN  THR A 114      40.740  53.580  25.490  1.00  0.00           H
ATOM   1532  CA  THR A 114      42.620  54.360  25.740  1.00  0.00           C
ATOM   1533  HA  THR A 114      43.510  53.870  26.100  1.00  0.00           H
ATOM   1534  CB  THR A 114      43.120  55.280  24.660  1.00  0.00           C
ATOM   1535  HB  THR A 114      43.560  56.260  24.950  1.00  0.00           H
ATOM   1536  OG1 THR A 114      42.210  55.530  23.630  1.00  0.00           O
ATOM   1537  HG1 THR A 114      42.110  54.680  23.180  1.00  0.00           H
ATOM   1538  CG2 THR A 114      44.340  54.650  23.990  1.00  0.00           C
ATOM   1539 1HG2 THR A 114      44.730  55.260  23.140  1.00  0.00           H
ATOM   1540 2HG2 THR A 114      45.180  54.440  24.680  1.00  0.00           H
ATOM   1541 3HG2 THR A 114      44.010  53.790  23.370  1.00  0.00           H
ATOM   1542  C   THR A 114      42.170  55.180  26.850  1.00  0.00           C
ATOM   1543  O   THR A 114      41.020  55.620  26.860  1.00  0.00           O
ATOM   1544  N   PHE A 115      43.020  55.340  27.920  1.00  0.00           N
ATOM   1545  HN  PHE A 115      43.790  54.720  27.920  1.00  0.00           H
ATOM   1546  CA  PHE A 115      42.860  56.020  29.170  1.00  0.00           C
ATOM   1547  HA  PHE A 115      43.730  55.760  29.770  1.00  0.00           H
ATOM   1548  CB  PHE A 115      42.680  57.600  28.980  1.00  0.00           C
ATOM   1549  HB1 PHE A 115      41.660  57.700  28.570  1.00  0.00           H
ATOM   1550  HB2 PHE A 115      42.760  58.130  29.960  1.00  0.00           H
ATOM   1551  CG  PHE A 115      43.640  58.170  27.990  1.00  0.00           C
ATOM   1552  CD1 PHE A 115      43.190  58.920  26.890  1.00  0.00           C
ATOM   1553  HD1 PHE A 115      42.130  58.950  26.640  1.00  0.00           H
ATOM   1554  CE1 PHE A 115      44.090  59.530  26.070  1.00  0.00           C
ATOM   1555  HE1 PHE A 115      43.850  60.140  25.210  1.00  0.00           H
ATOM   1556  CZ  PHE A 115      45.490  59.370  26.220  1.00  0.00           C
ATOM   1557  HZ  PHE A 115      46.250  59.770  25.580  1.00  0.00           H
ATOM   1558  CD2 PHE A 115      44.980  58.110  28.240  1.00  0.00           C
ATOM   1559  HD2 PHE A 115      45.290  57.620  29.160  1.00  0.00           H
ATOM   1560  CE2 PHE A 115      45.920  58.690  27.390  1.00  0.00           C
ATOM   1561  HE2 PHE A 115      46.990  58.690  27.550  1.00  0.00           H
ATOM   1562  C   PHE A 115      41.680  55.360  29.890  1.00  0.00           C
ATOM   1563  O   PHE A 115      40.740  56.080  30.310  1.00  0.00           O
ATOM   1564  N   ARG A 116      41.660  54.040  30.020  1.00  0.00           N
ATOM   1565  HN  ARG A 116      42.290  53.410  29.590  1.00  0.00           H
ATOM   1566  CA  ARG A 116      40.490  53.440  30.730  1.00  0.00           C
ATOM   1567  HA  ARG A 116      39.790  54.210  30.980  1.00  0.00           H
ATOM   1568  CB  ARG A 116      39.800  52.390  29.800  1.00  0.00           C
ATOM   1569  HB1 ARG A 116      39.890  52.770  28.750  1.00  0.00           H
ATOM   1570  HB2 ARG A 116      40.370  51.440  29.870  1.00  0.00           H
ATOM   1571  CG  ARG A 116      38.320  52.140  30.090  1.00  0.00           C
ATOM   1572  HG1 ARG A 116      37.920  51.580  29.220  1.00  0.00           H
ATOM   1573  HG2 ARG A 116      38.090  51.520  30.990  1.00  0.00           H
ATOM   1574  CD  ARG A 116      37.570  53.550  30.220  1.00  0.00           C
ATOM   1575  HD1 ARG A 116      36.490  53.360  30.080  1.00  0.00           H
ATOM   1576  HD2 ARG A 116      37.700  53.970  31.240  1.00  0.00           H
ATOM   1577  NE  ARG A 116      38.140  54.410  29.100  1.00  0.00           N
ATOM   1578  HE  ARG A 116      38.550  53.960  28.320  1.00  0.00           H
ATOM   1579  CZ  ARG A 116      37.950  55.750  29.000  1.00  0.00           C
ATOM   1580  NH1 ARG A 116      37.060  56.440  29.680  1.00  0.00           N
ATOM   1581 1HH1 ARG A 116      36.600  55.960  30.420  1.00  0.00           H
ATOM   1582 2HH1 ARG A 116      36.920  57.420  29.560  1.00  0.00           H
ATOM   1583  NH2 ARG A 116      38.640  56.390  28.030  1.00  0.00           N
ATOM   1584 1HH2 ARG A 116      39.490  55.990  27.670  1.00  0.00           H
ATOM   1585 2HH2 ARG A 116      38.470  57.380  28.030  1.00  0.00           H
ATOM   1586  C   ARG A 116      41.040  52.860  31.980  1.00  0.00           C
ATOM   1587  O   ARG A 116      41.770  51.800  32.010  1.00  0.00           O
ATOM   1588  N   MET A 117      40.640  53.420  33.160  1.00  0.00           N
ATOM   1589  HN  MET A 117      39.960  54.150  33.250  1.00  0.00           H
ATOM   1590  CA  MET A 117      41.250  53.030  34.430  1.00  0.00           C
ATOM   1591  HA  MET A 117      42.310  52.850  34.400  1.00  0.00           H
ATOM   1592  CB  MET A 117      41.290  54.210  35.380  1.00  0.00           C
ATOM   1593  HB1 MET A 117      40.280  54.660  35.550  1.00  0.00           H
ATOM   1594  HB2 MET A 117      41.710  53.900  36.350  1.00  0.00           H
ATOM   1595  CG  MET A 117      42.260  55.340  34.940  1.00  0.00           C
ATOM   1596  HG1 MET A 117      41.930  55.790  33.980  1.00  0.00           H
ATOM   1597  HG2 MET A 117      42.240  56.140  35.710  1.00  0.00           H
ATOM   1598  SD  MET A 117      44.030  54.850  34.800  1.00  0.00           S
ATOM   1599  CE  MET A 117      44.400  56.530  34.140  1.00  0.00           C
ATOM   1600  HE1 MET A 117      44.100  57.410  34.770  1.00  0.00           H
ATOM   1601  HE2 MET A 117      45.470  56.540  33.860  1.00  0.00           H
ATOM   1602  HE3 MET A 117      43.940  56.700  33.150  1.00  0.00           H
ATOM   1603  C   MET A 117      40.710  51.670  34.990  1.00  0.00           C
ATOM   1604  O   MET A 117      39.510  51.440  34.850  1.00  0.00           O
ATOM   1605  N   ASN A 118      41.630  50.840  35.580  1.00  0.00           N
ATOM   1606  HN  ASN A 118      42.590  51.040  35.660  1.00  0.00           H
ATOM   1607  CA  ASN A 118      41.330  49.560  36.240  1.00  0.00           C
ATOM   1608  HA  ASN A 118      42.250  49.090  36.570  1.00  0.00           H
ATOM   1609  CB  ASN A 118      40.440  49.600  37.530  1.00  0.00           C
ATOM   1610  HB1 ASN A 118      39.580  50.300  37.420  1.00  0.00           H
ATOM   1611  HB2 ASN A 118      40.000  48.610  37.800  1.00  0.00           H
ATOM   1612  CG  ASN A 118      41.280  50.150  38.740  1.00  0.00           C
ATOM   1613  OD1 ASN A 118      41.150  51.330  38.980  1.00  0.00           O
ATOM   1614  ND2 ASN A 118      42.180  49.330  39.290  1.00  0.00           N
ATOM   1615 1HD2 ASN A 118      42.360  48.410  38.970  1.00  0.00           H
ATOM   1616 2HD2 ASN A 118      42.850  49.760  39.890  1.00  0.00           H
ATOM   1617  C   ASN A 118      41.000  48.530  35.170  1.00  0.00           C
ATOM   1618  O   ASN A 118      40.200  47.620  35.430  1.00  0.00           O
ATOM   1619  N   VAL A 119      41.650  48.540  33.990  1.00  0.00           N
ATOM   1620  HN  VAL A 119      42.310  49.260  33.830  1.00  0.00           H
ATOM   1621  CA  VAL A 119      41.410  47.680  32.860  1.00  0.00           C
ATOM   1622  HA  VAL A 119      40.860  46.820  33.230  1.00  0.00           H
ATOM   1623  CB  VAL A 119      40.720  48.460  31.700  1.00  0.00           C
ATOM   1624  HB  VAL A 119      41.260  49.410  31.500  1.00  0.00           H
ATOM   1625  CG1 VAL A 119      40.730  47.640  30.430  1.00  0.00           C
ATOM   1626 1HG1 VAL A 119      41.690  47.560  29.880  1.00  0.00           H
ATOM   1627 2HG1 VAL A 119      40.410  46.620  30.720  1.00  0.00           H
ATOM   1628 3HG1 VAL A 119      39.970  47.970  29.690  1.00  0.00           H
ATOM   1629  CG2 VAL A 119      39.320  48.810  32.110  1.00  0.00           C
ATOM   1630 1HG2 VAL A 119      38.810  49.110  31.170  1.00  0.00           H
ATOM   1631 2HG2 VAL A 119      38.790  47.980  32.630  1.00  0.00           H
ATOM   1632 3HG2 VAL A 119      39.310  49.710  32.760  1.00  0.00           H
ATOM   1633  C   VAL A 119      42.750  47.090  32.480  1.00  0.00           C
ATOM   1634  O   VAL A 119      43.630  47.870  32.200  1.00  0.00           O
ATOM   1635  N   ALA A 120      42.940  45.760  32.510  1.00  0.00           N
ATOM   1636  HN  ALA A 120      42.170  45.180  32.760  1.00  0.00           H
ATOM   1637  CA  ALA A 120      44.180  45.130  32.260  1.00  0.00           C
ATOM   1638  HA  ALA A 120      44.790  45.920  31.860  1.00  0.00           H
ATOM   1639  CB  ALA A 120      44.550  44.590  33.640  1.00  0.00           C
ATOM   1640  HB1 ALA A 120      44.490  45.410  34.390  1.00  0.00           H
ATOM   1641  HB2 ALA A 120      43.890  43.750  33.950  1.00  0.00           H
ATOM   1642  HB3 ALA A 120      45.620  44.300  33.600  1.00  0.00           H
ATOM   1643  C   ALA A 120      43.950  44.020  31.260  1.00  0.00           C
ATOM   1644  O   ALA A 120      42.930  43.330  31.300  1.00  0.00           O
ATOM   1645  N   PRO A 121      44.870  43.810  30.270  1.00  0.00           N
ATOM   1646  CD  PRO A 121      46.000  44.740  29.970  1.00  0.00           C
ATOM   1647  HD1 PRO A 121      46.780  44.430  30.710  1.00  0.00           H
ATOM   1648  HD2 PRO A 121      45.740  45.790  30.210  1.00  0.00           H
ATOM   1649  CA  PRO A 121      44.810  42.630  29.400  1.00  0.00           C
ATOM   1650  HA  PRO A 121      43.920  42.700  28.800  1.00  0.00           H
ATOM   1651  CB  PRO A 121      46.080  42.810  28.640  1.00  0.00           C
ATOM   1652  HB1 PRO A 121      46.960  42.350  29.140  1.00  0.00           H
ATOM   1653  HB2 PRO A 121      46.050  42.340  27.640  1.00  0.00           H
ATOM   1654  CG  PRO A 121      46.260  44.380  28.570  1.00  0.00           C
ATOM   1655  HG1 PRO A 121      47.240  44.680  28.150  1.00  0.00           H
ATOM   1656  HG2 PRO A 121      45.430  44.810  27.970  1.00  0.00           H
ATOM   1657  C   PRO A 121      44.790  41.220  30.040  1.00  0.00           C
ATOM   1658  O   PRO A 121      45.230  40.990  31.140  1.00  0.00           O
ATOM   1659  N   ALA A 122      44.270  40.230  29.190  1.00  0.00           N
ATOM   1660  HN  ALA A 122      43.790  40.400  28.330  1.00  0.00           H
ATOM   1661  CA  ALA A 122      44.200  38.870  29.720  1.00  0.00           C
ATOM   1662  HA  ALA A 122      44.130  38.770  30.800  1.00  0.00           H
ATOM   1663  CB  ALA A 122      42.970  38.120  29.200  1.00  0.00           C
ATOM   1664  HB1 ALA A 122      42.020  38.630  29.420  1.00  0.00           H
ATOM   1665  HB2 ALA A 122      43.040  38.090  28.100  1.00  0.00           H
ATOM   1666  HB3 ALA A 122      42.840  37.100  29.650  1.00  0.00           H
ATOM   1667  C   ALA A 122      45.510  38.160  29.340  1.00  0.00           C
ATOM   1668  O   ALA A 122      46.050  38.290  28.240  1.00  0.00           O
ATOM   1669  N   CYS A 123      46.120  37.350  30.250  1.00  0.00           N
ATOM   1670  HN  CYS A 123      45.690  37.350  31.150  1.00  0.00           H
ATOM   1671  CA  CYS A 123      47.370  36.720  30.030  1.00  0.00           C
ATOM   1672  HA  CYS A 123      47.980  37.310  29.380  1.00  0.00           H
ATOM   1673  CB  CYS A 123      48.130  36.730  31.430  1.00  0.00           C
ATOM   1674  HB1 CYS A 123      48.200  37.770  31.820  1.00  0.00           H
ATOM   1675  HB2 CYS A 123      47.540  36.020  32.040  1.00  0.00           H
ATOM   1676  SG  CYS A 123      49.800  36.030  31.280  1.00  0.00           S
ATOM   1677  HG1 CYS A 123      50.110  36.430  32.510  1.00  0.00           H
ATOM   1678  C   CYS A 123      47.190  35.340  29.480  1.00  0.00           C
ATOM   1679  O   CYS A 123      46.370  34.610  30.050  1.00  0.00           O
ATOM   1680  N   LEU A 124      47.870  34.920  28.410  1.00  0.00           N
ATOM   1681  HN  LEU A 124      48.530  35.460  27.920  1.00  0.00           H
ATOM   1682  CA  LEU A 124      47.860  33.580  27.750  1.00  0.00           C
ATOM   1683  HA  LEU A 124      47.050  33.050  28.230  1.00  0.00           H
ATOM   1684  CB  LEU A 124      47.570  33.580  26.290  1.00  0.00           C
ATOM   1685  HB1 LEU A 124      48.390  33.950  25.650  1.00  0.00           H
ATOM   1686  HB2 LEU A 124      47.350  32.540  25.960  1.00  0.00           H
ATOM   1687  CG  LEU A 124      46.400  34.460  25.870  1.00  0.00           C
ATOM   1688  HG  LEU A 124      46.500  35.550  26.050  1.00  0.00           H
ATOM   1689  CD1 LEU A 124      46.260  34.460  24.290  1.00  0.00           C
ATOM   1690 1HD1 LEU A 124      45.590  35.270  23.910  1.00  0.00           H
ATOM   1691 2HD1 LEU A 124      47.290  34.670  23.910  1.00  0.00           H
ATOM   1692 3HD1 LEU A 124      45.930  33.460  23.940  1.00  0.00           H
ATOM   1693  CD2 LEU A 124      45.030  34.050  26.480  1.00  0.00           C
ATOM   1694 1HD2 LEU A 124      44.210  34.530  25.910  1.00  0.00           H
ATOM   1695 2HD2 LEU A 124      44.820  32.960  26.580  1.00  0.00           H
ATOM   1696 3HD2 LEU A 124      45.050  34.470  27.510  1.00  0.00           H
ATOM   1697  C   LEU A 124      49.150  32.850  28.090  1.00  0.00           C
ATOM   1698  O   LEU A 124      50.120  33.210  27.500  1.00  0.00           O
ATOM   1699  N   PRO A 125      49.190  31.790  28.940  1.00  0.00           N
ATOM   1700  CD  PRO A 125      47.920  31.190  29.480  1.00  0.00           C
ATOM   1701  HD1 PRO A 125      47.250  30.750  28.720  1.00  0.00           H
ATOM   1702  HD2 PRO A 125      47.340  31.880  30.140  1.00  0.00           H
ATOM   1703  CA  PRO A 125      50.420  31.090  29.330  1.00  0.00           C
ATOM   1704  HA  PRO A 125      51.260  31.760  29.530  1.00  0.00           H
ATOM   1705  CB  PRO A 125      49.840  30.450  30.620  1.00  0.00           C
ATOM   1706  HB1 PRO A 125      50.510  29.610  30.920  1.00  0.00           H
ATOM   1707  HB2 PRO A 125      49.780  31.210  31.430  1.00  0.00           H
ATOM   1708  CG  PRO A 125      48.410  30.000  30.280  1.00  0.00           C
ATOM   1709  HG1 PRO A 125      48.410  29.040  29.730  1.00  0.00           H
ATOM   1710  HG2 PRO A 125      47.880  29.710  31.210  1.00  0.00           H
ATOM   1711  C   PRO A 125      50.890  29.930  28.330  1.00  0.00           C
ATOM   1712  O   PRO A 125      50.460  29.840  27.180  1.00  0.00           O
ATOM   1713  N   GLU A 126      51.870  29.070  28.690  1.00  0.00           N
ATOM   1714  HN  GLU A 126      52.330  29.110  29.580  1.00  0.00           H
ATOM   1715  CA  GLU A 126      52.180  27.880  27.870  1.00  0.00           C
ATOM   1716  HA  GLU A 126      52.220  28.100  26.820  1.00  0.00           H
ATOM   1717  CB  GLU A 126      53.590  27.270  28.040  1.00  0.00           C
ATOM   1718  HB1 GLU A 126      53.650  26.960  29.100  1.00  0.00           H
ATOM   1719  HB2 GLU A 126      53.700  26.410  27.360  1.00  0.00           H
ATOM   1720  CG  GLU A 126      54.690  28.320  27.740  1.00  0.00           C
ATOM   1721  HG1 GLU A 126      54.510  28.470  26.670  1.00  0.00           H
ATOM   1722  HG2 GLU A 126      54.550  29.290  28.260  1.00  0.00           H
ATOM   1723  CD  GLU A 126      56.110  27.860  28.020  1.00  0.00           C
ATOM   1724  OE1 GLU A 126      56.660  27.160  27.170  1.00  0.00           O
ATOM   1725  OE2 GLU A 126      56.670  28.210  29.120  1.00  0.00           O
ATOM   1726  C   GLU A 126      51.050  26.850  28.080  1.00  0.00           C
ATOM   1727  O   GLU A 126      50.330  26.890  29.070  1.00  0.00           O
ATOM   1728  N   ARG A 127      50.770  26.010  26.990  1.00  0.00           N
ATOM   1729  HN  ARG A 127      51.380  25.930  26.210  1.00  0.00           H
ATOM   1730  CA  ARG A 127      49.550  25.250  27.020  1.00  0.00           C
ATOM   1731  HA  ARG A 127      48.750  25.870  27.400  1.00  0.00           H
ATOM   1732  CB  ARG A 127      49.080  24.990  25.550  1.00  0.00           C
ATOM   1733  HB1 ARG A 127      48.300  24.200  25.550  1.00  0.00           H
ATOM   1734  HB2 ARG A 127      48.470  25.900  25.320  1.00  0.00           H
ATOM   1735  CG  ARG A 127      50.080  24.850  24.440  1.00  0.00           C
ATOM   1736  HG1 ARG A 127      50.740  25.730  24.250  1.00  0.00           H
ATOM   1737  HG2 ARG A 127      50.640  23.940  24.720  1.00  0.00           H
ATOM   1738  CD  ARG A 127      49.550  24.420  23.060  1.00  0.00           C
ATOM   1739  HD1 ARG A 127      49.070  25.300  22.590  1.00  0.00           H
ATOM   1740  HD2 ARG A 127      50.370  24.220  22.330  1.00  0.00           H
ATOM   1741  NE  ARG A 127      48.700  23.140  23.130  1.00  0.00           N
ATOM   1742  HE  ARG A 127      48.720  22.520  23.910  1.00  0.00           H
ATOM   1743  CZ  ARG A 127      48.110  22.610  22.080  1.00  0.00           C
ATOM   1744  NH1 ARG A 127      48.130  23.130  20.890  1.00  0.00           N
ATOM   1745 1HH1 ARG A 127      48.540  24.020  20.660  1.00  0.00           H
ATOM   1746 2HH1 ARG A 127      47.610  22.540  20.260  1.00  0.00           H
ATOM   1747  NH2 ARG A 127      47.550  21.460  22.180  1.00  0.00           N
ATOM   1748 1HH2 ARG A 127      47.470  21.100  23.120  1.00  0.00           H
ATOM   1749 2HH2 ARG A 127      46.920  21.160  21.460  1.00  0.00           H
ATOM   1750  C   ARG A 127      49.630  24.050  27.790  1.00  0.00           C
ATOM   1751  O   ARG A 127      48.750  23.760  28.610  1.00  0.00           O
ATOM   1752  N   ASP A 128      50.720  23.270  27.660  1.00  0.00           N
ATOM   1753  HN  ASP A 128      51.420  23.630  27.040  1.00  0.00           H
ATOM   1754  CA  ASP A 128      51.040  22.100  28.410  1.00  0.00           C
ATOM   1755  HA  ASP A 128      50.270  21.360  28.270  1.00  0.00           H
ATOM   1756  CB  ASP A 128      52.380  21.620  27.930  1.00  0.00           C
ATOM   1757  HB1 ASP A 128      53.170  22.400  28.050  1.00  0.00           H
ATOM   1758  HB2 ASP A 128      52.750  20.770  28.560  1.00  0.00           H
ATOM   1759  CG  ASP A 128      52.320  21.170  26.480  1.00  0.00           C
ATOM   1760  OD1 ASP A 128      53.240  21.490  25.700  1.00  0.00           O
ATOM   1761  OD2 ASP A 128      51.360  20.470  26.120  1.00  0.00           O
ATOM   1762  C   ASP A 128      51.070  22.390  29.870  1.00  0.00           C
ATOM   1763  O   ASP A 128      50.600  21.560  30.690  1.00  0.00           O
ATOM   1764  N   TRP A 129      51.580  23.540  30.280  1.00  0.00           N
ATOM   1765  HN  TRP A 129      51.750  24.240  29.580  1.00  0.00           H
ATOM   1766  CA  TRP A 129      51.590  24.160  31.620  1.00  0.00           C
ATOM   1767  HA  TRP A 129      51.720  23.340  32.310  1.00  0.00           H
ATOM   1768  CB  TRP A 129      52.700  25.200  31.700  1.00  0.00           C
ATOM   1769  HB1 TRP A 129      53.610  24.700  31.300  1.00  0.00           H
ATOM   1770  HB2 TRP A 129      52.440  26.060  31.040  1.00  0.00           H
ATOM   1771  CG  TRP A 129      52.830  25.720  33.050  1.00  0.00           C
ATOM   1772  CD1 TRP A 129      53.750  25.240  33.970  1.00  0.00           C
ATOM   1773  HD1 TRP A 129      54.340  24.360  33.770  1.00  0.00           H
ATOM   1774  NE1 TRP A 129      53.730  25.970  35.100  1.00  0.00           N
ATOM   1775  HE1 TRP A 129      54.280  25.860  35.900  1.00  0.00           H
ATOM   1776  CE2 TRP A 129      52.860  27.050  34.930  1.00  0.00           C
ATOM   1777  CD2 TRP A 129      52.200  26.900  33.690  1.00  0.00           C
ATOM   1778  CE3 TRP A 129      51.170  27.810  33.310  1.00  0.00           C
ATOM   1779  HE3 TRP A 129      50.580  27.610  32.420  1.00  0.00           H
ATOM   1780  CZ3 TRP A 129      50.900  28.940  34.130  1.00  0.00           C
ATOM   1781  HZ3 TRP A 129      50.170  29.730  33.940  1.00  0.00           H
ATOM   1782  CZ2 TRP A 129      52.500  28.080  35.830  1.00  0.00           C
ATOM   1783  HZ2 TRP A 129      52.990  28.290  36.780  1.00  0.00           H
ATOM   1784  CH2 TRP A 129      51.530  29.020  35.440  1.00  0.00           C
ATOM   1785  HH2 TRP A 129      51.310  29.830  36.120  1.00  0.00           H
ATOM   1786  C   TRP A 129      50.210  24.580  32.180  1.00  0.00           C
ATOM   1787  O   TRP A 129      49.940  24.490  33.360  1.00  0.00           O
ATOM   1788  N   ALA A 130      49.200  24.970  31.390  1.00  0.00           N
ATOM   1789  HN  ALA A 130      49.270  25.010  30.390  1.00  0.00           H
ATOM   1790  CA  ALA A 130      47.820  25.240  31.910  1.00  0.00           C
ATOM   1791  HA  ALA A 130      48.040  25.890  32.740  1.00  0.00           H
ATOM   1792  CB  ALA A 130      46.900  26.030  30.980  1.00  0.00           C
ATOM   1793  HB1 ALA A 130      45.940  26.300  31.470  1.00  0.00           H
ATOM   1794  HB2 ALA A 130      47.490  26.850  30.510  1.00  0.00           H
ATOM   1795  HB3 ALA A 130      46.780  25.300  30.150  1.00  0.00           H
ATOM   1796  C   ALA A 130      47.170  23.860  32.350  1.00  0.00           C
ATOM   1797  O   ALA A 130      46.650  23.670  33.430  1.00  0.00           O
ATOM   1798  N   GLU A 131      47.370  22.890  31.410  1.00  0.00           N
ATOM   1799  HN  GLU A 131      47.790  23.110  30.530  1.00  0.00           H
ATOM   1800  CA  GLU A 131      47.010  21.520  31.590  1.00  0.00           C
ATOM   1801  HA  GLU A 131      45.950  21.630  31.770  1.00  0.00           H
ATOM   1802  CB  GLU A 131      47.170  20.740  30.140  1.00  0.00           C
ATOM   1803  HB1 GLU A 131      48.260  20.690  29.890  1.00  0.00           H
ATOM   1804  HB2 GLU A 131      46.770  19.720  30.340  1.00  0.00           H
ATOM   1805  CG  GLU A 131      46.340  21.320  28.950  1.00  0.00           C
ATOM   1806  HG1 GLU A 131      45.290  21.530  29.220  1.00  0.00           H
ATOM   1807  HG2 GLU A 131      46.820  22.270  28.650  1.00  0.00           H
ATOM   1808  CD  GLU A 131      46.420  20.370  27.870  1.00  0.00           C
ATOM   1809  OE1 GLU A 131      45.340  19.910  27.310  1.00  0.00           O
ATOM   1810  OE2 GLU A 131      47.530  19.970  27.560  1.00  0.00           O
ATOM   1811  C   GLU A 131      47.540  20.730  32.720  1.00  0.00           C
ATOM   1812  O   GLU A 131      46.760  20.010  33.340  1.00  0.00           O
ATOM   1813  N   SER A 132      48.850  20.820  33.050  1.00  0.00           N
ATOM   1814  HN  SER A 132      49.530  21.350  32.530  1.00  0.00           H
ATOM   1815  CA  SER A 132      49.520  20.100  34.060  1.00  0.00           C
ATOM   1816  HA  SER A 132      49.080  19.120  34.180  1.00  0.00           H
ATOM   1817  CB  SER A 132      50.980  19.890  33.720  1.00  0.00           C
ATOM   1818  HB1 SER A 132      51.120  19.430  32.710  1.00  0.00           H
ATOM   1819  HB2 SER A 132      51.650  20.770  33.740  1.00  0.00           H
ATOM   1820  OG  SER A 132      51.560  18.850  34.590  1.00  0.00           O
ATOM   1821  HG1 SER A 132      52.380  18.600  34.160  1.00  0.00           H
ATOM   1822  C   SER A 132      49.480  20.850  35.390  1.00  0.00           C
ATOM   1823  O   SER A 132      49.460  20.170  36.390  1.00  0.00           O
ATOM   1824  N   THR A 133      49.360  22.190  35.310  1.00  0.00           N
ATOM   1825  HN  THR A 133      49.110  22.710  34.490  1.00  0.00           H
ATOM   1826  CA  THR A 133      49.570  23.140  36.430  1.00  0.00           C
ATOM   1827  HA  THR A 133      49.820  22.530  37.280  1.00  0.00           H
ATOM   1828  CB  THR A 133      50.700  24.170  36.250  1.00  0.00           C
ATOM   1829  HB  THR A 133      50.470  25.040  35.600  1.00  0.00           H
ATOM   1830  OG1 THR A 133      51.820  23.570  35.750  1.00  0.00           O
ATOM   1831  HG1 THR A 133      51.840  23.820  34.820  1.00  0.00           H
ATOM   1832  CG2 THR A 133      51.050  24.920  37.570  1.00  0.00           C
ATOM   1833 1HG2 THR A 133      50.270  25.690  37.770  1.00  0.00           H
ATOM   1834 2HG2 THR A 133      51.110  24.230  38.440  1.00  0.00           H
ATOM   1835 3HG2 THR A 133      52.020  25.450  37.440  1.00  0.00           H
ATOM   1836  C   THR A 133      48.270  23.800  36.880  1.00  0.00           C
ATOM   1837  O   THR A 133      47.680  23.410  37.880  1.00  0.00           O
ATOM   1838  N   LEU A 134      47.810  24.770  36.170  1.00  0.00           N
ATOM   1839  HN  LEU A 134      48.320  24.950  35.340  1.00  0.00           H
ATOM   1840  CA  LEU A 134      46.560  25.510  36.350  1.00  0.00           C
ATOM   1841  HA  LEU A 134      46.540  26.130  37.230  1.00  0.00           H
ATOM   1842  CB  LEU A 134      46.250  26.570  35.240  1.00  0.00           C
ATOM   1843  HB1 LEU A 134      45.950  26.030  34.320  1.00  0.00           H
ATOM   1844  HB2 LEU A 134      45.300  27.090  35.490  1.00  0.00           H
ATOM   1845  CG  LEU A 134      47.320  27.640  34.960  1.00  0.00           C
ATOM   1846  HG  LEU A 134      48.310  27.220  34.670  1.00  0.00           H
ATOM   1847  CD1 LEU A 134      47.040  28.680  33.800  1.00  0.00           C
ATOM   1848 1HD1 LEU A 134      47.820  29.460  33.760  1.00  0.00           H
ATOM   1849 2HD1 LEU A 134      46.950  28.210  32.800  1.00  0.00           H
ATOM   1850 3HD1 LEU A 134      46.100  29.210  34.050  1.00  0.00           H
ATOM   1851  CD2 LEU A 134      47.600  28.540  36.200  1.00  0.00           C
ATOM   1852 1HD2 LEU A 134      46.680  29.100  36.490  1.00  0.00           H
ATOM   1853 2HD2 LEU A 134      48.000  27.940  37.040  1.00  0.00           H
ATOM   1854 3HD2 LEU A 134      48.400  29.300  36.040  1.00  0.00           H
ATOM   1855  C   LEU A 134      45.320  24.600  36.420  1.00  0.00           C
ATOM   1856  O   LEU A 134      44.510  24.830  37.310  1.00  0.00           O
ATOM   1857  N   MET A 135      45.140  23.530  35.650  1.00  0.00           N
ATOM   1858  HN  MET A 135      45.790  23.390  34.910  1.00  0.00           H
ATOM   1859  CA  MET A 135      43.920  22.760  35.640  1.00  0.00           C
ATOM   1860  HA  MET A 135      43.120  23.430  35.880  1.00  0.00           H
ATOM   1861  CB  MET A 135      43.620  22.440  34.130  1.00  0.00           C
ATOM   1862  HB1 MET A 135      44.500  21.870  33.750  1.00  0.00           H
ATOM   1863  HB2 MET A 135      42.830  21.650  34.180  1.00  0.00           H
ATOM   1864  CG  MET A 135      43.210  23.620  33.230  1.00  0.00           C
ATOM   1865  HG1 MET A 135      42.340  24.160  33.670  1.00  0.00           H
ATOM   1866  HG2 MET A 135      44.100  24.270  33.110  1.00  0.00           H
ATOM   1867  SD  MET A 135      42.620  23.370  31.500  1.00  0.00           S
ATOM   1868  CE  MET A 135      40.890  22.930  31.740  1.00  0.00           C
ATOM   1869  HE1 MET A 135      40.250  23.830  31.910  1.00  0.00           H
ATOM   1870  HE2 MET A 135      40.480  22.290  30.920  1.00  0.00           H
ATOM   1871  HE3 MET A 135      40.770  22.340  32.670  1.00  0.00           H
ATOM   1872  C   MET A 135      43.860  21.600  36.640  1.00  0.00           C
ATOM   1873  O   MET A 135      42.920  20.800  36.670  1.00  0.00           O
ATOM   1874  N   THR A 136      44.910  21.510  37.480  1.00  0.00           N
ATOM   1875  HN  THR A 136      45.730  22.070  37.490  1.00  0.00           H
ATOM   1876  CA  THR A 136      44.940  20.620  38.670  1.00  0.00           C
ATOM   1877  HA  THR A 136      44.020  20.050  38.800  1.00  0.00           H
ATOM   1878  CB  THR A 136      46.200  19.700  38.780  1.00  0.00           C
ATOM   1879  HB  THR A 136      46.180  19.180  39.770  1.00  0.00           H
ATOM   1880  OG1 THR A 136      47.430  20.400  38.670  1.00  0.00           O
ATOM   1881  HG1 THR A 136      47.430  20.600  37.730  1.00  0.00           H
ATOM   1882  CG2 THR A 136      46.190  18.580  37.710  1.00  0.00           C
ATOM   1883 1HG2 THR A 136      45.250  17.990  37.720  1.00  0.00           H
ATOM   1884 2HG2 THR A 136      46.320  18.970  36.680  1.00  0.00           H
ATOM   1885 3HG2 THR A 136      47.110  17.980  37.820  1.00  0.00           H
ATOM   1886  C   THR A 136      44.820  21.420  39.870  1.00  0.00           C
ATOM   1887  O   THR A 136      44.830  20.820  40.970  1.00  0.00           O
ATOM   1888  N   GLN A 137      44.590  22.730  39.850  1.00  0.00           N
ATOM   1889  HN  GLN A 137      44.580  23.160  38.960  1.00  0.00           H
ATOM   1890  CA  GLN A 137      44.150  23.500  40.990  1.00  0.00           C
ATOM   1891  HA  GLN A 137      44.690  23.220  41.880  1.00  0.00           H
ATOM   1892  CB  GLN A 137      44.330  25.040  40.830  1.00  0.00           C
ATOM   1893  HB1 GLN A 137      43.720  25.370  39.970  1.00  0.00           H
ATOM   1894  HB2 GLN A 137      44.000  25.390  41.840  1.00  0.00           H
ATOM   1895  CG  GLN A 137      45.780  25.580  40.470  1.00  0.00           C
ATOM   1896  HG1 GLN A 137      45.880  25.430  39.370  1.00  0.00           H
ATOM   1897  HG2 GLN A 137      45.900  26.660  40.690  1.00  0.00           H
ATOM   1898  CD  GLN A 137      46.910  24.900  41.310  1.00  0.00           C
ATOM   1899  OE1 GLN A 137      46.930  25.020  42.530  1.00  0.00           O
ATOM   1900  NE2 GLN A 137      47.810  24.130  40.630  1.00  0.00           N
ATOM   1901 1HE2 GLN A 137      47.660  23.830  39.690  1.00  0.00           H
ATOM   1902 2HE2 GLN A 137      48.560  23.790  41.190  1.00  0.00           H
ATOM   1903  C   GLN A 137      42.650  23.260  41.480  1.00  0.00           C
ATOM   1904  O   GLN A 137      41.770  22.790  40.780  1.00  0.00           O
ATOM   1905  N   LYS A 138      42.360  23.480  42.780  1.00  0.00           N
ATOM   1906  HN  LYS A 138      43.010  23.850  43.440  1.00  0.00           H
ATOM   1907  CA  LYS A 138      41.040  23.320  43.350  1.00  0.00           C
ATOM   1908  HA  LYS A 138      40.700  22.300  43.290  1.00  0.00           H
ATOM   1909  CB  LYS A 138      41.100  23.620  44.810  1.00  0.00           C
ATOM   1910  HB1 LYS A 138      41.620  24.560  45.080  1.00  0.00           H
ATOM   1911  HB2 LYS A 138      40.050  23.650  45.160  1.00  0.00           H
ATOM   1912  CG  LYS A 138      41.650  22.460  45.610  1.00  0.00           C
ATOM   1913  HG1 LYS A 138      42.510  22.100  45.010  1.00  0.00           H
ATOM   1914  HG2 LYS A 138      42.000  23.000  46.520  1.00  0.00           H
ATOM   1915  CD  LYS A 138      40.670  21.410  45.910  1.00  0.00           C
ATOM   1916  HD1 LYS A 138      39.880  21.790  46.610  1.00  0.00           H
ATOM   1917  HD2 LYS A 138      40.190  21.030  44.990  1.00  0.00           H
ATOM   1918  CE  LYS A 138      41.320  20.240  46.710  1.00  0.00           C
ATOM   1919  HE1 LYS A 138      42.240  19.860  46.220  1.00  0.00           H
ATOM   1920  HE2 LYS A 138      41.610  20.730  47.670  1.00  0.00           H
ATOM   1921  NZ  LYS A 138      40.380  19.190  46.960  1.00  0.00           N
ATOM   1922  HZ1 LYS A 138      39.460  19.530  47.280  1.00  0.00           H
ATOM   1923  HZ2 LYS A 138      40.220  18.760  46.020  1.00  0.00           H
ATOM   1924  HZ3 LYS A 138      40.790  18.490  47.600  1.00  0.00           H
ATOM   1925  C   LYS A 138      39.940  24.190  42.750  1.00  0.00           C
ATOM   1926  O   LYS A 138      38.860  23.720  42.420  1.00  0.00           O
ATOM   1927  N   THR A 139      40.150  25.490  42.590  1.00  0.00           N
ATOM   1928  HN  THR A 139      40.940  26.000  42.950  1.00  0.00           H
ATOM   1929  CA  THR A 139      39.070  26.350  42.120  1.00  0.00           C
ATOM   1930  HA  THR A 139      38.200  25.840  41.750  1.00  0.00           H
ATOM   1931  CB  THR A 139      38.470  27.330  43.220  1.00  0.00           C
ATOM   1932  HB  THR A 139      37.750  28.110  42.920  1.00  0.00           H
ATOM   1933  OG1 THR A 139      39.430  27.940  44.060  1.00  0.00           O
ATOM   1934  HG1 THR A 139      39.750  28.660  43.530  1.00  0.00           H
ATOM   1935  CG2 THR A 139      37.500  26.460  44.050  1.00  0.00           C
ATOM   1936 1HG2 THR A 139      36.730  27.110  44.500  1.00  0.00           H
ATOM   1937 2HG2 THR A 139      37.080  25.700  43.360  1.00  0.00           H
ATOM   1938 3HG2 THR A 139      38.030  25.880  44.840  1.00  0.00           H
ATOM   1939  C   THR A 139      39.470  27.180  40.910  1.00  0.00           C
ATOM   1940  O   THR A 139      40.610  27.550  40.860  1.00  0.00           O
ATOM   1941  N   GLY A 140      38.580  27.380  39.940  1.00  0.00           N
ATOM   1942  HN  GLY A 140      37.700  26.950  40.110  1.00  0.00           H
ATOM   1943  CA  GLY A 140      38.700  28.400  38.870  1.00  0.00           C
ATOM   1944  HA1 GLY A 140      39.680  28.840  38.950  1.00  0.00           H
ATOM   1945  HA2 GLY A 140      38.400  27.990  37.920  1.00  0.00           H
ATOM   1946  C   GLY A 140      37.810  29.530  39.200  1.00  0.00           C
ATOM   1947  O   GLY A 140      37.270  29.560  40.300  1.00  0.00           O
ATOM   1948  N   ILE A 141      37.770  30.530  38.290  1.00  0.00           N
ATOM   1949  HN  ILE A 141      38.510  30.620  37.640  1.00  0.00           H
ATOM   1950  CA  ILE A 141      37.030  31.820  38.500  1.00  0.00           C
ATOM   1951  HA  ILE A 141      36.260  31.720  39.260  1.00  0.00           H
ATOM   1952  CB  ILE A 141      37.880  32.970  38.970  1.00  0.00           C
ATOM   1953  HB  ILE A 141      38.580  33.430  38.230  1.00  0.00           H
ATOM   1954  CG2 ILE A 141      37.030  34.170  39.420  1.00  0.00           C
ATOM   1955 1HG2 ILE A 141      37.480  35.180  39.320  1.00  0.00           H
ATOM   1956 2HG2 ILE A 141      36.010  34.220  38.990  1.00  0.00           H
ATOM   1957 3HG2 ILE A 141      36.770  34.090  40.500  1.00  0.00           H
ATOM   1958  CG1 ILE A 141      38.920  32.540  40.090  1.00  0.00           C
ATOM   1959 1HG1 ILE A 141      38.590  32.090  41.060  1.00  0.00           H
ATOM   1960 2HG1 ILE A 141      39.600  31.800  39.630  1.00  0.00           H
ATOM   1961  CD  ILE A 141      39.890  33.760  40.460  1.00  0.00           C
ATOM   1962  HD1 ILE A 141      39.300  34.630  40.800  1.00  0.00           H
ATOM   1963  HD2 ILE A 141      40.620  33.480  41.260  1.00  0.00           H
ATOM   1964  HD3 ILE A 141      40.430  34.160  39.580  1.00  0.00           H
ATOM   1965  C   ILE A 141      36.240  32.140  37.250  1.00  0.00           C
ATOM   1966  O   ILE A 141      36.630  31.930  36.170  1.00  0.00           O
ATOM   1967  N   VAL A 142      34.920  32.570  37.450  1.00  0.00           N
ATOM   1968  HN  VAL A 142      34.590  32.650  38.390  1.00  0.00           H
ATOM   1969  CA  VAL A 142      33.950  32.960  36.470  1.00  0.00           C
ATOM   1970  HA  VAL A 142      34.340  33.260  35.510  1.00  0.00           H
ATOM   1971  CB  VAL A 142      32.900  31.860  36.110  1.00  0.00           C
ATOM   1972  HB  VAL A 142      33.430  31.050  35.580  1.00  0.00           H
ATOM   1973  CG1 VAL A 142      32.170  31.320  37.350  1.00  0.00           C
ATOM   1974 1HG1 VAL A 142      31.670  30.350  37.140  1.00  0.00           H
ATOM   1975 2HG1 VAL A 142      32.940  31.100  38.120  1.00  0.00           H
ATOM   1976 3HG1 VAL A 142      31.450  32.010  37.840  1.00  0.00           H
ATOM   1977  CG2 VAL A 142      31.990  32.380  35.020  1.00  0.00           C
ATOM   1978 1HG2 VAL A 142      31.120  32.870  35.500  1.00  0.00           H
ATOM   1979 2HG2 VAL A 142      32.480  33.150  34.380  1.00  0.00           H
ATOM   1980 3HG2 VAL A 142      31.700  31.490  34.410  1.00  0.00           H
ATOM   1981  C   VAL A 142      33.340  34.170  37.090  1.00  0.00           C
ATOM   1982  O   VAL A 142      33.160  34.170  38.310  1.00  0.00           O
ATOM   1983  N   SER A 143      33.030  35.220  36.290  1.00  0.00           N
ATOM   1984  HN  SER A 143      33.050  35.080  35.300  1.00  0.00           H
ATOM   1985  CA  SER A 143      32.560  36.530  36.670  1.00  0.00           C
ATOM   1986  HA  SER A 143      31.990  36.400  37.590  1.00  0.00           H
ATOM   1987  CB  SER A 143      33.660  37.600  36.830  1.00  0.00           C
ATOM   1988  HB1 SER A 143      33.300  38.540  37.320  1.00  0.00           H
ATOM   1989  HB2 SER A 143      34.420  37.180  37.520  1.00  0.00           H
ATOM   1990  OG  SER A 143      34.370  38.030  35.620  1.00  0.00           O
ATOM   1991  HG1 SER A 143      34.530  37.170  35.210  1.00  0.00           H
ATOM   1992  C   SER A 143      31.690  36.870  35.550  1.00  0.00           C
ATOM   1993  O   SER A 143      31.760  36.280  34.470  1.00  0.00           O
ATOM   1994  N   GLY A 144      30.760  37.840  35.780  1.00  0.00           N
ATOM   1995  HN  GLY A 144      30.650  38.290  36.650  1.00  0.00           H
ATOM   1996  CA  GLY A 144      29.920  38.260  34.680  1.00  0.00           C
ATOM   1997  HA1 GLY A 144      30.630  38.910  34.190  1.00  0.00           H
ATOM   1998  HA2 GLY A 144      29.620  37.390  34.120  1.00  0.00           H
ATOM   1999  C   GLY A 144      28.730  39.110  35.070  1.00  0.00           C
ATOM   2000  O   GLY A 144      28.590  39.580  36.230  1.00  0.00           O
ATOM   2001  N   PHE A 145      27.910  39.390  34.040  1.00  0.00           N
ATOM   2002  HN  PHE A 145      28.190  39.050  33.150  1.00  0.00           H
ATOM   2003  CA  PHE A 145      26.670  40.150  34.190  1.00  0.00           C
ATOM   2004  HA  PHE A 145      26.530  40.550  35.180  1.00  0.00           H
ATOM   2005  CB  PHE A 145      26.850  41.380  33.240  1.00  0.00           C
ATOM   2006  HB1 PHE A 145      27.060  40.930  32.250  1.00  0.00           H
ATOM   2007  HB2 PHE A 145      25.910  41.950  33.120  1.00  0.00           H
ATOM   2008  CG  PHE A 145      27.980  42.390  33.660  1.00  0.00           C
ATOM   2009  CD1 PHE A 145      27.610  43.440  34.610  1.00  0.00           C
ATOM   2010  HD1 PHE A 145      26.610  43.520  34.990  1.00  0.00           H
ATOM   2011  CE1 PHE A 145      28.590  44.380  34.920  1.00  0.00           C
ATOM   2012  HE1 PHE A 145      28.370  45.150  35.660  1.00  0.00           H
ATOM   2013  CZ  PHE A 145      29.900  44.350  34.330  1.00  0.00           C
ATOM   2014  HZ  PHE A 145      30.640  45.070  34.660  1.00  0.00           H
ATOM   2015  CD2 PHE A 145      29.310  42.310  33.180  1.00  0.00           C
ATOM   2016  HD2 PHE A 145      29.640  41.700  32.350  1.00  0.00           H
ATOM   2017  CE2 PHE A 145      30.160  43.320  33.470  1.00  0.00           C
ATOM   2018  HE2 PHE A 145      31.190  43.180  33.170  1.00  0.00           H
ATOM   2019  C   PHE A 145      25.430  39.320  34.000  1.00  0.00           C
ATOM   2020  O   PHE A 145      24.390  39.920  33.740  1.00  0.00           O
ATOM   2021  N   GLY A 146      25.530  38.020  34.130  1.00  0.00           N
ATOM   2022  HN  GLY A 146      26.400  37.560  34.230  1.00  0.00           H
ATOM   2023  CA  GLY A 146      24.530  37.050  33.990  1.00  0.00           C
ATOM   2024  HA1 GLY A 146      24.070  37.170  33.030  1.00  0.00           H
ATOM   2025  HA2 GLY A 146      24.940  36.070  34.180  1.00  0.00           H
ATOM   2026  C   GLY A 146      23.410  37.320  34.970  1.00  0.00           C
ATOM   2027  O   GLY A 146      23.620  37.810  36.050  1.00  0.00           O
ATOM   2028  N   ARG A 147      22.200  36.850  34.650  1.00  0.00           N
ATOM   2029  HN  ARG A 147      22.070  36.420  33.770  1.00  0.00           H
ATOM   2030  CA  ARG A 147      20.930  37.030  35.420  1.00  0.00           C
ATOM   2031  HA  ARG A 147      20.740  38.100  35.410  1.00  0.00           H
ATOM   2032  CB  ARG A 147      19.780  36.380  34.750  1.00  0.00           C
ATOM   2033  HB1 ARG A 147      19.970  35.290  34.770  1.00  0.00           H
ATOM   2034  HB2 ARG A 147      18.870  36.680  35.320  1.00  0.00           H
ATOM   2035  CG  ARG A 147      19.500  36.860  33.320  1.00  0.00           C
ATOM   2036  HG1 ARG A 147      19.500  37.970  33.360  1.00  0.00           H
ATOM   2037  HG2 ARG A 147      20.310  36.490  32.660  1.00  0.00           H
ATOM   2038  CD  ARG A 147      18.110  36.500  32.680  1.00  0.00           C
ATOM   2039  HD1 ARG A 147      18.040  35.400  32.480  1.00  0.00           H
ATOM   2040  HD2 ARG A 147      17.230  36.820  33.260  1.00  0.00           H
ATOM   2041  NE  ARG A 147      18.230  37.190  31.350  1.00  0.00           N
ATOM   2042  HE  ARG A 147      19.000  37.810  31.150  1.00  0.00           H
ATOM   2043  CZ  ARG A 147      17.170  37.330  30.630  1.00  0.00           C
ATOM   2044  NH1 ARG A 147      16.140  36.460  30.640  1.00  0.00           N
ATOM   2045 1HH1 ARG A 147      16.210  35.640  31.220  1.00  0.00           H
ATOM   2046 2HH1 ARG A 147      15.230  36.790  30.400  1.00  0.00           H
ATOM   2047  NH2 ARG A 147      16.900  38.380  29.820  1.00  0.00           N
ATOM   2048 1HH2 ARG A 147      17.460  39.200  29.880  1.00  0.00           H
ATOM   2049 2HH2 ARG A 147      15.960  38.290  29.500  1.00  0.00           H
ATOM   2050  C   ARG A 147      20.860  36.600  36.880  1.00  0.00           C
ATOM   2051  O   ARG A 147      21.540  35.660  37.320  1.00  0.00           O
ATOM   2052  N   THR A 148      20.070  37.270  37.670  1.00  0.00           N
ATOM   2053  HN  THR A 148      19.570  38.070  37.350  1.00  0.00           H
ATOM   2054  CA  THR A 148      19.600  36.780  38.980  1.00  0.00           C
ATOM   2055  HA  THR A 148      20.460  36.540  39.580  1.00  0.00           H
ATOM   2056  CB  THR A 148      18.870  37.770  39.820  1.00  0.00           C
ATOM   2057  HB  THR A 148      18.540  37.320  40.770  1.00  0.00           H
ATOM   2058  OG1 THR A 148      17.950  38.510  39.000  1.00  0.00           O
ATOM   2059  HG1 THR A 148      17.110  38.090  39.170  1.00  0.00           H
ATOM   2060  CG2 THR A 148      19.980  38.790  40.320  1.00  0.00           C
ATOM   2061 1HG2 THR A 148      20.490  39.170  39.410  1.00  0.00           H
ATOM   2062 2HG2 THR A 148      19.690  39.660  40.940  1.00  0.00           H
ATOM   2063 3HG2 THR A 148      20.660  38.300  41.050  1.00  0.00           H
ATOM   2064  C   THR A 148      18.720  35.490  38.870  1.00  0.00           C
ATOM   2065  O   THR A 148      18.880  34.510  39.630  1.00  0.00           O
ATOM   2066  N   HIS A 149      17.780  35.420  37.960  1.00  0.00           N
ATOM   2067  HN  HIS A 149      17.760  36.080  37.220  1.00  0.00           H
ATOM   2068  CA  HIS A 149      16.890  34.280  37.800  1.00  0.00           C
ATOM   2069  HA  HIS A 149      17.340  33.340  38.100  1.00  0.00           H
ATOM   2070  CB  HIS A 149      15.550  34.410  38.660  1.00  0.00           C
ATOM   2071  HB1 HIS A 149      14.950  33.490  38.520  1.00  0.00           H
ATOM   2072  HB2 HIS A 149      15.970  34.380  39.690  1.00  0.00           H
ATOM   2073  ND1 HIS A 149      14.980  36.790  38.970  1.00  0.00           N
ATOM   2074  CG  HIS A 149      14.630  35.610  38.350  1.00  0.00           C
ATOM   2075  CE1 HIS A 149      13.920  37.580  38.710  1.00  0.00           C
ATOM   2076  HE1 HIS A 149      13.780  38.620  39.010  1.00  0.00           H
ATOM   2077  NE2 HIS A 149      12.980  37.000  38.030  1.00  0.00           N
ATOM   2078  HE2 HIS A 149      12.020  37.230  37.820  1.00  0.00           H
ATOM   2079  CD2 HIS A 149      13.370  35.680  37.730  1.00  0.00           C
ATOM   2080  HD2 HIS A 149      12.720  35.010  37.200  1.00  0.00           H
ATOM   2081  C   HIS A 149      16.690  34.130  36.290  1.00  0.00           C
ATOM   2082  O   HIS A 149      16.880  35.100  35.590  1.00  0.00           O
ATOM   2083  N   GLU A 150      16.200  32.960  35.810  1.00  0.00           N
ATOM   2084  HN  GLU A 150      15.750  32.210  36.310  1.00  0.00           H
ATOM   2085  CA  GLU A 150      16.190  32.500  34.380  1.00  0.00           C
ATOM   2086  HA  GLU A 150      17.210  32.430  34.010  1.00  0.00           H
ATOM   2087  CB  GLU A 150      15.650  31.110  34.170  1.00  0.00           C
ATOM   2088  HB1 GLU A 150      14.620  30.990  34.570  1.00  0.00           H
ATOM   2089  HB2 GLU A 150      15.510  30.990  33.070  1.00  0.00           H
ATOM   2090  CG  GLU A 150      16.640  29.910  34.540  1.00  0.00           C
ATOM   2091  HG1 GLU A 150      17.620  29.950  34.050  1.00  0.00           H
ATOM   2092  HG2 GLU A 150      16.920  30.020  35.610  1.00  0.00           H
ATOM   2093  CD  GLU A 150      16.230  28.500  34.200  1.00  0.00           C
ATOM   2094  OE1 GLU A 150      16.210  27.680  35.150  1.00  0.00           O
ATOM   2095  OE2 GLU A 150      16.060  28.230  32.970  1.00  0.00           O
ATOM   2096  C   GLU A 150      15.320  33.510  33.450  1.00  0.00           C
ATOM   2097  O   GLU A 150      15.800  33.930  32.420  1.00  0.00           O
ATOM   2098  N   LYS A 151      14.130  33.870  33.870  1.00  0.00           N
ATOM   2099  HN  LYS A 151      13.970  33.330  34.690  1.00  0.00           H
ATOM   2100  CA  LYS A 151      13.170  34.670  33.100  1.00  0.00           C
ATOM   2101  HA  LYS A 151      13.480  34.840  32.070  1.00  0.00           H
ATOM   2102  CB  LYS A 151      11.670  34.260  33.270  1.00  0.00           C
ATOM   2103  HB1 LYS A 151      11.260  34.220  34.300  1.00  0.00           H
ATOM   2104  HB2 LYS A 151      11.070  35.050  32.750  1.00  0.00           H
ATOM   2105  CG  LYS A 151      11.400  32.750  32.920  1.00  0.00           C
ATOM   2106  HG1 LYS A 151      11.990  32.520  32.000  1.00  0.00           H
ATOM   2107  HG2 LYS A 151      11.980  32.160  33.670  1.00  0.00           H
ATOM   2108  CD  LYS A 151       9.920  32.320  32.740  1.00  0.00           C
ATOM   2109  HD1 LYS A 151       9.370  32.500  33.690  1.00  0.00           H
ATOM   2110  HD2 LYS A 151       9.330  32.910  32.020  1.00  0.00           H
ATOM   2111  CE  LYS A 151       9.810  30.870  32.240  1.00  0.00           C
ATOM   2112  HE1 LYS A 151      10.410  30.120  32.790  1.00  0.00           H
ATOM   2113  HE2 LYS A 151       8.770  30.460  32.270  1.00  0.00           H
ATOM   2114  NZ  LYS A 151      10.110  30.850  30.800  1.00  0.00           N
ATOM   2115  HZ1 LYS A 151      10.140  29.840  30.540  1.00  0.00           H
ATOM   2116  HZ2 LYS A 151       9.420  31.410  30.270  1.00  0.00           H
ATOM   2117  HZ3 LYS A 151      11.000  31.310  30.520  1.00  0.00           H
ATOM   2118  C   LYS A 151      13.300  36.040  33.820  1.00  0.00           C
ATOM   2119  O   LYS A 151      12.480  36.920  33.640  1.00  0.00           O
ATOM   2120  N   GLY A 152      14.320  36.290  34.640  1.00  0.00           N
ATOM   2121  HN  GLY A 152      15.070  35.650  34.770  1.00  0.00           H
ATOM   2122  CA  GLY A 152      14.580  37.630  35.220  1.00  0.00           C
ATOM   2123  HA1 GLY A 152      13.640  38.070  35.500  1.00  0.00           H
ATOM   2124  HA2 GLY A 152      15.240  37.420  36.050  1.00  0.00           H
ATOM   2125  C   GLY A 152      15.380  38.610  34.420  1.00  0.00           C
ATOM   2126  O   GLY A 152      15.310  38.580  33.180  1.00  0.00           O
ATOM   2127  N   ARG A 153      16.110  39.470  35.140  1.00  0.00           N
ATOM   2128  HN  ARG A 153      16.150  39.480  36.130  1.00  0.00           H
ATOM   2129  CA  ARG A 153      16.950  40.470  34.560  1.00  0.00           C
ATOM   2130  HA  ARG A 153      16.810  40.450  33.490  1.00  0.00           H
ATOM   2131  CB  ARG A 153      16.540  41.930  35.070  1.00  0.00           C
ATOM   2132  HB1 ARG A 153      16.750  42.030  36.150  1.00  0.00           H
ATOM   2133  HB2 ARG A 153      17.170  42.620  34.480  1.00  0.00           H
ATOM   2134  CG  ARG A 153      15.080  42.310  34.870  1.00  0.00           C
ATOM   2135  HG1 ARG A 153      14.560  41.500  35.420  1.00  0.00           H
ATOM   2136  HG2 ARG A 153      14.870  43.290  35.350  1.00  0.00           H
ATOM   2137  CD  ARG A 153      14.610  42.270  33.370  1.00  0.00           C
ATOM   2138  HD1 ARG A 153      15.150  42.950  32.690  1.00  0.00           H
ATOM   2139  HD2 ARG A 153      14.770  41.350  32.770  1.00  0.00           H
ATOM   2140  NE  ARG A 153      13.160  42.560  33.370  1.00  0.00           N
ATOM   2141  HE  ARG A 153      12.530  41.790  33.310  1.00  0.00           H
ATOM   2142  CZ  ARG A 153      12.570  43.690  33.010  1.00  0.00           C
ATOM   2143  NH1 ARG A 153      13.200  44.810  33.170  1.00  0.00           N
ATOM   2144 1HH1 ARG A 153      13.980  44.860  33.800  1.00  0.00           H
ATOM   2145 2HH1 ARG A 153      12.880  45.620  32.670  1.00  0.00           H
ATOM   2146  NH2 ARG A 153      11.360  43.730  32.600  1.00  0.00           N
ATOM   2147 1HH2 ARG A 153      10.820  42.900  32.460  1.00  0.00           H
ATOM   2148 2HH2 ARG A 153      10.850  44.570  32.440  1.00  0.00           H
ATOM   2149  C   ARG A 153      18.480  40.280  34.770  1.00  0.00           C
ATOM   2150  O   ARG A 153      18.930  39.600  35.680  1.00  0.00           O
ATOM   2151  N   GLN A 154      19.250  41.000  33.990  1.00  0.00           N
ATOM   2152  HN  GLN A 154      18.870  41.710  33.410  1.00  0.00           H
ATOM   2153  CA  GLN A 154      20.780  41.040  34.040  1.00  0.00           C
ATOM   2154  HA  GLN A 154      21.150  40.030  34.020  1.00  0.00           H
ATOM   2155  CB  GLN A 154      21.440  41.790  32.810  1.00  0.00           C
ATOM   2156  HB1 GLN A 154      21.190  42.860  32.920  1.00  0.00           H
ATOM   2157  HB2 GLN A 154      22.550  41.760  32.980  1.00  0.00           H
ATOM   2158  CG  GLN A 154      21.140  41.230  31.410  1.00  0.00           C
ATOM   2159  HG1 GLN A 154      20.150  41.510  30.970  1.00  0.00           H
ATOM   2160  HG2 GLN A 154      21.780  41.620  30.590  1.00  0.00           H
ATOM   2161  CD  GLN A 154      21.230  39.710  31.310  1.00  0.00           C
ATOM   2162  OE1 GLN A 154      20.200  39.070  31.110  1.00  0.00           O
ATOM   2163  NE2 GLN A 154      22.410  39.100  31.590  1.00  0.00           N
ATOM   2164 1HE2 GLN A 154      23.000  39.630  32.200  1.00  0.00           H
ATOM   2165 2HE2 GLN A 154      22.510  38.110  31.560  1.00  0.00           H
ATOM   2166  C   GLN A 154      21.310  41.650  35.320  1.00  0.00           C
ATOM   2167  O   GLN A 154      20.730  42.570  35.840  1.00  0.00           O
ATOM   2168  N   SER A 155      22.470  41.100  35.790  1.00  0.00           N
ATOM   2169  HN  SER A 155      22.880  40.280  35.420  1.00  0.00           H
ATOM   2170  CA  SER A 155      23.270  41.740  36.870  1.00  0.00           C
ATOM   2171  HA  SER A 155      22.550  41.870  37.680  1.00  0.00           H
ATOM   2172  CB  SER A 155      24.500  40.940  37.390  1.00  0.00           C
ATOM   2173  HB1 SER A 155      25.250  40.800  36.570  1.00  0.00           H
ATOM   2174  HB2 SER A 155      25.010  41.450  38.230  1.00  0.00           H
ATOM   2175  OG  SER A 155      23.980  39.630  37.740  1.00  0.00           O
ATOM   2176  HG1 SER A 155      23.880  39.090  36.950  1.00  0.00           H
ATOM   2177  C   SER A 155      23.840  43.200  36.440  1.00  0.00           C
ATOM   2178  O   SER A 155      24.250  43.470  35.310  1.00  0.00           O
ATOM   2179  N   THR A 156      23.640  44.140  37.380  1.00  0.00           N
ATOM   2180  HN  THR A 156      23.120  43.990  38.230  1.00  0.00           H
ATOM   2181  CA  THR A 156      24.060  45.510  37.180  1.00  0.00           C
ATOM   2182  HA  THR A 156      24.180  45.640  36.120  1.00  0.00           H
ATOM   2183  CB  THR A 156      23.040  46.570  37.710  1.00  0.00           C
ATOM   2184  HB  THR A 156      23.560  47.540  37.580  1.00  0.00           H
ATOM   2185  OG1 THR A 156      22.600  46.250  39.050  1.00  0.00           O
ATOM   2186  HG1 THR A 156      22.120  47.050  39.290  1.00  0.00           H
ATOM   2187  CG2 THR A 156      21.820  46.490  36.820  1.00  0.00           C
ATOM   2188 1HG2 THR A 156      20.980  47.160  37.100  1.00  0.00           H
ATOM   2189 2HG2 THR A 156      22.150  46.680  35.770  1.00  0.00           H
ATOM   2190 3HG2 THR A 156      21.390  45.480  36.920  1.00  0.00           H
ATOM   2191  C   THR A 156      25.330  45.770  37.870  1.00  0.00           C
ATOM   2192  O   THR A 156      26.110  46.650  37.540  1.00  0.00           O
ATOM   2193  N   ARG A 157      25.720  44.830  38.820  1.00  0.00           N
ATOM   2194  HN  ARG A 157      25.050  44.280  39.300  1.00  0.00           H
ATOM   2195  CA  ARG A 157      27.000  44.700  39.320  1.00  0.00           C
ATOM   2196  HA  ARG A 157      27.540  45.630  39.160  1.00  0.00           H
ATOM   2197  CB  ARG A 157      27.120  44.500  40.860  1.00  0.00           C
ATOM   2198  HB1 ARG A 157      26.510  43.640  41.210  1.00  0.00           H
ATOM   2199  HB2 ARG A 157      28.120  44.270  41.270  1.00  0.00           H
ATOM   2200  CG  ARG A 157      26.580  45.770  41.630  1.00  0.00           C
ATOM   2201  HG1 ARG A 157      27.080  46.670  41.220  1.00  0.00           H
ATOM   2202  HG2 ARG A 157      25.510  45.960  41.390  1.00  0.00           H
ATOM   2203  CD  ARG A 157      26.700  45.880  43.140  1.00  0.00           C
ATOM   2204  HD1 ARG A 157      26.150  45.040  43.620  1.00  0.00           H
ATOM   2205  HD2 ARG A 157      27.770  45.750  43.390  1.00  0.00           H
ATOM   2206  NE  ARG A 157      26.200  47.150  43.710  1.00  0.00           N
ATOM   2207  HE  ARG A 157      26.090  47.890  43.040  1.00  0.00           H
ATOM   2208  CZ  ARG A 157      25.440  47.230  44.810  1.00  0.00           C
ATOM   2209  NH1 ARG A 157      25.500  46.370  45.820  1.00  0.00           N
ATOM   2210 1HH1 ARG A 157      26.250  45.710  45.840  1.00  0.00           H
ATOM   2211 2HH1 ARG A 157      24.830  46.470  46.550  1.00  0.00           H
ATOM   2212  NH2 ARG A 157      24.490  48.130  44.800  1.00  0.00           N
ATOM   2213 1HH2 ARG A 157      24.260  48.540  43.910  1.00  0.00           H
ATOM   2214 2HH2 ARG A 157      23.850  48.280  45.550  1.00  0.00           H
ATOM   2215  C   ARG A 157      27.720  43.520  38.800  1.00  0.00           C
ATOM   2216  O   ARG A 157      27.180  42.440  38.660  1.00  0.00           O
ATOM   2217  N   LEU A 158      29.010  43.620  38.380  1.00  0.00           N
ATOM   2218  HN  LEU A 158      29.430  44.500  38.530  1.00  0.00           H
ATOM   2219  CA  LEU A 158      29.930  42.520  38.090  1.00  0.00           C
ATOM   2220  HA  LEU A 158      29.350  41.890  37.430  1.00  0.00           H
ATOM   2221  CB  LEU A 158      31.210  43.030  37.420  1.00  0.00           C
ATOM   2222  HB1 LEU A 158      30.980  43.340  36.380  1.00  0.00           H
ATOM   2223  HB2 LEU A 158      31.670  43.850  38.010  1.00  0.00           H
ATOM   2224  CG  LEU A 158      32.430  42.100  37.350  1.00  0.00           C
ATOM   2225  HG  LEU A 158      32.760  41.640  38.300  1.00  0.00           H
ATOM   2226  CD1 LEU A 158      32.210  40.910  36.410  1.00  0.00           C
ATOM   2227 1HD1 LEU A 158      31.390  40.370  36.930  1.00  0.00           H
ATOM   2228 2HD1 LEU A 158      31.940  41.230  35.380  1.00  0.00           H
ATOM   2229 3HD1 LEU A 158      33.140  40.300  36.380  1.00  0.00           H
ATOM   2230  CD2 LEU A 158      33.570  42.930  36.670  1.00  0.00           C
ATOM   2231 1HD2 LEU A 158      34.360  42.350  36.150  1.00  0.00           H
ATOM   2232 2HD2 LEU A 158      33.300  43.570  35.810  1.00  0.00           H
ATOM   2233 3HD2 LEU A 158      34.070  43.590  37.420  1.00  0.00           H
ATOM   2234  C   LEU A 158      30.260  41.660  39.280  1.00  0.00           C
ATOM   2235  O   LEU A 158      30.710  42.100  40.350  1.00  0.00           O
ATOM   2236  N   LYS A 159      29.880  40.370  39.160  1.00  0.00           N
ATOM   2237  HN  LYS A 159      29.330  39.930  38.450  1.00  0.00           H
ATOM   2238  CA  LYS A 159      30.150  39.470  40.250  1.00  0.00           C
ATOM   2239  HA  LYS A 159      30.650  39.980  41.060  1.00  0.00           H
ATOM   2240  CB  LYS A 159      28.950  38.820  40.930  1.00  0.00           C
ATOM   2241  HB1 LYS A 159      28.650  38.020  40.210  1.00  0.00           H
ATOM   2242  HB2 LYS A 159      29.170  38.210  41.840  1.00  0.00           H
ATOM   2243  CG  LYS A 159      27.840  39.820  41.270  1.00  0.00           C
ATOM   2244  HG1 LYS A 159      28.170  40.400  42.150  1.00  0.00           H
ATOM   2245  HG2 LYS A 159      27.750  40.590  40.480  1.00  0.00           H
ATOM   2246  CD  LYS A 159      26.500  39.240  41.700  1.00  0.00           C
ATOM   2247  HD1 LYS A 159      25.830  40.110  41.900  1.00  0.00           H
ATOM   2248  HD2 LYS A 159      26.200  38.510  40.910  1.00  0.00           H
ATOM   2249  CE  LYS A 159      26.660  38.490  43.000  1.00  0.00           C
ATOM   2250  HE1 LYS A 159      27.300  37.580  42.940  1.00  0.00           H
ATOM   2251  HE2 LYS A 159      27.250  39.080  43.730  1.00  0.00           H
ATOM   2252  NZ  LYS A 159      25.370  38.170  43.550  1.00  0.00           N
ATOM   2253  HZ1 LYS A 159      24.820  37.410  43.110  1.00  0.00           H
ATOM   2254  HZ2 LYS A 159      25.600  37.860  44.520  1.00  0.00           H
ATOM   2255  HZ3 LYS A 159      24.700  38.950  43.680  1.00  0.00           H
ATOM   2256  C   LYS A 159      31.080  38.400  39.810  1.00  0.00           C
ATOM   2257  O   LYS A 159      31.130  38.120  38.630  1.00  0.00           O
ATOM   2258  N   MET A 160      31.740  37.790  40.780  1.00  0.00           N
ATOM   2259  HN  MET A 160      31.460  38.060  41.710  1.00  0.00           H
ATOM   2260  CA  MET A 160      32.540  36.590  40.670  1.00  0.00           C
ATOM   2261  HA  MET A 160      32.480  36.240  39.640  1.00  0.00           H
ATOM   2262  CB  MET A 160      34.040  36.890  41.130  1.00  0.00           C
ATOM   2263  HB1 MET A 160      34.700  36.010  41.150  1.00  0.00           H
ATOM   2264  HB2 MET A 160      34.400  37.580  40.340  1.00  0.00           H
ATOM   2265  CG  MET A 160      34.110  37.640  42.460  1.00  0.00           C
ATOM   2266  HG1 MET A 160      33.570  38.610  42.430  1.00  0.00           H
ATOM   2267  HG2 MET A 160      33.600  37.070  43.260  1.00  0.00           H
ATOM   2268  SD  MET A 160      35.820  37.970  42.790  1.00  0.00           S
ATOM   2269  CE  MET A 160      35.880  38.380  44.580  1.00  0.00           C
ATOM   2270  HE1 MET A 160      36.620  37.750  45.130  1.00  0.00           H
ATOM   2271  HE2 MET A 160      36.180  39.440  44.680  1.00  0.00           H
ATOM   2272  HE3 MET A 160      34.840  38.240  44.930  1.00  0.00           H
ATOM   2273  C   MET A 160      31.950  35.420  41.480  1.00  0.00           C
ATOM   2274  O   MET A 160      31.380  35.640  42.550  1.00  0.00           O
ATOM   2275  N   LEU A 161      32.130  34.210  40.910  1.00  0.00           N
ATOM   2276  HN  LEU A 161      32.400  34.120  39.950  1.00  0.00           H
ATOM   2277  CA  LEU A 161      32.100  32.970  41.600  1.00  0.00           C
ATOM   2278  HA  LEU A 161      32.040  33.020  42.670  1.00  0.00           H
ATOM   2279  CB  LEU A 161      30.920  32.060  41.130  1.00  0.00           C
ATOM   2280  HB1 LEU A 161      30.100  32.800  41.170  1.00  0.00           H
ATOM   2281  HB2 LEU A 161      30.830  31.770  40.060  1.00  0.00           H
ATOM   2282  CG  LEU A 161      30.430  30.900  42.030  1.00  0.00           C
ATOM   2283  HG  LEU A 161      31.340  30.270  42.190  1.00  0.00           H
ATOM   2284  CD1 LEU A 161      29.820  31.430  43.350  1.00  0.00           C
ATOM   2285 1HD1 LEU A 161      28.940  32.030  43.070  1.00  0.00           H
ATOM   2286 2HD1 LEU A 161      29.420  30.680  44.080  1.00  0.00           H
ATOM   2287 3HD1 LEU A 161      30.570  32.020  43.920  1.00  0.00           H
ATOM   2288  CD2 LEU A 161      29.450  30.050  41.250  1.00  0.00           C
ATOM   2289 1HD2 LEU A 161      29.970  29.680  40.330  1.00  0.00           H
ATOM   2290 2HD2 LEU A 161      29.050  29.170  41.790  1.00  0.00           H
ATOM   2291 3HD2 LEU A 161      28.590  30.720  41.010  1.00  0.00           H
ATOM   2292  C   LEU A 161      33.400  32.180  41.310  1.00  0.00           C
ATOM   2293  O   LEU A 161      33.820  31.980  40.190  1.00  0.00           O
ATOM   2294  N   GLU A 162      33.960  31.570  42.410  1.00  0.00           N
ATOM   2295  HN  GLU A 162      33.700  31.840  43.340  1.00  0.00           H
ATOM   2296  CA  GLU A 162      35.070  30.650  42.230  1.00  0.00           C
ATOM   2297  HA  GLU A 162      35.510  30.890  41.270  1.00  0.00           H
ATOM   2298  CB  GLU A 162      36.070  30.780  43.360  1.00  0.00           C
ATOM   2299  HB1 GLU A 162      35.690  30.460  44.360  1.00  0.00           H
ATOM   2300  HB2 GLU A 162      36.930  30.200  42.950  1.00  0.00           H
ATOM   2301  CG  GLU A 162      36.640  32.250  43.480  1.00  0.00           C
ATOM   2302  HG1 GLU A 162      36.800  32.580  42.420  1.00  0.00           H
ATOM   2303  HG2 GLU A 162      35.890  32.940  43.930  1.00  0.00           H
ATOM   2304  CD  GLU A 162      37.900  32.430  44.260  1.00  0.00           C
ATOM   2305  OE1 GLU A 162      38.940  32.050  43.750  1.00  0.00           O
ATOM   2306  OE2 GLU A 162      37.840  32.940  45.390  1.00  0.00           O
ATOM   2307  C   GLU A 162      34.610  29.180  42.180  1.00  0.00           C
ATOM   2308  O   GLU A 162      34.290  28.600  43.210  1.00  0.00           O
ATOM   2309  N   VAL A 163      34.610  28.600  40.990  1.00  0.00           N
ATOM   2310  HN  VAL A 163      35.030  29.130  40.260  1.00  0.00           H
ATOM   2311  CA  VAL A 163      33.880  27.390  40.830  1.00  0.00           C
ATOM   2312  HA  VAL A 163      33.220  27.360  41.680  1.00  0.00           H
ATOM   2313  CB  VAL A 163      33.210  27.350  39.510  1.00  0.00           C
ATOM   2314  HB  VAL A 163      32.920  26.300  39.270  1.00  0.00           H
ATOM   2315  CG1 VAL A 163      31.890  28.160  39.600  1.00  0.00           C
ATOM   2316 1HG1 VAL A 163      32.220  29.200  39.760  1.00  0.00           H
ATOM   2317 2HG1 VAL A 163      31.280  28.040  38.680  1.00  0.00           H
ATOM   2318 3HG1 VAL A 163      31.330  27.810  40.500  1.00  0.00           H
ATOM   2319  CG2 VAL A 163      34.120  27.820  38.410  1.00  0.00           C
ATOM   2320 1HG2 VAL A 163      35.140  27.380  38.400  1.00  0.00           H
ATOM   2321 2HG2 VAL A 163      33.840  27.430  37.420  1.00  0.00           H
ATOM   2322 3HG2 VAL A 163      34.060  28.930  38.410  1.00  0.00           H
ATOM   2323  C   VAL A 163      34.910  26.220  40.900  1.00  0.00           C
ATOM   2324  O   VAL A 163      36.040  26.270  40.390  1.00  0.00           O
ATOM   2325  N   PRO A 164      34.680  25.140  41.660  1.00  0.00           N
ATOM   2326  CD  PRO A 164      33.600  25.040  42.660  1.00  0.00           C
ATOM   2327  HD1 PRO A 164      32.710  24.920  42.010  1.00  0.00           H
ATOM   2328  HD2 PRO A 164      33.630  25.910  43.350  1.00  0.00           H
ATOM   2329  CA  PRO A 164      35.360  23.850  41.510  1.00  0.00           C
ATOM   2330  HA  PRO A 164      36.370  23.930  41.890  1.00  0.00           H
ATOM   2331  CB  PRO A 164      34.480  22.890  42.400  1.00  0.00           C
ATOM   2332  HB1 PRO A 164      33.700  22.460  41.740  1.00  0.00           H
ATOM   2333  HB2 PRO A 164      35.110  22.050  42.760  1.00  0.00           H
ATOM   2334  CG  PRO A 164      33.880  23.770  43.530  1.00  0.00           C
ATOM   2335  HG1 PRO A 164      32.940  23.350  43.960  1.00  0.00           H
ATOM   2336  HG2 PRO A 164      34.610  24.000  44.340  1.00  0.00           H
ATOM   2337  C   PRO A 164      35.470  23.360  40.040  1.00  0.00           C
ATOM   2338  O   PRO A 164      34.400  23.370  39.440  1.00  0.00           O
ATOM   2339  N   TYR A 165      36.560  22.780  39.680  1.00  0.00           N
ATOM   2340  HN  TYR A 165      37.300  22.760  40.350  1.00  0.00           H
ATOM   2341  CA  TYR A 165      36.600  21.810  38.600  1.00  0.00           C
ATOM   2342  HA  TYR A 165      36.080  22.190  37.750  1.00  0.00           H
ATOM   2343  CB  TYR A 165      38.010  21.450  38.140  1.00  0.00           C
ATOM   2344  HB1 TYR A 165      38.650  21.190  39.000  1.00  0.00           H
ATOM   2345  HB2 TYR A 165      38.220  20.560  37.510  1.00  0.00           H
ATOM   2346  CG  TYR A 165      38.600  22.740  37.530  1.00  0.00           C
ATOM   2347  CD1 TYR A 165      38.420  23.180  36.220  1.00  0.00           C
ATOM   2348  HD1 TYR A 165      37.750  22.650  35.570  1.00  0.00           H
ATOM   2349  CE1 TYR A 165      39.280  24.190  35.720  1.00  0.00           C
ATOM   2350  HE1 TYR A 165      39.050  24.430  34.690  1.00  0.00           H
ATOM   2351  CZ  TYR A 165      40.220  24.850  36.560  1.00  0.00           C
ATOM   2352  OH  TYR A 165      40.840  26.090  36.040  1.00  0.00           O
ATOM   2353  HH  TYR A 165      41.310  26.530  36.740  1.00  0.00           H
ATOM   2354  CD2 TYR A 165      39.570  23.340  38.290  1.00  0.00           C
ATOM   2355  HD2 TYR A 165      39.770  23.050  39.300  1.00  0.00           H
ATOM   2356  CE2 TYR A 165      40.410  24.400  37.870  1.00  0.00           C
ATOM   2357  HE2 TYR A 165      41.120  24.790  38.580  1.00  0.00           H
ATOM   2358  C   TYR A 165      35.770  20.530  38.730  1.00  0.00           C
ATOM   2359  O   TYR A 165      35.560  20.070  39.880  1.00  0.00           O
ATOM   2360  N   VAL A 166      35.200  20.050  37.680  1.00  0.00           N
ATOM   2361  HN  VAL A 166      35.210  20.340  36.730  1.00  0.00           H
ATOM   2362  CA  VAL A 166      34.360  18.830  37.660  1.00  0.00           C
ATOM   2363  HA  VAL A 166      34.390  18.420  38.660  1.00  0.00           H
ATOM   2364  CB  VAL A 166      32.840  19.120  37.320  1.00  0.00           C
ATOM   2365  HB  VAL A 166      32.780  19.790  36.420  1.00  0.00           H
ATOM   2366  CG1 VAL A 166      31.980  17.860  36.920  1.00  0.00           C
ATOM   2367 1HG1 VAL A 166      32.180  17.510  35.890  1.00  0.00           H
ATOM   2368 2HG1 VAL A 166      32.140  17.080  37.710  1.00  0.00           H
ATOM   2369 3HG1 VAL A 166      30.910  18.180  36.880  1.00  0.00           H
ATOM   2370  CG2 VAL A 166      32.180  19.840  38.410  1.00  0.00           C
ATOM   2371 1HG2 VAL A 166      31.190  20.250  38.080  1.00  0.00           H
ATOM   2372 2HG2 VAL A 166      31.990  19.030  39.150  1.00  0.00           H
ATOM   2373 3HG2 VAL A 166      32.840  20.580  38.910  1.00  0.00           H
ATOM   2374  C   VAL A 166      35.100  17.800  36.740  1.00  0.00           C
ATOM   2375  O   VAL A 166      35.860  18.200  35.850  1.00  0.00           O
ATOM   2376  N   ASP A 167      34.900  16.480  36.940  1.00  0.00           N
ATOM   2377  HN  ASP A 167      34.380  16.140  37.720  1.00  0.00           H
ATOM   2378  CA  ASP A 167      35.570  15.450  36.260  1.00  0.00           C
ATOM   2379  HA  ASP A 167      36.570  15.760  35.940  1.00  0.00           H
ATOM   2380  CB  ASP A 167      35.780  14.290  37.240  1.00  0.00           C
ATOM   2381  HB1 ASP A 167      36.510  13.630  36.720  1.00  0.00           H
ATOM   2382  HB2 ASP A 167      36.270  14.530  38.200  1.00  0.00           H
ATOM   2383  CG  ASP A 167      34.580  13.390  37.560  1.00  0.00           C
ATOM   2384  OD1 ASP A 167      33.840  12.840  36.680  1.00  0.00           O
ATOM   2385  OD2 ASP A 167      34.420  13.190  38.760  1.00  0.00           O
ATOM   2386  C   ASP A 167      34.760  15.020  34.880  1.00  0.00           C
ATOM   2387  O   ASP A 167      33.570  15.400  34.720  1.00  0.00           O
ATOM   2388  N   ARG A 168      35.380  14.330  33.930  1.00  0.00           N
ATOM   2389  HN  ARG A 168      36.320  14.080  34.140  1.00  0.00           H
ATOM   2390  CA  ARG A 168      34.860  14.130  32.590  1.00  0.00           C
ATOM   2391  HA  ARG A 168      34.630  15.090  32.140  1.00  0.00           H
ATOM   2392  CB  ARG A 168      35.960  13.490  31.640  1.00  0.00           C
ATOM   2393  HB1 ARG A 168      36.730  14.240  31.370  1.00  0.00           H
ATOM   2394  HB2 ARG A 168      36.430  12.740  32.300  1.00  0.00           H
ATOM   2395  CG  ARG A 168      35.390  12.900  30.330  1.00  0.00           C
ATOM   2396  HG1 ARG A 168      34.730  12.060  30.600  1.00  0.00           H
ATOM   2397  HG2 ARG A 168      34.740  13.660  29.840  1.00  0.00           H
ATOM   2398  CD  ARG A 168      36.430  12.460  29.380  1.00  0.00           C
ATOM   2399  HD1 ARG A 168      35.990  11.760  28.620  1.00  0.00           H
ATOM   2400  HD2 ARG A 168      36.860  13.350  28.870  1.00  0.00           H
ATOM   2401  NE  ARG A 168      37.540  11.760  30.100  1.00  0.00           N
ATOM   2402  HE  ARG A 168      37.320  11.420  31.010  1.00  0.00           H
ATOM   2403  CZ  ARG A 168      38.690  11.370  29.560  1.00  0.00           C
ATOM   2404  NH1 ARG A 168      39.140  11.590  28.390  1.00  0.00           N
ATOM   2405 1HH1 ARG A 168      38.490  12.040  27.770  1.00  0.00           H
ATOM   2406 2HH1 ARG A 168      39.940  11.050  28.150  1.00  0.00           H
ATOM   2407  NH2 ARG A 168      39.420  10.700  30.420  1.00  0.00           N
ATOM   2408 1HH2 ARG A 168      39.210  10.790  31.390  1.00  0.00           H
ATOM   2409 2HH2 ARG A 168      40.280  10.250  30.160  1.00  0.00           H
ATOM   2410  C   ARG A 168      33.510  13.370  32.540  1.00  0.00           C
ATOM   2411  O   ARG A 168      32.630  13.840  31.830  1.00  0.00           O
ATOM   2412  N   ASN A 169      33.410  12.180  33.140  1.00  0.00           N
ATOM   2413  HN  ASN A 169      34.180  11.760  33.610  1.00  0.00           H
ATOM   2414  CA  ASN A 169      32.110  11.480  33.180  1.00  0.00           C
ATOM   2415  HA  ASN A 169      31.680  11.210  32.230  1.00  0.00           H
ATOM   2416  CB  ASN A 169      32.280  10.150  34.000  1.00  0.00           C
ATOM   2417  HB1 ASN A 169      32.860  10.510  34.880  1.00  0.00           H
ATOM   2418  HB2 ASN A 169      31.440   9.670  34.540  1.00  0.00           H
ATOM   2419  CG  ASN A 169      33.190   9.080  33.380  1.00  0.00           C
ATOM   2420  OD1 ASN A 169      33.520   9.240  32.170  1.00  0.00           O
ATOM   2421  ND2 ASN A 169      33.650   8.040  34.110  1.00  0.00           N
ATOM   2422 1HD2 ASN A 169      33.300   7.880  35.030  1.00  0.00           H
ATOM   2423 2HD2 ASN A 169      34.370   7.440  33.760  1.00  0.00           H
ATOM   2424  C   ASN A 169      31.010  12.200  33.870  1.00  0.00           C
ATOM   2425  O   ASN A 169      29.840  12.340  33.480  1.00  0.00           O
ATOM   2426  N   SER A 170      31.340  12.780  35.000  1.00  0.00           N
ATOM   2427  HN  SER A 170      32.220  12.620  35.460  1.00  0.00           H
ATOM   2428  CA  SER A 170      30.330  13.530  35.750  1.00  0.00           C
ATOM   2429  HA  SER A 170      29.500  12.900  36.020  1.00  0.00           H
ATOM   2430  CB  SER A 170      31.020  14.040  37.090  1.00  0.00           C
ATOM   2431  HB1 SER A 170      31.550  13.250  37.660  1.00  0.00           H
ATOM   2432  HB2 SER A 170      31.820  14.750  36.790  1.00  0.00           H
ATOM   2433  OG  SER A 170      30.020  14.700  37.940  1.00  0.00           O
ATOM   2434  HG1 SER A 170      30.390  15.040  38.770  1.00  0.00           H
ATOM   2435  C   SER A 170      29.840  14.740  34.920  1.00  0.00           C
ATOM   2436  O   SER A 170      28.630  15.090  34.930  1.00  0.00           O
ATOM   2437  N   CYS A 171      30.720  15.400  34.100  1.00  0.00           N
ATOM   2438  HN  CYS A 171      31.680  15.130  34.090  1.00  0.00           H
ATOM   2439  CA  CYS A 171      30.220  16.420  33.200  1.00  0.00           C
ATOM   2440  HA  CYS A 171      29.740  17.180  33.800  1.00  0.00           H
ATOM   2441  CB  CYS A 171      31.460  17.060  32.430  1.00  0.00           C
ATOM   2442  HB1 CYS A 171      32.070  17.420  33.290  1.00  0.00           H
ATOM   2443  HB2 CYS A 171      32.080  16.360  31.830  1.00  0.00           H
ATOM   2444  SG  CYS A 171      31.090  18.550  31.470  1.00  0.00           S
ATOM   2445  C   CYS A 171      29.140  15.870  32.220  1.00  0.00           C
ATOM   2446  O   CYS A 171      28.100  16.450  31.980  1.00  0.00           O
ATOM   2447  N   LYS A 172      29.400  14.690  31.660  1.00  0.00           N
ATOM   2448  HN  LYS A 172      30.080  14.040  31.970  1.00  0.00           H
ATOM   2449  CA  LYS A 172      28.500  14.120  30.650  1.00  0.00           C
ATOM   2450  HA  LYS A 172      28.330  14.740  29.770  1.00  0.00           H
ATOM   2451  CB  LYS A 172      29.250  12.920  30.020  1.00  0.00           C
ATOM   2452  HB1 LYS A 172      30.180  13.440  29.700  1.00  0.00           H
ATOM   2453  HB2 LYS A 172      29.600  12.140  30.740  1.00  0.00           H
ATOM   2454  CG  LYS A 172      28.610  12.320  28.770  1.00  0.00           C
ATOM   2455  HG1 LYS A 172      27.660  11.890  29.170  1.00  0.00           H
ATOM   2456  HG2 LYS A 172      28.470  13.110  28.000  1.00  0.00           H
ATOM   2457  CD  LYS A 172      29.370  11.110  28.240  1.00  0.00           C
ATOM   2458  HD1 LYS A 172      29.320  10.300  29.000  1.00  0.00           H
ATOM   2459  HD2 LYS A 172      28.830  10.860  27.300  1.00  0.00           H
ATOM   2460  CE  LYS A 172      30.890  11.440  27.970  1.00  0.00           C
ATOM   2461  HE1 LYS A 172      30.890  12.310  27.280  1.00  0.00           H
ATOM   2462  HE2 LYS A 172      31.450  11.770  28.870  1.00  0.00           H
ATOM   2463  NZ  LYS A 172      31.640  10.280  27.370  1.00  0.00           N
ATOM   2464  HZ1 LYS A 172      32.100   9.870  28.210  1.00  0.00           H
ATOM   2465  HZ2 LYS A 172      31.040   9.640  26.810  1.00  0.00           H
ATOM   2466  HZ3 LYS A 172      32.390  10.660  26.750  1.00  0.00           H
ATOM   2467  C   LYS A 172      27.140  13.560  31.180  1.00  0.00           C
ATOM   2468  O   LYS A 172      26.110  13.600  30.490  1.00  0.00           O
ATOM   2469  N   LEU A 173      27.270  12.990  32.370  1.00  0.00           N
ATOM   2470  HN  LEU A 173      28.180  12.790  32.710  1.00  0.00           H
ATOM   2471  CA  LEU A 173      26.230  12.540  33.220  1.00  0.00           C
ATOM   2472  HA  LEU A 173      25.540  11.970  32.620  1.00  0.00           H
ATOM   2473  CB  LEU A 173      26.860  11.800  34.430  1.00  0.00           C
ATOM   2474  HB1 LEU A 173      27.390  10.930  34.000  1.00  0.00           H
ATOM   2475  HB2 LEU A 173      27.540  12.460  35.010  1.00  0.00           H
ATOM   2476  CG  LEU A 173      25.870  11.180  35.480  1.00  0.00           C
ATOM   2477  HG  LEU A 173      25.170  11.980  35.810  1.00  0.00           H
ATOM   2478  CD1 LEU A 173      25.060  10.050  34.970  1.00  0.00           C
ATOM   2479 1HD1 LEU A 173      24.280   9.700  35.690  1.00  0.00           H
ATOM   2480 2HD1 LEU A 173      24.740  10.280  33.940  1.00  0.00           H
ATOM   2481 3HD1 LEU A 173      25.750   9.180  34.960  1.00  0.00           H
ATOM   2482  CD2 LEU A 173      26.630  10.720  36.680  1.00  0.00           C
ATOM   2483 1HD2 LEU A 173      27.120  11.580  37.190  1.00  0.00           H
ATOM   2484 2HD2 LEU A 173      25.840  10.210  37.290  1.00  0.00           H
ATOM   2485 3HD2 LEU A 173      27.300   9.890  36.390  1.00  0.00           H
ATOM   2486  C   LEU A 173      25.310  13.610  33.710  1.00  0.00           C
ATOM   2487  O   LEU A 173      24.110  13.440  33.710  1.00  0.00           O
ATOM   2488  N   SER A 174      25.940  14.780  34.050  1.00  0.00           N
ATOM   2489  HN  SER A 174      26.920  14.900  33.990  1.00  0.00           H
ATOM   2490  CA  SER A 174      25.270  16.030  34.350  1.00  0.00           C
ATOM   2491  HA  SER A 174      24.370  15.830  34.900  1.00  0.00           H
ATOM   2492  CB  SER A 174      26.180  17.040  35.160  1.00  0.00           C
ATOM   2493  HB1 SER A 174      27.070  17.300  34.560  1.00  0.00           H
ATOM   2494  HB2 SER A 174      25.670  17.990  35.430  1.00  0.00           H
ATOM   2495  OG  SER A 174      26.600  16.440  36.380  1.00  0.00           O
ATOM   2496  HG1 SER A 174      27.400  15.960  36.130  1.00  0.00           H
ATOM   2497  C   SER A 174      24.570  16.830  33.250  1.00  0.00           C
ATOM   2498  O   SER A 174      23.440  17.210  33.400  1.00  0.00           O
ATOM   2499  N   SER A 175      25.330  16.990  32.100  1.00  0.00           N
ATOM   2500  HN  SER A 175      26.170  16.480  32.020  1.00  0.00           H
ATOM   2501  CA  SER A 175      24.930  17.850  31.020  1.00  0.00           C
ATOM   2502  HA  SER A 175      24.220  18.540  31.460  1.00  0.00           H
ATOM   2503  CB  SER A 175      26.230  18.490  30.500  1.00  0.00           C
ATOM   2504  HB1 SER A 175      26.940  18.810  31.300  1.00  0.00           H
ATOM   2505  HB2 SER A 175      26.810  17.730  29.940  1.00  0.00           H
ATOM   2506  OG  SER A 175      25.950  19.600  29.640  1.00  0.00           O
ATOM   2507  HG1 SER A 175      25.480  20.300  30.100  1.00  0.00           H
ATOM   2508  C   SER A 175      24.320  17.060  29.930  1.00  0.00           C
ATOM   2509  O   SER A 175      24.840  16.030  29.480  1.00  0.00           O
ATOM   2510  N   SER A 176      23.230  17.650  29.460  1.00  0.00           N
ATOM   2511  HN  SER A 176      22.850  18.470  29.900  1.00  0.00           H
ATOM   2512  CA  SER A 176      22.440  17.290  28.250  1.00  0.00           C
ATOM   2513  HA  SER A 176      22.340  16.220  28.250  1.00  0.00           H
ATOM   2514  CB  SER A 176      21.080  17.990  28.060  1.00  0.00           C
ATOM   2515  HB1 SER A 176      21.100  19.080  27.890  1.00  0.00           H
ATOM   2516  HB2 SER A 176      20.510  17.490  27.250  1.00  0.00           H
ATOM   2517  OG  SER A 176      20.350  17.790  29.270  1.00  0.00           O
ATOM   2518  HG1 SER A 176      20.660  18.490  29.850  1.00  0.00           H
ATOM   2519  C   SER A 176      23.280  17.550  26.990  1.00  0.00           C
ATOM   2520  O   SER A 176      23.080  16.920  25.930  1.00  0.00           O
ATOM   2521  N   PHE A 177      24.290  18.350  26.940  1.00  0.00           N
ATOM   2522  HN  PHE A 177      24.660  18.720  27.780  1.00  0.00           H
ATOM   2523  CA  PHE A 177      25.070  18.840  25.730  1.00  0.00           C
ATOM   2524  HA  PHE A 177      24.430  18.810  24.870  1.00  0.00           H
ATOM   2525  CB  PHE A 177      25.720  20.300  25.890  1.00  0.00           C
ATOM   2526  HB1 PHE A 177      26.390  20.400  26.770  1.00  0.00           H
ATOM   2527  HB2 PHE A 177      26.290  20.580  24.990  1.00  0.00           H
ATOM   2528  CG  PHE A 177      24.590  21.280  26.090  1.00  0.00           C
ATOM   2529  CD1 PHE A 177      24.820  22.350  26.990  1.00  0.00           C
ATOM   2530  HD1 PHE A 177      25.750  22.490  27.530  1.00  0.00           H
ATOM   2531  CE1 PHE A 177      23.810  23.260  27.180  1.00  0.00           C
ATOM   2532  HE1 PHE A 177      24.060  24.070  27.850  1.00  0.00           H
ATOM   2533  CZ  PHE A 177      22.600  23.180  26.440  1.00  0.00           C
ATOM   2534  HZ  PHE A 177      21.820  23.920  26.540  1.00  0.00           H
ATOM   2535  CD2 PHE A 177      23.450  21.240  25.340  1.00  0.00           C
ATOM   2536  HD2 PHE A 177      23.420  20.420  24.640  1.00  0.00           H
ATOM   2537  CE2 PHE A 177      22.410  22.130  25.520  1.00  0.00           C
ATOM   2538  HE2 PHE A 177      21.570  22.060  24.830  1.00  0.00           H
ATOM   2539  C   PHE A 177      26.180  17.890  25.430  1.00  0.00           C
ATOM   2540  O   PHE A 177      26.520  17.010  26.220  1.00  0.00           O
ATOM   2541  N   ILE A 178      26.870  17.940  24.300  1.00  0.00           N
ATOM   2542  HN  ILE A 178      26.580  18.610  23.630  1.00  0.00           H
ATOM   2543  CA  ILE A 178      27.940  17.010  23.850  1.00  0.00           C
ATOM   2544  HA  ILE A 178      27.680  16.030  24.210  1.00  0.00           H
ATOM   2545  CB  ILE A 178      28.030  16.960  22.360  1.00  0.00           C
ATOM   2546  HB  ILE A 178      28.300  17.980  22.020  1.00  0.00           H
ATOM   2547  CG2 ILE A 178      29.130  16.030  21.780  1.00  0.00           C
ATOM   2548 1HG2 ILE A 178      30.120  16.530  21.710  1.00  0.00           H
ATOM   2549 2HG2 ILE A 178      29.080  15.080  22.370  1.00  0.00           H
ATOM   2550 3HG2 ILE A 178      28.960  15.850  20.710  1.00  0.00           H
ATOM   2551  CG1 ILE A 178      26.650  16.530  21.760  1.00  0.00           C
ATOM   2552 1HG1 ILE A 178      25.930  17.330  22.050  1.00  0.00           H
ATOM   2553 2HG1 ILE A 178      26.720  16.530  20.650  1.00  0.00           H
ATOM   2554  CD  ILE A 178      26.190  15.220  22.230  1.00  0.00           C
ATOM   2555  HD1 ILE A 178      26.890  14.420  21.920  1.00  0.00           H
ATOM   2556  HD2 ILE A 178      25.960  15.320  23.310  1.00  0.00           H
ATOM   2557  HD3 ILE A 178      25.260  14.950  21.690  1.00  0.00           H
ATOM   2558  C   ILE A 178      29.310  17.440  24.580  1.00  0.00           C
ATOM   2559  O   ILE A 178      29.760  18.570  24.470  1.00  0.00           O
ATOM   2560  N   ILE A 179      29.970  16.480  25.260  1.00  0.00           N
ATOM   2561  HN  ILE A 179      29.520  15.590  25.390  1.00  0.00           H
ATOM   2562  CA  ILE A 179      31.170  16.880  25.910  1.00  0.00           C
ATOM   2563  HA  ILE A 179      31.450  17.930  25.970  1.00  0.00           H
ATOM   2564  CB  ILE A 179      31.250  16.380  27.320  1.00  0.00           C
ATOM   2565  HB  ILE A 179      31.100  15.280  27.270  1.00  0.00           H
ATOM   2566  CG2 ILE A 179      32.650  16.720  27.890  1.00  0.00           C
ATOM   2567 1HG2 ILE A 179      32.600  16.440  28.960  1.00  0.00           H
ATOM   2568 2HG2 ILE A 179      33.490  16.240  27.330  1.00  0.00           H
ATOM   2569 3HG2 ILE A 179      32.850  17.800  27.820  1.00  0.00           H
ATOM   2570  CG1 ILE A 179      30.280  16.980  28.320  1.00  0.00           C
ATOM   2571 1HG1 ILE A 179      29.370  16.360  28.220  1.00  0.00           H
ATOM   2572 2HG1 ILE A 179      30.590  16.960  29.380  1.00  0.00           H
ATOM   2573  CD  ILE A 179      29.980  18.480  28.060  1.00  0.00           C
ATOM   2574  HD1 ILE A 179      30.900  19.110  28.070  1.00  0.00           H
ATOM   2575  HD2 ILE A 179      29.580  18.560  27.020  1.00  0.00           H
ATOM   2576  HD3 ILE A 179      29.240  18.850  28.780  1.00  0.00           H
ATOM   2577  C   ILE A 179      32.370  16.450  25.040  1.00  0.00           C
ATOM   2578  O   ILE A 179      32.480  15.250  24.770  1.00  0.00           O
ATOM   2579  N   THR A 180      33.190  17.370  24.560  1.00  0.00           N
ATOM   2580  HN  THR A 180      33.140  18.350  24.760  1.00  0.00           H
ATOM   2581  CA  THR A 180      34.130  17.060  23.470  1.00  0.00           C
ATOM   2582  HA  THR A 180      33.900  16.070  23.090  1.00  0.00           H
ATOM   2583  CB  THR A 180      34.040  17.870  22.160  1.00  0.00           C
ATOM   2584  HB  THR A 180      34.660  17.290  21.450  1.00  0.00           H
ATOM   2585  OG1 THR A 180      34.540  19.210  22.270  1.00  0.00           O
ATOM   2586  HG1 THR A 180      34.440  19.490  21.350  1.00  0.00           H
ATOM   2587  CG2 THR A 180      32.580  17.850  21.640  1.00  0.00           C
ATOM   2588 1HG2 THR A 180      32.230  16.800  21.470  1.00  0.00           H
ATOM   2589 2HG2 THR A 180      31.960  18.400  22.370  1.00  0.00           H
ATOM   2590 3HG2 THR A 180      32.610  18.470  20.720  1.00  0.00           H
ATOM   2591  C   THR A 180      35.500  16.980  24.040  1.00  0.00           C
ATOM   2592  O   THR A 180      35.680  17.010  25.280  1.00  0.00           O
ATOM   2593  N   GLN A 181      36.570  16.960  23.180  1.00  0.00           N
ATOM   2594  HN  GLN A 181      36.430  16.820  22.200  1.00  0.00           H
ATOM   2595  CA  GLN A 181      37.930  16.950  23.670  1.00  0.00           C
ATOM   2596  HA  GLN A 181      37.900  16.240  24.470  1.00  0.00           H
ATOM   2597  CB  GLN A 181      38.880  16.510  22.560  1.00  0.00           C
ATOM   2598  HB1 GLN A 181      38.760  17.190  21.690  1.00  0.00           H
ATOM   2599  HB2 GLN A 181      39.960  16.600  22.850  1.00  0.00           H
ATOM   2600  CG  GLN A 181      38.660  15.150  22.040  1.00  0.00           C
ATOM   2601  HG1 GLN A 181      37.650  14.990  21.610  1.00  0.00           H
ATOM   2602  HG2 GLN A 181      39.330  14.920  21.190  1.00  0.00           H
ATOM   2603  CD  GLN A 181      39.060  14.190  23.160  1.00  0.00           C
ATOM   2604  OE1 GLN A 181      38.200  13.570  23.750  1.00  0.00           O
ATOM   2605  NE2 GLN A 181      40.300  14.250  23.600  1.00  0.00           N
ATOM   2606 1HE2 GLN A 181      40.860  14.970  23.190  1.00  0.00           H
ATOM   2607 2HE2 GLN A 181      40.620  13.510  24.200  1.00  0.00           H
ATOM   2608  C   GLN A 181      38.280  18.370  24.200  1.00  0.00           C
ATOM   2609  O   GLN A 181      39.060  18.530  25.120  1.00  0.00           O
ATOM   2610  N   ASN A 182      37.580  19.460  23.700  1.00  0.00           N
ATOM   2611  HN  ASN A 182      36.940  19.330  22.950  1.00  0.00           H
ATOM   2612  CA  ASN A 182      37.770  20.910  24.070  1.00  0.00           C
ATOM   2613  HA  ASN A 182      38.640  21.060  24.680  1.00  0.00           H
ATOM   2614  CB  ASN A 182      38.020  21.840  22.810  1.00  0.00           C
ATOM   2615  HB1 ASN A 182      37.150  21.790  22.130  1.00  0.00           H
ATOM   2616  HB2 ASN A 182      38.190  22.820  23.300  1.00  0.00           H
ATOM   2617  CG  ASN A 182      39.310  21.250  22.260  1.00  0.00           C
ATOM   2618  OD1 ASN A 182      40.350  21.330  22.900  1.00  0.00           O
ATOM   2619  ND2 ASN A 182      39.380  20.720  21.060  1.00  0.00           N
ATOM   2620 1HD2 ASN A 182      38.480  20.480  20.680  1.00  0.00           H
ATOM   2621 2HD2 ASN A 182      40.160  20.210  20.710  1.00  0.00           H
ATOM   2622  C   ASN A 182      36.640  21.440  25.010  1.00  0.00           C
ATOM   2623  O   ASN A 182      36.680  22.670  25.310  1.00  0.00           O
ATOM   2624  N   MET A 183      35.720  20.650  25.490  1.00  0.00           N
ATOM   2625  HN  MET A 183      35.560  19.760  25.060  1.00  0.00           H
ATOM   2626  CA  MET A 183      34.690  21.240  26.430  1.00  0.00           C
ATOM   2627  HA  MET A 183      34.860  22.300  26.560  1.00  0.00           H
ATOM   2628  CB  MET A 183      33.220  21.010  26.030  1.00  0.00           C
ATOM   2629  HB1 MET A 183      33.110  19.920  25.850  1.00  0.00           H
ATOM   2630  HB2 MET A 183      32.390  21.570  26.530  1.00  0.00           H
ATOM   2631  CG  MET A 183      32.970  21.490  24.590  1.00  0.00           C
ATOM   2632  HG1 MET A 183      33.580  20.900  23.890  1.00  0.00           H
ATOM   2633  HG2 MET A 183      31.950  21.260  24.210  1.00  0.00           H
ATOM   2634  SD  MET A 183      32.910  23.280  24.310  1.00  0.00           S
ATOM   2635  CE  MET A 183      31.640  23.980  25.280  1.00  0.00           C
ATOM   2636  HE1 MET A 183      30.710  23.420  25.040  1.00  0.00           H
ATOM   2637  HE2 MET A 183      31.770  23.800  26.370  1.00  0.00           H
ATOM   2638  HE3 MET A 183      31.680  25.050  24.950  1.00  0.00           H
ATOM   2639  C   MET A 183      34.700  20.570  27.790  1.00  0.00           C
ATOM   2640  O   MET A 183      35.150  19.420  27.960  1.00  0.00           O
ATOM   2641  N   PHE A 184      34.310  21.350  28.870  1.00  0.00           N
ATOM   2642  HN  PHE A 184      33.950  22.270  28.780  1.00  0.00           H
ATOM   2643  CA  PHE A 184      34.360  20.830  30.240  1.00  0.00           C
ATOM   2644  HA  PHE A 184      34.140  19.770  30.140  1.00  0.00           H
ATOM   2645  CB  PHE A 184      35.760  20.870  30.720  1.00  0.00           C
ATOM   2646  HB1 PHE A 184      35.950  20.310  31.670  1.00  0.00           H
ATOM   2647  HB2 PHE A 184      36.510  20.350  30.090  1.00  0.00           H
ATOM   2648  CG  PHE A 184      36.350  22.260  30.950  1.00  0.00           C
ATOM   2649  CD1 PHE A 184      36.460  22.810  32.270  1.00  0.00           C
ATOM   2650  HD1 PHE A 184      36.160  22.150  33.060  1.00  0.00           H
ATOM   2651  CE1 PHE A 184      37.060  24.060  32.510  1.00  0.00           C
ATOM   2652  HE1 PHE A 184      37.090  24.570  33.460  1.00  0.00           H
ATOM   2653  CZ  PHE A 184      37.540  24.700  31.360  1.00  0.00           C
ATOM   2654  HZ  PHE A 184      37.830  25.740  31.450  1.00  0.00           H
ATOM   2655  CD2 PHE A 184      36.850  22.980  29.870  1.00  0.00           C
ATOM   2656  HD2 PHE A 184      36.900  22.620  28.850  1.00  0.00           H
ATOM   2657  CE2 PHE A 184      37.450  24.260  30.120  1.00  0.00           C
ATOM   2658  HE2 PHE A 184      38.050  24.760  29.360  1.00  0.00           H
ATOM   2659  C   PHE A 184      33.400  21.480  31.150  1.00  0.00           C
ATOM   2660  O   PHE A 184      32.750  22.480  30.850  1.00  0.00           O
ATOM   2661  N   CYS A 185      33.230  20.880  32.350  1.00  0.00           N
ATOM   2662  HN  CYS A 185      33.830  20.110  32.570  1.00  0.00           H
ATOM   2663  CA  CYS A 185      32.370  21.390  33.480  1.00  0.00           C
ATOM   2664  HA  CYS A 185      31.720  22.120  33.030  1.00  0.00           H
ATOM   2665  CB  CYS A 185      31.440  20.230  33.970  1.00  0.00           C
ATOM   2666  HB1 CYS A 185      32.110  19.440  34.370  1.00  0.00           H
ATOM   2667  HB2 CYS A 185      30.910  20.620  34.870  1.00  0.00           H
ATOM   2668  SG  CYS A 185      30.170  19.680  32.860  1.00  0.00           S
ATOM   2669  C   CYS A 185      33.180  21.930  34.670  1.00  0.00           C
ATOM   2670  O   CYS A 185      34.350  21.630  34.990  1.00  0.00           O
ATOM   2671  N   ALA A 186      32.520  22.820  35.410  1.00  0.00           N
ATOM   2672  HN  ALA A 186      31.640  23.150  35.090  1.00  0.00           H
ATOM   2673  CA  ALA A 186      32.960  23.330  36.700  1.00  0.00           C
ATOM   2674  HA  ALA A 186      33.450  22.570  37.290  1.00  0.00           H
ATOM   2675  CB  ALA A 186      33.960  24.410  36.540  1.00  0.00           C
ATOM   2676  HB1 ALA A 186      34.410  24.740  37.500  1.00  0.00           H
ATOM   2677  HB2 ALA A 186      34.810  24.030  35.920  1.00  0.00           H
ATOM   2678  HB3 ALA A 186      33.460  25.290  36.090  1.00  0.00           H
ATOM   2679  C   ALA A 186      31.690  23.800  37.460  1.00  0.00           C
ATOM   2680  O   ALA A 186      30.750  24.290  36.850  1.00  0.00           O
ATOM   2681  N   GLY A 187      31.620  23.570  38.780  1.00  0.00           N
ATOM   2682  HN  GLY A 187      32.470  23.400  39.280  1.00  0.00           H
ATOM   2683  CA  GLY A 187      30.560  24.040  39.580  1.00  0.00           C
ATOM   2684  HA1 GLY A 187      30.630  25.090  39.820  1.00  0.00           H
ATOM   2685  HA2 GLY A 187      29.590  23.900  39.130  1.00  0.00           H
ATOM   2686  C   GLY A 187      30.390  23.360  40.930  1.00  0.00           C
ATOM   2687  O   GLY A 187      30.910  22.200  41.120  1.00  0.00           O
ATOM   2688  N   TYR A 188      29.650  23.940  41.820  1.00  0.00           N
ATOM   2689  HN  TYR A 188      29.220  24.810  41.550  1.00  0.00           H
ATOM   2690  CA  TYR A 188      29.430  23.360  43.190  1.00  0.00           C
ATOM   2691  HA  TYR A 188      30.380  23.000  43.550  1.00  0.00           H
ATOM   2692  CB  TYR A 188      28.950  24.220  44.330  1.00  0.00           C
ATOM   2693  HB1 TYR A 188      27.950  24.690  44.170  1.00  0.00           H
ATOM   2694  HB2 TYR A 188      28.970  23.580  45.230  1.00  0.00           H
ATOM   2695  CG  TYR A 188      29.920  25.340  44.660  1.00  0.00           C
ATOM   2696  CD1 TYR A 188      30.840  25.210  45.680  1.00  0.00           C
ATOM   2697  HD1 TYR A 188      30.950  24.280  46.220  1.00  0.00           H
ATOM   2698  CE1 TYR A 188      31.740  26.300  45.930  1.00  0.00           C
ATOM   2699  HE1 TYR A 188      32.420  26.290  46.770  1.00  0.00           H
ATOM   2700  CZ  TYR A 188      31.670  27.520  45.290  1.00  0.00           C
ATOM   2701  OH  TYR A 188      32.670  28.470  45.650  1.00  0.00           O
ATOM   2702  HH  TYR A 188      33.210  28.790  44.920  1.00  0.00           H
ATOM   2703  CD2 TYR A 188      29.960  26.550  43.920  1.00  0.00           C
ATOM   2704  HD2 TYR A 188      29.310  26.680  43.070  1.00  0.00           H
ATOM   2705  CE2 TYR A 188      30.800  27.680  44.260  1.00  0.00           C
ATOM   2706  HE2 TYR A 188      30.920  28.500  43.570  1.00  0.00           H
ATOM   2707  C   TYR A 188      28.420  22.250  43.060  1.00  0.00           C
ATOM   2708  O   TYR A 188      27.480  22.210  42.140  1.00  0.00           O
ATOM   2709  N   ASP A 189      28.610  21.290  43.980  1.00  0.00           N
ATOM   2710  HN  ASP A 189      29.280  21.440  44.710  1.00  0.00           H
ATOM   2711  CA  ASP A 189      27.850  20.080  44.030  1.00  0.00           C
ATOM   2712  HA  ASP A 189      27.690  19.580  43.100  1.00  0.00           H
ATOM   2713  CB  ASP A 189      28.690  19.120  44.890  1.00  0.00           C
ATOM   2714  HB1 ASP A 189      29.090  19.470  45.860  1.00  0.00           H
ATOM   2715  HB2 ASP A 189      28.100  18.190  45.100  1.00  0.00           H
ATOM   2716  CG  ASP A 189      29.930  18.570  44.240  1.00  0.00           C
ATOM   2717  OD1 ASP A 189      30.920  18.050  44.870  1.00  0.00           O
ATOM   2718  OD2 ASP A 189      30.040  18.550  43.000  1.00  0.00           O
ATOM   2719  C   ASP A 189      26.450  20.480  44.730  1.00  0.00           C
ATOM   2720  O   ASP A 189      26.270  20.370  46.000  1.00  0.00           O
ATOM   2721  N   THR A 190      25.490  21.140  44.010  1.00  0.00           N
ATOM   2722  HN  THR A 190      25.730  21.330  43.060  1.00  0.00           H
ATOM   2723  CA  THR A 190      24.150  21.600  44.330  1.00  0.00           C
ATOM   2724  HA  THR A 190      23.830  22.200  43.490  1.00  0.00           H
ATOM   2725  CB  THR A 190      23.120  20.540  44.500  1.00  0.00           C
ATOM   2726  HB  THR A 190      23.290  19.860  45.360  1.00  0.00           H
ATOM   2727  OG1 THR A 190      23.210  19.620  43.380  1.00  0.00           O
ATOM   2728  HG1 THR A 190      24.080  19.290  43.210  1.00  0.00           H
ATOM   2729  CG2 THR A 190      21.730  21.140  44.440  1.00  0.00           C
ATOM   2730 1HG2 THR A 190      21.590  22.140  44.920  1.00  0.00           H
ATOM   2731 2HG2 THR A 190      21.280  21.140  43.420  1.00  0.00           H
ATOM   2732 3HG2 THR A 190      21.000  20.500  44.970  1.00  0.00           H
ATOM   2733  C   THR A 190      24.060  22.530  45.480  1.00  0.00           C
ATOM   2734  O   THR A 190      23.680  22.040  46.570  1.00  0.00           O
ATOM   2735  N   LYS A 191      24.550  23.810  45.330  1.00  0.00           N
ATOM   2736  HN  LYS A 191      24.810  24.160  44.430  1.00  0.00           H
ATOM   2737  CA  LYS A 191      24.740  24.770  46.380  1.00  0.00           C
ATOM   2738  HA  LYS A 191      24.650  24.230  47.310  1.00  0.00           H
ATOM   2739  CB  LYS A 191      26.210  25.280  46.300  1.00  0.00           C
ATOM   2740  HB1 LYS A 191      26.750  24.330  46.110  1.00  0.00           H
ATOM   2741  HB2 LYS A 191      26.440  25.940  45.440  1.00  0.00           H
ATOM   2742  CG  LYS A 191      26.680  25.810  47.680  1.00  0.00           C
ATOM   2743  HG1 LYS A 191      26.110  26.690  48.030  1.00  0.00           H
ATOM   2744  HG2 LYS A 191      26.480  24.950  48.360  1.00  0.00           H
ATOM   2745  CD  LYS A 191      28.160  26.190  47.710  1.00  0.00           C
ATOM   2746  HD1 LYS A 191      28.630  25.190  47.620  1.00  0.00           H
ATOM   2747  HD2 LYS A 191      28.290  26.890  46.850  1.00  0.00           H
ATOM   2748  CE  LYS A 191      28.640  26.770  49.100  1.00  0.00           C
ATOM   2749  HE1 LYS A 191      28.260  26.160  49.940  1.00  0.00           H
ATOM   2750  HE2 LYS A 191      29.740  26.930  49.090  1.00  0.00           H
ATOM   2751  NZ  LYS A 191      28.060  28.070  49.150  1.00  0.00           N
ATOM   2752  HZ1 LYS A 191      28.280  28.650  48.320  1.00  0.00           H
ATOM   2753  HZ2 LYS A 191      27.020  27.990  49.110  1.00  0.00           H
ATOM   2754  HZ3 LYS A 191      28.290  28.580  50.030  1.00  0.00           H
ATOM   2755  C   LYS A 191      23.790  25.990  46.220  1.00  0.00           C
ATOM   2756  O   LYS A 191      23.570  26.700  47.200  1.00  0.00           O
ATOM   2757  N   GLN A 192      23.180  26.230  45.090  1.00  0.00           N
ATOM   2758  HN  GLN A 192      23.140  25.700  44.250  1.00  0.00           H
ATOM   2759  CA  GLN A 192      22.390  27.480  44.970  1.00  0.00           C
ATOM   2760  HA  GLN A 192      21.840  27.230  44.070  1.00  0.00           H
ATOM   2761  CB  GLN A 192      21.350  27.930  46.120  1.00  0.00           C
ATOM   2762  HB1 GLN A 192      21.940  28.300  46.980  1.00  0.00           H
ATOM   2763  HB2 GLN A 192      20.720  28.730  45.710  1.00  0.00           H
ATOM   2764  CG  GLN A 192      20.440  26.880  46.660  1.00  0.00           C
ATOM   2765  HG1 GLN A 192      21.000  26.310  47.430  1.00  0.00           H
ATOM   2766  HG2 GLN A 192      19.490  27.250  47.100  1.00  0.00           H
ATOM   2767  CD  GLN A 192      19.980  25.900  45.490  1.00  0.00           C
ATOM   2768  OE1 GLN A 192      19.350  26.280  44.510  1.00  0.00           O
ATOM   2769  NE2 GLN A 192      20.190  24.600  45.760  1.00  0.00           N
ATOM   2770 1HE2 GLN A 192      20.610  24.270  46.610  1.00  0.00           H
ATOM   2771 2HE2 GLN A 192      20.070  23.980  44.980  1.00  0.00           H
ATOM   2772  C   GLN A 192      23.260  28.620  44.450  1.00  0.00           C
ATOM   2773  O   GLN A 192      22.970  29.810  44.820  1.00  0.00           O
ATOM   2774  N   GLU A 193      24.330  28.380  43.680  1.00  0.00           N
ATOM   2775  HN  GLU A 193      24.560  27.450  43.390  1.00  0.00           H
ATOM   2776  CA  GLU A 193      25.210  29.420  43.150  1.00  0.00           C
ATOM   2777  HA  GLU A 193      24.740  30.390  43.110  1.00  0.00           H
ATOM   2778  CB  GLU A 193      26.410  29.670  44.080  1.00  0.00           C
ATOM   2779  HB1 GLU A 193      26.970  28.720  43.990  1.00  0.00           H
ATOM   2780  HB2 GLU A 193      27.000  30.530  43.680  1.00  0.00           H
ATOM   2781  CG  GLU A 193      26.140  29.850  45.690  1.00  0.00           C
ATOM   2782  HG1 GLU A 193      25.340  30.570  45.970  1.00  0.00           H
ATOM   2783  HG2 GLU A 193      25.780  28.910  46.140  1.00  0.00           H
ATOM   2784  CD  GLU A 193      27.410  30.270  46.390  1.00  0.00           C
ATOM   2785  OE1 GLU A 193      28.300  29.510  46.820  1.00  0.00           O
ATOM   2786  OE2 GLU A 193      27.620  31.570  46.400  1.00  0.00           O
ATOM   2787  C   GLU A 193      25.670  28.970  41.750  1.00  0.00           C
ATOM   2788  O   GLU A 193      25.870  27.750  41.590  1.00  0.00           O
ATOM   2789  N   ASP A 194      25.800  29.840  40.760  1.00  0.00           N
ATOM   2790  HN  ASP A 194      25.710  30.820  40.910  1.00  0.00           H
ATOM   2791  CA  ASP A 194      25.760  29.410  39.370  1.00  0.00           C
ATOM   2792  HA  ASP A 194      26.490  28.620  39.430  1.00  0.00           H
ATOM   2793  CB  ASP A 194      24.380  28.790  38.950  1.00  0.00           C
ATOM   2794  HB1 ASP A 194      24.070  28.200  39.830  1.00  0.00           H
ATOM   2795  HB2 ASP A 194      23.570  29.540  38.730  1.00  0.00           H
ATOM   2796  CG  ASP A 194      24.350  27.760  37.860  1.00  0.00           C
ATOM   2797  OD1 ASP A 194      23.320  27.450  37.290  1.00  0.00           O
ATOM   2798  OD2 ASP A 194      25.430  27.240  37.600  1.00  0.00           O
ATOM   2799  C   ASP A 194      26.090  30.530  38.370  1.00  0.00           C
ATOM   2800  O   ASP A 194      25.660  31.690  38.480  1.00  0.00           O
ATOM   2801  N   ALA A 195      26.910  30.130  37.350  1.00  0.00           N
ATOM   2802  HN  ALA A 195      27.350  29.250  37.230  1.00  0.00           H
ATOM   2803  CA  ALA A 195      27.050  30.940  36.160  1.00  0.00           C
ATOM   2804  HA  ALA A 195      26.980  31.990  36.390  1.00  0.00           H
ATOM   2805  CB  ALA A 195      28.520  30.960  35.680  1.00  0.00           C
ATOM   2806  HB1 ALA A 195      28.770  31.580  34.790  1.00  0.00           H
ATOM   2807  HB2 ALA A 195      29.160  31.300  36.520  1.00  0.00           H
ATOM   2808  HB3 ALA A 195      28.860  29.910  35.520  1.00  0.00           H
ATOM   2809  C   ALA A 195      26.090  30.710  35.030  1.00  0.00           C
ATOM   2810  O   ALA A 195      26.070  29.720  34.300  1.00  0.00           O
ATOM   2811  N   CYS A 196      25.180  31.720  34.850  1.00  0.00           N
ATOM   2812  HN  CYS A 196      25.150  32.550  35.410  1.00  0.00           H
ATOM   2813  CA  CYS A 196      24.140  31.490  33.870  1.00  0.00           C
ATOM   2814  HA  CYS A 196      24.390  30.850  33.040  1.00  0.00           H
ATOM   2815  CB  CYS A 196      22.910  30.750  34.520  1.00  0.00           C
ATOM   2816  HB1 CYS A 196      22.190  30.480  33.720  1.00  0.00           H
ATOM   2817  HB2 CYS A 196      23.250  29.810  35.010  1.00  0.00           H
ATOM   2818  SG  CYS A 196      22.160  31.690  35.940  1.00  0.00           S
ATOM   2819  C   CYS A 196      23.550  32.810  33.320  1.00  0.00           C
ATOM   2820  O   CYS A 196      23.720  33.810  33.940  1.00  0.00           O
ATOM   2821  N   GLN A 197      23.010  32.600  32.080  1.00  0.00           N
ATOM   2822  HN  GLN A 197      23.070  31.690  31.710  1.00  0.00           H
ATOM   2823  CA  GLN A 197      22.420  33.660  31.280  1.00  0.00           C
ATOM   2824  HA  GLN A 197      22.550  33.410  30.240  1.00  0.00           H
ATOM   2825  CB  GLN A 197      20.890  33.660  31.670  1.00  0.00           C
ATOM   2826  HB1 GLN A 197      20.830  33.950  32.740  1.00  0.00           H
ATOM   2827  HB2 GLN A 197      20.470  34.530  31.140  1.00  0.00           H
ATOM   2828  CG  GLN A 197      20.140  32.430  31.340  1.00  0.00           C
ATOM   2829  HG1 GLN A 197      20.720  31.510  31.540  1.00  0.00           H
ATOM   2830  HG2 GLN A 197      19.210  32.260  31.940  1.00  0.00           H
ATOM   2831  CD  GLN A 197      19.730  32.400  29.800  1.00  0.00           C
ATOM   2832  OE1 GLN A 197      20.160  33.270  29.030  1.00  0.00           O
ATOM   2833  NE2 GLN A 197      18.700  31.600  29.520  1.00  0.00           N
ATOM   2834 1HE2 GLN A 197      18.290  30.940  30.140  1.00  0.00           H
ATOM   2835 2HE2 GLN A 197      18.390  31.490  28.580  1.00  0.00           H
ATOM   2836  C   GLN A 197      23.120  35.070  31.250  1.00  0.00           C
ATOM   2837  O   GLN A 197      22.510  36.080  31.630  1.00  0.00           O
ATOM   2838  N   GLY A 198      24.340  35.150  30.630  1.00  0.00           N
ATOM   2839  HN  GLY A 198      24.830  34.290  30.500  1.00  0.00           H
ATOM   2840  CA  GLY A 198      24.930  36.340  30.140  1.00  0.00           C
ATOM   2841  HA1 GLY A 198      24.840  36.470  29.070  1.00  0.00           H
ATOM   2842  HA2 GLY A 198      24.410  37.190  30.540  1.00  0.00           H
ATOM   2843  C   GLY A 198      26.330  36.600  30.690  1.00  0.00           C
ATOM   2844  O   GLY A 198      26.980  37.600  30.360  1.00  0.00           O
ATOM   2845  N   ASP A 199      26.780  35.720  31.570  1.00  0.00           N
ATOM   2846  HN  ASP A 199      26.150  35.150  32.090  1.00  0.00           H
ATOM   2847  CA  ASP A 199      28.220  35.520  31.820  1.00  0.00           C
ATOM   2848  HA  ASP A 199      28.580  36.480  32.180  1.00  0.00           H
ATOM   2849  CB  ASP A 199      28.430  34.670  33.090  1.00  0.00           C
ATOM   2850  HB1 ASP A 199      27.950  33.730  32.770  1.00  0.00           H
ATOM   2851  HB2 ASP A 199      29.510  34.560  33.340  1.00  0.00           H
ATOM   2852  CG  ASP A 199      27.760  35.140  34.370  1.00  0.00           C
ATOM   2853  OD1 ASP A 199      27.530  36.340  34.630  1.00  0.00           O
ATOM   2854  OD2 ASP A 199      27.300  34.260  35.140  1.00  0.00           O
ATOM   2855  C   ASP A 199      29.110  35.030  30.620  1.00  0.00           C
ATOM   2856  O   ASP A 199      30.310  35.250  30.540  1.00  0.00           O
ATOM   2857  N   SER A 200      28.490  34.200  29.760  1.00  0.00           N
ATOM   2858  HN  SER A 200      27.530  33.990  29.970  1.00  0.00           H
ATOM   2859  CA  SER A 200      28.920  33.610  28.550  1.00  0.00           C
ATOM   2860  HA  SER A 200      29.620  32.850  28.880  1.00  0.00           H
ATOM   2861  CB  SER A 200      27.880  33.020  27.540  1.00  0.00           C
ATOM   2862  HB1 SER A 200      27.360  33.900  27.120  1.00  0.00           H
ATOM   2863  HB2 SER A 200      28.330  32.390  26.750  1.00  0.00           H
ATOM   2864  OG  SER A 200      27.000  32.190  28.290  1.00  0.00           O
ATOM   2865  HG1 SER A 200      26.500  31.780  27.590  1.00  0.00           H
ATOM   2866  C   SER A 200      29.810  34.550  27.600  1.00  0.00           C
ATOM   2867  O   SER A 200      29.630  35.770  27.590  1.00  0.00           O
ATOM   2868  N   GLY A 201      30.760  33.960  26.890  1.00  0.00           N
ATOM   2869  HN  GLY A 201      30.930  32.990  27.030  1.00  0.00           H
ATOM   2870  CA  GLY A 201      31.530  34.630  25.830  1.00  0.00           C
ATOM   2871  HA1 GLY A 201      31.670  33.930  25.020  1.00  0.00           H
ATOM   2872  HA2 GLY A 201      31.110  35.590  25.560  1.00  0.00           H
ATOM   2873  C   GLY A 201      32.910  35.010  26.320  1.00  0.00           C
ATOM   2874  O   GLY A 201      33.920  34.810  25.650  1.00  0.00           O
ATOM   2875  N   GLY A 202      32.930  35.680  27.520  1.00  0.00           N
ATOM   2876  HN  GLY A 202      32.030  35.980  27.810  1.00  0.00           H
ATOM   2877  CA  GLY A 202      34.110  36.020  28.390  1.00  0.00           C
ATOM   2878  HA1 GLY A 202      34.850  36.550  27.800  1.00  0.00           H
ATOM   2879  HA2 GLY A 202      33.690  36.580  29.210  1.00  0.00           H
ATOM   2880  C   GLY A 202      34.690  34.820  29.080  1.00  0.00           C
ATOM   2881  O   GLY A 202      34.480  33.650  28.740  1.00  0.00           O
ATOM   2882  N   PRO A 203      35.510  35.060  30.170  1.00  0.00           N
ATOM   2883  CD  PRO A 203      35.880  36.410  30.640  1.00  0.00           C
ATOM   2884  HD1 PRO A 203      35.110  36.750  31.370  1.00  0.00           H
ATOM   2885  HD2 PRO A 203      35.880  37.120  29.780  1.00  0.00           H
ATOM   2886  CA  PRO A 203      36.660  34.180  30.310  1.00  0.00           C
ATOM   2887  HA  PRO A 203      36.790  33.460  29.510  1.00  0.00           H
ATOM   2888  CB  PRO A 203      37.830  35.090  30.330  1.00  0.00           C
ATOM   2889  HB1 PRO A 203      38.700  34.650  30.860  1.00  0.00           H
ATOM   2890  HB2 PRO A 203      38.040  35.310  29.270  1.00  0.00           H
ATOM   2891  CG  PRO A 203      37.340  36.250  31.130  1.00  0.00           C
ATOM   2892  HG1 PRO A 203      37.250  36.090  32.230  1.00  0.00           H
ATOM   2893  HG2 PRO A 203      37.950  37.180  31.080  1.00  0.00           H
ATOM   2894  C   PRO A 203      36.450  33.370  31.520  1.00  0.00           C
ATOM   2895  O   PRO A 203      35.780  33.730  32.470  1.00  0.00           O
ATOM   2896  N   HIS A 204      37.070  32.140  31.580  1.00  0.00           N
ATOM   2897  HN  HIS A 204      37.570  31.740  30.810  1.00  0.00           H
ATOM   2898  CA  HIS A 204      37.210  31.440  32.810  1.00  0.00           C
ATOM   2899  HA  HIS A 204      36.590  31.860  33.600  1.00  0.00           H
ATOM   2900  CB  HIS A 204      36.980  29.900  32.590  1.00  0.00           C
ATOM   2901  HB1 HIS A 204      35.920  29.910  32.280  1.00  0.00           H
ATOM   2902  HB2 HIS A 204      37.530  29.630  31.660  1.00  0.00           H
ATOM   2903  ND1 HIS A 204      38.500  28.320  33.630  1.00  0.00           N
ATOM   2904  CG  HIS A 204      37.300  29.010  33.740  1.00  0.00           C
ATOM   2905  CE1 HIS A 204      38.390  27.420  34.570  1.00  0.00           C
ATOM   2906  HE1 HIS A 204      39.190  26.710  34.720  1.00  0.00           H
ATOM   2907  NE2 HIS A 204      37.280  27.540  35.350  1.00  0.00           N
ATOM   2908  HE2 HIS A 204      37.120  26.790  36.000  1.00  0.00           H
ATOM   2909  CD2 HIS A 204      36.510  28.560  34.750  1.00  0.00           C
ATOM   2910  HD2 HIS A 204      35.500  28.900  34.930  1.00  0.00           H
ATOM   2911  C   HIS A 204      38.680  31.580  33.230  1.00  0.00           C
ATOM   2912  O   HIS A 204      39.620  31.360  32.510  1.00  0.00           O
ATOM   2913  N   VAL A 205      38.900  32.070  34.470  1.00  0.00           N
ATOM   2914  HN  VAL A 205      38.170  32.310  35.110  1.00  0.00           H
ATOM   2915  CA  VAL A 205      40.180  32.630  34.900  1.00  0.00           C
ATOM   2916  HA  VAL A 205      40.890  32.520  34.090  1.00  0.00           H
ATOM   2917  CB  VAL A 205      40.060  34.110  35.440  1.00  0.00           C
ATOM   2918  HB  VAL A 205      39.150  34.090  36.060  1.00  0.00           H
ATOM   2919  CG1 VAL A 205      41.370  34.560  36.020  1.00  0.00           C
ATOM   2920 1HG1 VAL A 205      41.280  35.640  36.270  1.00  0.00           H
ATOM   2921 2HG1 VAL A 205      41.660  33.970  36.910  1.00  0.00           H
ATOM   2922 3HG1 VAL A 205      42.030  34.520  35.130  1.00  0.00           H
ATOM   2923  CG2 VAL A 205      39.640  34.970  34.270  1.00  0.00           C
ATOM   2924 1HG2 VAL A 205      39.340  35.990  34.600  1.00  0.00           H
ATOM   2925 2HG2 VAL A 205      40.510  35.080  33.580  1.00  0.00           H
ATOM   2926 3HG2 VAL A 205      38.860  34.530  33.620  1.00  0.00           H
ATOM   2927  C   VAL A 205      40.730  31.610  35.970  1.00  0.00           C
ATOM   2928  O   VAL A 205      39.990  31.050  36.810  1.00  0.00           O
ATOM   2929  N   THR A 206      42.100  31.370  35.950  1.00  0.00           N
ATOM   2930  HN  THR A 206      42.650  31.790  35.240  1.00  0.00           H
ATOM   2931  CA  THR A 206      42.680  30.690  37.080  1.00  0.00           C
ATOM   2932  HA  THR A 206      41.920  30.500  37.840  1.00  0.00           H
ATOM   2933  CB  THR A 206      43.400  29.360  36.790  1.00  0.00           C
ATOM   2934  HB  THR A 206      44.150  29.530  35.980  1.00  0.00           H
ATOM   2935  OG1 THR A 206      42.400  28.410  36.400  1.00  0.00           O
ATOM   2936  HG1 THR A 206      42.010  28.710  35.570  1.00  0.00           H
ATOM   2937  CG2 THR A 206      44.030  28.640  37.980  1.00  0.00           C
ATOM   2938 1HG2 THR A 206      44.920  29.240  38.270  1.00  0.00           H
ATOM   2939 2HG2 THR A 206      43.360  28.580  38.860  1.00  0.00           H
ATOM   2940 3HG2 THR A 206      44.390  27.670  37.600  1.00  0.00           H
ATOM   2941  C   THR A 206      43.660  31.600  37.850  1.00  0.00           C
ATOM   2942  O   THR A 206      44.540  32.190  37.200  1.00  0.00           O
ATOM   2943  N   ARG A 207      43.550  31.710  39.180  1.00  0.00           N
ATOM   2944  HN  ARG A 207      42.860  31.160  39.650  1.00  0.00           H
ATOM   2945  CA  ARG A 207      44.530  32.400  40.000  1.00  0.00           C
ATOM   2946  HA  ARG A 207      45.070  33.100  39.380  1.00  0.00           H
ATOM   2947  CB  ARG A 207      43.760  33.170  41.180  1.00  0.00           C
ATOM   2948  HB1 ARG A 207      43.070  33.900  40.710  1.00  0.00           H
ATOM   2949  HB2 ARG A 207      43.050  32.500  41.690  1.00  0.00           H
ATOM   2950  CG  ARG A 207      44.720  33.900  42.040  1.00  0.00           C
ATOM   2951  HG1 ARG A 207      45.420  33.170  42.510  1.00  0.00           H
ATOM   2952  HG2 ARG A 207      45.400  34.710  41.690  1.00  0.00           H
ATOM   2953  CD  ARG A 207      43.830  34.460  43.200  1.00  0.00           C
ATOM   2954  HD1 ARG A 207      43.120  35.230  42.840  1.00  0.00           H
ATOM   2955  HD2 ARG A 207      43.330  33.560  43.600  1.00  0.00           H
ATOM   2956  NE  ARG A 207      44.630  34.930  44.420  1.00  0.00           N
ATOM   2957  HE  ARG A 207      44.630  34.300  45.200  1.00  0.00           H
ATOM   2958  CZ  ARG A 207      45.490  35.970  44.370  1.00  0.00           C
ATOM   2959  NH1 ARG A 207      45.760  36.720  43.330  1.00  0.00           N
ATOM   2960 1HH1 ARG A 207      45.080  36.720  42.600  1.00  0.00           H
ATOM   2961 2HH1 ARG A 207      46.260  37.590  43.460  1.00  0.00           H
ATOM   2962  NH2 ARG A 207      46.310  36.030  45.420  1.00  0.00           N
ATOM   2963 1HH2 ARG A 207      45.960  35.690  46.300  1.00  0.00           H
ATOM   2964 2HH2 ARG A 207      47.020  36.720  45.530  1.00  0.00           H
ATOM   2965  C   ARG A 207      45.470  31.330  40.540  1.00  0.00           C
ATOM   2966  O   ARG A 207      45.110  30.350  41.260  1.00  0.00           O
ATOM   2967  N   PHE A 208      46.810  31.530  40.290  1.00  0.00           N
ATOM   2968  HN  PHE A 208      47.090  32.300  39.720  1.00  0.00           H
ATOM   2969  CA  PHE A 208      47.880  30.730  40.770  1.00  0.00           C
ATOM   2970  HA  PHE A 208      47.550  30.190  41.650  1.00  0.00           H
ATOM   2971  CB  PHE A 208      48.230  29.720  39.630  1.00  0.00           C
ATOM   2972  HB1 PHE A 208      47.330  29.110  39.390  1.00  0.00           H
ATOM   2973  HB2 PHE A 208      48.600  30.130  38.670  1.00  0.00           H
ATOM   2974  CG  PHE A 208      49.210  28.610  40.050  1.00  0.00           C
ATOM   2975  CD1 PHE A 208      48.920  27.670  41.070  1.00  0.00           C
ATOM   2976  HD1 PHE A 208      47.990  27.810  41.580  1.00  0.00           H
ATOM   2977  CE1 PHE A 208      49.920  26.790  41.540  1.00  0.00           C
ATOM   2978  HE1 PHE A 208      49.660  26.260  42.450  1.00  0.00           H
ATOM   2979  CZ  PHE A 208      51.190  26.710  40.950  1.00  0.00           C
ATOM   2980  HZ  PHE A 208      51.930  26.050  41.370  1.00  0.00           H
ATOM   2981  CD2 PHE A 208      50.550  28.560  39.570  1.00  0.00           C
ATOM   2982  HD2 PHE A 208      50.830  29.230  38.770  1.00  0.00           H
ATOM   2983  CE2 PHE A 208      51.510  27.620  39.950  1.00  0.00           C
ATOM   2984  HE2 PHE A 208      52.550  27.670  39.630  1.00  0.00           H
ATOM   2985  C   PHE A 208      49.110  31.590  41.110  1.00  0.00           C
ATOM   2986  O   PHE A 208      49.620  32.320  40.270  1.00  0.00           O
ATOM   2987  N   LYS A 209      49.690  31.420  42.400  1.00  0.00           N
ATOM   2988  HN  LYS A 209      49.150  30.900  43.060  1.00  0.00           H
ATOM   2989  CA  LYS A 209      50.910  32.130  42.770  1.00  0.00           C
ATOM   2990  HA  LYS A 209      51.180  31.880  43.790  1.00  0.00           H
ATOM   2991  CB  LYS A 209      52.110  31.680  41.910  1.00  0.00           C
ATOM   2992  HB1 LYS A 209      51.870  32.010  40.880  1.00  0.00           H
ATOM   2993  HB2 LYS A 209      53.030  32.280  42.140  1.00  0.00           H
ATOM   2994  CG  LYS A 209      52.400  30.210  42.050  1.00  0.00           C
ATOM   2995  HG1 LYS A 209      51.500  29.590  41.860  1.00  0.00           H
ATOM   2996  HG2 LYS A 209      53.150  29.980  41.260  1.00  0.00           H
ATOM   2997  CD  LYS A 209      53.020  29.850  43.390  1.00  0.00           C
ATOM   2998  HD1 LYS A 209      53.990  30.370  43.490  1.00  0.00           H
ATOM   2999  HD2 LYS A 209      52.290  30.100  44.190  1.00  0.00           H
ATOM   3000  CE  LYS A 209      53.220  28.320  43.340  1.00  0.00           C
ATOM   3001  HE1 LYS A 209      52.240  27.800  43.360  1.00  0.00           H
ATOM   3002  HE2 LYS A 209      53.860  28.040  42.470  1.00  0.00           H
ATOM   3003  NZ  LYS A 209      53.920  27.810  44.530  1.00  0.00           N
ATOM   3004  HZ1 LYS A 209      54.740  27.200  44.320  1.00  0.00           H
ATOM   3005  HZ2 LYS A 209      54.400  28.560  45.070  1.00  0.00           H
ATOM   3006  HZ3 LYS A 209      53.250  27.340  45.160  1.00  0.00           H
ATOM   3007  C   LYS A 209      50.870  33.650  42.660  1.00  0.00           C
ATOM   3008  O   LYS A 209      51.760  34.350  42.120  1.00  0.00           O
ATOM   3009  N   ASP A 210      49.710  34.230  43.040  1.00  0.00           N
ATOM   3010  HN  ASP A 210      49.020  33.660  43.500  1.00  0.00           H
ATOM   3011  CA  ASP A 210      49.310  35.620  42.930  1.00  0.00           C
ATOM   3012  HA  ASP A 210      48.260  35.630  43.190  1.00  0.00           H
ATOM   3013  CB  ASP A 210      49.930  36.420  44.170  1.00  0.00           C
ATOM   3014  HB1 ASP A 210      49.790  35.780  45.060  1.00  0.00           H
ATOM   3015  HB2 ASP A 210      50.990  36.600  43.910  1.00  0.00           H
ATOM   3016  CG  ASP A 210      49.330  37.740  44.580  1.00  0.00           C
ATOM   3017  OD1 ASP A 210      48.050  37.890  44.520  1.00  0.00           O
ATOM   3018  OD2 ASP A 210      50.090  38.640  45.070  1.00  0.00           O
ATOM   3019  C   ASP A 210      49.250  36.210  41.570  1.00  0.00           C
ATOM   3020  O   ASP A 210      49.650  37.370  41.440  1.00  0.00           O
ATOM   3021  N   THR A 211      48.840  35.410  40.600  1.00  0.00           N
ATOM   3022  HN  THR A 211      48.560  34.470  40.800  1.00  0.00           H
ATOM   3023  CA  THR A 211      48.890  35.820  39.200  1.00  0.00           C
ATOM   3024  HA  THR A 211      48.690  36.870  39.110  1.00  0.00           H
ATOM   3025  CB  THR A 211      50.100  35.560  38.360  1.00  0.00           C
ATOM   3026  HB  THR A 211      49.850  35.590  37.280  1.00  0.00           H
ATOM   3027  OG1 THR A 211      50.690  34.300  38.730  1.00  0.00           O
ATOM   3028  HG1 THR A 211      49.960  33.730  39.000  1.00  0.00           H
ATOM   3029  CG2 THR A 211      51.150  36.610  38.670  1.00  0.00           C
ATOM   3030 1HG2 THR A 211      50.770  37.650  38.680  1.00  0.00           H
ATOM   3031 2HG2 THR A 211      51.530  36.580  39.720  1.00  0.00           H
ATOM   3032 3HG2 THR A 211      52.080  36.360  38.110  1.00  0.00           H
ATOM   3033  C   THR A 211      47.700  35.100  38.560  1.00  0.00           C
ATOM   3034  O   THR A 211      47.210  34.120  39.020  1.00  0.00           O
ATOM   3035  N   TYR A 212      47.200  35.760  37.500  1.00  0.00           N
ATOM   3036  HN  TYR A 212      47.530  36.630  37.160  1.00  0.00           H
ATOM   3037  CA  TYR A 212      45.970  35.310  36.900  1.00  0.00           C
ATOM   3038  HA  TYR A 212      45.490  34.550  37.500  1.00  0.00           H
ATOM   3039  CB  TYR A 212      44.890  36.500  36.860  1.00  0.00           C
ATOM   3040  HB1 TYR A 212      45.210  37.300  36.160  1.00  0.00           H
ATOM   3041  HB2 TYR A 212      43.980  36.100  36.370  1.00  0.00           H
ATOM   3042  CG  TYR A 212      44.510  37.090  38.180  1.00  0.00           C
ATOM   3043  CD1 TYR A 212      43.580  36.400  38.950  1.00  0.00           C
ATOM   3044  HD1 TYR A 212      43.220  35.490  38.530  1.00  0.00           H
ATOM   3045  CE1 TYR A 212      43.260  36.850  40.210  1.00  0.00           C
ATOM   3046  HE1 TYR A 212      42.560  36.330  40.850  1.00  0.00           H
ATOM   3047  CZ  TYR A 212      43.920  38.000  40.750  1.00  0.00           C
ATOM   3048  OH  TYR A 212      43.520  38.390  42.060  1.00  0.00           O
ATOM   3049  HH  TYR A 212      43.520  39.340  42.140  1.00  0.00           H
ATOM   3050  CD2 TYR A 212      45.120  38.300  38.720  1.00  0.00           C
ATOM   3051  HD2 TYR A 212      45.690  38.980  38.090  1.00  0.00           H
ATOM   3052  CE2 TYR A 212      44.830  38.740  40.030  1.00  0.00           C
ATOM   3053  HE2 TYR A 212      45.350  39.620  40.370  1.00  0.00           H
ATOM   3054  C   TYR A 212      46.190  34.900  35.510  1.00  0.00           C
ATOM   3055  O   TYR A 212      47.040  35.520  34.820  1.00  0.00           O
ATOM   3056  N   PHE A 213      45.510  33.880  34.990  1.00  0.00           N
ATOM   3057  HN  PHE A 213      44.910  33.350  35.580  1.00  0.00           H
ATOM   3058  CA  PHE A 213      45.730  33.370  33.700  1.00  0.00           C
ATOM   3059  HA  PHE A 213      46.110  34.130  33.030  1.00  0.00           H
ATOM   3060  CB  PHE A 213      46.720  32.170  33.750  1.00  0.00           C
ATOM   3061  HB1 PHE A 213      46.310  31.480  34.510  1.00  0.00           H
ATOM   3062  HB2 PHE A 213      46.840  31.620  32.790  1.00  0.00           H
ATOM   3063  CG  PHE A 213      48.130  32.450  34.300  1.00  0.00           C
ATOM   3064  CD1 PHE A 213      49.160  33.000  33.470  1.00  0.00           C
ATOM   3065  HD1 PHE A 213      48.970  33.180  32.420  1.00  0.00           H
ATOM   3066  CE1 PHE A 213      50.440  33.250  33.940  1.00  0.00           C
ATOM   3067  HE1 PHE A 213      51.160  33.740  33.300  1.00  0.00           H
ATOM   3068  CZ  PHE A 213      50.680  32.960  35.310  1.00  0.00           C
ATOM   3069  HZ  PHE A 213      51.660  33.210  35.680  1.00  0.00           H
ATOM   3070  CD2 PHE A 213      48.470  32.150  35.630  1.00  0.00           C
ATOM   3071  HD2 PHE A 213      47.720  31.810  36.310  1.00  0.00           H
ATOM   3072  CE2 PHE A 213      49.740  32.400  36.140  1.00  0.00           C
ATOM   3073  HE2 PHE A 213      49.970  32.170  37.180  1.00  0.00           H
ATOM   3074  C   PHE A 213      44.410  32.900  33.220  1.00  0.00           C
ATOM   3075  O   PHE A 213      43.540  32.490  34.010  1.00  0.00           O
ATOM   3076  N   VAL A 214      44.210  32.960  31.830  1.00  0.00           N
ATOM   3077  HN  VAL A 214      44.970  33.310  31.280  1.00  0.00           H
ATOM   3078  CA  VAL A 214      42.950  32.440  31.210  1.00  0.00           C
ATOM   3079  HA  VAL A 214      42.220  32.430  32.000  1.00  0.00           H
ATOM   3080  CB  VAL A 214      42.460  33.310  29.960  1.00  0.00           C
ATOM   3081  HB  VAL A 214      43.320  33.260  29.260  1.00  0.00           H
ATOM   3082  CG1 VAL A 214      41.250  32.750  29.150  1.00  0.00           C
ATOM   3083 1HG1 VAL A 214      41.570  31.800  28.700  1.00  0.00           H
ATOM   3084 2HG1 VAL A 214      40.340  32.670  29.790  1.00  0.00           H
ATOM   3085 3HG1 VAL A 214      41.000  33.350  28.250  1.00  0.00           H
ATOM   3086  CG2 VAL A 214      42.030  34.640  30.570  1.00  0.00           C
ATOM   3087 1HG2 VAL A 214      41.560  35.270  29.790  1.00  0.00           H
ATOM   3088 2HG2 VAL A 214      41.270  34.490  31.370  1.00  0.00           H
ATOM   3089 3HG2 VAL A 214      42.890  35.170  31.040  1.00  0.00           H
ATOM   3090  C   VAL A 214      43.010  31.000  30.840  1.00  0.00           C
ATOM   3091  O   VAL A 214      43.820  30.510  30.070  1.00  0.00           O
ATOM   3092  N   THR A 215      42.010  30.240  31.390  1.00  0.00           N
ATOM   3093  HN  THR A 215      41.350  30.620  32.030  1.00  0.00           H
ATOM   3094  CA  THR A 215      41.990  28.800  31.350  1.00  0.00           C
ATOM   3095  HA  THR A 215      42.850  28.440  30.800  1.00  0.00           H
ATOM   3096  CB  THR A 215      41.950  28.090  32.710  1.00  0.00           C
ATOM   3097  HB  THR A 215      41.450  27.110  32.520  1.00  0.00           H
ATOM   3098  OG1 THR A 215      41.270  28.770  33.780  1.00  0.00           O
ATOM   3099  HG1 THR A 215      40.360  28.470  33.830  1.00  0.00           H
ATOM   3100  CG2 THR A 215      43.330  27.830  33.180  1.00  0.00           C
ATOM   3101 1HG2 THR A 215      43.230  27.040  33.960  1.00  0.00           H
ATOM   3102 2HG2 THR A 215      44.000  27.580  32.330  1.00  0.00           H
ATOM   3103 3HG2 THR A 215      43.740  28.760  33.630  1.00  0.00           H
ATOM   3104  C   THR A 215      40.830  28.210  30.490  1.00  0.00           C
ATOM   3105  O   THR A 215      40.820  27.060  30.070  1.00  0.00           O
ATOM   3106  N   GLY A 216      39.850  29.040  30.180  1.00  0.00           N
ATOM   3107  HN  GLY A 216      39.650  29.870  30.700  1.00  0.00           H
ATOM   3108  CA  GLY A 216      39.000  28.660  29.080  1.00  0.00           C
ATOM   3109  HA1 GLY A 216      39.560  28.610  28.160  1.00  0.00           H
ATOM   3110  HA2 GLY A 216      38.470  27.760  29.360  1.00  0.00           H
ATOM   3111  C   GLY A 216      38.040  29.770  28.800  1.00  0.00           C
ATOM   3112  O   GLY A 216      38.320  30.930  29.080  1.00  0.00           O
ATOM   3113  N   ILE A 217      36.850  29.530  28.190  1.00  0.00           N
ATOM   3114  HN  ILE A 217      36.650  28.580  27.990  1.00  0.00           H
ATOM   3115  CA  ILE A 217      35.770  30.510  27.880  1.00  0.00           C
ATOM   3116  HA  ILE A 217      35.910  31.420  28.440  1.00  0.00           H
ATOM   3117  CB  ILE A 217      35.680  30.950  26.380  1.00  0.00           C
ATOM   3118  HB  ILE A 217      36.250  30.190  25.800  1.00  0.00           H
ATOM   3119  CG2 ILE A 217      34.240  31.120  25.780  1.00  0.00           C
ATOM   3120 1HG2 ILE A 217      33.710  30.170  25.900  1.00  0.00           H
ATOM   3121 2HG2 ILE A 217      33.670  31.960  26.250  1.00  0.00           H
ATOM   3122 3HG2 ILE A 217      34.370  31.370  24.710  1.00  0.00           H
ATOM   3123  CG1 ILE A 217      36.440  32.250  26.270  1.00  0.00           C
ATOM   3124 1HG1 ILE A 217      35.910  33.050  26.820  1.00  0.00           H
ATOM   3125 2HG1 ILE A 217      37.430  32.180  26.770  1.00  0.00           H
ATOM   3126  CD  ILE A 217      36.700  32.570  24.790  1.00  0.00           C
ATOM   3127  HD1 ILE A 217      37.390  33.440  24.750  1.00  0.00           H
ATOM   3128  HD2 ILE A 217      37.350  31.730  24.470  1.00  0.00           H
ATOM   3129  HD3 ILE A 217      35.810  32.640  24.130  1.00  0.00           H
ATOM   3130  C   ILE A 217      34.500  30.000  28.550  1.00  0.00           C
ATOM   3131  O   ILE A 217      34.200  28.830  28.590  1.00  0.00           O
ATOM   3132  N   VAL A 218      33.660  30.930  29.090  1.00  0.00           N
ATOM   3133  HN  VAL A 218      33.940  31.870  28.920  1.00  0.00           H
ATOM   3134  CA  VAL A 218      32.340  30.660  29.680  1.00  0.00           C
ATOM   3135  HA  VAL A 218      32.350  29.740  30.260  1.00  0.00           H
ATOM   3136  CB  VAL A 218      31.960  31.780  30.700  1.00  0.00           C
ATOM   3137  HB  VAL A 218      31.600  32.650  30.120  1.00  0.00           H
ATOM   3138  CG1 VAL A 218      30.750  31.240  31.480  1.00  0.00           C
ATOM   3139 1HG1 VAL A 218      29.840  30.990  30.890  1.00  0.00           H
ATOM   3140 2HG1 VAL A 218      31.080  30.430  32.160  1.00  0.00           H
ATOM   3141 3HG1 VAL A 218      30.380  32.130  32.040  1.00  0.00           H
ATOM   3142  CG2 VAL A 218      33.150  32.230  31.550  1.00  0.00           C
ATOM   3143 1HG2 VAL A 218      33.890  32.760  30.920  1.00  0.00           H
ATOM   3144 2HG2 VAL A 218      32.850  32.990  32.310  1.00  0.00           H
ATOM   3145 3HG2 VAL A 218      33.580  31.400  32.160  1.00  0.00           H
ATOM   3146  C   VAL A 218      31.210  30.490  28.640  1.00  0.00           C
ATOM   3147  O   VAL A 218      31.360  31.150  27.600  1.00  0.00           O
ATOM   3148  N   SER A 219      30.230  29.560  28.870  1.00  0.00           N
ATOM   3149  HN  SER A 219      30.090  29.010  29.680  1.00  0.00           H
ATOM   3150  CA  SER A 219      29.230  29.320  27.860  1.00  0.00           C
ATOM   3151  HA  SER A 219      28.900  30.250  27.410  1.00  0.00           H
ATOM   3152  CB  SER A 219      29.710  28.240  26.840  1.00  0.00           C
ATOM   3153  HB1 SER A 219      30.730  28.310  26.410  1.00  0.00           H
ATOM   3154  HB2 SER A 219      29.710  27.230  27.310  1.00  0.00           H
ATOM   3155  OG  SER A 219      28.770  28.260  25.730  1.00  0.00           O
ATOM   3156  HG1 SER A 219      29.050  28.920  25.100  1.00  0.00           H
ATOM   3157  C   SER A 219      28.040  28.900  28.660  1.00  0.00           C
ATOM   3158  O   SER A 219      28.190  28.510  29.800  1.00  0.00           O
ATOM   3159  N   TRP A 220      26.800  28.990  28.130  1.00  0.00           N
ATOM   3160  HN  TRP A 220      26.590  29.470  27.270  1.00  0.00           H
ATOM   3161  CA  TRP A 220      25.470  28.620  28.770  1.00  0.00           C
ATOM   3162  HA  TRP A 220      25.460  29.150  29.700  1.00  0.00           H
ATOM   3163  CB  TRP A 220      24.310  28.870  27.790  1.00  0.00           C
ATOM   3164  HB1 TRP A 220      24.500  28.210  26.920  1.00  0.00           H
ATOM   3165  HB2 TRP A 220      23.290  28.620  28.140  1.00  0.00           H
ATOM   3166  CG  TRP A 220      24.270  30.280  27.350  1.00  0.00           C
ATOM   3167  CD1 TRP A 220      23.690  31.340  27.880  1.00  0.00           C
ATOM   3168  HD1 TRP A 220      23.220  31.330  28.860  1.00  0.00           H
ATOM   3169  NE1 TRP A 220      23.950  32.540  27.200  1.00  0.00           N
ATOM   3170  HE1 TRP A 220      23.740  33.450  27.490  1.00  0.00           H
ATOM   3171  CE2 TRP A 220      24.690  32.140  26.120  1.00  0.00           C
ATOM   3172  CD2 TRP A 220      24.920  30.740  26.130  1.00  0.00           C
ATOM   3173  CE3 TRP A 220      25.790  30.150  25.250  1.00  0.00           C
ATOM   3174  HE3 TRP A 220      26.080  29.110  25.330  1.00  0.00           H
ATOM   3175  CZ3 TRP A 220      26.300  30.960  24.250  1.00  0.00           C
ATOM   3176  HZ3 TRP A 220      27.070  30.480  23.650  1.00  0.00           H
ATOM   3177  CZ2 TRP A 220      25.130  32.900  25.030  1.00  0.00           C
ATOM   3178  HZ2 TRP A 220      24.980  33.960  24.940  1.00  0.00           H
ATOM   3179  CH2 TRP A 220      25.960  32.310  24.120  1.00  0.00           C
ATOM   3180  HH2 TRP A 220      26.360  32.900  23.310  1.00  0.00           H
ATOM   3181  C   TRP A 220      25.410  27.190  29.110  1.00  0.00           C
ATOM   3182  O   TRP A 220      25.870  26.290  28.390  1.00  0.00           O
ATOM   3183  N   GLY A 221      24.830  26.900  30.320  1.00  0.00           N
ATOM   3184  HN  GLY A 221      24.440  27.610  30.900  1.00  0.00           H
ATOM   3185  CA  GLY A 221      24.440  25.570  30.740  1.00  0.00           C
ATOM   3186  HA1 GLY A 221      24.990  24.780  30.270  1.00  0.00           H
ATOM   3187  HA2 GLY A 221      24.640  25.510  31.800  1.00  0.00           H
ATOM   3188  C   GLY A 221      22.980  25.320  30.590  1.00  0.00           C
ATOM   3189  O   GLY A 221      22.340  25.610  29.570  1.00  0.00           O
ATOM   3190  N   GLU A 222      22.400  24.590  31.560  1.00  0.00           N
ATOM   3191  HN  GLU A 222      23.000  24.190  32.260  1.00  0.00           H
ATOM   3192  CA  GLU A 222      20.970  24.270  31.710  1.00  0.00           C
ATOM   3193  HA  GLU A 222      20.460  24.460  30.780  1.00  0.00           H
ATOM   3194  CB  GLU A 222      20.700  22.730  31.940  1.00  0.00           C
ATOM   3195  HB1 GLU A 222      21.450  22.430  32.700  1.00  0.00           H
ATOM   3196  HB2 GLU A 222      19.660  22.600  32.330  1.00  0.00           H
ATOM   3197  CG  GLU A 222      21.030  21.900  30.760  1.00  0.00           C
ATOM   3198  HG1 GLU A 222      20.260  22.080  29.990  1.00  0.00           H
ATOM   3199  HG2 GLU A 222      21.960  22.280  30.280  1.00  0.00           H
ATOM   3200  CD  GLU A 222      21.270  20.370  30.880  1.00  0.00           C
ATOM   3201  OE1 GLU A 222      22.420  19.930  30.790  1.00  0.00           O
ATOM   3202  OE2 GLU A 222      20.260  19.710  31.120  1.00  0.00           O
ATOM   3203  C   GLU A 222      20.520  25.220  32.830  1.00  0.00           C
ATOM   3204  O   GLU A 222      20.860  25.100  34.000  1.00  0.00           O
ATOM   3205  N   GLY A 223      19.790  26.270  32.500  1.00  0.00           N
ATOM   3206  HN  GLY A 223      19.730  26.530  31.540  1.00  0.00           H
ATOM   3207  CA  GLY A 223      19.180  27.260  33.450  1.00  0.00           C
ATOM   3208  HA1 GLY A 223      18.740  28.000  32.810  1.00  0.00           H
ATOM   3209  HA2 GLY A 223      18.420  26.710  33.990  1.00  0.00           H
ATOM   3210  C   GLY A 223      19.970  27.920  34.550  1.00  0.00           C
ATOM   3211  O   GLY A 223      21.190  27.990  34.510  1.00  0.00           O
ATOM   3212  N   CYS A 224      19.310  28.550  35.540  1.00  0.00           N
ATOM   3213  HN  CYS A 224      18.330  28.430  35.680  1.00  0.00           H
ATOM   3214  CA  CYS A 224      20.030  29.180  36.630  1.00  0.00           C
ATOM   3215  HA  CYS A 224      21.070  29.290  36.370  1.00  0.00           H
ATOM   3216  CB  CYS A 224      19.490  30.640  36.820  1.00  0.00           C
ATOM   3217  HB1 CYS A 224      18.380  30.670  36.700  1.00  0.00           H
ATOM   3218  HB2 CYS A 224      19.660  31.150  37.790  1.00  0.00           H
ATOM   3219  SG  CYS A 224      20.150  31.810  35.520  1.00  0.00           S
ATOM   3220  C   CYS A 224      19.840  28.490  37.980  1.00  0.00           C
ATOM   3221  O   CYS A 224      18.860  28.710  38.670  1.00  0.00           O
ATOM   3222  N   ALA A 225      20.950  27.810  38.470  1.00  0.00           N
ATOM   3223  HN  ALA A 225      21.760  27.870  37.890  1.00  0.00           H
ATOM   3224  CA  ALA A 225      20.960  27.190  39.780  1.00  0.00           C
ATOM   3225  HA  ALA A 225      21.940  26.750  39.830  1.00  0.00           H
ATOM   3226  CB  ALA A 225      20.810  28.080  40.930  1.00  0.00           C
ATOM   3227  HB1 ALA A 225      21.050  27.430  41.810  1.00  0.00           H
ATOM   3228  HB2 ALA A 225      21.560  28.900  40.840  1.00  0.00           H
ATOM   3229  HB3 ALA A 225      19.800  28.530  40.920  1.00  0.00           H
ATOM   3230  C   ALA A 225      20.070  25.900  39.840  1.00  0.00           C
ATOM   3231  O   ALA A 225      19.470  25.600  40.830  1.00  0.00           O
ATOM   3232  N   ARG A 226      19.980  25.090  38.750  1.00  0.00           N
ATOM   3233  HN  ARG A 226      20.390  25.330  37.880  1.00  0.00           H
ATOM   3234  CA  ARG A 226      19.130  23.880  38.770  1.00  0.00           C
ATOM   3235  HA  ARG A 226      18.200  24.260  39.180  1.00  0.00           H
ATOM   3236  CB  ARG A 226      19.180  23.240  37.360  1.00  0.00           C
ATOM   3237  HB1 ARG A 226      20.250  23.000  37.230  1.00  0.00           H
ATOM   3238  HB2 ARG A 226      18.590  22.300  37.490  1.00  0.00           H
ATOM   3239  CG  ARG A 226      18.610  24.110  36.250  1.00  0.00           C
ATOM   3240  HG1 ARG A 226      19.030  25.130  36.310  1.00  0.00           H
ATOM   3241  HG2 ARG A 226      18.870  23.680  35.250  1.00  0.00           H
ATOM   3242  CD  ARG A 226      17.080  24.290  36.240  1.00  0.00           C
ATOM   3243  HD1 ARG A 226      16.510  23.340  36.290  1.00  0.00           H
ATOM   3244  HD2 ARG A 226      16.790  24.850  37.140  1.00  0.00           H
ATOM   3245  NE  ARG A 226      16.730  25.110  35.060  1.00  0.00           N
ATOM   3246  HE  ARG A 226      16.360  26.030  35.100  1.00  0.00           H
ATOM   3247  CZ  ARG A 226      16.490  24.650  33.780  1.00  0.00           C
ATOM   3248  NH1 ARG A 226      16.480  23.330  33.560  1.00  0.00           N
ATOM   3249 1HH1 ARG A 226      16.820  22.710  34.270  1.00  0.00           H
ATOM   3250 2HH1 ARG A 226      16.370  22.920  32.660  1.00  0.00           H
ATOM   3251  NH2 ARG A 226      15.990  25.450  32.920  1.00  0.00           N
ATOM   3252 1HH2 ARG A 226      15.980  26.440  33.100  1.00  0.00           H
ATOM   3253 2HH2 ARG A 226      15.960  25.270  31.940  1.00  0.00           H
ATOM   3254  C   ARG A 226      19.690  22.830  39.790  1.00  0.00           C
ATOM   3255  O   ARG A 226      20.750  22.990  40.320  1.00  0.00           O
ATOM   3256  N   LYS A 227      19.020  21.680  39.980  1.00  0.00           N
ATOM   3257  HN  LYS A 227      18.180  21.480  39.490  1.00  0.00           H
ATOM   3258  CA  LYS A 227      19.550  20.610  40.810  1.00  0.00           C
ATOM   3259  HA  LYS A 227      20.170  21.040  41.590  1.00  0.00           H
ATOM   3260  CB  LYS A 227      18.400  19.810  41.540  1.00  0.00           C
ATOM   3261  HB1 LYS A 227      17.800  20.630  42.000  1.00  0.00           H
ATOM   3262  HB2 LYS A 227      17.740  19.400  40.750  1.00  0.00           H
ATOM   3263  CG  LYS A 227      18.900  18.780  42.560  1.00  0.00           C
ATOM   3264  HG1 LYS A 227      19.570  17.970  42.220  1.00  0.00           H
ATOM   3265  HG2 LYS A 227      19.560  19.490  43.100  1.00  0.00           H
ATOM   3266  CD  LYS A 227      17.850  18.100  43.340  1.00  0.00           C
ATOM   3267  HD1 LYS A 227      17.290  17.560  42.550  1.00  0.00           H
ATOM   3268  HD2 LYS A 227      18.360  17.400  44.040  1.00  0.00           H
ATOM   3269  CE  LYS A 227      16.810  18.960  44.080  1.00  0.00           C
ATOM   3270  HE1 LYS A 227      17.380  19.600  44.790  1.00  0.00           H
ATOM   3271  HE2 LYS A 227      16.230  19.540  43.330  1.00  0.00           H
ATOM   3272  NZ  LYS A 227      15.790  18.180  44.790  1.00  0.00           N
ATOM   3273  HZ1 LYS A 227      16.310  17.500  45.360  1.00  0.00           H
ATOM   3274  HZ2 LYS A 227      15.260  18.680  45.540  1.00  0.00           H
ATOM   3275  HZ3 LYS A 227      15.190  17.660  44.110  1.00  0.00           H
ATOM   3276  C   LYS A 227      20.320  19.660  39.930  1.00  0.00           C
ATOM   3277  O   LYS A 227      19.890  19.300  38.900  1.00  0.00           O
ATOM   3278  N   GLY A 228      21.600  19.330  40.320  1.00  0.00           N
ATOM   3279  HN  GLY A 228      21.990  19.780  41.120  1.00  0.00           H
ATOM   3280  CA  GLY A 228      22.470  18.350  39.610  1.00  0.00           C
ATOM   3281  HA1 GLY A 228      23.340  18.360  40.270  1.00  0.00           H
ATOM   3282  HA2 GLY A 228      21.960  17.420  39.440  1.00  0.00           H
ATOM   3283  C   GLY A 228      23.000  18.780  38.320  1.00  0.00           C
ATOM   3284  O   GLY A 228      23.310  17.940  37.460  1.00  0.00           O
ATOM   3285  N   LYS A 229      23.240  20.120  38.180  1.00  0.00           N
ATOM   3286  HN  LYS A 229      22.990  20.730  38.930  1.00  0.00           H
ATOM   3287  CA  LYS A 229      23.730  20.820  37.050  1.00  0.00           C
ATOM   3288  HA  LYS A 229      24.000  20.180  36.230  1.00  0.00           H
ATOM   3289  CB  LYS A 229      22.550  21.680  36.430  1.00  0.00           C
ATOM   3290  HB1 LYS A 229      22.190  22.330  37.270  1.00  0.00           H
ATOM   3291  HB2 LYS A 229      22.910  22.270  35.560  1.00  0.00           H
ATOM   3292  CG  LYS A 229      21.380  20.810  35.950  1.00  0.00           C
ATOM   3293  HG1 LYS A 229      20.970  20.210  36.790  1.00  0.00           H
ATOM   3294  HG2 LYS A 229      20.590  21.460  35.530  1.00  0.00           H
ATOM   3295  CD  LYS A 229      21.750  19.700  34.830  1.00  0.00           C
ATOM   3296  HD1 LYS A 229      22.100  20.240  33.930  1.00  0.00           H
ATOM   3297  HD2 LYS A 229      22.530  18.960  35.130  1.00  0.00           H
ATOM   3298  CE  LYS A 229      20.520  18.830  34.360  1.00  0.00           C
ATOM   3299  HE1 LYS A 229      20.090  18.250  35.200  1.00  0.00           H
ATOM   3300  HE2 LYS A 229      19.770  19.500  33.890  1.00  0.00           H
ATOM   3301  NZ  LYS A 229      20.960  18.000  33.130  1.00  0.00           N
ATOM   3302  HZ1 LYS A 229      21.110  18.680  32.360  1.00  0.00           H
ATOM   3303  HZ2 LYS A 229      21.880  17.540  33.220  1.00  0.00           H
ATOM   3304  HZ3 LYS A 229      20.280  17.280  32.820  1.00  0.00           H
ATOM   3305  C   LYS A 229      24.980  21.610  37.400  1.00  0.00           C
ATOM   3306  O   LYS A 229      25.010  22.100  38.490  1.00  0.00           O
ATOM   3307  N   TYR A 230      25.930  21.630  36.440  1.00  0.00           N
ATOM   3308  HN  TYR A 230      25.720  21.140  35.600  1.00  0.00           H
ATOM   3309  CA  TYR A 230      27.160  22.440  36.540  1.00  0.00           C
ATOM   3310  HA  TYR A 230      27.200  23.030  37.440  1.00  0.00           H
ATOM   3311  CB  TYR A 230      28.420  21.530  36.600  1.00  0.00           C
ATOM   3312  HB1 TYR A 230      28.370  20.970  35.650  1.00  0.00           H
ATOM   3313  HB2 TYR A 230      29.330  22.170  36.640  1.00  0.00           H
ATOM   3314  CG  TYR A 230      28.370  20.520  37.780  1.00  0.00           C
ATOM   3315  CD1 TYR A 230      28.680  20.850  39.080  1.00  0.00           C
ATOM   3316  HD1 TYR A 230      28.910  21.890  39.230  1.00  0.00           H
ATOM   3317  CE1 TYR A 230      28.800  19.910  40.110  1.00  0.00           C
ATOM   3318  HE1 TYR A 230      29.210  20.240  41.040  1.00  0.00           H
ATOM   3319  CZ  TYR A 230      28.480  18.580  39.850  1.00  0.00           C
ATOM   3320  OH  TYR A 230      28.480  17.740  40.930  1.00  0.00           O
ATOM   3321  HH  TYR A 230      29.090  18.030  41.610  1.00  0.00           H
ATOM   3322  CD2 TYR A 230      28.110  19.160  37.470  1.00  0.00           C
ATOM   3323  HD2 TYR A 230      27.800  18.800  36.500  1.00  0.00           H
ATOM   3324  CE2 TYR A 230      28.290  18.180  38.530  1.00  0.00           C
ATOM   3325  HE2 TYR A 230      28.170  17.110  38.340  1.00  0.00           H
ATOM   3326  C   TYR A 230      27.290  23.340  35.300  1.00  0.00           C
ATOM   3327  O   TYR A 230      26.910  22.910  34.220  1.00  0.00           O
ATOM   3328  N   GLY A 231      27.820  24.560  35.460  1.00  0.00           N
ATOM   3329  HN  GLY A 231      28.080  24.920  36.350  1.00  0.00           H
ATOM   3330  CA  GLY A 231      28.130  25.450  34.430  1.00  0.00           C
ATOM   3331  HA1 GLY A 231      27.240  25.790  33.940  1.00  0.00           H
ATOM   3332  HA2 GLY A 231      28.650  26.340  34.780  1.00  0.00           H
ATOM   3333  C   GLY A 231      29.100  24.860  33.460  1.00  0.00           C
ATOM   3334  O   GLY A 231      29.800  23.910  33.770  1.00  0.00           O
ATOM   3335  N   ILE A 232      29.230  25.380  32.210  1.00  0.00           N
ATOM   3336  HN  ILE A 232      28.620  26.130  32.010  1.00  0.00           H
ATOM   3337  CA  ILE A 232      29.830  24.770  31.060  1.00  0.00           C
ATOM   3338  HA  ILE A 232      30.350  23.900  31.420  1.00  0.00           H
ATOM   3339  CB  ILE A 232      28.810  24.500  29.880  1.00  0.00           C
ATOM   3340  HB  ILE A 232      28.260  25.470  29.770  1.00  0.00           H
ATOM   3341  CG2 ILE A 232      29.500  24.000  28.690  1.00  0.00           C
ATOM   3342 1HG2 ILE A 232      28.840  23.480  27.970  1.00  0.00           H
ATOM   3343 2HG2 ILE A 232      29.970  24.880  28.200  1.00  0.00           H
ATOM   3344 3HG2 ILE A 232      30.280  23.230  28.890  1.00  0.00           H
ATOM   3345  CG1 ILE A 232      27.810  23.410  30.400  1.00  0.00           C
ATOM   3346 1HG1 ILE A 232      27.210  23.770  31.260  1.00  0.00           H
ATOM   3347 2HG1 ILE A 232      27.160  23.230  29.520  1.00  0.00           H
ATOM   3348  CD  ILE A 232      28.380  22.030  30.660  1.00  0.00           C
ATOM   3349  HD1 ILE A 232      28.730  21.600  29.710  1.00  0.00           H
ATOM   3350  HD2 ILE A 232      29.230  21.970  31.370  1.00  0.00           H
ATOM   3351  HD3 ILE A 232      27.680  21.320  31.140  1.00  0.00           H
ATOM   3352  C   ILE A 232      30.860  25.710  30.510  1.00  0.00           C
ATOM   3353  O   ILE A 232      30.610  26.910  30.320  1.00  0.00           O
ATOM   3354  N   TYR A 233      32.050  25.170  30.260  1.00  0.00           N
ATOM   3355  HN  TYR A 233      32.260  24.240  30.530  1.00  0.00           H
ATOM   3356  CA  TYR A 233      33.200  25.900  29.760  1.00  0.00           C
ATOM   3357  HA  TYR A 233      32.970  26.920  29.480  1.00  0.00           H
ATOM   3358  CB  TYR A 233      34.330  26.080  30.850  1.00  0.00           C
ATOM   3359  HB1 TYR A 233      34.670  25.050  31.080  1.00  0.00           H
ATOM   3360  HB2 TYR A 233      35.210  26.680  30.480  1.00  0.00           H
ATOM   3361  CG  TYR A 233      33.670  26.740  32.080  1.00  0.00           C
ATOM   3362  CD1 TYR A 233      32.900  26.040  33.080  1.00  0.00           C
ATOM   3363  HD1 TYR A 233      32.670  24.990  32.950  1.00  0.00           H
ATOM   3364  CE1 TYR A 233      32.130  26.750  34.000  1.00  0.00           C
ATOM   3365  HE1 TYR A 233      31.410  26.180  34.570  1.00  0.00           H
ATOM   3366  CZ  TYR A 233      32.200  28.130  34.100  1.00  0.00           C
ATOM   3367  OH  TYR A 233      31.380  28.780  35.000  1.00  0.00           O
ATOM   3368  HH  TYR A 233      31.030  28.060  35.530  1.00  0.00           H
ATOM   3369  CD2 TYR A 233      33.700  28.160  32.150  1.00  0.00           C
ATOM   3370  HD2 TYR A 233      34.190  28.730  31.380  1.00  0.00           H
ATOM   3371  CE2 TYR A 233      33.090  28.800  33.210  1.00  0.00           C
ATOM   3372  HE2 TYR A 233      33.170  29.880  33.300  1.00  0.00           H
ATOM   3373  C   TYR A 233      33.830  25.290  28.540  1.00  0.00           C
ATOM   3374  O   TYR A 233      33.600  24.100  28.260  1.00  0.00           O
ATOM   3375  N   THR A 234      34.650  26.070  27.770  1.00  0.00           N
ATOM   3376  HN  THR A 234      34.770  27.020  28.090  1.00  0.00           H
ATOM   3377  CA  THR A 234      35.410  25.440  26.700  1.00  0.00           C
ATOM   3378  HA  THR A 234      35.260  24.380  26.710  1.00  0.00           H
ATOM   3379  CB  THR A 234      35.020  26.010  25.310  1.00  0.00           C
ATOM   3380  HB  THR A 234      33.940  25.770  25.340  1.00  0.00           H
ATOM   3381  OG1 THR A 234      35.500  25.240  24.180  1.00  0.00           O
ATOM   3382  HG1 THR A 234      35.660  24.360  24.530  1.00  0.00           H
ATOM   3383  CG2 THR A 234      35.250  27.480  25.020  1.00  0.00           C
ATOM   3384 1HG2 THR A 234      36.320  27.780  24.930  1.00  0.00           H
ATOM   3385 2HG2 THR A 234      34.700  27.700  24.080  1.00  0.00           H
ATOM   3386 3HG2 THR A 234      34.740  28.130  25.770  1.00  0.00           H
ATOM   3387  C   THR A 234      36.860  25.710  26.970  1.00  0.00           C
ATOM   3388  O   THR A 234      37.160  26.700  27.580  1.00  0.00           O
ATOM   3389  N   LYS A 235      37.820  24.790  26.660  1.00  0.00           N
ATOM   3390  HN  LYS A 235      37.620  23.860  26.380  1.00  0.00           H
ATOM   3391  CA  LYS A 235      39.210  25.120  26.610  1.00  0.00           C
ATOM   3392  HA  LYS A 235      39.300  25.650  27.560  1.00  0.00           H
ATOM   3393  CB  LYS A 235      40.110  23.890  26.630  1.00  0.00           C
ATOM   3394  HB1 LYS A 235      39.860  23.390  25.680  1.00  0.00           H
ATOM   3395  HB2 LYS A 235      41.210  24.000  26.620  1.00  0.00           H
ATOM   3396  CG  LYS A 235      39.860  22.930  27.850  1.00  0.00           C
ATOM   3397  HG1 LYS A 235      40.110  23.480  28.770  1.00  0.00           H
ATOM   3398  HG2 LYS A 235      38.770  22.680  27.880  1.00  0.00           H
ATOM   3399  CD  LYS A 235      40.630  21.560  27.880  1.00  0.00           C
ATOM   3400  HD1 LYS A 235      40.390  21.050  28.840  1.00  0.00           H
ATOM   3401  HD2 LYS A 235      40.240  20.890  27.080  1.00  0.00           H
ATOM   3402  CE  LYS A 235      42.180  21.600  27.730  1.00  0.00           C
ATOM   3403  HE1 LYS A 235      42.460  22.200  26.830  1.00  0.00           H
ATOM   3404  HE2 LYS A 235      42.560  22.050  28.670  1.00  0.00           H
ATOM   3405  NZ  LYS A 235      42.730  20.260  27.630  1.00  0.00           N
ATOM   3406  HZ1 LYS A 235      42.150  19.720  26.970  1.00  0.00           H
ATOM   3407  HZ2 LYS A 235      43.730  20.270  27.380  1.00  0.00           H
ATOM   3408  HZ3 LYS A 235      42.660  19.820  28.580  1.00  0.00           H
ATOM   3409  C   LYS A 235      39.690  26.020  25.510  1.00  0.00           C
ATOM   3410  O   LYS A 235      39.220  25.920  24.350  1.00  0.00           O
ATOM   3411  N   VAL A 236      40.730  26.880  25.770  1.00  0.00           N
ATOM   3412  HN  VAL A 236      41.130  26.850  26.680  1.00  0.00           H
ATOM   3413  CA  VAL A 236      41.280  27.800  24.750  1.00  0.00           C
ATOM   3414  HA  VAL A 236      40.660  27.810  23.860  1.00  0.00           H
ATOM   3415  CB  VAL A 236      41.410  29.220  25.270  1.00  0.00           C
ATOM   3416  HB  VAL A 236      41.920  29.860  24.520  1.00  0.00           H
ATOM   3417  CG1 VAL A 236      40.010  29.820  25.380  1.00  0.00           C
ATOM   3418 1HG1 VAL A 236      39.920  30.930  25.390  1.00  0.00           H
ATOM   3419 2HG1 VAL A 236      39.380  29.450  24.540  1.00  0.00           H
ATOM   3420 3HG1 VAL A 236      39.520  29.490  26.320  1.00  0.00           H
ATOM   3421  CG2 VAL A 236      42.150  29.340  26.620  1.00  0.00           C
ATOM   3422 1HG2 VAL A 236      41.680  28.750  27.410  1.00  0.00           H
ATOM   3423 2HG2 VAL A 236      43.210  29.100  26.410  1.00  0.00           H
ATOM   3424 3HG2 VAL A 236      42.050  30.430  26.820  1.00  0.00           H
ATOM   3425  C   VAL A 236      42.660  27.370  24.340  1.00  0.00           C
ATOM   3426  O   VAL A 236      43.150  27.710  23.270  1.00  0.00           O
ATOM   3427  N   THR A 237      43.300  26.520  25.130  1.00  0.00           N
ATOM   3428  HN  THR A 237      43.000  26.430  26.070  1.00  0.00           H
ATOM   3429  CA  THR A 237      44.660  26.190  24.960  1.00  0.00           C
ATOM   3430  HA  THR A 237      45.180  27.140  24.900  1.00  0.00           H
ATOM   3431  CB  THR A 237      45.330  25.330  26.090  1.00  0.00           C
ATOM   3432  HB  THR A 237      46.180  24.730  25.710  1.00  0.00           H
ATOM   3433  OG1 THR A 237      44.380  24.520  26.740  1.00  0.00           O
ATOM   3434  HG1 THR A 237      44.460  23.670  26.280  1.00  0.00           H
ATOM   3435  CG2 THR A 237      45.770  26.210  27.270  1.00  0.00           C
ATOM   3436 1HG2 THR A 237      44.870  26.770  27.610  1.00  0.00           H
ATOM   3437 2HG2 THR A 237      46.230  25.750  28.170  1.00  0.00           H
ATOM   3438 3HG2 THR A 237      46.420  27.060  26.970  1.00  0.00           H
ATOM   3439  C   THR A 237      44.970  25.460  23.660  1.00  0.00           C
ATOM   3440  O   THR A 237      45.990  25.720  23.000  1.00  0.00           O
ATOM   3441  N   ALA A 238      44.120  24.610  23.050  1.00  0.00           N
ATOM   3442  HN  ALA A 238      43.160  24.660  23.300  1.00  0.00           H
ATOM   3443  CA  ALA A 238      44.480  23.990  21.760  1.00  0.00           C
ATOM   3444  HA  ALA A 238      45.430  23.460  21.810  1.00  0.00           H
ATOM   3445  CB  ALA A 238      43.340  22.970  21.450  1.00  0.00           C
ATOM   3446  HB1 ALA A 238      43.510  22.380  20.530  1.00  0.00           H
ATOM   3447  HB2 ALA A 238      43.330  22.320  22.360  1.00  0.00           H
ATOM   3448  HB3 ALA A 238      42.380  23.510  21.320  1.00  0.00           H
ATOM   3449  C   ALA A 238      44.560  25.020  20.580  1.00  0.00           C
ATOM   3450  O   ALA A 238      44.860  24.690  19.490  1.00  0.00           O
ATOM   3451  N   PHE A 239      44.130  26.260  20.780  1.00  0.00           N
ATOM   3452  HN  PHE A 239      43.800  26.580  21.670  1.00  0.00           H
ATOM   3453  CA  PHE A 239      43.880  27.180  19.660  1.00  0.00           C
ATOM   3454  HA  PHE A 239      44.070  26.700  18.710  1.00  0.00           H
ATOM   3455  CB  PHE A 239      42.460  27.680  19.610  1.00  0.00           C
ATOM   3456  HB1 PHE A 239      42.250  28.490  20.340  1.00  0.00           H
ATOM   3457  HB2 PHE A 239      42.190  28.080  18.600  1.00  0.00           H
ATOM   3458  CG  PHE A 239      41.510  26.530  19.860  1.00  0.00           C
ATOM   3459  CD1 PHE A 239      41.650  25.320  19.110  1.00  0.00           C
ATOM   3460  HD1 PHE A 239      42.370  25.360  18.310  1.00  0.00           H
ATOM   3461  CE1 PHE A 239      40.750  24.280  19.250  1.00  0.00           C
ATOM   3462  HE1 PHE A 239      40.790  23.360  18.700  1.00  0.00           H
ATOM   3463  CZ  PHE A 239      39.750  24.360  20.250  1.00  0.00           C
ATOM   3464  HZ  PHE A 239      39.030  23.560  20.240  1.00  0.00           H
ATOM   3465  CD2 PHE A 239      40.510  26.580  20.840  1.00  0.00           C
ATOM   3466  HD2 PHE A 239      40.480  27.410  21.530  1.00  0.00           H
ATOM   3467  CE2 PHE A 239      39.630  25.520  21.070  1.00  0.00           C
ATOM   3468  HE2 PHE A 239      38.800  25.400  21.760  1.00  0.00           H
ATOM   3469  C   PHE A 239      44.830  28.410  19.680  1.00  0.00           C
ATOM   3470  O   PHE A 239      44.720  29.290  18.810  1.00  0.00           O
ATOM   3471  N   LEU A 240      45.870  28.570  20.590  1.00  0.00           N
ATOM   3472  HN  LEU A 240      46.040  27.840  21.240  1.00  0.00           H
ATOM   3473  CA  LEU A 240      46.690  29.690  20.800  1.00  0.00           C
ATOM   3474  HA  LEU A 240      46.080  30.530  21.090  1.00  0.00           H
ATOM   3475  CB  LEU A 240      47.630  29.300  22.020  1.00  0.00           C
ATOM   3476  HB1 LEU A 240      48.230  28.400  21.820  1.00  0.00           H
ATOM   3477  HB2 LEU A 240      48.400  30.090  22.080  1.00  0.00           H
ATOM   3478  CG  LEU A 240      46.990  28.980  23.380  1.00  0.00           C
ATOM   3479  HG  LEU A 240      46.360  28.070  23.270  1.00  0.00           H
ATOM   3480  CD1 LEU A 240      47.980  28.750  24.570  1.00  0.00           C
ATOM   3481 1HD1 LEU A 240      47.270  28.470  25.380  1.00  0.00           H
ATOM   3482 2HD1 LEU A 240      48.670  27.900  24.440  1.00  0.00           H
ATOM   3483 3HD1 LEU A 240      48.520  29.700  24.750  1.00  0.00           H
ATOM   3484  CD2 LEU A 240      45.980  30.020  23.870  1.00  0.00           C
ATOM   3485 1HD2 LEU A 240      46.580  30.950  23.870  1.00  0.00           H
ATOM   3486 2HD2 LEU A 240      45.060  30.080  23.230  1.00  0.00           H
ATOM   3487 3HD2 LEU A 240      45.650  29.780  24.910  1.00  0.00           H
ATOM   3488  C   LEU A 240      47.540  30.080  19.570  1.00  0.00           C
ATOM   3489  O   LEU A 240      47.690  31.320  19.320  1.00  0.00           O
ATOM   3490  N   LYS A 241      47.970  29.120  18.640  1.00  0.00           N
ATOM   3491  HN  LYS A 241      47.750  28.180  18.890  1.00  0.00           H
ATOM   3492  CA  LYS A 241      48.600  29.370  17.400  1.00  0.00           C
ATOM   3493  HA  LYS A 241      49.410  30.060  17.570  1.00  0.00           H
ATOM   3494  CB  LYS A 241      49.260  28.100  16.760  1.00  0.00           C
ATOM   3495  HB1 LYS A 241      48.570  27.220  16.880  1.00  0.00           H
ATOM   3496  HB2 LYS A 241      49.340  28.210  15.660  1.00  0.00           H
ATOM   3497  CG  LYS A 241      50.580  27.580  17.370  1.00  0.00           C
ATOM   3498  HG1 LYS A 241      51.400  28.290  17.130  1.00  0.00           H
ATOM   3499  HG2 LYS A 241      50.460  27.640  18.480  1.00  0.00           H
ATOM   3500  CD  LYS A 241      50.970  26.100  16.970  1.00  0.00           C
ATOM   3501  HD1 LYS A 241      52.020  26.070  17.350  1.00  0.00           H
ATOM   3502  HD2 LYS A 241      50.440  25.260  17.460  1.00  0.00           H
ATOM   3503  CE  LYS A 241      51.050  25.870  15.470  1.00  0.00           C
ATOM   3504  HE1 LYS A 241      50.090  25.880  14.910  1.00  0.00           H
ATOM   3505  HE2 LYS A 241      51.720  26.660  15.060  1.00  0.00           H
ATOM   3506  NZ  LYS A 241      51.650  24.590  15.240  1.00  0.00           N
ATOM   3507  HZ1 LYS A 241      52.160  24.580  14.330  1.00  0.00           H
ATOM   3508  HZ2 LYS A 241      52.380  24.380  15.950  1.00  0.00           H
ATOM   3509  HZ3 LYS A 241      50.990  23.800  15.280  1.00  0.00           H
ATOM   3510  C   LYS A 241      47.680  30.030  16.440  1.00  0.00           C
ATOM   3511  O   LYS A 241      48.080  31.090  15.920  1.00  0.00           O
ATOM   3512  N   TRP A 242      46.400  29.610  16.270  1.00  0.00           N
ATOM   3513  HN  TRP A 242      46.200  28.800  16.820  1.00  0.00           H
ATOM   3514  CA  TRP A 242      45.450  30.450  15.590  1.00  0.00           C
ATOM   3515  HA  TRP A 242      45.800  30.480  14.580  1.00  0.00           H
ATOM   3516  CB  TRP A 242      44.150  29.670  15.410  1.00  0.00           C
ATOM   3517  HB1 TRP A 242      44.390  28.820  14.740  1.00  0.00           H
ATOM   3518  HB2 TRP A 242      43.880  29.330  16.440  1.00  0.00           H
ATOM   3519  CG  TRP A 242      42.940  30.440  14.920  1.00  0.00           C
ATOM   3520  CD1 TRP A 242      42.620  30.790  13.600  1.00  0.00           C
ATOM   3521  HD1 TRP A 242      43.180  30.440  12.750  1.00  0.00           H
ATOM   3522  NE1 TRP A 242      41.640  31.720  13.610  1.00  0.00           N
ATOM   3523  HE1 TRP A 242      41.430  32.180  12.780  1.00  0.00           H
ATOM   3524  CE2 TRP A 242      41.150  31.930  14.880  1.00  0.00           C
ATOM   3525  CD2 TRP A 242      41.930  31.130  15.710  1.00  0.00           C
ATOM   3526  CE3 TRP A 242      41.630  31.210  17.080  1.00  0.00           C
ATOM   3527  HE3 TRP A 242      42.160  30.630  17.820  1.00  0.00           H
ATOM   3528  CZ3 TRP A 242      40.760  32.170  17.570  1.00  0.00           C
ATOM   3529  HZ3 TRP A 242      40.610  32.330  18.630  1.00  0.00           H
ATOM   3530  CZ2 TRP A 242      40.130  32.720  15.260  1.00  0.00           C
ATOM   3531  HZ2 TRP A 242      39.570  33.380  14.610  1.00  0.00           H
ATOM   3532  CH2 TRP A 242      39.890  32.840  16.620  1.00  0.00           C
ATOM   3533  HH2 TRP A 242      39.180  33.570  16.980  1.00  0.00           H
ATOM   3534  C   TRP A 242      45.150  31.900  16.110  1.00  0.00           C
ATOM   3535  O   TRP A 242      45.240  32.830  15.320  1.00  0.00           O
ATOM   3536  N   ILE A 243      45.010  32.060  17.440  1.00  0.00           N
ATOM   3537  HN  ILE A 243      44.920  31.310  18.100  1.00  0.00           H
ATOM   3538  CA  ILE A 243      44.910  33.330  18.080  1.00  0.00           C
ATOM   3539  HA  ILE A 243      44.050  33.830  17.650  1.00  0.00           H
ATOM   3540  CB  ILE A 243      44.800  33.240  19.630  1.00  0.00           C
ATOM   3541  HB  ILE A 243      45.580  32.470  19.830  1.00  0.00           H
ATOM   3542  CG2 ILE A 243      45.080  34.610  20.280  1.00  0.00           C
ATOM   3543 1HG2 ILE A 243      44.460  35.390  19.800  1.00  0.00           H
ATOM   3544 2HG2 ILE A 243      44.850  34.700  21.370  1.00  0.00           H
ATOM   3545 3HG2 ILE A 243      46.150  34.890  20.120  1.00  0.00           H
ATOM   3546  CG1 ILE A 243      43.490  32.730  19.960  1.00  0.00           C
ATOM   3547 1HG1 ILE A 243      42.660  33.400  19.640  1.00  0.00           H
ATOM   3548 2HG1 ILE A 243      43.250  31.850  19.330  1.00  0.00           H
ATOM   3549  CD  ILE A 243      43.360  32.240  21.390  1.00  0.00           C
ATOM   3550  HD1 ILE A 243      43.660  33.120  22.000  1.00  0.00           H
ATOM   3551  HD2 ILE A 243      42.270  32.080  21.470  1.00  0.00           H
ATOM   3552  HD3 ILE A 243      43.870  31.280  21.590  1.00  0.00           H
ATOM   3553  C   ILE A 243      46.090  34.240  17.700  1.00  0.00           C
ATOM   3554  O   ILE A 243      45.920  35.410  17.420  1.00  0.00           O
ATOM   3555  N   ASP A 244      47.300  33.670  17.860  1.00  0.00           N
ATOM   3556  HN  ASP A 244      47.410  32.750  18.230  1.00  0.00           H
ATOM   3557  CA  ASP A 244      48.530  34.400  17.580  1.00  0.00           C
ATOM   3558  HA  ASP A 244      48.510  35.290  18.180  1.00  0.00           H
ATOM   3559  CB  ASP A 244      49.710  33.480  17.850  1.00  0.00           C
ATOM   3560  HB1 ASP A 244      49.580  33.080  18.870  1.00  0.00           H
ATOM   3561  HB2 ASP A 244      49.860  32.580  17.200  1.00  0.00           H
ATOM   3562  CG  ASP A 244      51.030  34.210  17.990  1.00  0.00           C
ATOM   3563  OD1 ASP A 244      51.080  35.300  18.650  1.00  0.00           O
ATOM   3564  OD2 ASP A 244      52.050  33.760  17.390  1.00  0.00           O
ATOM   3565  C   ASP A 244      48.540  34.920  16.120  1.00  0.00           C
ATOM   3566  O   ASP A 244      48.860  36.060  15.820  1.00  0.00           O
ATOM   3567  N   ARG A 245      48.160  34.080  15.110  1.00  0.00           N
ATOM   3568  HN  ARG A 245      48.100  33.090  15.240  1.00  0.00           H
ATOM   3569  CA  ARG A 245      48.290  34.520  13.760  1.00  0.00           C
ATOM   3570  HA  ARG A 245      49.280  34.960  13.720  1.00  0.00           H
ATOM   3571  CB  ARG A 245      48.360  33.340  12.770  1.00  0.00           C
ATOM   3572  HB1 ARG A 245      47.340  32.900  12.810  1.00  0.00           H
ATOM   3573  HB2 ARG A 245      48.400  33.810  11.760  1.00  0.00           H
ATOM   3574  CG  ARG A 245      49.410  32.180  13.030  1.00  0.00           C
ATOM   3575  HG1 ARG A 245      49.250  31.820  14.070  1.00  0.00           H
ATOM   3576  HG2 ARG A 245      49.130  31.290  12.440  1.00  0.00           H
ATOM   3577  CD  ARG A 245      50.900  32.540  12.720  1.00  0.00           C
ATOM   3578  HD1 ARG A 245      51.410  31.570  12.520  1.00  0.00           H
ATOM   3579  HD2 ARG A 245      50.940  33.150  11.790  1.00  0.00           H
ATOM   3580  NE  ARG A 245      51.470  33.280  13.850  1.00  0.00           N
ATOM   3581  HE  ARG A 245      51.490  32.850  14.760  1.00  0.00           H
ATOM   3582  CZ  ARG A 245      52.020  34.500  13.880  1.00  0.00           C
ATOM   3583  NH1 ARG A 245      52.050  35.330  12.820  1.00  0.00           N
ATOM   3584 1HH1 ARG A 245      51.660  35.130  11.930  1.00  0.00           H
ATOM   3585 2HH1 ARG A 245      52.380  36.260  12.980  1.00  0.00           H
ATOM   3586  NH2 ARG A 245      52.420  35.170  14.980  1.00  0.00           N
ATOM   3587 1HH2 ARG A 245      52.410  34.690  15.860  1.00  0.00           H
ATOM   3588 2HH2 ARG A 245      52.930  36.000  14.760  1.00  0.00           H
ATOM   3589  C   ARG A 245      47.090  35.430  13.450  1.00  0.00           C
ATOM   3590  O   ARG A 245      47.140  36.190  12.540  1.00  0.00           O
ATOM   3591  N   SER A 246      45.960  35.360  14.280  1.00  0.00           N
ATOM   3592  HN  SER A 246      46.030  34.630  14.960  1.00  0.00           H
ATOM   3593  CA  SER A 246      44.760  36.210  14.160  1.00  0.00           C
ATOM   3594  HA  SER A 246      44.440  36.330  13.130  1.00  0.00           H
ATOM   3595  CB  SER A 246      43.470  35.580  14.800  1.00  0.00           C
ATOM   3596  HB1 SER A 246      43.420  35.670  15.900  1.00  0.00           H
ATOM   3597  HB2 SER A 246      42.680  36.290  14.440  1.00  0.00           H
ATOM   3598  OG  SER A 246      43.300  34.280  14.310  1.00  0.00           O
ATOM   3599  HG1 SER A 246      43.880  33.690  14.790  1.00  0.00           H
ATOM   3600  C   SER A 246      44.890  37.680  14.540  1.00  0.00           C
ATOM   3601  O   SER A 246      44.380  38.530  13.830  1.00  0.00           O
ATOM   3602  N   MET A 247      45.610  37.950  15.670  1.00  0.00           N
ATOM   3603  HN  MET A 247      45.960  37.240  16.270  1.00  0.00           H
ATOM   3604  CA  MET A 247      46.010  39.290  15.980  1.00  0.00           C
ATOM   3605  HA  MET A 247      45.150  39.900  15.730  1.00  0.00           H
ATOM   3606  CB  MET A 247      46.330  39.530  17.460  1.00  0.00           C
ATOM   3607  HB1 MET A 247      47.120  38.800  17.720  1.00  0.00           H
ATOM   3608  HB2 MET A 247      46.620  40.600  17.550  1.00  0.00           H
ATOM   3609  CG  MET A 247      45.100  39.160  18.310  1.00  0.00           C
ATOM   3610  HG1 MET A 247      44.280  39.850  17.990  1.00  0.00           H
ATOM   3611  HG2 MET A 247      44.780  38.110  18.180  1.00  0.00           H
ATOM   3612  SD  MET A 247      45.250  39.490  20.160  1.00  0.00           S
ATOM   3613  CE  MET A 247      46.570  38.380  20.620  1.00  0.00           C
ATOM   3614  HE1 MET A 247      46.390  37.310  20.340  1.00  0.00           H
ATOM   3615  HE2 MET A 247      47.520  38.780  20.210  1.00  0.00           H
ATOM   3616  HE3 MET A 247      46.690  38.360  21.720  1.00  0.00           H
ATOM   3617  C   MET A 247      47.100  39.760  15.100  1.00  0.00           C
ATOM   3618  O   MET A 247      48.210  39.350  15.160  1.00  0.00           O
ATOM   3619  N   LYS A 248      46.690  40.680  14.140  1.00  0.00           N
ATOM   3620  HN  LYS A 248      45.740  40.950  14.130  1.00  0.00           H
ATOM   3621  CA  LYS A 248      47.550  41.260  13.110  1.00  0.00           C
ATOM   3622  HA  LYS A 248      48.430  40.640  13.040  1.00  0.00           H
ATOM   3623  CB  LYS A 248      46.830  41.520  11.830  1.00  0.00           C
ATOM   3624  HB1 LYS A 248      46.070  42.320  11.970  1.00  0.00           H
ATOM   3625  HB2 LYS A 248      47.510  41.790  11.000  1.00  0.00           H
ATOM   3626  CG  LYS A 248      45.920  40.310  11.260  1.00  0.00           C
ATOM   3627  HG1 LYS A 248      45.030  40.290  11.930  1.00  0.00           H
ATOM   3628  HG2 LYS A 248      45.500  40.580  10.270  1.00  0.00           H
ATOM   3629  CD  LYS A 248      46.610  38.970  11.340  1.00  0.00           C
ATOM   3630  HD1 LYS A 248      46.840  38.580  12.360  1.00  0.00           H
ATOM   3631  HD2 LYS A 248      45.950  38.230  10.830  1.00  0.00           H
ATOM   3632  CE  LYS A 248      48.000  38.910  10.580  1.00  0.00           C
ATOM   3633  HE1 LYS A 248      47.950  39.060   9.480  1.00  0.00           H
ATOM   3634  HE2 LYS A 248      48.660  39.620  11.140  1.00  0.00           H
ATOM   3635  NZ  LYS A 248      48.670  37.590  10.800  1.00  0.00           N
ATOM   3636  HZ1 LYS A 248      48.920  37.330  11.770  1.00  0.00           H
ATOM   3637  HZ2 LYS A 248      48.100  36.830  10.360  1.00  0.00           H
ATOM   3638  HZ3 LYS A 248      49.520  37.660  10.200  1.00  0.00           H
ATOM   3639  C   LYS A 248      48.100  42.540  13.560  1.00  0.00           C
ATOM   3640  O   LYS A 248      47.580  43.210  14.430  1.00  0.00           O
ATOM   3641  N   THR A 249      49.150  43.080  12.920  1.00  0.00           N
ATOM   3642  HN  THR A 249      49.540  42.630  12.130  1.00  0.00           H
ATOM   3643  CA  THR A 249      49.690  44.390  13.160  1.00  0.00           C
ATOM   3644  HA  THR A 249      49.470  44.690  14.160  1.00  0.00           H
ATOM   3645  CB  THR A 249      51.190  44.370  13.020  1.00  0.00           C
ATOM   3646  HB  THR A 249      51.520  43.890  12.080  1.00  0.00           H
ATOM   3647  OG1 THR A 249      51.710  43.580  14.040  1.00  0.00           O
ATOM   3648  HG1 THR A 249      51.660  42.660  13.780  1.00  0.00           H
ATOM   3649  CG2 THR A 249      51.820  45.760  13.200  1.00  0.00           C
ATOM   3650 1HG2 THR A 249      51.680  46.370  12.290  1.00  0.00           H
ATOM   3651 2HG2 THR A 249      51.320  46.260  14.050  1.00  0.00           H
ATOM   3652 3HG2 THR A 249      52.910  45.670  13.410  1.00  0.00           H
ATOM   3653  C   THR A 249      49.160  45.590  12.250  1.00  0.00           C
ATOM   3654  OT1 THR A 249      49.290  45.430  11.070  1.00  0.00           O
ATOM   3655  OT2 THR A 249      48.600  46.610  12.760  1.00  0.00           O
ATOM   3656 CAL  CAL  1244      31.470  24.950  16.200  1.00  0.00          Ca
ATOM   3657 CAL  CAL  1245      81.440  32.970  60.160  1.00  0.00          Ca
ATOM   3658  C1  RIV B1246      26.860  24.840  24.810  1.00  0.00           C
ATOM   3659  N2  RIV B1246      26.490  25.410  23.540  1.00  0.00           N
ATOM   3660  C3  RIV B1246      28.230  24.350  24.850  1.00  0.00           C
ATOM   3661  C4  RIV B1246      27.060  25.000  22.410  1.00  0.00           C
ATOM   3662  O5  RIV B1246      28.360  23.440  23.760  1.00  0.00           O
ATOM   3663  C6  RIV B1246      28.270  24.220  22.550  1.00  0.00           C
ATOM   3664  C7  RIV B1246      23.460  28.430  23.580  1.00  0.00           C
ATOM   3665  C8  RIV B1246      23.280  27.300  24.400  1.00  0.00           C
ATOM   3666  C9  RIV B1246      24.560  28.530  22.750  1.00  0.00           C
ATOM   3667  C10 RIV B1246      24.300  26.290  24.320  1.00  0.00           C
ATOM   3668  C11 RIV B1246      25.610  27.570  22.800  1.00  0.00           C
ATOM   3669  C12 RIV B1246      25.410  26.420  23.500  1.00  0.00           C
ATOM   3670  O13 RIV B1246      26.590  25.250  21.300  1.00  0.00           O
ATOM   3671  N14 RIV B1246      22.450  29.490  23.560  1.00  0.00           N
ATOM   3672  C15 RIV B1246      22.210  30.520  22.610  1.00  0.00           C
ATOM   3673  C16 RIV B1246      21.760  29.690  24.790  1.00  0.00           C
ATOM   3674  O17 RIV B1246      21.710  31.580  23.270  1.00  0.00           O
ATOM   3675  C18 RIV B1246      21.450  31.200  24.640  1.00  0.00           C
ATOM   3676  O19 RIV B1246      22.430  30.410  21.420  1.00  0.00           O
ATOM   3677  C20 RIV B1246      20.040  31.580  25.040  1.00  0.00           C
ATOM   3678  N21 RIV B1246      19.670  32.850  24.480  1.00  0.00           N
ATOM   3679  C22 RIV B1246      18.860  33.830  24.960  1.00  0.00           C
ATOM   3680  S23 RIV B1246      17.060  34.950  26.720  1.00  0.00           S
ATOM   3681  C24 RIV B1246      16.010  33.910  27.570  1.00  0.00           C
ATOM   3682  C25 RIV B1246      17.770  33.580  25.970  1.00  0.00           C
ATOM   3683  C26 RIV B1246      16.110  32.570  27.180  1.00  0.00           C
ATOM   3684  C27 RIV B1246      17.180  32.390  26.360  1.00  0.00           C
ATOM   3685  O28 RIV B1246      19.080  34.930  24.490  1.00  0.00           O
ATOM   3686 CL   RIV B1246      14.700  34.550  28.420  1.00  0.00          Cl
ATOM   3687  H11 RIV B1246      26.230  23.960  25.030  1.00  0.00           H
ATOM   3688  H12 RIV B1246      26.720  25.600  25.610  1.00  0.00           H
ATOM   3689  H31 RIV B1246      29.020  25.120  24.800  1.00  0.00           H
ATOM   3690  H32 RIV B1246      28.260  23.790  25.810  1.00  0.00           H
ATOM   3691  H61 RIV B1246      29.250  24.740  22.440  1.00  0.00           H
ATOM   3692  H62 RIV B1246      28.170  23.470  21.730  1.00  0.00           H
ATOM   3693  H8  RIV B1246      22.380  27.160  24.980  1.00  0.00           H
ATOM   3694  H9  RIV B1246      24.640  29.340  22.060  1.00  0.00           H
ATOM   3695  H10 RIV B1246      24.360  25.320  24.790  1.00  0.00           H
ATOM   3696  H1  RIV B1246      26.440  27.660  22.110  1.00  0.00           H
ATOM   3697 1H16 RIV B1246      20.800  29.170  24.770  1.00  0.00           H
ATOM   3698 2H16 RIV B1246      22.330  29.410  25.690  1.00  0.00           H
ATOM   3699  H18 RIV B1246      22.200  31.810  25.150  1.00  0.00           H
ATOM   3700 1H20 RIV B1246      20.050  31.500  26.140  1.00  0.00           H
ATOM   3701 2H20 RIV B1246      19.370  30.760  24.720  1.00  0.00           H
ATOM   3702  H21 RIV B1246      20.270  33.160  23.750  1.00  0.00           H
ATOM   3703  H26 RIV B1246      15.390  31.790  27.340  1.00  0.00           H
ATOM   3704  H27 RIV B1246      17.480  31.360  26.190  1.00  0.00           H
ATOM   3705 CL    CL  9426     279.770-146.580  -1.960  1.00  0.00          Cl
ATOM   3706 CL    CL  9427      34.240-436.700 237.910  1.00  0.00          Cl
ATOM   3707 CL    CL  9428    -104.020-165.060-212.970  1.00  0.00          Cl
ATOM   3708 CL    CL  9429     148.860 -93.050-169.540  1.00  0.00          Cl
ATOM   3709 CL    CL  9430     158.750-576.210 103.250  1.00  0.00          Cl
TER
ENDMDL
