# Supplementary material for: Unexpected Dynamic Binding May Rescue the Binding Affinity of Rivaroxaban in a Mutant of Coagulation Factor X
Source: Front Mol Biosci. 2022 May 5;9:877170. doi: 10.3389/fmolb.2022.877170 (PMC9117642; doi:10.3389/fmolb.2022.877170)
Supplement: Supplementary file 4 [file DataSheet1.ZIP › SM-structures/clustering/Y99C_I/c3-Y99C_I.pdb]

REMARK    GENERATED BY TRJCONV
TITLE     HYDROLASE in water t= 128800.00000
REMARK    THIS IS A SIMULATION BOX
CRYST1   68.842   69.370   58.696  90.00  90.00  90.00 P 1           1
MODEL        1
ATOM      1  N   ILE A  16      26.270  36.460  37.360  1.00  0.00           N
ATOM      2  H1  ILE A  16      26.870  36.350  36.520  1.00  0.00           H
ATOM      3  H2  ILE A  16      25.350  36.260  36.930  1.00  0.00           H
ATOM      4  H3  ILE A  16      26.290  37.440  37.720  1.00  0.00           H
ATOM      5  CA  ILE A  16      26.650  35.450  38.440  1.00  0.00           C
ATOM      6  HA  ILE A  16      26.870  34.460  38.070  1.00  0.00           H
ATOM      7  CB  ILE A  16      27.860  35.970  39.230  1.00  0.00           C
ATOM      8  HB  ILE A  16      27.540  36.970  39.610  1.00  0.00           H
ATOM      9  CG2 ILE A  16      28.180  35.070  40.490  1.00  0.00           C
ATOM     10 1HG2 ILE A  16      28.280  33.990  40.230  1.00  0.00           H
ATOM     11 2HG2 ILE A  16      29.070  35.310  41.090  1.00  0.00           H
ATOM     12 3HG2 ILE A  16      27.280  35.080  41.140  1.00  0.00           H
ATOM     13  CG1 ILE A  16      29.010  36.190  38.200  1.00  0.00           C
ATOM     14 1HG1 ILE A  16      28.790  36.970  37.440  1.00  0.00           H
ATOM     15 2HG1 ILE A  16      29.850  36.590  38.800  1.00  0.00           H
ATOM     16  CD  ILE A  16      29.510  34.940  37.410  1.00  0.00           C
ATOM     17  HD1 ILE A  16      29.960  34.240  38.130  1.00  0.00           H
ATOM     18  HD2 ILE A  16      28.700  34.430  36.850  1.00  0.00           H
ATOM     19  HD3 ILE A  16      30.300  35.320  36.730  1.00  0.00           H
ATOM     20  C   ILE A  16      25.420  35.350  39.270  1.00  0.00           C
ATOM     21  O   ILE A  16      24.820  36.400  39.640  1.00  0.00           O
ATOM     22  N   VAL A  17      25.000  34.120  39.620  1.00  0.00           N
ATOM     23  HN  VAL A  17      25.630  33.390  39.400  1.00  0.00           H
ATOM     24  CA  VAL A  17      24.020  33.890  40.670  1.00  0.00           C
ATOM     25  HA  VAL A  17      23.490  34.770  41.040  1.00  0.00           H
ATOM     26  CB  VAL A  17      23.090  32.800  40.260  1.00  0.00           C
ATOM     27  HB  VAL A  17      23.670  31.880  40.020  1.00  0.00           H
ATOM     28  CG1 VAL A  17      22.130  32.530  41.530  1.00  0.00           C
ATOM     29 1HG1 VAL A  17      22.730  32.040  42.330  1.00  0.00           H
ATOM     30 2HG1 VAL A  17      21.720  33.500  41.870  1.00  0.00           H
ATOM     31 3HG1 VAL A  17      21.360  31.810  41.190  1.00  0.00           H
ATOM     32  CG2 VAL A  17      22.180  33.150  39.050  1.00  0.00           C
ATOM     33 1HG2 VAL A  17      21.440  32.410  38.680  1.00  0.00           H
ATOM     34 2HG2 VAL A  17      21.600  33.950  39.560  1.00  0.00           H
ATOM     35 3HG2 VAL A  17      22.750  33.410  38.130  1.00  0.00           H
ATOM     36  C   VAL A  17      24.900  33.470  41.760  1.00  0.00           C
ATOM     37  O   VAL A  17      25.790  32.610  41.580  1.00  0.00           O
ATOM     38  N   GLY A  18      24.740  34.140  42.930  1.00  0.00           N
ATOM     39  HN  GLY A  18      24.110  34.920  43.020  1.00  0.00           H
ATOM     40  CA  GLY A  18      25.670  33.980  44.110  1.00  0.00           C
ATOM     41  HA1 GLY A  18      25.210  34.330  45.020  1.00  0.00           H
ATOM     42  HA2 GLY A  18      25.880  32.930  44.260  1.00  0.00           H
ATOM     43  C   GLY A  18      26.960  34.720  43.980  1.00  0.00           C
ATOM     44  O   GLY A  18      26.960  35.790  43.350  1.00  0.00           O
ATOM     45  N   GLY A  19      28.050  34.310  44.570  1.00  0.00           N
ATOM     46  HN  GLY A  19      28.090  33.460  45.090  1.00  0.00           H
ATOM     47  CA  GLY A  19      29.370  34.910  44.320  1.00  0.00           C
ATOM     48  HA1 GLY A  19      30.110  34.240  44.740  1.00  0.00           H
ATOM     49  HA2 GLY A  19      29.470  35.000  43.250  1.00  0.00           H
ATOM     50  C   GLY A  19      29.580  36.270  44.970  1.00  0.00           C
ATOM     51  O   GLY A  19      28.800  36.680  45.800  1.00  0.00           O
ATOM     52  N   GLN A  20      30.580  37.050  44.500  1.00  0.00           N
ATOM     53  HN  GLN A  20      31.240  36.760  43.830  1.00  0.00           H
ATOM     54  CA  GLN A  20      31.020  38.170  45.290  1.00  0.00           C
ATOM     55  HA  GLN A  20      30.260  38.550  45.940  1.00  0.00           H
ATOM     56  CB  GLN A  20      32.310  37.770  45.990  1.00  0.00           C
ATOM     57  HB1 GLN A  20      31.910  36.920  46.590  1.00  0.00           H
ATOM     58  HB2 GLN A  20      33.060  37.430  45.240  1.00  0.00           H
ATOM     59  CG  GLN A  20      32.920  38.820  46.850  1.00  0.00           C
ATOM     60  HG1 GLN A  20      33.770  38.410  47.430  1.00  0.00           H
ATOM     61  HG2 GLN A  20      33.270  39.700  46.270  1.00  0.00           H
ATOM     62  CD  GLN A  20      31.970  39.550  47.800  1.00  0.00           C
ATOM     63  OE1 GLN A  20      31.640  40.780  47.770  1.00  0.00           O
ATOM     64  NE2 GLN A  20      31.430  38.790  48.860  1.00  0.00           N
ATOM     65 1HE2 GLN A  20      31.700  37.830  48.860  1.00  0.00           H
ATOM     66 2HE2 GLN A  20      30.860  39.260  49.540  1.00  0.00           H
ATOM     67  C   GLN A  20      31.370  39.320  44.290  1.00  0.00           C
ATOM     68  O   GLN A  20      31.980  39.080  43.250  1.00  0.00           O
ATOM     69  N   GLU A  21      30.980  40.500  44.620  1.00  0.00           N
ATOM     70  HN  GLU A  21      30.820  40.650  45.600  1.00  0.00           H
ATOM     71  CA  GLU A  21      31.000  41.700  43.710  1.00  0.00           C
ATOM     72  HA  GLU A  21      30.550  41.530  42.740  1.00  0.00           H
ATOM     73  CB  GLU A  21      30.130  42.780  44.400  1.00  0.00           C
ATOM     74  HB1 GLU A  21      30.570  42.800  45.420  1.00  0.00           H
ATOM     75  HB2 GLU A  21      30.290  43.820  44.040  1.00  0.00           H
ATOM     76  CG  GLU A  21      28.620  42.450  44.510  1.00  0.00           C
ATOM     77  HG1 GLU A  21      28.080  42.540  43.560  1.00  0.00           H
ATOM     78  HG2 GLU A  21      28.410  41.440  44.930  1.00  0.00           H
ATOM     79  CD  GLU A  21      27.950  43.390  45.540  1.00  0.00           C
ATOM     80  OE1 GLU A  21      28.330  44.580  45.660  1.00  0.00           O
ATOM     81  OE2 GLU A  21      26.880  42.970  46.020  1.00  0.00           O
ATOM     82  C   GLU A  21      32.390  42.250  43.550  1.00  0.00           C
ATOM     83  O   GLU A  21      33.130  42.370  44.520  1.00  0.00           O
ATOM     84  N   CYS A  22      32.860  42.430  42.280  1.00  0.00           N
ATOM     85  HN  CYS A  22      32.190  42.280  41.560  1.00  0.00           H
ATOM     86  CA  CYS A  22      34.240  42.970  42.140  1.00  0.00           C
ATOM     87  HA  CYS A  22      34.720  42.310  42.860  1.00  0.00           H
ATOM     88  CB  CYS A  22      34.620  42.890  40.670  1.00  0.00           C
ATOM     89  HB1 CYS A  22      33.740  43.330  40.160  1.00  0.00           H
ATOM     90  HB2 CYS A  22      35.580  43.400  40.450  1.00  0.00           H
ATOM     91  SG  CYS A  22      34.650  41.190  39.990  1.00  0.00           S
ATOM     92  C   CYS A  22      34.440  44.450  42.580  1.00  0.00           C
ATOM     93  O   CYS A  22      33.780  45.370  42.110  1.00  0.00           O
ATOM     94  N   LYS A  23      35.330  44.740  43.510  1.00  0.00           N
ATOM     95  HN  LYS A  23      35.930  44.170  44.070  1.00  0.00           H
ATOM     96  CA  LYS A  23      35.700  46.130  43.840  1.00  0.00           C
ATOM     97  HA  LYS A  23      34.780  46.640  44.070  1.00  0.00           H
ATOM     98  CB  LYS A  23      36.400  46.200  45.170  1.00  0.00           C
ATOM     99  HB1 LYS A  23      37.200  45.420  45.120  1.00  0.00           H
ATOM    100  HB2 LYS A  23      36.940  47.150  45.360  1.00  0.00           H
ATOM    101  CG  LYS A  23      35.330  45.820  46.260  1.00  0.00           C
ATOM    102  HG1 LYS A  23      34.560  46.640  46.270  1.00  0.00           H
ATOM    103  HG2 LYS A  23      34.790  44.870  46.080  1.00  0.00           H
ATOM    104  CD  LYS A  23      35.920  45.750  47.670  1.00  0.00           C
ATOM    105  HD1 LYS A  23      35.190  45.580  48.490  1.00  0.00           H
ATOM    106  HD2 LYS A  23      36.640  44.920  47.520  1.00  0.00           H
ATOM    107  CE  LYS A  23      36.810  46.940  48.120  1.00  0.00           C
ATOM    108  HE1 LYS A  23      37.750  46.970  47.510  1.00  0.00           H
ATOM    109  HE2 LYS A  23      36.260  47.890  48.170  1.00  0.00           H
ATOM    110  NZ  LYS A  23      37.400  46.850  49.540  1.00  0.00           N
ATOM    111  HZ1 LYS A  23      37.110  45.920  49.900  1.00  0.00           H
ATOM    112  HZ2 LYS A  23      38.430  46.820  49.490  1.00  0.00           H
ATOM    113  HZ3 LYS A  23      36.970  47.590  50.120  1.00  0.00           H
ATOM    114  C   LYS A  23      36.560  46.750  42.680  1.00  0.00           C
ATOM    115  O   LYS A  23      36.900  46.130  41.640  1.00  0.00           O
ATOM    116  N   ASP A  24      36.910  48.060  42.790  1.00  0.00           N
ATOM    117  HN  ASP A  24      36.630  48.590  43.580  1.00  0.00           H
ATOM    118  CA  ASP A  24      37.780  48.730  41.770  1.00  0.00           C
ATOM    119  HA  ASP A  24      37.390  48.710  40.770  1.00  0.00           H
ATOM    120  CB  ASP A  24      37.980  50.290  42.040  1.00  0.00           C
ATOM    121  HB1 ASP A  24      38.330  50.350  43.080  1.00  0.00           H
ATOM    122  HB2 ASP A  24      38.760  50.710  41.360  1.00  0.00           H
ATOM    123  CG  ASP A  24      36.670  50.970  41.880  1.00  0.00           C
ATOM    124  OD1 ASP A  24      36.370  51.850  42.690  1.00  0.00           O
ATOM    125  OD2 ASP A  24      35.860  50.550  40.980  1.00  0.00           O
ATOM    126  C   ASP A  24      39.150  48.120  41.720  1.00  0.00           C
ATOM    127  O   ASP A  24      39.960  48.440  42.590  1.00  0.00           O
ATOM    128  N   GLY A  25      39.500  47.380  40.670  1.00  0.00           N
ATOM    129  HN  GLY A  25      38.880  46.910  40.050  1.00  0.00           H
ATOM    130  CA  GLY A  25      40.770  46.770  40.360  1.00  0.00           C
ATOM    131  HA1 GLY A  25      41.020  46.870  39.310  1.00  0.00           H
ATOM    132  HA2 GLY A  25      41.590  47.080  40.990  1.00  0.00           H
ATOM    133  C   GLY A  25      40.790  45.320  40.560  1.00  0.00           C
ATOM    134  O   GLY A  25      41.800  44.720  40.160  1.00  0.00           O
ATOM    135  N   GLU A  26      39.700  44.630  40.970  1.00  0.00           N
ATOM    136  HN  GLU A  26      38.830  45.020  41.250  1.00  0.00           H
ATOM    137  CA  GLU A  26      39.730  43.200  41.160  1.00  0.00           C
ATOM    138  HA  GLU A  26      40.720  42.910  41.480  1.00  0.00           H
ATOM    139  CB  GLU A  26      38.600  42.810  42.110  1.00  0.00           C
ATOM    140  HB1 GLU A  26      37.640  43.150  41.670  1.00  0.00           H
ATOM    141  HB2 GLU A  26      38.660  41.700  42.150  1.00  0.00           H
ATOM    142  CG  GLU A  26      38.810  43.420  43.480  1.00  0.00           C
ATOM    143  HG1 GLU A  26      39.870  43.280  43.750  1.00  0.00           H
ATOM    144  HG2 GLU A  26      38.640  44.520  43.560  1.00  0.00           H
ATOM    145  CD  GLU A  26      38.060  42.820  44.590  1.00  0.00           C
ATOM    146  OE1 GLU A  26      36.890  42.390  44.470  1.00  0.00           O
ATOM    147  OE2 GLU A  26      38.720  42.680  45.720  1.00  0.00           O
ATOM    148  C   GLU A  26      39.410  42.350  39.880  1.00  0.00           C
ATOM    149  O   GLU A  26      39.790  41.210  39.690  1.00  0.00           O
ATOM    150  N   CYS A  27      38.840  43.000  38.840  1.00  0.00           N
ATOM    151  HN  CYS A  27      38.640  43.970  38.960  1.00  0.00           H
ATOM    152  CA  CYS A  27      38.350  42.310  37.660  1.00  0.00           C
ATOM    153  HA  CYS A  27      38.980  41.440  37.600  1.00  0.00           H
ATOM    154  CB  CYS A  27      36.850  41.880  37.900  1.00  0.00           C
ATOM    155  HB1 CYS A  27      36.240  42.800  37.940  1.00  0.00           H
ATOM    156  HB2 CYS A  27      36.470  41.270  37.040  1.00  0.00           H
ATOM    157  SG  CYS A  27      36.590  40.960  39.480  1.00  0.00           S
ATOM    158  C   CYS A  27      38.600  43.030  36.360  1.00  0.00           C
ATOM    159  O   CYS A  27      37.580  43.310  35.710  1.00  0.00           O
ATOM    160  N   PRO A  28      39.830  43.430  35.910  1.00  0.00           N
ATOM    161  CD  PRO A  28      41.140  43.050  36.520  1.00  0.00           C
ATOM    162  HD1 PRO A  28      41.190  41.940  36.480  1.00  0.00           H
ATOM    163  HD2 PRO A  28      41.210  43.470  37.540  1.00  0.00           H
ATOM    164  CA  PRO A  28      40.030  44.700  35.100  1.00  0.00           C
ATOM    165  HA  PRO A  28      39.340  45.450  35.440  1.00  0.00           H
ATOM    166  CB  PRO A  28      41.470  45.070  35.390  1.00  0.00           C
ATOM    167  HB1 PRO A  28      41.900  45.720  34.590  1.00  0.00           H
ATOM    168  HB2 PRO A  28      41.590  45.600  36.360  1.00  0.00           H
ATOM    169  CG  PRO A  28      42.250  43.720  35.680  1.00  0.00           C
ATOM    170  HG1 PRO A  28      42.380  43.200  34.720  1.00  0.00           H
ATOM    171  HG2 PRO A  28      43.170  43.910  36.280  1.00  0.00           H
ATOM    172  C   PRO A  28      39.780  44.460  33.650  1.00  0.00           C
ATOM    173  O   PRO A  28      39.490  45.360  32.900  1.00  0.00           O
ATOM    174  N   TRP A  29      39.940  43.260  33.150  1.00  0.00           N
ATOM    175  HN  TRP A  29      40.280  42.590  33.820  1.00  0.00           H
ATOM    176  CA  TRP A  29      39.820  42.820  31.730  1.00  0.00           C
ATOM    177  HA  TRP A  29      40.130  43.560  31.010  1.00  0.00           H
ATOM    178  CB  TRP A  29      40.790  41.620  31.420  1.00  0.00           C
ATOM    179  HB1 TRP A  29      40.580  41.360  30.360  1.00  0.00           H
ATOM    180  HB2 TRP A  29      41.860  41.900  31.450  1.00  0.00           H
ATOM    181  CG  TRP A  29      40.620  40.390  32.320  1.00  0.00           C
ATOM    182  CD1 TRP A  29      39.720  39.410  32.270  1.00  0.00           C
ATOM    183  HD1 TRP A  29      39.020  39.340  31.440  1.00  0.00           H
ATOM    184  NE1 TRP A  29      39.950  38.540  33.260  1.00  0.00           N
ATOM    185  HE1 TRP A  29      39.500  37.670  33.360  1.00  0.00           H
ATOM    186  CE2 TRP A  29      41.100  38.860  33.900  1.00  0.00           C
ATOM    187  CD2 TRP A  29      41.610  40.030  33.350  1.00  0.00           C
ATOM    188  CE3 TRP A  29      42.820  40.560  33.800  1.00  0.00           C
ATOM    189  HE3 TRP A  29      43.340  41.450  33.440  1.00  0.00           H
ATOM    190  CZ3 TRP A  29      43.370  39.980  34.980  1.00  0.00           C
ATOM    191  HZ3 TRP A  29      44.280  40.350  35.420  1.00  0.00           H
ATOM    192  CZ2 TRP A  29      41.650  38.240  35.040  1.00  0.00           C
ATOM    193  HZ2 TRP A  29      41.260  37.320  35.430  1.00  0.00           H
ATOM    194  CH2 TRP A  29      42.780  38.810  35.560  1.00  0.00           C
ATOM    195  HH2 TRP A  29      43.340  38.490  36.430  1.00  0.00           H
ATOM    196  C   TRP A  29      38.410  42.380  31.210  1.00  0.00           C
ATOM    197  O   TRP A  29      38.230  41.880  30.100  1.00  0.00           O
ATOM    198  N   GLN A  30      37.360  42.650  32.000  1.00  0.00           N
ATOM    199  HN  GLN A  30      37.460  42.990  32.930  1.00  0.00           H
ATOM    200  CA  GLN A  30      36.010  42.280  31.580  1.00  0.00           C
ATOM    201  HA  GLN A  30      35.980  41.340  31.060  1.00  0.00           H
ATOM    202  CB  GLN A  30      35.020  42.270  32.820  1.00  0.00           C
ATOM    203  HB1 GLN A  30      35.370  41.510  33.560  1.00  0.00           H
ATOM    204  HB2 GLN A  30      35.130  43.320  33.210  1.00  0.00           H
ATOM    205  CG  GLN A  30      33.500  42.010  32.610  1.00  0.00           C
ATOM    206  HG1 GLN A  30      32.920  42.220  33.540  1.00  0.00           H
ATOM    207  HG2 GLN A  30      33.150  42.610  31.740  1.00  0.00           H
ATOM    208  CD  GLN A  30      33.190  40.560  32.260  1.00  0.00           C
ATOM    209  OE1 GLN A  30      33.480  39.590  32.950  1.00  0.00           O
ATOM    210  NE2 GLN A  30      32.470  40.390  31.160  1.00  0.00           N
ATOM    211 1HE2 GLN A  30      32.160  41.070  30.500  1.00  0.00           H
ATOM    212 2HE2 GLN A  30      32.080  39.490  31.020  1.00  0.00           H
ATOM    213  C   GLN A  30      35.380  43.280  30.600  1.00  0.00           C
ATOM    214  O   GLN A  30      35.260  44.430  30.870  1.00  0.00           O
ATOM    215  N   ALA A  31      34.770  42.750  29.520  1.00  0.00           N
ATOM    216  HN  ALA A  31      34.800  41.760  29.410  1.00  0.00           H
ATOM    217  CA  ALA A  31      34.010  43.450  28.550  1.00  0.00           C
ATOM    218  HA  ALA A  31      33.980  44.510  28.730  1.00  0.00           H
ATOM    219  CB  ALA A  31      34.520  43.190  27.120  1.00  0.00           C
ATOM    220  HB1 ALA A  31      35.550  43.590  27.180  1.00  0.00           H
ATOM    221  HB2 ALA A  31      34.540  42.120  26.800  1.00  0.00           H
ATOM    222  HB3 ALA A  31      33.990  43.780  26.350  1.00  0.00           H
ATOM    223  C   ALA A  31      32.570  42.990  28.500  1.00  0.00           C
ATOM    224  O   ALA A  31      32.330  41.830  28.740  1.00  0.00           O
ATOM    225  N   LEU A  32      31.690  43.850  28.040  1.00  0.00           N
ATOM    226  HN  LEU A  32      31.930  44.790  27.830  1.00  0.00           H
ATOM    227  CA  LEU A  32      30.320  43.510  27.920  1.00  0.00           C
ATOM    228  HA  LEU A  32      30.200  42.440  27.920  1.00  0.00           H
ATOM    229  CB  LEU A  32      29.350  44.180  28.980  1.00  0.00           C
ATOM    230  HB1 LEU A  32      29.690  43.840  29.980  1.00  0.00           H
ATOM    231  HB2 LEU A  32      29.580  45.260  28.920  1.00  0.00           H
ATOM    232  CG  LEU A  32      27.800  44.110  28.830  1.00  0.00           C
ATOM    233  HG  LEU A  32      27.390  44.350  27.830  1.00  0.00           H
ATOM    234  CD1 LEU A  32      27.290  42.600  28.960  1.00  0.00           C
ATOM    235 1HD1 LEU A  32      27.640  42.000  28.090  1.00  0.00           H
ATOM    236 2HD1 LEU A  32      27.740  42.250  29.920  1.00  0.00           H
ATOM    237 3HD1 LEU A  32      26.180  42.520  28.920  1.00  0.00           H
ATOM    238  CD2 LEU A  32      27.080  45.040  29.870  1.00  0.00           C
ATOM    239 1HD2 LEU A  32      26.060  44.930  29.470  1.00  0.00           H
ATOM    240 2HD2 LEU A  32      27.230  44.740  30.930  1.00  0.00           H
ATOM    241 3HD2 LEU A  32      27.230  46.140  29.770  1.00  0.00           H
ATOM    242  C   LEU A  32      29.850  43.850  26.460  1.00  0.00           C
ATOM    243  O   LEU A  32      29.940  44.990  26.000  1.00  0.00           O
ATOM    244  N   LEU A  33      29.210  42.830  25.830  1.00  0.00           N
ATOM    245  HN  LEU A  33      29.110  41.890  26.150  1.00  0.00           H
ATOM    246  CA  LEU A  33      28.480  43.060  24.600  1.00  0.00           C
ATOM    247  HA  LEU A  33      28.980  43.770  23.980  1.00  0.00           H
ATOM    248  CB  LEU A  33      28.470  41.780  23.740  1.00  0.00           C
ATOM    249  HB1 LEU A  33      28.560  40.950  24.480  1.00  0.00           H
ATOM    250  HB2 LEU A  33      27.580  41.590  23.110  1.00  0.00           H
ATOM    251  CG  LEU A  33      29.650  41.650  22.770  1.00  0.00           C
ATOM    252  HG  LEU A  33      29.680  42.620  22.230  1.00  0.00           H
ATOM    253  CD1 LEU A  33      31.020  41.310  23.510  1.00  0.00           C
ATOM    254 1HD1 LEU A  33      31.690  40.700  22.850  1.00  0.00           H
ATOM    255 2HD1 LEU A  33      31.460  42.260  23.900  1.00  0.00           H
ATOM    256 3HD1 LEU A  33      30.760  40.720  24.420  1.00  0.00           H
ATOM    257  CD2 LEU A  33      29.430  40.550  21.760  1.00  0.00           C
ATOM    258 1HD2 LEU A  33      29.370  39.510  22.140  1.00  0.00           H
ATOM    259 2HD2 LEU A  33      28.470  40.660  21.220  1.00  0.00           H
ATOM    260 3HD2 LEU A  33      30.210  40.670  20.980  1.00  0.00           H
ATOM    261  C   LEU A  33      27.050  43.480  24.780  1.00  0.00           C
ATOM    262  O   LEU A  33      26.300  42.760  25.390  1.00  0.00           O
ATOM    263  N   ILE A  34      26.730  44.690  24.250  1.00  0.00           N
ATOM    264  HN  ILE A  34      27.510  45.150  23.840  1.00  0.00           H
ATOM    265  CA  ILE A  34      25.420  45.340  24.310  1.00  0.00           C
ATOM    266  HA  ILE A  34      24.630  44.710  24.700  1.00  0.00           H
ATOM    267  CB  ILE A  34      25.520  46.650  25.090  1.00  0.00           C
ATOM    268  HB  ILE A  34      24.540  47.150  25.170  1.00  0.00           H
ATOM    269  CG2 ILE A  34      25.880  46.360  26.530  1.00  0.00           C
ATOM    270 1HG2 ILE A  34      25.350  45.490  26.960  1.00  0.00           H
ATOM    271 2HG2 ILE A  34      26.960  46.110  26.520  1.00  0.00           H
ATOM    272 3HG2 ILE A  34      25.850  47.300  27.120  1.00  0.00           H
ATOM    273  CG1 ILE A  34      26.450  47.660  24.400  1.00  0.00           C
ATOM    274 1HG1 ILE A  34      27.360  47.160  23.980  1.00  0.00           H
ATOM    275 2HG1 ILE A  34      25.830  47.990  23.550  1.00  0.00           H
ATOM    276  CD  ILE A  34      26.740  48.870  25.220  1.00  0.00           C
ATOM    277  HD1 ILE A  34      27.200  49.700  24.670  1.00  0.00           H
ATOM    278  HD2 ILE A  34      25.810  49.290  25.680  1.00  0.00           H
ATOM    279  HD3 ILE A  34      27.480  48.640  26.020  1.00  0.00           H
ATOM    280  C   ILE A  34      24.910  45.610  22.880  1.00  0.00           C
ATOM    281  O   ILE A  34      25.710  45.570  21.860  1.00  0.00           O
ATOM    282  N   ASN A  35      23.700  46.040  22.770  1.00  0.00           N
ATOM    283  HN  ASN A  35      23.120  46.280  23.540  1.00  0.00           H
ATOM    284  CA  ASN A  35      23.090  46.300  21.510  1.00  0.00           C
ATOM    285  HA  ASN A  35      23.820  46.470  20.750  1.00  0.00           H
ATOM    286  CB  ASN A  35      22.280  45.010  21.150  1.00  0.00           C
ATOM    287  HB1 ASN A  35      22.990  44.200  20.920  1.00  0.00           H
ATOM    288  HB2 ASN A  35      21.690  44.720  22.060  1.00  0.00           H
ATOM    289  CG  ASN A  35      21.260  45.190  20.020  1.00  0.00           C
ATOM    290  OD1 ASN A  35      20.050  45.060  20.380  1.00  0.00           O
ATOM    291  ND2 ASN A  35      21.600  45.630  18.810  1.00  0.00           N
ATOM    292 1HD2 ASN A  35      22.570  45.770  18.660  1.00  0.00           H
ATOM    293 2HD2 ASN A  35      20.880  45.570  18.120  1.00  0.00           H
ATOM    294  C   ASN A  35      22.240  47.520  21.710  1.00  0.00           C
ATOM    295  O   ASN A  35      22.010  47.940  22.870  1.00  0.00           O
ATOM    296  N   GLU A  36      21.780  48.250  20.610  1.00  0.00           N
ATOM    297  HN  GLU A  36      22.070  47.970  19.690  1.00  0.00           H
ATOM    298  CA  GLU A  36      20.910  49.370  20.680  1.00  0.00           C
ATOM    299  HA  GLU A  36      21.290  50.040  21.440  1.00  0.00           H
ATOM    300  CB  GLU A  36      20.950  50.030  19.230  1.00  0.00           C
ATOM    301  HB1 GLU A  36      20.380  50.980  19.220  1.00  0.00           H
ATOM    302  HB2 GLU A  36      21.990  50.290  18.990  1.00  0.00           H
ATOM    303  CG  GLU A  36      20.430  49.170  18.070  1.00  0.00           C
ATOM    304  HG1 GLU A  36      20.670  48.110  18.350  1.00  0.00           H
ATOM    305  HG2 GLU A  36      19.320  49.290  18.040  1.00  0.00           H
ATOM    306  CD  GLU A  36      21.050  49.610  16.790  1.00  0.00           C
ATOM    307  OE1 GLU A  36      20.600  50.630  16.230  1.00  0.00           O
ATOM    308  OE2 GLU A  36      21.990  48.890  16.280  1.00  0.00           O
ATOM    309  C   GLU A  36      19.500  49.080  21.020  1.00  0.00           C
ATOM    310  O   GLU A  36      18.770  50.040  21.400  1.00  0.00           O
ATOM    311  N   GLU A  37      18.960  47.850  20.930  1.00  0.00           N
ATOM    312  HN  GLU A  37      19.430  47.050  20.580  1.00  0.00           H
ATOM    313  CA  GLU A  37      17.640  47.510  21.400  1.00  0.00           C
ATOM    314  HA  GLU A  37      17.080  48.400  21.650  1.00  0.00           H
ATOM    315  CB  GLU A  37      16.910  46.700  20.290  1.00  0.00           C
ATOM    316  HB1 GLU A  37      17.400  45.810  19.860  1.00  0.00           H
ATOM    317  HB2 GLU A  37      15.960  46.340  20.750  1.00  0.00           H
ATOM    318  CG  GLU A  37      16.450  47.620  19.160  1.00  0.00           C
ATOM    319  HG1 GLU A  37      15.880  48.470  19.600  1.00  0.00           H
ATOM    320  HG2 GLU A  37      17.340  48.130  18.740  1.00  0.00           H
ATOM    321  CD  GLU A  37      15.780  46.900  18.020  1.00  0.00           C
ATOM    322  OE1 GLU A  37      14.580  47.150  17.720  1.00  0.00           O
ATOM    323  OE2 GLU A  37      16.460  46.170  17.220  1.00  0.00           O
ATOM    324  C   GLU A  37      17.730  46.620  22.580  1.00  0.00           C
ATOM    325  O   GLU A  37      17.250  47.000  23.650  1.00  0.00           O
ATOM    326  N   ASN A  38      18.340  45.410  22.440  1.00  0.00           N
ATOM    327  HN  ASN A  38      18.810  45.100  21.620  1.00  0.00           H
ATOM    328  CA  ASN A  38      18.460  44.560  23.570  1.00  0.00           C
ATOM    329  HA  ASN A  38      17.430  44.520  23.930  1.00  0.00           H
ATOM    330  CB  ASN A  38      18.870  43.140  23.090  1.00  0.00           C
ATOM    331  HB1 ASN A  38      19.970  43.100  22.960  1.00  0.00           H
ATOM    332  HB2 ASN A  38      18.550  42.420  23.880  1.00  0.00           H
ATOM    333  CG  ASN A  38      18.200  42.580  21.760  1.00  0.00           C
ATOM    334  OD1 ASN A  38      18.910  42.210  20.830  1.00  0.00           O
ATOM    335  ND2 ASN A  38      16.850  42.570  21.750  1.00  0.00           N
ATOM    336 1HD2 ASN A  38      16.560  41.990  20.980  1.00  0.00           H
ATOM    337 2HD2 ASN A  38      16.310  42.770  22.570  1.00  0.00           H
ATOM    338  C   ASN A  38      19.480  44.990  24.690  1.00  0.00           C
ATOM    339  O   ASN A  38      20.550  45.480  24.340  1.00  0.00           O
ATOM    340  N   GLU A  39      19.230  44.860  25.990  1.00  0.00           N
ATOM    341  HN  GLU A  39      18.260  44.710  26.160  1.00  0.00           H
ATOM    342  CA  GLU A  39      20.210  44.810  27.070  1.00  0.00           C
ATOM    343  HA  GLU A  39      20.830  45.690  26.960  1.00  0.00           H
ATOM    344  CB  GLU A  39      19.620  44.880  28.440  1.00  0.00           C
ATOM    345  HB1 GLU A  39      18.980  43.980  28.580  1.00  0.00           H
ATOM    346  HB2 GLU A  39      20.400  44.740  29.210  1.00  0.00           H
ATOM    347  CG  GLU A  39      18.830  46.220  28.690  1.00  0.00           C
ATOM    348  HG1 GLU A  39      19.450  47.130  28.580  1.00  0.00           H
ATOM    349  HG2 GLU A  39      18.020  46.380  27.960  1.00  0.00           H
ATOM    350  CD  GLU A  39      18.290  46.200  30.110  1.00  0.00           C
ATOM    351  OE1 GLU A  39      18.630  47.090  30.950  1.00  0.00           O
ATOM    352  OE2 GLU A  39      17.340  45.400  30.380  1.00  0.00           O
ATOM    353  C   GLU A  39      21.160  43.590  27.010  1.00  0.00           C
ATOM    354  O   GLU A  39      20.850  42.570  26.340  1.00  0.00           O
ATOM    355  N   GLY A  40      22.330  43.660  27.700  1.00  0.00           N
ATOM    356  HN  GLY A  40      22.440  44.450  28.290  1.00  0.00           H
ATOM    357  CA  GLY A  40      23.450  42.750  27.700  1.00  0.00           C
ATOM    358  HA1 GLY A  40      24.070  42.970  26.850  1.00  0.00           H
ATOM    359  HA2 GLY A  40      23.950  42.810  28.660  1.00  0.00           H
ATOM    360  C   GLY A  40      23.260  41.240  27.460  1.00  0.00           C
ATOM    361  O   GLY A  40      22.410  40.650  28.160  1.00  0.00           O
ATOM    362  N   PHE A  41      24.120  40.610  26.580  1.00  0.00           N
ATOM    363  HN  PHE A  41      24.800  41.150  26.100  1.00  0.00           H
ATOM    364  CA  PHE A  41      23.830  39.280  26.250  1.00  0.00           C
ATOM    365  HA  PHE A  41      23.150  38.840  26.970  1.00  0.00           H
ATOM    366  CB  PHE A  41      23.230  39.230  24.820  1.00  0.00           C
ATOM    367  HB1 PHE A  41      23.140  38.190  24.430  1.00  0.00           H
ATOM    368  HB2 PHE A  41      22.210  39.660  24.840  1.00  0.00           H
ATOM    369  CG  PHE A  41      23.960  39.980  23.790  1.00  0.00           C
ATOM    370  CD1 PHE A  41      24.870  39.380  22.950  1.00  0.00           C
ATOM    371  HD1 PHE A  41      25.130  38.350  23.160  1.00  0.00           H
ATOM    372  CE1 PHE A  41      25.620  40.010  21.950  1.00  0.00           C
ATOM    373  HE1 PHE A  41      26.310  39.460  21.320  1.00  0.00           H
ATOM    374  CZ  PHE A  41      25.400  41.350  21.770  1.00  0.00           C
ATOM    375  HZ  PHE A  41      26.060  41.950  21.170  1.00  0.00           H
ATOM    376  CD2 PHE A  41      23.750  41.380  23.570  1.00  0.00           C
ATOM    377  HD2 PHE A  41      23.000  41.820  24.220  1.00  0.00           H
ATOM    378  CE2 PHE A  41      24.420  41.990  22.530  1.00  0.00           C
ATOM    379  HE2 PHE A  41      24.220  43.000  22.220  1.00  0.00           H
ATOM    380  C   PHE A  41      25.050  38.370  26.330  1.00  0.00           C
ATOM    381  O   PHE A  41      24.880  37.150  26.420  1.00  0.00           O
ATOM    382  N   CYS A  42      26.290  38.870  26.340  1.00  0.00           N
ATOM    383  HN  CYS A  42      26.420  39.860  26.260  1.00  0.00           H
ATOM    384  CA  CYS A  42      27.530  38.060  26.520  1.00  0.00           C
ATOM    385  HA  CYS A  42      27.390  37.260  27.220  1.00  0.00           H
ATOM    386  CB  CYS A  42      28.030  37.480  25.150  1.00  0.00           C
ATOM    387  HB1 CYS A  42      28.010  38.330  24.440  1.00  0.00           H
ATOM    388  HB2 CYS A  42      29.100  37.190  25.100  1.00  0.00           H
ATOM    389  SG  CYS A  42      27.090  36.030  24.670  1.00  0.00           S
ATOM    390  C   CYS A  42      28.620  39.040  26.980  1.00  0.00           C
ATOM    391  O   CYS A  42      28.560  40.250  26.690  1.00  0.00           O
ATOM    392  N   GLY A  43      29.660  38.490  27.610  1.00  0.00           N
ATOM    393  HN  GLY A  43      29.550  37.530  27.810  1.00  0.00           H
ATOM    394  CA  GLY A  43      30.890  39.190  28.060  1.00  0.00           C
ATOM    395  HA1 GLY A  43      30.700  40.240  28.070  1.00  0.00           H
ATOM    396  HA2 GLY A  43      31.210  38.710  28.970  1.00  0.00           H
ATOM    397  C   GLY A  43      32.040  38.960  27.120  1.00  0.00           C
ATOM    398  O   GLY A  43      31.940  38.340  26.100  1.00  0.00           O
ATOM    399  N   GLY A  44      33.270  39.400  27.430  1.00  0.00           N
ATOM    400  HN  GLY A  44      33.370  39.900  28.290  1.00  0.00           H
ATOM    401  CA  GLY A  44      34.420  39.160  26.600  1.00  0.00           C
ATOM    402  HA1 GLY A  44      34.350  38.170  26.150  1.00  0.00           H
ATOM    403  HA2 GLY A  44      34.410  39.960  25.860  1.00  0.00           H
ATOM    404  C   GLY A  44      35.610  39.280  27.500  1.00  0.00           C
ATOM    405  O   GLY A  44      35.600  39.590  28.760  1.00  0.00           O
ATOM    406  N   THR A  45      36.760  39.120  26.800  1.00  0.00           N
ATOM    407  HN  THR A  45      36.700  38.610  25.950  1.00  0.00           H
ATOM    408  CA  THR A  45      38.090  39.200  27.360  1.00  0.00           C
ATOM    409  HA  THR A  45      37.960  39.540  28.380  1.00  0.00           H
ATOM    410  CB  THR A  45      38.790  37.760  27.450  1.00  0.00           C
ATOM    411  HB  THR A  45      38.910  37.390  26.410  1.00  0.00           H
ATOM    412  OG1 THR A  45      38.010  36.810  28.110  1.00  0.00           O
ATOM    413  HG1 THR A  45      37.370  36.470  27.500  1.00  0.00           H
ATOM    414  CG2 THR A  45      40.240  37.740  28.060  1.00  0.00           C
ATOM    415 1HG2 THR A  45      40.170  37.880  29.160  1.00  0.00           H
ATOM    416 2HG2 THR A  45      40.800  36.810  27.820  1.00  0.00           H
ATOM    417 3HG2 THR A  45      40.850  38.540  27.590  1.00  0.00           H
ATOM    418  C   THR A  45      38.900  40.130  26.540  1.00  0.00           C
ATOM    419  O   THR A  45      39.000  39.860  25.340  1.00  0.00           O
ATOM    420  N   ILE A  46      39.530  41.160  27.160  1.00  0.00           N
ATOM    421  HN  ILE A  46      39.240  41.540  28.040  1.00  0.00           H
ATOM    422  CA  ILE A  46      40.470  42.080  26.660  1.00  0.00           C
ATOM    423  HA  ILE A  46      40.190  42.480  25.690  1.00  0.00           H
ATOM    424  CB  ILE A  46      40.720  43.440  27.520  1.00  0.00           C
ATOM    425  HB  ILE A  46      41.130  43.170  28.520  1.00  0.00           H
ATOM    426  CG2 ILE A  46      41.710  44.380  26.840  1.00  0.00           C
ATOM    427 1HG2 ILE A  46      41.340  44.620  25.810  1.00  0.00           H
ATOM    428 2HG2 ILE A  46      41.880  45.330  27.390  1.00  0.00           H
ATOM    429 3HG2 ILE A  46      42.720  43.970  26.700  1.00  0.00           H
ATOM    430  CG1 ILE A  46      39.330  44.100  27.740  1.00  0.00           C
ATOM    431 1HG1 ILE A  46      39.120  44.340  26.670  1.00  0.00           H
ATOM    432 2HG1 ILE A  46      38.530  43.330  27.910  1.00  0.00           H
ATOM    433  CD  ILE A  46      39.180  45.320  28.690  1.00  0.00           C
ATOM    434  HD1 ILE A  46      39.130  44.960  29.750  1.00  0.00           H
ATOM    435  HD2 ILE A  46      40.060  46.010  28.630  1.00  0.00           H
ATOM    436  HD3 ILE A  46      38.170  45.700  28.400  1.00  0.00           H
ATOM    437  C   ILE A  46      41.790  41.320  26.430  1.00  0.00           C
ATOM    438  O   ILE A  46      42.510  40.900  27.320  1.00  0.00           O
ATOM    439  N   LEU A  47      42.170  41.180  25.120  1.00  0.00           N
ATOM    440  HN  LEU A  47      41.660  41.510  24.340  1.00  0.00           H
ATOM    441  CA  LEU A  47      43.450  40.640  24.690  1.00  0.00           C
ATOM    442  HA  LEU A  47      43.740  39.930  25.440  1.00  0.00           H
ATOM    443  CB  LEU A  47      43.370  39.850  23.410  1.00  0.00           C
ATOM    444  HB1 LEU A  47      43.010  40.550  22.640  1.00  0.00           H
ATOM    445  HB2 LEU A  47      44.370  39.500  23.080  1.00  0.00           H
ATOM    446  CG  LEU A  47      42.470  38.610  23.350  1.00  0.00           C
ATOM    447  HG  LEU A  47      41.430  38.920  23.570  1.00  0.00           H
ATOM    448  CD1 LEU A  47      42.560  38.090  21.930  1.00  0.00           C
ATOM    449 1HD1 LEU A  47      43.630  37.930  21.710  1.00  0.00           H
ATOM    450 2HD1 LEU A  47      42.100  37.090  21.720  1.00  0.00           H
ATOM    451 3HD1 LEU A  47      42.240  38.890  21.220  1.00  0.00           H
ATOM    452  CD2 LEU A  47      42.880  37.470  24.260  1.00  0.00           C
ATOM    453 1HD2 LEU A  47      42.410  37.580  25.270  1.00  0.00           H
ATOM    454 2HD2 LEU A  47      42.550  36.530  23.760  1.00  0.00           H
ATOM    455 3HD2 LEU A  47      43.990  37.390  24.330  1.00  0.00           H
ATOM    456  C   LEU A  47      44.510  41.730  24.460  1.00  0.00           C
ATOM    457  O   LEU A  47      45.640  41.560  24.740  1.00  0.00           O
ATOM    458  N   SER A  48      44.120  42.920  23.820  1.00  0.00           N
ATOM    459  HN  SER A  48      43.160  43.030  23.590  1.00  0.00           H
ATOM    460  CA  SER A  48      44.960  44.000  23.360  1.00  0.00           C
ATOM    461  HA  SER A  48      45.620  44.350  24.140  1.00  0.00           H
ATOM    462  CB  SER A  48      45.880  43.610  22.140  1.00  0.00           C
ATOM    463  HB1 SER A  48      46.530  42.830  22.570  1.00  0.00           H
ATOM    464  HB2 SER A  48      45.220  43.060  21.430  1.00  0.00           H
ATOM    465  OG  SER A  48      46.580  44.720  21.580  1.00  0.00           O
ATOM    466  HG1 SER A  48      47.430  44.880  22.000  1.00  0.00           H
ATOM    467  C   SER A  48      43.980  45.130  23.150  1.00  0.00           C
ATOM    468  O   SER A  48      42.860  44.900  23.570  1.00  0.00           O
ATOM    469  N   GLU A  49      44.410  46.340  22.680  1.00  0.00           N
ATOM    470  HN  GLU A  49      45.390  46.330  22.480  1.00  0.00           H
ATOM    471  CA  GLU A  49      43.690  47.590  22.620  1.00  0.00           C
ATOM    472  HA  GLU A  49      43.230  47.620  23.610  1.00  0.00           H
ATOM    473  CB  GLU A  49      44.600  48.780  22.240  1.00  0.00           C
ATOM    474  HB1 GLU A  49      45.010  48.560  21.230  1.00  0.00           H
ATOM    475  HB2 GLU A  49      44.010  49.710  22.160  1.00  0.00           H
ATOM    476  CG  GLU A  49      45.700  49.210  23.260  1.00  0.00           C
ATOM    477  HG1 GLU A  49      45.990  50.260  23.100  1.00  0.00           H
ATOM    478  HG2 GLU A  49      45.210  49.080  24.240  1.00  0.00           H
ATOM    479  CD  GLU A  49      47.050  48.510  23.280  1.00  0.00           C
ATOM    480  OE1 GLU A  49      47.180  47.350  22.740  1.00  0.00           O
ATOM    481  OE2 GLU A  49      47.960  49.070  23.890  1.00  0.00           O
ATOM    482  C   GLU A  49      42.610  47.570  21.650  1.00  0.00           C
ATOM    483  O   GLU A  49      41.550  48.180  21.770  1.00  0.00           O
ATOM    484  N   PHE A  50      42.870  46.800  20.540  1.00  0.00           N
ATOM    485  HN  PHE A  50      43.670  46.200  20.490  1.00  0.00           H
ATOM    486  CA  PHE A  50      42.040  46.770  19.400  1.00  0.00           C
ATOM    487  HA  PHE A  50      41.320  47.570  19.410  1.00  0.00           H
ATOM    488  CB  PHE A  50      42.910  46.780  18.020  1.00  0.00           C
ATOM    489  HB1 PHE A  50      43.810  46.150  18.170  1.00  0.00           H
ATOM    490  HB2 PHE A  50      42.260  46.320  17.250  1.00  0.00           H
ATOM    491  CG  PHE A  50      43.120  48.180  17.560  1.00  0.00           C
ATOM    492  CD1 PHE A  50      42.060  48.830  16.930  1.00  0.00           C
ATOM    493  HD1 PHE A  50      41.070  48.380  16.950  1.00  0.00           H
ATOM    494  CE1 PHE A  50      42.220  50.100  16.370  1.00  0.00           C
ATOM    495  HE1 PHE A  50      41.400  50.520  15.820  1.00  0.00           H
ATOM    496  CZ  PHE A  50      43.430  50.760  16.570  1.00  0.00           C
ATOM    497  HZ  PHE A  50      43.430  51.790  16.250  1.00  0.00           H
ATOM    498  CD2 PHE A  50      44.380  48.780  17.670  1.00  0.00           C
ATOM    499  HD2 PHE A  50      45.180  48.190  18.080  1.00  0.00           H
ATOM    500  CE2 PHE A  50      44.520  50.170  17.220  1.00  0.00           C
ATOM    501  HE2 PHE A  50      45.500  50.630  17.170  1.00  0.00           H
ATOM    502  C   PHE A  50      41.210  45.480  19.390  1.00  0.00           C
ATOM    503  O   PHE A  50      40.410  45.270  18.500  1.00  0.00           O
ATOM    504  N   TYR A  51      41.430  44.590  20.360  1.00  0.00           N
ATOM    505  HN  TYR A  51      41.880  44.950  21.180  1.00  0.00           H
ATOM    506  CA  TYR A  51      41.130  43.190  20.210  1.00  0.00           C
ATOM    507  HA  TYR A  51      40.410  43.090  19.400  1.00  0.00           H
ATOM    508  CB  TYR A  51      42.310  42.280  19.930  1.00  0.00           C
ATOM    509  HB1 TYR A  51      43.160  42.440  20.620  1.00  0.00           H
ATOM    510  HB2 TYR A  51      42.080  41.200  20.020  1.00  0.00           H
ATOM    511  CG  TYR A  51      42.670  42.650  18.460  1.00  0.00           C
ATOM    512  CD1 TYR A  51      41.880  42.240  17.380  1.00  0.00           C
ATOM    513  HD1 TYR A  51      41.000  41.680  17.690  1.00  0.00           H
ATOM    514  CE1 TYR A  51      42.220  42.390  16.010  1.00  0.00           C
ATOM    515  HE1 TYR A  51      41.540  41.900  15.330  1.00  0.00           H
ATOM    516  CZ  TYR A  51      43.470  43.070  15.730  1.00  0.00           C
ATOM    517  OH  TYR A  51      43.820  43.260  14.430  1.00  0.00           O
ATOM    518  HH  TYR A  51      43.370  42.630  13.860  1.00  0.00           H
ATOM    519  CD2 TYR A  51      43.910  43.150  18.140  1.00  0.00           C
ATOM    520  HD2 TYR A  51      44.610  43.500  18.880  1.00  0.00           H
ATOM    521  CE2 TYR A  51      44.330  43.420  16.820  1.00  0.00           C
ATOM    522  HE2 TYR A  51      45.250  43.950  16.650  1.00  0.00           H
ATOM    523  C   TYR A  51      40.410  42.660  21.420  1.00  0.00           C
ATOM    524  O   TYR A  51      40.880  42.620  22.600  1.00  0.00           O
ATOM    525  N   ILE A  52      39.170  42.160  21.140  1.00  0.00           N
ATOM    526  HN  ILE A  52      38.810  42.230  20.220  1.00  0.00           H
ATOM    527  CA  ILE A  52      38.290  41.550  22.100  1.00  0.00           C
ATOM    528  HA  ILE A  52      38.730  41.520  23.090  1.00  0.00           H
ATOM    529  CB  ILE A  52      36.980  42.360  22.230  1.00  0.00           C
ATOM    530  HB  ILE A  52      36.500  42.390  21.230  1.00  0.00           H
ATOM    531  CG2 ILE A  52      36.070  41.680  23.200  1.00  0.00           C
ATOM    532 1HG2 ILE A  52      36.540  41.600  24.200  1.00  0.00           H
ATOM    533 2HG2 ILE A  52      35.200  42.350  23.360  1.00  0.00           H
ATOM    534 3HG2 ILE A  52      35.620  40.740  22.800  1.00  0.00           H
ATOM    535  CG1 ILE A  52      37.200  43.850  22.580  1.00  0.00           C
ATOM    536 1HG1 ILE A  52      37.940  44.320  21.900  1.00  0.00           H
ATOM    537 2HG1 ILE A  52      36.240  44.410  22.590  1.00  0.00           H
ATOM    538  CD  ILE A  52      37.720  44.170  24.010  1.00  0.00           C
ATOM    539  HD1 ILE A  52      37.840  45.270  24.150  1.00  0.00           H
ATOM    540  HD2 ILE A  52      37.000  43.890  24.820  1.00  0.00           H
ATOM    541  HD3 ILE A  52      38.720  43.730  24.220  1.00  0.00           H
ATOM    542  C   ILE A  52      38.020  40.180  21.690  1.00  0.00           C
ATOM    543  O   ILE A  52      37.800  39.880  20.510  1.00  0.00           O
ATOM    544  N   LEU A  53      38.000  39.240  22.680  1.00  0.00           N
ATOM    545  HN  LEU A  53      37.970  39.580  23.620  1.00  0.00           H
ATOM    546  CA  LEU A  53      37.730  37.810  22.530  1.00  0.00           C
ATOM    547  HA  LEU A  53      37.760  37.540  21.480  1.00  0.00           H
ATOM    548  CB  LEU A  53      38.820  36.940  23.240  1.00  0.00           C
ATOM    549  HB1 LEU A  53      39.780  37.040  22.680  1.00  0.00           H
ATOM    550  HB2 LEU A  53      38.950  37.260  24.290  1.00  0.00           H
ATOM    551  CG  LEU A  53      38.450  35.470  23.440  1.00  0.00           C
ATOM    552  HG  LEU A  53      37.480  35.500  23.970  1.00  0.00           H
ATOM    553  CD1 LEU A  53      38.480  34.690  22.140  1.00  0.00           C
ATOM    554 1HD1 LEU A  53      38.390  33.620  22.400  1.00  0.00           H
ATOM    555 2HD1 LEU A  53      37.730  35.060  21.410  1.00  0.00           H
ATOM    556 3HD1 LEU A  53      39.480  34.910  21.700  1.00  0.00           H
ATOM    557  CD2 LEU A  53      39.540  34.920  24.370  1.00  0.00           C
ATOM    558 1HD2 LEU A  53      39.380  33.820  24.480  1.00  0.00           H
ATOM    559 2HD2 LEU A  53      40.550  35.130  23.970  1.00  0.00           H
ATOM    560 3HD2 LEU A  53      39.310  35.430  25.330  1.00  0.00           H
ATOM    561  C   LEU A  53      36.370  37.520  23.070  1.00  0.00           C
ATOM    562  O   LEU A  53      36.070  37.870  24.210  1.00  0.00           O
ATOM    563  N   THR A  54      35.450  36.890  22.270  1.00  0.00           N
ATOM    564  HN  THR A  54      35.630  36.540  21.360  1.00  0.00           H
ATOM    565  CA  THR A  54      34.200  36.430  22.800  1.00  0.00           C
ATOM    566  HA  THR A  54      34.450  36.010  23.770  1.00  0.00           H
ATOM    567  CB  THR A  54      33.140  37.490  23.130  1.00  0.00           C
ATOM    568  HB  THR A  54      33.660  38.260  23.730  1.00  0.00           H
ATOM    569  OG1 THR A  54      32.140  36.890  23.960  1.00  0.00           O
ATOM    570  HG1 THR A  54      32.150  37.460  24.730  1.00  0.00           H
ATOM    571  CG2 THR A  54      32.520  38.000  21.860  1.00  0.00           C
ATOM    572 1HG2 THR A  54      31.910  37.280  21.290  1.00  0.00           H
ATOM    573 2HG2 THR A  54      31.820  38.840  22.020  1.00  0.00           H
ATOM    574 3HG2 THR A  54      33.350  38.230  21.150  1.00  0.00           H
ATOM    575  C   THR A  54      33.640  35.280  22.020  1.00  0.00           C
ATOM    576  O   THR A  54      34.230  34.930  20.970  1.00  0.00           O
ATOM    577  N   ALA A  55      32.610  34.550  22.500  1.00  0.00           N
ATOM    578  HN  ALA A  55      32.130  34.870  23.330  1.00  0.00           H
ATOM    579  CA  ALA A  55      31.950  33.500  21.760  1.00  0.00           C
ATOM    580  HA  ALA A  55      32.790  32.850  21.540  1.00  0.00           H
ATOM    581  CB  ALA A  55      31.030  32.810  22.820  1.00  0.00           C
ATOM    582  HB1 ALA A  55      30.130  33.410  23.090  1.00  0.00           H
ATOM    583  HB2 ALA A  55      30.630  31.860  22.430  1.00  0.00           H
ATOM    584  HB3 ALA A  55      31.720  32.610  23.670  1.00  0.00           H
ATOM    585  C   ALA A  55      31.310  33.860  20.470  1.00  0.00           C
ATOM    586  O   ALA A  55      30.490  34.770  20.470  1.00  0.00           O
ATOM    587  N   ALA A  56      31.420  33.110  19.380  1.00  0.00           N
ATOM    588  HN  ALA A  56      31.930  32.260  19.340  1.00  0.00           H
ATOM    589  CA  ALA A  56      30.730  33.420  18.140  1.00  0.00           C
ATOM    590  HA  ALA A  56      31.080  34.380  17.820  1.00  0.00           H
ATOM    591  CB  ALA A  56      31.110  32.360  17.050  1.00  0.00           C
ATOM    592  HB1 ALA A  56      30.640  32.460  16.050  1.00  0.00           H
ATOM    593  HB2 ALA A  56      32.190  32.460  16.820  1.00  0.00           H
ATOM    594  HB3 ALA A  56      30.870  31.340  17.450  1.00  0.00           H
ATOM    595  C   ALA A  56      29.240  33.340  18.230  1.00  0.00           C
ATOM    596  O   ALA A  56      28.550  34.130  17.520  1.00  0.00           O
ATOM    597  N   HIS A  57      28.690  32.520  19.120  1.00  0.00           N
ATOM    598  HN  HIS A  57      29.280  31.780  19.470  1.00  0.00           H
ATOM    599  CA  HIS A  57      27.300  32.330  19.370  1.00  0.00           C
ATOM    600  HA  HIS A  57      26.900  31.990  18.430  1.00  0.00           H
ATOM    601  CB  HIS A  57      27.050  31.280  20.460  1.00  0.00           C
ATOM    602  HB1 HIS A  57      27.710  31.580  21.290  1.00  0.00           H
ATOM    603  HB2 HIS A  57      26.010  31.300  20.860  1.00  0.00           H
ATOM    604  ND1 HIS A  57      28.530  29.290  19.760  1.00  0.00           N
ATOM    605  CG  HIS A  57      27.250  29.840  20.010  1.00  0.00           C
ATOM    606  CE1 HIS A  57      28.240  28.070  19.290  1.00  0.00           C
ATOM    607  HE1 HIS A  57      28.940  27.340  18.930  1.00  0.00           H
ATOM    608  NE2 HIS A  57      26.880  27.840  19.330  1.00  0.00           N
ATOM    609  HE2 HIS A  57      26.320  27.150  18.880  1.00  0.00           H
ATOM    610  CD2 HIS A  57      26.290  28.950  19.810  1.00  0.00           C
ATOM    611  HD2 HIS A  57      25.240  29.170  19.960  1.00  0.00           H
ATOM    612  C   HIS A  57      26.580  33.580  19.720  1.00  0.00           C
ATOM    613  O   HIS A  57      25.490  33.910  19.300  1.00  0.00           O
ATOM    614  N   CYS A  58      27.300  34.370  20.490  1.00  0.00           N
ATOM    615  HN  CYS A  58      28.290  34.260  20.570  1.00  0.00           H
ATOM    616  CA  CYS A  58      26.840  35.750  20.880  1.00  0.00           C
ATOM    617  HA  CYS A  58      25.830  35.600  21.240  1.00  0.00           H
ATOM    618  CB  CYS A  58      27.770  36.510  21.760  1.00  0.00           C
ATOM    619  HB1 CYS A  58      28.740  36.590  21.220  1.00  0.00           H
ATOM    620  HB2 CYS A  58      27.350  37.490  22.060  1.00  0.00           H
ATOM    621  SG  CYS A  58      28.340  35.420  23.140  1.00  0.00           S
ATOM    622  C   CYS A  58      26.550  36.740  19.730  1.00  0.00           C
ATOM    623  O   CYS A  58      25.520  37.370  19.600  1.00  0.00           O
ATOM    624  N   LEU A  59      27.510  36.780  18.740  1.00  0.00           N
ATOM    625  HN  LEU A  59      28.300  36.200  18.810  1.00  0.00           H
ATOM    626  CA  LEU A  59      27.490  37.770  17.580  1.00  0.00           C
ATOM    627  HA  LEU A  59      27.360  38.730  18.090  1.00  0.00           H
ATOM    628  CB  LEU A  59      28.660  37.560  16.790  1.00  0.00           C
ATOM    629  HB1 LEU A  59      28.690  36.490  16.530  1.00  0.00           H
ATOM    630  HB2 LEU A  59      28.850  38.270  15.930  1.00  0.00           H
ATOM    631  CG  LEU A  59      29.950  37.630  17.570  1.00  0.00           C
ATOM    632  HG  LEU A  59      30.020  36.800  18.300  1.00  0.00           H
ATOM    633  CD1 LEU A  59      31.140  37.700  16.600  1.00  0.00           C
ATOM    634 1HD1 LEU A  59      32.130  37.700  17.100  1.00  0.00           H
ATOM    635 2HD1 LEU A  59      31.030  36.850  15.900  1.00  0.00           H
ATOM    636 3HD1 LEU A  59      31.050  38.600  15.950  1.00  0.00           H
ATOM    637  CD2 LEU A  59      29.910  38.890  18.440  1.00  0.00           C
ATOM    638 1HD2 LEU A  59      29.640  39.770  17.810  1.00  0.00           H
ATOM    639 2HD2 LEU A  59      29.310  38.860  19.370  1.00  0.00           H
ATOM    640 3HD2 LEU A  59      30.970  39.050  18.730  1.00  0.00           H
ATOM    641  C   LEU A  59      26.230  37.590  16.680  1.00  0.00           C
ATOM    642  O   LEU A  59      25.640  38.490  16.100  1.00  0.00           O
ATOM    643  N   TYR A  60      25.760  36.360  16.510  1.00  0.00           N
ATOM    644  HN  TYR A  60      26.170  35.580  16.970  1.00  0.00           H
ATOM    645  CA  TYR A  60      24.740  36.040  15.540  1.00  0.00           C
ATOM    646  HA  TYR A  60      24.610  36.770  14.740  1.00  0.00           H
ATOM    647  CB  TYR A  60      25.190  34.770  14.730  1.00  0.00           C
ATOM    648  HB1 TYR A  60      25.230  33.980  15.490  1.00  0.00           H
ATOM    649  HB2 TYR A  60      24.340  34.550  14.050  1.00  0.00           H
ATOM    650  CG  TYR A  60      26.490  35.030  14.020  1.00  0.00           C
ATOM    651  CD1 TYR A  60      26.450  35.890  12.840  1.00  0.00           C
ATOM    652  HD1 TYR A  60      25.490  36.170  12.450  1.00  0.00           H
ATOM    653  CE1 TYR A  60      27.640  36.360  12.270  1.00  0.00           C
ATOM    654  HE1 TYR A  60      27.760  37.040  11.430  1.00  0.00           H
ATOM    655  CZ  TYR A  60      28.830  35.780  12.730  1.00  0.00           C
ATOM    656  OH  TYR A  60      30.100  36.220  12.280  1.00  0.00           O
ATOM    657  HH  TYR A  60      30.040  36.880  11.600  1.00  0.00           H
ATOM    658  CD2 TYR A  60      27.700  34.420  14.370  1.00  0.00           C
ATOM    659  HD2 TYR A  60      27.760  33.760  15.230  1.00  0.00           H
ATOM    660  CE2 TYR A  60      28.910  34.820  13.710  1.00  0.00           C
ATOM    661  HE2 TYR A  60      29.880  34.460  14.010  1.00  0.00           H
ATOM    662  C   TYR A  60      23.440  35.960  16.260  1.00  0.00           C
ATOM    663  O   TYR A  60      22.390  35.770  15.680  1.00  0.00           O
ATOM    664  N   GLN A  61      23.520  36.260  17.540  1.00  0.00           N
ATOM    665  HN  GLN A  61      24.350  36.610  17.980  1.00  0.00           H
ATOM    666  CA  GLN A  61      22.340  36.430  18.350  1.00  0.00           C
ATOM    667  HA  GLN A  61      21.500  35.970  17.850  1.00  0.00           H
ATOM    668  CB  GLN A  61      22.510  35.740  19.700  1.00  0.00           C
ATOM    669  HB1 GLN A  61      23.530  35.980  20.070  1.00  0.00           H
ATOM    670  HB2 GLN A  61      21.750  36.150  20.400  1.00  0.00           H
ATOM    671  CG  GLN A  61      22.320  34.250  19.540  1.00  0.00           C
ATOM    672  HG1 GLN A  61      21.270  34.060  19.210  1.00  0.00           H
ATOM    673  HG2 GLN A  61      23.020  33.840  18.780  1.00  0.00           H
ATOM    674  CD  GLN A  61      22.470  33.420  20.830  1.00  0.00           C
ATOM    675  OE1 GLN A  61      21.860  33.600  21.880  1.00  0.00           O
ATOM    676  NE2 GLN A  61      23.240  32.350  20.690  1.00  0.00           N
ATOM    677 1HE2 GLN A  61      23.830  32.360  19.890  1.00  0.00           H
ATOM    678 2HE2 GLN A  61      22.950  31.480  21.090  1.00  0.00           H
ATOM    679  C   GLN A  61      21.890  37.800  18.500  1.00  0.00           C
ATOM    680  O   GLN A  61      20.910  37.970  19.210  1.00  0.00           O
ATOM    681  N   ALA A  62      22.600  38.780  17.900  1.00  0.00           N
ATOM    682  HN  ALA A  62      23.460  38.620  17.440  1.00  0.00           H
ATOM    683  CA  ALA A  62      22.090  40.130  17.920  1.00  0.00           C
ATOM    684  HA  ALA A  62      21.020  40.240  18.010  1.00  0.00           H
ATOM    685  CB  ALA A  62      22.730  40.960  19.070  1.00  0.00           C
ATOM    686  HB1 ALA A  62      23.790  41.190  18.820  1.00  0.00           H
ATOM    687  HB2 ALA A  62      22.230  41.940  19.230  1.00  0.00           H
ATOM    688  HB3 ALA A  62      22.550  40.380  19.980  1.00  0.00           H
ATOM    689  C   ALA A  62      22.370  40.820  16.580  1.00  0.00           C
ATOM    690  O   ALA A  62      23.360  40.470  15.940  1.00  0.00           O
ATOM    691  N   LYS A  63      21.480  41.720  16.150  1.00  0.00           N
ATOM    692  HN  LYS A  63      20.540  41.910  16.420  1.00  0.00           H
ATOM    693  CA  LYS A  63      21.660  42.360  14.930  1.00  0.00           C
ATOM    694  HA  LYS A  63      21.640  41.670  14.100  1.00  0.00           H
ATOM    695  CB  LYS A  63      20.440  43.330  14.580  1.00  0.00           C
ATOM    696  HB1 LYS A  63      20.290  43.980  15.470  1.00  0.00           H
ATOM    697  HB2 LYS A  63      20.650  43.990  13.710  1.00  0.00           H
ATOM    698  CG  LYS A  63      19.180  42.550  14.220  1.00  0.00           C
ATOM    699  HG1 LYS A  63      19.160  41.990  13.270  1.00  0.00           H
ATOM    700  HG2 LYS A  63      19.000  41.790  15.010  1.00  0.00           H
ATOM    701  CD  LYS A  63      17.930  43.450  14.290  1.00  0.00           C
ATOM    702  HD1 LYS A  63      17.990  44.200  15.120  1.00  0.00           H
ATOM    703  HD2 LYS A  63      17.940  44.070  13.370  1.00  0.00           H
ATOM    704  CE  LYS A  63      16.580  42.670  14.390  1.00  0.00           C
ATOM    705  HE1 LYS A  63      16.740  42.170  15.380  1.00  0.00           H
ATOM    706  HE2 LYS A  63      15.710  43.360  14.340  1.00  0.00           H
ATOM    707  NZ  LYS A  63      16.330  41.530  13.440  1.00  0.00           N
ATOM    708  HZ1 LYS A  63      16.870  41.700  12.560  1.00  0.00           H
ATOM    709  HZ2 LYS A  63      16.830  40.680  13.800  1.00  0.00           H
ATOM    710  HZ3 LYS A  63      15.400  41.160  13.180  1.00  0.00           H
ATOM    711  C   LYS A  63      22.920  43.180  14.780  1.00  0.00           C
ATOM    712  O   LYS A  63      23.620  43.020  13.770  1.00  0.00           O
ATOM    713  N   ARG A  64      23.290  44.020  15.710  1.00  0.00           N
ATOM    714  HN  ARG A  64      22.830  44.130  16.590  1.00  0.00           H
ATOM    715  CA  ARG A  64      24.470  44.780  15.590  1.00  0.00           C
ATOM    716  HA  ARG A  64      25.170  44.240  14.970  1.00  0.00           H
ATOM    717  CB  ARG A  64      24.180  46.200  14.980  1.00  0.00           C
ATOM    718  HB1 ARG A  64      23.640  46.860  15.680  1.00  0.00           H
ATOM    719  HB2 ARG A  64      25.170  46.680  14.850  1.00  0.00           H
ATOM    720  CG  ARG A  64      23.350  46.200  13.680  1.00  0.00           C
ATOM    721  HG1 ARG A  64      23.840  45.520  12.950  1.00  0.00           H
ATOM    722  HG2 ARG A  64      22.320  45.860  13.890  1.00  0.00           H
ATOM    723  CD  ARG A  64      23.260  47.510  12.850  1.00  0.00           C
ATOM    724  HD1 ARG A  64      24.310  47.650  12.510  1.00  0.00           H
ATOM    725  HD2 ARG A  64      22.610  47.430  11.960  1.00  0.00           H
ATOM    726  NE  ARG A  64      23.070  48.640  13.730  1.00  0.00           N
ATOM    727  HE  ARG A  64      22.530  48.520  14.570  1.00  0.00           H
ATOM    728  CZ  ARG A  64      23.430  49.930  13.590  1.00  0.00           C
ATOM    729  NH1 ARG A  64      24.170  50.440  12.590  1.00  0.00           N
ATOM    730 1HH1 ARG A  64      24.400  49.890  11.790  1.00  0.00           H
ATOM    731 2HH1 ARG A  64      24.310  51.420  12.610  1.00  0.00           H
ATOM    732  NH2 ARG A  64      23.010  50.780  14.470  1.00  0.00           N
ATOM    733 1HH2 ARG A  64      22.460  50.440  15.230  1.00  0.00           H
ATOM    734 2HH2 ARG A  64      23.060  51.700  14.060  1.00  0.00           H
ATOM    735  C   ARG A  64      24.960  45.010  16.990  1.00  0.00           C
ATOM    736  O   ARG A  64      24.160  45.010  17.930  1.00  0.00           O
ATOM    737  N   PHE A  65      26.260  45.210  17.160  1.00  0.00           N
ATOM    738  HN  PHE A  65      26.880  45.090  16.390  1.00  0.00           H
ATOM    739  CA  PHE A  65      26.720  45.100  18.520  1.00  0.00           C
ATOM    740  HA  PHE A  65      26.060  45.610  19.200  1.00  0.00           H
ATOM    741  CB  PHE A  65      27.030  43.620  18.960  1.00  0.00           C
ATOM    742  HB1 PHE A  65      27.610  43.540  19.910  1.00  0.00           H
ATOM    743  HB2 PHE A  65      26.010  43.200  19.120  1.00  0.00           H
ATOM    744  CG  PHE A  65      27.730  42.860  17.790  1.00  0.00           C
ATOM    745  CD1 PHE A  65      26.960  41.940  17.030  1.00  0.00           C
ATOM    746  HD1 PHE A  65      25.910  41.770  17.260  1.00  0.00           H
ATOM    747  CE1 PHE A  65      27.540  41.330  15.890  1.00  0.00           C
ATOM    748  HE1 PHE A  65      27.060  40.590  15.250  1.00  0.00           H
ATOM    749  CZ  PHE A  65      28.920  41.370  15.700  1.00  0.00           C
ATOM    750  HZ  PHE A  65      29.230  41.070  14.700  1.00  0.00           H
ATOM    751  CD2 PHE A  65      29.110  42.940  17.560  1.00  0.00           C
ATOM    752  HD2 PHE A  65      29.810  43.520  18.130  1.00  0.00           H
ATOM    753  CE2 PHE A  65      29.740  42.210  16.560  1.00  0.00           C
ATOM    754  HE2 PHE A  65      30.760  42.400  16.290  1.00  0.00           H
ATOM    755  C   PHE A  65      27.890  45.970  18.760  1.00  0.00           C
ATOM    756  O   PHE A  65      28.540  46.430  17.830  1.00  0.00           O
ATOM    757  N   LYS A  66      28.270  46.210  20.020  1.00  0.00           N
ATOM    758  HN  LYS A  66      27.800  45.820  20.810  1.00  0.00           H
ATOM    759  CA  LYS A  66      29.410  47.060  20.340  1.00  0.00           C
ATOM    760  HA  LYS A  66      30.130  46.800  19.580  1.00  0.00           H
ATOM    761  CB  LYS A  66      29.090  48.570  20.490  1.00  0.00           C
ATOM    762  HB1 LYS A  66      30.020  49.110  20.810  1.00  0.00           H
ATOM    763  HB2 LYS A  66      28.800  48.890  19.470  1.00  0.00           H
ATOM    764  CG  LYS A  66      28.000  48.900  21.450  1.00  0.00           C
ATOM    765  HG1 LYS A  66      27.240  48.090  21.360  1.00  0.00           H
ATOM    766  HG2 LYS A  66      28.330  48.920  22.520  1.00  0.00           H
ATOM    767  CD  LYS A  66      27.250  50.170  21.090  1.00  0.00           C
ATOM    768  HD1 LYS A  66      26.520  50.440  21.880  1.00  0.00           H
ATOM    769  HD2 LYS A  66      27.990  51.010  21.040  1.00  0.00           H
ATOM    770  CE  LYS A  66      26.310  49.970  19.850  1.00  0.00           C
ATOM    771  HE1 LYS A  66      26.800  49.610  18.930  1.00  0.00           H
ATOM    772  HE2 LYS A  66      25.480  49.290  20.170  1.00  0.00           H
ATOM    773  NZ  LYS A  66      25.520  51.200  19.570  1.00  0.00           N
ATOM    774  HZ1 LYS A  66      24.900  51.120  18.730  1.00  0.00           H
ATOM    775  HZ2 LYS A  66      24.960  51.580  20.350  1.00  0.00           H
ATOM    776  HZ3 LYS A  66      26.210  51.980  19.520  1.00  0.00           H
ATOM    777  C   LYS A  66      29.940  46.480  21.630  1.00  0.00           C
ATOM    778  O   LYS A  66      29.450  45.480  22.150  1.00  0.00           O
ATOM    779  N   VAL A  67      31.100  47.080  22.160  1.00  0.00           N
ATOM    780  HN  VAL A  67      31.630  47.780  21.690  1.00  0.00           H
ATOM    781  CA  VAL A  67      31.740  46.480  23.250  1.00  0.00           C
ATOM    782  HA  VAL A  67      31.120  45.750  23.730  1.00  0.00           H
ATOM    783  CB  VAL A  67      33.080  45.930  22.760  1.00  0.00           C
ATOM    784  HB  VAL A  67      33.800  46.700  22.440  1.00  0.00           H
ATOM    785  CG1 VAL A  67      33.590  44.960  23.840  1.00  0.00           C
ATOM    786 1HG1 VAL A  67      33.760  45.440  24.840  1.00  0.00           H
ATOM    787 2HG1 VAL A  67      32.820  44.180  24.010  1.00  0.00           H
ATOM    788 3HG1 VAL A  67      34.620  44.630  23.630  1.00  0.00           H
ATOM    789  CG2 VAL A  67      32.930  45.120  21.500  1.00  0.00           C
ATOM    790 1HG2 VAL A  67      33.930  44.700  21.280  1.00  0.00           H
ATOM    791 2HG2 VAL A  67      32.130  44.370  21.650  1.00  0.00           H
ATOM    792 3HG2 VAL A  67      32.630  45.680  20.600  1.00  0.00           H
ATOM    793  C   VAL A  67      31.950  47.550  24.280  1.00  0.00           C
ATOM    794  O   VAL A  67      32.450  48.600  23.920  1.00  0.00           O
ATOM    795  N   ARG A  68      31.510  47.300  25.560  1.00  0.00           N
ATOM    796  HN  ARG A  68      31.070  46.420  25.690  1.00  0.00           H
ATOM    797  CA  ARG A  68      31.710  48.110  26.680  1.00  0.00           C
ATOM    798  HA  ARG A  68      32.080  49.060  26.320  1.00  0.00           H
ATOM    799  CB  ARG A  68      30.390  48.330  27.350  1.00  0.00           C
ATOM    800  HB1 ARG A  68      29.700  48.950  26.730  1.00  0.00           H
ATOM    801  HB2 ARG A  68      29.850  47.380  27.540  1.00  0.00           H
ATOM    802  CG  ARG A  68      30.420  48.940  28.780  1.00  0.00           C
ATOM    803  HG1 ARG A  68      31.160  48.490  29.480  1.00  0.00           H
ATOM    804  HG2 ARG A  68      30.560  50.030  28.670  1.00  0.00           H
ATOM    805  CD  ARG A  68      29.170  48.720  29.550  1.00  0.00           C
ATOM    806  HD1 ARG A  68      28.260  49.140  29.080  1.00  0.00           H
ATOM    807  HD2 ARG A  68      29.050  47.670  29.860  1.00  0.00           H
ATOM    808  NE  ARG A  68      29.320  49.520  30.770  1.00  0.00           N
ATOM    809  HE  ARG A  68      28.920  50.420  30.880  1.00  0.00           H
ATOM    810  CZ  ARG A  68      29.940  49.100  31.890  1.00  0.00           C
ATOM    811  NH1 ARG A  68      30.570  47.990  32.050  1.00  0.00           N
ATOM    812 1HH1 ARG A  68      30.740  47.430  31.250  1.00  0.00           H
ATOM    813 2HH1 ARG A  68      31.200  47.940  32.830  1.00  0.00           H
ATOM    814  NH2 ARG A  68      30.110  49.930  32.930  1.00  0.00           N
ATOM    815 1HH2 ARG A  68      29.830  50.850  32.650  1.00  0.00           H
ATOM    816 2HH2 ARG A  68      30.890  49.820  33.550  1.00  0.00           H
ATOM    817  C   ARG A  68      32.770  47.550  27.630  1.00  0.00           C
ATOM    818  O   ARG A  68      32.970  46.320  27.780  1.00  0.00           O
ATOM    819  N   VAL A  69      33.480  48.460  28.350  1.00  0.00           N
ATOM    820  HN  VAL A  69      33.310  49.440  28.370  1.00  0.00           H
ATOM    821  CA  VAL A  69      34.700  48.190  29.090  1.00  0.00           C
ATOM    822  HA  VAL A  69      34.480  47.330  29.700  1.00  0.00           H
ATOM    823  CB  VAL A  69      36.010  48.120  28.290  1.00  0.00           C
ATOM    824  HB  VAL A  69      36.810  47.840  29.010  1.00  0.00           H
ATOM    825  CG1 VAL A  69      35.880  46.960  27.240  1.00  0.00           C
ATOM    826 1HG1 VAL A  69      35.570  46.020  27.730  1.00  0.00           H
ATOM    827 2HG1 VAL A  69      35.060  47.190  26.520  1.00  0.00           H
ATOM    828 3HG1 VAL A  69      36.840  46.810  26.700  1.00  0.00           H
ATOM    829  CG2 VAL A  69      36.270  49.470  27.550  1.00  0.00           C
ATOM    830 1HG2 VAL A  69      36.550  50.330  28.190  1.00  0.00           H
ATOM    831 2HG2 VAL A  69      37.110  49.290  26.840  1.00  0.00           H
ATOM    832 3HG2 VAL A  69      35.350  49.760  26.980  1.00  0.00           H
ATOM    833  C   VAL A  69      34.880  49.260  30.120  1.00  0.00           C
ATOM    834  O   VAL A  69      34.410  50.370  29.900  1.00  0.00           O
ATOM    835  N   GLY A  70      35.450  49.000  31.320  1.00  0.00           N
ATOM    836  HN  GLY A  70      35.810  48.090  31.470  1.00  0.00           H
ATOM    837  CA  GLY A  70      35.560  49.870  32.460  1.00  0.00           C
ATOM    838  HA1 GLY A  70      36.410  49.520  33.040  1.00  0.00           H
ATOM    839  HA2 GLY A  70      35.760  50.860  32.090  1.00  0.00           H
ATOM    840  C   GLY A  70      34.340  49.820  33.330  1.00  0.00           C
ATOM    841  O   GLY A  70      33.130  49.550  32.870  1.00  0.00           O
ATOM    842  N   ASP A  71      34.560  50.040  34.620  1.00  0.00           N
ATOM    843  HN  ASP A  71      35.500  50.340  34.830  1.00  0.00           H
ATOM    844  CA  ASP A  71      33.610  50.160  35.630  1.00  0.00           C
ATOM    845  HA  ASP A  71      34.230  50.360  36.490  1.00  0.00           H
ATOM    846  CB  ASP A  71      32.490  51.320  35.490  1.00  0.00           C
ATOM    847  HB1 ASP A  71      31.960  51.140  34.530  1.00  0.00           H
ATOM    848  HB2 ASP A  71      31.810  51.330  36.370  1.00  0.00           H
ATOM    849  CG  ASP A  71      33.080  52.690  35.490  1.00  0.00           C
ATOM    850  OD1 ASP A  71      34.200  52.910  36.020  1.00  0.00           O
ATOM    851  OD2 ASP A  71      32.290  53.660  35.210  1.00  0.00           O
ATOM    852  C   ASP A  71      32.910  48.820  36.090  1.00  0.00           C
ATOM    853  O   ASP A  71      32.330  48.060  35.310  1.00  0.00           O
ATOM    854  N   ARG A  72      33.050  48.510  37.370  1.00  0.00           N
ATOM    855  HN  ARG A  72      33.610  48.950  38.070  1.00  0.00           H
ATOM    856  CA  ARG A  72      32.510  47.310  37.860  1.00  0.00           C
ATOM    857  HA  ARG A  72      32.450  46.580  37.070  1.00  0.00           H
ATOM    858  CB  ARG A  72      33.430  46.710  38.920  1.00  0.00           C
ATOM    859  HB1 ARG A  72      32.930  45.900  39.500  1.00  0.00           H
ATOM    860  HB2 ARG A  72      34.280  46.240  38.390  1.00  0.00           H
ATOM    861  CG  ARG A  72      33.990  47.760  39.930  1.00  0.00           C
ATOM    862  HG1 ARG A  72      34.800  47.170  40.420  1.00  0.00           H
ATOM    863  HG2 ARG A  72      34.510  48.600  39.450  1.00  0.00           H
ATOM    864  CD  ARG A  72      33.080  48.280  41.050  1.00  0.00           C
ATOM    865  HD1 ARG A  72      32.330  48.910  40.540  1.00  0.00           H
ATOM    866  HD2 ARG A  72      32.510  47.480  41.550  1.00  0.00           H
ATOM    867  NE  ARG A  72      33.820  49.220  41.920  1.00  0.00           N
ATOM    868  HE  ARG A  72      34.700  49.560  41.590  1.00  0.00           H
ATOM    869  CZ  ARG A  72      33.400  49.610  43.150  1.00  0.00           C
ATOM    870  NH1 ARG A  72      32.310  49.140  43.700  1.00  0.00           N
ATOM    871 1HH1 ARG A  72      31.690  48.660  43.090  1.00  0.00           H
ATOM    872 2HH1 ARG A  72      32.060  49.430  44.620  1.00  0.00           H
ATOM    873  NH2 ARG A  72      34.010  50.600  43.740  1.00  0.00           N
ATOM    874 1HH2 ARG A  72      34.670  51.110  43.200  1.00  0.00           H
ATOM    875 2HH2 ARG A  72      33.830  50.780  44.710  1.00  0.00           H
ATOM    876  C   ARG A  72      30.970  47.430  38.290  1.00  0.00           C
ATOM    877  O   ARG A  72      30.250  46.480  38.490  1.00  0.00           O
ATOM    878  N   ASN A  73      30.530  48.680  38.490  1.00  0.00           N
ATOM    879  HN  ASN A  73      31.190  49.420  38.450  1.00  0.00           H
ATOM    880  CA  ASN A  73      29.190  49.110  38.800  1.00  0.00           C
ATOM    881  HA  ASN A  73      28.510  48.280  38.820  1.00  0.00           H
ATOM    882  CB  ASN A  73      29.090  49.990  40.060  1.00  0.00           C
ATOM    883  HB1 ASN A  73      29.550  49.420  40.900  1.00  0.00           H
ATOM    884  HB2 ASN A  73      29.620  50.960  40.020  1.00  0.00           H
ATOM    885  CG  ASN A  73      27.690  50.260  40.530  1.00  0.00           C
ATOM    886  OD1 ASN A  73      26.710  50.070  39.820  1.00  0.00           O
ATOM    887  ND2 ASN A  73      27.620  50.680  41.820  1.00  0.00           N
ATOM    888 1HD2 ASN A  73      28.510  50.820  42.280  1.00  0.00           H
ATOM    889 2HD2 ASN A  73      26.760  50.650  42.320  1.00  0.00           H
ATOM    890  C   ASN A  73      28.750  50.000  37.570  1.00  0.00           C
ATOM    891  O   ASN A  73      29.440  50.880  37.150  1.00  0.00           O
ATOM    892  N   THR A  74      27.530  49.700  37.060  1.00  0.00           N
ATOM    893  HN  THR A  74      26.930  49.210  37.690  1.00  0.00           H
ATOM    894  CA  THR A  74      26.980  50.430  35.950  1.00  0.00           C
ATOM    895  HA  THR A  74      27.750  50.920  35.370  1.00  0.00           H
ATOM    896  CB  THR A  74      26.220  49.430  35.060  1.00  0.00           C
ATOM    897  HB  THR A  74      25.700  49.970  34.240  1.00  0.00           H
ATOM    898  OG1 THR A  74      25.130  48.740  35.780  1.00  0.00           O
ATOM    899  HG1 THR A  74      25.620  48.100  36.300  1.00  0.00           H
ATOM    900  CG2 THR A  74      27.170  48.340  34.470  1.00  0.00           C
ATOM    901 1HG2 THR A  74      27.990  48.160  35.200  1.00  0.00           H
ATOM    902 2HG2 THR A  74      26.660  47.380  34.290  1.00  0.00           H
ATOM    903 3HG2 THR A  74      27.680  48.670  33.530  1.00  0.00           H
ATOM    904  C   THR A  74      25.990  51.560  36.210  1.00  0.00           C
ATOM    905  O   THR A  74      25.490  52.190  35.310  1.00  0.00           O
ATOM    906  N   GLU A  75      25.680  51.860  37.530  1.00  0.00           N
ATOM    907  HN  GLU A  75      26.060  51.180  38.160  1.00  0.00           H
ATOM    908  CA  GLU A  75      24.680  52.850  37.970  1.00  0.00           C
ATOM    909  HA  GLU A  75      24.010  53.080  37.160  1.00  0.00           H
ATOM    910  CB  GLU A  75      23.950  52.510  39.330  1.00  0.00           C
ATOM    911  HB1 GLU A  75      24.620  52.350  40.190  1.00  0.00           H
ATOM    912  HB2 GLU A  75      23.240  53.310  39.620  1.00  0.00           H
ATOM    913  CG  GLU A  75      23.050  51.250  39.140  1.00  0.00           C
ATOM    914  HG1 GLU A  75      22.330  51.450  38.320  1.00  0.00           H
ATOM    915  HG2 GLU A  75      23.680  50.390  38.840  1.00  0.00           H
ATOM    916  CD  GLU A  75      22.280  50.860  40.380  1.00  0.00           C
ATOM    917  OE1 GLU A  75      21.620  51.790  40.900  1.00  0.00           O
ATOM    918  OE2 GLU A  75      22.330  49.700  40.820  1.00  0.00           O
ATOM    919  C   GLU A  75      25.440  54.150  38.260  1.00  0.00           C
ATOM    920  O   GLU A  75      24.790  55.150  38.550  1.00  0.00           O
ATOM    921  N   GLN A  76      26.780  54.200  38.280  1.00  0.00           N
ATOM    922  HN  GLN A  76      27.290  53.460  37.840  1.00  0.00           H
ATOM    923  CA  GLN A  76      27.590  55.290  38.710  1.00  0.00           C
ATOM    924  HA  GLN A  76      26.960  55.990  39.220  1.00  0.00           H
ATOM    925  CB  GLN A  76      28.810  54.840  39.580  1.00  0.00           C
ATOM    926  HB1 GLN A  76      29.260  53.960  39.070  1.00  0.00           H
ATOM    927  HB2 GLN A  76      29.700  55.470  39.700  1.00  0.00           H
ATOM    928  CG  GLN A  76      28.380  54.540  41.060  1.00  0.00           C
ATOM    929  HG1 GLN A  76      27.550  53.820  41.040  1.00  0.00           H
ATOM    930  HG2 GLN A  76      29.240  54.020  41.530  1.00  0.00           H
ATOM    931  CD  GLN A  76      27.960  55.780  41.930  1.00  0.00           C
ATOM    932  OE1 GLN A  76      26.930  56.420  41.790  1.00  0.00           O
ATOM    933  NE2 GLN A  76      28.830  56.050  42.930  1.00  0.00           N
ATOM    934 1HE2 GLN A  76      29.670  55.510  43.080  1.00  0.00           H
ATOM    935 2HE2 GLN A  76      28.590  56.750  43.590  1.00  0.00           H
ATOM    936  C   GLN A  76      28.010  56.210  37.550  1.00  0.00           C
ATOM    937  O   GLN A  76      27.840  55.780  36.360  1.00  0.00           O
ATOM    938  N   GLU A  77      28.450  57.500  37.810  1.00  0.00           N
ATOM    939  HN  GLU A  77      28.640  57.610  38.790  1.00  0.00           H
ATOM    940  CA  GLU A  77      28.620  58.490  36.710  1.00  0.00           C
ATOM    941  HA  GLU A  77      28.500  58.000  35.760  1.00  0.00           H
ATOM    942  CB  GLU A  77      27.600  59.600  36.790  1.00  0.00           C
ATOM    943  HB1 GLU A  77      27.160  59.520  37.810  1.00  0.00           H
ATOM    944  HB2 GLU A  77      28.030  60.620  36.690  1.00  0.00           H
ATOM    945  CG  GLU A  77      26.490  59.450  35.740  1.00  0.00           C
ATOM    946  HG1 GLU A  77      26.200  58.370  35.650  1.00  0.00           H
ATOM    947  HG2 GLU A  77      25.640  60.050  36.130  1.00  0.00           H
ATOM    948  CD  GLU A  77      26.940  60.000  34.410  1.00  0.00           C
ATOM    949  OE1 GLU A  77      26.600  61.090  33.930  1.00  0.00           O
ATOM    950  OE2 GLU A  77      27.760  59.330  33.700  1.00  0.00           O
ATOM    951  C   GLU A  77      30.080  58.900  36.600  1.00  0.00           C
ATOM    952  O   GLU A  77      30.890  58.930  37.600  1.00  0.00           O
ATOM    953  N   GLU A  78      30.440  59.260  35.310  1.00  0.00           N
ATOM    954  HN  GLU A  78      29.720  59.240  34.610  1.00  0.00           H
ATOM    955  CA  GLU A  78      31.750  59.820  34.940  1.00  0.00           C
ATOM    956  HA  GLU A  78      31.850  59.900  33.870  1.00  0.00           H
ATOM    957  CB  GLU A  78      31.780  61.310  35.430  1.00  0.00           C
ATOM    958  HB1 GLU A  78      31.820  61.310  36.540  1.00  0.00           H
ATOM    959  HB2 GLU A  78      32.770  61.800  35.250  1.00  0.00           H
ATOM    960  CG  GLU A  78      30.660  62.260  34.900  1.00  0.00           C
ATOM    961  HG1 GLU A  78      29.730  61.860  35.350  1.00  0.00           H
ATOM    962  HG2 GLU A  78      30.710  63.270  35.370  1.00  0.00           H
ATOM    963  CD  GLU A  78      30.560  62.350  33.370  1.00  0.00           C
ATOM    964  OE1 GLU A  78      29.500  61.860  32.900  1.00  0.00           O
ATOM    965  OE2 GLU A  78      31.500  62.850  32.710  1.00  0.00           O
ATOM    966  C   GLU A  78      32.950  58.980  35.370  1.00  0.00           C
ATOM    967  O   GLU A  78      33.940  59.550  35.870  1.00  0.00           O
ATOM    968  N   GLY A  79      32.890  57.630  35.150  1.00  0.00           N
ATOM    969  HN  GLY A  79      32.130  57.160  34.690  1.00  0.00           H
ATOM    970  CA  GLY A  79      33.960  56.740  35.640  1.00  0.00           C
ATOM    971  HA1 GLY A  79      34.380  57.170  36.550  1.00  0.00           H
ATOM    972  HA2 GLY A  79      33.380  55.850  35.810  1.00  0.00           H
ATOM    973  C   GLY A  79      35.060  56.390  34.650  1.00  0.00           C
ATOM    974  O   GLY A  79      35.500  57.250  33.900  1.00  0.00           O
ATOM    975  N   GLY A  80      35.420  55.090  34.640  1.00  0.00           N
ATOM    976  HN  GLY A  80      35.000  54.440  35.280  1.00  0.00           H
ATOM    977  CA  GLY A  80      36.500  54.420  33.940  1.00  0.00           C
ATOM    978  HA1 GLY A  80      37.150  55.270  33.740  1.00  0.00           H
ATOM    979  HA2 GLY A  80      36.880  53.530  34.420  1.00  0.00           H
ATOM    980  C   GLY A  80      35.950  53.950  32.620  1.00  0.00           C
ATOM    981  O   GLY A  80      36.670  53.560  31.730  1.00  0.00           O
ATOM    982  N   GLU A  81      34.540  53.850  32.540  1.00  0.00           N
ATOM    983  HN  GLU A  81      34.030  54.010  33.370  1.00  0.00           H
ATOM    984  CA  GLU A  81      33.710  53.330  31.500  1.00  0.00           C
ATOM    985  HA  GLU A  81      33.960  52.280  31.440  1.00  0.00           H
ATOM    986  CB  GLU A  81      32.270  53.520  31.750  1.00  0.00           C
ATOM    987  HB1 GLU A  81      31.960  53.190  32.770  1.00  0.00           H
ATOM    988  HB2 GLU A  81      31.950  54.580  31.790  1.00  0.00           H
ATOM    989  CG  GLU A  81      31.340  52.850  30.740  1.00  0.00           C
ATOM    990  HG1 GLU A  81      31.480  53.180  29.680  1.00  0.00           H
ATOM    991  HG2 GLU A  81      31.370  51.740  30.650  1.00  0.00           H
ATOM    992  CD  GLU A  81      29.880  53.040  31.130  1.00  0.00           C
ATOM    993  OE1 GLU A  81      29.390  54.220  31.040  1.00  0.00           O
ATOM    994  OE2 GLU A  81      29.230  52.100  31.710  1.00  0.00           O
ATOM    995  C   GLU A  81      33.990  53.880  30.080  1.00  0.00           C
ATOM    996  O   GLU A  81      34.220  55.070  29.860  1.00  0.00           O
ATOM    997  N   ALA A  82      34.010  52.990  29.020  1.00  0.00           N
ATOM    998  HN  ALA A  82      33.960  52.000  29.210  1.00  0.00           H
ATOM    999  CA  ALA A  82      34.130  53.290  27.640  1.00  0.00           C
ATOM   1000  HA  ALA A  82      33.850  54.320  27.450  1.00  0.00           H
ATOM   1001  CB  ALA A  82      35.630  53.320  27.360  1.00  0.00           C
ATOM   1002  HB1 ALA A  82      35.790  53.610  26.300  1.00  0.00           H
ATOM   1003  HB2 ALA A  82      36.150  54.070  28.000  1.00  0.00           H
ATOM   1004  HB3 ALA A  82      36.190  52.360  27.420  1.00  0.00           H
ATOM   1005  C   ALA A  82      33.360  52.330  26.790  1.00  0.00           C
ATOM   1006  O   ALA A  82      32.850  51.230  27.250  1.00  0.00           O
ATOM   1007  N   VAL A  83      33.340  52.640  25.490  1.00  0.00           N
ATOM   1008  HN  VAL A  83      33.870  53.440  25.210  1.00  0.00           H
ATOM   1009  CA  VAL A  83      32.650  51.800  24.480  1.00  0.00           C
ATOM   1010  HA  VAL A  83      32.840  50.770  24.750  1.00  0.00           H
ATOM   1011  CB  VAL A  83      31.120  52.180  24.440  1.00  0.00           C
ATOM   1012  HB  VAL A  83      30.600  52.000  25.410  1.00  0.00           H
ATOM   1013  CG1 VAL A  83      30.920  53.700  24.400  1.00  0.00           C
ATOM   1014 1HG1 VAL A  83      31.310  54.070  23.430  1.00  0.00           H
ATOM   1015 2HG1 VAL A  83      29.860  53.990  24.470  1.00  0.00           H
ATOM   1016 3HG1 VAL A  83      31.440  54.090  25.300  1.00  0.00           H
ATOM   1017  CG2 VAL A  83      30.460  51.590  23.160  1.00  0.00           C
ATOM   1018 1HG2 VAL A  83      30.870  51.870  22.160  1.00  0.00           H
ATOM   1019 2HG2 VAL A  83      30.510  50.480  23.210  1.00  0.00           H
ATOM   1020 3HG2 VAL A  83      29.360  51.690  23.140  1.00  0.00           H
ATOM   1021  C   VAL A  83      33.320  51.870  23.110  1.00  0.00           C
ATOM   1022  O   VAL A  83      33.850  52.890  22.790  1.00  0.00           O
ATOM   1023  N   HIS A  84      33.320  50.740  22.350  1.00  0.00           N
ATOM   1024  HN  HIS A  84      32.920  49.890  22.690  1.00  0.00           H
ATOM   1025  CA  HIS A  84      34.090  50.630  21.130  1.00  0.00           C
ATOM   1026  HA  HIS A  84      34.150  51.640  20.760  1.00  0.00           H
ATOM   1027  CB  HIS A  84      35.480  50.040  21.260  1.00  0.00           C
ATOM   1028  HB1 HIS A  84      35.320  49.010  21.640  1.00  0.00           H
ATOM   1029  HB2 HIS A  84      36.020  50.100  20.290  1.00  0.00           H
ATOM   1030  ND1 HIS A  84      36.650  52.150  22.040  1.00  0.00           N
ATOM   1031  HD1 HIS A  84      37.030  52.440  21.160  1.00  0.00           H
ATOM   1032  CG  HIS A  84      36.150  50.830  22.270  1.00  0.00           C
ATOM   1033  CE1 HIS A  84      36.900  52.660  23.240  1.00  0.00           C
ATOM   1034  HE1 HIS A  84      37.420  53.610  23.340  1.00  0.00           H
ATOM   1035  NE2 HIS A  84      36.680  51.750  24.210  1.00  0.00           N
ATOM   1036  CD2 HIS A  84      36.200  50.580  23.610  1.00  0.00           C
ATOM   1037  HD2 HIS A  84      35.750  49.830  24.260  1.00  0.00           H
ATOM   1038  C   HIS A  84      33.210  49.830  20.230  1.00  0.00           C
ATOM   1039  O   HIS A  84      32.840  48.710  20.510  1.00  0.00           O
ATOM   1040  N   GLU A  85      33.000  50.450  19.040  1.00  0.00           N
ATOM   1041  HN  GLU A  85      33.540  51.240  18.790  1.00  0.00           H
ATOM   1042  CA  GLU A  85      32.250  49.820  17.970  1.00  0.00           C
ATOM   1043  HA  GLU A  85      31.420  49.240  18.340  1.00  0.00           H
ATOM   1044  CB  GLU A  85      31.810  50.910  16.990  1.00  0.00           C
ATOM   1045  HB1 GLU A  85      32.580  51.460  16.420  1.00  0.00           H
ATOM   1046  HB2 GLU A  85      31.140  50.440  16.240  1.00  0.00           H
ATOM   1047  CG  GLU A  85      30.850  51.910  17.720  1.00  0.00           C
ATOM   1048  HG1 GLU A  85      29.980  51.240  17.890  1.00  0.00           H
ATOM   1049  HG2 GLU A  85      31.290  52.300  18.660  1.00  0.00           H
ATOM   1050  CD  GLU A  85      30.440  53.100  16.930  1.00  0.00           C
ATOM   1051  OE1 GLU A  85      31.290  54.000  16.700  1.00  0.00           O
ATOM   1052  OE2 GLU A  85      29.250  53.080  16.520  1.00  0.00           O
ATOM   1053  C   GLU A  85      33.210  48.820  17.220  1.00  0.00           C
ATOM   1054  O   GLU A  85      34.410  48.900  17.250  1.00  0.00           O
ATOM   1055  N   VAL A  86      32.650  47.780  16.540  1.00  0.00           N
ATOM   1056  HN  VAL A  86      31.680  47.790  16.330  1.00  0.00           H
ATOM   1057  CA  VAL A  86      33.350  46.740  15.860  1.00  0.00           C
ATOM   1058  HA  VAL A  86      34.340  46.620  16.280  1.00  0.00           H
ATOM   1059  CB  VAL A  86      32.500  45.490  16.090  1.00  0.00           C
ATOM   1060  HB  VAL A  86      31.460  45.600  15.720  1.00  0.00           H
ATOM   1061  CG1 VAL A  86      33.160  44.280  15.320  1.00  0.00           C
ATOM   1062 1HG1 VAL A  86      34.230  44.110  15.590  1.00  0.00           H
ATOM   1063 2HG1 VAL A  86      32.650  43.330  15.590  1.00  0.00           H
ATOM   1064 3HG1 VAL A  86      33.080  44.600  14.260  1.00  0.00           H
ATOM   1065  CG2 VAL A  86      32.450  45.230  17.650  1.00  0.00           C
ATOM   1066 1HG2 VAL A  86      31.710  45.890  18.150  1.00  0.00           H
ATOM   1067 2HG2 VAL A  86      32.110  44.180  17.780  1.00  0.00           H
ATOM   1068 3HG2 VAL A  86      33.360  45.370  18.260  1.00  0.00           H
ATOM   1069  C   VAL A  86      33.590  47.090  14.420  1.00  0.00           C
ATOM   1070  O   VAL A  86      32.760  47.590  13.720  1.00  0.00           O
ATOM   1071  N   GLU A  87      34.810  46.830  13.950  1.00  0.00           N
ATOM   1072  HN  GLU A  87      35.550  46.570  14.570  1.00  0.00           H
ATOM   1073  CA  GLU A  87      35.160  47.040  12.560  1.00  0.00           C
ATOM   1074  HA  GLU A  87      34.550  47.820  12.150  1.00  0.00           H
ATOM   1075  CB  GLU A  87      36.630  47.460  12.540  1.00  0.00           C
ATOM   1076  HB1 GLU A  87      36.740  48.370  13.170  1.00  0.00           H
ATOM   1077  HB2 GLU A  87      37.410  46.770  12.910  1.00  0.00           H
ATOM   1078  CG  GLU A  87      37.110  47.910  11.130  1.00  0.00           C
ATOM   1079  HG1 GLU A  87      37.160  47.010  10.480  1.00  0.00           H
ATOM   1080  HG2 GLU A  87      36.340  48.560  10.670  1.00  0.00           H
ATOM   1081  CD  GLU A  87      38.360  48.600  11.170  1.00  0.00           C
ATOM   1082  OE1 GLU A  87      38.540  49.550  11.950  1.00  0.00           O
ATOM   1083  OE2 GLU A  87      39.200  48.300  10.250  1.00  0.00           O
ATOM   1084  C   GLU A  87      35.040  45.720  11.850  1.00  0.00           C
ATOM   1085  O   GLU A  87      34.370  45.710  10.780  1.00  0.00           O
ATOM   1086  N   VAL A  88      35.650  44.630  12.320  1.00  0.00           N
ATOM   1087  HN  VAL A  88      36.220  44.720  13.130  1.00  0.00           H
ATOM   1088  CA  VAL A  88      35.730  43.380  11.640  1.00  0.00           C
ATOM   1089  HA  VAL A  88      34.780  43.260  11.140  1.00  0.00           H
ATOM   1090  CB  VAL A  88      36.840  43.440  10.610  1.00  0.00           C
ATOM   1091  HB  VAL A  88      36.650  44.370  10.030  1.00  0.00           H
ATOM   1092  CG1 VAL A  88      38.250  43.530  11.190  1.00  0.00           C
ATOM   1093 1HG1 VAL A  88      38.510  42.680  11.850  1.00  0.00           H
ATOM   1094 2HG1 VAL A  88      38.980  43.480  10.360  1.00  0.00           H
ATOM   1095 3HG1 VAL A  88      38.360  44.440  11.810  1.00  0.00           H
ATOM   1096  CG2 VAL A  88      36.730  42.350   9.540  1.00  0.00           C
ATOM   1097 1HG2 VAL A  88      37.670  42.390   8.950  1.00  0.00           H
ATOM   1098 2HG2 VAL A  88      36.860  41.370  10.050  1.00  0.00           H
ATOM   1099 3HG2 VAL A  88      35.840  42.340   8.870  1.00  0.00           H
ATOM   1100  C   VAL A  88      35.890  42.130  12.560  1.00  0.00           C
ATOM   1101  O   VAL A  88      36.580  42.030  13.580  1.00  0.00           O
ATOM   1102  N   VAL A  89      35.010  41.130  12.280  1.00  0.00           N
ATOM   1103  HN  VAL A  89      34.240  41.460  11.740  1.00  0.00           H
ATOM   1104  CA  VAL A  89      34.950  39.910  13.000  1.00  0.00           C
ATOM   1105  HA  VAL A  89      35.310  40.080  14.010  1.00  0.00           H
ATOM   1106  CB  VAL A  89      33.470  39.520  13.220  1.00  0.00           C
ATOM   1107  HB  VAL A  89      33.020  39.620  12.200  1.00  0.00           H
ATOM   1108  CG1 VAL A  89      33.330  38.100  13.850  1.00  0.00           C
ATOM   1109 1HG1 VAL A  89      32.270  37.810  13.940  1.00  0.00           H
ATOM   1110 2HG1 VAL A  89      33.760  37.250  13.270  1.00  0.00           H
ATOM   1111 3HG1 VAL A  89      33.880  38.080  14.820  1.00  0.00           H
ATOM   1112  CG2 VAL A  89      32.770  40.550  14.200  1.00  0.00           C
ATOM   1113 1HG2 VAL A  89      33.260  40.540  15.200  1.00  0.00           H
ATOM   1114 2HG2 VAL A  89      32.760  41.580  13.790  1.00  0.00           H
ATOM   1115 3HG2 VAL A  89      31.750  40.170  14.410  1.00  0.00           H
ATOM   1116  C   VAL A  89      35.770  38.830  12.350  1.00  0.00           C
ATOM   1117  O   VAL A  89      35.700  38.550  11.160  1.00  0.00           O
ATOM   1118  N   ILE A  90      36.770  38.180  13.150  1.00  0.00           N
ATOM   1119  HN  ILE A  90      36.970  38.460  14.080  1.00  0.00           H
ATOM   1120  CA  ILE A  90      37.470  36.950  12.740  1.00  0.00           C
ATOM   1121  HA  ILE A  90      37.390  36.820  11.680  1.00  0.00           H
ATOM   1122  CB  ILE A  90      38.950  37.000  13.110  1.00  0.00           C
ATOM   1123  HB  ILE A  90      39.040  37.210  14.190  1.00  0.00           H
ATOM   1124  CG2 ILE A  90      39.510  35.570  13.000  1.00  0.00           C
ATOM   1125 1HG2 ILE A  90      40.620  35.600  13.100  1.00  0.00           H
ATOM   1126 2HG2 ILE A  90      39.260  34.800  13.760  1.00  0.00           H
ATOM   1127 3HG2 ILE A  90      39.210  35.200  11.990  1.00  0.00           H
ATOM   1128  CG1 ILE A  90      39.640  38.140  12.310  1.00  0.00           C
ATOM   1129 1HG1 ILE A  90      40.670  37.780  12.060  1.00  0.00           H
ATOM   1130 2HG1 ILE A  90      39.120  38.280  11.350  1.00  0.00           H
ATOM   1131  CD  ILE A  90      39.670  39.370  13.200  1.00  0.00           C
ATOM   1132  HD1 ILE A  90      40.630  39.950  13.090  1.00  0.00           H
ATOM   1133  HD2 ILE A  90      38.850  40.090  12.990  1.00  0.00           H
ATOM   1134  HD3 ILE A  90      39.620  39.020  14.260  1.00  0.00           H
ATOM   1135  C   ILE A  90      36.810  35.680  13.420  1.00  0.00           C
ATOM   1136  O   ILE A  90      36.880  35.490  14.660  1.00  0.00           O
ATOM   1137  N   LYS A  91      36.200  34.740  12.660  1.00  0.00           N
ATOM   1138  HN  LYS A  91      36.010  34.930  11.700  1.00  0.00           H
ATOM   1139  CA  LYS A  91      35.650  33.530  13.320  1.00  0.00           C
ATOM   1140  HA  LYS A  91      36.150  33.280  14.240  1.00  0.00           H
ATOM   1141  CB  LYS A  91      34.140  33.620  13.580  1.00  0.00           C
ATOM   1142  HB1 LYS A  91      33.760  32.920  14.350  1.00  0.00           H
ATOM   1143  HB2 LYS A  91      34.020  34.640  13.990  1.00  0.00           H
ATOM   1144  CG  LYS A  91      33.130  33.290  12.440  1.00  0.00           C
ATOM   1145  HG1 LYS A  91      33.280  32.290  12.000  1.00  0.00           H
ATOM   1146  HG2 LYS A  91      32.170  33.280  13.000  1.00  0.00           H
ATOM   1147  CD  LYS A  91      33.070  34.450  11.390  1.00  0.00           C
ATOM   1148  HD1 LYS A  91      32.860  35.370  11.970  1.00  0.00           H
ATOM   1149  HD2 LYS A  91      34.000  34.680  10.840  1.00  0.00           H
ATOM   1150  CE  LYS A  91      31.900  34.210  10.360  1.00  0.00           C
ATOM   1151  HE1 LYS A  91      30.920  34.060  10.850  1.00  0.00           H
ATOM   1152  HE2 LYS A  91      31.720  35.100   9.710  1.00  0.00           H
ATOM   1153  NZ  LYS A  91      32.250  33.040   9.570  1.00  0.00           N
ATOM   1154  HZ1 LYS A  91      32.000  32.250  10.220  1.00  0.00           H
ATOM   1155  HZ2 LYS A  91      31.570  33.100   8.790  1.00  0.00           H
ATOM   1156  HZ3 LYS A  91      33.200  33.080   9.160  1.00  0.00           H
ATOM   1157  C   LYS A  91      36.030  32.450  12.310  1.00  0.00           C
ATOM   1158  O   LYS A  91      36.200  32.730  11.140  1.00  0.00           O
ATOM   1159  N   HIS A  92      36.260  31.170  12.670  1.00  0.00           N
ATOM   1160  HN  HIS A  92      36.080  31.010  13.630  1.00  0.00           H
ATOM   1161  CA  HIS A  92      36.660  30.050  11.800  1.00  0.00           C
ATOM   1162  HA  HIS A  92      36.690  30.440  10.790  1.00  0.00           H
ATOM   1163  CB  HIS A  92      38.080  29.550  12.160  1.00  0.00           C
ATOM   1164  HB1 HIS A  92      38.690  30.440  12.370  1.00  0.00           H
ATOM   1165  HB2 HIS A  92      37.970  28.990  13.120  1.00  0.00           H
ATOM   1166  ND1 HIS A  92      38.830  29.090   9.920  1.00  0.00           N
ATOM   1167  CG  HIS A  92      38.660  28.660  11.230  1.00  0.00           C
ATOM   1168  CE1 HIS A  92      39.530  28.150   9.370  1.00  0.00           C
ATOM   1169  HE1 HIS A  92      39.920  28.070   8.350  1.00  0.00           H
ATOM   1170  NE2 HIS A  92      39.730  27.070  10.210  1.00  0.00           N
ATOM   1171  HE2 HIS A  92      40.090  26.180   9.900  1.00  0.00           H
ATOM   1172  CD2 HIS A  92      39.200  27.450  11.440  1.00  0.00           C
ATOM   1173  HD2 HIS A  92      39.090  26.770  12.270  1.00  0.00           H
ATOM   1174  C   HIS A  92      35.550  28.980  11.840  1.00  0.00           C
ATOM   1175  O   HIS A  92      35.110  28.580  12.890  1.00  0.00           O
ATOM   1176  N   ASN A  93      35.070  28.560  10.610  1.00  0.00           N
ATOM   1177  HN  ASN A  93      35.470  29.020   9.830  1.00  0.00           H
ATOM   1178  CA  ASN A  93      33.990  27.590  10.350  1.00  0.00           C
ATOM   1179  HA  ASN A  93      33.960  27.050  11.280  1.00  0.00           H
ATOM   1180  CB  ASN A  93      32.680  28.270   9.910  1.00  0.00           C
ATOM   1181  HB1 ASN A  93      32.850  28.890   9.000  1.00  0.00           H
ATOM   1182  HB2 ASN A  93      31.940  27.460   9.730  1.00  0.00           H
ATOM   1183  CG  ASN A  93      32.090  29.290  10.930  1.00  0.00           C
ATOM   1184  OD1 ASN A  93      31.840  30.460  10.590  1.00  0.00           O
ATOM   1185  ND2 ASN A  93      31.790  28.940  12.180  1.00  0.00           N
ATOM   1186 1HD2 ASN A  93      32.110  28.090  12.610  1.00  0.00           H
ATOM   1187 2HD2 ASN A  93      31.010  29.410  12.600  1.00  0.00           H
ATOM   1188  C   ASN A  93      34.400  26.720   9.160  1.00  0.00           C
ATOM   1189  O   ASN A  93      34.890  27.280   8.210  1.00  0.00           O
ATOM   1190  N   ARG A  94      34.240  25.450   9.210  1.00  0.00           N
ATOM   1191  HN  ARG A  94      33.720  25.020   9.940  1.00  0.00           H
ATOM   1192  CA  ARG A  94      34.650  24.540   8.180  1.00  0.00           C
ATOM   1193  HA  ARG A  94      34.240  24.940   7.270  1.00  0.00           H
ATOM   1194  CB  ARG A  94      36.160  24.290   8.140  1.00  0.00           C
ATOM   1195  HB1 ARG A  94      36.370  23.600   7.300  1.00  0.00           H
ATOM   1196  HB2 ARG A  94      36.580  25.280   7.860  1.00  0.00           H
ATOM   1197  CG  ARG A  94      36.880  23.660   9.370  1.00  0.00           C
ATOM   1198  HG1 ARG A  94      36.450  22.650   9.520  1.00  0.00           H
ATOM   1199  HG2 ARG A  94      37.910  23.450   9.020  1.00  0.00           H
ATOM   1200  CD  ARG A  94      36.860  24.490  10.660  1.00  0.00           C
ATOM   1201  HD1 ARG A  94      37.280  25.490  10.380  1.00  0.00           H
ATOM   1202  HD2 ARG A  94      35.840  24.630  11.050  1.00  0.00           H
ATOM   1203  NE  ARG A  94      37.950  23.930  11.530  1.00  0.00           N
ATOM   1204  HE  ARG A  94      38.900  23.840  11.240  1.00  0.00           H
ATOM   1205  CZ  ARG A  94      37.710  23.240  12.710  1.00  0.00           C
ATOM   1206  NH1 ARG A  94      36.520  23.220  13.270  1.00  0.00           N
ATOM   1207 1HH1 ARG A  94      35.810  23.860  12.960  1.00  0.00           H
ATOM   1208 2HH1 ARG A  94      36.370  22.670  14.090  1.00  0.00           H
ATOM   1209  NH2 ARG A  94      38.610  22.410  13.180  1.00  0.00           N
ATOM   1210 1HH2 ARG A  94      39.500  22.340  12.710  1.00  0.00           H
ATOM   1211 2HH2 ARG A  94      38.490  22.110  14.120  1.00  0.00           H
ATOM   1212  C   ARG A  94      33.840  23.180   8.370  1.00  0.00           C
ATOM   1213  O   ARG A  94      33.340  22.970   9.440  1.00  0.00           O
ATOM   1214  N   PHE A  95      33.850  22.330   7.360  1.00  0.00           N
ATOM   1215  HN  PHE A  95      34.200  22.680   6.490  1.00  0.00           H
ATOM   1216  CA  PHE A  95      33.320  21.010   7.350  1.00  0.00           C
ATOM   1217  HA  PHE A  95      33.530  20.660   6.360  1.00  0.00           H
ATOM   1218  CB  PHE A  95      33.980  20.150   8.400  1.00  0.00           C
ATOM   1219  HB1 PHE A  95      35.080  20.140   8.220  1.00  0.00           H
ATOM   1220  HB2 PHE A  95      33.920  20.440   9.470  1.00  0.00           H
ATOM   1221  CG  PHE A  95      33.690  18.670   8.350  1.00  0.00           C
ATOM   1222  CD1 PHE A  95      33.640  17.970   7.080  1.00  0.00           C
ATOM   1223  HD1 PHE A  95      33.970  18.490   6.200  1.00  0.00           H
ATOM   1224  CE1 PHE A  95      33.430  16.590   7.110  1.00  0.00           C
ATOM   1225  HE1 PHE A  95      33.410  16.030   6.200  1.00  0.00           H
ATOM   1226  CZ  PHE A  95      33.280  15.880   8.250  1.00  0.00           C
ATOM   1227  HZ  PHE A  95      32.890  14.880   8.240  1.00  0.00           H
ATOM   1228  CD2 PHE A  95      33.450  17.970   9.530  1.00  0.00           C
ATOM   1229  HD2 PHE A  95      33.330  18.470  10.490  1.00  0.00           H
ATOM   1230  CE2 PHE A  95      33.280  16.600   9.480  1.00  0.00           C
ATOM   1231  HE2 PHE A  95      32.970  16.020  10.320  1.00  0.00           H
ATOM   1232  C   PHE A  95      31.700  21.010   7.560  1.00  0.00           C
ATOM   1233  O   PHE A  95      31.010  22.030   7.660  1.00  0.00           O
ATOM   1234  N   THR A  96      31.120  19.770   7.570  1.00  0.00           N
ATOM   1235  HN  THR A  96      31.690  18.950   7.510  1.00  0.00           H
ATOM   1236  CA  THR A  96      29.650  19.520   7.460  1.00  0.00           C
ATOM   1237  HA  THR A  96      29.170  20.480   7.360  1.00  0.00           H
ATOM   1238  CB  THR A  96      29.270  18.600   6.350  1.00  0.00           C
ATOM   1239  HB  THR A  96      28.190  18.380   6.280  1.00  0.00           H
ATOM   1240  OG1 THR A  96      29.970  17.430   6.390  1.00  0.00           O
ATOM   1241  HG1 THR A  96      29.550  16.890   7.070  1.00  0.00           H
ATOM   1242  CG2 THR A  96      29.650  19.320   5.020  1.00  0.00           C
ATOM   1243 1HG2 THR A  96      29.630  18.460   4.310  1.00  0.00           H
ATOM   1244 2HG2 THR A  96      28.920  20.040   4.580  1.00  0.00           H
ATOM   1245 3HG2 THR A  96      30.660  19.760   5.060  1.00  0.00           H
ATOM   1246  C   THR A  96      28.890  19.070   8.700  1.00  0.00           C
ATOM   1247  O   THR A  96      27.700  18.890   8.620  1.00  0.00           O
ATOM   1248  N   LYS A  97      29.600  18.950   9.790  1.00  0.00           N
ATOM   1249  HN  LYS A  97      30.540  19.290   9.840  1.00  0.00           H
ATOM   1250  CA  LYS A  97      29.060  18.580  11.080  1.00  0.00           C
ATOM   1251  HA  LYS A  97      28.020  18.850  11.100  1.00  0.00           H
ATOM   1252  CB  LYS A  97      28.940  17.010  11.190  1.00  0.00           C
ATOM   1253  HB1 LYS A  97      28.320  16.700  12.050  1.00  0.00           H
ATOM   1254  HB2 LYS A  97      28.320  16.680  10.330  1.00  0.00           H
ATOM   1255  CG  LYS A  97      30.280  16.340  11.020  1.00  0.00           C
ATOM   1256  HG1 LYS A  97      30.780  16.530  10.040  1.00  0.00           H
ATOM   1257  HG2 LYS A  97      30.910  16.790  11.820  1.00  0.00           H
ATOM   1258  CD  LYS A  97      30.340  14.780  11.400  1.00  0.00           C
ATOM   1259  HD1 LYS A  97      29.480  14.300  10.880  1.00  0.00           H
ATOM   1260  HD2 LYS A  97      31.330  14.340  11.180  1.00  0.00           H
ATOM   1261  CE  LYS A  97      30.110  14.600  12.940  1.00  0.00           C
ATOM   1262  HE1 LYS A  97      30.640  15.280  13.660  1.00  0.00           H
ATOM   1263  HE2 LYS A  97      29.040  14.690  13.160  1.00  0.00           H
ATOM   1264  NZ  LYS A  97      30.480  13.260  13.220  1.00  0.00           N
ATOM   1265  HZ1 LYS A  97      30.040  12.620  12.530  1.00  0.00           H
ATOM   1266  HZ2 LYS A  97      31.530  13.230  13.200  1.00  0.00           H
ATOM   1267  HZ3 LYS A  97      30.170  13.030  14.190  1.00  0.00           H
ATOM   1268  C   LYS A  97      29.770  19.360  12.110  1.00  0.00           C
ATOM   1269  O   LYS A  97      30.870  19.860  11.860  1.00  0.00           O
ATOM   1270  N   GLU A  98      29.090  19.490  13.250  1.00  0.00           N
ATOM   1271  HN  GLU A  98      28.190  19.090  13.400  1.00  0.00           H
ATOM   1272  CA  GLU A  98      29.610  20.090  14.430  1.00  0.00           C
ATOM   1273  HA  GLU A  98      30.190  20.950  14.110  1.00  0.00           H
ATOM   1274  CB  GLU A  98      28.410  20.730  15.260  1.00  0.00           C
ATOM   1275  HB1 GLU A  98      27.860  21.490  14.670  1.00  0.00           H
ATOM   1276  HB2 GLU A  98      27.710  19.900  15.440  1.00  0.00           H
ATOM   1277  CG  GLU A  98      28.780  21.310  16.650  1.00  0.00           C
ATOM   1278  HG1 GLU A  98      27.850  21.470  17.230  1.00  0.00           H
ATOM   1279  HG2 GLU A  98      29.360  20.630  17.290  1.00  0.00           H
ATOM   1280  CD  GLU A  98      29.390  22.640  16.530  1.00  0.00           C
ATOM   1281  OE1 GLU A  98      29.210  23.340  15.490  1.00  0.00           O
ATOM   1282  OE2 GLU A  98      30.060  23.160  17.450  1.00  0.00           O
ATOM   1283  C   GLU A  98      30.510  19.200  15.210  1.00  0.00           C
ATOM   1284  O   GLU A  98      30.090  18.090  15.580  1.00  0.00           O
ATOM   1285  N   THR A  99      31.710  19.580  15.390  1.00  0.00           N
ATOM   1286  HN  THR A  99      32.010  20.500  15.150  1.00  0.00           H
ATOM   1287  CA  THR A  99      32.750  18.890  16.060  1.00  0.00           C
ATOM   1288  HA  THR A  99      32.350  17.980  16.480  1.00  0.00           H
ATOM   1289  CB  THR A  99      33.860  18.310  15.280  1.00  0.00           C
ATOM   1290  HB  THR A  99      34.490  17.720  15.980  1.00  0.00           H
ATOM   1291  OG1 THR A  99      34.780  19.200  14.660  1.00  0.00           O
ATOM   1292  HG1 THR A  99      35.180  19.610  15.430  1.00  0.00           H
ATOM   1293  CG2 THR A  99      33.410  17.390  14.150  1.00  0.00           C
ATOM   1294 1HG2 THR A  99      34.280  16.860  13.690  1.00  0.00           H
ATOM   1295 2HG2 THR A  99      32.750  16.590  14.530  1.00  0.00           H
ATOM   1296 3HG2 THR A  99      32.820  17.940  13.380  1.00  0.00           H
ATOM   1297  C   THR A  99      33.380  19.820  17.120  1.00  0.00           C
ATOM   1298  O   THR A  99      34.550  19.630  17.580  1.00  0.00           O
ATOM   1299  N   CYS A 100      32.580  20.760  17.690  1.00  0.00           N
ATOM   1300  HN  CYS A 100      31.670  20.940  17.320  1.00  0.00           H
ATOM   1301  CA  CYS A 100      32.910  21.380  18.930  1.00  0.00           C
ATOM   1302  HA  CYS A 100      32.090  22.070  19.070  1.00  0.00           H
ATOM   1303  CB  CYS A 100      32.870  20.280  20.080  1.00  0.00           C
ATOM   1304  HB1 CYS A 100      33.620  19.460  19.990  1.00  0.00           H
ATOM   1305  HB2 CYS A 100      33.160  20.800  21.020  1.00  0.00           H
ATOM   1306  SG  CYS A 100      31.170  19.460  20.120  1.00  0.00           S
ATOM   1307  HG1 CYS A 100      30.370  20.500  20.280  1.00  0.00           H
ATOM   1308  C   CYS A 100      34.190  22.130  19.080  1.00  0.00           C
ATOM   1309  O   CYS A 100      34.940  22.030  20.050  1.00  0.00           O
ATOM   1310  N   ASP A 101      34.550  23.040  18.150  1.00  0.00           N
ATOM   1311  HN  ASP A 101      34.080  23.100  17.280  1.00  0.00           H
ATOM   1312  CA  ASP A 101      35.770  23.760  18.140  1.00  0.00           C
ATOM   1313  HA  ASP A 101      35.970  24.130  19.130  1.00  0.00           H
ATOM   1314  CB  ASP A 101      37.010  22.880  17.600  1.00  0.00           C
ATOM   1315  HB1 ASP A 101      37.940  23.480  17.660  1.00  0.00           H
ATOM   1316  HB2 ASP A 101      36.980  21.980  18.250  1.00  0.00           H
ATOM   1317  CG  ASP A 101      36.830  22.320  16.210  1.00  0.00           C
ATOM   1318  OD1 ASP A 101      35.730  22.230  15.640  1.00  0.00           O
ATOM   1319  OD2 ASP A 101      37.910  21.860  15.690  1.00  0.00           O
ATOM   1320  C   ASP A 101      35.540  24.940  17.210  1.00  0.00           C
ATOM   1321  O   ASP A 101      34.580  25.010  16.410  1.00  0.00           O
ATOM   1322  N   PHE A 102      36.490  25.960  17.400  1.00  0.00           N
ATOM   1323  HN  PHE A 102      37.300  25.750  17.940  1.00  0.00           H
ATOM   1324  CA  PHE A 102      36.410  27.360  16.900  1.00  0.00           C
ATOM   1325  HA  PHE A 102      37.100  27.920  17.500  1.00  0.00           H
ATOM   1326  CB  PHE A 102      37.000  27.480  15.440  1.00  0.00           C
ATOM   1327  HB1 PHE A 102      36.470  26.800  14.730  1.00  0.00           H
ATOM   1328  HB2 PHE A 102      36.850  28.510  15.070  1.00  0.00           H
ATOM   1329  CG  PHE A 102      38.450  27.030  15.360  1.00  0.00           C
ATOM   1330  CD1 PHE A 102      38.770  25.680  15.190  1.00  0.00           C
ATOM   1331  HD1 PHE A 102      38.030  24.900  15.260  1.00  0.00           H
ATOM   1332  CE1 PHE A 102      40.130  25.380  14.910  1.00  0.00           C
ATOM   1333  HE1 PHE A 102      40.390  24.360  14.690  1.00  0.00           H
ATOM   1334  CZ  PHE A 102      41.130  26.390  14.860  1.00  0.00           C
ATOM   1335  HZ  PHE A 102      42.170  26.290  14.620  1.00  0.00           H
ATOM   1336  CD2 PHE A 102      39.360  28.040  15.330  1.00  0.00           C
ATOM   1337  HD2 PHE A 102      39.010  29.060  15.340  1.00  0.00           H
ATOM   1338  CE2 PHE A 102      40.710  27.710  15.040  1.00  0.00           C
ATOM   1339  HE2 PHE A 102      41.430  28.510  14.950  1.00  0.00           H
ATOM   1340  C   PHE A 102      35.070  28.120  16.960  1.00  0.00           C
ATOM   1341  O   PHE A 102      34.700  28.730  15.960  1.00  0.00           O
ATOM   1342  N   ASP A 103      34.380  28.090  18.120  1.00  0.00           N
ATOM   1343  HN  ASP A 103      34.780  27.460  18.790  1.00  0.00           H
ATOM   1344  CA  ASP A 103      33.120  28.760  18.430  1.00  0.00           C
ATOM   1345  HA  ASP A 103      32.720  29.080  17.480  1.00  0.00           H
ATOM   1346  CB  ASP A 103      32.030  27.840  19.040  1.00  0.00           C
ATOM   1347  HB1 ASP A 103      32.440  27.190  19.840  1.00  0.00           H
ATOM   1348  HB2 ASP A 103      31.130  28.370  19.410  1.00  0.00           H
ATOM   1349  CG  ASP A 103      31.450  26.840  18.040  1.00  0.00           C
ATOM   1350  OD1 ASP A 103      31.320  27.150  16.820  1.00  0.00           O
ATOM   1351  OD2 ASP A 103      30.940  25.770  18.420  1.00  0.00           O
ATOM   1352  C   ASP A 103      33.370  30.040  19.220  1.00  0.00           C
ATOM   1353  O   ASP A 103      32.480  30.660  19.790  1.00  0.00           O
ATOM   1354  N   ILE A 104      34.690  30.380  19.400  1.00  0.00           N
ATOM   1355  HN  ILE A 104      35.410  29.790  19.030  1.00  0.00           H
ATOM   1356  CA  ILE A 104      35.140  31.660  19.960  1.00  0.00           C
ATOM   1357  HA  ILE A 104      34.250  32.170  20.320  1.00  0.00           H
ATOM   1358  CB  ILE A 104      36.060  31.450  21.150  1.00  0.00           C
ATOM   1359  HB  ILE A 104      36.460  32.370  21.620  1.00  0.00           H
ATOM   1360  CG2 ILE A 104      35.200  30.680  22.220  1.00  0.00           C
ATOM   1361 1HG2 ILE A 104      34.950  29.700  21.780  1.00  0.00           H
ATOM   1362 2HG2 ILE A 104      35.690  30.590  23.210  1.00  0.00           H
ATOM   1363 3HG2 ILE A 104      34.220  31.180  22.410  1.00  0.00           H
ATOM   1364  CG1 ILE A 104      37.290  30.670  20.630  1.00  0.00           C
ATOM   1365 1HG1 ILE A 104      36.890  29.690  20.310  1.00  0.00           H
ATOM   1366 2HG1 ILE A 104      37.680  31.080  19.680  1.00  0.00           H
ATOM   1367  CD  ILE A 104      38.470  30.470  21.660  1.00  0.00           C
ATOM   1368  HD1 ILE A 104      39.260  29.900  21.130  1.00  0.00           H
ATOM   1369  HD2 ILE A 104      38.910  31.490  21.760  1.00  0.00           H
ATOM   1370  HD3 ILE A 104      38.150  29.850  22.530  1.00  0.00           H
ATOM   1371  C   ILE A 104      35.740  32.440  18.860  1.00  0.00           C
ATOM   1372  O   ILE A 104      36.300  31.940  17.930  1.00  0.00           O
ATOM   1373  N   ALA A 105      35.550  33.750  18.890  1.00  0.00           N
ATOM   1374  HN  ALA A 105      35.120  34.210  19.660  1.00  0.00           H
ATOM   1375  CA  ALA A 105      36.000  34.630  17.830  1.00  0.00           C
ATOM   1376  HA  ALA A 105      36.650  34.140  17.120  1.00  0.00           H
ATOM   1377  CB  ALA A 105      34.700  35.160  17.150  1.00  0.00           C
ATOM   1378  HB1 ALA A 105      33.970  34.330  16.960  1.00  0.00           H
ATOM   1379  HB2 ALA A 105      34.150  35.810  17.870  1.00  0.00           H
ATOM   1380  HB3 ALA A 105      34.830  35.550  16.130  1.00  0.00           H
ATOM   1381  C   ALA A 105      36.750  35.870  18.390  1.00  0.00           C
ATOM   1382  O   ALA A 105      36.580  36.230  19.530  1.00  0.00           O
ATOM   1383  N   VAL A 106      37.570  36.540  17.560  1.00  0.00           N
ATOM   1384  HN  VAL A 106      37.670  36.270  16.590  1.00  0.00           H
ATOM   1385  CA  VAL A 106      38.430  37.670  17.940  1.00  0.00           C
ATOM   1386  HA  VAL A 106      38.070  38.000  18.900  1.00  0.00           H
ATOM   1387  CB  VAL A 106      39.920  37.420  17.730  1.00  0.00           C
ATOM   1388  HB  VAL A 106      40.100  36.990  16.720  1.00  0.00           H
ATOM   1389  CG1 VAL A 106      40.750  38.650  17.870  1.00  0.00           C
ATOM   1390 1HG1 VAL A 106      41.830  38.410  18.060  1.00  0.00           H
ATOM   1391 2HG1 VAL A 106      40.800  39.280  16.970  1.00  0.00           H
ATOM   1392 3HG1 VAL A 106      40.380  39.210  18.750  1.00  0.00           H
ATOM   1393  CG2 VAL A 106      40.370  36.430  18.790  1.00  0.00           C
ATOM   1394 1HG2 VAL A 106      40.100  36.720  19.840  1.00  0.00           H
ATOM   1395 2HG2 VAL A 106      39.790  35.490  18.620  1.00  0.00           H
ATOM   1396 3HG2 VAL A 106      41.460  36.290  18.680  1.00  0.00           H
ATOM   1397  C   VAL A 106      37.900  38.890  17.130  1.00  0.00           C
ATOM   1398  O   VAL A 106      37.810  38.830  15.880  1.00  0.00           O
ATOM   1399  N   LEU A 107      37.340  39.920  17.840  1.00  0.00           N
ATOM   1400  HN  LEU A 107      37.370  39.770  18.820  1.00  0.00           H
ATOM   1401  CA  LEU A 107      36.750  41.150  17.240  1.00  0.00           C
ATOM   1402  HA  LEU A 107      36.360  40.990  16.240  1.00  0.00           H
ATOM   1403  CB  LEU A 107      35.560  41.690  18.120  1.00  0.00           C
ATOM   1404  HB1 LEU A 107      35.920  41.680  19.170  1.00  0.00           H
ATOM   1405  HB2 LEU A 107      35.430  42.760  17.870  1.00  0.00           H
ATOM   1406  CG  LEU A 107      34.250  40.890  18.200  1.00  0.00           C
ATOM   1407  HG  LEU A 107      33.660  41.050  17.280  1.00  0.00           H
ATOM   1408  CD1 LEU A 107      34.440  39.360  18.310  1.00  0.00           C
ATOM   1409 1HD1 LEU A 107      34.840  38.800  17.440  1.00  0.00           H
ATOM   1410 2HD1 LEU A 107      35.090  39.170  19.190  1.00  0.00           H
ATOM   1411 3HD1 LEU A 107      33.460  38.900  18.600  1.00  0.00           H
ATOM   1412  CD2 LEU A 107      33.540  41.370  19.450  1.00  0.00           C
ATOM   1413 1HD2 LEU A 107      32.500  40.950  19.480  1.00  0.00           H
ATOM   1414 2HD2 LEU A 107      34.130  41.120  20.360  1.00  0.00           H
ATOM   1415 3HD2 LEU A 107      33.350  42.450  19.300  1.00  0.00           H
ATOM   1416  C   LEU A 107      37.730  42.250  17.180  1.00  0.00           C
ATOM   1417  O   LEU A 107      38.320  42.640  18.190  1.00  0.00           O
ATOM   1418  N   ARG A 108      37.910  42.830  15.990  1.00  0.00           N
ATOM   1419  HN  ARG A 108      37.400  42.620  15.150  1.00  0.00           H
ATOM   1420  CA  ARG A 108      38.640  44.130  15.890  1.00  0.00           C
ATOM   1421  HA  ARG A 108      39.430  44.100  16.630  1.00  0.00           H
ATOM   1422  CB  ARG A 108      39.380  44.290  14.460  1.00  0.00           C
ATOM   1423  HB1 ARG A 108      39.970  43.360  14.350  1.00  0.00           H
ATOM   1424  HB2 ARG A 108      38.630  44.400  13.650  1.00  0.00           H
ATOM   1425  CG  ARG A 108      40.350  45.580  14.490  1.00  0.00           C
ATOM   1426  HG1 ARG A 108      39.650  46.450  14.450  1.00  0.00           H
ATOM   1427  HG2 ARG A 108      40.790  45.530  15.510  1.00  0.00           H
ATOM   1428  CD  ARG A 108      41.500  45.600  13.460  1.00  0.00           C
ATOM   1429  HD1 ARG A 108      42.120  44.690  13.660  1.00  0.00           H
ATOM   1430  HD2 ARG A 108      41.060  45.470  12.460  1.00  0.00           H
ATOM   1431  NE  ARG A 108      42.290  46.870  13.560  1.00  0.00           N
ATOM   1432  HE  ARG A 108      41.850  47.770  13.610  1.00  0.00           H
ATOM   1433  CZ  ARG A 108      43.540  47.020  13.960  1.00  0.00           C
ATOM   1434  NH1 ARG A 108      44.400  46.050  14.210  1.00  0.00           N
ATOM   1435 1HH1 ARG A 108      44.150  45.090  14.090  1.00  0.00           H
ATOM   1436 2HH1 ARG A 108      45.300  46.190  14.640  1.00  0.00           H
ATOM   1437  NH2 ARG A 108      43.990  48.250  14.100  1.00  0.00           N
ATOM   1438 1HH2 ARG A 108      43.430  49.040  13.840  1.00  0.00           H
ATOM   1439 2HH2 ARG A 108      44.960  48.370  14.330  1.00  0.00           H
ATOM   1440  C   ARG A 108      37.760  45.340  16.150  1.00  0.00           C
ATOM   1441  O   ARG A 108      36.790  45.600  15.500  1.00  0.00           O
ATOM   1442  N   LEU A 109      38.240  46.220  17.070  1.00  0.00           N
ATOM   1443  HN  LEU A 109      39.110  45.990  17.500  1.00  0.00           H
ATOM   1444  CA  LEU A 109      37.590  47.460  17.330  1.00  0.00           C
ATOM   1445  HA  LEU A 109      36.550  47.250  17.190  1.00  0.00           H
ATOM   1446  CB  LEU A 109      38.000  47.970  18.690  1.00  0.00           C
ATOM   1447  HB1 LEU A 109      39.110  48.080  18.710  1.00  0.00           H
ATOM   1448  HB2 LEU A 109      37.590  48.970  18.900  1.00  0.00           H
ATOM   1449  CG  LEU A 109      37.790  46.960  19.900  1.00  0.00           C
ATOM   1450  HG  LEU A 109      38.330  46.040  19.590  1.00  0.00           H
ATOM   1451  CD1 LEU A 109      38.430  47.560  21.160  1.00  0.00           C
ATOM   1452 1HD1 LEU A 109      37.880  48.460  21.510  1.00  0.00           H
ATOM   1453 2HD1 LEU A 109      38.430  46.830  22.000  1.00  0.00           H
ATOM   1454 3HD1 LEU A 109      39.440  47.850  20.810  1.00  0.00           H
ATOM   1455  CD2 LEU A 109      36.320  46.570  19.950  1.00  0.00           C
ATOM   1456 1HD2 LEU A 109      35.610  47.430  19.980  1.00  0.00           H
ATOM   1457 2HD2 LEU A 109      36.090  45.960  19.050  1.00  0.00           H
ATOM   1458 3HD2 LEU A 109      36.170  45.930  20.850  1.00  0.00           H
ATOM   1459  C   LEU A 109      37.790  48.490  16.280  1.00  0.00           C
ATOM   1460  O   LEU A 109      38.910  48.520  15.780  1.00  0.00           O
ATOM   1461  N   LYS A 110      36.820  49.410  15.950  1.00  0.00           N
ATOM   1462  HN  LYS A 110      35.900  49.290  16.340  1.00  0.00           H
ATOM   1463  CA  LYS A 110      37.110  50.570  15.130  1.00  0.00           C
ATOM   1464  HA  LYS A 110      37.520  50.260  14.180  1.00  0.00           H
ATOM   1465  CB  LYS A 110      35.830  51.440  14.840  1.00  0.00           C
ATOM   1466  HB1 LYS A 110      35.260  51.550  15.790  1.00  0.00           H
ATOM   1467  HB2 LYS A 110      36.150  52.480  14.580  1.00  0.00           H
ATOM   1468  CG  LYS A 110      34.840  50.810  13.850  1.00  0.00           C
ATOM   1469  HG1 LYS A 110      34.850  49.700  13.870  1.00  0.00           H
ATOM   1470  HG2 LYS A 110      33.800  51.170  14.040  1.00  0.00           H
ATOM   1471  CD  LYS A 110      35.230  51.280  12.460  1.00  0.00           C
ATOM   1472  HD1 LYS A 110      35.320  52.400  12.520  1.00  0.00           H
ATOM   1473  HD2 LYS A 110      36.260  50.930  12.230  1.00  0.00           H
ATOM   1474  CE  LYS A 110      34.310  50.990  11.330  1.00  0.00           C
ATOM   1475  HE1 LYS A 110      34.550  51.590  10.430  1.00  0.00           H
ATOM   1476  HE2 LYS A 110      34.340  49.910  11.060  1.00  0.00           H
ATOM   1477  NZ  LYS A 110      32.860  51.230  11.610  1.00  0.00           N
ATOM   1478  HZ1 LYS A 110      32.670  52.250  11.790  1.00  0.00           H
ATOM   1479  HZ2 LYS A 110      32.180  51.020  10.860  1.00  0.00           H
ATOM   1480  HZ3 LYS A 110      32.560  50.730  12.480  1.00  0.00           H
ATOM   1481  C   LYS A 110      38.170  51.490  15.740  1.00  0.00           C
ATOM   1482  O   LYS A 110      39.110  51.890  15.070  1.00  0.00           O
ATOM   1483  N   THR A 111      38.010  51.760  17.020  1.00  0.00           N
ATOM   1484  HN  THR A 111      37.320  51.270  17.550  1.00  0.00           H
ATOM   1485  CA  THR A 111      38.860  52.710  17.790  1.00  0.00           C
ATOM   1486  HA  THR A 111      39.690  52.930  17.140  1.00  0.00           H
ATOM   1487  CB  THR A 111      38.110  54.000  18.100  1.00  0.00           C
ATOM   1488  HB  THR A 111      38.720  54.490  18.880  1.00  0.00           H
ATOM   1489  OG1 THR A 111      36.760  53.880  18.630  1.00  0.00           O
ATOM   1490  HG1 THR A 111      36.580  54.780  18.880  1.00  0.00           H
ATOM   1491  CG2 THR A 111      38.110  55.000  16.940  1.00  0.00           C
ATOM   1492 1HG2 THR A 111      37.500  54.660  16.060  1.00  0.00           H
ATOM   1493 2HG2 THR A 111      37.640  55.930  17.310  1.00  0.00           H
ATOM   1494 3HG2 THR A 111      39.130  55.220  16.550  1.00  0.00           H
ATOM   1495  C   THR A 111      39.430  52.070  19.010  1.00  0.00           C
ATOM   1496  O   THR A 111      38.650  51.410  19.730  1.00  0.00           O
ATOM   1497  N   PRO A 112      40.710  52.140  19.320  1.00  0.00           N
ATOM   1498  CD  PRO A 112      41.630  53.220  18.920  1.00  0.00           C
ATOM   1499  HD1 PRO A 112      41.260  54.260  18.920  1.00  0.00           H
ATOM   1500  HD2 PRO A 112      41.800  53.060  17.840  1.00  0.00           H
ATOM   1501  CA  PRO A 112      41.290  51.330  20.350  1.00  0.00           C
ATOM   1502  HA  PRO A 112      40.960  50.310  20.250  1.00  0.00           H
ATOM   1503  CB  PRO A 112      42.800  51.550  20.070  1.00  0.00           C
ATOM   1504  HB1 PRO A 112      43.420  51.350  20.970  1.00  0.00           H
ATOM   1505  HB2 PRO A 112      43.170  50.840  19.290  1.00  0.00           H
ATOM   1506  CG  PRO A 112      42.900  53.010  19.750  1.00  0.00           C
ATOM   1507  HG1 PRO A 112      42.950  53.690  20.620  1.00  0.00           H
ATOM   1508  HG2 PRO A 112      43.840  53.320  19.260  1.00  0.00           H
ATOM   1509  C   PRO A 112      40.780  51.640  21.770  1.00  0.00           C
ATOM   1510  O   PRO A 112      40.490  52.790  22.000  1.00  0.00           O
ATOM   1511  N   ILE A 113      40.720  50.670  22.700  1.00  0.00           N
ATOM   1512  HN  ILE A 113      40.990  49.730  22.480  1.00  0.00           H
ATOM   1513  CA  ILE A 113      40.580  51.010  24.120  1.00  0.00           C
ATOM   1514  HA  ILE A 113      39.700  51.600  24.270  1.00  0.00           H
ATOM   1515  CB  ILE A 113      40.610  49.760  24.960  1.00  0.00           C
ATOM   1516  HB  ILE A 113      41.580  49.230  24.890  1.00  0.00           H
ATOM   1517  CG2 ILE A 113      40.450  50.120  26.500  1.00  0.00           C
ATOM   1518 1HG2 ILE A 113      41.230  50.830  26.850  1.00  0.00           H
ATOM   1519 2HG2 ILE A 113      39.470  50.640  26.620  1.00  0.00           H
ATOM   1520 3HG2 ILE A 113      40.530  49.230  27.160  1.00  0.00           H
ATOM   1521  CG1 ILE A 113      39.470  48.870  24.560  1.00  0.00           C
ATOM   1522 1HG1 ILE A 113      38.540  49.300  24.990  1.00  0.00           H
ATOM   1523 2HG1 ILE A 113      39.340  48.840  23.450  1.00  0.00           H
ATOM   1524  CD  ILE A 113      39.820  47.450  25.010  1.00  0.00           C
ATOM   1525  HD1 ILE A 113      39.150  46.830  24.350  1.00  0.00           H
ATOM   1526  HD2 ILE A 113      40.910  47.280  24.870  1.00  0.00           H
ATOM   1527  HD3 ILE A 113      39.540  47.300  26.070  1.00  0.00           H
ATOM   1528  C   ILE A 113      41.780  51.790  24.560  1.00  0.00           C
ATOM   1529  O   ILE A 113      42.930  51.270  24.450  1.00  0.00           O
ATOM   1530  N   THR A 114      41.640  53.000  25.140  1.00  0.00           N
ATOM   1531  HN  THR A 114      40.790  53.370  25.510  1.00  0.00           H
ATOM   1532  CA  THR A 114      42.770  53.880  25.500  1.00  0.00           C
ATOM   1533  HA  THR A 114      43.730  53.410  25.390  1.00  0.00           H
ATOM   1534  CB  THR A 114      42.690  55.030  24.540  1.00  0.00           C
ATOM   1535  HB  THR A 114      41.750  55.600  24.680  1.00  0.00           H
ATOM   1536  OG1 THR A 114      42.690  54.500  23.230  1.00  0.00           O
ATOM   1537  HG1 THR A 114      41.920  53.930  23.230  1.00  0.00           H
ATOM   1538  CG2 THR A 114      43.930  55.950  24.650  1.00  0.00           C
ATOM   1539 1HG2 THR A 114      44.070  56.520  23.700  1.00  0.00           H
ATOM   1540 2HG2 THR A 114      43.900  56.570  25.570  1.00  0.00           H
ATOM   1541 3HG2 THR A 114      44.820  55.290  24.650  1.00  0.00           H
ATOM   1542  C   THR A 114      42.730  54.480  26.850  1.00  0.00           C
ATOM   1543  O   THR A 114      41.760  55.150  27.210  1.00  0.00           O
ATOM   1544  N   PHE A 115      43.750  54.190  27.700  1.00  0.00           N
ATOM   1545  HN  PHE A 115      44.400  53.500  27.410  1.00  0.00           H
ATOM   1546  CA  PHE A 115      44.170  54.890  29.000  1.00  0.00           C
ATOM   1547  HA  PHE A 115      44.810  54.150  29.470  1.00  0.00           H
ATOM   1548  CB  PHE A 115      45.030  56.150  28.760  1.00  0.00           C
ATOM   1549  HB1 PHE A 115      44.410  57.060  28.550  1.00  0.00           H
ATOM   1550  HB2 PHE A 115      45.590  56.390  29.680  1.00  0.00           H
ATOM   1551  CG  PHE A 115      46.110  55.980  27.730  1.00  0.00           C
ATOM   1552  CD1 PHE A 115      46.810  54.790  27.600  1.00  0.00           C
ATOM   1553  HD1 PHE A 115      46.600  53.980  28.280  1.00  0.00           H
ATOM   1554  CE1 PHE A 115      47.750  54.590  26.570  1.00  0.00           C
ATOM   1555  HE1 PHE A 115      48.370  53.710  26.470  1.00  0.00           H
ATOM   1556  CZ  PHE A 115      47.980  55.650  25.680  1.00  0.00           C
ATOM   1557  HZ  PHE A 115      48.570  55.420  24.800  1.00  0.00           H
ATOM   1558  CD2 PHE A 115      46.430  57.060  26.890  1.00  0.00           C
ATOM   1559  HD2 PHE A 115      46.050  58.060  27.060  1.00  0.00           H
ATOM   1560  CE2 PHE A 115      47.330  56.850  25.850  1.00  0.00           C
ATOM   1561  HE2 PHE A 115      47.520  57.670  25.190  1.00  0.00           H
ATOM   1562  C   PHE A 115      43.010  55.180  29.950  1.00  0.00           C
ATOM   1563  O   PHE A 115      42.480  56.290  30.080  1.00  0.00           O
ATOM   1564  N   ARG A 116      42.630  54.090  30.640  1.00  0.00           N
ATOM   1565  HN  ARG A 116      42.940  53.180  30.370  1.00  0.00           H
ATOM   1566  CA  ARG A 116      41.480  54.130  31.580  1.00  0.00           C
ATOM   1567  HA  ARG A 116      41.320  55.170  31.800  1.00  0.00           H
ATOM   1568  CB  ARG A 116      40.110  53.440  31.080  1.00  0.00           C
ATOM   1569  HB1 ARG A 116      40.290  52.400  30.720  1.00  0.00           H
ATOM   1570  HB2 ARG A 116      39.330  53.390  31.870  1.00  0.00           H
ATOM   1571  CG  ARG A 116      39.490  54.130  29.850  1.00  0.00           C
ATOM   1572  HG1 ARG A 116      40.120  53.940  28.960  1.00  0.00           H
ATOM   1573  HG2 ARG A 116      38.550  53.620  29.500  1.00  0.00           H
ATOM   1574  CD  ARG A 116      39.240  55.620  29.850  1.00  0.00           C
ATOM   1575  HD1 ARG A 116      39.950  56.190  30.490  1.00  0.00           H
ATOM   1576  HD2 ARG A 116      39.490  56.030  28.860  1.00  0.00           H
ATOM   1577  NE  ARG A 116      37.870  55.920  30.460  1.00  0.00           N
ATOM   1578  HE  ARG A 116      37.280  55.260  30.940  1.00  0.00           H
ATOM   1579  CZ  ARG A 116      37.230  57.050  30.280  1.00  0.00           C
ATOM   1580  NH1 ARG A 116      37.910  58.120  29.910  1.00  0.00           N
ATOM   1581 1HH1 ARG A 116      38.880  58.040  29.690  1.00  0.00           H
ATOM   1582 2HH1 ARG A 116      37.530  58.980  30.250  1.00  0.00           H
ATOM   1583  NH2 ARG A 116      35.940  57.200  30.620  1.00  0.00           N
ATOM   1584 1HH2 ARG A 116      35.300  56.430  30.600  1.00  0.00           H
ATOM   1585 2HH2 ARG A 116      35.470  57.960  30.190  1.00  0.00           H
ATOM   1586  C   ARG A 116      41.950  53.400  32.880  1.00  0.00           C
ATOM   1587  O   ARG A 116      42.660  52.390  32.760  1.00  0.00           O
ATOM   1588  N   MET A 117      41.540  54.020  33.940  1.00  0.00           N
ATOM   1589  HN  MET A 117      41.100  54.900  33.780  1.00  0.00           H
ATOM   1590  CA  MET A 117      41.660  53.500  35.290  1.00  0.00           C
ATOM   1591  HA  MET A 117      42.690  53.180  35.380  1.00  0.00           H
ATOM   1592  CB  MET A 117      41.290  54.570  36.350  1.00  0.00           C
ATOM   1593  HB1 MET A 117      41.690  54.100  37.270  1.00  0.00           H
ATOM   1594  HB2 MET A 117      41.960  55.420  36.120  1.00  0.00           H
ATOM   1595  CG  MET A 117      39.820  54.930  36.410  1.00  0.00           C
ATOM   1596  HG1 MET A 117      39.610  55.120  35.340  1.00  0.00           H
ATOM   1597  HG2 MET A 117      39.110  54.180  36.830  1.00  0.00           H
ATOM   1598  SD  MET A 117      39.480  56.400  37.430  1.00  0.00           S
ATOM   1599  CE  MET A 117      37.700  56.710  37.230  1.00  0.00           C
ATOM   1600  HE1 MET A 117      37.500  57.790  37.420  1.00  0.00           H
ATOM   1601  HE2 MET A 117      37.470  56.510  36.160  1.00  0.00           H
ATOM   1602  HE3 MET A 117      37.110  56.010  37.860  1.00  0.00           H
ATOM   1603  C   MET A 117      40.880  52.210  35.550  1.00  0.00           C
ATOM   1604  O   MET A 117      39.690  52.070  35.160  1.00  0.00           O
ATOM   1605  N   ASN A 118      41.570  51.150  36.050  1.00  0.00           N
ATOM   1606  HN  ASN A 118      42.490  51.270  36.400  1.00  0.00           H
ATOM   1607  CA  ASN A 118      41.040  49.910  36.400  1.00  0.00           C
ATOM   1608  HA  ASN A 118      41.810  49.350  36.890  1.00  0.00           H
ATOM   1609  CB  ASN A 118      39.720  50.030  37.240  1.00  0.00           C
ATOM   1610  HB1 ASN A 118      38.810  50.060  36.610  1.00  0.00           H
ATOM   1611  HB2 ASN A 118      39.620  49.110  37.870  1.00  0.00           H
ATOM   1612  CG  ASN A 118      39.810  51.120  38.330  1.00  0.00           C
ATOM   1613  OD1 ASN A 118      40.850  51.260  38.960  1.00  0.00           O
ATOM   1614  ND2 ASN A 118      38.690  51.780  38.680  1.00  0.00           N
ATOM   1615 1HD2 ASN A 118      37.970  51.940  38.010  1.00  0.00           H
ATOM   1616 2HD2 ASN A 118      38.770  52.390  39.470  1.00  0.00           H
ATOM   1617  C   ASN A 118      40.700  49.030  35.160  1.00  0.00           C
ATOM   1618  O   ASN A 118      39.970  48.040  35.230  1.00  0.00           O
ATOM   1619  N   VAL A 119      41.370  49.290  34.020  1.00  0.00           N
ATOM   1620  HN  VAL A 119      41.960  50.100  34.040  1.00  0.00           H
ATOM   1621  CA  VAL A 119      41.260  48.510  32.810  1.00  0.00           C
ATOM   1622  HA  VAL A 119      40.620  47.670  33.030  1.00  0.00           H
ATOM   1623  CB  VAL A 119      40.610  49.220  31.620  1.00  0.00           C
ATOM   1624  HB  VAL A 119      41.290  49.980  31.180  1.00  0.00           H
ATOM   1625  CG1 VAL A 119      40.360  48.230  30.450  1.00  0.00           C
ATOM   1626 1HG1 VAL A 119      39.730  48.770  29.710  1.00  0.00           H
ATOM   1627 2HG1 VAL A 119      41.270  48.060  29.830  1.00  0.00           H
ATOM   1628 3HG1 VAL A 119      39.940  47.250  30.730  1.00  0.00           H
ATOM   1629  CG2 VAL A 119      39.310  49.880  32.050  1.00  0.00           C
ATOM   1630 1HG2 VAL A 119      38.840  50.330  31.150  1.00  0.00           H
ATOM   1631 2HG2 VAL A 119      38.580  49.190  32.510  1.00  0.00           H
ATOM   1632 3HG2 VAL A 119      39.360  50.730  32.740  1.00  0.00           H
ATOM   1633  C   VAL A 119      42.550  48.050  32.380  1.00  0.00           C
ATOM   1634  O   VAL A 119      43.470  48.810  32.250  1.00  0.00           O
ATOM   1635  N   ALA A 120      42.700  46.700  32.220  1.00  0.00           N
ATOM   1636  HN  ALA A 120      41.890  46.120  32.160  1.00  0.00           H
ATOM   1637  CA  ALA A 120      43.910  45.950  31.840  1.00  0.00           C
ATOM   1638  HA  ALA A 120      44.530  46.620  31.280  1.00  0.00           H
ATOM   1639  CB  ALA A 120      44.560  45.540  33.190  1.00  0.00           C
ATOM   1640  HB1 ALA A 120      43.790  44.900  33.660  1.00  0.00           H
ATOM   1641  HB2 ALA A 120      45.540  45.040  33.040  1.00  0.00           H
ATOM   1642  HB3 ALA A 120      44.650  46.480  33.790  1.00  0.00           H
ATOM   1643  C   ALA A 120      43.610  44.710  31.040  1.00  0.00           C
ATOM   1644  O   ALA A 120      42.510  44.240  31.080  1.00  0.00           O
ATOM   1645  N   PRO A 121      44.470  44.110  30.240  1.00  0.00           N
ATOM   1646  CD  PRO A 121      45.780  44.740  29.870  1.00  0.00           C
ATOM   1647  HD1 PRO A 121      46.480  45.020  30.680  1.00  0.00           H
ATOM   1648  HD2 PRO A 121      45.460  45.670  29.350  1.00  0.00           H
ATOM   1649  CA  PRO A 121      44.260  42.800  29.490  1.00  0.00           C
ATOM   1650  HA  PRO A 121      43.230  42.700  29.180  1.00  0.00           H
ATOM   1651  CB  PRO A 121      45.190  42.930  28.310  1.00  0.00           C
ATOM   1652  HB1 PRO A 121      45.520  42.000  27.820  1.00  0.00           H
ATOM   1653  HB2 PRO A 121      44.680  43.540  27.530  1.00  0.00           H
ATOM   1654  CG  PRO A 121      46.380  43.710  28.910  1.00  0.00           C
ATOM   1655  HG1 PRO A 121      46.930  42.920  29.460  1.00  0.00           H
ATOM   1656  HG2 PRO A 121      47.090  44.180  28.200  1.00  0.00           H
ATOM   1657  C   PRO A 121      44.680  41.580  30.330  1.00  0.00           C
ATOM   1658  O   PRO A 121      45.430  41.710  31.290  1.00  0.00           O
ATOM   1659  N   ALA A 122      44.230  40.420  29.820  1.00  0.00           N
ATOM   1660  HN  ALA A 122      43.830  40.450  28.900  1.00  0.00           H
ATOM   1661  CA  ALA A 122      44.220  39.120  30.480  1.00  0.00           C
ATOM   1662  HA  ALA A 122      44.320  39.270  31.540  1.00  0.00           H
ATOM   1663  CB  ALA A 122      42.900  38.340  30.170  1.00  0.00           C
ATOM   1664  HB1 ALA A 122      42.820  38.040  29.110  1.00  0.00           H
ATOM   1665  HB2 ALA A 122      42.920  37.390  30.740  1.00  0.00           H
ATOM   1666  HB3 ALA A 122      42.030  38.960  30.480  1.00  0.00           H
ATOM   1667  C   ALA A 122      45.400  38.310  30.180  1.00  0.00           C
ATOM   1668  O   ALA A 122      45.740  38.200  28.970  1.00  0.00           O
ATOM   1669  N   CYS A 123      46.070  37.750  31.210  1.00  0.00           N
ATOM   1670  HN  CYS A 123      45.780  37.820  32.160  1.00  0.00           H
ATOM   1671  CA  CYS A 123      47.250  37.000  30.940  1.00  0.00           C
ATOM   1672  HA  CYS A 123      47.820  37.370  30.110  1.00  0.00           H
ATOM   1673  CB  CYS A 123      48.140  37.170  32.230  1.00  0.00           C
ATOM   1674  HB1 CYS A 123      48.300  38.250  32.360  1.00  0.00           H
ATOM   1675  HB2 CYS A 123      47.600  36.850  33.140  1.00  0.00           H
ATOM   1676  SG  CYS A 123      49.770  36.240  32.330  1.00  0.00           S
ATOM   1677  HG1 CYS A 123      50.510  37.020  31.540  1.00  0.00           H
ATOM   1678  C   CYS A 123      47.070  35.540  30.650  1.00  0.00           C
ATOM   1679  O   CYS A 123      46.630  34.750  31.510  1.00  0.00           O
ATOM   1680  N   LEU A 124      47.420  35.090  29.380  1.00  0.00           N
ATOM   1681  HN  LEU A 124      47.720  35.720  28.670  1.00  0.00           H
ATOM   1682  CA  LEU A 124      47.110  33.770  28.820  1.00  0.00           C
ATOM   1683  HA  LEU A 124      46.250  33.310  29.300  1.00  0.00           H
ATOM   1684  CB  LEU A 124      47.010  33.880  27.270  1.00  0.00           C
ATOM   1685  HB1 LEU A 124      47.950  34.290  26.840  1.00  0.00           H
ATOM   1686  HB2 LEU A 124      46.860  32.880  26.800  1.00  0.00           H
ATOM   1687  CG  LEU A 124      45.860  34.760  26.810  1.00  0.00           C
ATOM   1688  HG  LEU A 124      45.720  35.680  27.410  1.00  0.00           H
ATOM   1689  CD1 LEU A 124      45.990  35.180  25.350  1.00  0.00           C
ATOM   1690 1HD1 LEU A 124      46.760  35.960  25.160  1.00  0.00           H
ATOM   1691 2HD1 LEU A 124      46.130  34.270  24.730  1.00  0.00           H
ATOM   1692 3HD1 LEU A 124      45.040  35.720  25.120  1.00  0.00           H
ATOM   1693  CD2 LEU A 124      44.420  34.110  26.940  1.00  0.00           C
ATOM   1694 1HD2 LEU A 124      44.310  33.670  27.960  1.00  0.00           H
ATOM   1695 2HD2 LEU A 124      43.580  34.830  26.880  1.00  0.00           H
ATOM   1696 3HD2 LEU A 124      44.270  33.370  26.130  1.00  0.00           H
ATOM   1697  C   LEU A 124      48.320  32.820  29.070  1.00  0.00           C
ATOM   1698  O   LEU A 124      49.430  33.210  28.750  1.00  0.00           O
ATOM   1699  N   PRO A 125      48.200  31.600  29.620  1.00  0.00           N
ATOM   1700  CD  PRO A 125      47.000  31.300  30.400  1.00  0.00           C
ATOM   1701  HD1 PRO A 125      46.100  31.380  29.770  1.00  0.00           H
ATOM   1702  HD2 PRO A 125      47.010  32.040  31.230  1.00  0.00           H
ATOM   1703  CA  PRO A 125      49.360  30.830  30.070  1.00  0.00           C
ATOM   1704  HA  PRO A 125      50.170  31.430  30.440  1.00  0.00           H
ATOM   1705  CB  PRO A 125      48.800  29.990  31.250  1.00  0.00           C
ATOM   1706  HB1 PRO A 125      49.220  28.970  31.220  1.00  0.00           H
ATOM   1707  HB2 PRO A 125      49.040  30.500  32.200  1.00  0.00           H
ATOM   1708  CG  PRO A 125      47.250  29.950  30.970  1.00  0.00           C
ATOM   1709  HG1 PRO A 125      47.010  29.160  30.230  1.00  0.00           H
ATOM   1710  HG2 PRO A 125      46.650  29.780  31.880  1.00  0.00           H
ATOM   1711  C   PRO A 125      49.900  29.870  28.960  1.00  0.00           C
ATOM   1712  O   PRO A 125      49.250  29.720  27.930  1.00  0.00           O
ATOM   1713  N   GLU A 126      51.080  29.240  29.170  1.00  0.00           N
ATOM   1714  HN  GLU A 126      51.640  29.470  29.970  1.00  0.00           H
ATOM   1715  CA  GLU A 126      51.570  28.170  28.330  1.00  0.00           C
ATOM   1716  HA  GLU A 126      51.510  28.430  27.280  1.00  0.00           H
ATOM   1717  CB  GLU A 126      52.990  27.820  28.750  1.00  0.00           C
ATOM   1718  HB1 GLU A 126      53.030  27.530  29.830  1.00  0.00           H
ATOM   1719  HB2 GLU A 126      53.280  26.890  28.210  1.00  0.00           H
ATOM   1720  CG  GLU A 126      54.110  28.840  28.400  1.00  0.00           C
ATOM   1721  HG1 GLU A 126      54.140  28.820  27.290  1.00  0.00           H
ATOM   1722  HG2 GLU A 126      53.750  29.820  28.780  1.00  0.00           H
ATOM   1723  CD  GLU A 126      55.500  28.620  28.880  1.00  0.00           C
ATOM   1724  OE1 GLU A 126      56.020  29.470  29.640  1.00  0.00           O
ATOM   1725  OE2 GLU A 126      56.060  27.580  28.620  1.00  0.00           O
ATOM   1726  C   GLU A 126      50.730  26.920  28.400  1.00  0.00           C
ATOM   1727  O   GLU A 126      50.350  26.520  29.490  1.00  0.00           O
ATOM   1728  N   ARG A 127      50.500  26.280  27.270  1.00  0.00           N
ATOM   1729  HN  ARG A 127      50.920  26.630  26.430  1.00  0.00           H
ATOM   1730  CA  ARG A 127      49.430  25.300  27.170  1.00  0.00           C
ATOM   1731  HA  ARG A 127      48.480  25.750  27.390  1.00  0.00           H
ATOM   1732  CB  ARG A 127      49.440  24.760  25.640  1.00  0.00           C
ATOM   1733  HB1 ARG A 127      49.220  25.640  25.010  1.00  0.00           H
ATOM   1734  HB2 ARG A 127      50.450  24.380  25.370  1.00  0.00           H
ATOM   1735  CG  ARG A 127      48.380  23.640  25.360  1.00  0.00           C
ATOM   1736  HG1 ARG A 127      48.400  22.880  26.170  1.00  0.00           H
ATOM   1737  HG2 ARG A 127      47.390  24.120  25.520  1.00  0.00           H
ATOM   1738  CD  ARG A 127      48.440  23.070  23.960  1.00  0.00           C
ATOM   1739  HD1 ARG A 127      47.660  22.300  23.720  1.00  0.00           H
ATOM   1740  HD2 ARG A 127      48.360  23.880  23.210  1.00  0.00           H
ATOM   1741  NE  ARG A 127      49.680  22.300  23.920  1.00  0.00           N
ATOM   1742  HE  ARG A 127      50.020  21.840  24.740  1.00  0.00           H
ATOM   1743  CZ  ARG A 127      50.620  22.390  22.920  1.00  0.00           C
ATOM   1744  NH1 ARG A 127      50.410  22.980  21.780  1.00  0.00           N
ATOM   1745 1HH1 ARG A 127      49.430  23.030  21.600  1.00  0.00           H
ATOM   1746 2HH1 ARG A 127      51.080  23.000  21.030  1.00  0.00           H
ATOM   1747  NH2 ARG A 127      51.760  21.800  23.250  1.00  0.00           N
ATOM   1748 1HH2 ARG A 127      51.950  21.310  24.100  1.00  0.00           H
ATOM   1749 2HH2 ARG A 127      52.590  21.960  22.720  1.00  0.00           H
ATOM   1750  C   ARG A 127      49.540  24.130  28.060  1.00  0.00           C
ATOM   1751  O   ARG A 127      48.570  23.900  28.780  1.00  0.00           O
ATOM   1752  N   ASP A 128      50.610  23.300  27.980  1.00  0.00           N
ATOM   1753  HN  ASP A 128      51.380  23.530  27.390  1.00  0.00           H
ATOM   1754  CA  ASP A 128      50.740  21.990  28.620  1.00  0.00           C
ATOM   1755  HA  ASP A 128      49.790  21.480  28.630  1.00  0.00           H
ATOM   1756  CB  ASP A 128      51.750  21.160  27.910  1.00  0.00           C
ATOM   1757  HB1 ASP A 128      52.790  21.510  28.040  1.00  0.00           H
ATOM   1758  HB2 ASP A 128      51.650  20.150  28.360  1.00  0.00           H
ATOM   1759  CG  ASP A 128      51.440  20.960  26.480  1.00  0.00           C
ATOM   1760  OD1 ASP A 128      52.380  20.850  25.630  1.00  0.00           O
ATOM   1761  OD2 ASP A 128      50.220  20.990  26.160  1.00  0.00           O
ATOM   1762  C   ASP A 128      50.980  22.170  30.170  1.00  0.00           C
ATOM   1763  O   ASP A 128      50.460  21.350  30.950  1.00  0.00           O
ATOM   1764  N   TRP A 129      51.680  23.280  30.570  1.00  0.00           N
ATOM   1765  HN  TRP A 129      52.190  23.820  29.900  1.00  0.00           H
ATOM   1766  CA  TRP A 129      51.750  23.730  31.970  1.00  0.00           C
ATOM   1767  HA  TRP A 129      51.940  22.810  32.500  1.00  0.00           H
ATOM   1768  CB  TRP A 129      52.770  24.890  32.120  1.00  0.00           C
ATOM   1769  HB1 TRP A 129      53.700  24.370  31.820  1.00  0.00           H
ATOM   1770  HB2 TRP A 129      52.550  25.640  31.310  1.00  0.00           H
ATOM   1771  CG  TRP A 129      52.940  25.510  33.480  1.00  0.00           C
ATOM   1772  CD1 TRP A 129      53.750  24.970  34.480  1.00  0.00           C
ATOM   1773  HD1 TRP A 129      54.450  24.150  34.330  1.00  0.00           H
ATOM   1774  NE1 TRP A 129      53.640  25.700  35.610  1.00  0.00           N
ATOM   1775  HE1 TRP A 129      53.820  25.400  36.520  1.00  0.00           H
ATOM   1776  CE2 TRP A 129      52.890  26.780  35.350  1.00  0.00           C
ATOM   1777  CD2 TRP A 129      52.310  26.660  34.040  1.00  0.00           C
ATOM   1778  CE3 TRP A 129      51.390  27.600  33.520  1.00  0.00           C
ATOM   1779  HE3 TRP A 129      50.840  27.470  32.610  1.00  0.00           H
ATOM   1780  CZ3 TRP A 129      51.120  28.640  34.350  1.00  0.00           C
ATOM   1781  HZ3 TRP A 129      50.450  29.420  34.000  1.00  0.00           H
ATOM   1782  CZ2 TRP A 129      52.550  27.930  36.140  1.00  0.00           C
ATOM   1783  HZ2 TRP A 129      52.780  28.010  37.190  1.00  0.00           H
ATOM   1784  CH2 TRP A 129      51.620  28.830  35.650  1.00  0.00           C
ATOM   1785  HH2 TRP A 129      51.330  29.570  36.380  1.00  0.00           H
ATOM   1786  C   TRP A 129      50.340  24.200  32.500  1.00  0.00           C
ATOM   1787  O   TRP A 129      49.970  23.800  33.600  1.00  0.00           O
ATOM   1788  N   ALA A 130      49.500  24.930  31.700  1.00  0.00           N
ATOM   1789  HN  ALA A 130      49.680  25.300  30.790  1.00  0.00           H
ATOM   1790  CA  ALA A 130      48.130  25.190  32.110  1.00  0.00           C
ATOM   1791  HA  ALA A 130      48.230  25.620  33.090  1.00  0.00           H
ATOM   1792  CB  ALA A 130      47.570  26.220  31.210  1.00  0.00           C
ATOM   1793  HB1 ALA A 130      47.530  25.790  30.180  1.00  0.00           H
ATOM   1794  HB2 ALA A 130      46.530  26.460  31.540  1.00  0.00           H
ATOM   1795  HB3 ALA A 130      48.130  27.180  31.270  1.00  0.00           H
ATOM   1796  C   ALA A 130      47.250  23.980  32.270  1.00  0.00           C
ATOM   1797  O   ALA A 130      46.480  23.810  33.210  1.00  0.00           O
ATOM   1798  N   GLU A 131      47.260  22.990  31.360  1.00  0.00           N
ATOM   1799  HN  GLU A 131      47.560  23.180  30.420  1.00  0.00           H
ATOM   1800  CA  GLU A 131      46.410  21.840  31.580  1.00  0.00           C
ATOM   1801  HA  GLU A 131      45.380  22.040  31.810  1.00  0.00           H
ATOM   1802  CB  GLU A 131      46.370  21.090  30.190  1.00  0.00           C
ATOM   1803  HB1 GLU A 131      47.360  20.790  29.780  1.00  0.00           H
ATOM   1804  HB2 GLU A 131      45.540  20.370  30.190  1.00  0.00           H
ATOM   1805  CG  GLU A 131      45.800  22.010  29.080  1.00  0.00           C
ATOM   1806  HG1 GLU A 131      44.910  22.580  29.410  1.00  0.00           H
ATOM   1807  HG2 GLU A 131      46.580  22.740  28.770  1.00  0.00           H
ATOM   1808  CD  GLU A 131      45.210  21.240  27.900  1.00  0.00           C
ATOM   1809  OE1 GLU A 131      44.140  20.620  28.020  1.00  0.00           O
ATOM   1810  OE2 GLU A 131      45.750  21.330  26.770  1.00  0.00           O
ATOM   1811  C   GLU A 131      47.040  20.920  32.630  1.00  0.00           C
ATOM   1812  O   GLU A 131      46.210  20.250  33.260  1.00  0.00           O
ATOM   1813  N   SER A 132      48.330  20.740  32.920  1.00  0.00           N
ATOM   1814  HN  SER A 132      49.020  21.230  32.360  1.00  0.00           H
ATOM   1815  CA  SER A 132      48.870  19.860  33.970  1.00  0.00           C
ATOM   1816  HA  SER A 132      48.180  19.020  34.050  1.00  0.00           H
ATOM   1817  CB  SER A 132      50.290  19.350  33.590  1.00  0.00           C
ATOM   1818  HB1 SER A 132      50.640  18.600  34.340  1.00  0.00           H
ATOM   1819  HB2 SER A 132      50.260  18.880  32.590  1.00  0.00           H
ATOM   1820  OG  SER A 132      51.210  20.460  33.560  1.00  0.00           O
ATOM   1821  HG1 SER A 132      51.030  20.960  32.760  1.00  0.00           H
ATOM   1822  C   SER A 132      49.030  20.510  35.290  1.00  0.00           C
ATOM   1823  O   SER A 132      49.240  19.830  36.320  1.00  0.00           O
ATOM   1824  N   THR A 133      49.000  21.840  35.390  1.00  0.00           N
ATOM   1825  HN  THR A 133      48.860  22.400  34.580  1.00  0.00           H
ATOM   1826  CA  THR A 133      49.120  22.580  36.680  1.00  0.00           C
ATOM   1827  HA  THR A 133      49.160  21.810  37.420  1.00  0.00           H
ATOM   1828  CB  THR A 133      50.460  23.490  36.790  1.00  0.00           C
ATOM   1829  HB  THR A 133      50.520  24.110  35.860  1.00  0.00           H
ATOM   1830  OG1 THR A 133      51.590  22.740  36.980  1.00  0.00           O
ATOM   1831  HG1 THR A 133      51.790  22.220  36.180  1.00  0.00           H
ATOM   1832  CG2 THR A 133      50.420  24.500  37.890  1.00  0.00           C
ATOM   1833 1HG2 THR A 133      50.670  23.980  38.840  1.00  0.00           H
ATOM   1834 2HG2 THR A 133      51.210  25.220  37.590  1.00  0.00           H
ATOM   1835 3HG2 THR A 133      49.490  25.090  38.010  1.00  0.00           H
ATOM   1836  C   THR A 133      47.870  23.280  36.970  1.00  0.00           C
ATOM   1837  O   THR A 133      47.010  22.870  37.800  1.00  0.00           O
ATOM   1838  N   LEU A 134      47.570  24.390  36.220  1.00  0.00           N
ATOM   1839  HN  LEU A 134      48.220  24.540  35.480  1.00  0.00           H
ATOM   1840  CA  LEU A 134      46.440  25.290  36.520  1.00  0.00           C
ATOM   1841  HA  LEU A 134      46.560  25.640  37.540  1.00  0.00           H
ATOM   1842  CB  LEU A 134      46.510  26.470  35.480  1.00  0.00           C
ATOM   1843  HB1 LEU A 134      46.520  26.020  34.470  1.00  0.00           H
ATOM   1844  HB2 LEU A 134      45.650  27.140  35.610  1.00  0.00           H
ATOM   1845  CG  LEU A 134      47.800  27.350  35.550  1.00  0.00           C
ATOM   1846  HG  LEU A 134      48.670  26.680  35.400  1.00  0.00           H
ATOM   1847  CD1 LEU A 134      47.660  28.440  34.370  1.00  0.00           C
ATOM   1848 1HD1 LEU A 134      46.620  28.840  34.310  1.00  0.00           H
ATOM   1849 2HD1 LEU A 134      48.380  29.290  34.500  1.00  0.00           H
ATOM   1850 3HD1 LEU A 134      47.820  27.900  33.410  1.00  0.00           H
ATOM   1851  CD2 LEU A 134      47.980  27.920  36.940  1.00  0.00           C
ATOM   1852 1HD2 LEU A 134      48.930  28.460  37.120  1.00  0.00           H
ATOM   1853 2HD2 LEU A 134      47.100  28.570  37.150  1.00  0.00           H
ATOM   1854 3HD2 LEU A 134      47.950  27.140  37.730  1.00  0.00           H
ATOM   1855  C   LEU A 134      45.000  24.620  36.490  1.00  0.00           C
ATOM   1856  O   LEU A 134      44.000  24.910  37.240  1.00  0.00           O
ATOM   1857  N   MET A 135      44.760  23.670  35.550  1.00  0.00           N
ATOM   1858  HN  MET A 135      45.340  23.480  34.770  1.00  0.00           H
ATOM   1859  CA  MET A 135      43.490  22.980  35.470  1.00  0.00           C
ATOM   1860  HA  MET A 135      42.730  23.630  35.890  1.00  0.00           H
ATOM   1861  CB  MET A 135      43.200  22.590  34.040  1.00  0.00           C
ATOM   1862  HB1 MET A 135      43.900  21.800  33.700  1.00  0.00           H
ATOM   1863  HB2 MET A 135      42.130  22.270  34.070  1.00  0.00           H
ATOM   1864  CG  MET A 135      43.120  23.800  33.030  1.00  0.00           C
ATOM   1865  HG1 MET A 135      42.230  24.440  33.250  1.00  0.00           H
ATOM   1866  HG2 MET A 135      43.990  24.480  33.090  1.00  0.00           H
ATOM   1867  SD  MET A 135      42.780  23.060  31.430  1.00  0.00           S
ATOM   1868  CE  MET A 135      43.200  24.710  30.540  1.00  0.00           C
ATOM   1869  HE1 MET A 135      44.260  25.020  30.690  1.00  0.00           H
ATOM   1870  HE2 MET A 135      43.140  24.480  29.450  1.00  0.00           H
ATOM   1871  HE3 MET A 135      42.430  25.480  30.780  1.00  0.00           H
ATOM   1872  C   MET A 135      43.440  21.750  36.330  1.00  0.00           C
ATOM   1873  O   MET A 135      42.480  21.000  36.250  1.00  0.00           O
ATOM   1874  N   THR A 136      44.460  21.540  37.220  1.00  0.00           N
ATOM   1875  HN  THR A 136      45.270  22.110  37.140  1.00  0.00           H
ATOM   1876  CA  THR A 136      44.430  20.420  38.220  1.00  0.00           C
ATOM   1877  HA  THR A 136      43.590  19.760  38.060  1.00  0.00           H
ATOM   1878  CB  THR A 136      45.750  19.530  38.160  1.00  0.00           C
ATOM   1879  HB  THR A 136      45.580  18.520  38.600  1.00  0.00           H
ATOM   1880  OG1 THR A 136      46.900  20.130  38.710  1.00  0.00           O
ATOM   1881  HG1 THR A 136      47.490  19.380  38.710  1.00  0.00           H
ATOM   1882  CG2 THR A 136      45.950  19.220  36.670  1.00  0.00           C
ATOM   1883 1HG2 THR A 136      45.030  18.790  36.220  1.00  0.00           H
ATOM   1884 2HG2 THR A 136      46.370  20.080  36.110  1.00  0.00           H
ATOM   1885 3HG2 THR A 136      46.740  18.440  36.610  1.00  0.00           H
ATOM   1886  C   THR A 136      44.270  21.050  39.590  1.00  0.00           C
ATOM   1887  O   THR A 136      44.460  20.470  40.600  1.00  0.00           O
ATOM   1888  N   GLN A 137      43.940  22.350  39.650  1.00  0.00           N
ATOM   1889  HN  GLN A 137      43.740  22.730  38.760  1.00  0.00           H
ATOM   1890  CA  GLN A 137      43.560  23.100  40.770  1.00  0.00           C
ATOM   1891  HA  GLN A 137      44.150  22.860  41.640  1.00  0.00           H
ATOM   1892  CB  GLN A 137      43.710  24.630  40.640  1.00  0.00           C
ATOM   1893  HB1 GLN A 137      43.110  25.090  39.830  1.00  0.00           H
ATOM   1894  HB2 GLN A 137      43.320  25.110  41.550  1.00  0.00           H
ATOM   1895  CG  GLN A 137      45.180  25.070  40.380  1.00  0.00           C
ATOM   1896  HG1 GLN A 137      45.310  24.780  39.310  1.00  0.00           H
ATOM   1897  HG2 GLN A 137      45.340  26.160  40.480  1.00  0.00           H
ATOM   1898  CD  GLN A 137      46.110  24.420  41.410  1.00  0.00           C
ATOM   1899  OE1 GLN A 137      46.090  24.670  42.640  1.00  0.00           O
ATOM   1900  NE2 GLN A 137      47.020  23.570  40.890  1.00  0.00           N
ATOM   1901 1HE2 GLN A 137      46.830  23.270  39.950  1.00  0.00           H
ATOM   1902 2HE2 GLN A 137      47.840  23.440  41.430  1.00  0.00           H
ATOM   1903  C   GLN A 137      42.130  22.910  41.310  1.00  0.00           C
ATOM   1904  O   GLN A 137      41.210  22.530  40.590  1.00  0.00           O
ATOM   1905  N   LYS A 138      41.870  23.090  42.620  1.00  0.00           N
ATOM   1906  HN  LYS A 138      42.590  23.550  43.140  1.00  0.00           H
ATOM   1907  CA  LYS A 138      40.560  22.950  43.220  1.00  0.00           C
ATOM   1908  HA  LYS A 138      40.360  21.900  43.020  1.00  0.00           H
ATOM   1909  CB  LYS A 138      40.720  23.130  44.770  1.00  0.00           C
ATOM   1910  HB1 LYS A 138      41.170  22.190  45.170  1.00  0.00           H
ATOM   1911  HB2 LYS A 138      41.380  23.950  45.120  1.00  0.00           H
ATOM   1912  CG  LYS A 138      39.380  23.500  45.520  1.00  0.00           C
ATOM   1913  HG1 LYS A 138      39.600  23.640  46.600  1.00  0.00           H
ATOM   1914  HG2 LYS A 138      39.110  24.540  45.230  1.00  0.00           H
ATOM   1915  CD  LYS A 138      38.290  22.390  45.490  1.00  0.00           C
ATOM   1916  HD1 LYS A 138      37.580  22.580  46.320  1.00  0.00           H
ATOM   1917  HD2 LYS A 138      37.780  22.430  44.510  1.00  0.00           H
ATOM   1918  CE  LYS A 138      38.820  20.950  45.720  1.00  0.00           C
ATOM   1919  HE1 LYS A 138      39.340  20.610  44.810  1.00  0.00           H
ATOM   1920  HE2 LYS A 138      39.450  20.910  46.640  1.00  0.00           H
ATOM   1921  NZ  LYS A 138      37.730  20.060  45.990  1.00  0.00           N
ATOM   1922  HZ1 LYS A 138      38.090  19.100  46.060  1.00  0.00           H
ATOM   1923  HZ2 LYS A 138      37.250  20.390  46.860  1.00  0.00           H
ATOM   1924  HZ3 LYS A 138      37.030  20.120  45.230  1.00  0.00           H
ATOM   1925  C   LYS A 138      39.390  23.730  42.550  1.00  0.00           C
ATOM   1926  O   LYS A 138      38.370  23.170  42.090  1.00  0.00           O
ATOM   1927  N   THR A 139      39.580  25.040  42.330  1.00  0.00           N
ATOM   1928  HN  THR A 139      40.510  25.360  42.490  1.00  0.00           H
ATOM   1929  CA  THR A 139      38.600  25.980  41.730  1.00  0.00           C
ATOM   1930  HA  THR A 139      37.780  25.430  41.290  1.00  0.00           H
ATOM   1931  CB  THR A 139      38.060  26.860  42.840  1.00  0.00           C
ATOM   1932  HB  THR A 139      37.580  27.790  42.470  1.00  0.00           H
ATOM   1933  OG1 THR A 139      39.130  27.320  43.650  1.00  0.00           O
ATOM   1934  HG1 THR A 139      39.870  26.730  43.570  1.00  0.00           H
ATOM   1935  CG2 THR A 139      37.020  26.080  43.750  1.00  0.00           C
ATOM   1936 1HG2 THR A 139      37.060  24.980  43.800  1.00  0.00           H
ATOM   1937 2HG2 THR A 139      37.000  26.540  44.770  1.00  0.00           H
ATOM   1938 3HG2 THR A 139      36.030  26.280  43.270  1.00  0.00           H
ATOM   1939  C   THR A 139      39.230  26.860  40.700  1.00  0.00           C
ATOM   1940  O   THR A 139      40.390  27.240  40.810  1.00  0.00           O
ATOM   1941  N   GLY A 140      38.340  27.430  39.790  1.00  0.00           N
ATOM   1942  HN  GLY A 140      37.390  27.120  39.770  1.00  0.00           H
ATOM   1943  CA  GLY A 140      38.780  28.620  39.020  1.00  0.00           C
ATOM   1944  HA1 GLY A 140      39.760  28.960  39.260  1.00  0.00           H
ATOM   1945  HA2 GLY A 140      38.650  28.380  37.970  1.00  0.00           H
ATOM   1946  C   GLY A 140      37.850  29.710  39.370  1.00  0.00           C
ATOM   1947  O   GLY A 140      36.950  29.550  40.150  1.00  0.00           O
ATOM   1948  N   ILE A 141      37.900  30.900  38.790  1.00  0.00           N
ATOM   1949  HN  ILE A 141      38.730  30.930  38.230  1.00  0.00           H
ATOM   1950  CA  ILE A 141      37.040  32.040  38.970  1.00  0.00           C
ATOM   1951  HA  ILE A 141      36.210  31.930  39.640  1.00  0.00           H
ATOM   1952  CB  ILE A 141      38.030  33.160  39.530  1.00  0.00           C
ATOM   1953  HB  ILE A 141      38.960  33.060  38.950  1.00  0.00           H
ATOM   1954  CG2 ILE A 141      37.460  34.620  39.310  1.00  0.00           C
ATOM   1955 1HG2 ILE A 141      38.160  35.300  39.840  1.00  0.00           H
ATOM   1956 2HG2 ILE A 141      37.500  34.980  38.250  1.00  0.00           H
ATOM   1957 3HG2 ILE A 141      36.410  34.690  39.670  1.00  0.00           H
ATOM   1958  CG1 ILE A 141      38.490  33.010  40.960  1.00  0.00           C
ATOM   1959 1HG1 ILE A 141      37.740  33.340  41.690  1.00  0.00           H
ATOM   1960 2HG1 ILE A 141      38.590  31.900  41.090  1.00  0.00           H
ATOM   1961  CD  ILE A 141      39.790  33.750  41.250  1.00  0.00           C
ATOM   1962  HD1 ILE A 141      39.990  33.870  42.330  1.00  0.00           H
ATOM   1963  HD2 ILE A 141      40.590  33.190  40.730  1.00  0.00           H
ATOM   1964  HD3 ILE A 141      39.830  34.780  40.820  1.00  0.00           H
ATOM   1965  C   ILE A 141      36.450  32.470  37.640  1.00  0.00           C
ATOM   1966  O   ILE A 141      37.170  32.810  36.650  1.00  0.00           O
ATOM   1967  N   VAL A 142      35.090  32.590  37.580  1.00  0.00           N
ATOM   1968  HN  VAL A 142      34.490  32.490  38.370  1.00  0.00           H
ATOM   1969  CA  VAL A 142      34.400  33.110  36.410  1.00  0.00           C
ATOM   1970  HA  VAL A 142      34.950  33.350  35.510  1.00  0.00           H
ATOM   1971  CB  VAL A 142      33.370  32.090  35.880  1.00  0.00           C
ATOM   1972  HB  VAL A 142      33.890  31.170  35.580  1.00  0.00           H
ATOM   1973  CG1 VAL A 142      32.450  31.690  37.020  1.00  0.00           C
ATOM   1974 1HG1 VAL A 142      32.960  30.970  37.710  1.00  0.00           H
ATOM   1975 2HG1 VAL A 142      31.910  32.500  37.540  1.00  0.00           H
ATOM   1976 3HG1 VAL A 142      31.660  31.060  36.530  1.00  0.00           H
ATOM   1977  CG2 VAL A 142      32.590  32.640  34.670  1.00  0.00           C
ATOM   1978 1HG2 VAL A 142      31.970  31.860  34.180  1.00  0.00           H
ATOM   1979 2HG2 VAL A 142      31.890  33.430  35.040  1.00  0.00           H
ATOM   1980 3HG2 VAL A 142      33.200  33.090  33.870  1.00  0.00           H
ATOM   1981  C   VAL A 142      33.650  34.380  36.800  1.00  0.00           C
ATOM   1982  O   VAL A 142      33.340  34.540  37.970  1.00  0.00           O
ATOM   1983  N   SER A 143      33.450  35.310  35.910  1.00  0.00           N
ATOM   1984  HN  SER A 143      33.810  35.360  34.980  1.00  0.00           H
ATOM   1985  CA  SER A 143      32.930  36.630  36.170  1.00  0.00           C
ATOM   1986  HA  SER A 143      32.390  36.540  37.110  1.00  0.00           H
ATOM   1987  CB  SER A 143      34.020  37.760  36.290  1.00  0.00           C
ATOM   1988  HB1 SER A 143      33.670  38.720  36.720  1.00  0.00           H
ATOM   1989  HB2 SER A 143      34.750  37.370  37.040  1.00  0.00           H
ATOM   1990  OG  SER A 143      34.660  38.030  35.000  1.00  0.00           O
ATOM   1991  HG1 SER A 143      34.000  38.290  34.360  1.00  0.00           H
ATOM   1992  C   SER A 143      32.010  37.110  35.160  1.00  0.00           C
ATOM   1993  O   SER A 143      31.980  36.590  34.040  1.00  0.00           O
ATOM   1994  N   GLY A 144      31.160  38.100  35.440  1.00  0.00           N
ATOM   1995  HN  GLY A 144      31.240  38.540  36.330  1.00  0.00           H
ATOM   1996  CA  GLY A 144      30.400  38.910  34.440  1.00  0.00           C
ATOM   1997  HA1 GLY A 144      31.060  39.640  34.010  1.00  0.00           H
ATOM   1998  HA2 GLY A 144      30.090  38.240  33.650  1.00  0.00           H
ATOM   1999  C   GLY A 144      29.130  39.550  35.080  1.00  0.00           C
ATOM   2000  O   GLY A 144      29.130  39.760  36.310  1.00  0.00           O
ATOM   2001  N   PHE A 145      28.180  40.010  34.240  1.00  0.00           N
ATOM   2002  HN  PHE A 145      28.350  39.840  33.270  1.00  0.00           H
ATOM   2003  CA  PHE A 145      27.080  40.800  34.650  1.00  0.00           C
ATOM   2004  HA  PHE A 145      27.150  41.220  35.640  1.00  0.00           H
ATOM   2005  CB  PHE A 145      27.010  42.100  33.590  1.00  0.00           C
ATOM   2006  HB1 PHE A 145      26.770  41.790  32.550  1.00  0.00           H
ATOM   2007  HB2 PHE A 145      26.170  42.610  34.110  1.00  0.00           H
ATOM   2008  CG  PHE A 145      28.160  43.040  33.640  1.00  0.00           C
ATOM   2009  CD1 PHE A 145      28.200  44.200  34.490  1.00  0.00           C
ATOM   2010  HD1 PHE A 145      27.410  44.460  35.180  1.00  0.00           H
ATOM   2011  CE1 PHE A 145      29.300  45.080  34.440  1.00  0.00           C
ATOM   2012  HE1 PHE A 145      29.260  45.960  35.060  1.00  0.00           H
ATOM   2013  CZ  PHE A 145      30.440  44.780  33.740  1.00  0.00           C
ATOM   2014  HZ  PHE A 145      31.320  45.390  33.880  1.00  0.00           H
ATOM   2015  CD2 PHE A 145      29.220  42.790  32.850  1.00  0.00           C
ATOM   2016  HD2 PHE A 145      29.240  41.920  32.220  1.00  0.00           H
ATOM   2017  CE2 PHE A 145      30.430  43.540  32.970  1.00  0.00           C
ATOM   2018  HE2 PHE A 145      31.190  43.320  32.240  1.00  0.00           H
ATOM   2019  C   PHE A 145      25.790  40.000  34.450  1.00  0.00           C
ATOM   2020  O   PHE A 145      24.740  40.630  34.430  1.00  0.00           O
ATOM   2021  N   GLY A 146      25.870  38.670  34.250  1.00  0.00           N
ATOM   2022  HN  GLY A 146      26.730  38.210  34.410  1.00  0.00           H
ATOM   2023  CA  GLY A 146      24.780  37.890  33.770  1.00  0.00           C
ATOM   2024  HA1 GLY A 146      24.600  38.190  32.740  1.00  0.00           H
ATOM   2025  HA2 GLY A 146      25.030  36.850  33.920  1.00  0.00           H
ATOM   2026  C   GLY A 146      23.380  38.010  34.410  1.00  0.00           C
ATOM   2027  O   GLY A 146      23.160  38.440  35.530  1.00  0.00           O
ATOM   2028  N   ARG A 147      22.350  37.460  33.750  1.00  0.00           N
ATOM   2029  HN  ARG A 147      22.460  37.020  32.860  1.00  0.00           H
ATOM   2030  CA  ARG A 147      21.000  37.380  34.240  1.00  0.00           C
ATOM   2031  HA  ARG A 147      20.700  38.350  34.600  1.00  0.00           H
ATOM   2032  CB  ARG A 147      20.000  36.830  33.180  1.00  0.00           C
ATOM   2033  HB1 ARG A 147      20.220  35.790  32.840  1.00  0.00           H
ATOM   2034  HB2 ARG A 147      18.980  36.700  33.570  1.00  0.00           H
ATOM   2035  CG  ARG A 147      19.850  37.670  31.870  1.00  0.00           C
ATOM   2036  HG1 ARG A 147      19.380  38.660  32.140  1.00  0.00           H
ATOM   2037  HG2 ARG A 147      20.860  37.810  31.450  1.00  0.00           H
ATOM   2038  CD  ARG A 147      18.950  37.010  30.840  1.00  0.00           C
ATOM   2039  HD1 ARG A 147      18.890  37.540  29.870  1.00  0.00           H
ATOM   2040  HD2 ARG A 147      19.270  35.970  30.600  1.00  0.00           H
ATOM   2041  NE  ARG A 147      17.510  36.930  31.390  1.00  0.00           N
ATOM   2042  HE  ARG A 147      17.260  37.480  32.190  1.00  0.00           H
ATOM   2043  CZ  ARG A 147      16.490  36.590  30.700  1.00  0.00           C
ATOM   2044  NH1 ARG A 147      16.480  36.040  29.480  1.00  0.00           N
ATOM   2045 1HH1 ARG A 147      17.300  35.590  29.140  1.00  0.00           H
ATOM   2046 2HH1 ARG A 147      15.580  35.740  29.150  1.00  0.00           H
ATOM   2047  NH2 ARG A 147      15.270  37.010  31.110  1.00  0.00           N
ATOM   2048 1HH2 ARG A 147      15.220  37.530  31.960  1.00  0.00           H
ATOM   2049 2HH2 ARG A 147      14.530  37.070  30.440  1.00  0.00           H
ATOM   2050  C   ARG A 147      20.880  36.550  35.510  1.00  0.00           C
ATOM   2051  O   ARG A 147      21.340  35.440  35.580  1.00  0.00           O
ATOM   2052  N   THR A 148      20.320  37.060  36.540  1.00  0.00           N
ATOM   2053  HN  THR A 148      20.100  38.030  36.400  1.00  0.00           H
ATOM   2054  CA  THR A 148      20.480  36.500  37.880  1.00  0.00           C
ATOM   2055  HA  THR A 148      21.410  35.970  37.990  1.00  0.00           H
ATOM   2056  CB  THR A 148      20.460  37.600  38.880  1.00  0.00           C
ATOM   2057  HB  THR A 148      19.610  37.680  39.600  1.00  0.00           H
ATOM   2058  OG1 THR A 148      20.630  38.890  38.290  1.00  0.00           O
ATOM   2059  HG1 THR A 148      21.550  38.790  38.050  1.00  0.00           H
ATOM   2060  CG2 THR A 148      21.650  37.380  39.740  1.00  0.00           C
ATOM   2061 1HG2 THR A 148      21.650  36.400  40.260  1.00  0.00           H
ATOM   2062 2HG2 THR A 148      22.590  37.680  39.240  1.00  0.00           H
ATOM   2063 3HG2 THR A 148      21.470  38.180  40.490  1.00  0.00           H
ATOM   2064  C   THR A 148      19.240  35.620  38.190  1.00  0.00           C
ATOM   2065  O   THR A 148      19.200  34.960  39.230  1.00  0.00           O
ATOM   2066  N   HIS A 149      18.310  35.600  37.200  1.00  0.00           N
ATOM   2067  HN  HIS A 149      18.340  36.200  36.410  1.00  0.00           H
ATOM   2068  CA  HIS A 149      17.090  34.740  37.150  1.00  0.00           C
ATOM   2069  HA  HIS A 149      17.260  33.730  37.480  1.00  0.00           H
ATOM   2070  CB  HIS A 149      15.920  35.440  37.890  1.00  0.00           C
ATOM   2071  HB1 HIS A 149      15.820  36.470  37.470  1.00  0.00           H
ATOM   2072  HB2 HIS A 149      14.990  34.850  37.730  1.00  0.00           H
ATOM   2073  ND1 HIS A 149      16.200  34.590  40.190  1.00  0.00           N
ATOM   2074  CG  HIS A 149      16.250  35.680  39.320  1.00  0.00           C
ATOM   2075  CE1 HIS A 149      16.560  35.030  41.340  1.00  0.00           C
ATOM   2076  HE1 HIS A 149      16.620  34.440  42.260  1.00  0.00           H
ATOM   2077  NE2 HIS A 149      16.840  36.380  41.330  1.00  0.00           N
ATOM   2078  HE2 HIS A 149      17.260  36.950  42.030  1.00  0.00           H
ATOM   2079  CD2 HIS A 149      16.650  36.770  40.020  1.00  0.00           C
ATOM   2080  HD2 HIS A 149      16.890  37.760  39.620  1.00  0.00           H
ATOM   2081  C   HIS A 149      16.750  34.700  35.690  1.00  0.00           C
ATOM   2082  O   HIS A 149      16.980  35.710  34.970  1.00  0.00           O
ATOM   2083  N   GLU A 150      16.180  33.590  35.160  1.00  0.00           N
ATOM   2084  HN  GLU A 150      16.040  32.830  35.800  1.00  0.00           H
ATOM   2085  CA  GLU A 150      15.720  33.310  33.830  1.00  0.00           C
ATOM   2086  HA  GLU A 150      16.480  33.650  33.150  1.00  0.00           H
ATOM   2087  CB  GLU A 150      15.570  31.780  33.460  1.00  0.00           C
ATOM   2088  HB1 GLU A 150      14.760  31.400  34.130  1.00  0.00           H
ATOM   2089  HB2 GLU A 150      15.300  31.680  32.380  1.00  0.00           H
ATOM   2090  CG  GLU A 150      16.850  30.990  33.740  1.00  0.00           C
ATOM   2091  HG1 GLU A 150      17.640  31.220  33.000  1.00  0.00           H
ATOM   2092  HG2 GLU A 150      17.290  31.340  34.710  1.00  0.00           H
ATOM   2093  CD  GLU A 150      16.620  29.500  33.680  1.00  0.00           C
ATOM   2094  OE1 GLU A 150      16.910  28.790  34.710  1.00  0.00           O
ATOM   2095  OE2 GLU A 150      16.120  28.960  32.710  1.00  0.00           O
ATOM   2096  C   GLU A 150      14.520  34.040  33.290  1.00  0.00           C
ATOM   2097  O   GLU A 150      14.290  34.110  32.090  1.00  0.00           O
ATOM   2098  N   LYS A 151      13.810  34.590  34.220  1.00  0.00           N
ATOM   2099  HN  LYS A 151      13.970  34.280  35.150  1.00  0.00           H
ATOM   2100  CA  LYS A 151      12.760  35.560  33.920  1.00  0.00           C
ATOM   2101  HA  LYS A 151      12.610  35.520  32.850  1.00  0.00           H
ATOM   2102  CB  LYS A 151      11.350  35.060  34.640  1.00  0.00           C
ATOM   2103  HB1 LYS A 151      11.560  34.940  35.720  1.00  0.00           H
ATOM   2104  HB2 LYS A 151      10.670  35.930  34.570  1.00  0.00           H
ATOM   2105  CG  LYS A 151      10.680  33.780  34.070  1.00  0.00           C
ATOM   2106  HG1 LYS A 151      11.370  32.930  33.860  1.00  0.00           H
ATOM   2107  HG2 LYS A 151       9.930  33.400  34.790  1.00  0.00           H
ATOM   2108  CD  LYS A 151       9.860  34.120  32.810  1.00  0.00           C
ATOM   2109  HD1 LYS A 151       9.120  34.920  32.980  1.00  0.00           H
ATOM   2110  HD2 LYS A 151      10.650  34.470  32.110  1.00  0.00           H
ATOM   2111  CE  LYS A 151       9.280  32.910  32.070  1.00  0.00           C
ATOM   2112  HE1 LYS A 151      10.130  32.260  31.800  1.00  0.00           H
ATOM   2113  HE2 LYS A 151       8.570  32.440  32.780  1.00  0.00           H
ATOM   2114  NZ  LYS A 151       8.620  33.400  30.820  1.00  0.00           N
ATOM   2115  HZ1 LYS A 151       8.530  32.610  30.150  1.00  0.00           H
ATOM   2116  HZ2 LYS A 151       7.710  33.900  30.890  1.00  0.00           H
ATOM   2117  HZ3 LYS A 151       9.280  34.060  30.360  1.00  0.00           H
ATOM   2118  C   LYS A 151      13.050  36.980  34.330  1.00  0.00           C
ATOM   2119  O   LYS A 151      12.150  37.830  34.490  1.00  0.00           O
ATOM   2120  N   GLY A 152      14.310  37.350  34.630  1.00  0.00           N
ATOM   2121  HN  GLY A 152      15.060  36.700  34.540  1.00  0.00           H
ATOM   2122  CA  GLY A 152      14.670  38.710  35.150  1.00  0.00           C
ATOM   2123  HA1 GLY A 152      13.810  39.350  35.130  1.00  0.00           H
ATOM   2124  HA2 GLY A 152      15.150  38.550  36.110  1.00  0.00           H
ATOM   2125  C   GLY A 152      15.730  39.380  34.230  1.00  0.00           C
ATOM   2126  O   GLY A 152      16.080  38.860  33.110  1.00  0.00           O
ATOM   2127  N   ARG A 153      16.250  40.550  34.650  1.00  0.00           N
ATOM   2128  HN  ARG A 153      15.970  41.060  35.470  1.00  0.00           H
ATOM   2129  CA  ARG A 153      17.180  41.350  33.940  1.00  0.00           C
ATOM   2130  HA  ARG A 153      17.120  40.980  32.920  1.00  0.00           H
ATOM   2131  CB  ARG A 153      16.900  42.860  34.110  1.00  0.00           C
ATOM   2132  HB1 ARG A 153      16.570  43.020  35.160  1.00  0.00           H
ATOM   2133  HB2 ARG A 153      17.750  43.510  33.800  1.00  0.00           H
ATOM   2134  CG  ARG A 153      15.760  43.350  33.120  1.00  0.00           C
ATOM   2135  HG1 ARG A 153      16.210  43.300  32.100  1.00  0.00           H
ATOM   2136  HG2 ARG A 153      14.840  42.770  33.300  1.00  0.00           H
ATOM   2137  CD  ARG A 153      15.120  44.680  33.400  1.00  0.00           C
ATOM   2138  HD1 ARG A 153      14.170  44.810  32.820  1.00  0.00           H
ATOM   2139  HD2 ARG A 153      14.770  44.830  34.440  1.00  0.00           H
ATOM   2140  NE  ARG A 153      16.100  45.650  33.050  1.00  0.00           N
ATOM   2141  HE  ARG A 153      16.650  45.610  32.220  1.00  0.00           H
ATOM   2142  CZ  ARG A 153      16.320  46.790  33.660  1.00  0.00           C
ATOM   2143  NH1 ARG A 153      15.550  47.180  34.660  1.00  0.00           N
ATOM   2144 1HH1 ARG A 153      15.170  46.500  35.300  1.00  0.00           H
ATOM   2145 2HH1 ARG A 153      15.860  47.960  35.200  1.00  0.00           H
ATOM   2146  NH2 ARG A 153      17.310  47.520  33.230  1.00  0.00           N
ATOM   2147 1HH2 ARG A 153      17.730  47.260  32.360  1.00  0.00           H
ATOM   2148 2HH2 ARG A 153      17.620  48.340  33.690  1.00  0.00           H
ATOM   2149  C   ARG A 153      18.620  41.050  34.400  1.00  0.00           C
ATOM   2150  O   ARG A 153      18.920  40.350  35.380  1.00  0.00           O
ATOM   2151  N   GLN A 154      19.600  41.660  33.600  1.00  0.00           N
ATOM   2152  HN  GLN A 154      19.360  42.160  32.770  1.00  0.00           H
ATOM   2153  CA  GLN A 154      21.000  41.620  33.800  1.00  0.00           C
ATOM   2154  HA  GLN A 154      21.250  40.570  33.800  1.00  0.00           H
ATOM   2155  CB  GLN A 154      21.720  42.410  32.690  1.00  0.00           C
ATOM   2156  HB1 GLN A 154      21.010  43.250  32.510  1.00  0.00           H
ATOM   2157  HB2 GLN A 154      22.740  42.710  33.010  1.00  0.00           H
ATOM   2158  CG  GLN A 154      21.730  41.740  31.250  1.00  0.00           C
ATOM   2159  HG1 GLN A 154      20.690  41.370  31.090  1.00  0.00           H
ATOM   2160  HG2 GLN A 154      22.040  42.500  30.500  1.00  0.00           H
ATOM   2161  CD  GLN A 154      22.780  40.570  31.070  1.00  0.00           C
ATOM   2162  OE1 GLN A 154      22.450  39.400  31.000  1.00  0.00           O
ATOM   2163  NE2 GLN A 154      24.080  40.870  31.080  1.00  0.00           N
ATOM   2164 1HE2 GLN A 154      24.280  41.850  31.010  1.00  0.00           H
ATOM   2165 2HE2 GLN A 154      24.750  40.130  31.000  1.00  0.00           H
ATOM   2166  C   GLN A 154      21.360  42.270  35.120  1.00  0.00           C
ATOM   2167  O   GLN A 154      20.640  43.140  35.630  1.00  0.00           O
ATOM   2168  N   SER A 155      22.490  41.690  35.630  1.00  0.00           N
ATOM   2169  HN  SER A 155      23.090  41.110  35.090  1.00  0.00           H
ATOM   2170  CA  SER A 155      23.030  42.230  36.860  1.00  0.00           C
ATOM   2171  HA  SER A 155      22.230  42.290  37.580  1.00  0.00           H
ATOM   2172  CB  SER A 155      24.130  41.350  37.640  1.00  0.00           C
ATOM   2173  HB1 SER A 155      25.020  41.150  37.010  1.00  0.00           H
ATOM   2174  HB2 SER A 155      24.410  41.790  38.620  1.00  0.00           H
ATOM   2175  OG  SER A 155      23.530  40.080  37.970  1.00  0.00           O
ATOM   2176  HG1 SER A 155      23.450  39.630  37.130  1.00  0.00           H
ATOM   2177  C   SER A 155      23.700  43.640  36.810  1.00  0.00           C
ATOM   2178  O   SER A 155      24.590  43.950  35.990  1.00  0.00           O
ATOM   2179  N   THR A 156      23.370  44.530  37.800  1.00  0.00           N
ATOM   2180  HN  THR A 156      22.720  44.170  38.470  1.00  0.00           H
ATOM   2181  CA  THR A 156      23.800  45.910  37.960  1.00  0.00           C
ATOM   2182  HA  THR A 156      23.830  46.360  36.980  1.00  0.00           H
ATOM   2183  CB  THR A 156      23.050  46.770  38.980  1.00  0.00           C
ATOM   2184  HB  THR A 156      23.800  47.280  39.610  1.00  0.00           H
ATOM   2185  OG1 THR A 156      22.380  45.950  39.880  1.00  0.00           O
ATOM   2186  HG1 THR A 156      23.020  45.910  40.590  1.00  0.00           H
ATOM   2187  CG2 THR A 156      22.000  47.680  38.310  1.00  0.00           C
ATOM   2188 1HG2 THR A 156      21.450  48.220  39.120  1.00  0.00           H
ATOM   2189 2HG2 THR A 156      22.480  48.340  37.560  1.00  0.00           H
ATOM   2190 3HG2 THR A 156      21.240  47.080  37.750  1.00  0.00           H
ATOM   2191  C   THR A 156      25.260  45.980  38.220  1.00  0.00           C
ATOM   2192  O   THR A 156      25.920  46.990  37.900  1.00  0.00           O
ATOM   2193  N   ARG A 157      25.800  44.940  38.870  1.00  0.00           N
ATOM   2194  HN  ARG A 157      25.310  44.130  39.190  1.00  0.00           H
ATOM   2195  CA  ARG A 157      27.210  44.980  39.100  1.00  0.00           C
ATOM   2196  HA  ARG A 157      27.720  45.810  38.630  1.00  0.00           H
ATOM   2197  CB  ARG A 157      27.520  45.100  40.660  1.00  0.00           C
ATOM   2198  HB1 ARG A 157      27.120  44.130  41.050  1.00  0.00           H
ATOM   2199  HB2 ARG A 157      28.610  44.980  40.840  1.00  0.00           H
ATOM   2200  CG  ARG A 157      27.090  46.350  41.410  1.00  0.00           C
ATOM   2201  HG1 ARG A 157      27.770  47.200  41.170  1.00  0.00           H
ATOM   2202  HG2 ARG A 157      26.110  46.720  41.020  1.00  0.00           H
ATOM   2203  CD  ARG A 157      27.010  46.170  42.900  1.00  0.00           C
ATOM   2204  HD1 ARG A 157      26.400  45.310  43.260  1.00  0.00           H
ATOM   2205  HD2 ARG A 157      28.040  46.030  43.290  1.00  0.00           H
ATOM   2206  NE  ARG A 157      26.390  47.390  43.530  1.00  0.00           N
ATOM   2207  HE  ARG A 157      25.670  47.760  42.930  1.00  0.00           H
ATOM   2208  CZ  ARG A 157      26.230  47.570  44.830  1.00  0.00           C
ATOM   2209  NH1 ARG A 157      26.760  46.800  45.780  1.00  0.00           N
ATOM   2210 1HH1 ARG A 157      27.180  45.920  45.560  1.00  0.00           H
ATOM   2211 2HH1 ARG A 157      26.300  46.850  46.670  1.00  0.00           H
ATOM   2212  NH2 ARG A 157      25.230  48.370  45.230  1.00  0.00           N
ATOM   2213 1HH2 ARG A 157      24.620  48.650  44.480  1.00  0.00           H
ATOM   2214 2HH2 ARG A 157      25.020  48.410  46.200  1.00  0.00           H
ATOM   2215  C   ARG A 157      27.930  43.730  38.590  1.00  0.00           C
ATOM   2216  O   ARG A 157      27.420  42.610  38.580  1.00  0.00           O
ATOM   2217  N   LEU A 158      29.210  43.840  38.310  1.00  0.00           N
ATOM   2218  HN  LEU A 158      29.670  44.730  38.260  1.00  0.00           H
ATOM   2219  CA  LEU A 158      30.060  42.750  37.970  1.00  0.00           C
ATOM   2220  HA  LEU A 158      29.570  41.970  37.410  1.00  0.00           H
ATOM   2221  CB  LEU A 158      31.230  43.360  37.160  1.00  0.00           C
ATOM   2222  HB1 LEU A 158      30.820  43.600  36.150  1.00  0.00           H
ATOM   2223  HB2 LEU A 158      31.520  44.360  37.560  1.00  0.00           H
ATOM   2224  CG  LEU A 158      32.570  42.580  37.030  1.00  0.00           C
ATOM   2225  HG  LEU A 158      32.970  42.450  38.070  1.00  0.00           H
ATOM   2226  CD1 LEU A 158      32.520  41.160  36.530  1.00  0.00           C
ATOM   2227 1HD1 LEU A 158      33.450  40.920  35.980  1.00  0.00           H
ATOM   2228 2HD1 LEU A 158      32.390  40.260  37.180  1.00  0.00           H
ATOM   2229 3HD1 LEU A 158      31.770  41.160  35.710  1.00  0.00           H
ATOM   2230  CD2 LEU A 158      33.630  43.400  36.380  1.00  0.00           C
ATOM   2231 1HD2 LEU A 158      33.810  44.270  37.050  1.00  0.00           H
ATOM   2232 2HD2 LEU A 158      34.600  42.860  36.390  1.00  0.00           H
ATOM   2233 3HD2 LEU A 158      33.370  43.620  35.320  1.00  0.00           H
ATOM   2234  C   LEU A 158      30.520  41.940  39.150  1.00  0.00           C
ATOM   2235  O   LEU A 158      31.090  42.530  40.070  1.00  0.00           O
ATOM   2236  N   LYS A 159      30.250  40.630  39.140  1.00  0.00           N
ATOM   2237  HN  LYS A 159      29.940  40.150  38.320  1.00  0.00           H
ATOM   2238  CA  LYS A 159      30.510  39.780  40.260  1.00  0.00           C
ATOM   2239  HA  LYS A 159      31.090  40.290  41.030  1.00  0.00           H
ATOM   2240  CB  LYS A 159      29.260  39.250  40.960  1.00  0.00           C
ATOM   2241  HB1 LYS A 159      28.830  38.450  40.320  1.00  0.00           H
ATOM   2242  HB2 LYS A 159      29.610  38.670  41.850  1.00  0.00           H
ATOM   2243  CG  LYS A 159      28.210  40.340  41.270  1.00  0.00           C
ATOM   2244  HG1 LYS A 159      28.710  41.040  41.970  1.00  0.00           H
ATOM   2245  HG2 LYS A 159      28.120  40.930  40.330  1.00  0.00           H
ATOM   2246  CD  LYS A 159      26.860  39.860  41.790  1.00  0.00           C
ATOM   2247  HD1 LYS A 159      26.320  40.750  42.180  1.00  0.00           H
ATOM   2248  HD2 LYS A 159      26.260  39.560  40.910  1.00  0.00           H
ATOM   2249  CE  LYS A 159      26.980  38.870  42.940  1.00  0.00           C
ATOM   2250  HE1 LYS A 159      27.110  37.840  42.540  1.00  0.00           H
ATOM   2251  HE2 LYS A 159      27.760  39.190  43.670  1.00  0.00           H
ATOM   2252  NZ  LYS A 159      25.670  38.750  43.720  1.00  0.00           N
ATOM   2253  HZ1 LYS A 159      25.450  39.670  44.150  1.00  0.00           H
ATOM   2254  HZ2 LYS A 159      24.890  38.400  43.120  1.00  0.00           H
ATOM   2255  HZ3 LYS A 159      25.730  38.130  44.560  1.00  0.00           H
ATOM   2256  C   LYS A 159      31.360  38.630  39.750  1.00  0.00           C
ATOM   2257  O   LYS A 159      31.560  38.390  38.550  1.00  0.00           O
ATOM   2258  N   MET A 160      31.990  37.870  40.690  1.00  0.00           N
ATOM   2259  HN  MET A 160      31.950  38.050  41.670  1.00  0.00           H
ATOM   2260  CA  MET A 160      32.910  36.790  40.400  1.00  0.00           C
ATOM   2261  HA  MET A 160      32.760  36.470  39.370  1.00  0.00           H
ATOM   2262  CB  MET A 160      34.390  37.150  40.610  1.00  0.00           C
ATOM   2263  HB1 MET A 160      34.980  36.280  40.250  1.00  0.00           H
ATOM   2264  HB2 MET A 160      34.710  38.010  39.990  1.00  0.00           H
ATOM   2265  CG  MET A 160      34.850  37.610  41.990  1.00  0.00           C
ATOM   2266  HG1 MET A 160      34.250  38.490  42.310  1.00  0.00           H
ATOM   2267  HG2 MET A 160      34.470  36.870  42.730  1.00  0.00           H
ATOM   2268  SD  MET A 160      36.560  38.060  42.180  1.00  0.00           S
ATOM   2269  CE  MET A 160      37.420  36.430  42.600  1.00  0.00           C
ATOM   2270  HE1 MET A 160      38.480  36.580  42.300  1.00  0.00           H
ATOM   2271  HE2 MET A 160      37.470  36.340  43.710  1.00  0.00           H
ATOM   2272  HE3 MET A 160      36.940  35.530  42.150  1.00  0.00           H
ATOM   2273  C   MET A 160      32.480  35.620  41.330  1.00  0.00           C
ATOM   2274  O   MET A 160      32.030  35.800  42.460  1.00  0.00           O
ATOM   2275  N   LEU A 161      32.600  34.390  40.760  1.00  0.00           N
ATOM   2276  HN  LEU A 161      32.980  34.370  39.840  1.00  0.00           H
ATOM   2277  CA  LEU A 161      32.320  33.180  41.530  1.00  0.00           C
ATOM   2278  HA  LEU A 161      32.170  33.330  42.590  1.00  0.00           H
ATOM   2279  CB  LEU A 161      31.010  32.620  40.920  1.00  0.00           C
ATOM   2280  HB1 LEU A 161      30.120  33.270  40.840  1.00  0.00           H
ATOM   2281  HB2 LEU A 161      31.210  32.140  39.940  1.00  0.00           H
ATOM   2282  CG  LEU A 161      30.500  31.300  41.650  1.00  0.00           C
ATOM   2283  HG  LEU A 161      31.300  30.520  41.580  1.00  0.00           H
ATOM   2284  CD1 LEU A 161      30.000  31.510  43.070  1.00  0.00           C
ATOM   2285 1HD1 LEU A 161      29.600  30.620  43.600  1.00  0.00           H
ATOM   2286 2HD1 LEU A 161      30.790  31.850  43.770  1.00  0.00           H
ATOM   2287 3HD1 LEU A 161      29.180  32.260  43.150  1.00  0.00           H
ATOM   2288  CD2 LEU A 161      29.370  30.690  40.780  1.00  0.00           C
ATOM   2289 1HD2 LEU A 161      29.830  30.490  39.780  1.00  0.00           H
ATOM   2290 2HD2 LEU A 161      29.080  29.680  41.120  1.00  0.00           H
ATOM   2291 3HD2 LEU A 161      28.430  31.260  40.690  1.00  0.00           H
ATOM   2292  C   LEU A 161      33.470  32.250  41.410  1.00  0.00           C
ATOM   2293  O   LEU A 161      33.990  32.140  40.300  1.00  0.00           O
ATOM   2294  N   GLU A 162      33.960  31.630  42.530  1.00  0.00           N
ATOM   2295  HN  GLU A 162      33.350  31.660  43.320  1.00  0.00           H
ATOM   2296  CA  GLU A 162      34.830  30.480  42.450  1.00  0.00           C
ATOM   2297  HA  GLU A 162      35.480  30.720  41.630  1.00  0.00           H
ATOM   2298  CB  GLU A 162      35.670  30.220  43.850  1.00  0.00           C
ATOM   2299  HB1 GLU A 162      34.900  29.930  44.610  1.00  0.00           H
ATOM   2300  HB2 GLU A 162      36.360  29.360  43.780  1.00  0.00           H
ATOM   2301  CG  GLU A 162      36.430  31.470  44.290  1.00  0.00           C
ATOM   2302  HG1 GLU A 162      36.810  32.150  43.500  1.00  0.00           H
ATOM   2303  HG2 GLU A 162      35.660  32.170  44.690  1.00  0.00           H
ATOM   2304  CD  GLU A 162      37.490  31.230  45.330  1.00  0.00           C
ATOM   2305  OE1 GLU A 162      38.670  31.680  45.210  1.00  0.00           O
ATOM   2306  OE2 GLU A 162      37.140  30.610  46.340  1.00  0.00           O
ATOM   2307  C   GLU A 162      34.020  29.260  41.980  1.00  0.00           C
ATOM   2308  O   GLU A 162      32.990  28.930  42.540  1.00  0.00           O
ATOM   2309  N   VAL A 163      34.460  28.560  40.900  1.00  0.00           N
ATOM   2310  HN  VAL A 163      35.330  28.690  40.420  1.00  0.00           H
ATOM   2311  CA  VAL A 163      33.720  27.370  40.330  1.00  0.00           C
ATOM   2312  HA  VAL A 163      32.820  27.300  40.930  1.00  0.00           H
ATOM   2313  CB  VAL A 163      33.220  27.590  38.900  1.00  0.00           C
ATOM   2314  HB  VAL A 163      33.080  26.550  38.520  1.00  0.00           H
ATOM   2315  CG1 VAL A 163      31.900  28.370  38.840  1.00  0.00           C
ATOM   2316 1HG1 VAL A 163      32.090  29.400  39.220  1.00  0.00           H
ATOM   2317 2HG1 VAL A 163      31.580  28.500  37.780  1.00  0.00           H
ATOM   2318 3HG1 VAL A 163      31.090  27.840  39.390  1.00  0.00           H
ATOM   2319  CG2 VAL A 163      34.390  28.230  38.060  1.00  0.00           C
ATOM   2320 1HG2 VAL A 163      34.100  28.320  37.000  1.00  0.00           H
ATOM   2321 2HG2 VAL A 163      34.440  29.320  38.280  1.00  0.00           H
ATOM   2322 3HG2 VAL A 163      35.400  27.790  38.170  1.00  0.00           H
ATOM   2323  C   VAL A 163      34.510  26.070  40.520  1.00  0.00           C
ATOM   2324  O   VAL A 163      35.580  26.050  39.930  1.00  0.00           O
ATOM   2325  N   PRO A 164      34.030  24.940  41.230  1.00  0.00           N
ATOM   2326  CD  PRO A 164      33.120  25.060  42.350  1.00  0.00           C
ATOM   2327  HD1 PRO A 164      32.070  25.050  42.010  1.00  0.00           H
ATOM   2328  HD2 PRO A 164      33.350  26.050  42.810  1.00  0.00           H
ATOM   2329  CA  PRO A 164      34.820  23.720  41.270  1.00  0.00           C
ATOM   2330  HA  PRO A 164      35.820  23.910  41.630  1.00  0.00           H
ATOM   2331  CB  PRO A 164      33.970  22.920  42.320  1.00  0.00           C
ATOM   2332  HB1 PRO A 164      33.140  22.380  41.800  1.00  0.00           H
ATOM   2333  HB2 PRO A 164      34.590  22.170  42.870  1.00  0.00           H
ATOM   2334  CG  PRO A 164      33.330  23.920  43.260  1.00  0.00           C
ATOM   2335  HG1 PRO A 164      32.390  23.530  43.700  1.00  0.00           H
ATOM   2336  HG2 PRO A 164      34.100  24.260  44.000  1.00  0.00           H
ATOM   2337  C   PRO A 164      35.030  22.940  40.030  1.00  0.00           C
ATOM   2338  O   PRO A 164      34.070  22.690  39.350  1.00  0.00           O
ATOM   2339  N   TYR A 165      36.300  22.540  39.710  1.00  0.00           N
ATOM   2340  HN  TYR A 165      37.040  22.860  40.290  1.00  0.00           H
ATOM   2341  CA  TYR A 165      36.720  21.650  38.660  1.00  0.00           C
ATOM   2342  HA  TYR A 165      36.160  22.060  37.820  1.00  0.00           H
ATOM   2343  CB  TYR A 165      38.250  21.600  38.530  1.00  0.00           C
ATOM   2344  HB1 TYR A 165      38.750  21.660  39.510  1.00  0.00           H
ATOM   2345  HB2 TYR A 165      38.550  20.660  38.030  1.00  0.00           H
ATOM   2346  CG  TYR A 165      38.810  22.710  37.740  1.00  0.00           C
ATOM   2347  CD1 TYR A 165      38.760  22.640  36.300  1.00  0.00           C
ATOM   2348  HD1 TYR A 165      38.150  21.850  35.870  1.00  0.00           H
ATOM   2349  CE1 TYR A 165      39.340  23.730  35.600  1.00  0.00           C
ATOM   2350  HE1 TYR A 165      39.120  23.790  34.550  1.00  0.00           H
ATOM   2351  CZ  TYR A 165      40.050  24.720  36.250  1.00  0.00           C
ATOM   2352  OH  TYR A 165      40.590  25.850  35.530  1.00  0.00           O
ATOM   2353  HH  TYR A 165      41.110  26.390  36.140  1.00  0.00           H
ATOM   2354  CD2 TYR A 165      39.530  23.750  38.410  1.00  0.00           C
ATOM   2355  HD2 TYR A 165      39.610  23.660  39.480  1.00  0.00           H
ATOM   2356  CE2 TYR A 165      40.260  24.680  37.710  1.00  0.00           C
ATOM   2357  HE2 TYR A 165      40.960  25.400  38.130  1.00  0.00           H
ATOM   2358  C   TYR A 165      36.140  20.190  38.890  1.00  0.00           C
ATOM   2359  O   TYR A 165      36.550  19.400  39.750  1.00  0.00           O
ATOM   2360  N   VAL A 166      35.250  19.760  38.010  1.00  0.00           N
ATOM   2361  HN  VAL A 166      34.950  20.330  37.250  1.00  0.00           H
ATOM   2362  CA  VAL A 166      34.570  18.500  38.070  1.00  0.00           C
ATOM   2363  HA  VAL A 166      34.560  18.070  39.060  1.00  0.00           H
ATOM   2364  CB  VAL A 166      33.080  18.680  37.610  1.00  0.00           C
ATOM   2365  HB  VAL A 166      33.120  19.110  36.590  1.00  0.00           H
ATOM   2366  CG1 VAL A 166      32.220  17.380  37.550  1.00  0.00           C
ATOM   2367 1HG1 VAL A 166      31.280  17.620  36.990  1.00  0.00           H
ATOM   2368 2HG1 VAL A 166      32.620  16.510  36.980  1.00  0.00           H
ATOM   2369 3HG1 VAL A 166      31.830  16.990  38.510  1.00  0.00           H
ATOM   2370  CG2 VAL A 166      32.430  19.620  38.580  1.00  0.00           C
ATOM   2371 1HG2 VAL A 166      32.160  19.120  39.540  1.00  0.00           H
ATOM   2372 2HG2 VAL A 166      33.100  20.460  38.870  1.00  0.00           H
ATOM   2373 3HG2 VAL A 166      31.480  20.060  38.200  1.00  0.00           H
ATOM   2374  C   VAL A 166      35.310  17.400  37.260  1.00  0.00           C
ATOM   2375  O   VAL A 166      35.860  17.680  36.170  1.00  0.00           O
ATOM   2376  N   ASP A 167      35.370  16.160  37.790  1.00  0.00           N
ATOM   2377  HN  ASP A 167      35.100  16.100  38.750  1.00  0.00           H
ATOM   2378  CA  ASP A 167      35.940  15.000  37.110  1.00  0.00           C
ATOM   2379  HA  ASP A 167      36.910  15.400  36.860  1.00  0.00           H
ATOM   2380  CB  ASP A 167      35.920  13.910  38.140  1.00  0.00           C
ATOM   2381  HB1 ASP A 167      36.120  14.180  39.200  1.00  0.00           H
ATOM   2382  HB2 ASP A 167      34.900  13.480  38.230  1.00  0.00           H
ATOM   2383  CG  ASP A 167      36.860  12.730  37.770  1.00  0.00           C
ATOM   2384  OD1 ASP A 167      37.700  12.790  36.810  1.00  0.00           O
ATOM   2385  OD2 ASP A 167      36.650  11.670  38.380  1.00  0.00           O
ATOM   2386  C   ASP A 167      35.340  14.650  35.780  1.00  0.00           C
ATOM   2387  O   ASP A 167      34.160  14.860  35.490  1.00  0.00           O
ATOM   2388  N   ARG A 168      36.160  14.070  34.920  1.00  0.00           N
ATOM   2389  HN  ARG A 168      37.090  13.850  35.210  1.00  0.00           H
ATOM   2390  CA  ARG A 168      35.800  13.950  33.540  1.00  0.00           C
ATOM   2391  HA  ARG A 168      35.520  14.920  33.150  1.00  0.00           H
ATOM   2392  CB  ARG A 168      36.980  13.490  32.660  1.00  0.00           C
ATOM   2393  HB1 ARG A 168      37.270  12.480  33.030  1.00  0.00           H
ATOM   2394  HB2 ARG A 168      36.690  13.460  31.590  1.00  0.00           H
ATOM   2395  CG  ARG A 168      38.210  14.470  32.790  1.00  0.00           C
ATOM   2396  HG1 ARG A 168      37.970  15.470  32.370  1.00  0.00           H
ATOM   2397  HG2 ARG A 168      38.530  14.540  33.850  1.00  0.00           H
ATOM   2398  CD  ARG A 168      39.410  14.000  31.930  1.00  0.00           C
ATOM   2399  HD1 ARG A 168      39.650  12.950  32.210  1.00  0.00           H
ATOM   2400  HD2 ARG A 168      39.050  14.100  30.880  1.00  0.00           H
ATOM   2401  NE  ARG A 168      40.460  15.060  32.120  1.00  0.00           N
ATOM   2402  HE  ARG A 168      40.200  15.970  32.420  1.00  0.00           H
ATOM   2403  CZ  ARG A 168      41.740  14.940  31.800  1.00  0.00           C
ATOM   2404  NH1 ARG A 168      42.240  13.860  31.270  1.00  0.00           N
ATOM   2405 1HH1 ARG A 168      41.640  13.120  30.970  1.00  0.00           H
ATOM   2406 2HH1 ARG A 168      43.230  13.760  31.120  1.00  0.00           H
ATOM   2407  NH2 ARG A 168      42.560  15.780  32.400  1.00  0.00           N
ATOM   2408 1HH2 ARG A 168      42.210  16.490  33.000  1.00  0.00           H
ATOM   2409 2HH2 ARG A 168      43.550  15.630  32.400  1.00  0.00           H
ATOM   2410  C   ARG A 168      34.560  13.090  33.210  1.00  0.00           C
ATOM   2411  O   ARG A 168      33.760  13.490  32.350  1.00  0.00           O
ATOM   2412  N   ASN A 169      34.490  11.920  33.810  1.00  0.00           N
ATOM   2413  HN  ASN A 169      35.240  11.730  34.440  1.00  0.00           H
ATOM   2414  CA  ASN A 169      33.430  10.900  33.510  1.00  0.00           C
ATOM   2415  HA  ASN A 169      33.350  10.810  32.430  1.00  0.00           H
ATOM   2416  CB  ASN A 169      33.900   9.520  34.120  1.00  0.00           C
ATOM   2417  HB1 ASN A 169      34.990   9.380  33.970  1.00  0.00           H
ATOM   2418  HB2 ASN A 169      33.650   9.600  35.200  1.00  0.00           H
ATOM   2419  CG  ASN A 169      33.250   8.350  33.580  1.00  0.00           C
ATOM   2420  OD1 ASN A 169      32.780   7.430  34.310  1.00  0.00           O
ATOM   2421  ND2 ASN A 169      33.280   8.210  32.210  1.00  0.00           N
ATOM   2422 1HD2 ASN A 169      33.750   8.920  31.690  1.00  0.00           H
ATOM   2423 2HD2 ASN A 169      33.130   7.350  31.720  1.00  0.00           H
ATOM   2424  C   ASN A 169      32.070  11.390  33.900  1.00  0.00           C
ATOM   2425  O   ASN A 169      31.090  11.260  33.220  1.00  0.00           O
ATOM   2426  N   SER A 170      32.040  12.110  35.100  1.00  0.00           N
ATOM   2427  HN  SER A 170      32.860  12.280  35.640  1.00  0.00           H
ATOM   2428  CA  SER A 170      30.940  12.780  35.680  1.00  0.00           C
ATOM   2429  HA  SER A 170      30.130  12.070  35.740  1.00  0.00           H
ATOM   2430  CB  SER A 170      31.280  13.360  37.090  1.00  0.00           C
ATOM   2431  HB1 SER A 170      31.710  12.600  37.790  1.00  0.00           H
ATOM   2432  HB2 SER A 170      32.100  14.120  37.130  1.00  0.00           H
ATOM   2433  OG  SER A 170      30.120  13.860  37.720  1.00  0.00           O
ATOM   2434  HG1 SER A 170      29.480  13.150  37.700  1.00  0.00           H
ATOM   2435  C   SER A 170      30.440  13.880  34.680  1.00  0.00           C
ATOM   2436  O   SER A 170      29.250  13.890  34.380  1.00  0.00           O
ATOM   2437  N   CYS A 171      31.300  14.770  34.150  1.00  0.00           N
ATOM   2438  HN  CYS A 171      32.270  14.580  34.170  1.00  0.00           H
ATOM   2439  CA  CYS A 171      30.920  15.910  33.300  1.00  0.00           C
ATOM   2440  HA  CYS A 171      30.300  16.590  33.850  1.00  0.00           H
ATOM   2441  CB  CYS A 171      32.250  16.550  32.830  1.00  0.00           C
ATOM   2442  HB1 CYS A 171      32.730  16.830  33.800  1.00  0.00           H
ATOM   2443  HB2 CYS A 171      32.800  15.780  32.250  1.00  0.00           H
ATOM   2444  SG  CYS A 171      32.030  17.900  31.610  1.00  0.00           S
ATOM   2445  C   CYS A 171      30.140  15.380  32.090  1.00  0.00           C
ATOM   2446  O   CYS A 171      29.070  16.000  31.730  1.00  0.00           O
ATOM   2447  N   LYS A 172      30.640  14.340  31.430  1.00  0.00           N
ATOM   2448  HN  LYS A 172      31.500  13.900  31.680  1.00  0.00           H
ATOM   2449  CA  LYS A 172      29.960  13.750  30.350  1.00  0.00           C
ATOM   2450  HA  LYS A 172      29.820  14.420  29.520  1.00  0.00           H
ATOM   2451  CB  LYS A 172      30.790  12.570  29.820  1.00  0.00           C
ATOM   2452  HB1 LYS A 172      31.070  11.790  30.540  1.00  0.00           H
ATOM   2453  HB2 LYS A 172      30.320  12.020  28.970  1.00  0.00           H
ATOM   2454  CG  LYS A 172      32.080  13.130  29.200  1.00  0.00           C
ATOM   2455  HG1 LYS A 172      31.850  13.900  28.440  1.00  0.00           H
ATOM   2456  HG2 LYS A 172      32.720  13.590  29.990  1.00  0.00           H
ATOM   2457  CD  LYS A 172      32.850  11.920  28.540  1.00  0.00           C
ATOM   2458  HD1 LYS A 172      32.790  11.140  29.320  1.00  0.00           H
ATOM   2459  HD2 LYS A 172      32.310  11.580  27.630  1.00  0.00           H
ATOM   2460  CE  LYS A 172      34.300  12.020  28.090  1.00  0.00           C
ATOM   2461  HE1 LYS A 172      35.010  12.280  28.890  1.00  0.00           H
ATOM   2462  HE2 LYS A 172      34.550  11.040  27.620  1.00  0.00           H
ATOM   2463  NZ  LYS A 172      34.600  13.010  26.990  1.00  0.00           N
ATOM   2464  HZ1 LYS A 172      35.550  12.850  26.590  1.00  0.00           H
ATOM   2465  HZ2 LYS A 172      33.980  12.900  26.180  1.00  0.00           H
ATOM   2466  HZ3 LYS A 172      34.590  13.960  27.410  1.00  0.00           H
ATOM   2467  C   LYS A 172      28.610  13.130  30.640  1.00  0.00           C
ATOM   2468  O   LYS A 172      27.680  13.310  29.890  1.00  0.00           O
ATOM   2469  N   LEU A 173      28.390  12.380  31.790  1.00  0.00           N
ATOM   2470  HN  LEU A 173      29.040  12.440  32.550  1.00  0.00           H
ATOM   2471  CA  LEU A 173      27.050  11.920  32.110  1.00  0.00           C
ATOM   2472  HA  LEU A 173      26.720  11.450  31.190  1.00  0.00           H
ATOM   2473  CB  LEU A 173      27.190  10.930  33.300  1.00  0.00           C
ATOM   2474  HB1 LEU A 173      27.840  10.040  33.120  1.00  0.00           H
ATOM   2475  HB2 LEU A 173      27.770  11.400  34.120  1.00  0.00           H
ATOM   2476  CG  LEU A 173      25.910  10.390  33.990  1.00  0.00           C
ATOM   2477  HG  LEU A 173      25.220  11.230  34.270  1.00  0.00           H
ATOM   2478  CD1 LEU A 173      25.190   9.460  32.980  1.00  0.00           C
ATOM   2479 1HD1 LEU A 173      24.320   9.010  33.500  1.00  0.00           H
ATOM   2480 2HD1 LEU A 173      24.770  10.020  32.130  1.00  0.00           H
ATOM   2481 3HD1 LEU A 173      25.760   8.610  32.520  1.00  0.00           H
ATOM   2482  CD2 LEU A 173      26.420   9.570  35.210  1.00  0.00           C
ATOM   2483 1HD2 LEU A 173      26.970  10.200  35.930  1.00  0.00           H
ATOM   2484 2HD2 LEU A 173      25.540   9.210  35.800  1.00  0.00           H
ATOM   2485 3HD2 LEU A 173      27.000   8.680  34.930  1.00  0.00           H
ATOM   2486  C   LEU A 173      25.990  12.990  32.530  1.00  0.00           C
ATOM   2487  O   LEU A 173      24.850  12.930  32.100  1.00  0.00           O
ATOM   2488  N   SER A 174      26.460  13.900  33.430  1.00  0.00           N
ATOM   2489  HN  SER A 174      27.430  13.900  33.650  1.00  0.00           H
ATOM   2490  CA  SER A 174      25.580  14.870  33.970  1.00  0.00           C
ATOM   2491  HA  SER A 174      24.730  14.400  34.450  1.00  0.00           H
ATOM   2492  CB  SER A 174      26.460  15.750  34.970  1.00  0.00           C
ATOM   2493  HB1 SER A 174      25.740  16.520  35.320  1.00  0.00           H
ATOM   2494  HB2 SER A 174      26.750  15.040  35.770  1.00  0.00           H
ATOM   2495  OG  SER A 174      27.670  16.460  34.450  1.00  0.00           O
ATOM   2496  HG1 SER A 174      28.430  15.860  34.490  1.00  0.00           H
ATOM   2497  C   SER A 174      24.980  15.810  32.880  1.00  0.00           C
ATOM   2498  O   SER A 174      23.740  15.970  32.910  1.00  0.00           O
ATOM   2499  N   SER A 175      25.740  16.370  31.910  1.00  0.00           N
ATOM   2500  HN  SER A 175      26.630  15.950  31.790  1.00  0.00           H
ATOM   2501  CA  SER A 175      25.260  17.250  30.910  1.00  0.00           C
ATOM   2502  HA  SER A 175      24.730  18.040  31.420  1.00  0.00           H
ATOM   2503  CB  SER A 175      26.550  17.880  30.190  1.00  0.00           C
ATOM   2504  HB1 SER A 175      27.180  18.330  30.990  1.00  0.00           H
ATOM   2505  HB2 SER A 175      27.020  17.010  29.660  1.00  0.00           H
ATOM   2506  OG  SER A 175      26.160  18.890  29.250  1.00  0.00           O
ATOM   2507  HG1 SER A 175      25.640  19.460  29.810  1.00  0.00           H
ATOM   2508  C   SER A 175      24.370  16.540  29.740  1.00  0.00           C
ATOM   2509  O   SER A 175      24.470  15.330  29.520  1.00  0.00           O
ATOM   2510  N   SER A 176      23.500  17.290  29.050  1.00  0.00           N
ATOM   2511  HN  SER A 176      23.460  18.260  29.310  1.00  0.00           H
ATOM   2512  CA  SER A 176      22.820  16.740  27.890  1.00  0.00           C
ATOM   2513  HA  SER A 176      22.710  15.670  27.910  1.00  0.00           H
ATOM   2514  CB  SER A 176      21.400  17.340  27.890  1.00  0.00           C
ATOM   2515  HB1 SER A 176      21.480  18.400  27.580  1.00  0.00           H
ATOM   2516  HB2 SER A 176      20.880  16.740  27.110  1.00  0.00           H
ATOM   2517  OG  SER A 176      20.770  17.400  29.110  1.00  0.00           O
ATOM   2518  HG1 SER A 176      20.950  18.300  29.370  1.00  0.00           H
ATOM   2519  C   SER A 176      23.400  17.130  26.520  1.00  0.00           C
ATOM   2520  O   SER A 176      22.760  16.760  25.500  1.00  0.00           O
ATOM   2521  N   PHE A 177      24.430  17.960  26.540  1.00  0.00           N
ATOM   2522  HN  PHE A 177      24.830  18.340  27.360  1.00  0.00           H
ATOM   2523  CA  PHE A 177      25.330  18.310  25.490  1.00  0.00           C
ATOM   2524  HA  PHE A 177      24.760  18.380  24.560  1.00  0.00           H
ATOM   2525  CB  PHE A 177      26.000  19.670  25.630  1.00  0.00           C
ATOM   2526  HB1 PHE A 177      26.680  19.850  26.490  1.00  0.00           H
ATOM   2527  HB2 PHE A 177      26.620  19.990  24.770  1.00  0.00           H
ATOM   2528  CG  PHE A 177      24.880  20.650  25.670  1.00  0.00           C
ATOM   2529  CD1 PHE A 177      23.940  20.910  24.660  1.00  0.00           C
ATOM   2530  HD1 PHE A 177      24.040  20.420  23.700  1.00  0.00           H
ATOM   2531  CE1 PHE A 177      23.000  21.970  24.790  1.00  0.00           C
ATOM   2532  HE1 PHE A 177      22.460  22.210  23.890  1.00  0.00           H
ATOM   2533  CZ  PHE A 177      23.040  22.810  25.900  1.00  0.00           C
ATOM   2534  HZ  PHE A 177      22.360  23.650  25.890  1.00  0.00           H
ATOM   2535  CD2 PHE A 177      24.870  21.510  26.790  1.00  0.00           C
ATOM   2536  HD2 PHE A 177      25.530  21.270  27.600  1.00  0.00           H
ATOM   2537  CE2 PHE A 177      23.890  22.470  27.000  1.00  0.00           C
ATOM   2538  HE2 PHE A 177      23.810  23.020  27.920  1.00  0.00           H
ATOM   2539  C   PHE A 177      26.370  17.250  25.250  1.00  0.00           C
ATOM   2540  O   PHE A 177      26.670  16.370  26.120  1.00  0.00           O
ATOM   2541  N   ILE A 178      26.990  17.250  24.020  1.00  0.00           N
ATOM   2542  HN  ILE A 178      26.690  17.740  23.210  1.00  0.00           H
ATOM   2543  CA  ILE A 178      28.230  16.490  23.850  1.00  0.00           C
ATOM   2544  HA  ILE A 178      28.160  15.560  24.390  1.00  0.00           H
ATOM   2545  CB  ILE A 178      28.480  16.130  22.410  1.00  0.00           C
ATOM   2546  HB  ILE A 178      28.540  17.010  21.740  1.00  0.00           H
ATOM   2547  CG2 ILE A 178      29.780  15.300  22.220  1.00  0.00           C
ATOM   2548 1HG2 ILE A 178      29.880  14.990  21.160  1.00  0.00           H
ATOM   2549 2HG2 ILE A 178      30.660  15.930  22.430  1.00  0.00           H
ATOM   2550 3HG2 ILE A 178      29.740  14.450  22.930  1.00  0.00           H
ATOM   2551  CG1 ILE A 178      27.270  15.340  21.850  1.00  0.00           C
ATOM   2552 1HG1 ILE A 178      26.350  15.940  22.030  1.00  0.00           H
ATOM   2553 2HG1 ILE A 178      27.370  15.290  20.740  1.00  0.00           H
ATOM   2554  CD  ILE A 178      26.990  13.870  22.350  1.00  0.00           C
ATOM   2555  HD1 ILE A 178      27.870  13.190  22.350  1.00  0.00           H
ATOM   2556  HD2 ILE A 178      26.680  14.030  23.410  1.00  0.00           H
ATOM   2557  HD3 ILE A 178      26.200  13.330  21.800  1.00  0.00           H
ATOM   2558  C   ILE A 178      29.400  17.320  24.360  1.00  0.00           C
ATOM   2559  O   ILE A 178      29.760  18.350  23.850  1.00  0.00           O
ATOM   2560  N   ILE A 179      29.950  16.890  25.500  1.00  0.00           N
ATOM   2561  HN  ILE A 179      29.510  16.160  26.020  1.00  0.00           H
ATOM   2562  CA  ILE A 179      31.280  17.370  26.000  1.00  0.00           C
ATOM   2563  HA  ILE A 179      31.330  18.410  25.700  1.00  0.00           H
ATOM   2564  CB  ILE A 179      31.410  17.260  27.580  1.00  0.00           C
ATOM   2565  HB  ILE A 179      31.630  16.210  27.860  1.00  0.00           H
ATOM   2566  CG2 ILE A 179      32.580  18.120  27.990  1.00  0.00           C
ATOM   2567 1HG2 ILE A 179      32.410  19.170  27.680  1.00  0.00           H
ATOM   2568 2HG2 ILE A 179      32.770  18.000  29.070  1.00  0.00           H
ATOM   2569 3HG2 ILE A 179      33.520  17.690  27.560  1.00  0.00           H
ATOM   2570  CG1 ILE A 179      30.040  17.630  28.250  1.00  0.00           C
ATOM   2571 1HG1 ILE A 179      29.410  16.760  27.960  1.00  0.00           H
ATOM   2572 2HG1 ILE A 179      30.140  17.590  29.360  1.00  0.00           H
ATOM   2573  CD  ILE A 179      29.450  18.910  27.720  1.00  0.00           C
ATOM   2574  HD1 ILE A 179      28.700  19.290  28.460  1.00  0.00           H
ATOM   2575  HD2 ILE A 179      30.160  19.770  27.820  1.00  0.00           H
ATOM   2576  HD3 ILE A 179      29.020  18.910  26.710  1.00  0.00           H
ATOM   2577  C   ILE A 179      32.410  16.780  25.220  1.00  0.00           C
ATOM   2578  O   ILE A 179      32.410  15.540  24.960  1.00  0.00           O
ATOM   2579  N   THR A 180      33.410  17.540  24.820  1.00  0.00           N
ATOM   2580  HN  THR A 180      33.400  18.480  25.140  1.00  0.00           H
ATOM   2581  CA  THR A 180      34.600  16.980  24.170  1.00  0.00           C
ATOM   2582  HA  THR A 180      34.370  15.930  24.040  1.00  0.00           H
ATOM   2583  CB  THR A 180      34.840  17.500  22.720  1.00  0.00           C
ATOM   2584  HB  THR A 180      35.720  17.020  22.280  1.00  0.00           H
ATOM   2585  OG1 THR A 180      35.150  18.930  22.790  1.00  0.00           O
ATOM   2586  HG1 THR A 180      35.510  19.140  21.920  1.00  0.00           H
ATOM   2587  CG2 THR A 180      33.580  17.300  21.800  1.00  0.00           C
ATOM   2588 1HG2 THR A 180      32.810  17.920  22.300  1.00  0.00           H
ATOM   2589 2HG2 THR A 180      33.890  17.710  20.820  1.00  0.00           H
ATOM   2590 3HG2 THR A 180      33.230  16.260  21.700  1.00  0.00           H
ATOM   2591  C   THR A 180      35.820  17.080  25.110  1.00  0.00           C
ATOM   2592  O   THR A 180      35.650  17.190  26.350  1.00  0.00           O
ATOM   2593  N   GLN A 181      37.130  17.190  24.640  1.00  0.00           N
ATOM   2594  HN  GLN A 181      37.320  17.130  23.660  1.00  0.00           H
ATOM   2595  CA  GLN A 181      38.240  17.250  25.500  1.00  0.00           C
ATOM   2596  HA  GLN A 181      37.940  17.000  26.500  1.00  0.00           H
ATOM   2597  CB  GLN A 181      39.390  16.200  25.130  1.00  0.00           C
ATOM   2598  HB1 GLN A 181      40.010  16.570  24.290  1.00  0.00           H
ATOM   2599  HB2 GLN A 181      40.240  16.130  25.840  1.00  0.00           H
ATOM   2600  CG  GLN A 181      38.910  14.720  24.900  1.00  0.00           C
ATOM   2601  HG1 GLN A 181      38.250  14.760  24.010  1.00  0.00           H
ATOM   2602  HG2 GLN A 181      39.740  14.030  24.670  1.00  0.00           H
ATOM   2603  CD  GLN A 181      37.930  14.280  25.990  1.00  0.00           C
ATOM   2604  OE1 GLN A 181      36.790  14.030  25.710  1.00  0.00           O
ATOM   2605  NE2 GLN A 181      38.360  14.130  27.290  1.00  0.00           N
ATOM   2606 1HE2 GLN A 181      39.320  14.240  27.520  1.00  0.00           H
ATOM   2607 2HE2 GLN A 181      37.800  13.620  27.950  1.00  0.00           H
ATOM   2608  C   GLN A 181      38.750  18.670  25.420  1.00  0.00           C
ATOM   2609  O   GLN A 181      39.390  19.240  26.330  1.00  0.00           O
ATOM   2610  N   ASN A 182      38.330  19.540  24.370  1.00  0.00           N
ATOM   2611  HN  ASN A 182      37.860  19.160  23.580  1.00  0.00           H
ATOM   2612  CA  ASN A 182      38.360  21.000  24.460  1.00  0.00           C
ATOM   2613  HA  ASN A 182      39.340  21.360  24.680  1.00  0.00           H
ATOM   2614  CB  ASN A 182      38.020  21.590  23.020  1.00  0.00           C
ATOM   2615  HB1 ASN A 182      37.100  21.110  22.620  1.00  0.00           H
ATOM   2616  HB2 ASN A 182      37.890  22.700  23.080  1.00  0.00           H
ATOM   2617  CG  ASN A 182      39.250  21.250  22.150  1.00  0.00           C
ATOM   2618  OD1 ASN A 182      40.360  21.030  22.670  1.00  0.00           O
ATOM   2619  ND2 ASN A 182      39.140  21.370  20.820  1.00  0.00           N
ATOM   2620 1HD2 ASN A 182      38.290  21.570  20.340  1.00  0.00           H
ATOM   2621 2HD2 ASN A 182      39.920  21.060  20.260  1.00  0.00           H
ATOM   2622  C   ASN A 182      37.420  21.610  25.500  1.00  0.00           C
ATOM   2623  O   ASN A 182      37.600  22.730  25.990  1.00  0.00           O
ATOM   2624  N   MET A 183      36.470  20.900  26.010  1.00  0.00           N
ATOM   2625  HN  MET A 183      36.440  19.910  25.840  1.00  0.00           H
ATOM   2626  CA  MET A 183      35.480  21.320  27.020  1.00  0.00           C
ATOM   2627  HA  MET A 183      35.670  22.370  27.140  1.00  0.00           H
ATOM   2628  CB  MET A 183      34.120  20.960  26.430  1.00  0.00           C
ATOM   2629  HB1 MET A 183      34.180  19.980  25.920  1.00  0.00           H
ATOM   2630  HB2 MET A 183      33.310  21.010  27.190  1.00  0.00           H
ATOM   2631  CG  MET A 183      33.810  21.990  25.410  1.00  0.00           C
ATOM   2632  HG1 MET A 183      33.790  23.020  25.810  1.00  0.00           H
ATOM   2633  HG2 MET A 183      34.570  21.840  24.610  1.00  0.00           H
ATOM   2634  SD  MET A 183      32.270  21.480  24.600  1.00  0.00           S
ATOM   2635  CE  MET A 183      32.440  22.380  23.070  1.00  0.00           C
ATOM   2636  HE1 MET A 183      31.850  21.850  22.290  1.00  0.00           H
ATOM   2637  HE2 MET A 183      32.290  23.470  23.130  1.00  0.00           H
ATOM   2638  HE3 MET A 183      33.490  22.260  22.710  1.00  0.00           H
ATOM   2639  C   MET A 183      35.760  20.680  28.390  1.00  0.00           C
ATOM   2640  O   MET A 183      36.470  19.690  28.580  1.00  0.00           O
ATOM   2641  N   PHE A 184      35.150  21.300  29.480  1.00  0.00           N
ATOM   2642  HN  PHE A 184      34.670  22.170  29.410  1.00  0.00           H
ATOM   2643  CA  PHE A 184      35.230  20.780  30.800  1.00  0.00           C
ATOM   2644  HA  PHE A 184      35.180  19.700  30.850  1.00  0.00           H
ATOM   2645  CB  PHE A 184      36.500  21.120  31.610  1.00  0.00           C
ATOM   2646  HB1 PHE A 184      36.660  20.520  32.540  1.00  0.00           H
ATOM   2647  HB2 PHE A 184      37.340  20.850  30.920  1.00  0.00           H
ATOM   2648  CG  PHE A 184      36.790  22.620  31.860  1.00  0.00           C
ATOM   2649  CD1 PHE A 184      36.210  23.300  32.930  1.00  0.00           C
ATOM   2650  HD1 PHE A 184      35.590  22.820  33.680  1.00  0.00           H
ATOM   2651  CE1 PHE A 184      36.500  24.690  33.060  1.00  0.00           C
ATOM   2652  HE1 PHE A 184      36.200  25.190  33.970  1.00  0.00           H
ATOM   2653  CZ  PHE A 184      37.450  25.340  32.360  1.00  0.00           C
ATOM   2654  HZ  PHE A 184      37.750  26.350  32.560  1.00  0.00           H
ATOM   2655  CD2 PHE A 184      37.800  23.290  31.090  1.00  0.00           C
ATOM   2656  HD2 PHE A 184      38.320  22.760  30.310  1.00  0.00           H
ATOM   2657  CE2 PHE A 184      38.130  24.610  31.390  1.00  0.00           C
ATOM   2658  HE2 PHE A 184      38.920  25.050  30.790  1.00  0.00           H
ATOM   2659  C   PHE A 184      34.020  21.270  31.450  1.00  0.00           C
ATOM   2660  O   PHE A 184      33.280  22.180  30.990  1.00  0.00           O
ATOM   2661  N   CYS A 185      33.700  20.660  32.620  1.00  0.00           N
ATOM   2662  HN  CYS A 185      34.330  19.950  32.920  1.00  0.00           H
ATOM   2663  CA  CYS A 185      32.660  21.040  33.500  1.00  0.00           C
ATOM   2664  HA  CYS A 185      32.070  21.810  33.030  1.00  0.00           H
ATOM   2665  CB  CYS A 185      31.830  19.820  33.910  1.00  0.00           C
ATOM   2666  HB1 CYS A 185      32.410  19.040  34.460  1.00  0.00           H
ATOM   2667  HB2 CYS A 185      31.220  20.220  34.730  1.00  0.00           H
ATOM   2668  SG  CYS A 185      30.790  19.100  32.600  1.00  0.00           S
ATOM   2669  C   CYS A 185      33.150  21.740  34.670  1.00  0.00           C
ATOM   2670  O   CYS A 185      34.070  21.200  35.290  1.00  0.00           O
ATOM   2671  N   ALA A 186      32.610  22.830  35.130  1.00  0.00           N
ATOM   2672  HN  ALA A 186      31.830  23.170  34.610  1.00  0.00           H
ATOM   2673  CA  ALA A 186      32.980  23.310  36.430  1.00  0.00           C
ATOM   2674  HA  ALA A 186      33.450  22.550  37.030  1.00  0.00           H
ATOM   2675  CB  ALA A 186      34.040  24.430  36.380  1.00  0.00           C
ATOM   2676  HB1 ALA A 186      33.710  25.290  35.770  1.00  0.00           H
ATOM   2677  HB2 ALA A 186      34.270  24.760  37.420  1.00  0.00           H
ATOM   2678  HB3 ALA A 186      35.010  24.080  35.950  1.00  0.00           H
ATOM   2679  C   ALA A 186      31.730  23.910  37.110  1.00  0.00           C
ATOM   2680  O   ALA A 186      30.790  24.460  36.470  1.00  0.00           O
ATOM   2681  N   GLY A 187      31.620  23.820  38.460  1.00  0.00           N
ATOM   2682  HN  GLY A 187      32.380  23.540  39.030  1.00  0.00           H
ATOM   2683  CA  GLY A 187      30.490  24.260  39.230  1.00  0.00           C
ATOM   2684  HA1 GLY A 187      30.740  25.250  39.620  1.00  0.00           H
ATOM   2685  HA2 GLY A 187      29.620  24.190  38.610  1.00  0.00           H
ATOM   2686  C   GLY A 187      30.150  23.250  40.310  1.00  0.00           C
ATOM   2687  O   GLY A 187      30.780  22.210  40.460  1.00  0.00           O
ATOM   2688  N   TYR A 188      29.300  23.650  41.240  1.00  0.00           N
ATOM   2689  HN  TYR A 188      28.760  24.460  41.040  1.00  0.00           H
ATOM   2690  CA  TYR A 188      28.920  23.010  42.470  1.00  0.00           C
ATOM   2691  HA  TYR A 188      29.840  22.780  42.990  1.00  0.00           H
ATOM   2692  CB  TYR A 188      28.370  23.980  43.520  1.00  0.00           C
ATOM   2693  HB1 TYR A 188      27.470  24.440  43.050  1.00  0.00           H
ATOM   2694  HB2 TYR A 188      27.950  23.390  44.370  1.00  0.00           H
ATOM   2695  CG  TYR A 188      29.250  25.110  43.980  1.00  0.00           C
ATOM   2696  CD1 TYR A 188      30.110  24.930  45.110  1.00  0.00           C
ATOM   2697  HD1 TYR A 188      29.960  24.150  45.850  1.00  0.00           H
ATOM   2698  CE1 TYR A 188      31.010  25.960  45.420  1.00  0.00           C
ATOM   2699  HE1 TYR A 188      31.700  25.930  46.250  1.00  0.00           H
ATOM   2700  CZ  TYR A 188      31.060  27.090  44.620  1.00  0.00           C
ATOM   2701  OH  TYR A 188      32.150  27.950  44.780  1.00  0.00           O
ATOM   2702  HH  TYR A 188      32.350  28.350  43.940  1.00  0.00           H
ATOM   2703  CD2 TYR A 188      29.340  26.250  43.160  1.00  0.00           C
ATOM   2704  HD2 TYR A 188      28.710  26.460  42.320  1.00  0.00           H
ATOM   2705  CE2 TYR A 188      30.230  27.250  43.530  1.00  0.00           C
ATOM   2706  HE2 TYR A 188      30.250  28.180  42.980  1.00  0.00           H
ATOM   2707  C   TYR A 188      28.140  21.710  42.440  1.00  0.00           C
ATOM   2708  O   TYR A 188      27.160  21.570  41.690  1.00  0.00           O
ATOM   2709  N   ASP A 189      28.430  20.740  43.360  1.00  0.00           N
ATOM   2710  HN  ASP A 189      29.050  20.690  44.140  1.00  0.00           H
ATOM   2711  CA  ASP A 189      27.600  19.550  43.400  1.00  0.00           C
ATOM   2712  HA  ASP A 189      27.420  19.290  42.370  1.00  0.00           H
ATOM   2713  CB  ASP A 189      28.390  18.420  44.090  1.00  0.00           C
ATOM   2714  HB1 ASP A 189      28.710  18.830  45.080  1.00  0.00           H
ATOM   2715  HB2 ASP A 189      27.870  17.440  44.130  1.00  0.00           H
ATOM   2716  CG  ASP A 189      29.740  18.130  43.560  1.00  0.00           C
ATOM   2717  OD1 ASP A 189      30.080  18.630  42.460  1.00  0.00           O
ATOM   2718  OD2 ASP A 189      30.420  17.270  44.130  1.00  0.00           O
ATOM   2719  C   ASP A 189      26.240  19.790  44.080  1.00  0.00           C
ATOM   2720  O   ASP A 189      25.220  19.260  43.640  1.00  0.00           O
ATOM   2721  N   THR A 190      26.150  20.670  45.110  1.00  0.00           N
ATOM   2722  HN  THR A 190      26.940  21.110  45.520  1.00  0.00           H
ATOM   2723  CA  THR A 190      24.900  21.210  45.610  1.00  0.00           C
ATOM   2724  HA  THR A 190      24.160  21.450  44.850  1.00  0.00           H
ATOM   2725  CB  THR A 190      24.160  20.270  46.550  1.00  0.00           C
ATOM   2726  HB  THR A 190      24.040  19.290  46.040  1.00  0.00           H
ATOM   2727  OG1 THR A 190      22.860  20.730  46.940  1.00  0.00           O
ATOM   2728  HG1 THR A 190      22.410  19.960  47.250  1.00  0.00           H
ATOM   2729  CG2 THR A 190      24.880  20.110  47.890  1.00  0.00           C
ATOM   2730 1HG2 THR A 190      24.820  21.060  48.450  1.00  0.00           H
ATOM   2731 2HG2 THR A 190      24.330  19.310  48.440  1.00  0.00           H
ATOM   2732 3HG2 THR A 190      25.940  19.770  47.820  1.00  0.00           H
ATOM   2733  C   THR A 190      25.160  22.550  46.240  1.00  0.00           C
ATOM   2734  O   THR A 190      26.200  22.780  46.770  1.00  0.00           O
ATOM   2735  N   LYS A 191      24.200  23.500  46.150  1.00  0.00           N
ATOM   2736  HN  LYS A 191      23.390  23.240  45.620  1.00  0.00           H
ATOM   2737  CA  LYS A 191      24.320  24.900  46.630  1.00  0.00           C
ATOM   2738  HA  LYS A 191      23.910  24.880  47.640  1.00  0.00           H
ATOM   2739  CB  LYS A 191      25.750  25.480  46.490  1.00  0.00           C
ATOM   2740  HB1 LYS A 191      26.170  25.220  47.490  1.00  0.00           H
ATOM   2741  HB2 LYS A 191      26.260  24.950  45.650  1.00  0.00           H
ATOM   2742  CG  LYS A 191      25.950  26.980  46.210  1.00  0.00           C
ATOM   2743  HG1 LYS A 191      25.800  27.110  45.110  1.00  0.00           H
ATOM   2744  HG2 LYS A 191      25.240  27.580  46.820  1.00  0.00           H
ATOM   2745  CD  LYS A 191      27.430  27.340  46.530  1.00  0.00           C
ATOM   2746  HD1 LYS A 191      28.080  26.610  46.020  1.00  0.00           H
ATOM   2747  HD2 LYS A 191      27.790  28.290  46.070  1.00  0.00           H
ATOM   2748  CE  LYS A 191      28.070  27.330  47.900  1.00  0.00           C
ATOM   2749  HE1 LYS A 191      27.920  26.410  48.510  1.00  0.00           H
ATOM   2750  HE2 LYS A 191      29.170  27.500  47.840  1.00  0.00           H
ATOM   2751  NZ  LYS A 191      27.580  28.460  48.690  1.00  0.00           N
ATOM   2752  HZ1 LYS A 191      28.220  28.610  49.480  1.00  0.00           H
ATOM   2753  HZ2 LYS A 191      27.410  29.290  48.090  1.00  0.00           H
ATOM   2754  HZ3 LYS A 191      26.610  28.260  49.050  1.00  0.00           H
ATOM   2755  C   LYS A 191      23.400  25.790  45.760  1.00  0.00           C
ATOM   2756  O   LYS A 191      22.820  26.780  46.270  1.00  0.00           O
ATOM   2757  N   GLN A 192      23.340  25.660  44.420  1.00  0.00           N
ATOM   2758  HN  GLN A 192      23.700  24.830  44.000  1.00  0.00           H
ATOM   2759  CA  GLN A 192      22.680  26.630  43.540  1.00  0.00           C
ATOM   2760  HA  GLN A 192      22.830  26.270  42.530  1.00  0.00           H
ATOM   2761  CB  GLN A 192      21.120  26.550  43.720  1.00  0.00           C
ATOM   2762  HB1 GLN A 192      21.000  27.080  44.690  1.00  0.00           H
ATOM   2763  HB2 GLN A 192      20.700  27.250  42.980  1.00  0.00           H
ATOM   2764  CG  GLN A 192      20.480  25.190  43.470  1.00  0.00           C
ATOM   2765  HG1 GLN A 192      20.770  24.750  42.480  1.00  0.00           H
ATOM   2766  HG2 GLN A 192      20.900  24.680  44.360  1.00  0.00           H
ATOM   2767  CD  GLN A 192      18.980  25.230  43.750  1.00  0.00           C
ATOM   2768  OE1 GLN A 192      18.450  25.160  44.860  1.00  0.00           O
ATOM   2769  NE2 GLN A 192      18.190  25.450  42.690  1.00  0.00           N
ATOM   2770 1HE2 GLN A 192      18.580  25.560  41.770  1.00  0.00           H
ATOM   2771 2HE2 GLN A 192      17.280  25.790  42.920  1.00  0.00           H
ATOM   2772  C   GLN A 192      23.180  28.080  43.520  1.00  0.00           C
ATOM   2773  O   GLN A 192      22.490  29.080  43.760  1.00  0.00           O
ATOM   2774  N   GLU A 193      24.510  28.210  43.190  1.00  0.00           N
ATOM   2775  HN  GLU A 193      25.130  27.440  43.240  1.00  0.00           H
ATOM   2776  CA  GLU A 193      25.150  29.450  42.780  1.00  0.00           C
ATOM   2777  HA  GLU A 193      24.400  30.210  42.630  1.00  0.00           H
ATOM   2778  CB  GLU A 193      26.290  29.950  43.690  1.00  0.00           C
ATOM   2779  HB1 GLU A 193      26.820  29.000  43.980  1.00  0.00           H
ATOM   2780  HB2 GLU A 193      27.040  30.640  43.260  1.00  0.00           H
ATOM   2781  CG  GLU A 193      25.840  30.430  45.050  1.00  0.00           C
ATOM   2782  HG1 GLU A 193      25.060  31.230  45.010  1.00  0.00           H
ATOM   2783  HG2 GLU A 193      25.400  29.540  45.560  1.00  0.00           H
ATOM   2784  CD  GLU A 193      27.000  30.910  46.080  1.00  0.00           C
ATOM   2785  OE1 GLU A 193      26.940  30.430  47.230  1.00  0.00           O
ATOM   2786  OE2 GLU A 193      27.900  31.770  45.780  1.00  0.00           O
ATOM   2787  C   GLU A 193      25.680  29.080  41.390  1.00  0.00           C
ATOM   2788  O   GLU A 193      26.000  27.960  41.150  1.00  0.00           O
ATOM   2789  N   ASP A 194      25.770  30.000  40.440  1.00  0.00           N
ATOM   2790  HN  ASP A 194      25.530  30.970  40.570  1.00  0.00           H
ATOM   2791  CA  ASP A 194      26.040  29.620  39.070  1.00  0.00           C
ATOM   2792  HA  ASP A 194      26.840  28.890  39.030  1.00  0.00           H
ATOM   2793  CB  ASP A 194      24.730  29.130  38.340  1.00  0.00           C
ATOM   2794  HB1 ASP A 194      24.310  28.350  39.020  1.00  0.00           H
ATOM   2795  HB2 ASP A 194      23.970  29.920  38.250  1.00  0.00           H
ATOM   2796  CG  ASP A 194      24.800  28.320  37.030  1.00  0.00           C
ATOM   2797  OD1 ASP A 194      23.700  28.110  36.450  1.00  0.00           O
ATOM   2798  OD2 ASP A 194      25.890  27.900  36.520  1.00  0.00           O
ATOM   2799  C   ASP A 194      26.530  30.920  38.370  1.00  0.00           C
ATOM   2800  O   ASP A 194      26.460  32.050  38.880  1.00  0.00           O
ATOM   2801  N   ALA A 195      27.070  30.730  37.150  1.00  0.00           N
ATOM   2802  HN  ALA A 195      27.270  29.840  36.780  1.00  0.00           H
ATOM   2803  CA  ALA A 195      27.370  31.880  36.200  1.00  0.00           C
ATOM   2804  HA  ALA A 195      26.900  32.790  36.510  1.00  0.00           H
ATOM   2805  CB  ALA A 195      28.900  31.950  35.820  1.00  0.00           C
ATOM   2806  HB1 ALA A 195      29.020  32.850  35.190  1.00  0.00           H
ATOM   2807  HB2 ALA A 195      29.480  32.100  36.760  1.00  0.00           H
ATOM   2808  HB3 ALA A 195      29.200  30.980  35.360  1.00  0.00           H
ATOM   2809  C   ALA A 195      26.640  31.410  35.020  1.00  0.00           C
ATOM   2810  O   ALA A 195      26.730  30.310  34.450  1.00  0.00           O
ATOM   2811  N   CYS A 196      25.740  32.290  34.490  1.00  0.00           N
ATOM   2812  HN  CYS A 196      25.860  33.240  34.750  1.00  0.00           H
ATOM   2813  CA  CYS A 196      24.770  31.750  33.530  1.00  0.00           C
ATOM   2814  HA  CYS A 196      25.280  31.090  32.850  1.00  0.00           H
ATOM   2815  CB  CYS A 196      23.520  31.030  34.170  1.00  0.00           C
ATOM   2816  HB1 CYS A 196      22.730  30.730  33.440  1.00  0.00           H
ATOM   2817  HB2 CYS A 196      23.990  30.190  34.730  1.00  0.00           H
ATOM   2818  SG  CYS A 196      22.650  32.200  35.440  1.00  0.00           S
ATOM   2819  C   CYS A 196      24.210  32.930  32.700  1.00  0.00           C
ATOM   2820  O   CYS A 196      24.230  34.050  33.220  1.00  0.00           O
ATOM   2821  N   GLN A 197      23.620  32.710  31.560  1.00  0.00           N
ATOM   2822  HN  GLN A 197      23.610  31.790  31.190  1.00  0.00           H
ATOM   2823  CA  GLN A 197      22.730  33.660  30.960  1.00  0.00           C
ATOM   2824  HA  GLN A 197      22.540  33.360  29.930  1.00  0.00           H
ATOM   2825  CB  GLN A 197      21.350  33.490  31.740  1.00  0.00           C
ATOM   2826  HB1 GLN A 197      21.420  33.670  32.830  1.00  0.00           H
ATOM   2827  HB2 GLN A 197      20.690  34.260  31.290  1.00  0.00           H
ATOM   2828  CG  GLN A 197      20.520  32.250  31.480  1.00  0.00           C
ATOM   2829  HG1 GLN A 197      21.110  31.440  31.940  1.00  0.00           H
ATOM   2830  HG2 GLN A 197      19.490  32.320  31.920  1.00  0.00           H
ATOM   2831  CD  GLN A 197      20.400  31.930  30.030  1.00  0.00           C
ATOM   2832  OE1 GLN A 197      19.570  32.540  29.320  1.00  0.00           O
ATOM   2833  NE2 GLN A 197      21.150  30.930  29.580  1.00  0.00           N
ATOM   2834 1HE2 GLN A 197      21.560  30.430  30.340  1.00  0.00           H
ATOM   2835 2HE2 GLN A 197      21.090  30.540  28.670  1.00  0.00           H
ATOM   2836  C   GLN A 197      23.190  35.050  30.840  1.00  0.00           C
ATOM   2837  O   GLN A 197      22.600  35.980  31.260  1.00  0.00           O
ATOM   2838  N   GLY A 198      24.370  35.270  30.180  1.00  0.00           N
ATOM   2839  HN  GLY A 198      24.940  34.540  29.800  1.00  0.00           H
ATOM   2840  CA  GLY A 198      24.930  36.650  30.050  1.00  0.00           C
ATOM   2841  HA1 GLY A 198      24.950  36.940  29.010  1.00  0.00           H
ATOM   2842  HA2 GLY A 198      24.380  37.350  30.660  1.00  0.00           H
ATOM   2843  C   GLY A 198      26.300  36.730  30.580  1.00  0.00           C
ATOM   2844  O   GLY A 198      27.140  37.610  30.170  1.00  0.00           O
ATOM   2845  N   ASP A 199      26.660  35.800  31.460  1.00  0.00           N
ATOM   2846  HN  ASP A 199      25.910  35.320  31.900  1.00  0.00           H
ATOM   2847  CA  ASP A 199      28.030  35.700  31.950  1.00  0.00           C
ATOM   2848  HA  ASP A 199      28.390  36.710  32.050  1.00  0.00           H
ATOM   2849  CB  ASP A 199      28.150  34.830  33.210  1.00  0.00           C
ATOM   2850  HB1 ASP A 199      27.840  33.770  33.050  1.00  0.00           H
ATOM   2851  HB2 ASP A 199      29.230  34.850  33.490  1.00  0.00           H
ATOM   2852  CG  ASP A 199      27.420  35.370  34.490  1.00  0.00           C
ATOM   2853  OD1 ASP A 199      27.570  36.640  34.820  1.00  0.00           O
ATOM   2854  OD2 ASP A 199      26.780  34.610  35.230  1.00  0.00           O
ATOM   2855  C   ASP A 199      28.830  35.060  30.740  1.00  0.00           C
ATOM   2856  O   ASP A 199      29.910  35.440  30.420  1.00  0.00           O
ATOM   2857  N   SER A 200      28.120  34.210  29.980  1.00  0.00           N
ATOM   2858  HN  SER A 200      27.230  33.990  30.370  1.00  0.00           H
ATOM   2859  CA  SER A 200      28.440  33.540  28.730  1.00  0.00           C
ATOM   2860  HA  SER A 200      28.750  32.510  28.870  1.00  0.00           H
ATOM   2861  CB  SER A 200      27.050  33.460  28.070  1.00  0.00           C
ATOM   2862  HB1 SER A 200      26.870  34.480  27.670  1.00  0.00           H
ATOM   2863  HB2 SER A 200      26.930  32.800  27.190  1.00  0.00           H
ATOM   2864  OG  SER A 200      26.000  33.020  29.000  1.00  0.00           O
ATOM   2865  HG1 SER A 200      26.030  32.080  28.770  1.00  0.00           H
ATOM   2866  C   SER A 200      29.410  34.310  27.780  1.00  0.00           C
ATOM   2867  O   SER A 200      29.230  35.480  27.510  1.00  0.00           O
ATOM   2868  N   GLY A 201      30.430  33.640  27.200  1.00  0.00           N
ATOM   2869  HN  GLY A 201      30.410  32.640  27.210  1.00  0.00           H
ATOM   2870  CA  GLY A 201      31.370  34.330  26.250  1.00  0.00           C
ATOM   2871  HA1 GLY A 201      31.730  33.520  25.640  1.00  0.00           H
ATOM   2872  HA2 GLY A 201      30.920  35.180  25.760  1.00  0.00           H
ATOM   2873  C   GLY A 201      32.590  34.930  26.900  1.00  0.00           C
ATOM   2874  O   GLY A 201      33.600  35.300  26.190  1.00  0.00           O
ATOM   2875  N   GLY A 202      32.520  35.040  28.240  1.00  0.00           N
ATOM   2876  HN  GLY A 202      31.630  34.760  28.630  1.00  0.00           H
ATOM   2877  CA  GLY A 202      33.470  35.750  29.100  1.00  0.00           C
ATOM   2878  HA1 GLY A 202      33.870  36.630  28.600  1.00  0.00           H
ATOM   2879  HA2 GLY A 202      32.920  36.140  29.940  1.00  0.00           H
ATOM   2880  C   GLY A 202      34.640  34.980  29.640  1.00  0.00           C
ATOM   2881  O   GLY A 202      34.990  33.900  29.080  1.00  0.00           O
ATOM   2882  N   PRO A 203      35.310  35.330  30.710  1.00  0.00           N
ATOM   2883  CD  PRO A 203      35.240  36.740  31.190  1.00  0.00           C
ATOM   2884  HD1 PRO A 203      34.280  37.050  31.680  1.00  0.00           H
ATOM   2885  HD2 PRO A 203      35.470  37.430  30.350  1.00  0.00           H
ATOM   2886  CA  PRO A 203      36.630  34.720  31.000  1.00  0.00           C
ATOM   2887  HA  PRO A 203      37.010  34.060  30.230  1.00  0.00           H
ATOM   2888  CB  PRO A 203      37.380  35.970  31.460  1.00  0.00           C
ATOM   2889  HB1 PRO A 203      38.240  35.780  32.150  1.00  0.00           H
ATOM   2890  HB2 PRO A 203      37.860  36.380  30.540  1.00  0.00           H
ATOM   2891  CG  PRO A 203      36.370  36.890  32.140  1.00  0.00           C
ATOM   2892  HG1 PRO A 203      36.080  36.430  33.110  1.00  0.00           H
ATOM   2893  HG2 PRO A 203      36.780  37.910  32.280  1.00  0.00           H
ATOM   2894  C   PRO A 203      36.520  33.770  32.120  1.00  0.00           C
ATOM   2895  O   PRO A 203      35.990  34.050  33.200  1.00  0.00           O
ATOM   2896  N   HIS A 204      37.110  32.560  32.020  1.00  0.00           N
ATOM   2897  HN  HIS A 204      37.500  32.270  31.160  1.00  0.00           H
ATOM   2898  CA  HIS A 204      37.430  31.770  33.280  1.00  0.00           C
ATOM   2899  HA  HIS A 204      36.930  32.110  34.170  1.00  0.00           H
ATOM   2900  CB  HIS A 204      36.800  30.340  33.100  1.00  0.00           C
ATOM   2901  HB1 HIS A 204      35.730  30.400  32.790  1.00  0.00           H
ATOM   2902  HB2 HIS A 204      37.190  29.980  32.140  1.00  0.00           H
ATOM   2903  ND1 HIS A 204      38.160  28.680  34.110  1.00  0.00           N
ATOM   2904  CG  HIS A 204      37.040  29.370  34.260  1.00  0.00           C
ATOM   2905  CE1 HIS A 204      38.080  27.600  34.920  1.00  0.00           C
ATOM   2906  HE1 HIS A 204      38.920  26.940  35.120  1.00  0.00           H
ATOM   2907  NE2 HIS A 204      36.950  27.680  35.610  1.00  0.00           N
ATOM   2908  HE2 HIS A 204      36.680  26.990  36.280  1.00  0.00           H
ATOM   2909  CD2 HIS A 204      36.220  28.750  35.150  1.00  0.00           C
ATOM   2910  HD2 HIS A 204      35.160  28.980  35.180  1.00  0.00           H
ATOM   2911  C   HIS A 204      38.880  31.830  33.570  1.00  0.00           C
ATOM   2912  O   HIS A 204      39.730  31.520  32.690  1.00  0.00           O
ATOM   2913  N   VAL A 205      39.240  32.270  34.790  1.00  0.00           N
ATOM   2914  HN  VAL A 205      38.600  32.520  35.510  1.00  0.00           H
ATOM   2915  CA  VAL A 205      40.630  32.440  35.130  1.00  0.00           C
ATOM   2916  HA  VAL A 205      41.290  32.000  34.390  1.00  0.00           H
ATOM   2917  CB  VAL A 205      41.050  33.900  35.440  1.00  0.00           C
ATOM   2918  HB  VAL A 205      42.160  34.010  35.540  1.00  0.00           H
ATOM   2919  CG1 VAL A 205      40.700  34.680  34.150  1.00  0.00           C
ATOM   2920 1HG1 VAL A 205      41.150  35.690  34.160  1.00  0.00           H
ATOM   2921 2HG1 VAL A 205      41.260  34.220  33.310  1.00  0.00           H
ATOM   2922 3HG1 VAL A 205      39.630  34.720  33.880  1.00  0.00           H
ATOM   2923  CG2 VAL A 205      40.370  34.590  36.600  1.00  0.00           C
ATOM   2924 1HG2 VAL A 205      40.550  35.690  36.500  1.00  0.00           H
ATOM   2925 2HG2 VAL A 205      39.260  34.520  36.560  1.00  0.00           H
ATOM   2926 3HG2 VAL A 205      40.680  34.360  37.640  1.00  0.00           H
ATOM   2927  C   VAL A 205      40.930  31.520  36.310  1.00  0.00           C
ATOM   2928  O   VAL A 205      40.000  31.260  37.080  1.00  0.00           O
ATOM   2929  N   THR A 206      42.150  31.020  36.470  1.00  0.00           N
ATOM   2930  HN  THR A 206      42.900  31.240  35.850  1.00  0.00           H
ATOM   2931  CA  THR A 206      42.490  30.290  37.650  1.00  0.00           C
ATOM   2932  HA  THR A 206      41.630  30.290  38.320  1.00  0.00           H
ATOM   2933  CB  THR A 206      42.890  28.830  37.370  1.00  0.00           C
ATOM   2934  HB  THR A 206      43.750  28.760  36.690  1.00  0.00           H
ATOM   2935  OG1 THR A 206      41.790  28.130  36.700  1.00  0.00           O
ATOM   2936  HG1 THR A 206      41.590  28.690  35.930  1.00  0.00           H
ATOM   2937  CG2 THR A 206      43.230  27.950  38.560  1.00  0.00           C
ATOM   2938 1HG2 THR A 206      44.230  28.260  38.930  1.00  0.00           H
ATOM   2939 2HG2 THR A 206      42.420  27.890  39.310  1.00  0.00           H
ATOM   2940 3HG2 THR A 206      43.450  26.900  38.280  1.00  0.00           H
ATOM   2941  C   THR A 206      43.530  30.980  38.500  1.00  0.00           C
ATOM   2942  O   THR A 206      44.440  31.670  37.930  1.00  0.00           O
ATOM   2943  N   ARG A 207      43.520  30.870  39.880  1.00  0.00           N
ATOM   2944  HN  ARG A 207      42.700  30.490  40.310  1.00  0.00           H
ATOM   2945  CA  ARG A 207      44.500  31.480  40.790  1.00  0.00           C
ATOM   2946  HA  ARG A 207      44.910  32.370  40.330  1.00  0.00           H
ATOM   2947  CB  ARG A 207      43.740  31.800  42.090  1.00  0.00           C
ATOM   2948  HB1 ARG A 207      42.780  32.250  41.820  1.00  0.00           H
ATOM   2949  HB2 ARG A 207      43.390  30.930  42.680  1.00  0.00           H
ATOM   2950  CG  ARG A 207      44.570  32.790  43.050  1.00  0.00           C
ATOM   2951  HG1 ARG A 207      45.610  32.390  43.150  1.00  0.00           H
ATOM   2952  HG2 ARG A 207      44.490  33.840  42.710  1.00  0.00           H
ATOM   2953  CD  ARG A 207      44.210  32.820  44.490  1.00  0.00           C
ATOM   2954  HD1 ARG A 207      44.310  31.800  44.930  1.00  0.00           H
ATOM   2955  HD2 ARG A 207      44.880  33.450  45.100  1.00  0.00           H
ATOM   2956  NE  ARG A 207      42.790  33.420  44.510  1.00  0.00           N
ATOM   2957  HE  ARG A 207      42.650  34.410  44.480  1.00  0.00           H
ATOM   2958  CZ  ARG A 207      41.620  32.800  44.770  1.00  0.00           C
ATOM   2959  NH1 ARG A 207      41.600  31.510  44.810  1.00  0.00           N
ATOM   2960 1HH1 ARG A 207      42.440  31.010  44.650  1.00  0.00           H
ATOM   2961 2HH1 ARG A 207      40.680  31.140  44.680  1.00  0.00           H
ATOM   2962  NH2 ARG A 207      40.560  33.500  44.920  1.00  0.00           N
ATOM   2963 1HH2 ARG A 207      40.610  34.460  45.210  1.00  0.00           H
ATOM   2964 2HH2 ARG A 207      39.720  32.970  45.050  1.00  0.00           H
ATOM   2965  C   ARG A 207      45.660  30.520  41.010  1.00  0.00           C
ATOM   2966  O   ARG A 207      45.430  29.300  41.290  1.00  0.00           O
ATOM   2967  N   PHE A 208      46.880  31.010  41.010  1.00  0.00           N
ATOM   2968  HN  PHE A 208      46.880  31.970  40.760  1.00  0.00           H
ATOM   2969  CA  PHE A 208      48.060  30.270  41.430  1.00  0.00           C
ATOM   2970  HA  PHE A 208      47.850  29.720  42.330  1.00  0.00           H
ATOM   2971  CB  PHE A 208      48.500  29.360  40.230  1.00  0.00           C
ATOM   2972  HB1 PHE A 208      47.670  28.720  39.910  1.00  0.00           H
ATOM   2973  HB2 PHE A 208      48.750  30.010  39.360  1.00  0.00           H
ATOM   2974  CG  PHE A 208      49.700  28.450  40.660  1.00  0.00           C
ATOM   2975  CD1 PHE A 208      49.440  27.290  41.440  1.00  0.00           C
ATOM   2976  HD1 PHE A 208      48.470  27.180  41.900  1.00  0.00           H
ATOM   2977  CE1 PHE A 208      50.400  26.260  41.530  1.00  0.00           C
ATOM   2978  HE1 PHE A 208      50.160  25.290  41.950  1.00  0.00           H
ATOM   2979  CZ  PHE A 208      51.670  26.460  40.930  1.00  0.00           C
ATOM   2980  HZ  PHE A 208      52.320  25.590  40.900  1.00  0.00           H
ATOM   2981  CD2 PHE A 208      50.970  28.660  40.160  1.00  0.00           C
ATOM   2982  HD2 PHE A 208      51.170  29.520  39.520  1.00  0.00           H
ATOM   2983  CE2 PHE A 208      51.960  27.650  40.350  1.00  0.00           C
ATOM   2984  HE2 PHE A 208      52.930  27.850  39.910  1.00  0.00           H
ATOM   2985  C   PHE A 208      49.100  31.260  41.990  1.00  0.00           C
ATOM   2986  O   PHE A 208      49.600  32.100  41.330  1.00  0.00           O
ATOM   2987  N   LYS A 209      49.360  31.230  43.360  1.00  0.00           N
ATOM   2988  HN  LYS A 209      48.760  30.660  43.910  1.00  0.00           H
ATOM   2989  CA  LYS A 209      50.340  32.080  44.060  1.00  0.00           C
ATOM   2990  HA  LYS A 209      50.250  32.020  45.140  1.00  0.00           H
ATOM   2991  CB  LYS A 209      51.820  31.510  43.850  1.00  0.00           C
ATOM   2992  HB1 LYS A 209      52.240  31.880  42.890  1.00  0.00           H
ATOM   2993  HB2 LYS A 209      52.440  31.940  44.660  1.00  0.00           H
ATOM   2994  CG  LYS A 209      51.980  30.000  44.200  1.00  0.00           C
ATOM   2995  HG1 LYS A 209      51.390  29.840  45.120  1.00  0.00           H
ATOM   2996  HG2 LYS A 209      51.520  29.380  43.390  1.00  0.00           H
ATOM   2997  CD  LYS A 209      53.480  29.520  44.420  1.00  0.00           C
ATOM   2998  HD1 LYS A 209      54.030  30.160  45.130  1.00  0.00           H
ATOM   2999  HD2 LYS A 209      53.390  28.490  44.830  1.00  0.00           H
ATOM   3000  CE  LYS A 209      54.260  29.500  43.080  1.00  0.00           C
ATOM   3001  HE1 LYS A 209      53.730  28.810  42.400  1.00  0.00           H
ATOM   3002  HE2 LYS A 209      54.300  30.470  42.530  1.00  0.00           H
ATOM   3003  NZ  LYS A 209      55.630  29.070  43.360  1.00  0.00           N
ATOM   3004  HZ1 LYS A 209      55.580  28.090  43.700  1.00  0.00           H
ATOM   3005  HZ2 LYS A 209      56.160  29.140  42.470  1.00  0.00           H
ATOM   3006  HZ3 LYS A 209      55.980  29.710  44.110  1.00  0.00           H
ATOM   3007  C   LYS A 209      50.190  33.560  43.850  1.00  0.00           C
ATOM   3008  O   LYS A 209      51.170  34.230  43.430  1.00  0.00           O
ATOM   3009  N   ASP A 210      48.950  34.030  44.110  1.00  0.00           N
ATOM   3010  HN  ASP A 210      48.300  33.410  44.530  1.00  0.00           H
ATOM   3011  CA  ASP A 210      48.400  35.410  44.060  1.00  0.00           C
ATOM   3012  HA  ASP A 210      47.370  35.310  44.390  1.00  0.00           H
ATOM   3013  CB  ASP A 210      49.180  36.370  44.950  1.00  0.00           C
ATOM   3014  HB1 ASP A 210      50.250  36.370  44.630  1.00  0.00           H
ATOM   3015  HB2 ASP A 210      48.690  37.330  44.690  1.00  0.00           H
ATOM   3016  CG  ASP A 210      48.860  36.020  46.430  1.00  0.00           C
ATOM   3017  OD1 ASP A 210      49.630  36.410  47.300  1.00  0.00           O
ATOM   3018  OD2 ASP A 210      47.710  35.660  46.670  1.00  0.00           O
ATOM   3019  C   ASP A 210      48.320  35.930  42.590  1.00  0.00           C
ATOM   3020  O   ASP A 210      47.920  37.080  42.310  1.00  0.00           O
ATOM   3021  N   THR A 211      48.530  35.090  41.520  1.00  0.00           N
ATOM   3022  HN  THR A 211      48.850  34.170  41.760  1.00  0.00           H
ATOM   3023  CA  THR A 211      48.420  35.420  40.140  1.00  0.00           C
ATOM   3024  HA  THR A 211      48.260  36.470  39.930  1.00  0.00           H
ATOM   3025  CB  THR A 211      49.660  35.010  39.350  1.00  0.00           C
ATOM   3026  HB  THR A 211      49.830  33.900  39.350  1.00  0.00           H
ATOM   3027  OG1 THR A 211      50.760  35.640  40.000  1.00  0.00           O
ATOM   3028  HG1 THR A 211      50.900  35.100  40.790  1.00  0.00           H
ATOM   3029  CG2 THR A 211      49.800  35.590  37.930  1.00  0.00           C
ATOM   3030 1HG2 THR A 211      49.000  35.130  37.300  1.00  0.00           H
ATOM   3031 2HG2 THR A 211      49.740  36.690  38.010  1.00  0.00           H
ATOM   3032 3HG2 THR A 211      50.840  35.460  37.560  1.00  0.00           H
ATOM   3033  C   THR A 211      47.140  34.820  39.470  1.00  0.00           C
ATOM   3034  O   THR A 211      46.900  33.710  39.860  1.00  0.00           O
ATOM   3035  N   TYR A 212      46.370  35.520  38.560  1.00  0.00           N
ATOM   3036  HN  TYR A 212      46.710  36.430  38.270  1.00  0.00           H
ATOM   3037  CA  TYR A 212      45.280  34.950  37.890  1.00  0.00           C
ATOM   3038  HA  TYR A 212      45.060  33.940  38.240  1.00  0.00           H
ATOM   3039  CB  TYR A 212      44.150  35.920  37.880  1.00  0.00           C
ATOM   3040  HB1 TYR A 212      44.450  36.930  37.520  1.00  0.00           H
ATOM   3041  HB2 TYR A 212      43.240  35.530  37.390  1.00  0.00           H
ATOM   3042  CG  TYR A 212      43.850  36.170  39.340  1.00  0.00           C
ATOM   3043  CD1 TYR A 212      43.080  35.170  40.040  1.00  0.00           C
ATOM   3044  HD1 TYR A 212      42.760  34.280  39.510  1.00  0.00           H
ATOM   3045  CE1 TYR A 212      42.750  35.380  41.350  1.00  0.00           C
ATOM   3046  HE1 TYR A 212      42.280  34.570  41.890  1.00  0.00           H
ATOM   3047  CZ  TYR A 212      43.220  36.490  42.060  1.00  0.00           C
ATOM   3048  OH  TYR A 212      42.870  36.520  43.440  1.00  0.00           O
ATOM   3049  HH  TYR A 212      43.040  37.420  43.710  1.00  0.00           H
ATOM   3050  CD2 TYR A 212      44.280  37.320  40.080  1.00  0.00           C
ATOM   3051  HD2 TYR A 212      44.840  38.140  39.640  1.00  0.00           H
ATOM   3052  CE2 TYR A 212      44.020  37.440  41.440  1.00  0.00           C
ATOM   3053  HE2 TYR A 212      44.440  38.190  42.100  1.00  0.00           H
ATOM   3054  C   TYR A 212      45.750  34.830  36.360  1.00  0.00           C
ATOM   3055  O   TYR A 212      46.300  35.820  35.810  1.00  0.00           O
ATOM   3056  N   PHE A 213      45.540  33.550  35.870  1.00  0.00           N
ATOM   3057  HN  PHE A 213      45.180  32.870  36.490  1.00  0.00           H
ATOM   3058  CA  PHE A 213      45.770  33.150  34.510  1.00  0.00           C
ATOM   3059  HA  PHE A 213      46.220  33.990  33.990  1.00  0.00           H
ATOM   3060  CB  PHE A 213      46.770  31.910  34.650  1.00  0.00           C
ATOM   3061  HB1 PHE A 213      46.260  31.160  35.300  1.00  0.00           H
ATOM   3062  HB2 PHE A 213      46.910  31.580  33.600  1.00  0.00           H
ATOM   3063  CG  PHE A 213      48.060  32.260  35.270  1.00  0.00           C
ATOM   3064  CD1 PHE A 213      48.980  33.050  34.560  1.00  0.00           C
ATOM   3065  HD1 PHE A 213      48.750  33.490  33.610  1.00  0.00           H
ATOM   3066  CE1 PHE A 213      50.270  33.230  35.070  1.00  0.00           C
ATOM   3067  HE1 PHE A 213      51.030  33.770  34.510  1.00  0.00           H
ATOM   3068  CZ  PHE A 213      50.650  32.560  36.300  1.00  0.00           C
ATOM   3069  HZ  PHE A 213      51.680  32.680  36.620  1.00  0.00           H
ATOM   3070  CD2 PHE A 213      48.400  31.680  36.530  1.00  0.00           C
ATOM   3071  HD2 PHE A 213      47.740  30.970  37.010  1.00  0.00           H
ATOM   3072  CE2 PHE A 213      49.670  31.890  37.040  1.00  0.00           C
ATOM   3073  HE2 PHE A 213      49.860  31.560  38.040  1.00  0.00           H
ATOM   3074  C   PHE A 213      44.620  32.580  33.770  1.00  0.00           C
ATOM   3075  O   PHE A 213      43.980  31.680  34.310  1.00  0.00           O
ATOM   3076  N   VAL A 214      44.340  32.990  32.480  1.00  0.00           N
ATOM   3077  HN  VAL A 214      44.920  33.680  32.070  1.00  0.00           H
ATOM   3078  CA  VAL A 214      43.210  32.470  31.700  1.00  0.00           C
ATOM   3079  HA  VAL A 214      42.380  32.590  32.390  1.00  0.00           H
ATOM   3080  CB  VAL A 214      42.900  33.190  30.390  1.00  0.00           C
ATOM   3081  HB  VAL A 214      43.670  32.850  29.660  1.00  0.00           H
ATOM   3082  CG1 VAL A 214      41.470  32.680  29.960  1.00  0.00           C
ATOM   3083 1HG1 VAL A 214      41.140  33.260  29.070  1.00  0.00           H
ATOM   3084 2HG1 VAL A 214      41.490  31.580  29.770  1.00  0.00           H
ATOM   3085 3HG1 VAL A 214      40.830  32.920  30.840  1.00  0.00           H
ATOM   3086  CG2 VAL A 214      42.980  34.660  30.640  1.00  0.00           C
ATOM   3087 1HG2 VAL A 214      44.010  35.060  30.880  1.00  0.00           H
ATOM   3088 2HG2 VAL A 214      42.710  35.120  29.670  1.00  0.00           H
ATOM   3089 3HG2 VAL A 214      42.220  34.970  31.380  1.00  0.00           H
ATOM   3090  C   VAL A 214      43.190  30.880  31.560  1.00  0.00           C
ATOM   3091  O   VAL A 214      44.050  30.330  30.900  1.00  0.00           O
ATOM   3092  N   THR A 215      42.060  30.240  32.030  1.00  0.00           N
ATOM   3093  HN  THR A 215      41.360  30.760  32.520  1.00  0.00           H
ATOM   3094  CA  THR A 215      41.900  28.830  31.890  1.00  0.00           C
ATOM   3095  HA  THR A 215      42.790  28.440  31.430  1.00  0.00           H
ATOM   3096  CB  THR A 215      41.820  28.020  33.230  1.00  0.00           C
ATOM   3097  HB  THR A 215      41.430  26.990  33.030  1.00  0.00           H
ATOM   3098  OG1 THR A 215      41.040  28.730  34.210  1.00  0.00           O
ATOM   3099  HG1 THR A 215      40.130  28.550  33.960  1.00  0.00           H
ATOM   3100  CG2 THR A 215      43.210  27.810  33.780  1.00  0.00           C
ATOM   3101 1HG2 THR A 215      43.610  28.810  34.090  1.00  0.00           H
ATOM   3102 2HG2 THR A 215      43.140  27.170  34.690  1.00  0.00           H
ATOM   3103 3HG2 THR A 215      43.920  27.400  33.020  1.00  0.00           H
ATOM   3104  C   THR A 215      40.790  28.390  30.980  1.00  0.00           C
ATOM   3105  O   THR A 215      40.740  27.230  30.730  1.00  0.00           O
ATOM   3106  N   GLY A 216      39.990  29.250  30.410  1.00  0.00           N
ATOM   3107  HN  GLY A 216      40.180  30.190  30.630  1.00  0.00           H
ATOM   3108  CA  GLY A 216      39.050  29.010  29.360  1.00  0.00           C
ATOM   3109  HA1 GLY A 216      39.570  29.040  28.410  1.00  0.00           H
ATOM   3110  HA2 GLY A 216      38.590  28.060  29.620  1.00  0.00           H
ATOM   3111  C   GLY A 216      38.000  30.020  29.330  1.00  0.00           C
ATOM   3112  O   GLY A 216      38.110  31.080  29.950  1.00  0.00           O
ATOM   3113  N   ILE A 217      36.950  29.740  28.540  1.00  0.00           N
ATOM   3114  HN  ILE A 217      36.950  28.840  28.110  1.00  0.00           H
ATOM   3115  CA  ILE A 217      35.900  30.650  28.130  1.00  0.00           C
ATOM   3116  HA  ILE A 217      35.950  31.610  28.620  1.00  0.00           H
ATOM   3117  CB  ILE A 217      36.110  30.950  26.630  1.00  0.00           C
ATOM   3118  HB  ILE A 217      36.140  30.020  26.030  1.00  0.00           H
ATOM   3119  CG2 ILE A 217      34.910  31.810  26.130  1.00  0.00           C
ATOM   3120 1HG2 ILE A 217      35.180  32.220  25.120  1.00  0.00           H
ATOM   3121 2HG2 ILE A 217      34.010  31.180  25.950  1.00  0.00           H
ATOM   3122 3HG2 ILE A 217      34.730  32.730  26.710  1.00  0.00           H
ATOM   3123  CG1 ILE A 217      37.430  31.780  26.290  1.00  0.00           C
ATOM   3124 1HG1 ILE A 217      38.240  31.000  26.280  1.00  0.00           H
ATOM   3125 2HG1 ILE A 217      37.320  32.220  25.280  1.00  0.00           H
ATOM   3126  CD  ILE A 217      37.510  33.060  27.130  1.00  0.00           C
ATOM   3127  HD1 ILE A 217      36.540  33.600  27.100  1.00  0.00           H
ATOM   3128  HD2 ILE A 217      37.540  32.860  28.220  1.00  0.00           H
ATOM   3129  HD3 ILE A 217      38.310  33.780  26.830  1.00  0.00           H
ATOM   3130  C   ILE A 217      34.600  30.040  28.480  1.00  0.00           C
ATOM   3131  O   ILE A 217      34.390  28.870  28.300  1.00  0.00           O
ATOM   3132  N   VAL A 218      33.710  30.880  29.080  1.00  0.00           N
ATOM   3133  HN  VAL A 218      34.000  31.830  29.230  1.00  0.00           H
ATOM   3134  CA  VAL A 218      32.370  30.550  29.520  1.00  0.00           C
ATOM   3135  HA  VAL A 218      32.490  29.630  30.060  1.00  0.00           H
ATOM   3136  CB  VAL A 218      31.590  31.630  30.260  1.00  0.00           C
ATOM   3137  HB  VAL A 218      31.470  32.530  29.610  1.00  0.00           H
ATOM   3138  CG1 VAL A 218      30.260  31.120  30.800  1.00  0.00           C
ATOM   3139 1HG1 VAL A 218      29.570  30.690  30.040  1.00  0.00           H
ATOM   3140 2HG1 VAL A 218      30.540  30.370  31.560  1.00  0.00           H
ATOM   3141 3HG1 VAL A 218      29.730  31.980  31.270  1.00  0.00           H
ATOM   3142  CG2 VAL A 218      32.430  32.150  31.450  1.00  0.00           C
ATOM   3143 1HG2 VAL A 218      32.430  31.340  32.210  1.00  0.00           H
ATOM   3144 2HG2 VAL A 218      33.470  32.390  31.120  1.00  0.00           H
ATOM   3145 3HG2 VAL A 218      32.000  33.070  31.900  1.00  0.00           H
ATOM   3146  C   VAL A 218      31.410  30.090  28.330  1.00  0.00           C
ATOM   3147  O   VAL A 218      31.340  30.870  27.330  1.00  0.00           O
ATOM   3148  N   SER A 219      30.760  28.900  28.260  1.00  0.00           N
ATOM   3149  HN  SER A 219      30.850  28.290  29.050  1.00  0.00           H
ATOM   3150  CA  SER A 219      29.780  28.460  27.270  1.00  0.00           C
ATOM   3151  HA  SER A 219      29.610  29.190  26.490  1.00  0.00           H
ATOM   3152  CB  SER A 219      30.430  27.280  26.480  1.00  0.00           C
ATOM   3153  HB1 SER A 219      31.460  27.550  26.170  1.00  0.00           H
ATOM   3154  HB2 SER A 219      30.540  26.330  27.040  1.00  0.00           H
ATOM   3155  OG  SER A 219      29.560  26.980  25.280  1.00  0.00           O
ATOM   3156  HG1 SER A 219      30.150  26.820  24.550  1.00  0.00           H
ATOM   3157  C   SER A 219      28.460  28.220  28.020  1.00  0.00           C
ATOM   3158  O   SER A 219      28.180  28.780  29.070  1.00  0.00           O
ATOM   3159  N   TRP A 220      27.530  27.530  27.310  1.00  0.00           N
ATOM   3160  HN  TRP A 220      27.710  27.410  26.350  1.00  0.00           H
ATOM   3161  CA  TRP A 220      26.110  27.360  27.730  1.00  0.00           C
ATOM   3162  HA  TRP A 220      25.850  27.970  28.580  1.00  0.00           H
ATOM   3163  CB  TRP A 220      25.060  27.360  26.580  1.00  0.00           C
ATOM   3164  HB1 TRP A 220      25.400  26.690  25.750  1.00  0.00           H
ATOM   3165  HB2 TRP A 220      24.060  27.090  26.980  1.00  0.00           H
ATOM   3166  CG  TRP A 220      25.000  28.690  25.850  1.00  0.00           C
ATOM   3167  CD1 TRP A 220      23.800  29.220  25.790  1.00  0.00           C
ATOM   3168  HD1 TRP A 220      22.910  28.680  26.040  1.00  0.00           H
ATOM   3169  NE1 TRP A 220      23.800  30.450  25.160  1.00  0.00           N
ATOM   3170  HE1 TRP A 220      23.200  31.190  25.350  1.00  0.00           H
ATOM   3171  CE2 TRP A 220      25.070  30.790  24.770  1.00  0.00           C
ATOM   3172  CD2 TRP A 220      25.840  29.630  25.080  1.00  0.00           C
ATOM   3173  CE3 TRP A 220      27.220  29.570  24.560  1.00  0.00           C
ATOM   3174  HE3 TRP A 220      27.850  28.700  24.730  1.00  0.00           H
ATOM   3175  CZ3 TRP A 220      27.770  30.760  24.080  1.00  0.00           C
ATOM   3176  HZ3 TRP A 220      28.780  30.630  23.730  1.00  0.00           H
ATOM   3177  CZ2 TRP A 220      25.590  31.930  24.080  1.00  0.00           C
ATOM   3178  HZ2 TRP A 220      25.000  32.750  23.710  1.00  0.00           H
ATOM   3179  CH2 TRP A 220      26.980  31.830  23.760  1.00  0.00           C
ATOM   3180  HH2 TRP A 220      27.420  32.780  23.510  1.00  0.00           H
ATOM   3181  C   TRP A 220      25.900  25.990  28.470  1.00  0.00           C
ATOM   3182  O   TRP A 220      25.830  24.930  27.870  1.00  0.00           O
ATOM   3183  N   GLY A 221      25.840  26.100  29.880  1.00  0.00           N
ATOM   3184  HN  GLY A 221      25.980  27.030  30.190  1.00  0.00           H
ATOM   3185  CA  GLY A 221      25.230  25.160  30.810  1.00  0.00           C
ATOM   3186  HA1 GLY A 221      25.500  24.170  30.490  1.00  0.00           H
ATOM   3187  HA2 GLY A 221      25.540  25.450  31.800  1.00  0.00           H
ATOM   3188  C   GLY A 221      23.740  25.250  30.790  1.00  0.00           C
ATOM   3189  O   GLY A 221      23.140  26.180  30.180  1.00  0.00           O
ATOM   3190  N   GLU A 222      22.990  24.240  31.400  1.00  0.00           N
ATOM   3191  HN  GLU A 222      23.510  23.580  31.940  1.00  0.00           H
ATOM   3192  CA  GLU A 222      21.520  24.330  31.420  1.00  0.00           C
ATOM   3193  HA  GLU A 222      21.300  24.720  30.420  1.00  0.00           H
ATOM   3194  CB  GLU A 222      20.780  22.920  31.380  1.00  0.00           C
ATOM   3195  HB1 GLU A 222      21.200  22.340  32.230  1.00  0.00           H
ATOM   3196  HB2 GLU A 222      19.680  23.030  31.450  1.00  0.00           H
ATOM   3197  CG  GLU A 222      21.040  22.130  30.030  1.00  0.00           C
ATOM   3198  HG1 GLU A 222      20.420  22.660  29.280  1.00  0.00           H
ATOM   3199  HG2 GLU A 222      22.080  22.200  29.660  1.00  0.00           H
ATOM   3200  CD  GLU A 222      20.620  20.710  30.070  1.00  0.00           C
ATOM   3201  OE1 GLU A 222      21.460  19.800  30.190  1.00  0.00           O
ATOM   3202  OE2 GLU A 222      19.370  20.490  30.060  1.00  0.00           O
ATOM   3203  C   GLU A 222      20.980  25.290  32.490  1.00  0.00           C
ATOM   3204  O   GLU A 222      21.240  25.270  33.690  1.00  0.00           O
ATOM   3205  N   GLY A 223      20.180  26.280  31.940  1.00  0.00           N
ATOM   3206  HN  GLY A 223      20.050  26.250  30.950  1.00  0.00           H
ATOM   3207  CA  GLY A 223      19.430  27.340  32.660  1.00  0.00           C
ATOM   3208  HA1 GLY A 223      19.240  27.990  31.800  1.00  0.00           H
ATOM   3209  HA2 GLY A 223      18.610  26.840  33.160  1.00  0.00           H
ATOM   3210  C   GLY A 223      20.330  28.080  33.650  1.00  0.00           C
ATOM   3211  O   GLY A 223      21.570  28.140  33.600  1.00  0.00           O
ATOM   3212  N   CYS A 224      19.730  28.560  34.750  1.00  0.00           N
ATOM   3213  HN  CYS A 224      18.740  28.550  34.820  1.00  0.00           H
ATOM   3214  CA  CYS A 224      20.460  29.340  35.780  1.00  0.00           C
ATOM   3215  HA  CYS A 224      21.510  29.220  35.520  1.00  0.00           H
ATOM   3216  CB  CYS A 224      20.140  30.790  36.100  1.00  0.00           C
ATOM   3217  HB1 CYS A 224      19.050  30.950  36.280  1.00  0.00           H
ATOM   3218  HB2 CYS A 224      20.390  31.190  37.100  1.00  0.00           H
ATOM   3219  SG  CYS A 224      20.750  32.040  34.940  1.00  0.00           S
ATOM   3220  C   CYS A 224      20.220  28.560  37.110  1.00  0.00           C
ATOM   3221  O   CYS A 224      19.050  28.290  37.520  1.00  0.00           O
ATOM   3222  N   ALA A 225      21.330  28.170  37.850  1.00  0.00           N
ATOM   3223  HN  ALA A 225      22.230  28.240  37.420  1.00  0.00           H
ATOM   3224  CA  ALA A 225      21.270  27.590  39.160  1.00  0.00           C
ATOM   3225  HA  ALA A 225      22.280  27.210  39.280  1.00  0.00           H
ATOM   3226  CB  ALA A 225      20.950  28.620  40.220  1.00  0.00           C
ATOM   3227  HB1 ALA A 225      21.290  28.300  41.240  1.00  0.00           H
ATOM   3228  HB2 ALA A 225      21.410  29.600  39.950  1.00  0.00           H
ATOM   3229  HB3 ALA A 225      19.860  28.770  40.280  1.00  0.00           H
ATOM   3230  C   ALA A 225      20.360  26.320  39.250  1.00  0.00           C
ATOM   3231  O   ALA A 225      19.640  26.080  40.240  1.00  0.00           O
ATOM   3232  N   ARG A 226      20.520  25.470  38.270  1.00  0.00           N
ATOM   3233  HN  ARG A 226      21.230  25.660  37.580  1.00  0.00           H
ATOM   3234  CA  ARG A 226      19.720  24.280  38.070  1.00  0.00           C
ATOM   3235  HA  ARG A 226      18.750  24.380  38.530  1.00  0.00           H
ATOM   3236  CB  ARG A 226      19.330  23.820  36.640  1.00  0.00           C
ATOM   3237  HB1 ARG A 226      20.270  23.590  36.100  1.00  0.00           H
ATOM   3238  HB2 ARG A 226      18.640  22.950  36.710  1.00  0.00           H
ATOM   3239  CG  ARG A 226      18.640  24.840  35.760  1.00  0.00           C
ATOM   3240  HG1 ARG A 226      19.410  25.600  35.500  1.00  0.00           H
ATOM   3241  HG2 ARG A 226      18.310  24.390  34.810  1.00  0.00           H
ATOM   3242  CD  ARG A 226      17.370  25.430  36.350  1.00  0.00           C
ATOM   3243  HD1 ARG A 226      16.610  24.660  36.600  1.00  0.00           H
ATOM   3244  HD2 ARG A 226      17.520  26.170  37.170  1.00  0.00           H
ATOM   3245  NE  ARG A 226      16.730  26.220  35.260  1.00  0.00           N
ATOM   3246  HE  ARG A 226      16.940  27.180  35.080  1.00  0.00           H
ATOM   3247  CZ  ARG A 226      15.760  25.750  34.470  1.00  0.00           C
ATOM   3248  NH1 ARG A 226      15.510  24.470  34.280  1.00  0.00           N
ATOM   3249 1HH1 ARG A 226      16.140  23.790  34.660  1.00  0.00           H
ATOM   3250 2HH1 ARG A 226      15.150  24.300  33.360  1.00  0.00           H
ATOM   3251  NH2 ARG A 226      15.190  26.610  33.630  1.00  0.00           N
ATOM   3252 1HH2 ARG A 226      15.430  27.580  33.690  1.00  0.00           H
ATOM   3253 2HH2 ARG A 226      14.360  26.340  33.160  1.00  0.00           H
ATOM   3254  C   ARG A 226      20.430  23.150  38.930  1.00  0.00           C
ATOM   3255  O   ARG A 226      21.650  23.030  38.960  1.00  0.00           O
ATOM   3256  N   LYS A 227      19.650  22.300  39.620  1.00  0.00           N
ATOM   3257  HN  LYS A 227      18.650  22.380  39.580  1.00  0.00           H
ATOM   3258  CA  LYS A 227      20.060  21.130  40.410  1.00  0.00           C
ATOM   3259  HA  LYS A 227      20.950  21.330  40.970  1.00  0.00           H
ATOM   3260  CB  LYS A 227      19.010  20.780  41.510  1.00  0.00           C
ATOM   3261  HB1 LYS A 227      18.020  20.880  41.010  1.00  0.00           H
ATOM   3262  HB2 LYS A 227      19.100  19.730  41.850  1.00  0.00           H
ATOM   3263  CG  LYS A 227      18.940  21.720  42.660  1.00  0.00           C
ATOM   3264  HG1 LYS A 227      18.630  22.730  42.330  1.00  0.00           H
ATOM   3265  HG2 LYS A 227      18.100  21.300  43.250  1.00  0.00           H
ATOM   3266  CD  LYS A 227      20.260  21.730  43.510  1.00  0.00           C
ATOM   3267  HD1 LYS A 227      20.910  22.440  42.950  1.00  0.00           H
ATOM   3268  HD2 LYS A 227      20.020  22.230  44.460  1.00  0.00           H
ATOM   3269  CE  LYS A 227      20.910  20.380  43.840  1.00  0.00           C
ATOM   3270  HE1 LYS A 227      20.820  19.640  43.010  1.00  0.00           H
ATOM   3271  HE2 LYS A 227      21.940  20.720  44.080  1.00  0.00           H
ATOM   3272  NZ  LYS A 227      20.550  19.800  45.170  1.00  0.00           N
ATOM   3273  HZ1 LYS A 227      21.070  18.920  45.340  1.00  0.00           H
ATOM   3274  HZ2 LYS A 227      20.820  20.410  45.960  1.00  0.00           H
ATOM   3275  HZ3 LYS A 227      19.520  19.640  45.240  1.00  0.00           H
ATOM   3276  C   LYS A 227      20.300  19.920  39.490  1.00  0.00           C
ATOM   3277  O   LYS A 227      19.380  19.410  38.810  1.00  0.00           O
ATOM   3278  N   GLY A 228      21.540  19.420  39.510  1.00  0.00           N
ATOM   3279  HN  GLY A 228      22.270  19.860  40.030  1.00  0.00           H
ATOM   3280  CA  GLY A 228      21.750  18.080  38.830  1.00  0.00           C
ATOM   3281  HA1 GLY A 228      22.390  17.530  39.500  1.00  0.00           H
ATOM   3282  HA2 GLY A 228      20.930  17.530  38.420  1.00  0.00           H
ATOM   3283  C   GLY A 228      22.630  18.390  37.660  1.00  0.00           C
ATOM   3284  O   GLY A 228      22.940  17.490  36.870  1.00  0.00           O
ATOM   3285  N   LYS A 229      23.000  19.660  37.470  1.00  0.00           N
ATOM   3286  HN  LYS A 229      22.970  20.260  38.270  1.00  0.00           H
ATOM   3287  CA  LYS A 229      23.520  20.200  36.170  1.00  0.00           C
ATOM   3288  HA  LYS A 229      23.910  19.440  35.530  1.00  0.00           H
ATOM   3289  CB  LYS A 229      22.460  21.010  35.330  1.00  0.00           C
ATOM   3290  HB1 LYS A 229      21.900  21.750  35.940  1.00  0.00           H
ATOM   3291  HB2 LYS A 229      23.060  21.620  34.610  1.00  0.00           H
ATOM   3292  CG  LYS A 229      21.440  20.080  34.690  1.00  0.00           C
ATOM   3293  HG1 LYS A 229      20.990  19.400  35.440  1.00  0.00           H
ATOM   3294  HG2 LYS A 229      20.530  20.620  34.370  1.00  0.00           H
ATOM   3295  CD  LYS A 229      22.020  19.400  33.440  1.00  0.00           C
ATOM   3296  HD1 LYS A 229      22.370  20.040  32.590  1.00  0.00           H
ATOM   3297  HD2 LYS A 229      23.000  18.990  33.780  1.00  0.00           H
ATOM   3298  CE  LYS A 229      21.180  18.250  32.790  1.00  0.00           C
ATOM   3299  HE1 LYS A 229      21.730  17.880  31.900  1.00  0.00           H
ATOM   3300  HE2 LYS A 229      20.790  17.540  33.560  1.00  0.00           H
ATOM   3301  NZ  LYS A 229      19.920  18.720  32.190  1.00  0.00           N
ATOM   3302  HZ1 LYS A 229      19.270  19.220  32.830  1.00  0.00           H
ATOM   3303  HZ2 LYS A 229      20.170  19.180  31.290  1.00  0.00           H
ATOM   3304  HZ3 LYS A 229      19.410  17.890  31.840  1.00  0.00           H
ATOM   3305  C   LYS A 229      24.690  21.100  36.540  1.00  0.00           C
ATOM   3306  O   LYS A 229      24.780  21.820  37.500  1.00  0.00           O
ATOM   3307  N   TYR A 230      25.770  20.950  35.730  1.00  0.00           N
ATOM   3308  HN  TYR A 230      25.810  20.280  34.990  1.00  0.00           H
ATOM   3309  CA  TYR A 230      27.010  21.680  35.840  1.00  0.00           C
ATOM   3310  HA  TYR A 230      27.020  22.370  36.670  1.00  0.00           H
ATOM   3311  CB  TYR A 230      28.280  20.800  36.030  1.00  0.00           C
ATOM   3312  HB1 TYR A 230      28.320  20.200  35.100  1.00  0.00           H
ATOM   3313  HB2 TYR A 230      29.220  21.390  36.000  1.00  0.00           H
ATOM   3314  CG  TYR A 230      28.280  19.910  37.180  1.00  0.00           C
ATOM   3315  CD1 TYR A 230      28.850  20.380  38.380  1.00  0.00           C
ATOM   3316  HD1 TYR A 230      29.340  21.340  38.420  1.00  0.00           H
ATOM   3317  CE1 TYR A 230      28.790  19.640  39.580  1.00  0.00           C
ATOM   3318  HE1 TYR A 230      29.110  20.210  40.440  1.00  0.00           H
ATOM   3319  CZ  TYR A 230      28.240  18.370  39.550  1.00  0.00           C
ATOM   3320  OH  TYR A 230      28.200  17.580  40.690  1.00  0.00           O
ATOM   3321  HH  TYR A 230      28.900  17.940  41.230  1.00  0.00           H
ATOM   3322  CD2 TYR A 230      27.750  18.550  37.190  1.00  0.00           C
ATOM   3323  HD2 TYR A 230      27.380  18.170  36.240  1.00  0.00           H
ATOM   3324  CE2 TYR A 230      27.770  17.780  38.360  1.00  0.00           C
ATOM   3325  HE2 TYR A 230      27.360  16.790  38.500  1.00  0.00           H
ATOM   3326  C   TYR A 230      27.330  22.580  34.680  1.00  0.00           C
ATOM   3327  O   TYR A 230      27.230  22.210  33.550  1.00  0.00           O
ATOM   3328  N   GLY A 231      27.870  23.800  35.010  1.00  0.00           N
ATOM   3329  HN  GLY A 231      27.950  24.070  35.960  1.00  0.00           H
ATOM   3330  CA  GLY A 231      28.520  24.730  34.080  1.00  0.00           C
ATOM   3331  HA1 GLY A 231      27.760  25.180  33.460  1.00  0.00           H
ATOM   3332  HA2 GLY A 231      29.020  25.520  34.630  1.00  0.00           H
ATOM   3333  C   GLY A 231      29.520  24.080  33.060  1.00  0.00           C
ATOM   3334  O   GLY A 231      30.290  23.170  33.490  1.00  0.00           O
ATOM   3335  N   ILE A 232      29.480  24.580  31.820  1.00  0.00           N
ATOM   3336  HN  ILE A 232      29.100  25.490  31.680  1.00  0.00           H
ATOM   3337  CA  ILE A 232      30.250  24.060  30.690  1.00  0.00           C
ATOM   3338  HA  ILE A 232      30.990  23.320  30.990  1.00  0.00           H
ATOM   3339  CB  ILE A 232      29.400  23.510  29.570  1.00  0.00           C
ATOM   3340  HB  ILE A 232      28.610  24.260  29.360  1.00  0.00           H
ATOM   3341  CG2 ILE A 232      30.150  23.130  28.240  1.00  0.00           C
ATOM   3342 1HG2 ILE A 232      30.570  24.020  27.730  1.00  0.00           H
ATOM   3343 2HG2 ILE A 232      30.980  22.390  28.300  1.00  0.00           H
ATOM   3344 3HG2 ILE A 232      29.450  22.810  27.440  1.00  0.00           H
ATOM   3345  CG1 ILE A 232      28.660  22.330  30.070  1.00  0.00           C
ATOM   3346 1HG1 ILE A 232      29.300  21.430  29.930  1.00  0.00           H
ATOM   3347 2HG1 ILE A 232      28.300  22.400  31.110  1.00  0.00           H
ATOM   3348  CD  ILE A 232      27.450  22.050  29.230  1.00  0.00           C
ATOM   3349  HD1 ILE A 232      26.670  22.820  29.420  1.00  0.00           H
ATOM   3350  HD2 ILE A 232      27.660  21.940  28.150  1.00  0.00           H
ATOM   3351  HD3 ILE A 232      26.990  21.090  29.580  1.00  0.00           H
ATOM   3352  C   ILE A 232      31.120  25.210  30.120  1.00  0.00           C
ATOM   3353  O   ILE A 232      30.670  26.360  29.840  1.00  0.00           O
ATOM   3354  N   TYR A 233      32.450  24.960  29.980  1.00  0.00           N
ATOM   3355  HN  TYR A 233      32.810  24.050  29.820  1.00  0.00           H
ATOM   3356  CA  TYR A 233      33.400  26.020  29.570  1.00  0.00           C
ATOM   3357  HA  TYR A 233      32.950  26.970  29.320  1.00  0.00           H
ATOM   3358  CB  TYR A 233      34.430  26.330  30.700  1.00  0.00           C
ATOM   3359  HB1 TYR A 233      35.080  25.510  31.080  1.00  0.00           H
ATOM   3360  HB2 TYR A 233      35.150  27.070  30.280  1.00  0.00           H
ATOM   3361  CG  TYR A 233      33.640  26.960  31.850  1.00  0.00           C
ATOM   3362  CD1 TYR A 233      32.890  26.190  32.800  1.00  0.00           C
ATOM   3363  HD1 TYR A 233      32.700  25.160  32.490  1.00  0.00           H
ATOM   3364  CE1 TYR A 233      32.120  26.840  33.820  1.00  0.00           C
ATOM   3365  HE1 TYR A 233      31.550  26.270  34.540  1.00  0.00           H
ATOM   3366  CZ  TYR A 233      32.290  28.210  34.070  1.00  0.00           C
ATOM   3367  OH  TYR A 233      31.760  28.780  35.240  1.00  0.00           O
ATOM   3368  HH  TYR A 233      31.060  28.200  35.590  1.00  0.00           H
ATOM   3369  CD2 TYR A 233      33.720  28.330  31.990  1.00  0.00           C
ATOM   3370  HD2 TYR A 233      34.200  28.960  31.250  1.00  0.00           H
ATOM   3371  CE2 TYR A 233      33.050  28.980  33.150  1.00  0.00           C
ATOM   3372  HE2 TYR A 233      33.030  30.040  33.350  1.00  0.00           H
ATOM   3373  C   TYR A 233      34.180  25.450  28.320  1.00  0.00           C
ATOM   3374  O   TYR A 233      34.200  24.260  28.120  1.00  0.00           O
ATOM   3375  N   THR A 234      34.880  26.380  27.480  1.00  0.00           N
ATOM   3376  HN  THR A 234      34.820  27.360  27.680  1.00  0.00           H
ATOM   3377  CA  THR A 234      35.700  25.940  26.310  1.00  0.00           C
ATOM   3378  HA  THR A 234      35.870  24.880  26.500  1.00  0.00           H
ATOM   3379  CB  THR A 234      34.980  26.180  24.960  1.00  0.00           C
ATOM   3380  HB  THR A 234      33.980  25.700  25.020  1.00  0.00           H
ATOM   3381  OG1 THR A 234      35.690  25.500  23.900  1.00  0.00           O
ATOM   3382  HG1 THR A 234      35.070  25.420  23.160  1.00  0.00           H
ATOM   3383  CG2 THR A 234      34.710  27.650  24.560  1.00  0.00           C
ATOM   3384 1HG2 THR A 234      34.050  28.120  25.330  1.00  0.00           H
ATOM   3385 2HG2 THR A 234      35.640  28.250  24.500  1.00  0.00           H
ATOM   3386 3HG2 THR A 234      34.240  27.700  23.550  1.00  0.00           H
ATOM   3387  C   THR A 234      37.090  26.440  26.460  1.00  0.00           C
ATOM   3388  O   THR A 234      37.360  27.550  26.920  1.00  0.00           O
ATOM   3389  N   LYS A 235      38.030  25.600  26.090  1.00  0.00           N
ATOM   3390  HN  LYS A 235      37.770  24.830  25.520  1.00  0.00           H
ATOM   3391  CA  LYS A 235      39.510  25.870  26.190  1.00  0.00           C
ATOM   3392  HA  LYS A 235      39.660  26.270  27.180  1.00  0.00           H
ATOM   3393  CB  LYS A 235      40.400  24.580  25.960  1.00  0.00           C
ATOM   3394  HB1 LYS A 235      39.960  23.950  25.150  1.00  0.00           H
ATOM   3395  HB2 LYS A 235      41.420  24.880  25.630  1.00  0.00           H
ATOM   3396  CG  LYS A 235      40.230  23.730  27.260  1.00  0.00           C
ATOM   3397  HG1 LYS A 235      40.590  24.250  28.180  1.00  0.00           H
ATOM   3398  HG2 LYS A 235      39.140  23.700  27.460  1.00  0.00           H
ATOM   3399  CD  LYS A 235      40.930  22.360  27.110  1.00  0.00           C
ATOM   3400  HD1 LYS A 235      40.450  21.900  26.230  1.00  0.00           H
ATOM   3401  HD2 LYS A 235      41.970  22.570  26.790  1.00  0.00           H
ATOM   3402  CE  LYS A 235      40.890  21.410  28.300  1.00  0.00           C
ATOM   3403  HE1 LYS A 235      41.480  21.860  29.120  1.00  0.00           H
ATOM   3404  HE2 LYS A 235      39.830  21.250  28.620  1.00  0.00           H
ATOM   3405  NZ  LYS A 235      41.570  20.130  28.030  1.00  0.00           N
ATOM   3406  HZ1 LYS A 235      41.170  19.430  28.700  1.00  0.00           H
ATOM   3407  HZ2 LYS A 235      41.390  19.870  27.040  1.00  0.00           H
ATOM   3408  HZ3 LYS A 235      42.600  20.190  28.130  1.00  0.00           H
ATOM   3409  C   LYS A 235      39.940  27.050  25.220  1.00  0.00           C
ATOM   3410  O   LYS A 235      39.410  27.180  24.120  1.00  0.00           O
ATOM   3411  N   VAL A 236      40.970  27.840  25.690  1.00  0.00           N
ATOM   3412  HN  VAL A 236      41.170  27.700  26.650  1.00  0.00           H
ATOM   3413  CA  VAL A 236      41.580  28.790  24.810  1.00  0.00           C
ATOM   3414  HA  VAL A 236      41.110  28.850  23.840  1.00  0.00           H
ATOM   3415  CB  VAL A 236      41.470  30.160  25.470  1.00  0.00           C
ATOM   3416  HB  VAL A 236      40.430  30.380  25.820  1.00  0.00           H
ATOM   3417  CG1 VAL A 236      42.230  30.190  26.790  1.00  0.00           C
ATOM   3418 1HG1 VAL A 236      41.900  29.360  27.450  1.00  0.00           H
ATOM   3419 2HG1 VAL A 236      43.340  30.220  26.670  1.00  0.00           H
ATOM   3420 3HG1 VAL A 236      42.050  31.200  27.230  1.00  0.00           H
ATOM   3421  CG2 VAL A 236      41.970  31.250  24.490  1.00  0.00           C
ATOM   3422 1HG2 VAL A 236      43.010  31.120  24.110  1.00  0.00           H
ATOM   3423 2HG2 VAL A 236      41.350  31.300  23.580  1.00  0.00           H
ATOM   3424 3HG2 VAL A 236      41.910  32.220  25.020  1.00  0.00           H
ATOM   3425  C   VAL A 236      43.080  28.440  24.550  1.00  0.00           C
ATOM   3426  O   VAL A 236      43.640  28.760  23.520  1.00  0.00           O
ATOM   3427  N   THR A 237      43.590  27.550  25.360  1.00  0.00           N
ATOM   3428  HN  THR A 237      43.020  27.190  26.100  1.00  0.00           H
ATOM   3429  CA  THR A 237      44.970  26.990  25.370  1.00  0.00           C
ATOM   3430  HA  THR A 237      45.610  27.860  25.480  1.00  0.00           H
ATOM   3431  CB  THR A 237      45.300  26.110  26.530  1.00  0.00           C
ATOM   3432  HB  THR A 237      46.300  25.630  26.470  1.00  0.00           H
ATOM   3433  OG1 THR A 237      44.190  25.290  26.860  1.00  0.00           O
ATOM   3434  HG1 THR A 237      44.450  24.480  26.420  1.00  0.00           H
ATOM   3435  CG2 THR A 237      45.380  27.050  27.750  1.00  0.00           C
ATOM   3436 1HG2 THR A 237      44.380  27.520  27.890  1.00  0.00           H
ATOM   3437 2HG2 THR A 237      45.700  26.520  28.680  1.00  0.00           H
ATOM   3438 3HG2 THR A 237      46.130  27.860  27.600  1.00  0.00           H
ATOM   3439  C   THR A 237      45.290  26.270  24.080  1.00  0.00           C
ATOM   3440  O   THR A 237      46.490  26.110  23.690  1.00  0.00           O
ATOM   3441  N   ALA A 238      44.350  25.640  23.380  1.00  0.00           N
ATOM   3442  HN  ALA A 238      43.470  25.610  23.860  1.00  0.00           H
ATOM   3443  CA  ALA A 238      44.570  25.100  22.030  1.00  0.00           C
ATOM   3444  HA  ALA A 238      45.430  24.440  22.010  1.00  0.00           H
ATOM   3445  CB  ALA A 238      43.340  24.320  21.600  1.00  0.00           C
ATOM   3446  HB1 ALA A 238      43.150  23.350  22.100  1.00  0.00           H
ATOM   3447  HB2 ALA A 238      42.520  25.060  21.730  1.00  0.00           H
ATOM   3448  HB3 ALA A 238      43.360  24.210  20.490  1.00  0.00           H
ATOM   3449  C   ALA A 238      44.820  26.180  20.960  1.00  0.00           C
ATOM   3450  O   ALA A 238      45.550  25.980  20.020  1.00  0.00           O
ATOM   3451  N   PHE A 239      44.150  27.350  21.050  1.00  0.00           N
ATOM   3452  HN  PHE A 239      43.730  27.590  21.920  1.00  0.00           H
ATOM   3453  CA  PHE A 239      43.980  28.310  19.980  1.00  0.00           C
ATOM   3454  HA  PHE A 239      44.080  27.870  19.000  1.00  0.00           H
ATOM   3455  CB  PHE A 239      42.500  28.850  19.930  1.00  0.00           C
ATOM   3456  HB1 PHE A 239      42.230  29.470  20.810  1.00  0.00           H
ATOM   3457  HB2 PHE A 239      42.380  29.380  18.960  1.00  0.00           H
ATOM   3458  CG  PHE A 239      41.620  27.690  19.760  1.00  0.00           C
ATOM   3459  CD1 PHE A 239      41.330  27.000  18.560  1.00  0.00           C
ATOM   3460  HD1 PHE A 239      41.840  27.410  17.690  1.00  0.00           H
ATOM   3461  CE1 PHE A 239      40.560  25.870  18.600  1.00  0.00           C
ATOM   3462  HE1 PHE A 239      40.390  25.260  17.720  1.00  0.00           H
ATOM   3463  CZ  PHE A 239      40.070  25.360  19.780  1.00  0.00           C
ATOM   3464  HZ  PHE A 239      39.530  24.440  19.740  1.00  0.00           H
ATOM   3465  CD2 PHE A 239      41.010  27.260  20.940  1.00  0.00           C
ATOM   3466  HD2 PHE A 239      41.040  27.880  21.830  1.00  0.00           H
ATOM   3467  CE2 PHE A 239      40.280  26.060  20.990  1.00  0.00           C
ATOM   3468  HE2 PHE A 239      39.880  25.730  21.940  1.00  0.00           H
ATOM   3469  C   PHE A 239      44.910  29.470  20.150  1.00  0.00           C
ATOM   3470  O   PHE A 239      44.810  30.440  19.350  1.00  0.00           O
ATOM   3471  N   LEU A 240      45.870  29.550  21.080  1.00  0.00           N
ATOM   3472  HN  LEU A 240      45.800  28.800  21.730  1.00  0.00           H
ATOM   3473  CA  LEU A 240      46.650  30.710  21.380  1.00  0.00           C
ATOM   3474  HA  LEU A 240      45.940  31.520  21.500  1.00  0.00           H
ATOM   3475  CB  LEU A 240      47.560  30.520  22.670  1.00  0.00           C
ATOM   3476  HB1 LEU A 240      48.120  29.590  22.490  1.00  0.00           H
ATOM   3477  HB2 LEU A 240      48.310  31.340  22.770  1.00  0.00           H
ATOM   3478  CG  LEU A 240      46.840  30.310  24.080  1.00  0.00           C
ATOM   3479  HG  LEU A 240      46.180  29.420  23.930  1.00  0.00           H
ATOM   3480  CD1 LEU A 240      47.750  29.720  25.170  1.00  0.00           C
ATOM   3481 1HD1 LEU A 240      47.170  29.400  26.060  1.00  0.00           H
ATOM   3482 2HD1 LEU A 240      48.460  28.940  24.810  1.00  0.00           H
ATOM   3483 3HD1 LEU A 240      48.370  30.530  25.630  1.00  0.00           H
ATOM   3484  CD2 LEU A 240      45.990  31.580  24.550  1.00  0.00           C
ATOM   3485 1HD2 LEU A 240      45.360  31.920  23.700  1.00  0.00           H
ATOM   3486 2HD2 LEU A 240      45.300  31.240  25.350  1.00  0.00           H
ATOM   3487 3HD2 LEU A 240      46.610  32.440  24.900  1.00  0.00           H
ATOM   3488  C   LEU A 240      47.460  31.330  20.240  1.00  0.00           C
ATOM   3489  O   LEU A 240      47.510  32.540  19.950  1.00  0.00           O
ATOM   3490  N   LYS A 241      48.260  30.520  19.440  1.00  0.00           N
ATOM   3491  HN  LYS A 241      48.260  29.540  19.510  1.00  0.00           H
ATOM   3492  CA  LYS A 241      49.030  30.940  18.290  1.00  0.00           C
ATOM   3493  HA  LYS A 241      49.680  31.770  18.540  1.00  0.00           H
ATOM   3494  CB  LYS A 241      49.880  29.780  17.720  1.00  0.00           C
ATOM   3495  HB1 LYS A 241      49.160  28.940  17.740  1.00  0.00           H
ATOM   3496  HB2 LYS A 241      50.090  29.870  16.630  1.00  0.00           H
ATOM   3497  CG  LYS A 241      51.180  29.340  18.530  1.00  0.00           C
ATOM   3498  HG1 LYS A 241      50.890  29.130  19.570  1.00  0.00           H
ATOM   3499  HG2 LYS A 241      51.590  28.410  18.080  1.00  0.00           H
ATOM   3500  CD  LYS A 241      52.260  30.380  18.570  1.00  0.00           C
ATOM   3501  HD1 LYS A 241      51.840  31.290  19.050  1.00  0.00           H
ATOM   3502  HD2 LYS A 241      53.030  30.030  19.280  1.00  0.00           H
ATOM   3503  CE  LYS A 241      52.950  30.710  17.240  1.00  0.00           C
ATOM   3504  HE1 LYS A 241      53.200  29.700  16.870  1.00  0.00           H
ATOM   3505  HE2 LYS A 241      52.340  31.310  16.540  1.00  0.00           H
ATOM   3506  NZ  LYS A 241      54.170  31.480  17.500  1.00  0.00           N
ATOM   3507  HZ1 LYS A 241      54.070  32.410  17.940  1.00  0.00           H
ATOM   3508  HZ2 LYS A 241      54.590  30.880  18.240  1.00  0.00           H
ATOM   3509  HZ3 LYS A 241      54.870  31.550  16.730  1.00  0.00           H
ATOM   3510  C   LYS A 241      48.070  31.390  17.180  1.00  0.00           C
ATOM   3511  O   LYS A 241      48.300  32.500  16.700  1.00  0.00           O
ATOM   3512  N   TRP A 242      46.900  30.650  16.970  1.00  0.00           N
ATOM   3513  HN  TRP A 242      46.750  29.770  17.420  1.00  0.00           H
ATOM   3514  CA  TRP A 242      45.860  31.150  16.080  1.00  0.00           C
ATOM   3515  HA  TRP A 242      46.320  31.320  15.120  1.00  0.00           H
ATOM   3516  CB  TRP A 242      44.730  30.120  15.810  1.00  0.00           C
ATOM   3517  HB1 TRP A 242      45.260  29.290  15.290  1.00  0.00           H
ATOM   3518  HB2 TRP A 242      44.420  29.720  16.790  1.00  0.00           H
ATOM   3519  CG  TRP A 242      43.550  30.590  15.070  1.00  0.00           C
ATOM   3520  CD1 TRP A 242      43.470  30.620  13.720  1.00  0.00           C
ATOM   3521  HD1 TRP A 242      44.140  30.170  13.010  1.00  0.00           H
ATOM   3522  NE1 TRP A 242      42.330  31.240  13.290  1.00  0.00           N
ATOM   3523  HE1 TRP A 242      41.990  31.390  12.390  1.00  0.00           H
ATOM   3524  CE2 TRP A 242      41.610  31.730  14.390  1.00  0.00           C
ATOM   3525  CD2 TRP A 242      42.320  31.290  15.520  1.00  0.00           C
ATOM   3526  CE3 TRP A 242      41.700  31.550  16.730  1.00  0.00           C
ATOM   3527  HE3 TRP A 242      42.100  31.020  17.580  1.00  0.00           H
ATOM   3528  CZ3 TRP A 242      40.500  32.250  16.790  1.00  0.00           C
ATOM   3529  HZ3 TRP A 242      39.930  32.200  17.710  1.00  0.00           H
ATOM   3530  CZ2 TRP A 242      40.400  32.400  14.360  1.00  0.00           C
ATOM   3531  HZ2 TRP A 242      39.940  32.700  13.440  1.00  0.00           H
ATOM   3532  CH2 TRP A 242      39.760  32.590  15.650  1.00  0.00           C
ATOM   3533  HH2 TRP A 242      38.780  33.030  15.700  1.00  0.00           H
ATOM   3534  C   TRP A 242      45.290  32.510  16.440  1.00  0.00           C
ATOM   3535  O   TRP A 242      45.110  33.370  15.560  1.00  0.00           O
ATOM   3536  N   ILE A 243      45.000  32.820  17.740  1.00  0.00           N
ATOM   3537  HN  ILE A 243      44.960  32.060  18.400  1.00  0.00           H
ATOM   3538  CA  ILE A 243      44.700  34.170  18.230  1.00  0.00           C
ATOM   3539  HA  ILE A 243      43.800  34.480  17.730  1.00  0.00           H
ATOM   3540  CB  ILE A 243      44.340  34.080  19.730  1.00  0.00           C
ATOM   3541  HB  ILE A 243      45.210  33.590  20.230  1.00  0.00           H
ATOM   3542  CG2 ILE A 243      44.170  35.410  20.440  1.00  0.00           C
ATOM   3543 1HG2 ILE A 243      43.920  35.300  21.520  1.00  0.00           H
ATOM   3544 2HG2 ILE A 243      45.150  35.890  20.600  1.00  0.00           H
ATOM   3545 3HG2 ILE A 243      43.410  36.040  19.940  1.00  0.00           H
ATOM   3546  CG1 ILE A 243      42.990  33.220  19.920  1.00  0.00           C
ATOM   3547 1HG1 ILE A 243      42.130  33.620  19.340  1.00  0.00           H
ATOM   3548 2HG1 ILE A 243      43.110  32.210  19.470  1.00  0.00           H
ATOM   3549  CD  ILE A 243      42.630  32.980  21.330  1.00  0.00           C
ATOM   3550  HD1 ILE A 243      41.700  32.380  21.260  1.00  0.00           H
ATOM   3551  HD2 ILE A 243      43.430  32.500  21.920  1.00  0.00           H
ATOM   3552  HD3 ILE A 243      42.260  33.940  21.770  1.00  0.00           H
ATOM   3553  C   ILE A 243      45.780  35.220  18.000  1.00  0.00           C
ATOM   3554  O   ILE A 243      45.540  36.330  17.540  1.00  0.00           O
ATOM   3555  N   ASP A 244      47.070  34.750  18.170  1.00  0.00           N
ATOM   3556  HN  ASP A 244      47.290  33.910  18.650  1.00  0.00           H
ATOM   3557  CA  ASP A 244      48.210  35.700  17.870  1.00  0.00           C
ATOM   3558  HA  ASP A 244      48.020  36.590  18.450  1.00  0.00           H
ATOM   3559  CB  ASP A 244      49.480  34.990  18.370  1.00  0.00           C
ATOM   3560  HB1 ASP A 244      49.280  34.550  19.360  1.00  0.00           H
ATOM   3561  HB2 ASP A 244      49.790  34.190  17.650  1.00  0.00           H
ATOM   3562  CG  ASP A 244      50.660  35.960  18.550  1.00  0.00           C
ATOM   3563  OD1 ASP A 244      50.450  37.170  18.810  1.00  0.00           O
ATOM   3564  OD2 ASP A 244      51.820  35.570  18.430  1.00  0.00           O
ATOM   3565  C   ASP A 244      48.310  36.110  16.360  1.00  0.00           C
ATOM   3566  O   ASP A 244      48.420  37.270  16.010  1.00  0.00           O
ATOM   3567  N   ARG A 245      48.050  35.150  15.480  1.00  0.00           N
ATOM   3568  HN  ARG A 245      47.930  34.270  15.910  1.00  0.00           H
ATOM   3569  CA  ARG A 245      48.000  35.390  14.030  1.00  0.00           C
ATOM   3570  HA  ARG A 245      48.800  36.060  13.760  1.00  0.00           H
ATOM   3571  CB  ARG A 245      48.310  34.140  13.160  1.00  0.00           C
ATOM   3572  HB1 ARG A 245      47.840  33.290  13.700  1.00  0.00           H
ATOM   3573  HB2 ARG A 245      47.910  34.320  12.140  1.00  0.00           H
ATOM   3574  CG  ARG A 245      49.800  33.790  13.050  1.00  0.00           C
ATOM   3575  HG1 ARG A 245      49.730  33.060  12.210  1.00  0.00           H
ATOM   3576  HG2 ARG A 245      50.460  34.580  12.640  1.00  0.00           H
ATOM   3577  CD  ARG A 245      50.470  33.140  14.240  1.00  0.00           C
ATOM   3578  HD1 ARG A 245      50.600  33.890  15.050  1.00  0.00           H
ATOM   3579  HD2 ARG A 245      50.080  32.180  14.650  1.00  0.00           H
ATOM   3580  NE  ARG A 245      51.870  32.870  13.730  1.00  0.00           N
ATOM   3581  HE  ARG A 245      52.540  33.620  13.700  1.00  0.00           H
ATOM   3582  CZ  ARG A 245      52.260  31.760  13.190  1.00  0.00           C
ATOM   3583  NH1 ARG A 245      51.530  30.690  13.300  1.00  0.00           N
ATOM   3584 1HH1 ARG A 245      50.540  30.710  13.440  1.00  0.00           H
ATOM   3585 2HH1 ARG A 245      51.940  29.780  13.250  1.00  0.00           H
ATOM   3586  NH2 ARG A 245      53.490  31.610  12.750  1.00  0.00           N
ATOM   3587 1HH2 ARG A 245      54.050  32.390  12.460  1.00  0.00           H
ATOM   3588 2HH2 ARG A 245      53.900  30.770  12.410  1.00  0.00           H
ATOM   3589  C   ARG A 245      46.790  36.140  13.530  1.00  0.00           C
ATOM   3590  O   ARG A 245      46.780  36.670  12.430  1.00  0.00           O
ATOM   3591  N   SER A 246      45.690  36.210  14.330  1.00  0.00           N
ATOM   3592  HN  SER A 246      45.640  35.790  15.240  1.00  0.00           H
ATOM   3593  CA  SER A 246      44.440  36.960  14.120  1.00  0.00           C
ATOM   3594  HA  SER A 246      44.290  36.920  13.060  1.00  0.00           H
ATOM   3595  CB  SER A 246      43.200  36.320  14.810  1.00  0.00           C
ATOM   3596  HB1 SER A 246      43.290  36.390  15.910  1.00  0.00           H
ATOM   3597  HB2 SER A 246      42.320  36.950  14.540  1.00  0.00           H
ATOM   3598  OG  SER A 246      43.040  34.990  14.280  1.00  0.00           O
ATOM   3599  HG1 SER A 246      43.830  34.520  14.540  1.00  0.00           H
ATOM   3600  C   SER A 246      44.510  38.450  14.630  1.00  0.00           C
ATOM   3601  O   SER A 246      43.700  39.240  14.330  1.00  0.00           O
ATOM   3602  N   MET A 247      45.590  38.800  15.430  1.00  0.00           N
ATOM   3603  HN  MET A 247      46.310  38.160  15.690  1.00  0.00           H
ATOM   3604  CA  MET A 247      45.820  40.210  15.800  1.00  0.00           C
ATOM   3605  HA  MET A 247      44.880  40.720  15.680  1.00  0.00           H
ATOM   3606  CB  MET A 247      46.300  40.450  17.270  1.00  0.00           C
ATOM   3607  HB1 MET A 247      47.350  40.180  17.470  1.00  0.00           H
ATOM   3608  HB2 MET A 247      46.340  41.560  17.360  1.00  0.00           H
ATOM   3609  CG  MET A 247      45.370  39.870  18.370  1.00  0.00           C
ATOM   3610  HG1 MET A 247      44.310  40.120  18.210  1.00  0.00           H
ATOM   3611  HG2 MET A 247      45.380  38.760  18.320  1.00  0.00           H
ATOM   3612  SD  MET A 247      45.660  40.440  20.080  1.00  0.00           S
ATOM   3613  CE  MET A 247      47.070  39.480  20.450  1.00  0.00           C
ATOM   3614  HE1 MET A 247      47.310  39.550  21.530  1.00  0.00           H
ATOM   3615  HE2 MET A 247      46.990  38.400  20.220  1.00  0.00           H
ATOM   3616  HE3 MET A 247      47.970  39.990  20.040  1.00  0.00           H
ATOM   3617  C   MET A 247      46.690  40.920  14.820  1.00  0.00           C
ATOM   3618  O   MET A 247      47.840  41.200  15.090  1.00  0.00           O
ATOM   3619  N   LYS A 248      46.280  41.270  13.590  1.00  0.00           N
ATOM   3620  HN  LYS A 248      45.330  41.170  13.310  1.00  0.00           H
ATOM   3621  CA  LYS A 248      47.190  41.770  12.520  1.00  0.00           C
ATOM   3622  HA  LYS A 248      48.050  41.150  12.380  1.00  0.00           H
ATOM   3623  CB  LYS A 248      46.500  41.880  11.110  1.00  0.00           C
ATOM   3624  HB1 LYS A 248      47.400  41.840  10.460  1.00  0.00           H
ATOM   3625  HB2 LYS A 248      45.820  41.040  10.870  1.00  0.00           H
ATOM   3626  CG  LYS A 248      45.710  43.080  10.720  1.00  0.00           C
ATOM   3627  HG1 LYS A 248      45.110  43.310  11.630  1.00  0.00           H
ATOM   3628  HG2 LYS A 248      46.350  43.960  10.490  1.00  0.00           H
ATOM   3629  CD  LYS A 248      44.670  42.730   9.620  1.00  0.00           C
ATOM   3630  HD1 LYS A 248      43.990  41.940   9.960  1.00  0.00           H
ATOM   3631  HD2 LYS A 248      44.000  43.580   9.350  1.00  0.00           H
ATOM   3632  CE  LYS A 248      45.160  42.200   8.280  1.00  0.00           C
ATOM   3633  HE1 LYS A 248      45.530  41.160   8.400  1.00  0.00           H
ATOM   3634  HE2 LYS A 248      44.330  42.290   7.560  1.00  0.00           H
ATOM   3635  NZ  LYS A 248      46.240  43.050   7.870  1.00  0.00           N
ATOM   3636  HZ1 LYS A 248      47.170  42.880   8.300  1.00  0.00           H
ATOM   3637  HZ2 LYS A 248      46.410  42.850   6.870  1.00  0.00           H
ATOM   3638  HZ3 LYS A 248      46.190  44.080   8.020  1.00  0.00           H
ATOM   3639  C   LYS A 248      47.780  43.170  12.830  1.00  0.00           C
ATOM   3640  O   LYS A 248      47.160  43.950  13.540  1.00  0.00           O
ATOM   3641  N   THR A 249      48.970  43.480  12.350  1.00  0.00           N
ATOM   3642  HN  THR A 249      49.530  42.820  11.870  1.00  0.00           H
ATOM   3643  CA  THR A 249      49.620  44.700  12.510  1.00  0.00           C
ATOM   3644  HA  THR A 249      49.070  45.200  13.290  1.00  0.00           H
ATOM   3645  CB  THR A 249      51.010  44.620  13.130  1.00  0.00           C
ATOM   3646  HB  THR A 249      51.680  44.100  12.410  1.00  0.00           H
ATOM   3647  OG1 THR A 249      50.970  43.920  14.320  1.00  0.00           O
ATOM   3648  HG1 THR A 249      50.590  43.070  14.110  1.00  0.00           H
ATOM   3649  CG2 THR A 249      51.550  45.990  13.390  1.00  0.00           C
ATOM   3650 1HG2 THR A 249      50.800  46.640  13.880  1.00  0.00           H
ATOM   3651 2HG2 THR A 249      52.380  46.060  14.120  1.00  0.00           H
ATOM   3652 3HG2 THR A 249      51.790  46.550  12.460  1.00  0.00           H
ATOM   3653  C   THR A 249      49.610  45.570  11.230  1.00  0.00           C
ATOM   3654  OT1 THR A 249      50.260  45.180  10.270  1.00  0.00           O
ATOM   3655  OT2 THR A 249      49.030  46.680  11.280  1.00  0.00           O
ATOM   3656 CAL  CAL  1244      30.200  25.030  16.420  1.00  0.00          Ca
ATOM   3657 CAL  CAL  1245      92.830  42.100  16.810  1.00  0.00          Ca
ATOM   3658  C1  RIV B1246      26.380  23.720  24.370  1.00  0.00           C
ATOM   3659  N2  RIV B1246      26.400  24.690  23.310  1.00  0.00           N
ATOM   3660  C3  RIV B1246      27.780  23.500  25.070  1.00  0.00           C
ATOM   3661  C4  RIV B1246      27.530  24.730  22.610  1.00  0.00           C
ATOM   3662  O5  RIV B1246      28.730  23.210  24.070  1.00  0.00           O
ATOM   3663  C6  RIV B1246      28.860  24.350  23.200  1.00  0.00           C
ATOM   3664  C7  RIV B1246      22.670  26.450  22.240  1.00  0.00           C
ATOM   3665  C8  RIV B1246      22.910  25.020  22.150  1.00  0.00           C
ATOM   3666  C9  RIV B1246      23.810  27.250  22.540  1.00  0.00           C
ATOM   3667  C10 RIV B1246      24.110  24.450  22.570  1.00  0.00           C
ATOM   3668  C11 RIV B1246      25.000  26.620  22.890  1.00  0.00           C
ATOM   3669  C12 RIV B1246      25.180  25.250  22.920  1.00  0.00           C
ATOM   3670  O13 RIV B1246      27.500  25.180  21.500  1.00  0.00           O
ATOM   3671  N14 RIV B1246      21.420  26.970  21.890  1.00  0.00           N
ATOM   3672  C15 RIV B1246      20.950  28.230  22.240  1.00  0.00           C
ATOM   3673  C16 RIV B1246      20.700  26.490  20.710  1.00  0.00           C
ATOM   3674  O17 RIV B1246      19.980  28.570  21.320  1.00  0.00           O
ATOM   3675  C18 RIV B1246      20.160  27.740  20.200  1.00  0.00           C
ATOM   3676  O19 RIV B1246      21.130  28.920  23.220  1.00  0.00           O
ATOM   3677  C20 RIV B1246      21.050  28.400  19.110  1.00  0.00           C
ATOM   3678  N21 RIV B1246      20.820  29.800  18.700  1.00  0.00           N
ATOM   3679  C22 RIV B1246      21.530  30.520  17.890  1.00  0.00           C
ATOM   3680  S23 RIV B1246      23.890  31.440  16.810  1.00  0.00           S
ATOM   3681  C24 RIV B1246      25.000  30.360  16.090  1.00  0.00           C
ATOM   3682  C25 RIV B1246      22.820  30.160  17.380  1.00  0.00           C
ATOM   3683  C26 RIV B1246      24.690  29.030  16.450  1.00  0.00           C
ATOM   3684  C27 RIV B1246      23.510  28.900  17.100  1.00  0.00           C
ATOM   3685  O28 RIV B1246      21.040  31.580  17.680  1.00  0.00           O
ATOM   3686 CL   RIV B1246      26.520  30.800  15.460  1.00  0.00          Cl
ATOM   3687  H11 RIV B1246      26.120  22.720  23.940  1.00  0.00           H
ATOM   3688  H12 RIV B1246      25.630  24.060  25.130  1.00  0.00           H
ATOM   3689  H31 RIV B1246      27.990  24.440  25.630  1.00  0.00           H
ATOM   3690  H32 RIV B1246      27.720  22.770  25.900  1.00  0.00           H
ATOM   3691  H61 RIV B1246      29.340  25.280  23.580  1.00  0.00           H
ATOM   3692  H62 RIV B1246      29.490  24.180  22.300  1.00  0.00           H
ATOM   3693  H8  RIV B1246      22.050  24.390  22.030  1.00  0.00           H
ATOM   3694  H9  RIV B1246      23.840  28.300  22.330  1.00  0.00           H
ATOM   3695  H10 RIV B1246      24.230  23.370  22.570  1.00  0.00           H
ATOM   3696  H1  RIV B1246      25.960  27.110  23.020  1.00  0.00           H
ATOM   3697 1H16 RIV B1246      21.220  25.850  19.990  1.00  0.00           H
ATOM   3698 2H16 RIV B1246      19.830  25.880  21.000  1.00  0.00           H
ATOM   3699  H18 RIV B1246      19.120  27.610  19.860  1.00  0.00           H
ATOM   3700 1H20 RIV B1246      20.900  27.690  18.280  1.00  0.00           H
ATOM   3701 2H20 RIV B1246      22.130  28.300  19.390  1.00  0.00           H
ATOM   3702  H21 RIV B1246      20.220  30.350  19.280  1.00  0.00           H
ATOM   3703  H26 RIV B1246      25.400  28.230  16.360  1.00  0.00           H
ATOM   3704  H27 RIV B1246      23.220  27.910  17.370  1.00  0.00           H
ATOM   3705 CL    CL  9426     103.080  -2.610-318.190  1.00  0.00          Cl
ATOM   3706 CL    CL  9427     338.510-161.780-177.350  1.00  0.00          Cl
ATOM   3707 CL    CL  9428     -27.950 181.850-109.160  1.00  0.00          Cl
ATOM   3708 CL    CL  9429     104.900 166.420-408.820  1.00  0.00          Cl
ATOM   3709 CL    CL  9430      63.250-398.860-397.420  1.00  0.00          Cl
TER
ENDMDL
