# Supplementary material for: Unexpected Dynamic Binding May Rescue the Binding Affinity of Rivaroxaban in a Mutant of Coagulation Factor X
Source: Front Mol Biosci. 2022 May 5;9:877170. doi: 10.3389/fmolb.2022.877170 (PMC9117642; doi:10.3389/fmolb.2022.877170)
Supplement: Supplementary file 4 [file DataSheet1.ZIP › SM-structures/clustering/Y99C_II/c1-Y99C_II.pdb]

REMARK    GENERATED BY TRJCONV
TITLE     HYDROLASE in water t= 144000.00000
REMARK    THIS IS A SIMULATION BOX
CRYST1   68.804   69.332   58.663  90.00  90.00  90.00 P 1           1
MODEL        1
ATOM      1  N   ILE A  16      25.230  35.750  35.190  1.00  0.00           N
ATOM      2  H1  ILE A  16      25.300  36.780  35.140  1.00  0.00           H
ATOM      3  H2  ILE A  16      25.830  35.360  34.440  1.00  0.00           H
ATOM      4  H3  ILE A  16      24.260  35.390  35.050  1.00  0.00           H
ATOM      5  CA  ILE A  16      25.710  35.360  36.560  1.00  0.00           C
ATOM      6  HA  ILE A  16      25.940  34.300  36.480  1.00  0.00           H
ATOM      7  CB  ILE A  16      26.930  36.120  37.010  1.00  0.00           C
ATOM      8  HB  ILE A  16      26.700  37.190  37.140  1.00  0.00           H
ATOM      9  CG2 ILE A  16      27.290  35.660  38.470  1.00  0.00           C
ATOM     10 1HG2 ILE A  16      28.210  36.200  38.790  1.00  0.00           H
ATOM     11 2HG2 ILE A  16      26.560  35.940  39.260  1.00  0.00           H
ATOM     12 3HG2 ILE A  16      27.460  34.570  38.560  1.00  0.00           H
ATOM     13  CG1 ILE A  16      28.060  35.890  36.060  1.00  0.00           C
ATOM     14 1HG1 ILE A  16      28.040  36.380  35.060  1.00  0.00           H
ATOM     15 2HG1 ILE A  16      28.890  36.480  36.490  1.00  0.00           H
ATOM     16  CD  ILE A  16      28.550  34.420  35.930  1.00  0.00           C
ATOM     17  HD1 ILE A  16      29.250  34.290  35.080  1.00  0.00           H
ATOM     18  HD2 ILE A  16      29.170  34.170  36.820  1.00  0.00           H
ATOM     19  HD3 ILE A  16      27.690  33.740  35.790  1.00  0.00           H
ATOM     20  C   ILE A  16      24.550  35.430  37.510  1.00  0.00           C
ATOM     21  O   ILE A  16      24.160  36.580  37.850  1.00  0.00           O
ATOM     22  N   VAL A  17      24.100  34.280  38.090  1.00  0.00           N
ATOM     23  HN  VAL A  17      24.500  33.390  37.840  1.00  0.00           H
ATOM     24  CA  VAL A  17      23.170  34.130  39.150  1.00  0.00           C
ATOM     25  HA  VAL A  17      22.420  34.910  39.150  1.00  0.00           H
ATOM     26  CB  VAL A  17      22.530  32.740  39.070  1.00  0.00           C
ATOM     27  HB  VAL A  17      23.330  31.960  39.140  1.00  0.00           H
ATOM     28  CG1 VAL A  17      21.510  32.640  40.120  1.00  0.00           C
ATOM     29 1HG1 VAL A  17      21.140  31.600  40.220  1.00  0.00           H
ATOM     30 2HG1 VAL A  17      21.920  32.800  41.140  1.00  0.00           H
ATOM     31 3HG1 VAL A  17      20.620  33.280  39.960  1.00  0.00           H
ATOM     32  CG2 VAL A  17      21.800  32.570  37.750  1.00  0.00           C
ATOM     33 1HG2 VAL A  17      21.290  31.590  37.740  1.00  0.00           H
ATOM     34 2HG2 VAL A  17      21.200  33.470  37.500  1.00  0.00           H
ATOM     35 3HG2 VAL A  17      22.500  32.610  36.890  1.00  0.00           H
ATOM     36  C   VAL A  17      23.930  34.180  40.470  1.00  0.00           C
ATOM     37  O   VAL A  17      24.810  33.360  40.680  1.00  0.00           O
ATOM     38  N   GLY A  18      23.520  35.020  41.390  1.00  0.00           N
ATOM     39  HN  GLY A  18      22.680  35.530  41.340  1.00  0.00           H
ATOM     40  CA  GLY A  18      24.420  35.300  42.520  1.00  0.00           C
ATOM     41  HA1 GLY A  18      23.830  35.870  43.230  1.00  0.00           H
ATOM     42  HA2 GLY A  18      24.860  34.390  42.870  1.00  0.00           H
ATOM     43  C   GLY A  18      25.600  36.260  42.110  1.00  0.00           C
ATOM     44  O   GLY A  18      25.550  37.320  41.530  1.00  0.00           O
ATOM     45  N   GLY A  19      26.850  35.850  42.500  1.00  0.00           N
ATOM     46  HN  GLY A  19      27.010  35.100  43.150  1.00  0.00           H
ATOM     47  CA  GLY A  19      28.070  36.610  42.250  1.00  0.00           C
ATOM     48  HA1 GLY A  19      28.950  36.090  42.580  1.00  0.00           H
ATOM     49  HA2 GLY A  19      28.080  36.780  41.180  1.00  0.00           H
ATOM     50  C   GLY A  19      28.190  37.970  42.880  1.00  0.00           C
ATOM     51  O   GLY A  19      27.360  38.460  43.660  1.00  0.00           O
ATOM     52  N   GLN A  20      29.370  38.540  42.550  1.00  0.00           N
ATOM     53  HN  GLN A  20      29.940  38.140  41.840  1.00  0.00           H
ATOM     54  CA  GLN A  20      29.910  39.710  43.150  1.00  0.00           C
ATOM     55  HA  GLN A  20      29.230  40.160  43.870  1.00  0.00           H
ATOM     56  CB  GLN A  20      31.300  39.410  43.790  1.00  0.00           C
ATOM     57  HB1 GLN A  20      32.010  39.080  43.000  1.00  0.00           H
ATOM     58  HB2 GLN A  20      31.770  40.350  44.140  1.00  0.00           H
ATOM     59  CG  GLN A  20      31.370  38.270  44.870  1.00  0.00           C
ATOM     60  HG1 GLN A  20      30.910  37.370  44.410  1.00  0.00           H
ATOM     61  HG2 GLN A  20      32.400  38.030  45.210  1.00  0.00           H
ATOM     62  CD  GLN A  20      30.470  38.690  46.070  1.00  0.00           C
ATOM     63  OE1 GLN A  20      29.560  37.920  46.430  1.00  0.00           O
ATOM     64  NE2 GLN A  20      30.720  39.790  46.770  1.00  0.00           N
ATOM     65 1HE2 GLN A  20      31.630  40.210  46.690  1.00  0.00           H
ATOM     66 2HE2 GLN A  20      30.190  39.850  47.610  1.00  0.00           H
ATOM     67  C   GLN A  20      30.180  40.650  42.010  1.00  0.00           C
ATOM     68  O   GLN A  20      30.970  40.380  41.110  1.00  0.00           O
ATOM     69  N   GLU A  21      29.530  41.830  42.030  1.00  0.00           N
ATOM     70  HN  GLU A  21      28.850  42.090  42.700  1.00  0.00           H
ATOM     71  CA  GLU A  21      29.620  42.910  41.070  1.00  0.00           C
ATOM     72  HA  GLU A  21      29.120  42.600  40.170  1.00  0.00           H
ATOM     73  CB  GLU A  21      28.960  44.140  41.660  1.00  0.00           C
ATOM     74  HB1 GLU A  21      27.900  44.020  41.970  1.00  0.00           H
ATOM     75  HB2 GLU A  21      29.450  44.650  42.520  1.00  0.00           H
ATOM     76  CG  GLU A  21      28.910  45.250  40.530  1.00  0.00           C
ATOM     77  HG1 GLU A  21      29.870  45.790  40.560  1.00  0.00           H
ATOM     78  HG2 GLU A  21      28.750  44.840  39.520  1.00  0.00           H
ATOM     79  CD  GLU A  21      27.850  46.330  40.730  1.00  0.00           C
ATOM     80  OE1 GLU A  21      26.690  46.030  41.140  1.00  0.00           O
ATOM     81  OE2 GLU A  21      28.140  47.550  40.610  1.00  0.00           O
ATOM     82  C   GLU A  21      31.060  43.300  40.840  1.00  0.00           C
ATOM     83  O   GLU A  21      31.740  43.470  41.790  1.00  0.00           O
ATOM     84  N   CYS A  22      31.490  43.590  39.550  1.00  0.00           N
ATOM     85  HN  CYS A  22      30.900  43.410  38.770  1.00  0.00           H
ATOM     86  CA  CYS A  22      32.750  44.170  39.340  1.00  0.00           C
ATOM     87  HA  CYS A  22      33.450  43.770  40.050  1.00  0.00           H
ATOM     88  CB  CYS A  22      33.200  43.920  37.860  1.00  0.00           C
ATOM     89  HB1 CYS A  22      32.290  44.230  37.290  1.00  0.00           H
ATOM     90  HB2 CYS A  22      34.010  44.610  37.560  1.00  0.00           H
ATOM     91  SG  CYS A  22      33.860  42.250  37.470  1.00  0.00           S
ATOM     92  C   CYS A  22      32.920  45.640  39.610  1.00  0.00           C
ATOM     93  O   CYS A  22      33.080  46.480  38.750  1.00  0.00           O
ATOM     94  N   LYS A  23      32.940  45.920  40.940  1.00  0.00           N
ATOM     95  HN  LYS A  23      32.850  45.130  41.540  1.00  0.00           H
ATOM     96  CA  LYS A  23      33.260  47.190  41.570  1.00  0.00           C
ATOM     97  HA  LYS A  23      32.550  47.930  41.220  1.00  0.00           H
ATOM     98  CB  LYS A  23      33.120  47.130  43.120  1.00  0.00           C
ATOM     99  HB1 LYS A  23      33.960  46.590  43.590  1.00  0.00           H
ATOM    100  HB2 LYS A  23      33.280  48.170  43.460  1.00  0.00           H
ATOM    101  CG  LYS A  23      31.700  46.710  43.580  1.00  0.00           C
ATOM    102  HG1 LYS A  23      30.990  47.090  42.810  1.00  0.00           H
ATOM    103  HG2 LYS A  23      31.670  45.600  43.580  1.00  0.00           H
ATOM    104  CD  LYS A  23      31.380  47.140  45.010  1.00  0.00           C
ATOM    105  HD1 LYS A  23      31.640  48.220  44.980  1.00  0.00           H
ATOM    106  HD2 LYS A  23      30.300  46.970  45.240  1.00  0.00           H
ATOM    107  CE  LYS A  23      32.310  46.610  46.110  1.00  0.00           C
ATOM    108  HE1 LYS A  23      32.460  45.500  46.070  1.00  0.00           H
ATOM    109  HE2 LYS A  23      33.270  47.150  45.970  1.00  0.00           H
ATOM    110  NZ  LYS A  23      31.860  47.030  47.490  1.00  0.00           N
ATOM    111  HZ1 LYS A  23      32.540  46.800  48.250  1.00  0.00           H
ATOM    112  HZ2 LYS A  23      31.800  48.060  47.470  1.00  0.00           H
ATOM    113  HZ3 LYS A  23      30.990  46.520  47.750  1.00  0.00           H
ATOM    114  C   LYS A  23      34.570  47.760  41.150  1.00  0.00           C
ATOM    115  O   LYS A  23      35.480  46.970  40.790  1.00  0.00           O
ATOM    116  N   ASP A  24      34.800  49.080  41.120  1.00  0.00           N
ATOM    117  HN  ASP A  24      34.090  49.740  41.300  1.00  0.00           H
ATOM    118  CA  ASP A  24      36.040  49.610  40.590  1.00  0.00           C
ATOM    119  HA  ASP A  24      36.260  49.020  39.720  1.00  0.00           H
ATOM    120  CB  ASP A  24      36.040  51.100  40.320  1.00  0.00           C
ATOM    121  HB1 ASP A  24      35.700  51.650  41.220  1.00  0.00           H
ATOM    122  HB2 ASP A  24      37.100  51.380  40.120  1.00  0.00           H
ATOM    123  CG  ASP A  24      35.310  51.510  39.070  1.00  0.00           C
ATOM    124  OD1 ASP A  24      35.410  50.730  38.060  1.00  0.00           O
ATOM    125  OD2 ASP A  24      34.550  52.520  39.060  1.00  0.00           O
ATOM    126  C   ASP A  24      37.260  49.180  41.500  1.00  0.00           C
ATOM    127  O   ASP A  24      37.370  49.490  42.720  1.00  0.00           O
ATOM    128  N   GLY A  25      38.160  48.460  40.870  1.00  0.00           N
ATOM    129  HN  GLY A  25      37.990  48.130  39.940  1.00  0.00           H
ATOM    130  CA  GLY A  25      39.360  47.960  41.550  1.00  0.00           C
ATOM    131  HA1 GLY A  25      40.220  48.060  40.900  1.00  0.00           H
ATOM    132  HA2 GLY A  25      39.570  48.530  42.450  1.00  0.00           H
ATOM    133  C   GLY A  25      39.260  46.570  42.040  1.00  0.00           C
ATOM    134  O   GLY A  25      40.220  46.060  42.540  1.00  0.00           O
ATOM    135  N   GLU A  26      38.110  45.860  41.910  1.00  0.00           N
ATOM    136  HN  GLU A  26      37.340  46.250  41.410  1.00  0.00           H
ATOM    137  CA  GLU A  26      37.890  44.550  42.420  1.00  0.00           C
ATOM    138  HA  GLU A  26      38.720  44.220  43.010  1.00  0.00           H
ATOM    139  CB  GLU A  26      36.480  44.570  43.120  1.00  0.00           C
ATOM    140  HB1 GLU A  26      35.800  45.070  42.390  1.00  0.00           H
ATOM    141  HB2 GLU A  26      36.080  43.550  43.290  1.00  0.00           H
ATOM    142  CG  GLU A  26      36.530  45.360  44.440  1.00  0.00           C
ATOM    143  HG1 GLU A  26      36.630  46.450  44.240  1.00  0.00           H
ATOM    144  HG2 GLU A  26      35.590  45.060  44.960  1.00  0.00           H
ATOM    145  CD  GLU A  26      37.700  44.930  45.300  1.00  0.00           C
ATOM    146  OE1 GLU A  26      38.460  45.780  45.890  1.00  0.00           O
ATOM    147  OE2 GLU A  26      37.960  43.690  45.290  1.00  0.00           O
ATOM    148  C   GLU A  26      37.790  43.560  41.240  1.00  0.00           C
ATOM    149  O   GLU A  26      37.730  42.360  41.520  1.00  0.00           O
ATOM    150  N   CYS A  27      37.840  43.980  39.940  1.00  0.00           N
ATOM    151  HN  CYS A  27      37.790  44.960  39.770  1.00  0.00           H
ATOM    152  CA  CYS A  27      38.080  42.950  38.880  1.00  0.00           C
ATOM    153  HA  CYS A  27      38.420  42.020  39.310  1.00  0.00           H
ATOM    154  CB  CYS A  27      36.830  42.770  37.950  1.00  0.00           C
ATOM    155  HB1 CYS A  27      36.600  43.820  37.640  1.00  0.00           H
ATOM    156  HB2 CYS A  27      37.200  42.250  37.030  1.00  0.00           H
ATOM    157  SG  CYS A  27      35.400  42.000  38.780  1.00  0.00           S
ATOM    158  C   CYS A  27      39.240  43.500  37.930  1.00  0.00           C
ATOM    159  O   CYS A  27      38.870  44.050  36.880  1.00  0.00           O
ATOM    160  N   PRO A  28      40.590  43.340  38.130  1.00  0.00           N
ATOM    161  CD  PRO A  28      41.090  43.160  39.460  1.00  0.00           C
ATOM    162  HD1 PRO A  28      41.550  42.150  39.390  1.00  0.00           H
ATOM    163  HD2 PRO A  28      40.280  43.160  40.210  1.00  0.00           H
ATOM    164  CA  PRO A  28      41.530  43.950  37.270  1.00  0.00           C
ATOM    165  HA  PRO A  28      41.110  44.840  36.840  1.00  0.00           H
ATOM    166  CB  PRO A  28      42.680  44.440  38.210  1.00  0.00           C
ATOM    167  HB1 PRO A  28      43.640  43.900  38.080  1.00  0.00           H
ATOM    168  HB2 PRO A  28      43.020  45.470  37.990  1.00  0.00           H
ATOM    169  CG  PRO A  28      42.050  44.250  39.620  1.00  0.00           C
ATOM    170  HG1 PRO A  28      42.840  43.960  40.350  1.00  0.00           H
ATOM    171  HG2 PRO A  28      41.510  45.150  39.970  1.00  0.00           H
ATOM    172  C   PRO A  28      41.990  43.010  36.100  1.00  0.00           C
ATOM    173  O   PRO A  28      43.140  42.520  36.160  1.00  0.00           O
ATOM    174  N   TRP A  29      41.110  42.860  35.090  1.00  0.00           N
ATOM    175  HN  TRP A  29      40.230  43.320  35.120  1.00  0.00           H
ATOM    176  CA  TRP A  29      41.380  42.150  33.770  1.00  0.00           C
ATOM    177  HA  TRP A  29      42.340  42.430  33.360  1.00  0.00           H
ATOM    178  CB  TRP A  29      41.300  40.600  33.940  1.00  0.00           C
ATOM    179  HB1 TRP A  29      41.380  40.140  32.920  1.00  0.00           H
ATOM    180  HB2 TRP A  29      42.110  40.210  34.580  1.00  0.00           H
ATOM    181  CG  TRP A  29      40.050  40.000  34.500  1.00  0.00           C
ATOM    182  CD1 TRP A  29      39.010  39.570  33.740  1.00  0.00           C
ATOM    183  HD1 TRP A  29      38.980  39.490  32.650  1.00  0.00           H
ATOM    184  NE1 TRP A  29      38.110  38.950  34.570  1.00  0.00           N
ATOM    185  HE1 TRP A  29      37.450  38.280  34.310  1.00  0.00           H
ATOM    186  CE2 TRP A  29      38.410  39.170  35.870  1.00  0.00           C
ATOM    187  CD2 TRP A  29      39.630  39.870  35.910  1.00  0.00           C
ATOM    188  CE3 TRP A  29      40.240  40.120  37.130  1.00  0.00           C
ATOM    189  HE3 TRP A  29      41.260  40.430  37.260  1.00  0.00           H
ATOM    190  CZ3 TRP A  29      39.610  39.630  38.230  1.00  0.00           C
ATOM    191  HZ3 TRP A  29      40.060  39.770  39.210  1.00  0.00           H
ATOM    192  CZ2 TRP A  29      37.790  38.660  36.970  1.00  0.00           C
ATOM    193  HZ2 TRP A  29      36.890  38.070  36.870  1.00  0.00           H
ATOM    194  CH2 TRP A  29      38.310  39.040  38.190  1.00  0.00           C
ATOM    195  HH2 TRP A  29      37.860  38.740  39.120  1.00  0.00           H
ATOM    196  C   TRP A  29      40.260  42.540  32.720  1.00  0.00           C
ATOM    197  O   TRP A  29      40.230  42.050  31.600  1.00  0.00           O
ATOM    198  N   GLN A  30      39.280  43.380  33.050  1.00  0.00           N
ATOM    199  HN  GLN A  30      39.230  43.850  33.930  1.00  0.00           H
ATOM    200  CA  GLN A  30      38.070  43.350  32.210  1.00  0.00           C
ATOM    201  HA  GLN A  30      37.950  42.370  31.780  1.00  0.00           H
ATOM    202  CB  GLN A  30      36.860  43.710  33.150  1.00  0.00           C
ATOM    203  HB1 GLN A  30      36.910  44.710  33.630  1.00  0.00           H
ATOM    204  HB2 GLN A  30      35.910  43.840  32.590  1.00  0.00           H
ATOM    205  CG  GLN A  30      36.580  42.780  34.400  1.00  0.00           C
ATOM    206  HG1 GLN A  30      37.530  42.440  34.850  1.00  0.00           H
ATOM    207  HG2 GLN A  30      35.990  43.360  35.150  1.00  0.00           H
ATOM    208  CD  GLN A  30      35.780  41.540  34.060  1.00  0.00           C
ATOM    209  OE1 GLN A  30      35.370  41.270  32.930  1.00  0.00           O
ATOM    210  NE2 GLN A  30      35.440  40.750  35.040  1.00  0.00           N
ATOM    211 1HE2 GLN A  30      35.630  40.990  35.990  1.00  0.00           H
ATOM    212 2HE2 GLN A  30      35.060  39.870  34.760  1.00  0.00           H
ATOM    213  C   GLN A  30      37.890  44.200  30.960  1.00  0.00           C
ATOM    214  O   GLN A  30      38.140  45.420  30.860  1.00  0.00           O
ATOM    215  N   ALA A  31      37.330  43.640  29.940  1.00  0.00           N
ATOM    216  HN  ALA A  31      37.180  42.650  29.970  1.00  0.00           H
ATOM    217  CA  ALA A  31      36.790  44.290  28.770  1.00  0.00           C
ATOM    218  HA  ALA A  31      36.800  45.360  28.990  1.00  0.00           H
ATOM    219  CB  ALA A  31      37.680  43.970  27.590  1.00  0.00           C
ATOM    220  HB1 ALA A  31      38.760  44.260  27.650  1.00  0.00           H
ATOM    221  HB2 ALA A  31      37.730  42.870  27.480  1.00  0.00           H
ATOM    222  HB3 ALA A  31      37.340  44.450  26.650  1.00  0.00           H
ATOM    223  C   ALA A  31      35.260  43.870  28.480  1.00  0.00           C
ATOM    224  O   ALA A  31      34.650  42.980  29.060  1.00  0.00           O
ATOM    225  N   LEU A  32      34.660  44.580  27.510  1.00  0.00           N
ATOM    226  HN  LEU A  32      35.240  45.300  27.150  1.00  0.00           H
ATOM    227  CA  LEU A  32      33.310  44.340  27.050  1.00  0.00           C
ATOM    228  HA  LEU A  32      33.000  43.310  27.140  1.00  0.00           H
ATOM    229  CB  LEU A  32      32.270  45.330  27.620  1.00  0.00           C
ATOM    230  HB1 LEU A  32      32.740  46.290  27.910  1.00  0.00           H
ATOM    231  HB2 LEU A  32      31.560  45.640  26.820  1.00  0.00           H
ATOM    232  CG  LEU A  32      31.520  44.780  28.800  1.00  0.00           C
ATOM    233  HG  LEU A  32      32.320  44.420  29.470  1.00  0.00           H
ATOM    234  CD1 LEU A  32      30.740  45.910  29.440  1.00  0.00           C
ATOM    235 1HD1 LEU A  32      30.350  45.720  30.470  1.00  0.00           H
ATOM    236 2HD1 LEU A  32      31.430  46.780  29.540  1.00  0.00           H
ATOM    237 3HD1 LEU A  32      29.890  46.320  28.840  1.00  0.00           H
ATOM    238  CD2 LEU A  32      30.600  43.670  28.370  1.00  0.00           C
ATOM    239 1HD2 LEU A  32      29.840  44.040  27.640  1.00  0.00           H
ATOM    240 2HD2 LEU A  32      31.200  42.870  27.900  1.00  0.00           H
ATOM    241 3HD2 LEU A  32      30.140  43.190  29.260  1.00  0.00           H
ATOM    242  C   LEU A  32      33.240  44.460  25.540  1.00  0.00           C
ATOM    243  O   LEU A  32      33.680  45.460  24.980  1.00  0.00           O
ATOM    244  N   LEU A  33      32.670  43.500  24.820  1.00  0.00           N
ATOM    245  HN  LEU A  33      32.260  42.780  25.380  1.00  0.00           H
ATOM    246  CA  LEU A  33      32.450  43.520  23.430  1.00  0.00           C
ATOM    247  HA  LEU A  33      33.220  44.140  22.990  1.00  0.00           H
ATOM    248  CB  LEU A  33      32.610  42.060  22.780  1.00  0.00           C
ATOM    249  HB1 LEU A  33      31.820  41.360  23.120  1.00  0.00           H
ATOM    250  HB2 LEU A  33      32.320  42.170  21.710  1.00  0.00           H
ATOM    251  CG  LEU A  33      34.030  41.390  22.840  1.00  0.00           C
ATOM    252  HG  LEU A  33      34.100  40.850  23.800  1.00  0.00           H
ATOM    253  CD1 LEU A  33      34.080  40.420  21.620  1.00  0.00           C
ATOM    254 1HD1 LEU A  33      33.560  39.480  21.870  1.00  0.00           H
ATOM    255 2HD1 LEU A  33      33.770  40.920  20.680  1.00  0.00           H
ATOM    256 3HD1 LEU A  33      35.140  40.100  21.520  1.00  0.00           H
ATOM    257  CD2 LEU A  33      35.230  42.290  22.920  1.00  0.00           C
ATOM    258 1HD2 LEU A  33      36.160  41.740  23.170  1.00  0.00           H
ATOM    259 2HD2 LEU A  33      35.380  42.880  21.990  1.00  0.00           H
ATOM    260 3HD2 LEU A  33      35.040  43.100  23.660  1.00  0.00           H
ATOM    261  C   LEU A  33      31.090  44.050  23.180  1.00  0.00           C
ATOM    262  O   LEU A  33      30.080  43.430  23.370  1.00  0.00           O
ATOM    263  N   ILE A  34      31.090  45.260  22.600  1.00  0.00           N
ATOM    264  HN  ILE A  34      31.970  45.690  22.390  1.00  0.00           H
ATOM    265  CA  ILE A  34      29.970  46.150  22.460  1.00  0.00           C
ATOM    266  HA  ILE A  34      29.030  45.730  22.800  1.00  0.00           H
ATOM    267  CB  ILE A  34      29.960  47.550  23.220  1.00  0.00           C
ATOM    268  HB  ILE A  34      29.940  47.280  24.300  1.00  0.00           H
ATOM    269  CG2 ILE A  34      31.240  48.240  22.940  1.00  0.00           C
ATOM    270 1HG2 ILE A  34      31.600  48.100  21.900  1.00  0.00           H
ATOM    271 2HG2 ILE A  34      31.280  49.250  23.390  1.00  0.00           H
ATOM    272 3HG2 ILE A  34      32.000  47.670  23.530  1.00  0.00           H
ATOM    273  CG1 ILE A  34      28.660  48.360  22.880  1.00  0.00           C
ATOM    274 1HG1 ILE A  34      28.720  48.790  21.850  1.00  0.00           H
ATOM    275 2HG1 ILE A  34      27.760  47.710  22.860  1.00  0.00           H
ATOM    276  CD  ILE A  34      28.570  49.550  23.830  1.00  0.00           C
ATOM    277  HD1 ILE A  34      27.590  50.070  23.730  1.00  0.00           H
ATOM    278  HD2 ILE A  34      28.660  49.220  24.880  1.00  0.00           H
ATOM    279  HD3 ILE A  34      29.410  50.240  23.610  1.00  0.00           H
ATOM    280  C   ILE A  34      29.700  46.330  21.010  1.00  0.00           C
ATOM    281  O   ILE A  34      30.570  46.730  20.240  1.00  0.00           O
ATOM    282  N   ASN A  35      28.470  45.990  20.510  1.00  0.00           N
ATOM    283  HN  ASN A  35      27.800  45.740  21.200  1.00  0.00           H
ATOM    284  CA  ASN A  35      28.160  45.960  19.100  1.00  0.00           C
ATOM    285  HA  ASN A  35      29.090  45.770  18.580  1.00  0.00           H
ATOM    286  CB  ASN A  35      27.120  44.930  18.650  1.00  0.00           C
ATOM    287  HB1 ASN A  35      26.970  44.810  17.560  1.00  0.00           H
ATOM    288  HB2 ASN A  35      27.510  43.950  19.000  1.00  0.00           H
ATOM    289  CG  ASN A  35      25.740  45.080  19.310  1.00  0.00           C
ATOM    290  OD1 ASN A  35      25.260  46.110  19.890  1.00  0.00           O
ATOM    291  ND2 ASN A  35      25.030  43.900  19.380  1.00  0.00           N
ATOM    292 1HD2 ASN A  35      25.450  43.040  19.120  1.00  0.00           H
ATOM    293 2HD2 ASN A  35      24.130  43.770  19.820  1.00  0.00           H
ATOM    294  C   ASN A  35      27.850  47.360  18.640  1.00  0.00           C
ATOM    295  O   ASN A  35      27.930  48.260  19.540  1.00  0.00           O
ATOM    296  N   GLU A  36      27.540  47.550  17.340  1.00  0.00           N
ATOM    297  HN  GLU A  36      27.520  46.790  16.700  1.00  0.00           H
ATOM    298  CA  GLU A  36      27.230  48.890  16.870  1.00  0.00           C
ATOM    299  HA  GLU A  36      27.870  49.620  17.360  1.00  0.00           H
ATOM    300  CB  GLU A  36      27.600  49.090  15.310  1.00  0.00           C
ATOM    301  HB1 GLU A  36      27.240  48.160  14.830  1.00  0.00           H
ATOM    302  HB2 GLU A  36      26.950  49.900  14.930  1.00  0.00           H
ATOM    303  CG  GLU A  36      29.030  49.440  14.860  1.00  0.00           C
ATOM    304  HG1 GLU A  36      29.430  50.150  15.610  1.00  0.00           H
ATOM    305  HG2 GLU A  36      29.680  48.540  14.830  1.00  0.00           H
ATOM    306  CD  GLU A  36      28.960  50.150  13.500  1.00  0.00           C
ATOM    307  OE1 GLU A  36      29.500  51.250  13.290  1.00  0.00           O
ATOM    308  OE2 GLU A  36      28.430  49.460  12.620  1.00  0.00           O
ATOM    309  C   GLU A  36      25.830  49.440  17.120  1.00  0.00           C
ATOM    310  O   GLU A  36      25.590  50.640  16.960  1.00  0.00           O
ATOM    311  N   GLU A  37      24.950  48.600  17.700  1.00  0.00           N
ATOM    312  HN  GLU A  37      25.250  47.670  17.910  1.00  0.00           H
ATOM    313  CA  GLU A  37      23.680  48.990  18.190  1.00  0.00           C
ATOM    314  HA  GLU A  37      23.440  49.860  17.580  1.00  0.00           H
ATOM    315  CB  GLU A  37      22.560  47.970  18.090  1.00  0.00           C
ATOM    316  HB1 GLU A  37      22.790  47.080  18.690  1.00  0.00           H
ATOM    317  HB2 GLU A  37      21.600  48.320  18.560  1.00  0.00           H
ATOM    318  CG  GLU A  37      22.220  47.510  16.690  1.00  0.00           C
ATOM    319  HG1 GLU A  37      22.100  48.420  16.060  1.00  0.00           H
ATOM    320  HG2 GLU A  37      23.050  46.990  16.160  1.00  0.00           H
ATOM    321  CD  GLU A  37      20.980  46.640  16.680  1.00  0.00           C
ATOM    322  OE1 GLU A  37      20.980  45.660  17.410  1.00  0.00           O
ATOM    323  OE2 GLU A  37      20.010  47.020  15.960  1.00  0.00           O
ATOM    324  C   GLU A  37      23.860  49.290  19.660  1.00  0.00           C
ATOM    325  O   GLU A  37      22.950  49.740  20.360  1.00  0.00           O
ATOM    326  N   ASN A  38      25.070  49.160  20.170  1.00  0.00           N
ATOM    327  HN  ASN A  38      25.760  48.680  19.640  1.00  0.00           H
ATOM    328  CA  ASN A  38      25.490  49.590  21.520  1.00  0.00           C
ATOM    329  HA  ASN A  38      26.560  49.480  21.490  1.00  0.00           H
ATOM    330  CB  ASN A  38      25.260  51.100  21.790  1.00  0.00           C
ATOM    331  HB1 ASN A  38      24.170  51.340  21.730  1.00  0.00           H
ATOM    332  HB2 ASN A  38      25.590  51.470  22.780  1.00  0.00           H
ATOM    333  CG  ASN A  38      26.090  51.910  20.800  1.00  0.00           C
ATOM    334  OD1 ASN A  38      27.310  51.890  20.910  1.00  0.00           O
ATOM    335  ND2 ASN A  38      25.460  52.540  19.820  1.00  0.00           N
ATOM    336 1HD2 ASN A  38      24.470  52.570  19.850  1.00  0.00           H
ATOM    337 2HD2 ASN A  38      25.990  53.140  19.220  1.00  0.00           H
ATOM    338  C   ASN A  38      24.860  48.670  22.610  1.00  0.00           C
ATOM    339  O   ASN A  38      24.200  49.100  23.570  1.00  0.00           O
ATOM    340  N   GLU A  39      24.980  47.380  22.370  1.00  0.00           N
ATOM    341  HN  GLU A  39      25.360  46.910  21.580  1.00  0.00           H
ATOM    342  CA  GLU A  39      24.570  46.440  23.370  1.00  0.00           C
ATOM    343  HA  GLU A  39      24.440  46.870  24.350  1.00  0.00           H
ATOM    344  CB  GLU A  39      23.350  45.480  23.010  1.00  0.00           C
ATOM    345  HB1 GLU A  39      23.500  45.020  22.000  1.00  0.00           H
ATOM    346  HB2 GLU A  39      23.250  44.710  23.810  1.00  0.00           H
ATOM    347  CG  GLU A  39      22.060  46.320  23.000  1.00  0.00           C
ATOM    348  HG1 GLU A  39      21.890  46.550  24.070  1.00  0.00           H
ATOM    349  HG2 GLU A  39      22.140  47.260  22.400  1.00  0.00           H
ATOM    350  CD  GLU A  39      20.820  45.620  22.500  1.00  0.00           C
ATOM    351  OE1 GLU A  39      20.790  44.900  21.460  1.00  0.00           O
ATOM    352  OE2 GLU A  39      19.740  45.960  23.030  1.00  0.00           O
ATOM    353  C   GLU A  39      25.720  45.560  23.500  1.00  0.00           C
ATOM    354  O   GLU A  39      26.470  45.470  22.530  1.00  0.00           O
ATOM    355  N   GLY A  40      25.980  44.930  24.650  1.00  0.00           N
ATOM    356  HN  GLY A  40      25.410  45.040  25.450  1.00  0.00           H
ATOM    357  CA  GLY A  40      26.960  43.890  24.690  1.00  0.00           C
ATOM    358  HA1 GLY A  40      27.820  44.140  24.100  1.00  0.00           H
ATOM    359  HA2 GLY A  40      27.350  43.840  25.700  1.00  0.00           H
ATOM    360  C   GLY A  40      26.550  42.540  24.210  1.00  0.00           C
ATOM    361  O   GLY A  40      25.370  42.170  24.280  1.00  0.00           O
ATOM    362  N   PHE A  41      27.470  41.830  23.550  1.00  0.00           N
ATOM    363  HN  PHE A  41      28.300  42.280  23.250  1.00  0.00           H
ATOM    364  CA  PHE A  41      27.190  40.450  23.060  1.00  0.00           C
ATOM    365  HA  PHE A  41      26.180  40.160  23.320  1.00  0.00           H
ATOM    366  CB  PHE A  41      27.280  40.270  21.550  1.00  0.00           C
ATOM    367  HB1 PHE A  41      26.980  39.250  21.210  1.00  0.00           H
ATOM    368  HB2 PHE A  41      26.510  40.830  20.970  1.00  0.00           H
ATOM    369  CG  PHE A  41      28.590  40.660  20.960  1.00  0.00           C
ATOM    370  CD1 PHE A  41      29.690  39.840  20.700  1.00  0.00           C
ATOM    371  HD1 PHE A  41      29.570  38.780  20.850  1.00  0.00           H
ATOM    372  CE1 PHE A  41      30.850  40.300  20.060  1.00  0.00           C
ATOM    373  HE1 PHE A  41      31.630  39.580  19.820  1.00  0.00           H
ATOM    374  CZ  PHE A  41      31.020  41.670  19.810  1.00  0.00           C
ATOM    375  HZ  PHE A  41      31.910  41.990  19.290  1.00  0.00           H
ATOM    376  CD2 PHE A  41      28.710  41.990  20.600  1.00  0.00           C
ATOM    377  HD2 PHE A  41      27.850  42.650  20.700  1.00  0.00           H
ATOM    378  CE2 PHE A  41      29.880  42.520  20.070  1.00  0.00           C
ATOM    379  HE2 PHE A  41      29.920  43.550  19.730  1.00  0.00           H
ATOM    380  C   PHE A  41      28.110  39.500  23.830  1.00  0.00           C
ATOM    381  O   PHE A  41      27.580  38.470  24.150  1.00  0.00           O
ATOM    382  N   CYS A  42      29.260  40.000  24.250  1.00  0.00           N
ATOM    383  HN  CYS A  42      29.580  40.900  23.960  1.00  0.00           H
ATOM    384  CA  CYS A  42      30.340  39.280  24.960  1.00  0.00           C
ATOM    385  HA  CYS A  42      29.800  38.560  25.570  1.00  0.00           H
ATOM    386  CB  CYS A  42      31.350  38.500  23.990  1.00  0.00           C
ATOM    387  HB1 CYS A  42      31.610  39.150  23.120  1.00  0.00           H
ATOM    388  HB2 CYS A  42      32.260  38.130  24.500  1.00  0.00           H
ATOM    389  SG  CYS A  42      30.540  37.080  23.290  1.00  0.00           S
ATOM    390  C   CYS A  42      31.190  40.140  25.940  1.00  0.00           C
ATOM    391  O   CYS A  42      31.380  41.360  25.740  1.00  0.00           O
ATOM    392  N   GLY A  43      31.740  39.500  26.940  1.00  0.00           N
ATOM    393  HN  GLY A  43      31.390  38.590  27.110  1.00  0.00           H
ATOM    394  CA  GLY A  43      32.820  39.970  27.830  1.00  0.00           C
ATOM    395  HA1 GLY A  43      32.780  41.040  27.950  1.00  0.00           H
ATOM    396  HA2 GLY A  43      32.660  39.530  28.800  1.00  0.00           H
ATOM    397  C   GLY A  43      34.240  39.540  27.260  1.00  0.00           C
ATOM    398  O   GLY A  43      34.350  39.030  26.110  1.00  0.00           O
ATOM    399  N   GLY A  44      35.360  39.720  27.970  1.00  0.00           N
ATOM    400  HN  GLY A  44      35.260  39.930  28.940  1.00  0.00           H
ATOM    401  CA  GLY A  44      36.710  39.540  27.380  1.00  0.00           C
ATOM    402  HA1 GLY A  44      36.950  38.490  27.340  1.00  0.00           H
ATOM    403  HA2 GLY A  44      36.760  40.030  26.420  1.00  0.00           H
ATOM    404  C   GLY A  44      37.760  40.150  28.270  1.00  0.00           C
ATOM    405  O   GLY A  44      37.450  40.570  29.390  1.00  0.00           O
ATOM    406  N   THR A  45      39.000  40.190  27.800  1.00  0.00           N
ATOM    407  HN  THR A  45      39.240  39.880  26.890  1.00  0.00           H
ATOM    408  CA  THR A  45      40.100  40.610  28.720  1.00  0.00           C
ATOM    409  HA  THR A  45      39.770  41.510  29.220  1.00  0.00           H
ATOM    410  CB  THR A  45      40.550  39.460  29.660  1.00  0.00           C
ATOM    411  HB  THR A  45      39.640  39.150  30.220  1.00  0.00           H
ATOM    412  OG1 THR A  45      41.590  39.810  30.540  1.00  0.00           O
ATOM    413  HG1 THR A  45      41.150  40.520  31.010  1.00  0.00           H
ATOM    414  CG2 THR A  45      41.170  38.270  28.830  1.00  0.00           C
ATOM    415 1HG2 THR A  45      42.110  38.510  28.260  1.00  0.00           H
ATOM    416 2HG2 THR A  45      41.430  37.430  29.490  1.00  0.00           H
ATOM    417 3HG2 THR A  45      40.450  37.830  28.110  1.00  0.00           H
ATOM    418  C   THR A  45      41.340  41.110  27.900  1.00  0.00           C
ATOM    419  O   THR A  45      41.440  40.690  26.740  1.00  0.00           O
ATOM    420  N   ILE A  46      42.260  41.870  28.510  1.00  0.00           N
ATOM    421  HN  ILE A  46      42.260  42.020  29.490  1.00  0.00           H
ATOM    422  CA  ILE A  46      43.340  42.430  27.790  1.00  0.00           C
ATOM    423  HA  ILE A  46      43.220  42.390  26.710  1.00  0.00           H
ATOM    424  CB  ILE A  46      43.470  43.820  28.320  1.00  0.00           C
ATOM    425  HB  ILE A  46      43.690  43.700  29.400  1.00  0.00           H
ATOM    426  CG2 ILE A  46      44.700  44.600  27.730  1.00  0.00           C
ATOM    427 1HG2 ILE A  46      45.690  44.090  27.870  1.00  0.00           H
ATOM    428 2HG2 ILE A  46      44.500  44.740  26.640  1.00  0.00           H
ATOM    429 3HG2 ILE A  46      44.810  45.660  28.050  1.00  0.00           H
ATOM    430  CG1 ILE A  46      42.150  44.540  28.150  1.00  0.00           C
ATOM    431 1HG1 ILE A  46      42.350  45.540  27.690  1.00  0.00           H
ATOM    432 2HG1 ILE A  46      41.430  44.010  27.500  1.00  0.00           H
ATOM    433  CD  ILE A  46      41.470  44.990  29.480  1.00  0.00           C
ATOM    434  HD1 ILE A  46      41.160  44.050  30.000  1.00  0.00           H
ATOM    435  HD2 ILE A  46      42.190  45.630  30.040  1.00  0.00           H
ATOM    436  HD3 ILE A  46      40.570  45.610  29.340  1.00  0.00           H
ATOM    437  C   ILE A  46      44.580  41.600  28.010  1.00  0.00           C
ATOM    438  O   ILE A  46      44.820  41.210  29.160  1.00  0.00           O
ATOM    439  N   LEU A  47      45.390  41.370  26.950  1.00  0.00           N
ATOM    440  HN  LEU A  47      44.990  41.700  26.090  1.00  0.00           H
ATOM    441  CA  LEU A  47      46.690  40.640  26.930  1.00  0.00           C
ATOM    442  HA  LEU A  47      46.780  40.190  27.900  1.00  0.00           H
ATOM    443  CB  LEU A  47      46.740  39.500  25.780  1.00  0.00           C
ATOM    444  HB1 LEU A  47      46.760  40.020  24.800  1.00  0.00           H
ATOM    445  HB2 LEU A  47      47.710  38.960  25.820  1.00  0.00           H
ATOM    446  CG  LEU A  47      45.670  38.470  25.690  1.00  0.00           C
ATOM    447  HG  LEU A  47      44.690  38.910  26.000  1.00  0.00           H
ATOM    448  CD1 LEU A  47      45.530  37.980  24.210  1.00  0.00           C
ATOM    449 1HD1 LEU A  47      46.510  37.630  23.800  1.00  0.00           H
ATOM    450 2HD1 LEU A  47      44.810  37.150  24.180  1.00  0.00           H
ATOM    451 3HD1 LEU A  47      45.120  38.810  23.580  1.00  0.00           H
ATOM    452  CD2 LEU A  47      46.090  37.410  26.610  1.00  0.00           C
ATOM    453 1HD2 LEU A  47      46.160  37.840  27.630  1.00  0.00           H
ATOM    454 2HD2 LEU A  47      45.320  36.610  26.720  1.00  0.00           H
ATOM    455 3HD2 LEU A  47      47.030  36.910  26.310  1.00  0.00           H
ATOM    456  C   LEU A  47      47.900  41.460  26.740  1.00  0.00           C
ATOM    457  O   LEU A  47      48.990  41.110  27.080  1.00  0.00           O
ATOM    458  N   SER A  48      47.620  42.660  26.170  1.00  0.00           N
ATOM    459  HN  SER A  48      46.640  42.790  26.060  1.00  0.00           H
ATOM    460  CA  SER A  48      48.480  43.820  26.160  1.00  0.00           C
ATOM    461  HA  SER A  48      48.800  43.980  27.180  1.00  0.00           H
ATOM    462  CB  SER A  48      49.680  43.660  25.170  1.00  0.00           C
ATOM    463  HB1 SER A  48      50.020  42.640  25.470  1.00  0.00           H
ATOM    464  HB2 SER A  48      49.330  43.630  24.110  1.00  0.00           H
ATOM    465  OG  SER A  48      50.720  44.650  25.330  1.00  0.00           O
ATOM    466  HG1 SER A  48      51.230  44.550  26.130  1.00  0.00           H
ATOM    467  C   SER A  48      47.750  45.090  25.830  1.00  0.00           C
ATOM    468  O   SER A  48      46.510  45.130  25.640  1.00  0.00           O
ATOM    469  N   GLU A  49      48.500  46.240  25.710  1.00  0.00           N
ATOM    470  HN  GLU A  49      49.490  46.320  25.800  1.00  0.00           H
ATOM    471  CA  GLU A  49      47.890  47.580  25.400  1.00  0.00           C
ATOM    472  HA  GLU A  49      47.490  47.790  26.390  1.00  0.00           H
ATOM    473  CB  GLU A  49      49.040  48.570  25.180  1.00  0.00           C
ATOM    474  HB1 GLU A  49      49.500  48.420  24.180  1.00  0.00           H
ATOM    475  HB2 GLU A  49      48.540  49.570  25.170  1.00  0.00           H
ATOM    476  CG  GLU A  49      50.270  48.510  26.190  1.00  0.00           C
ATOM    477  HG1 GLU A  49      49.770  48.470  27.180  1.00  0.00           H
ATOM    478  HG2 GLU A  49      50.870  47.590  26.060  1.00  0.00           H
ATOM    479  CD  GLU A  49      51.070  49.700  26.030  1.00  0.00           C
ATOM    480  OE1 GLU A  49      51.950  49.720  25.040  1.00  0.00           O
ATOM    481  OE2 GLU A  49      50.900  50.720  26.780  1.00  0.00           O
ATOM    482  C   GLU A  49      46.800  47.630  24.320  1.00  0.00           C
ATOM    483  O   GLU A  49      45.790  48.330  24.420  1.00  0.00           O
ATOM    484  N   PHE A  50      47.160  46.950  23.210  1.00  0.00           N
ATOM    485  HN  PHE A  50      47.930  46.330  23.280  1.00  0.00           H
ATOM    486  CA  PHE A  50      46.360  46.880  21.990  1.00  0.00           C
ATOM    487  HA  PHE A  50      45.520  47.550  22.040  1.00  0.00           H
ATOM    488  CB  PHE A  50      47.230  47.120  20.750  1.00  0.00           C
ATOM    489  HB1 PHE A  50      48.110  46.450  20.800  1.00  0.00           H
ATOM    490  HB2 PHE A  50      46.710  46.900  19.790  1.00  0.00           H
ATOM    491  CG  PHE A  50      47.750  48.540  20.500  1.00  0.00           C
ATOM    492  CD1 PHE A  50      47.240  49.330  19.450  1.00  0.00           C
ATOM    493  HD1 PHE A  50      46.390  49.000  18.870  1.00  0.00           H
ATOM    494  CE1 PHE A  50      47.870  50.560  19.110  1.00  0.00           C
ATOM    495  HE1 PHE A  50      47.530  51.280  18.380  1.00  0.00           H
ATOM    496  CZ  PHE A  50      49.080  50.880  19.690  1.00  0.00           C
ATOM    497  HZ  PHE A  50      49.460  51.870  19.440  1.00  0.00           H
ATOM    498  CD2 PHE A  50      49.030  48.960  21.020  1.00  0.00           C
ATOM    499  HD2 PHE A  50      49.490  48.380  21.820  1.00  0.00           H
ATOM    500  CE2 PHE A  50      49.700  50.090  20.640  1.00  0.00           C
ATOM    501  HE2 PHE A  50      50.380  50.480  21.380  1.00  0.00           H
ATOM    502  C   PHE A  50      45.660  45.590  21.790  1.00  0.00           C
ATOM    503  O   PHE A  50      45.070  45.430  20.750  1.00  0.00           O
ATOM    504  N   TYR A  51      45.630  44.650  22.750  1.00  0.00           N
ATOM    505  HN  TYR A  51      45.840  44.840  23.710  1.00  0.00           H
ATOM    506  CA  TYR A  51      45.300  43.270  22.520  1.00  0.00           C
ATOM    507  HA  TYR A  51      44.830  43.180  21.540  1.00  0.00           H
ATOM    508  CB  TYR A  51      46.410  42.270  22.630  1.00  0.00           C
ATOM    509  HB1 TYR A  51      47.080  42.460  23.500  1.00  0.00           H
ATOM    510  HB2 TYR A  51      46.140  41.200  22.780  1.00  0.00           H
ATOM    511  CG  TYR A  51      47.210  42.340  21.320  1.00  0.00           C
ATOM    512  CD1 TYR A  51      46.910  41.720  20.130  1.00  0.00           C
ATOM    513  HD1 TYR A  51      46.050  41.060  20.050  1.00  0.00           H
ATOM    514  CE1 TYR A  51      47.660  41.860  18.960  1.00  0.00           C
ATOM    515  HE1 TYR A  51      47.320  41.410  18.040  1.00  0.00           H
ATOM    516  CZ  TYR A  51      48.710  42.720  18.920  1.00  0.00           C
ATOM    517  OH  TYR A  51      49.510  42.830  17.800  1.00  0.00           O
ATOM    518  HH  TYR A  51      50.250  43.400  18.040  1.00  0.00           H
ATOM    519  CD2 TYR A  51      48.410  43.140  21.310  1.00  0.00           C
ATOM    520  HD2 TYR A  51      48.710  43.740  22.160  1.00  0.00           H
ATOM    521  CE2 TYR A  51      49.130  43.350  20.100  1.00  0.00           C
ATOM    522  HE2 TYR A  51      49.930  44.060  20.070  1.00  0.00           H
ATOM    523  C   TYR A  51      44.160  42.780  23.420  1.00  0.00           C
ATOM    524  O   TYR A  51      44.340  42.800  24.630  1.00  0.00           O
ATOM    525  N   ILE A  52      42.950  42.340  22.910  1.00  0.00           N
ATOM    526  HN  ILE A  52      42.850  42.310  21.920  1.00  0.00           H
ATOM    527  CA  ILE A  52      41.940  41.710  23.750  1.00  0.00           C
ATOM    528  HA  ILE A  52      42.230  41.720  24.790  1.00  0.00           H
ATOM    529  CB  ILE A  52      40.600  42.460  23.440  1.00  0.00           C
ATOM    530  HB  ILE A  52      40.320  42.190  22.400  1.00  0.00           H
ATOM    531  CG2 ILE A  52      39.500  41.970  24.350  1.00  0.00           C
ATOM    532 1HG2 ILE A  52      38.580  42.570  24.210  1.00  0.00           H
ATOM    533 2HG2 ILE A  52      39.180  40.940  24.070  1.00  0.00           H
ATOM    534 3HG2 ILE A  52      39.900  41.970  25.390  1.00  0.00           H
ATOM    535  CG1 ILE A  52      40.730  44.010  23.440  1.00  0.00           C
ATOM    536 1HG1 ILE A  52      41.390  44.320  22.590  1.00  0.00           H
ATOM    537 2HG1 ILE A  52      39.800  44.410  22.970  1.00  0.00           H
ATOM    538  CD  ILE A  52      41.020  44.690  24.770  1.00  0.00           C
ATOM    539  HD1 ILE A  52      41.530  44.010  25.490  1.00  0.00           H
ATOM    540  HD2 ILE A  52      41.670  45.590  24.710  1.00  0.00           H
ATOM    541  HD3 ILE A  52      40.060  44.970  25.260  1.00  0.00           H
ATOM    542  C   ILE A  52      41.710  40.290  23.310  1.00  0.00           C
ATOM    543  O   ILE A  52      41.650  39.870  22.120  1.00  0.00           O
ATOM    544  N   LEU A  53      41.630  39.400  24.400  1.00  0.00           N
ATOM    545  HN  LEU A  53      41.490  39.710  25.340  1.00  0.00           H
ATOM    546  CA  LEU A  53      41.360  38.000  24.210  1.00  0.00           C
ATOM    547  HA  LEU A  53      41.650  37.720  23.210  1.00  0.00           H
ATOM    548  CB  LEU A  53      42.080  37.020  25.250  1.00  0.00           C
ATOM    549  HB1 LEU A  53      43.150  37.300  25.330  1.00  0.00           H
ATOM    550  HB2 LEU A  53      41.540  37.120  26.220  1.00  0.00           H
ATOM    551  CG  LEU A  53      42.040  35.540  24.740  1.00  0.00           C
ATOM    552  HG  LEU A  53      40.950  35.350  24.630  1.00  0.00           H
ATOM    553  CD1 LEU A  53      42.790  35.320  23.430  1.00  0.00           C
ATOM    554 1HD1 LEU A  53      42.320  35.920  22.610  1.00  0.00           H
ATOM    555 2HD1 LEU A  53      43.890  35.390  23.560  1.00  0.00           H
ATOM    556 3HD1 LEU A  53      42.690  34.310  22.990  1.00  0.00           H
ATOM    557  CD2 LEU A  53      42.450  34.440  25.780  1.00  0.00           C
ATOM    558 1HD2 LEU A  53      43.540  34.530  26.000  1.00  0.00           H
ATOM    559 2HD2 LEU A  53      41.850  34.680  26.690  1.00  0.00           H
ATOM    560 3HD2 LEU A  53      42.180  33.430  25.390  1.00  0.00           H
ATOM    561  C   LEU A  53      39.800  37.860  24.150  1.00  0.00           C
ATOM    562  O   LEU A  53      39.050  38.480  24.920  1.00  0.00           O
ATOM    563  N   THR A  54      39.300  37.090  23.190  1.00  0.00           N
ATOM    564  HN  THR A  54      39.900  36.620  22.550  1.00  0.00           H
ATOM    565  CA  THR A  54      37.850  36.730  23.100  1.00  0.00           C
ATOM    566  HA  THR A  54      37.450  36.860  24.090  1.00  0.00           H
ATOM    567  CB  THR A  54      36.980  37.640  22.200  1.00  0.00           C
ATOM    568  HB  THR A  54      37.100  38.690  22.560  1.00  0.00           H
ATOM    569  OG1 THR A  54      35.540  37.460  22.080  1.00  0.00           O
ATOM    570  HG1 THR A  54      35.100  37.340  22.930  1.00  0.00           H
ATOM    571  CG2 THR A  54      37.480  37.630  20.780  1.00  0.00           C
ATOM    572 1HG2 THR A  54      37.220  36.610  20.430  1.00  0.00           H
ATOM    573 2HG2 THR A  54      36.850  38.330  20.190  1.00  0.00           H
ATOM    574 3HG2 THR A  54      38.550  37.890  20.630  1.00  0.00           H
ATOM    575  C   THR A  54      37.610  35.280  22.800  1.00  0.00           C
ATOM    576  O   THR A  54      38.420  34.420  23.160  1.00  0.00           O
ATOM    577  N   ALA A  55      36.500  34.900  22.200  1.00  0.00           N
ATOM    578  HN  ALA A  55      35.870  35.650  22.000  1.00  0.00           H
ATOM    579  CA  ALA A  55      35.980  33.570  21.890  1.00  0.00           C
ATOM    580  HA  ALA A  55      36.770  32.870  21.660  1.00  0.00           H
ATOM    581  CB  ALA A  55      35.140  33.200  23.060  1.00  0.00           C
ATOM    582  HB1 ALA A  55      35.180  32.090  23.140  1.00  0.00           H
ATOM    583  HB2 ALA A  55      35.690  33.470  23.990  1.00  0.00           H
ATOM    584  HB3 ALA A  55      34.130  33.620  23.190  1.00  0.00           H
ATOM    585  C   ALA A  55      35.100  33.630  20.640  1.00  0.00           C
ATOM    586  O   ALA A  55      34.610  34.680  20.230  1.00  0.00           O
ATOM    587  N   ALA A  56      35.120  32.470  19.880  1.00  0.00           N
ATOM    588  HN  ALA A  56      35.540  31.670  20.290  1.00  0.00           H
ATOM    589  CA  ALA A  56      34.630  32.470  18.520  1.00  0.00           C
ATOM    590  HA  ALA A  56      35.040  33.200  17.840  1.00  0.00           H
ATOM    591  CB  ALA A  56      34.790  31.140  17.710  1.00  0.00           C
ATOM    592  HB1 ALA A  56      34.420  31.070  16.660  1.00  0.00           H
ATOM    593  HB2 ALA A  56      35.850  30.810  17.690  1.00  0.00           H
ATOM    594  HB3 ALA A  56      34.210  30.360  18.250  1.00  0.00           H
ATOM    595  C   ALA A  56      33.110  32.840  18.490  1.00  0.00           C
ATOM    596  O   ALA A  56      32.650  33.570  17.590  1.00  0.00           O
ATOM    597  N   HIS A  57      32.220  32.350  19.360  1.00  0.00           N
ATOM    598  HN  HIS A  57      32.660  31.860  20.110  1.00  0.00           H
ATOM    599  CA  HIS A  57      30.790  32.560  19.280  1.00  0.00           C
ATOM    600  HA  HIS A  57      30.430  32.100  18.370  1.00  0.00           H
ATOM    601  CB  HIS A  57      30.150  31.830  20.450  1.00  0.00           C
ATOM    602  HB1 HIS A  57      30.400  30.740  20.390  1.00  0.00           H
ATOM    603  HB2 HIS A  57      30.590  32.270  21.360  1.00  0.00           H
ATOM    604  ND1 HIS A  57      27.660  31.650  20.040  1.00  0.00           N
ATOM    605  CG  HIS A  57      28.760  32.120  20.810  1.00  0.00           C
ATOM    606  CE1 HIS A  57      26.540  32.030  20.690  1.00  0.00           C
ATOM    607  HE1 HIS A  57      25.520  31.730  20.440  1.00  0.00           H
ATOM    608  NE2 HIS A  57      26.870  32.760  21.770  1.00  0.00           N
ATOM    609  HE2 HIS A  57      26.260  33.190  22.420  1.00  0.00           H
ATOM    610  CD2 HIS A  57      28.270  32.780  21.900  1.00  0.00           C
ATOM    611  HD2 HIS A  57      28.750  33.260  22.740  1.00  0.00           H
ATOM    612  C   HIS A  57      30.260  34.040  19.130  1.00  0.00           C
ATOM    613  O   HIS A  57      29.460  34.360  18.220  1.00  0.00           O
ATOM    614  N   CYS A  58      30.860  34.880  20.010  1.00  0.00           N
ATOM    615  HN  CYS A  58      31.570  34.430  20.550  1.00  0.00           H
ATOM    616  CA  CYS A  58      30.760  36.360  19.930  1.00  0.00           C
ATOM    617  HA  CYS A  58      29.860  36.660  20.430  1.00  0.00           H
ATOM    618  CB  CYS A  58      31.940  36.810  20.720  1.00  0.00           C
ATOM    619  HB1 CYS A  58      32.920  36.530  20.280  1.00  0.00           H
ATOM    620  HB2 CYS A  58      32.020  37.920  20.770  1.00  0.00           H
ATOM    621  SG  CYS A  58      32.070  36.120  22.450  1.00  0.00           S
ATOM    622  C   CYS A  58      30.820  36.960  18.590  1.00  0.00           C
ATOM    623  O   CYS A  58      30.020  37.820  18.170  1.00  0.00           O
ATOM    624  N   LEU A  59      31.780  36.520  17.750  1.00  0.00           N
ATOM    625  HN  LEU A  59      32.370  35.750  17.980  1.00  0.00           H
ATOM    626  CA  LEU A  59      32.000  37.160  16.470  1.00  0.00           C
ATOM    627  HA  LEU A  59      31.870  38.230  16.530  1.00  0.00           H
ATOM    628  CB  LEU A  59      33.440  36.860  15.970  1.00  0.00           C
ATOM    629  HB1 LEU A  59      33.430  35.750  15.950  1.00  0.00           H
ATOM    630  HB2 LEU A  59      33.550  37.310  14.960  1.00  0.00           H
ATOM    631  CG  LEU A  59      34.530  37.390  16.950  1.00  0.00           C
ATOM    632  HG  LEU A  59      34.320  37.080  18.000  1.00  0.00           H
ATOM    633  CD1 LEU A  59      35.910  36.770  16.770  1.00  0.00           C
ATOM    634 1HD1 LEU A  59      36.270  36.720  15.720  1.00  0.00           H
ATOM    635 2HD1 LEU A  59      36.650  37.150  17.510  1.00  0.00           H
ATOM    636 3HD1 LEU A  59      35.770  35.750  17.200  1.00  0.00           H
ATOM    637  CD2 LEU A  59      34.590  38.950  16.790  1.00  0.00           C
ATOM    638 1HD2 LEU A  59      34.940  39.170  15.760  1.00  0.00           H
ATOM    639 2HD2 LEU A  59      33.590  39.410  16.920  1.00  0.00           H
ATOM    640 3HD2 LEU A  59      35.260  39.470  17.500  1.00  0.00           H
ATOM    641  C   LEU A  59      31.000  36.770  15.440  1.00  0.00           C
ATOM    642  O   LEU A  59      30.770  37.480  14.480  1.00  0.00           O
ATOM    643  N   TYR A  60      30.500  35.540  15.480  1.00  0.00           N
ATOM    644  HN  TYR A  60      30.810  34.970  16.230  1.00  0.00           H
ATOM    645  CA  TYR A  60      29.360  35.120  14.730  1.00  0.00           C
ATOM    646  HA  TYR A  60      29.470  35.470  13.720  1.00  0.00           H
ATOM    647  CB  TYR A  60      29.260  33.570  14.640  1.00  0.00           C
ATOM    648  HB1 TYR A  60      29.330  33.170  15.660  1.00  0.00           H
ATOM    649  HB2 TYR A  60      28.320  33.220  14.170  1.00  0.00           H
ATOM    650  CG  TYR A  60      30.470  32.940  13.870  1.00  0.00           C
ATOM    651  CD1 TYR A  60      30.480  32.920  12.500  1.00  0.00           C
ATOM    652  HD1 TYR A  60      29.750  33.420  11.870  1.00  0.00           H
ATOM    653  CE1 TYR A  60      31.560  32.280  11.790  1.00  0.00           C
ATOM    654  HE1 TYR A  60      31.540  32.210  10.700  1.00  0.00           H
ATOM    655  CZ  TYR A  60      32.610  31.810  12.510  1.00  0.00           C
ATOM    656  OH  TYR A  60      33.750  31.100  11.890  1.00  0.00           O
ATOM    657  HH  TYR A  60      33.480  30.960  10.980  1.00  0.00           H
ATOM    658  CD2 TYR A  60      31.550  32.410  14.610  1.00  0.00           C
ATOM    659  HD2 TYR A  60      31.440  32.310  15.680  1.00  0.00           H
ATOM    660  CE2 TYR A  60      32.680  31.890  13.920  1.00  0.00           C
ATOM    661  HE2 TYR A  60      33.520  31.490  14.470  1.00  0.00           H
ATOM    662  C   TYR A  60      28.000  35.800  15.170  1.00  0.00           C
ATOM    663  O   TYR A  60      27.210  36.160  14.320  1.00  0.00           O
ATOM    664  N   GLN A  61      27.850  36.020  16.550  1.00  0.00           N
ATOM    665  HN  GLN A  61      28.530  35.740  17.220  1.00  0.00           H
ATOM    666  CA  GLN A  61      26.790  36.790  17.180  1.00  0.00           C
ATOM    667  HA  GLN A  61      25.920  36.220  16.880  1.00  0.00           H
ATOM    668  CB  GLN A  61      26.760  36.720  18.730  1.00  0.00           C
ATOM    669  HB1 GLN A  61      27.730  37.140  19.090  1.00  0.00           H
ATOM    670  HB2 GLN A  61      25.940  37.360  19.100  1.00  0.00           H
ATOM    671  CG  GLN A  61      26.460  35.320  19.230  1.00  0.00           C
ATOM    672  HG1 GLN A  61      27.170  34.530  18.920  1.00  0.00           H
ATOM    673  HG2 GLN A  61      26.430  35.460  20.330  1.00  0.00           H
ATOM    674  CD  GLN A  61      25.050  34.810  18.910  1.00  0.00           C
ATOM    675  OE1 GLN A  61      24.850  33.680  18.460  1.00  0.00           O
ATOM    676  NE2 GLN A  61      24.050  35.720  19.050  1.00  0.00           N
ATOM    677 1HE2 GLN A  61      24.160  36.510  19.660  1.00  0.00           H
ATOM    678 2HE2 GLN A  61      23.200  35.360  18.690  1.00  0.00           H
ATOM    679  C   GLN A  61      26.640  38.200  16.670  1.00  0.00           C
ATOM    680  O   GLN A  61      25.520  38.660  16.300  1.00  0.00           O
ATOM    681  N   ALA A  62      27.760  38.990  16.500  1.00  0.00           N
ATOM    682  HN  ALA A  62      28.670  38.840  16.900  1.00  0.00           H
ATOM    683  CA  ALA A  62      27.680  40.300  15.900  1.00  0.00           C
ATOM    684  HA  ALA A  62      26.750  40.420  15.370  1.00  0.00           H
ATOM    685  CB  ALA A  62      27.670  41.440  16.930  1.00  0.00           C
ATOM    686  HB1 ALA A  62      27.650  42.420  16.410  1.00  0.00           H
ATOM    687  HB2 ALA A  62      26.750  41.400  17.560  1.00  0.00           H
ATOM    688  HB3 ALA A  62      28.530  41.460  17.630  1.00  0.00           H
ATOM    689  C   ALA A  62      28.790  40.570  14.870  1.00  0.00           C
ATOM    690  O   ALA A  62      29.920  40.280  15.080  1.00  0.00           O
ATOM    691  N   LYS A  63      28.430  41.160  13.690  1.00  0.00           N
ATOM    692  HN  LYS A  63      27.470  41.420  13.620  1.00  0.00           H
ATOM    693  CA  LYS A  63      29.410  41.400  12.590  1.00  0.00           C
ATOM    694  HA  LYS A  63      30.290  40.790  12.670  1.00  0.00           H
ATOM    695  CB  LYS A  63      28.600  41.220  11.250  1.00  0.00           C
ATOM    696  HB1 LYS A  63      27.990  42.130  11.040  1.00  0.00           H
ATOM    697  HB2 LYS A  63      29.430  41.270  10.510  1.00  0.00           H
ATOM    698  CG  LYS A  63      27.740  39.960  11.020  1.00  0.00           C
ATOM    699  HG1 LYS A  63      26.840  40.120  11.640  1.00  0.00           H
ATOM    700  HG2 LYS A  63      27.490  39.890   9.940  1.00  0.00           H
ATOM    701  CD  LYS A  63      28.480  38.620  11.390  1.00  0.00           C
ATOM    702  HD1 LYS A  63      29.450  38.530  10.870  1.00  0.00           H
ATOM    703  HD2 LYS A  63      28.740  38.620  12.470  1.00  0.00           H
ATOM    704  CE  LYS A  63      27.860  37.210  11.020  1.00  0.00           C
ATOM    705  HE1 LYS A  63      27.810  37.060   9.920  1.00  0.00           H
ATOM    706  HE2 LYS A  63      28.480  36.350  11.360  1.00  0.00           H
ATOM    707  NZ  LYS A  63      26.550  37.060  11.640  1.00  0.00           N
ATOM    708  HZ1 LYS A  63      26.380  37.450  12.590  1.00  0.00           H
ATOM    709  HZ2 LYS A  63      25.880  37.490  10.950  1.00  0.00           H
ATOM    710  HZ3 LYS A  63      26.330  36.040  11.740  1.00  0.00           H
ATOM    711  C   LYS A  63      29.960  42.840  12.660  1.00  0.00           C
ATOM    712  O   LYS A  63      31.020  43.210  12.170  1.00  0.00           O
ATOM    713  N   ARG A  64      29.360  43.730  13.490  1.00  0.00           N
ATOM    714  HN  ARG A  64      28.610  43.490  14.100  1.00  0.00           H
ATOM    715  CA  ARG A  64      29.700  45.140  13.640  1.00  0.00           C
ATOM    716  HA  ARG A  64      30.700  45.270  13.240  1.00  0.00           H
ATOM    717  CB  ARG A  64      28.700  46.080  12.990  1.00  0.00           C
ATOM    718  HB1 ARG A  64      27.690  45.920  13.430  1.00  0.00           H
ATOM    719  HB2 ARG A  64      29.010  47.110  13.260  1.00  0.00           H
ATOM    720  CG  ARG A  64      28.480  45.990  11.430  1.00  0.00           C
ATOM    721  HG1 ARG A  64      28.410  44.920  11.150  1.00  0.00           H
ATOM    722  HG2 ARG A  64      27.540  46.560  11.260  1.00  0.00           H
ATOM    723  CD  ARG A  64      29.690  46.530  10.700  1.00  0.00           C
ATOM    724  HD1 ARG A  64      30.610  46.010  11.060  1.00  0.00           H
ATOM    725  HD2 ARG A  64      29.620  46.360   9.610  1.00  0.00           H
ATOM    726  NE  ARG A  64      29.810  47.940  10.990  1.00  0.00           N
ATOM    727  HE  ARG A  64      29.200  48.340  11.670  1.00  0.00           H
ATOM    728  CZ  ARG A  64      30.710  48.770  10.500  1.00  0.00           C
ATOM    729  NH1 ARG A  64      31.550  48.480   9.490  1.00  0.00           N
ATOM    730 1HH1 ARG A  64      31.470  47.640   8.950  1.00  0.00           H
ATOM    731 2HH1 ARG A  64      32.040  49.260   9.090  1.00  0.00           H
ATOM    732  NH2 ARG A  64      30.780  49.960  11.000  1.00  0.00           N
ATOM    733 1HH2 ARG A  64      30.360  50.200  11.870  1.00  0.00           H
ATOM    734 2HH2 ARG A  64      31.440  50.610  10.620  1.00  0.00           H
ATOM    735  C   ARG A  64      29.840  45.510  15.130  1.00  0.00           C
ATOM    736  O   ARG A  64      28.940  45.530  15.940  1.00  0.00           O
ATOM    737  N   PHE A  65      31.090  45.680  15.610  1.00  0.00           N
ATOM    738  HN  PHE A  65      31.800  45.590  14.910  1.00  0.00           H
ATOM    739  CA  PHE A  65      31.410  45.790  17.030  1.00  0.00           C
ATOM    740  HA  PHE A  65      30.510  46.250  17.410  1.00  0.00           H
ATOM    741  CB  PHE A  65      31.570  44.390  17.710  1.00  0.00           C
ATOM    742  HB1 PHE A  65      31.770  44.640  18.780  1.00  0.00           H
ATOM    743  HB2 PHE A  65      30.740  43.660  17.560  1.00  0.00           H
ATOM    744  CG  PHE A  65      32.820  43.730  17.220  1.00  0.00           C
ATOM    745  CD1 PHE A  65      34.090  43.950  17.820  1.00  0.00           C
ATOM    746  HD1 PHE A  65      34.280  44.540  18.700  1.00  0.00           H
ATOM    747  CE1 PHE A  65      35.170  43.160  17.370  1.00  0.00           C
ATOM    748  HE1 PHE A  65      36.170  43.260  17.750  1.00  0.00           H
ATOM    749  CZ  PHE A  65      34.930  42.250  16.320  1.00  0.00           C
ATOM    750  HZ  PHE A  65      35.750  41.650  15.960  1.00  0.00           H
ATOM    751  CD2 PHE A  65      32.630  42.840  16.180  1.00  0.00           C
ATOM    752  HD2 PHE A  65      31.670  42.640  15.730  1.00  0.00           H
ATOM    753  CE2 PHE A  65      33.640  42.060  15.620  1.00  0.00           C
ATOM    754  HE2 PHE A  65      33.510  41.300  14.850  1.00  0.00           H
ATOM    755  C   PHE A  65      32.620  46.730  17.390  1.00  0.00           C
ATOM    756  O   PHE A  65      33.530  47.000  16.590  1.00  0.00           O
ATOM    757  N   LYS A  66      32.800  47.060  18.640  1.00  0.00           N
ATOM    758  HN  LYS A  66      32.090  46.800  19.300  1.00  0.00           H
ATOM    759  CA  LYS A  66      33.910  47.840  19.150  1.00  0.00           C
ATOM    760  HA  LYS A  66      34.740  47.620  18.490  1.00  0.00           H
ATOM    761  CB  LYS A  66      33.620  49.410  18.980  1.00  0.00           C
ATOM    762  HB1 LYS A  66      32.640  49.620  19.470  1.00  0.00           H
ATOM    763  HB2 LYS A  66      34.420  49.940  19.540  1.00  0.00           H
ATOM    764  CG  LYS A  66      33.680  49.850  17.580  1.00  0.00           C
ATOM    765  HG1 LYS A  66      34.600  49.450  17.110  1.00  0.00           H
ATOM    766  HG2 LYS A  66      32.760  49.460  17.100  1.00  0.00           H
ATOM    767  CD  LYS A  66      33.820  51.360  17.430  1.00  0.00           C
ATOM    768  HD1 LYS A  66      32.970  51.800  18.000  1.00  0.00           H
ATOM    769  HD2 LYS A  66      34.800  51.580  17.880  1.00  0.00           H
ATOM    770  CE  LYS A  66      33.810  51.770  15.960  1.00  0.00           C
ATOM    771  HE1 LYS A  66      34.100  52.840  15.910  1.00  0.00           H
ATOM    772  HE2 LYS A  66      34.580  51.210  15.390  1.00  0.00           H
ATOM    773  NZ  LYS A  66      32.570  51.410  15.390  1.00  0.00           N
ATOM    774  HZ1 LYS A  66      31.760  51.430  16.030  1.00  0.00           H
ATOM    775  HZ2 LYS A  66      32.450  52.040  14.580  1.00  0.00           H
ATOM    776  HZ3 LYS A  66      32.670  50.440  15.010  1.00  0.00           H
ATOM    777  C   LYS A  66      34.050  47.270  20.560  1.00  0.00           C
ATOM    778  O   LYS A  66      33.340  46.380  21.040  1.00  0.00           O
ATOM    779  N   VAL A  67      35.120  47.750  21.250  1.00  0.00           N
ATOM    780  HN  VAL A  67      35.740  48.470  20.960  1.00  0.00           H
ATOM    781  CA  VAL A  67      35.560  47.160  22.500  1.00  0.00           C
ATOM    782  HA  VAL A  67      34.860  46.380  22.780  1.00  0.00           H
ATOM    783  CB  VAL A  67      37.020  46.680  22.470  1.00  0.00           C
ATOM    784  HB  VAL A  67      37.630  47.570  22.260  1.00  0.00           H
ATOM    785  CG1 VAL A  67      37.370  46.000  23.800  1.00  0.00           C
ATOM    786 1HG1 VAL A  67      36.990  44.960  23.750  1.00  0.00           H
ATOM    787 2HG1 VAL A  67      38.460  45.790  23.840  1.00  0.00           H
ATOM    788 3HG1 VAL A  67      37.020  46.580  24.680  1.00  0.00           H
ATOM    789  CG2 VAL A  67      37.240  45.570  21.340  1.00  0.00           C
ATOM    790 1HG2 VAL A  67      36.520  44.740  21.520  1.00  0.00           H
ATOM    791 2HG2 VAL A  67      37.070  46.090  20.380  1.00  0.00           H
ATOM    792 3HG2 VAL A  67      38.270  45.160  21.300  1.00  0.00           H
ATOM    793  C   VAL A  67      35.400  48.320  23.460  1.00  0.00           C
ATOM    794  O   VAL A  67      35.840  49.430  23.190  1.00  0.00           O
ATOM    795  N   ARG A  68      34.700  48.070  24.540  1.00  0.00           N
ATOM    796  HN  ARG A  68      34.410  47.150  24.800  1.00  0.00           H
ATOM    797  CA  ARG A  68      34.540  49.010  25.600  1.00  0.00           C
ATOM    798  HA  ARG A  68      35.090  49.900  25.370  1.00  0.00           H
ATOM    799  CB  ARG A  68      32.950  49.190  25.990  1.00  0.00           C
ATOM    800  HB1 ARG A  68      32.460  49.770  25.180  1.00  0.00           H
ATOM    801  HB2 ARG A  68      32.460  48.200  25.980  1.00  0.00           H
ATOM    802  CG  ARG A  68      32.580  49.920  27.320  1.00  0.00           C
ATOM    803  HG1 ARG A  68      32.970  49.330  28.180  1.00  0.00           H
ATOM    804  HG2 ARG A  68      33.160  50.870  27.270  1.00  0.00           H
ATOM    805  CD  ARG A  68      31.110  50.240  27.690  1.00  0.00           C
ATOM    806  HD1 ARG A  68      30.620  50.940  26.970  1.00  0.00           H
ATOM    807  HD2 ARG A  68      30.500  49.310  27.700  1.00  0.00           H
ATOM    808  NE  ARG A  68      31.090  50.780  29.060  1.00  0.00           N
ATOM    809  HE  ARG A  68      31.920  50.950  29.590  1.00  0.00           H
ATOM    810  CZ  ARG A  68      30.020  51.310  29.630  1.00  0.00           C
ATOM    811  NH1 ARG A  68      28.840  51.280  29.030  1.00  0.00           N
ATOM    812 1HH1 ARG A  68      28.740  50.570  28.350  1.00  0.00           H
ATOM    813 2HH1 ARG A  68      28.010  51.630  29.470  1.00  0.00           H
ATOM    814  NH2 ARG A  68      30.070  51.850  30.840  1.00  0.00           N
ATOM    815 1HH2 ARG A  68      30.990  51.870  31.220  1.00  0.00           H
ATOM    816 2HH2 ARG A  68      29.330  52.470  31.080  1.00  0.00           H
ATOM    817  C   ARG A  68      35.340  48.400  26.780  1.00  0.00           C
ATOM    818  O   ARG A  68      35.540  47.190  26.950  1.00  0.00           O
ATOM    819  N   VAL A  69      35.840  49.250  27.690  1.00  0.00           N
ATOM    820  HN  VAL A  69      35.700  50.230  27.700  1.00  0.00           H
ATOM    821  CA  VAL A  69      36.470  48.960  28.980  1.00  0.00           C
ATOM    822  HA  VAL A  69      37.370  48.390  28.840  1.00  0.00           H
ATOM    823  CB  VAL A  69      36.930  50.290  29.540  1.00  0.00           C
ATOM    824  HB  VAL A  69      37.420  50.150  30.530  1.00  0.00           H
ATOM    825  CG1 VAL A  69      37.880  50.940  28.580  1.00  0.00           C
ATOM    826 1HG1 VAL A  69      37.940  51.960  29.000  1.00  0.00           H
ATOM    827 2HG1 VAL A  69      38.890  50.470  28.620  1.00  0.00           H
ATOM    828 3HG1 VAL A  69      37.540  51.020  27.530  1.00  0.00           H
ATOM    829  CG2 VAL A  69      35.770  51.220  29.820  1.00  0.00           C
ATOM    830 1HG2 VAL A  69      35.100  50.740  30.560  1.00  0.00           H
ATOM    831 2HG2 VAL A  69      36.170  52.120  30.320  1.00  0.00           H
ATOM    832 3HG2 VAL A  69      35.270  51.540  28.880  1.00  0.00           H
ATOM    833  C   VAL A  69      35.490  48.220  29.880  1.00  0.00           C
ATOM    834  O   VAL A  69      34.290  48.420  29.830  1.00  0.00           O
ATOM    835  N   GLY A  70      36.000  47.340  30.750  1.00  0.00           N
ATOM    836  HN  GLY A  70      36.980  47.190  30.860  1.00  0.00           H
ATOM    837  CA  GLY A  70      35.050  46.680  31.710  1.00  0.00           C
ATOM    838  HA1 GLY A  70      34.130  46.380  31.230  1.00  0.00           H
ATOM    839  HA2 GLY A  70      35.560  45.870  32.200  1.00  0.00           H
ATOM    840  C   GLY A  70      34.620  47.550  32.940  1.00  0.00           C
ATOM    841  O   GLY A  70      35.290  47.640  33.950  1.00  0.00           O
ATOM    842  N   ASP A  71      33.510  48.290  32.720  1.00  0.00           N
ATOM    843  HN  ASP A  71      33.020  48.310  31.840  1.00  0.00           H
ATOM    844  CA  ASP A  71      32.890  49.110  33.710  1.00  0.00           C
ATOM    845  HA  ASP A  71      33.670  49.450  34.380  1.00  0.00           H
ATOM    846  CB  ASP A  71      31.970  50.130  32.950  1.00  0.00           C
ATOM    847  HB1 ASP A  71      31.280  49.660  32.230  1.00  0.00           H
ATOM    848  HB2 ASP A  71      31.390  50.620  33.770  1.00  0.00           H
ATOM    849  CG  ASP A  71      32.940  51.120  32.360  1.00  0.00           C
ATOM    850  OD1 ASP A  71      33.920  51.570  32.980  1.00  0.00           O
ATOM    851  OD2 ASP A  71      32.730  51.550  31.150  1.00  0.00           O
ATOM    852  C   ASP A  71      31.860  48.260  34.440  1.00  0.00           C
ATOM    853  O   ASP A  71      31.340  47.270  33.980  1.00  0.00           O
ATOM    854  N   ARG A  72      31.680  48.640  35.700  1.00  0.00           N
ATOM    855  HN  ARG A  72      32.100  49.480  36.010  1.00  0.00           H
ATOM    856  CA  ARG A  72      30.780  47.920  36.560  1.00  0.00           C
ATOM    857  HA  ARG A  72      31.110  46.900  36.610  1.00  0.00           H
ATOM    858  CB  ARG A  72      30.820  48.430  38.010  1.00  0.00           C
ATOM    859  HB1 ARG A  72      30.310  47.760  38.730  1.00  0.00           H
ATOM    860  HB2 ARG A  72      31.880  48.400  38.350  1.00  0.00           H
ATOM    861  CG  ARG A  72      30.340  49.840  38.300  1.00  0.00           C
ATOM    862  HG1 ARG A  72      30.820  50.590  37.630  1.00  0.00           H
ATOM    863  HG2 ARG A  72      29.230  49.900  38.280  1.00  0.00           H
ATOM    864  CD  ARG A  72      30.700  50.290  39.710  1.00  0.00           C
ATOM    865  HD1 ARG A  72      31.720  49.900  39.850  1.00  0.00           H
ATOM    866  HD2 ARG A  72      30.690  51.410  39.790  1.00  0.00           H
ATOM    867  NE  ARG A  72      29.810  49.630  40.740  1.00  0.00           N
ATOM    868  HE  ARG A  72      29.250  48.820  40.520  1.00  0.00           H
ATOM    869  CZ  ARG A  72      29.670  50.060  41.980  1.00  0.00           C
ATOM    870  NH1 ARG A  72      30.220  51.130  42.460  1.00  0.00           N
ATOM    871 1HH1 ARG A  72      30.950  51.310  41.800  1.00  0.00           H
ATOM    872 2HH1 ARG A  72      30.080  51.170  43.450  1.00  0.00           H
ATOM    873  NH2 ARG A  72      29.160  49.190  42.860  1.00  0.00           N
ATOM    874 1HH2 ARG A  72      28.420  48.600  42.510  1.00  0.00           H
ATOM    875 2HH2 ARG A  72      28.960  49.500  43.780  1.00  0.00           H
ATOM    876  C   ARG A  72      29.290  47.820  36.130  1.00  0.00           C
ATOM    877  O   ARG A  72      28.620  46.800  36.310  1.00  0.00           O
ATOM    878  N   ASN A  73      28.730  48.940  35.720  1.00  0.00           N
ATOM    879  HN  ASN A  73      29.410  49.660  35.590  1.00  0.00           H
ATOM    880  CA  ASN A  73      27.300  49.100  35.440  1.00  0.00           C
ATOM    881  HA  ASN A  73      26.770  48.160  35.510  1.00  0.00           H
ATOM    882  CB  ASN A  73      26.730  50.170  36.380  1.00  0.00           C
ATOM    883  HB1 ASN A  73      26.790  49.780  37.410  1.00  0.00           H
ATOM    884  HB2 ASN A  73      27.470  50.980  36.230  1.00  0.00           H
ATOM    885  CG  ASN A  73      25.340  50.700  36.140  1.00  0.00           C
ATOM    886  OD1 ASN A  73      24.690  50.460  35.140  1.00  0.00           O
ATOM    887  ND2 ASN A  73      24.890  51.440  37.160  1.00  0.00           N
ATOM    888 1HD2 ASN A  73      25.440  51.640  37.960  1.00  0.00           H
ATOM    889 2HD2 ASN A  73      24.070  52.010  37.070  1.00  0.00           H
ATOM    890  C   ASN A  73      27.240  49.350  33.940  1.00  0.00           C
ATOM    891  O   ASN A  73      27.480  50.450  33.450  1.00  0.00           O
ATOM    892  N   THR A  74      26.710  48.460  33.090  1.00  0.00           N
ATOM    893  HN  THR A  74      26.180  47.680  33.410  1.00  0.00           H
ATOM    894  CA  THR A  74      26.870  48.630  31.650  1.00  0.00           C
ATOM    895  HA  THR A  74      27.820  49.060  31.350  1.00  0.00           H
ATOM    896  CB  THR A  74      26.640  47.370  30.820  1.00  0.00           C
ATOM    897  HB  THR A  74      26.690  47.660  29.760  1.00  0.00           H
ATOM    898  OG1 THR A  74      25.420  46.790  31.110  1.00  0.00           O
ATOM    899  HG1 THR A  74      24.750  47.290  30.630  1.00  0.00           H
ATOM    900  CG2 THR A  74      27.670  46.330  31.190  1.00  0.00           C
ATOM    901 1HG2 THR A  74      27.560  45.440  30.540  1.00  0.00           H
ATOM    902 2HG2 THR A  74      28.710  46.710  31.050  1.00  0.00           H
ATOM    903 3HG2 THR A  74      27.490  46.040  32.250  1.00  0.00           H
ATOM    904  C   THR A  74      25.790  49.660  31.080  1.00  0.00           C
ATOM    905  O   THR A  74      25.980  50.110  29.960  1.00  0.00           O
ATOM    906  N   GLU A  75      24.750  50.000  31.830  1.00  0.00           N
ATOM    907  HN  GLU A  75      24.640  49.620  32.750  1.00  0.00           H
ATOM    908  CA  GLU A  75      23.930  51.130  31.530  1.00  0.00           C
ATOM    909  HA  GLU A  75      23.670  51.060  30.480  1.00  0.00           H
ATOM    910  CB  GLU A  75      22.650  51.150  32.450  1.00  0.00           C
ATOM    911  HB1 GLU A  75      23.000  50.940  33.480  1.00  0.00           H
ATOM    912  HB2 GLU A  75      22.150  52.120  32.570  1.00  0.00           H
ATOM    913  CG  GLU A  75      21.570  50.170  32.080  1.00  0.00           C
ATOM    914  HG1 GLU A  75      21.840  49.110  32.300  1.00  0.00           H
ATOM    915  HG2 GLU A  75      20.700  50.300  32.760  1.00  0.00           H
ATOM    916  CD  GLU A  75      21.150  50.340  30.670  1.00  0.00           C
ATOM    917  OE1 GLU A  75      20.940  51.480  30.220  1.00  0.00           O
ATOM    918  OE2 GLU A  75      21.180  49.360  29.890  1.00  0.00           O
ATOM    919  C   GLU A  75      24.480  52.500  31.620  1.00  0.00           C
ATOM    920  O   GLU A  75      23.880  53.450  31.170  1.00  0.00           O
ATOM    921  N   GLN A  76      25.680  52.650  32.220  1.00  0.00           N
ATOM    922  HN  GLN A  76      26.230  51.960  32.690  1.00  0.00           H
ATOM    923  CA  GLN A  76      26.320  53.930  32.100  1.00  0.00           C
ATOM    924  HA  GLN A  76      25.630  54.710  32.360  1.00  0.00           H
ATOM    925  CB  GLN A  76      27.410  54.200  33.200  1.00  0.00           C
ATOM    926  HB1 GLN A  76      28.310  53.540  33.130  1.00  0.00           H
ATOM    927  HB2 GLN A  76      27.790  55.220  33.040  1.00  0.00           H
ATOM    928  CG  GLN A  76      26.850  54.190  34.680  1.00  0.00           C
ATOM    929  HG1 GLN A  76      26.680  53.170  35.070  1.00  0.00           H
ATOM    930  HG2 GLN A  76      27.710  54.570  35.280  1.00  0.00           H
ATOM    931  CD  GLN A  76      25.560  54.990  34.900  1.00  0.00           C
ATOM    932  OE1 GLN A  76      24.490  54.530  35.250  1.00  0.00           O
ATOM    933  NE2 GLN A  76      25.680  56.320  34.630  1.00  0.00           N
ATOM    934 1HE2 GLN A  76      26.560  56.780  34.570  1.00  0.00           H
ATOM    935 2HE2 GLN A  76      24.840  56.870  34.640  1.00  0.00           H
ATOM    936  C   GLN A  76      26.940  54.240  30.730  1.00  0.00           C
ATOM    937  O   GLN A  76      28.020  53.650  30.370  1.00  0.00           O
ATOM    938  N   GLU A  77      26.380  55.200  29.930  1.00  0.00           N
ATOM    939  HN  GLU A  77      25.460  55.400  30.250  1.00  0.00           H
ATOM    940  CA  GLU A  77      27.040  55.930  28.900  1.00  0.00           C
ATOM    941  HA  GLU A  77      26.310  56.660  28.590  1.00  0.00           H
ATOM    942  CB  GLU A  77      28.420  56.580  29.340  1.00  0.00           C
ATOM    943  HB1 GLU A  77      29.000  55.700  29.720  1.00  0.00           H
ATOM    944  HB2 GLU A  77      28.960  57.040  28.480  1.00  0.00           H
ATOM    945  CG  GLU A  77      28.340  57.560  30.480  1.00  0.00           C
ATOM    946  HG1 GLU A  77      27.860  58.440  30.020  1.00  0.00           H
ATOM    947  HG2 GLU A  77      27.620  57.250  31.280  1.00  0.00           H
ATOM    948  CD  GLU A  77      29.640  58.020  31.190  1.00  0.00           C
ATOM    949  OE1 GLU A  77      30.240  57.320  32.010  1.00  0.00           O
ATOM    950  OE2 GLU A  77      30.080  59.170  30.950  1.00  0.00           O
ATOM    951  C   GLU A  77      27.270  55.080  27.660  1.00  0.00           C
ATOM    952  O   GLU A  77      28.340  54.940  27.160  1.00  0.00           O
ATOM    953  N   GLU A  78      26.180  54.490  27.290  1.00  0.00           N
ATOM    954  HN  GLU A  78      25.320  54.730  27.720  1.00  0.00           H
ATOM    955  CA  GLU A  78      26.150  53.480  26.210  1.00  0.00           C
ATOM    956  HA  GLU A  78      26.970  52.800  26.420  1.00  0.00           H
ATOM    957  CB  GLU A  78      24.720  52.800  26.240  1.00  0.00           C
ATOM    958  HB1 GLU A  78      23.990  53.630  26.160  1.00  0.00           H
ATOM    959  HB2 GLU A  78      24.500  52.140  25.380  1.00  0.00           H
ATOM    960  CG  GLU A  78      24.400  52.060  27.570  1.00  0.00           C
ATOM    961  HG1 GLU A  78      25.070  51.180  27.580  1.00  0.00           H
ATOM    962  HG2 GLU A  78      24.660  52.740  28.420  1.00  0.00           H
ATOM    963  CD  GLU A  78      22.940  51.560  27.630  1.00  0.00           C
ATOM    964  OE1 GLU A  78      22.750  50.340  27.920  1.00  0.00           O
ATOM    965  OE2 GLU A  78      21.950  52.270  27.470  1.00  0.00           O
ATOM    966  C   GLU A  78      26.500  54.070  24.860  1.00  0.00           C
ATOM    967  O   GLU A  78      25.680  54.780  24.320  1.00  0.00           O
ATOM    968  N   GLY A  79      27.760  53.810  24.370  1.00  0.00           N
ATOM    969  HN  GLY A  79      28.500  53.330  24.840  1.00  0.00           H
ATOM    970  CA  GLY A  79      28.200  54.260  23.100  1.00  0.00           C
ATOM    971  HA1 GLY A  79      28.920  53.550  22.700  1.00  0.00           H
ATOM    972  HA2 GLY A  79      27.340  54.400  22.460  1.00  0.00           H
ATOM    973  C   GLY A  79      28.850  55.620  23.170  1.00  0.00           C
ATOM    974  O   GLY A  79      29.380  56.260  22.240  1.00  0.00           O
ATOM    975  N   GLY A  80      28.910  56.130  24.410  1.00  0.00           N
ATOM    976  HN  GLY A  80      28.620  55.530  25.150  1.00  0.00           H
ATOM    977  CA  GLY A  80      29.160  57.540  24.630  1.00  0.00           C
ATOM    978  HA1 GLY A  80      29.250  58.080  23.700  1.00  0.00           H
ATOM    979  HA2 GLY A  80      28.290  57.940  25.150  1.00  0.00           H
ATOM    980  C   GLY A  80      30.370  57.820  25.590  1.00  0.00           C
ATOM    981  O   GLY A  80      30.620  58.990  25.870  1.00  0.00           O
ATOM    982  N   GLU A  81      31.100  56.740  25.930  1.00  0.00           N
ATOM    983  HN  GLU A  81      30.860  55.920  25.420  1.00  0.00           H
ATOM    984  CA  GLU A  81      32.350  56.970  26.650  1.00  0.00           C
ATOM    985  HA  GLU A  81      32.900  57.660  26.050  1.00  0.00           H
ATOM    986  CB  GLU A  81      32.210  57.350  28.140  1.00  0.00           C
ATOM    987  HB1 GLU A  81      31.570  58.250  28.200  1.00  0.00           H
ATOM    988  HB2 GLU A  81      31.660  56.570  28.720  1.00  0.00           H
ATOM    989  CG  GLU A  81      33.500  57.840  28.760  1.00  0.00           C
ATOM    990  HG1 GLU A  81      34.370  57.150  28.800  1.00  0.00           H
ATOM    991  HG2 GLU A  81      33.870  58.730  28.220  1.00  0.00           H
ATOM    992  CD  GLU A  81      33.260  58.260  30.160  1.00  0.00           C
ATOM    993  OE1 GLU A  81      32.950  59.480  30.410  1.00  0.00           O
ATOM    994  OE2 GLU A  81      33.160  57.390  31.080  1.00  0.00           O
ATOM    995  C   GLU A  81      33.140  55.640  26.670  1.00  0.00           C
ATOM    996  O   GLU A  81      32.630  54.570  27.020  1.00  0.00           O
ATOM    997  N   ALA A  82      34.470  55.750  26.370  1.00  0.00           N
ATOM    998  HN  ALA A  82      34.780  56.650  26.060  1.00  0.00           H
ATOM    999  CA  ALA A  82      35.560  54.830  26.450  1.00  0.00           C
ATOM   1000  HA  ALA A  82      36.540  55.210  26.210  1.00  0.00           H
ATOM   1001  CB  ALA A  82      35.830  54.540  27.930  1.00  0.00           C
ATOM   1002  HB1 ALA A  82      36.930  54.400  27.900  1.00  0.00           H
ATOM   1003  HB2 ALA A  82      35.670  55.410  28.600  1.00  0.00           H
ATOM   1004  HB3 ALA A  82      35.300  53.600  28.200  1.00  0.00           H
ATOM   1005  C   ALA A  82      35.420  53.550  25.530  1.00  0.00           C
ATOM   1006  O   ALA A  82      35.260  52.410  26.060  1.00  0.00           O
ATOM   1007  N   VAL A  83      35.330  53.790  24.210  1.00  0.00           N
ATOM   1008  HN  VAL A  83      35.420  54.700  23.820  1.00  0.00           H
ATOM   1009  CA  VAL A  83      35.190  52.690  23.240  1.00  0.00           C
ATOM   1010  HA  VAL A  83      35.360  51.800  23.810  1.00  0.00           H
ATOM   1011  CB  VAL A  83      33.740  52.710  22.640  1.00  0.00           C
ATOM   1012  HB  VAL A  83      33.720  53.710  22.130  1.00  0.00           H
ATOM   1013  CG1 VAL A  83      33.640  51.550  21.600  1.00  0.00           C
ATOM   1014 1HG1 VAL A  83      34.010  50.610  22.060  1.00  0.00           H
ATOM   1015 2HG1 VAL A  83      32.610  51.460  21.220  1.00  0.00           H
ATOM   1016 3HG1 VAL A  83      34.240  51.790  20.690  1.00  0.00           H
ATOM   1017  CG2 VAL A  83      32.760  52.680  23.810  1.00  0.00           C
ATOM   1018 1HG2 VAL A  83      32.750  53.690  24.300  1.00  0.00           H
ATOM   1019 2HG2 VAL A  83      31.660  52.660  23.640  1.00  0.00           H
ATOM   1020 3HG2 VAL A  83      33.030  51.850  24.500  1.00  0.00           H
ATOM   1021  C   VAL A  83      36.170  52.670  22.180  1.00  0.00           C
ATOM   1022  O   VAL A  83      36.440  53.620  21.410  1.00  0.00           O
ATOM   1023  N   HIS A  84      36.770  51.510  21.880  1.00  0.00           N
ATOM   1024  HN  HIS A  84      36.500  50.650  22.290  1.00  0.00           H
ATOM   1025  CA  HIS A  84      37.980  51.320  21.100  1.00  0.00           C
ATOM   1026  HA  HIS A  84      38.170  52.300  20.670  1.00  0.00           H
ATOM   1027  CB  HIS A  84      39.040  50.660  21.980  1.00  0.00           C
ATOM   1028  HB1 HIS A  84      38.680  49.680  22.360  1.00  0.00           H
ATOM   1029  HB2 HIS A  84      39.960  50.480  21.370  1.00  0.00           H
ATOM   1030  ND1 HIS A  84      40.210  52.700  23.040  1.00  0.00           N
ATOM   1031  HD1 HIS A  84      40.740  52.910  22.220  1.00  0.00           H
ATOM   1032  CG  HIS A  84      39.300  51.580  23.110  1.00  0.00           C
ATOM   1033  CE1 HIS A  84      40.150  53.240  24.300  1.00  0.00           C
ATOM   1034  HE1 HIS A  84      40.910  54.010  24.480  1.00  0.00           H
ATOM   1035  NE2 HIS A  84      39.450  52.600  25.160  1.00  0.00           N
ATOM   1036  CD2 HIS A  84      38.920  51.510  24.460  1.00  0.00           C
ATOM   1037  HD2 HIS A  84      38.190  50.840  24.910  1.00  0.00           H
ATOM   1038  C   HIS A  84      37.650  50.390  19.950  1.00  0.00           C
ATOM   1039  O   HIS A  84      37.300  49.270  20.130  1.00  0.00           O
ATOM   1040  N   GLU A  85      37.900  50.820  18.670  1.00  0.00           N
ATOM   1041  HN  GLU A  85      38.120  51.770  18.470  1.00  0.00           H
ATOM   1042  CA  GLU A  85      37.760  50.080  17.500  1.00  0.00           C
ATOM   1043  HA  GLU A  85      36.800  49.570  17.580  1.00  0.00           H
ATOM   1044  CB  GLU A  85      37.700  51.040  16.280  1.00  0.00           C
ATOM   1045  HB1 GLU A  85      36.750  51.600  16.390  1.00  0.00           H
ATOM   1046  HB2 GLU A  85      38.590  51.690  16.250  1.00  0.00           H
ATOM   1047  CG  GLU A  85      37.660  50.270  14.850  1.00  0.00           C
ATOM   1048  HG1 GLU A  85      38.640  49.810  14.580  1.00  0.00           H
ATOM   1049  HG2 GLU A  85      36.940  49.440  14.940  1.00  0.00           H
ATOM   1050  CD  GLU A  85      37.240  51.160  13.740  1.00  0.00           C
ATOM   1051  OE1 GLU A  85      35.990  51.230  13.500  1.00  0.00           O
ATOM   1052  OE2 GLU A  85      38.050  51.800  13.040  1.00  0.00           O
ATOM   1053  C   GLU A  85      38.790  48.980  17.370  1.00  0.00           C
ATOM   1054  O   GLU A  85      39.790  48.980  18.060  1.00  0.00           O
ATOM   1055  N   VAL A  86      38.560  47.990  16.500  1.00  0.00           N
ATOM   1056  HN  VAL A  86      37.680  47.880  16.030  1.00  0.00           H
ATOM   1057  CA  VAL A  86      39.490  46.850  16.270  1.00  0.00           C
ATOM   1058  HA  VAL A  86      40.250  46.900  17.010  1.00  0.00           H
ATOM   1059  CB  VAL A  86      38.800  45.590  16.520  1.00  0.00           C
ATOM   1060  HB  VAL A  86      37.930  45.380  15.850  1.00  0.00           H
ATOM   1061  CG1 VAL A  86      39.780  44.430  16.410  1.00  0.00           C
ATOM   1062 1HG1 VAL A  86      40.330  44.370  15.450  1.00  0.00           H
ATOM   1063 2HG1 VAL A  86      40.580  44.520  17.170  1.00  0.00           H
ATOM   1064 3HG1 VAL A  86      39.330  43.420  16.540  1.00  0.00           H
ATOM   1065  CG2 VAL A  86      38.100  45.600  17.890  1.00  0.00           C
ATOM   1066 1HG2 VAL A  86      37.310  46.380  17.970  1.00  0.00           H
ATOM   1067 2HG2 VAL A  86      37.610  44.620  18.070  1.00  0.00           H
ATOM   1068 3HG2 VAL A  86      38.800  45.860  18.710  1.00  0.00           H
ATOM   1069  C   VAL A  86      40.020  46.830  14.800  1.00  0.00           C
ATOM   1070  O   VAL A  86      39.340  46.900  13.780  1.00  0.00           O
ATOM   1071  N   GLU A  87      41.370  46.730  14.660  1.00  0.00           N
ATOM   1072  HN  GLU A  87      41.970  46.570  15.440  1.00  0.00           H
ATOM   1073  CA  GLU A  87      42.090  46.680  13.400  1.00  0.00           C
ATOM   1074  HA  GLU A  87      41.570  47.270  12.660  1.00  0.00           H
ATOM   1075  CB  GLU A  87      43.500  47.250  13.710  1.00  0.00           C
ATOM   1076  HB1 GLU A  87      43.460  48.280  14.120  1.00  0.00           H
ATOM   1077  HB2 GLU A  87      43.870  46.660  14.580  1.00  0.00           H
ATOM   1078  CG  GLU A  87      44.580  47.090  12.630  1.00  0.00           C
ATOM   1079  HG1 GLU A  87      44.990  46.080  12.420  1.00  0.00           H
ATOM   1080  HG2 GLU A  87      44.230  47.430  11.630  1.00  0.00           H
ATOM   1081  CD  GLU A  87      45.820  47.930  12.950  1.00  0.00           C
ATOM   1082  OE1 GLU A  87      46.660  47.450  13.810  1.00  0.00           O
ATOM   1083  OE2 GLU A  87      45.970  48.990  12.350  1.00  0.00           O
ATOM   1084  C   GLU A  87      42.220  45.270  12.830  1.00  0.00           C
ATOM   1085  O   GLU A  87      41.930  45.120  11.690  1.00  0.00           O
ATOM   1086  N   VAL A  88      42.650  44.260  13.590  1.00  0.00           N
ATOM   1087  HN  VAL A  88      42.700  44.370  14.580  1.00  0.00           H
ATOM   1088  CA  VAL A  88      42.940  42.920  13.130  1.00  0.00           C
ATOM   1089  HA  VAL A  88      42.470  42.840  12.160  1.00  0.00           H
ATOM   1090  CB  VAL A  88      44.460  42.620  13.090  1.00  0.00           C
ATOM   1091  HB  VAL A  88      44.870  43.480  13.670  1.00  0.00           H
ATOM   1092  CG1 VAL A  88      44.830  41.210  13.620  1.00  0.00           C
ATOM   1093 1HG1 VAL A  88      44.440  40.390  12.970  1.00  0.00           H
ATOM   1094 2HG1 VAL A  88      45.930  41.070  13.520  1.00  0.00           H
ATOM   1095 3HG1 VAL A  88      44.480  41.050  14.660  1.00  0.00           H
ATOM   1096  CG2 VAL A  88      44.930  42.700  11.700  1.00  0.00           C
ATOM   1097 1HG2 VAL A  88      44.750  43.720  11.320  1.00  0.00           H
ATOM   1098 2HG2 VAL A  88      46.030  42.520  11.720  1.00  0.00           H
ATOM   1099 3HG2 VAL A  88      44.430  41.940  11.060  1.00  0.00           H
ATOM   1100  C   VAL A  88      42.150  41.880  14.010  1.00  0.00           C
ATOM   1101  O   VAL A  88      41.870  42.140  15.180  1.00  0.00           O
ATOM   1102  N   VAL A  89      41.560  40.840  13.420  1.00  0.00           N
ATOM   1103  HN  VAL A  89      41.590  40.690  12.420  1.00  0.00           H
ATOM   1104  CA  VAL A  89      40.860  39.750  14.160  1.00  0.00           C
ATOM   1105  HA  VAL A  89      40.990  39.980  15.210  1.00  0.00           H
ATOM   1106  CB  VAL A  89      39.390  39.730  13.820  1.00  0.00           C
ATOM   1107  HB  VAL A  89      39.230  39.760  12.730  1.00  0.00           H
ATOM   1108  CG1 VAL A  89      38.770  38.310  14.290  1.00  0.00           C
ATOM   1109 1HG1 VAL A  89      37.790  38.130  13.820  1.00  0.00           H
ATOM   1110 2HG1 VAL A  89      39.430  37.430  14.090  1.00  0.00           H
ATOM   1111 3HG1 VAL A  89      38.600  38.320  15.380  1.00  0.00           H
ATOM   1112  CG2 VAL A  89      38.690  41.030  14.320  1.00  0.00           C
ATOM   1113 1HG2 VAL A  89      37.710  41.090  13.800  1.00  0.00           H
ATOM   1114 2HG2 VAL A  89      38.370  41.010  15.380  1.00  0.00           H
ATOM   1115 3HG2 VAL A  89      39.350  41.910  14.170  1.00  0.00           H
ATOM   1116  C   VAL A  89      41.610  38.470  13.760  1.00  0.00           C
ATOM   1117  O   VAL A  89      41.720  38.170  12.530  1.00  0.00           O
ATOM   1118  N   ILE A  90      42.240  37.750  14.720  1.00  0.00           N
ATOM   1119  HN  ILE A  90      42.050  38.000  15.670  1.00  0.00           H
ATOM   1120  CA  ILE A  90      42.860  36.460  14.530  1.00  0.00           C
ATOM   1121  HA  ILE A  90      42.910  36.280  13.460  1.00  0.00           H
ATOM   1122  CB  ILE A  90      44.330  36.360  14.910  1.00  0.00           C
ATOM   1123  HB  ILE A  90      44.330  36.930  15.860  1.00  0.00           H
ATOM   1124  CG2 ILE A  90      44.790  34.920  15.010  1.00  0.00           C
ATOM   1125 1HG2 ILE A  90      44.300  34.430  15.880  1.00  0.00           H
ATOM   1126 2HG2 ILE A  90      44.510  34.360  14.090  1.00  0.00           H
ATOM   1127 3HG2 ILE A  90      45.890  34.870  15.230  1.00  0.00           H
ATOM   1128  CG1 ILE A  90      45.300  37.130  13.970  1.00  0.00           C
ATOM   1129 1HG1 ILE A  90      45.880  36.390  13.360  1.00  0.00           H
ATOM   1130 2HG1 ILE A  90      44.770  37.790  13.250  1.00  0.00           H
ATOM   1131  CD  ILE A  90      46.360  37.940  14.620  1.00  0.00           C
ATOM   1132  HD1 ILE A  90      46.920  38.610  13.930  1.00  0.00           H
ATOM   1133  HD2 ILE A  90      45.890  38.600  15.390  1.00  0.00           H
ATOM   1134  HD3 ILE A  90      47.130  37.310  15.110  1.00  0.00           H
ATOM   1135  C   ILE A  90      41.930  35.400  15.080  1.00  0.00           C
ATOM   1136  O   ILE A  90      41.570  35.430  16.240  1.00  0.00           O
ATOM   1137  N   LYS A  91      41.460  34.540  14.180  1.00  0.00           N
ATOM   1138  HN  LYS A  91      41.660  34.560  13.190  1.00  0.00           H
ATOM   1139  CA  LYS A  91      40.690  33.340  14.470  1.00  0.00           C
ATOM   1140  HA  LYS A  91      41.170  33.010  15.380  1.00  0.00           H
ATOM   1141  CB  LYS A  91      39.110  33.600  14.520  1.00  0.00           C
ATOM   1142  HB1 LYS A  91      38.650  32.600  14.750  1.00  0.00           H
ATOM   1143  HB2 LYS A  91      38.980  34.300  15.370  1.00  0.00           H
ATOM   1144  CG  LYS A  91      38.480  34.230  13.310  1.00  0.00           C
ATOM   1145  HG1 LYS A  91      38.920  35.240  13.180  1.00  0.00           H
ATOM   1146  HG2 LYS A  91      38.750  33.670  12.400  1.00  0.00           H
ATOM   1147  CD  LYS A  91      36.930  34.490  13.440  1.00  0.00           C
ATOM   1148  HD1 LYS A  91      36.720  35.140  14.310  1.00  0.00           H
ATOM   1149  HD2 LYS A  91      36.600  34.940  12.470  1.00  0.00           H
ATOM   1150  CE  LYS A  91      36.050  33.190  13.430  1.00  0.00           C
ATOM   1151  HE1 LYS A  91      36.030  32.690  14.420  1.00  0.00           H
ATOM   1152  HE2 LYS A  91      35.010  33.580  13.380  1.00  0.00           H
ATOM   1153  NZ  LYS A  91      36.250  32.310  12.320  1.00  0.00           N
ATOM   1154  HZ1 LYS A  91      35.330  32.040  11.920  1.00  0.00           H
ATOM   1155  HZ2 LYS A  91      36.870  32.800  11.650  1.00  0.00           H
ATOM   1156  HZ3 LYS A  91      36.800  31.450  12.540  1.00  0.00           H
ATOM   1157  C   LYS A  91      40.830  32.180  13.450  1.00  0.00           C
ATOM   1158  O   LYS A  91      41.140  32.510  12.240  1.00  0.00           O
ATOM   1159  N   HIS A  92      40.650  30.900  13.840  1.00  0.00           N
ATOM   1160  HN  HIS A  92      40.370  30.670  14.770  1.00  0.00           H
ATOM   1161  CA  HIS A  92      40.470  29.770  12.900  1.00  0.00           C
ATOM   1162  HA  HIS A  92      41.280  29.910  12.210  1.00  0.00           H
ATOM   1163  CB  HIS A  92      40.680  28.360  13.580  1.00  0.00           C
ATOM   1164  HB1 HIS A  92      39.970  28.280  14.430  1.00  0.00           H
ATOM   1165  HB2 HIS A  92      40.640  27.520  12.860  1.00  0.00           H
ATOM   1166  ND1 HIS A  92      43.030  27.790  13.540  1.00  0.00           N
ATOM   1167  CG  HIS A  92      41.990  28.300  14.280  1.00  0.00           C
ATOM   1168  CE1 HIS A  92      43.940  27.370  14.430  1.00  0.00           C
ATOM   1169  HE1 HIS A  92      44.840  26.770  14.330  1.00  0.00           H
ATOM   1170  NE2 HIS A  92      43.540  27.660  15.660  1.00  0.00           N
ATOM   1171  HE2 HIS A  92      44.110  27.710  16.480  1.00  0.00           H
ATOM   1172  CD2 HIS A  92      42.300  28.270  15.580  1.00  0.00           C
ATOM   1173  HD2 HIS A  92      41.670  28.610  16.390  1.00  0.00           H
ATOM   1174  C   HIS A  92      39.130  29.890  12.190  1.00  0.00           C
ATOM   1175  O   HIS A  92      38.250  30.600  12.560  1.00  0.00           O
ATOM   1176  N   ASN A  93      39.060  29.300  10.960  1.00  0.00           N
ATOM   1177  HN  ASN A  93      39.830  28.740  10.650  1.00  0.00           H
ATOM   1178  CA  ASN A  93      38.010  29.540  10.000  1.00  0.00           C
ATOM   1179  HA  ASN A  93      37.560  30.490  10.280  1.00  0.00           H
ATOM   1180  CB  ASN A  93      38.700  29.780   8.600  1.00  0.00           C
ATOM   1181  HB1 ASN A  93      39.270  30.720   8.750  1.00  0.00           H
ATOM   1182  HB2 ASN A  93      39.380  28.940   8.350  1.00  0.00           H
ATOM   1183  CG  ASN A  93      37.600  29.960   7.560  1.00  0.00           C
ATOM   1184  OD1 ASN A  93      36.520  30.480   7.810  1.00  0.00           O
ATOM   1185  ND2 ASN A  93      37.840  29.460   6.320  1.00  0.00           N
ATOM   1186 1HD2 ASN A  93      38.730  29.100   6.070  1.00  0.00           H
ATOM   1187 2HD2 ASN A  93      37.210  29.700   5.580  1.00  0.00           H
ATOM   1188  C   ASN A  93      36.970  28.480  10.140  1.00  0.00           C
ATOM   1189  O   ASN A  93      35.780  28.590   9.810  1.00  0.00           O
ATOM   1190  N   ARG A  94      37.400  27.300  10.680  1.00  0.00           N
ATOM   1191  HN  ARG A  94      38.360  27.020  10.800  1.00  0.00           H
ATOM   1192  CA  ARG A  94      36.450  26.340  11.210  1.00  0.00           C
ATOM   1193  HA  ARG A  94      35.630  26.250  10.510  1.00  0.00           H
ATOM   1194  CB  ARG A  94      37.220  25.020  11.560  1.00  0.00           C
ATOM   1195  HB1 ARG A  94      38.060  25.260  12.250  1.00  0.00           H
ATOM   1196  HB2 ARG A  94      36.620  24.220  12.030  1.00  0.00           H
ATOM   1197  CG  ARG A  94      37.780  24.360  10.250  1.00  0.00           C
ATOM   1198  HG1 ARG A  94      37.000  24.080   9.510  1.00  0.00           H
ATOM   1199  HG2 ARG A  94      38.350  25.170   9.740  1.00  0.00           H
ATOM   1200  CD  ARG A  94      38.660  23.220  10.500  1.00  0.00           C
ATOM   1201  HD1 ARG A  94      39.330  23.050   9.640  1.00  0.00           H
ATOM   1202  HD2 ARG A  94      39.350  23.330  11.370  1.00  0.00           H
ATOM   1203  NE  ARG A  94      37.860  22.030  10.730  1.00  0.00           N
ATOM   1204  HE  ARG A  94      36.880  22.100  10.560  1.00  0.00           H
ATOM   1205  CZ  ARG A  94      38.300  20.780  10.790  1.00  0.00           C
ATOM   1206  NH1 ARG A  94      39.580  20.420  11.000  1.00  0.00           N
ATOM   1207 1HH1 ARG A  94      40.300  21.040  11.280  1.00  0.00           H
ATOM   1208 2HH1 ARG A  94      39.860  19.460  11.090  1.00  0.00           H
ATOM   1209  NH2 ARG A  94      37.470  19.750  10.710  1.00  0.00           N
ATOM   1210 1HH2 ARG A  94      36.520  19.950  10.490  1.00  0.00           H
ATOM   1211 2HH2 ARG A  94      37.960  18.880  10.740  1.00  0.00           H
ATOM   1212  C   ARG A  94      35.800  26.810  12.500  1.00  0.00           C
ATOM   1213  O   ARG A  94      36.300  27.630  13.280  1.00  0.00           O
ATOM   1214  N   PHE A  95      34.540  26.280  12.760  1.00  0.00           N
ATOM   1215  HN  PHE A  95      34.230  25.580  12.110  1.00  0.00           H
ATOM   1216  CA  PHE A  95      33.640  26.750  13.760  1.00  0.00           C
ATOM   1217  HA  PHE A  95      34.110  26.940  14.710  1.00  0.00           H
ATOM   1218  CB  PHE A  95      32.840  28.000  13.360  1.00  0.00           C
ATOM   1219  HB1 PHE A  95      33.530  28.810  13.030  1.00  0.00           H
ATOM   1220  HB2 PHE A  95      32.220  27.900  12.450  1.00  0.00           H
ATOM   1221  CG  PHE A  95      31.900  28.580  14.490  1.00  0.00           C
ATOM   1222  CD1 PHE A  95      32.360  28.950  15.740  1.00  0.00           C
ATOM   1223  HD1 PHE A  95      33.400  28.920  16.020  1.00  0.00           H
ATOM   1224  CE1 PHE A  95      31.440  29.400  16.710  1.00  0.00           C
ATOM   1225  HE1 PHE A  95      31.750  29.710  17.700  1.00  0.00           H
ATOM   1226  CZ  PHE A  95      30.120  29.570  16.370  1.00  0.00           C
ATOM   1227  HZ  PHE A  95      29.350  30.070  16.950  1.00  0.00           H
ATOM   1228  CD2 PHE A  95      30.530  28.720  14.190  1.00  0.00           C
ATOM   1229  HD2 PHE A  95      30.170  28.300  13.260  1.00  0.00           H
ATOM   1230  CE2 PHE A  95      29.640  29.200  15.170  1.00  0.00           C
ATOM   1231  HE2 PHE A  95      28.590  29.230  14.990  1.00  0.00           H
ATOM   1232  C   PHE A  95      32.690  25.620  13.850  1.00  0.00           C
ATOM   1233  O   PHE A  95      32.070  25.140  12.940  1.00  0.00           O
ATOM   1234  N   THR A  96      32.570  25.070  15.040  1.00  0.00           N
ATOM   1235  HN  THR A  96      33.120  25.330  15.830  1.00  0.00           H
ATOM   1236  CA  THR A  96      31.660  24.020  15.260  1.00  0.00           C
ATOM   1237  HA  THR A  96      30.860  24.240  14.560  1.00  0.00           H
ATOM   1238  CB  THR A  96      32.230  22.650  14.950  1.00  0.00           C
ATOM   1239  HB  THR A  96      32.140  22.590  13.840  1.00  0.00           H
ATOM   1240  OG1 THR A  96      31.420  21.500  15.420  1.00  0.00           O
ATOM   1241  HG1 THR A  96      30.600  21.590  14.920  1.00  0.00           H
ATOM   1242  CG2 THR A  96      33.650  22.480  15.590  1.00  0.00           C
ATOM   1243 1HG2 THR A  96      34.120  21.470  15.490  1.00  0.00           H
ATOM   1244 2HG2 THR A  96      34.270  23.230  15.050  1.00  0.00           H
ATOM   1245 3HG2 THR A  96      33.520  22.730  16.670  1.00  0.00           H
ATOM   1246  C   THR A  96      30.990  24.060  16.650  1.00  0.00           C
ATOM   1247  O   THR A  96      31.500  23.870  17.750  1.00  0.00           O
ATOM   1248  N   LYS A  97      29.630  24.220  16.600  1.00  0.00           N
ATOM   1249  HN  LYS A  97      29.200  24.530  15.750  1.00  0.00           H
ATOM   1250  CA  LYS A  97      28.720  24.160  17.720  1.00  0.00           C
ATOM   1251  HA  LYS A  97      29.140  24.650  18.590  1.00  0.00           H
ATOM   1252  CB  LYS A  97      27.420  24.960  17.330  1.00  0.00           C
ATOM   1253  HB1 LYS A  97      26.960  24.750  16.340  1.00  0.00           H
ATOM   1254  HB2 LYS A  97      26.680  24.530  18.020  1.00  0.00           H
ATOM   1255  CG  LYS A  97      27.570  26.390  17.630  1.00  0.00           C
ATOM   1256  HG1 LYS A  97      27.980  26.420  18.660  1.00  0.00           H
ATOM   1257  HG2 LYS A  97      28.400  26.760  16.980  1.00  0.00           H
ATOM   1258  CD  LYS A  97      26.300  27.290  17.440  1.00  0.00           C
ATOM   1259  HD1 LYS A  97      25.970  27.050  16.410  1.00  0.00           H
ATOM   1260  HD2 LYS A  97      25.470  27.060  18.150  1.00  0.00           H
ATOM   1261  CE  LYS A  97      26.620  28.800  17.540  1.00  0.00           C
ATOM   1262  HE1 LYS A  97      27.320  29.020  16.710  1.00  0.00           H
ATOM   1263  HE2 LYS A  97      25.640  29.310  17.350  1.00  0.00           H
ATOM   1264  NZ  LYS A  97      27.170  29.210  18.870  1.00  0.00           N
ATOM   1265  HZ1 LYS A  97      26.580  28.920  19.690  1.00  0.00           H
ATOM   1266  HZ2 LYS A  97      28.040  28.690  19.060  1.00  0.00           H
ATOM   1267  HZ3 LYS A  97      27.340  30.220  19.000  1.00  0.00           H
ATOM   1268  C   LYS A  97      28.500  22.750  18.110  1.00  0.00           C
ATOM   1269  O   LYS A  97      28.250  22.460  19.280  1.00  0.00           O
ATOM   1270  N   GLU A  98      28.650  21.750  17.250  1.00  0.00           N
ATOM   1271  HN  GLU A  98      28.900  21.870  16.290  1.00  0.00           H
ATOM   1272  CA  GLU A  98      28.460  20.350  17.530  1.00  0.00           C
ATOM   1273  HA  GLU A  98      27.430  20.220  17.840  1.00  0.00           H
ATOM   1274  CB  GLU A  98      28.650  19.600  16.170  1.00  0.00           C
ATOM   1275  HB1 GLU A  98      29.620  19.590  15.630  1.00  0.00           H
ATOM   1276  HB2 GLU A  98      28.380  18.530  16.210  1.00  0.00           H
ATOM   1277  CG  GLU A  98      27.570  20.070  15.150  1.00  0.00           C
ATOM   1278  HG1 GLU A  98      27.220  19.270  14.470  1.00  0.00           H
ATOM   1279  HG2 GLU A  98      26.740  20.380  15.810  1.00  0.00           H
ATOM   1280  CD  GLU A  98      28.010  21.200  14.210  1.00  0.00           C
ATOM   1281  OE1 GLU A  98      27.270  21.350  13.240  1.00  0.00           O
ATOM   1282  OE2 GLU A  98      28.970  21.960  14.450  1.00  0.00           O
ATOM   1283  C   GLU A  98      29.450  19.770  18.450  1.00  0.00           C
ATOM   1284  O   GLU A  98      29.080  19.070  19.410  1.00  0.00           O
ATOM   1285  N   THR A  99      30.710  20.100  18.120  1.00  0.00           N
ATOM   1286  HN  THR A  99      30.950  20.660  17.330  1.00  0.00           H
ATOM   1287  CA  THR A  99      31.820  19.430  18.860  1.00  0.00           C
ATOM   1288  HA  THR A  99      31.390  18.910  19.690  1.00  0.00           H
ATOM   1289  CB  THR A  99      32.800  18.560  18.080  1.00  0.00           C
ATOM   1290  HB  THR A  99      33.510  17.910  18.630  1.00  0.00           H
ATOM   1291  OG1 THR A  99      33.560  19.200  17.090  1.00  0.00           O
ATOM   1292  HG1 THR A  99      34.480  19.270  17.380  1.00  0.00           H
ATOM   1293  CG2 THR A  99      31.910  17.560  17.280  1.00  0.00           C
ATOM   1294 1HG2 THR A  99      31.190  17.070  17.960  1.00  0.00           H
ATOM   1295 2HG2 THR A  99      31.320  18.140  16.540  1.00  0.00           H
ATOM   1296 3HG2 THR A  99      32.470  16.710  16.840  1.00  0.00           H
ATOM   1297  C   THR A  99      32.680  20.410  19.680  1.00  0.00           C
ATOM   1298  O   THR A  99      33.510  20.060  20.590  1.00  0.00           O
ATOM   1299  N   CYS A 100      32.670  21.770  19.410  1.00  0.00           N
ATOM   1300  HN  CYS A 100      32.020  22.070  18.710  1.00  0.00           H
ATOM   1301  CA  CYS A 100      33.180  22.780  20.240  1.00  0.00           C
ATOM   1302  HA  CYS A 100      32.760  23.670  19.790  1.00  0.00           H
ATOM   1303  CB  CYS A 100      32.770  22.590  21.780  1.00  0.00           C
ATOM   1304  HB1 CYS A 100      33.260  21.740  22.290  1.00  0.00           H
ATOM   1305  HB2 CYS A 100      33.160  23.490  22.290  1.00  0.00           H
ATOM   1306  SG  CYS A 100      30.920  22.600  21.900  1.00  0.00           S
ATOM   1307  HG1 CYS A 100      30.850  21.290  21.750  1.00  0.00           H
ATOM   1308  C   CYS A 100      34.670  23.020  20.030  1.00  0.00           C
ATOM   1309  O   CYS A 100      35.180  23.980  20.630  1.00  0.00           O
ATOM   1310  N   ASP A 101      35.390  22.230  19.230  1.00  0.00           N
ATOM   1311  HN  ASP A 101      34.960  21.430  18.820  1.00  0.00           H
ATOM   1312  CA  ASP A 101      36.750  22.580  18.680  1.00  0.00           C
ATOM   1313  HA  ASP A 101      37.460  22.580  19.490  1.00  0.00           H
ATOM   1314  CB  ASP A 101      37.140  21.560  17.700  1.00  0.00           C
ATOM   1315  HB1 ASP A 101      36.480  21.550  16.800  1.00  0.00           H
ATOM   1316  HB2 ASP A 101      38.160  21.780  17.320  1.00  0.00           H
ATOM   1317  CG  ASP A 101      37.130  20.190  18.330  1.00  0.00           C
ATOM   1318  OD1 ASP A 101      37.980  19.970  19.210  1.00  0.00           O
ATOM   1319  OD2 ASP A 101      36.230  19.380  18.010  1.00  0.00           O
ATOM   1320  C   ASP A 101      36.820  23.990  17.990  1.00  0.00           C
ATOM   1321  O   ASP A 101      35.840  24.500  17.410  1.00  0.00           O
ATOM   1322  N   PHE A 102      38.050  24.650  18.030  1.00  0.00           N
ATOM   1323  HN  PHE A 102      38.810  24.270  18.530  1.00  0.00           H
ATOM   1324  CA  PHE A 102      38.350  25.800  17.130  1.00  0.00           C
ATOM   1325  HA  PHE A 102      39.410  25.970  17.090  1.00  0.00           H
ATOM   1326  CB  PHE A 102      37.890  25.740  15.600  1.00  0.00           C
ATOM   1327  HB1 PHE A 102      36.770  25.740  15.560  1.00  0.00           H
ATOM   1328  HB2 PHE A 102      38.390  26.560  15.050  1.00  0.00           H
ATOM   1329  CG  PHE A 102      38.490  24.530  14.920  1.00  0.00           C
ATOM   1330  CD1 PHE A 102      39.860  24.440  14.610  1.00  0.00           C
ATOM   1331  HD1 PHE A 102      40.460  25.310  14.740  1.00  0.00           H
ATOM   1332  CE1 PHE A 102      40.460  23.270  14.060  1.00  0.00           C
ATOM   1333  HE1 PHE A 102      41.520  23.230  13.810  1.00  0.00           H
ATOM   1334  CZ  PHE A 102      39.610  22.180  13.930  1.00  0.00           C
ATOM   1335  HZ  PHE A 102      40.090  21.310  13.530  1.00  0.00           H
ATOM   1336  CD2 PHE A 102      37.690  23.450  14.770  1.00  0.00           C
ATOM   1337  HD2 PHE A 102      36.630  23.420  14.990  1.00  0.00           H
ATOM   1338  CE2 PHE A 102      38.240  22.280  14.270  1.00  0.00           C
ATOM   1339  HE2 PHE A 102      37.600  21.400  14.230  1.00  0.00           H
ATOM   1340  C   PHE A 102      37.940  27.170  17.600  1.00  0.00           C
ATOM   1341  O   PHE A 102      37.900  28.110  16.840  1.00  0.00           O
ATOM   1342  N   ASP A 103      37.640  27.190  18.930  1.00  0.00           N
ATOM   1343  HN  ASP A 103      37.660  26.310  19.400  1.00  0.00           H
ATOM   1344  CA  ASP A 103      37.310  28.380  19.670  1.00  0.00           C
ATOM   1345  HA  ASP A 103      36.640  28.930  19.040  1.00  0.00           H
ATOM   1346  CB  ASP A 103      36.720  27.920  21.030  1.00  0.00           C
ATOM   1347  HB1 ASP A 103      36.060  27.030  20.940  1.00  0.00           H
ATOM   1348  HB2 ASP A 103      37.480  27.640  21.790  1.00  0.00           H
ATOM   1349  CG  ASP A 103      35.890  29.050  21.770  1.00  0.00           C
ATOM   1350  OD1 ASP A 103      35.190  28.620  22.740  1.00  0.00           O
ATOM   1351  OD2 ASP A 103      35.850  30.190  21.330  1.00  0.00           O
ATOM   1352  C   ASP A 103      38.570  29.170  19.960  1.00  0.00           C
ATOM   1353  O   ASP A 103      39.680  28.890  19.570  1.00  0.00           O
ATOM   1354  N   ILE A 104      38.440  30.290  20.670  1.00  0.00           N
ATOM   1355  HN  ILE A 104      37.560  30.360  21.130  1.00  0.00           H
ATOM   1356  CA  ILE A 104      39.470  31.290  21.130  1.00  0.00           C
ATOM   1357  HA  ILE A 104      39.020  32.060  21.730  1.00  0.00           H
ATOM   1358  CB  ILE A 104      40.520  30.660  22.060  1.00  0.00           C
ATOM   1359  HB  ILE A 104      41.140  29.890  21.550  1.00  0.00           H
ATOM   1360  CG2 ILE A 104      41.530  31.790  22.590  1.00  0.00           C
ATOM   1361 1HG2 ILE A 104      42.050  31.270  23.430  1.00  0.00           H
ATOM   1362 2HG2 ILE A 104      42.260  32.050  21.800  1.00  0.00           H
ATOM   1363 3HG2 ILE A 104      40.940  32.670  22.930  1.00  0.00           H
ATOM   1364  CG1 ILE A 104      39.940  29.870  23.270  1.00  0.00           C
ATOM   1365 1HG1 ILE A 104      40.240  30.450  24.160  1.00  0.00           H
ATOM   1366 2HG1 ILE A 104      38.830  29.850  23.250  1.00  0.00           H
ATOM   1367  CD  ILE A 104      40.360  28.350  23.360  1.00  0.00           C
ATOM   1368  HD1 ILE A 104      40.050  27.930  24.340  1.00  0.00           H
ATOM   1369  HD2 ILE A 104      39.830  27.680  22.650  1.00  0.00           H
ATOM   1370  HD3 ILE A 104      41.460  28.250  23.200  1.00  0.00           H
ATOM   1371  C   ILE A 104      40.150  32.170  20.050  1.00  0.00           C
ATOM   1372  O   ILE A 104      40.640  31.640  19.040  1.00  0.00           O
ATOM   1373  N   ALA A 105      40.130  33.540  20.140  1.00  0.00           N
ATOM   1374  HN  ALA A 105      39.860  34.030  20.970  1.00  0.00           H
ATOM   1375  CA  ALA A 105      40.350  34.460  19.100  1.00  0.00           C
ATOM   1376  HA  ALA A 105      41.130  34.180  18.400  1.00  0.00           H
ATOM   1377  CB  ALA A 105      39.100  34.870  18.320  1.00  0.00           C
ATOM   1378  HB1 ALA A 105      38.430  35.400  19.030  1.00  0.00           H
ATOM   1379  HB2 ALA A 105      39.260  35.550  17.470  1.00  0.00           H
ATOM   1380  HB3 ALA A 105      38.560  33.980  17.950  1.00  0.00           H
ATOM   1381  C   ALA A 105      40.910  35.750  19.690  1.00  0.00           C
ATOM   1382  O   ALA A 105      40.640  36.150  20.860  1.00  0.00           O
ATOM   1383  N   VAL A 106      41.590  36.560  18.990  1.00  0.00           N
ATOM   1384  HN  VAL A 106      41.720  36.310  18.030  1.00  0.00           H
ATOM   1385  CA  VAL A 106      42.370  37.710  19.500  1.00  0.00           C
ATOM   1386  HA  VAL A 106      42.190  37.920  20.550  1.00  0.00           H
ATOM   1387  CB  VAL A 106      43.910  37.380  19.520  1.00  0.00           C
ATOM   1388  HB  VAL A 106      44.340  37.320  18.500  1.00  0.00           H
ATOM   1389  CG1 VAL A 106      44.630  38.600  20.190  1.00  0.00           C
ATOM   1390 1HG1 VAL A 106      45.720  38.470  20.370  1.00  0.00           H
ATOM   1391 2HG1 VAL A 106      44.460  39.480  19.530  1.00  0.00           H
ATOM   1392 3HG1 VAL A 106      44.200  38.880  21.160  1.00  0.00           H
ATOM   1393  CG2 VAL A 106      44.120  36.010  20.200  1.00  0.00           C
ATOM   1394 1HG2 VAL A 106      45.200  35.890  20.430  1.00  0.00           H
ATOM   1395 2HG2 VAL A 106      43.500  36.000  21.130  1.00  0.00           H
ATOM   1396 3HG2 VAL A 106      43.850  35.120  19.610  1.00  0.00           H
ATOM   1397  C   VAL A 106      41.950  38.960  18.610  1.00  0.00           C
ATOM   1398  O   VAL A 106      41.880  38.780  17.400  1.00  0.00           O
ATOM   1399  N   LEU A 107      41.710  40.090  19.200  1.00  0.00           N
ATOM   1400  HN  LEU A 107      41.590  40.050  20.200  1.00  0.00           H
ATOM   1401  CA  LEU A 107      41.450  41.430  18.710  1.00  0.00           C
ATOM   1402  HA  LEU A 107      41.350  41.340  17.630  1.00  0.00           H
ATOM   1403  CB  LEU A 107      40.270  42.120  19.450  1.00  0.00           C
ATOM   1404  HB1 LEU A 107      40.560  42.530  20.430  1.00  0.00           H
ATOM   1405  HB2 LEU A 107      39.860  42.980  18.870  1.00  0.00           H
ATOM   1406  CG  LEU A 107      39.020  41.210  19.740  1.00  0.00           C
ATOM   1407  HG  LEU A 107      39.240  40.270  20.280  1.00  0.00           H
ATOM   1408  CD1 LEU A 107      37.970  42.010  20.520  1.00  0.00           C
ATOM   1409 1HD1 LEU A 107      38.200  42.040  21.610  1.00  0.00           H
ATOM   1410 2HD1 LEU A 107      37.910  43.050  20.140  1.00  0.00           H
ATOM   1411 3HD1 LEU A 107      36.980  41.510  20.400  1.00  0.00           H
ATOM   1412  CD2 LEU A 107      38.420  40.990  18.330  1.00  0.00           C
ATOM   1413 1HD2 LEU A 107      37.860  41.910  18.030  1.00  0.00           H
ATOM   1414 2HD2 LEU A 107      39.190  40.790  17.560  1.00  0.00           H
ATOM   1415 3HD2 LEU A 107      37.700  40.160  18.400  1.00  0.00           H
ATOM   1416  C   LEU A 107      42.650  42.310  18.920  1.00  0.00           C
ATOM   1417  O   LEU A 107      43.250  42.240  19.970  1.00  0.00           O
ATOM   1418  N   ARG A 108      42.930  43.060  17.900  1.00  0.00           N
ATOM   1419  HN  ARG A 108      42.350  42.810  17.120  1.00  0.00           H
ATOM   1420  CA  ARG A 108      43.940  44.090  17.880  1.00  0.00           C
ATOM   1421  HA  ARG A 108      44.420  44.130  18.850  1.00  0.00           H
ATOM   1422  CB  ARG A 108      45.020  43.870  16.750  1.00  0.00           C
ATOM   1423  HB1 ARG A 108      45.360  42.820  16.850  1.00  0.00           H
ATOM   1424  HB2 ARG A 108      44.610  43.980  15.710  1.00  0.00           H
ATOM   1425  CG  ARG A 108      46.230  44.850  16.890  1.00  0.00           C
ATOM   1426  HG1 ARG A 108      45.840  45.890  16.860  1.00  0.00           H
ATOM   1427  HG2 ARG A 108      46.570  44.590  17.920  1.00  0.00           H
ATOM   1428  CD  ARG A 108      47.470  44.510  16.050  1.00  0.00           C
ATOM   1429  HD1 ARG A 108      48.360  45.030  16.460  1.00  0.00           H
ATOM   1430  HD2 ARG A 108      47.480  43.410  16.250  1.00  0.00           H
ATOM   1431  NE  ARG A 108      47.040  44.900  14.660  1.00  0.00           N
ATOM   1432  HE  ARG A 108      46.740  45.850  14.700  1.00  0.00           H
ATOM   1433  CZ  ARG A 108      47.640  44.480  13.530  1.00  0.00           C
ATOM   1434  NH1 ARG A 108      48.230  43.320  13.390  1.00  0.00           N
ATOM   1435 1HH1 ARG A 108      48.090  42.580  14.050  1.00  0.00           H
ATOM   1436 2HH1 ARG A 108      48.680  43.220  12.500  1.00  0.00           H
ATOM   1437  NH2 ARG A 108      47.800  45.360  12.520  1.00  0.00           N
ATOM   1438 1HH2 ARG A 108      47.600  46.280  12.860  1.00  0.00           H
ATOM   1439 2HH2 ARG A 108      48.450  45.110  11.810  1.00  0.00           H
ATOM   1440  C   ARG A 108      43.380  45.470  17.690  1.00  0.00           C
ATOM   1441  O   ARG A 108      42.570  45.820  16.800  1.00  0.00           O
ATOM   1442  N   LEU A 109      43.630  46.470  18.630  1.00  0.00           N
ATOM   1443  HN  LEU A 109      44.290  46.230  19.330  1.00  0.00           H
ATOM   1444  CA  LEU A 109      42.840  47.680  18.670  1.00  0.00           C
ATOM   1445  HA  LEU A 109      41.850  47.470  18.280  1.00  0.00           H
ATOM   1446  CB  LEU A 109      42.850  48.190  20.180  1.00  0.00           C
ATOM   1447  HB1 LEU A 109      43.940  48.270  20.400  1.00  0.00           H
ATOM   1448  HB2 LEU A 109      42.320  49.170  20.210  1.00  0.00           H
ATOM   1449  CG  LEU A 109      42.210  47.180  21.130  1.00  0.00           C
ATOM   1450  HG  LEU A 109      42.680  46.180  21.140  1.00  0.00           H
ATOM   1451  CD1 LEU A 109      42.270  47.720  22.560  1.00  0.00           C
ATOM   1452 1HD1 LEU A 109      43.290  47.490  22.920  1.00  0.00           H
ATOM   1453 2HD1 LEU A 109      42.330  48.830  22.600  1.00  0.00           H
ATOM   1454 3HD1 LEU A 109      41.490  47.400  23.280  1.00  0.00           H
ATOM   1455  CD2 LEU A 109      40.720  46.950  20.760  1.00  0.00           C
ATOM   1456 1HD2 LEU A 109      40.720  46.300  19.850  1.00  0.00           H
ATOM   1457 2HD2 LEU A 109      40.320  46.370  21.620  1.00  0.00           H
ATOM   1458 3HD2 LEU A 109      40.170  47.870  20.510  1.00  0.00           H
ATOM   1459  C   LEU A 109      43.410  48.780  17.740  1.00  0.00           C
ATOM   1460  O   LEU A 109      44.590  48.710  17.410  1.00  0.00           O
ATOM   1461  N   LYS A 110      42.590  49.670  17.370  1.00  0.00           N
ATOM   1462  HN  LYS A 110      41.680  49.660  17.760  1.00  0.00           H
ATOM   1463  CA  LYS A 110      42.990  50.880  16.640  1.00  0.00           C
ATOM   1464  HA  LYS A 110      43.600  50.550  15.800  1.00  0.00           H
ATOM   1465  CB  LYS A 110      41.700  51.580  16.030  1.00  0.00           C
ATOM   1466  HB1 LYS A 110      40.920  51.730  16.810  1.00  0.00           H
ATOM   1467  HB2 LYS A 110      41.940  52.590  15.610  1.00  0.00           H
ATOM   1468  CG  LYS A 110      41.080  50.790  14.950  1.00  0.00           C
ATOM   1469  HG1 LYS A 110      40.920  49.720  15.230  1.00  0.00           H
ATOM   1470  HG2 LYS A 110      40.140  51.310  14.660  1.00  0.00           H
ATOM   1471  CD  LYS A 110      41.940  50.830  13.660  1.00  0.00           C
ATOM   1472  HD1 LYS A 110      42.200  51.880  13.400  1.00  0.00           H
ATOM   1473  HD2 LYS A 110      42.930  50.400  13.920  1.00  0.00           H
ATOM   1474  CE  LYS A 110      41.350  50.160  12.410  1.00  0.00           C
ATOM   1475  HE1 LYS A 110      42.180  50.030  11.680  1.00  0.00           H
ATOM   1476  HE2 LYS A 110      40.930  49.140  12.590  1.00  0.00           H
ATOM   1477  NZ  LYS A 110      40.350  51.020  11.780  1.00  0.00           N
ATOM   1478  HZ1 LYS A 110      40.880  51.860  11.430  1.00  0.00           H
ATOM   1479  HZ2 LYS A 110      39.970  50.480  10.970  1.00  0.00           H
ATOM   1480  HZ3 LYS A 110      39.490  51.370  12.270  1.00  0.00           H
ATOM   1481  C   LYS A 110      43.860  51.940  17.440  1.00  0.00           C
ATOM   1482  O   LYS A 110      44.580  52.710  16.950  1.00  0.00           O
ATOM   1483  N   THR A 111      43.710  51.960  18.750  1.00  0.00           N
ATOM   1484  HN  THR A 111      42.960  51.520  19.230  1.00  0.00           H
ATOM   1485  CA  THR A 111      44.420  52.770  19.670  1.00  0.00           C
ATOM   1486  HA  THR A 111      45.480  52.870  19.480  1.00  0.00           H
ATOM   1487  CB  THR A 111      43.720  54.160  19.780  1.00  0.00           C
ATOM   1488  HB  THR A 111      43.870  54.570  18.760  1.00  0.00           H
ATOM   1489  OG1 THR A 111      44.440  54.920  20.750  1.00  0.00           O
ATOM   1490  HG1 THR A 111      45.310  55.080  20.390  1.00  0.00           H
ATOM   1491  CG2 THR A 111      42.210  54.120  20.110  1.00  0.00           C
ATOM   1492 1HG2 THR A 111      42.030  53.630  21.100  1.00  0.00           H
ATOM   1493 2HG2 THR A 111      41.750  55.130  20.110  1.00  0.00           H
ATOM   1494 3HG2 THR A 111      41.650  53.640  19.270  1.00  0.00           H
ATOM   1495  C   THR A 111      44.290  52.020  20.990  1.00  0.00           C
ATOM   1496  O   THR A 111      43.280  51.310  21.190  1.00  0.00           O
ATOM   1497  N   PRO A 112      45.300  52.140  21.940  1.00  0.00           N
ATOM   1498  CD  PRO A 112      46.610  52.720  21.680  1.00  0.00           C
ATOM   1499  HD1 PRO A 112      46.620  53.780  21.340  1.00  0.00           H
ATOM   1500  HD2 PRO A 112      47.000  52.050  20.870  1.00  0.00           H
ATOM   1501  CA  PRO A 112      45.180  51.610  23.290  1.00  0.00           C
ATOM   1502  HA  PRO A 112      45.320  50.550  23.140  1.00  0.00           H
ATOM   1503  CB  PRO A 112      46.370  52.240  24.010  1.00  0.00           C
ATOM   1504  HB1 PRO A 112      46.110  53.210  24.500  1.00  0.00           H
ATOM   1505  HB2 PRO A 112      46.760  51.580  24.810  1.00  0.00           H
ATOM   1506  CG  PRO A 112      47.430  52.360  22.970  1.00  0.00           C
ATOM   1507  HG1 PRO A 112      48.240  53.090  23.110  1.00  0.00           H
ATOM   1508  HG2 PRO A 112      47.930  51.410  22.720  1.00  0.00           H
ATOM   1509  C   PRO A 112      43.890  51.660  24.000  1.00  0.00           C
ATOM   1510  O   PRO A 112      43.260  52.700  24.030  1.00  0.00           O
ATOM   1511  N   ILE A 113      43.490  50.520  24.660  1.00  0.00           N
ATOM   1512  HN  ILE A 113      44.000  49.660  24.660  1.00  0.00           H
ATOM   1513  CA  ILE A 113      42.350  50.550  25.640  1.00  0.00           C
ATOM   1514  HA  ILE A 113      41.490  50.960  25.130  1.00  0.00           H
ATOM   1515  CB  ILE A 113      41.960  49.190  26.190  1.00  0.00           C
ATOM   1516  HB  ILE A 113      41.980  48.570  25.270  1.00  0.00           H
ATOM   1517  CG2 ILE A 113      43.030  48.570  27.160  1.00  0.00           C
ATOM   1518 1HG2 ILE A 113      44.050  48.810  26.790  1.00  0.00           H
ATOM   1519 2HG2 ILE A 113      42.950  48.880  28.230  1.00  0.00           H
ATOM   1520 3HG2 ILE A 113      42.920  47.480  27.040  1.00  0.00           H
ATOM   1521  CG1 ILE A 113      40.580  49.090  26.880  1.00  0.00           C
ATOM   1522 1HG1 ILE A 113      40.650  49.540  27.890  1.00  0.00           H
ATOM   1523 2HG1 ILE A 113      39.840  49.680  26.310  1.00  0.00           H
ATOM   1524  CD  ILE A 113      40.040  47.670  26.900  1.00  0.00           C
ATOM   1525  HD1 ILE A 113      39.090  47.630  27.490  1.00  0.00           H
ATOM   1526  HD2 ILE A 113      39.900  47.250  25.890  1.00  0.00           H
ATOM   1527  HD3 ILE A 113      40.720  46.950  27.390  1.00  0.00           H
ATOM   1528  C   ILE A 113      42.630  51.470  26.820  1.00  0.00           C
ATOM   1529  O   ILE A 113      43.780  51.530  27.280  1.00  0.00           O
ATOM   1530  N   THR A 114      41.630  52.240  27.260  1.00  0.00           N
ATOM   1531  HN  THR A 114      40.860  52.410  26.640  1.00  0.00           H
ATOM   1532  CA  THR A 114      41.900  53.060  28.420  1.00  0.00           C
ATOM   1533  HA  THR A 114      42.830  53.610  28.330  1.00  0.00           H
ATOM   1534  CB  THR A 114      40.860  54.140  28.780  1.00  0.00           C
ATOM   1535  HB  THR A 114      39.840  53.760  28.940  1.00  0.00           H
ATOM   1536  OG1 THR A 114      40.740  55.070  27.750  1.00  0.00           O
ATOM   1537  HG1 THR A 114      41.660  55.220  27.490  1.00  0.00           H
ATOM   1538  CG2 THR A 114      41.200  54.970  30.000  1.00  0.00           C
ATOM   1539 1HG2 THR A 114      42.140  55.560  29.990  1.00  0.00           H
ATOM   1540 2HG2 THR A 114      40.420  55.750  30.130  1.00  0.00           H
ATOM   1541 3HG2 THR A 114      41.150  54.300  30.890  1.00  0.00           H
ATOM   1542  C   THR A 114      42.010  52.260  29.750  1.00  0.00           C
ATOM   1543  O   THR A 114      41.160  51.390  30.040  1.00  0.00           O
ATOM   1544  N   PHE A 115      43.000  52.480  30.610  1.00  0.00           N
ATOM   1545  HN  PHE A 115      43.820  53.000  30.390  1.00  0.00           H
ATOM   1546  CA  PHE A 115      43.170  51.720  31.820  1.00  0.00           C
ATOM   1547  HA  PHE A 115      42.720  50.750  31.690  1.00  0.00           H
ATOM   1548  CB  PHE A 115      44.720  51.420  32.090  1.00  0.00           C
ATOM   1549  HB1 PHE A 115      45.190  52.420  32.090  1.00  0.00           H
ATOM   1550  HB2 PHE A 115      44.850  50.930  33.070  1.00  0.00           H
ATOM   1551  CG  PHE A 115      45.470  50.640  31.080  1.00  0.00           C
ATOM   1552  CD1 PHE A 115      44.900  49.460  30.520  1.00  0.00           C
ATOM   1553  HD1 PHE A 115      43.910  49.150  30.880  1.00  0.00           H
ATOM   1554  CE1 PHE A 115      45.690  48.630  29.740  1.00  0.00           C
ATOM   1555  HE1 PHE A 115      45.170  47.840  29.230  1.00  0.00           H
ATOM   1556  CZ  PHE A 115      47.040  49.000  29.500  1.00  0.00           C
ATOM   1557  HZ  PHE A 115      47.780  48.400  28.990  1.00  0.00           H
ATOM   1558  CD2 PHE A 115      46.730  51.080  30.630  1.00  0.00           C
ATOM   1559  HD2 PHE A 115      47.220  51.940  31.080  1.00  0.00           H
ATOM   1560  CE2 PHE A 115      47.570  50.190  29.900  1.00  0.00           C
ATOM   1561  HE2 PHE A 115      48.590  50.520  29.760  1.00  0.00           H
ATOM   1562  C   PHE A 115      42.490  52.350  32.950  1.00  0.00           C
ATOM   1563  O   PHE A 115      43.020  53.330  33.470  1.00  0.00           O
ATOM   1564  N   ARG A 116      41.280  51.900  33.380  1.00  0.00           N
ATOM   1565  HN  ARG A 116      40.800  51.170  32.920  1.00  0.00           H
ATOM   1566  CA  ARG A 116      40.680  52.350  34.630  1.00  0.00           C
ATOM   1567  HA  ARG A 116      41.120  53.260  34.990  1.00  0.00           H
ATOM   1568  CB  ARG A 116      39.190  52.430  34.460  1.00  0.00           C
ATOM   1569  HB1 ARG A 116      38.860  51.450  34.060  1.00  0.00           H
ATOM   1570  HB2 ARG A 116      38.640  52.490  35.420  1.00  0.00           H
ATOM   1571  CG  ARG A 116      38.730  53.420  33.420  1.00  0.00           C
ATOM   1572  HG1 ARG A 116      39.130  54.410  33.720  1.00  0.00           H
ATOM   1573  HG2 ARG A 116      39.180  53.230  32.430  1.00  0.00           H
ATOM   1574  CD  ARG A 116      37.220  53.500  33.160  1.00  0.00           C
ATOM   1575  HD1 ARG A 116      36.970  52.630  32.530  1.00  0.00           H
ATOM   1576  HD2 ARG A 116      36.670  53.600  34.120  1.00  0.00           H
ATOM   1577  NE  ARG A 116      36.900  54.820  32.480  1.00  0.00           N
ATOM   1578  HE  ARG A 116      37.540  55.590  32.440  1.00  0.00           H
ATOM   1579  CZ  ARG A 116      35.750  55.130  31.970  1.00  0.00           C
ATOM   1580  NH1 ARG A 116      34.750  54.290  31.790  1.00  0.00           N
ATOM   1581 1HH1 ARG A 116      34.820  53.310  32.020  1.00  0.00           H
ATOM   1582 2HH1 ARG A 116      33.900  54.500  31.330  1.00  0.00           H
ATOM   1583  NH2 ARG A 116      35.530  56.420  31.710  1.00  0.00           N
ATOM   1584 1HH2 ARG A 116      36.250  57.040  31.990  1.00  0.00           H
ATOM   1585 2HH2 ARG A 116      34.620  56.740  31.440  1.00  0.00           H
ATOM   1586  C   ARG A 116      41.110  51.380  35.700  1.00  0.00           C
ATOM   1587  O   ARG A 116      42.050  50.590  35.550  1.00  0.00           O
ATOM   1588  N   MET A 117      40.450  51.260  36.830  1.00  0.00           N
ATOM   1589  HN  MET A 117      39.630  51.770  37.080  1.00  0.00           H
ATOM   1590  CA  MET A 117      40.970  50.440  37.960  1.00  0.00           C
ATOM   1591  HA  MET A 117      42.020  50.650  38.000  1.00  0.00           H
ATOM   1592  CB  MET A 117      40.310  50.830  39.270  1.00  0.00           C
ATOM   1593  HB1 MET A 117      39.220  50.610  39.290  1.00  0.00           H
ATOM   1594  HB2 MET A 117      40.780  50.230  40.080  1.00  0.00           H
ATOM   1595  CG  MET A 117      40.440  52.300  39.770  1.00  0.00           C
ATOM   1596  HG1 MET A 117      40.180  52.450  40.850  1.00  0.00           H
ATOM   1597  HG2 MET A 117      41.530  52.490  39.740  1.00  0.00           H
ATOM   1598  SD  MET A 117      39.420  53.430  38.800  1.00  0.00           S
ATOM   1599  CE  MET A 117      40.780  54.460  38.390  1.00  0.00           C
ATOM   1600  HE1 MET A 117      41.100  54.840  39.390  1.00  0.00           H
ATOM   1601  HE2 MET A 117      41.590  53.910  37.870  1.00  0.00           H
ATOM   1602  HE3 MET A 117      40.400  55.300  37.770  1.00  0.00           H
ATOM   1603  C   MET A 117      40.770  48.950  37.740  1.00  0.00           C
ATOM   1604  O   MET A 117      41.620  48.130  38.150  1.00  0.00           O
ATOM   1605  N   ASN A 118      39.840  48.550  36.880  1.00  0.00           N
ATOM   1606  HN  ASN A 118      39.130  49.220  36.670  1.00  0.00           H
ATOM   1607  CA  ASN A 118      39.540  47.100  36.500  1.00  0.00           C
ATOM   1608  HA  ASN A 118      39.790  46.410  37.300  1.00  0.00           H
ATOM   1609  CB  ASN A 118      38.060  46.920  36.260  1.00  0.00           C
ATOM   1610  HB1 ASN A 118      37.730  47.840  35.710  1.00  0.00           H
ATOM   1611  HB2 ASN A 118      37.810  46.030  35.630  1.00  0.00           H
ATOM   1612  CG  ASN A 118      37.320  46.800  37.600  1.00  0.00           C
ATOM   1613  OD1 ASN A 118      37.820  46.740  38.710  1.00  0.00           O
ATOM   1614  ND2 ASN A 118      35.980  47.060  37.440  1.00  0.00           N
ATOM   1615 1HD2 ASN A 118      35.590  47.130  36.520  1.00  0.00           H
ATOM   1616 2HD2 ASN A 118      35.520  47.200  38.320  1.00  0.00           H
ATOM   1617  C   ASN A 118      40.240  46.660  35.240  1.00  0.00           C
ATOM   1618  O   ASN A 118      40.140  45.530  34.830  1.00  0.00           O
ATOM   1619  N   VAL A 119      40.980  47.590  34.610  1.00  0.00           N
ATOM   1620  HN  VAL A 119      41.130  48.520  34.930  1.00  0.00           H
ATOM   1621  CA  VAL A 119      41.470  47.380  33.260  1.00  0.00           C
ATOM   1622  HA  VAL A 119      41.100  46.430  32.910  1.00  0.00           H
ATOM   1623  CB  VAL A 119      40.930  48.420  32.320  1.00  0.00           C
ATOM   1624  HB  VAL A 119      41.440  49.410  32.400  1.00  0.00           H
ATOM   1625  CG1 VAL A 119      41.060  48.060  30.830  1.00  0.00           C
ATOM   1626 1HG1 VAL A 119      40.660  48.810  30.100  1.00  0.00           H
ATOM   1627 2HG1 VAL A 119      42.110  47.930  30.510  1.00  0.00           H
ATOM   1628 3HG1 VAL A 119      40.470  47.180  30.520  1.00  0.00           H
ATOM   1629  CG2 VAL A 119      39.400  48.550  32.580  1.00  0.00           C
ATOM   1630 1HG2 VAL A 119      39.010  47.550  32.320  1.00  0.00           H
ATOM   1631 2HG2 VAL A 119      39.120  48.870  33.610  1.00  0.00           H
ATOM   1632 3HG2 VAL A 119      38.980  49.280  31.860  1.00  0.00           H
ATOM   1633  C   VAL A 119      42.920  47.310  33.200  1.00  0.00           C
ATOM   1634  O   VAL A 119      43.670  48.250  33.460  1.00  0.00           O
ATOM   1635  N   ALA A 120      43.480  46.100  32.870  1.00  0.00           N
ATOM   1636  HN  ALA A 120      43.000  45.230  32.800  1.00  0.00           H
ATOM   1637  CA  ALA A 120      44.910  45.890  33.070  1.00  0.00           C
ATOM   1638  HA  ALA A 120      45.570  46.630  32.650  1.00  0.00           H
ATOM   1639  CB  ALA A 120      45.330  45.540  34.530  1.00  0.00           C
ATOM   1640  HB1 ALA A 120      44.920  44.580  34.900  1.00  0.00           H
ATOM   1641  HB2 ALA A 120      46.430  45.480  34.660  1.00  0.00           H
ATOM   1642  HB3 ALA A 120      44.950  46.340  35.220  1.00  0.00           H
ATOM   1643  C   ALA A 120      45.170  44.620  32.350  1.00  0.00           C
ATOM   1644  O   ALA A 120      44.190  43.860  32.200  1.00  0.00           O
ATOM   1645  N   PRO A 121      46.350  44.360  31.730  1.00  0.00           N
ATOM   1646  CD  PRO A 121      47.360  45.420  31.410  1.00  0.00           C
ATOM   1647  HD1 PRO A 121      47.960  45.470  32.350  1.00  0.00           H
ATOM   1648  HD2 PRO A 121      47.060  46.440  31.080  1.00  0.00           H
ATOM   1649  CA  PRO A 121      46.680  43.180  31.040  1.00  0.00           C
ATOM   1650  HA  PRO A 121      45.860  43.050  30.350  1.00  0.00           H
ATOM   1651  CB  PRO A 121      48.050  43.350  30.520  1.00  0.00           C
ATOM   1652  HB1 PRO A 121      48.800  43.020  31.280  1.00  0.00           H
ATOM   1653  HB2 PRO A 121      48.390  42.710  29.670  1.00  0.00           H
ATOM   1654  CG  PRO A 121      48.190  44.830  30.280  1.00  0.00           C
ATOM   1655  HG1 PRO A 121      49.210  45.290  30.240  1.00  0.00           H
ATOM   1656  HG2 PRO A 121      47.690  44.960  29.300  1.00  0.00           H
ATOM   1657  C   PRO A 121      46.580  42.040  31.930  1.00  0.00           C
ATOM   1658  O   PRO A 121      47.180  42.030  33.030  1.00  0.00           O
ATOM   1659  N   ALA A 122      46.030  40.930  31.550  1.00  0.00           N
ATOM   1660  HN  ALA A 122      45.390  40.870  30.780  1.00  0.00           H
ATOM   1661  CA  ALA A 122      46.140  39.660  32.200  1.00  0.00           C
ATOM   1662  HA  ALA A 122      46.290  39.830  33.270  1.00  0.00           H
ATOM   1663  CB  ALA A 122      44.840  38.890  31.990  1.00  0.00           C
ATOM   1664  HB1 ALA A 122      44.590  38.060  32.680  1.00  0.00           H
ATOM   1665  HB2 ALA A 122      43.970  39.600  32.050  1.00  0.00           H
ATOM   1666  HB3 ALA A 122      44.830  38.320  31.040  1.00  0.00           H
ATOM   1667  C   ALA A 122      47.200  38.680  31.670  1.00  0.00           C
ATOM   1668  O   ALA A 122      47.820  39.020  30.680  1.00  0.00           O
ATOM   1669  N   CYS A 123      47.430  37.550  32.360  1.00  0.00           N
ATOM   1670  HN  CYS A 123      46.850  37.350  33.150  1.00  0.00           H
ATOM   1671  CA  CYS A 123      48.620  36.790  32.180  1.00  0.00           C
ATOM   1672  HA  CYS A 123      49.310  37.280  31.500  1.00  0.00           H
ATOM   1673  CB  CYS A 123      49.430  36.730  33.550  1.00  0.00           C
ATOM   1674  HB1 CYS A 123      49.540  37.820  33.660  1.00  0.00           H
ATOM   1675  HB2 CYS A 123      48.650  36.380  34.250  1.00  0.00           H
ATOM   1676  SG  CYS A 123      50.970  35.730  33.470  1.00  0.00           S
ATOM   1677  HG1 CYS A 123      51.640  36.780  33.010  1.00  0.00           H
ATOM   1678  C   CYS A 123      48.450  35.370  31.560  1.00  0.00           C
ATOM   1679  O   CYS A 123      47.600  34.570  31.890  1.00  0.00           O
ATOM   1680  N   LEU A 124      49.320  35.030  30.580  1.00  0.00           N
ATOM   1681  HN  LEU A 124      50.100  35.590  30.310  1.00  0.00           H
ATOM   1682  CA  LEU A 124      49.400  33.620  30.090  1.00  0.00           C
ATOM   1683  HA  LEU A 124      48.440  33.130  30.100  1.00  0.00           H
ATOM   1684  CB  LEU A 124      49.960  33.600  28.640  1.00  0.00           C
ATOM   1685  HB1 LEU A 124      51.050  33.760  28.710  1.00  0.00           H
ATOM   1686  HB2 LEU A 124      49.860  32.530  28.380  1.00  0.00           H
ATOM   1687  CG  LEU A 124      49.210  34.540  27.610  1.00  0.00           C
ATOM   1688  HG  LEU A 124      49.050  35.520  28.100  1.00  0.00           H
ATOM   1689  CD1 LEU A 124      50.140  34.900  26.390  1.00  0.00           C
ATOM   1690 1HD1 LEU A 124      51.120  35.130  26.860  1.00  0.00           H
ATOM   1691 2HD1 LEU A 124      50.270  33.980  25.780  1.00  0.00           H
ATOM   1692 3HD1 LEU A 124      49.880  35.830  25.850  1.00  0.00           H
ATOM   1693  CD2 LEU A 124      47.690  34.120  27.270  1.00  0.00           C
ATOM   1694 1HD2 LEU A 124      47.680  33.120  26.800  1.00  0.00           H
ATOM   1695 2HD2 LEU A 124      47.220  34.060  28.280  1.00  0.00           H
ATOM   1696 3HD2 LEU A 124      47.210  34.960  26.720  1.00  0.00           H
ATOM   1697  C   LEU A 124      50.390  32.850  31.010  1.00  0.00           C
ATOM   1698  O   LEU A 124      51.540  33.260  31.080  1.00  0.00           O
ATOM   1699  N   PRO A 125      49.950  31.810  31.730  1.00  0.00           N
ATOM   1700  CD  PRO A 125      48.540  31.360  31.740  1.00  0.00           C
ATOM   1701  HD1 PRO A 125      48.100  31.160  30.740  1.00  0.00           H
ATOM   1702  HD2 PRO A 125      48.000  32.200  32.230  1.00  0.00           H
ATOM   1703  CA  PRO A 125      50.760  31.000  32.540  1.00  0.00           C
ATOM   1704  HA  PRO A 125      51.320  31.690  33.160  1.00  0.00           H
ATOM   1705  CB  PRO A 125      49.810  30.180  33.410  1.00  0.00           C
ATOM   1706  HB1 PRO A 125      50.320  29.260  33.770  1.00  0.00           H
ATOM   1707  HB2 PRO A 125      49.540  30.900  34.210  1.00  0.00           H
ATOM   1708  CG  PRO A 125      48.540  30.050  32.500  1.00  0.00           C
ATOM   1709  HG1 PRO A 125      48.670  29.150  31.860  1.00  0.00           H
ATOM   1710  HG2 PRO A 125      47.570  29.930  33.010  1.00  0.00           H
ATOM   1711  C   PRO A 125      51.810  30.160  31.790  1.00  0.00           C
ATOM   1712  O   PRO A 125      51.730  29.870  30.620  1.00  0.00           O
ATOM   1713  N   GLU A 126      52.800  29.670  32.470  1.00  0.00           N
ATOM   1714  HN  GLU A 126      52.910  30.010  33.400  1.00  0.00           H
ATOM   1715  CA  GLU A 126      53.460  28.460  32.120  1.00  0.00           C
ATOM   1716  HA  GLU A 126      53.840  28.530  31.110  1.00  0.00           H
ATOM   1717  CB  GLU A 126      54.780  28.500  33.010  1.00  0.00           C
ATOM   1718  HB1 GLU A 126      54.460  28.510  34.070  1.00  0.00           H
ATOM   1719  HB2 GLU A 126      55.470  27.620  32.900  1.00  0.00           H
ATOM   1720  CG  GLU A 126      55.750  29.740  32.780  1.00  0.00           C
ATOM   1721  HG1 GLU A 126      55.230  30.720  32.770  1.00  0.00           H
ATOM   1722  HG2 GLU A 126      56.620  29.770  33.470  1.00  0.00           H
ATOM   1723  CD  GLU A 126      56.450  29.500  31.460  1.00  0.00           C
ATOM   1724  OE1 GLU A 126      55.980  29.960  30.360  1.00  0.00           O
ATOM   1725  OE2 GLU A 126      57.480  28.760  31.390  1.00  0.00           O
ATOM   1726  C   GLU A 126      52.700  27.190  32.280  1.00  0.00           C
ATOM   1727  O   GLU A 126      51.870  26.900  33.140  1.00  0.00           O
ATOM   1728  N   ARG A 127      52.920  26.330  31.320  1.00  0.00           N
ATOM   1729  HN  ARG A 127      53.570  26.550  30.600  1.00  0.00           H
ATOM   1730  CA  ARG A 127      52.110  25.200  31.190  1.00  0.00           C
ATOM   1731  HA  ARG A 127      51.100  25.560  31.100  1.00  0.00           H
ATOM   1732  CB  ARG A 127      52.300  24.440  29.870  1.00  0.00           C
ATOM   1733  HB1 ARG A 127      53.390  24.390  29.680  1.00  0.00           H
ATOM   1734  HB2 ARG A 127      51.930  23.390  29.930  1.00  0.00           H
ATOM   1735  CG  ARG A 127      51.750  25.210  28.680  1.00  0.00           C
ATOM   1736  HG1 ARG A 127      50.650  25.190  28.640  1.00  0.00           H
ATOM   1737  HG2 ARG A 127      52.100  26.270  28.620  1.00  0.00           H
ATOM   1738  CD  ARG A 127      52.150  24.600  27.300  1.00  0.00           C
ATOM   1739  HD1 ARG A 127      52.030  23.510  27.140  1.00  0.00           H
ATOM   1740  HD2 ARG A 127      51.480  25.120  26.590  1.00  0.00           H
ATOM   1741  NE  ARG A 127      53.580  24.950  26.930  1.00  0.00           N
ATOM   1742  HE  ARG A 127      54.180  25.450  27.550  1.00  0.00           H
ATOM   1743  CZ  ARG A 127      53.970  24.680  25.700  1.00  0.00           C
ATOM   1744  NH1 ARG A 127      53.230  24.130  24.740  1.00  0.00           N
ATOM   1745 1HH1 ARG A 127      52.330  23.740  24.930  1.00  0.00           H
ATOM   1746 2HH1 ARG A 127      53.760  23.740  24.000  1.00  0.00           H
ATOM   1747  NH2 ARG A 127      55.160  24.780  25.280  1.00  0.00           N
ATOM   1748 1HH2 ARG A 127      55.860  25.140  25.910  1.00  0.00           H
ATOM   1749 2HH2 ARG A 127      55.270  24.480  24.340  1.00  0.00           H
ATOM   1750  C   ARG A 127      52.090  24.180  32.370  1.00  0.00           C
ATOM   1751  O   ARG A 127      51.060  23.620  32.780  1.00  0.00           O
ATOM   1752  N   ASP A 128      53.230  23.870  32.980  1.00  0.00           N
ATOM   1753  HN  ASP A 128      54.090  24.300  32.700  1.00  0.00           H
ATOM   1754  CA  ASP A 128      53.340  22.890  34.030  1.00  0.00           C
ATOM   1755  HA  ASP A 128      52.760  22.040  33.690  1.00  0.00           H
ATOM   1756  CB  ASP A 128      54.730  22.280  34.410  1.00  0.00           C
ATOM   1757  HB1 ASP A 128      55.390  23.150  34.600  1.00  0.00           H
ATOM   1758  HB2 ASP A 128      54.730  21.570  35.270  1.00  0.00           H
ATOM   1759  CG  ASP A 128      55.290  21.510  33.160  1.00  0.00           C
ATOM   1760  OD1 ASP A 128      56.450  21.100  33.230  1.00  0.00           O
ATOM   1761  OD2 ASP A 128      54.390  21.060  32.420  1.00  0.00           O
ATOM   1762  C   ASP A 128      52.560  23.350  35.290  1.00  0.00           C
ATOM   1763  O   ASP A 128      51.940  22.600  35.980  1.00  0.00           O
ATOM   1764  N   TRP A 129      52.730  24.640  35.600  1.00  0.00           N
ATOM   1765  HN  TRP A 129      53.300  25.160  34.970  1.00  0.00           H
ATOM   1766  CA  TRP A 129      52.060  25.410  36.600  1.00  0.00           C
ATOM   1767  HA  TRP A 129      52.220  24.880  37.520  1.00  0.00           H
ATOM   1768  CB  TRP A 129      52.720  26.770  36.550  1.00  0.00           C
ATOM   1769  HB1 TRP A 129      53.820  26.770  36.700  1.00  0.00           H
ATOM   1770  HB2 TRP A 129      52.430  27.240  35.580  1.00  0.00           H
ATOM   1771  CG  TRP A 129      52.210  27.760  37.560  1.00  0.00           C
ATOM   1772  CD1 TRP A 129      51.310  28.750  37.220  1.00  0.00           C
ATOM   1773  HD1 TRP A 129      50.720  28.790  36.310  1.00  0.00           H
ATOM   1774  NE1 TRP A 129      51.190  29.640  38.220  1.00  0.00           N
ATOM   1775  HE1 TRP A 129      50.820  30.540  38.260  1.00  0.00           H
ATOM   1776  CE2 TRP A 129      51.930  29.150  39.270  1.00  0.00           C
ATOM   1777  CD2 TRP A 129      52.550  27.970  38.890  1.00  0.00           C
ATOM   1778  CE3 TRP A 129      53.290  27.250  39.830  1.00  0.00           C
ATOM   1779  HE3 TRP A 129      53.720  26.300  39.540  1.00  0.00           H
ATOM   1780  CZ3 TRP A 129      53.390  27.740  41.130  1.00  0.00           C
ATOM   1781  HZ3 TRP A 129      53.870  27.190  41.930  1.00  0.00           H
ATOM   1782  CZ2 TRP A 129      51.990  29.670  40.500  1.00  0.00           C
ATOM   1783  HZ2 TRP A 129      51.540  30.630  40.760  1.00  0.00           H
ATOM   1784  CH2 TRP A 129      52.760  28.950  41.450  1.00  0.00           C
ATOM   1785  HH2 TRP A 129      52.900  29.410  42.430  1.00  0.00           H
ATOM   1786  C   TRP A 129      50.560  25.440  36.360  1.00  0.00           C
ATOM   1787  O   TRP A 129      49.770  25.280  37.290  1.00  0.00           O
ATOM   1788  N   ALA A 130      50.110  25.750  35.090  1.00  0.00           N
ATOM   1789  HN  ALA A 130      50.720  25.940  34.330  1.00  0.00           H
ATOM   1790  CA  ALA A 130      48.780  25.850  34.820  1.00  0.00           C
ATOM   1791  HA  ALA A 130      48.380  26.650  35.420  1.00  0.00           H
ATOM   1792  CB  ALA A 130      48.540  26.300  33.310  1.00  0.00           C
ATOM   1793  HB1 ALA A 130      48.730  25.550  32.510  1.00  0.00           H
ATOM   1794  HB2 ALA A 130      47.490  26.590  33.100  1.00  0.00           H
ATOM   1795  HB3 ALA A 130      49.260  27.120  33.100  1.00  0.00           H
ATOM   1796  C   ALA A 130      47.980  24.530  35.080  1.00  0.00           C
ATOM   1797  O   ALA A 130      46.860  24.600  35.630  1.00  0.00           O
ATOM   1798  N   GLU A 131      48.600  23.410  34.760  1.00  0.00           N
ATOM   1799  HN  GLU A 131      49.490  23.460  34.310  1.00  0.00           H
ATOM   1800  CA  GLU A 131      48.070  22.070  34.850  1.00  0.00           C
ATOM   1801  HA  GLU A 131      47.020  21.990  34.610  1.00  0.00           H
ATOM   1802  CB  GLU A 131      48.700  21.140  33.780  1.00  0.00           C
ATOM   1803  HB1 GLU A 131      49.760  21.260  34.090  1.00  0.00           H
ATOM   1804  HB2 GLU A 131      48.490  20.070  33.950  1.00  0.00           H
ATOM   1805  CG  GLU A 131      48.410  21.600  32.310  1.00  0.00           C
ATOM   1806  HG1 GLU A 131      48.410  22.690  32.130  1.00  0.00           H
ATOM   1807  HG2 GLU A 131      49.310  21.180  31.820  1.00  0.00           H
ATOM   1808  CD  GLU A 131      47.220  20.930  31.610  1.00  0.00           C
ATOM   1809  OE1 GLU A 131      46.670  19.960  32.150  1.00  0.00           O
ATOM   1810  OE2 GLU A 131      46.950  21.210  30.440  1.00  0.00           O
ATOM   1811  C   GLU A 131      48.290  21.390  36.270  1.00  0.00           C
ATOM   1812  O   GLU A 131      47.830  20.290  36.540  1.00  0.00           O
ATOM   1813  N   SER A 132      48.970  22.100  37.230  1.00  0.00           N
ATOM   1814  HN  SER A 132      49.220  23.040  37.050  1.00  0.00           H
ATOM   1815  CA  SER A 132      49.100  21.600  38.620  1.00  0.00           C
ATOM   1816  HA  SER A 132      48.430  20.790  38.860  1.00  0.00           H
ATOM   1817  CB  SER A 132      50.490  20.990  38.960  1.00  0.00           C
ATOM   1818  HB1 SER A 132      50.510  20.750  40.050  1.00  0.00           H
ATOM   1819  HB2 SER A 132      50.720  20.020  38.460  1.00  0.00           H
ATOM   1820  OG  SER A 132      51.450  21.890  38.530  1.00  0.00           O
ATOM   1821  HG1 SER A 132      51.440  22.050  37.590  1.00  0.00           H
ATOM   1822  C   SER A 132      48.670  22.700  39.670  1.00  0.00           C
ATOM   1823  O   SER A 132      47.610  22.530  40.260  1.00  0.00           O
ATOM   1824  N   THR A 133      49.480  23.680  39.950  1.00  0.00           N
ATOM   1825  HN  THR A 133      50.350  23.790  39.470  1.00  0.00           H
ATOM   1826  CA  THR A 133      49.160  24.610  41.080  1.00  0.00           C
ATOM   1827  HA  THR A 133      48.980  24.040  41.980  1.00  0.00           H
ATOM   1828  CB  THR A 133      50.350  25.450  41.510  1.00  0.00           C
ATOM   1829  HB  THR A 133      50.780  25.870  40.580  1.00  0.00           H
ATOM   1830  OG1 THR A 133      51.350  24.610  42.180  1.00  0.00           O
ATOM   1831  HG1 THR A 133      51.920  25.230  42.610  1.00  0.00           H
ATOM   1832  CG2 THR A 133      49.910  26.570  42.490  1.00  0.00           C
ATOM   1833 1HG2 THR A 133      50.800  27.170  42.780  1.00  0.00           H
ATOM   1834 2HG2 THR A 133      49.160  27.270  42.090  1.00  0.00           H
ATOM   1835 3HG2 THR A 133      49.470  26.070  43.390  1.00  0.00           H
ATOM   1836  C   THR A 133      47.880  25.470  40.890  1.00  0.00           C
ATOM   1837  O   THR A 133      47.010  25.700  41.740  1.00  0.00           O
ATOM   1838  N   LEU A 134      47.700  25.970  39.670  1.00  0.00           N
ATOM   1839  HN  LEU A 134      48.490  25.990  39.060  1.00  0.00           H
ATOM   1840  CA  LEU A 134      46.480  26.630  39.280  1.00  0.00           C
ATOM   1841  HA  LEU A 134      46.270  27.250  40.140  1.00  0.00           H
ATOM   1842  CB  LEU A 134      46.560  27.520  37.960  1.00  0.00           C
ATOM   1843  HB1 LEU A 134      46.800  26.830  37.130  1.00  0.00           H
ATOM   1844  HB2 LEU A 134      45.580  28.010  37.780  1.00  0.00           H
ATOM   1845  CG  LEU A 134      47.500  28.720  38.160  1.00  0.00           C
ATOM   1846  HG  LEU A 134      48.500  28.460  38.590  1.00  0.00           H
ATOM   1847  CD1 LEU A 134      47.740  29.490  36.820  1.00  0.00           C
ATOM   1848 1HD1 LEU A 134      48.250  30.450  37.050  1.00  0.00           H
ATOM   1849 2HD1 LEU A 134      48.330  28.910  36.080  1.00  0.00           H
ATOM   1850 3HD1 LEU A 134      46.770  29.810  36.380  1.00  0.00           H
ATOM   1851  CD2 LEU A 134      47.010  29.760  39.190  1.00  0.00           C
ATOM   1852 1HD2 LEU A 134      47.190  29.360  40.220  1.00  0.00           H
ATOM   1853 2HD2 LEU A 134      47.630  30.670  39.060  1.00  0.00           H
ATOM   1854 3HD2 LEU A 134      45.940  30.000  39.090  1.00  0.00           H
ATOM   1855  C   LEU A 134      45.210  25.850  39.210  1.00  0.00           C
ATOM   1856  O   LEU A 134      44.170  26.320  39.660  1.00  0.00           O
ATOM   1857  N   MET A 135      45.220  24.640  38.760  1.00  0.00           N
ATOM   1858  HN  MET A 135      45.970  24.440  38.120  1.00  0.00           H
ATOM   1859  CA  MET A 135      44.070  23.730  38.720  1.00  0.00           C
ATOM   1860  HA  MET A 135      43.210  24.260  38.350  1.00  0.00           H
ATOM   1861  CB  MET A 135      44.360  22.570  37.800  1.00  0.00           C
ATOM   1862  HB1 MET A 135      45.430  22.270  37.840  1.00  0.00           H
ATOM   1863  HB2 MET A 135      43.750  21.680  38.030  1.00  0.00           H
ATOM   1864  CG  MET A 135      43.950  22.880  36.380  1.00  0.00           C
ATOM   1865  HG1 MET A 135      42.920  23.240  36.240  1.00  0.00           H
ATOM   1866  HG2 MET A 135      44.700  23.600  35.980  1.00  0.00           H
ATOM   1867  SD  MET A 135      44.270  21.380  35.300  1.00  0.00           S
ATOM   1868  CE  MET A 135      43.910  22.320  33.710  1.00  0.00           C
ATOM   1869  HE1 MET A 135      44.460  23.280  33.810  1.00  0.00           H
ATOM   1870  HE2 MET A 135      44.240  21.740  32.810  1.00  0.00           H
ATOM   1871  HE3 MET A 135      42.840  22.510  33.500  1.00  0.00           H
ATOM   1872  C   MET A 135      43.600  23.190  40.120  1.00  0.00           C
ATOM   1873  O   MET A 135      42.470  22.800  40.440  1.00  0.00           O
ATOM   1874  N   THR A 136      44.590  23.160  41.070  1.00  0.00           N
ATOM   1875  HN  THR A 136      45.500  23.550  40.890  1.00  0.00           H
ATOM   1876  CA  THR A 136      44.370  22.610  42.390  1.00  0.00           C
ATOM   1877  HA  THR A 136      43.570  21.890  42.280  1.00  0.00           H
ATOM   1878  CB  THR A 136      45.550  21.620  42.840  1.00  0.00           C
ATOM   1879  HB  THR A 136      45.260  21.070  43.760  1.00  0.00           H
ATOM   1880  OG1 THR A 136      46.830  22.250  43.040  1.00  0.00           O
ATOM   1881  HG1 THR A 136      47.100  22.570  42.180  1.00  0.00           H
ATOM   1882  CG2 THR A 136      45.850  20.660  41.710  1.00  0.00           C
ATOM   1883 1HG2 THR A 136      46.700  20.040  42.070  1.00  0.00           H
ATOM   1884 2HG2 THR A 136      44.910  20.110  41.540  1.00  0.00           H
ATOM   1885 3HG2 THR A 136      46.020  21.150  40.720  1.00  0.00           H
ATOM   1886  C   THR A 136      44.120  23.700  43.420  1.00  0.00           C
ATOM   1887  O   THR A 136      44.240  23.380  44.610  1.00  0.00           O
ATOM   1888  N   GLN A 137      43.680  24.880  42.950  1.00  0.00           N
ATOM   1889  HN  GLN A 137      43.680  25.180  42.000  1.00  0.00           H
ATOM   1890  CA  GLN A 137      42.880  25.900  43.690  1.00  0.00           C
ATOM   1891  HA  GLN A 137      43.300  26.020  44.680  1.00  0.00           H
ATOM   1892  CB  GLN A 137      42.930  27.230  42.970  1.00  0.00           C
ATOM   1893  HB1 GLN A 137      42.460  27.050  41.980  1.00  0.00           H
ATOM   1894  HB2 GLN A 137      42.460  28.040  43.550  1.00  0.00           H
ATOM   1895  CG  GLN A 137      44.370  27.770  42.680  1.00  0.00           C
ATOM   1896  HG1 GLN A 137      44.900  27.080  41.970  1.00  0.00           H
ATOM   1897  HG2 GLN A 137      44.470  28.780  42.230  1.00  0.00           H
ATOM   1898  CD  GLN A 137      45.220  27.860  43.990  1.00  0.00           C
ATOM   1899  OE1 GLN A 137      45.120  28.780  44.830  1.00  0.00           O
ATOM   1900  NE2 GLN A 137      46.070  26.880  44.180  1.00  0.00           N
ATOM   1901 1HE2 GLN A 137      46.250  26.150  43.510  1.00  0.00           H
ATOM   1902 2HE2 GLN A 137      46.600  26.800  45.010  1.00  0.00           H
ATOM   1903  C   GLN A 137      41.500  25.420  43.830  1.00  0.00           C
ATOM   1904  O   GLN A 137      40.940  24.600  43.050  1.00  0.00           O
ATOM   1905  N   LYS A 138      40.710  25.810  44.890  1.00  0.00           N
ATOM   1906  HN  LYS A 138      41.060  26.410  45.610  1.00  0.00           H
ATOM   1907  CA  LYS A 138      39.360  25.410  45.010  1.00  0.00           C
ATOM   1908  HA  LYS A 138      39.230  24.330  44.990  1.00  0.00           H
ATOM   1909  CB  LYS A 138      38.710  25.840  46.360  1.00  0.00           C
ATOM   1910  HB1 LYS A 138      38.910  26.930  46.430  1.00  0.00           H
ATOM   1911  HB2 LYS A 138      37.610  25.720  46.450  1.00  0.00           H
ATOM   1912  CG  LYS A 138      39.360  25.210  47.640  1.00  0.00           C
ATOM   1913  HG1 LYS A 138      40.380  25.600  47.870  1.00  0.00           H
ATOM   1914  HG2 LYS A 138      38.750  25.620  48.470  1.00  0.00           H
ATOM   1915  CD  LYS A 138      39.270  23.660  47.610  1.00  0.00           C
ATOM   1916  HD1 LYS A 138      38.250  23.390  47.280  1.00  0.00           H
ATOM   1917  HD2 LYS A 138      39.900  23.170  46.850  1.00  0.00           H
ATOM   1918  CE  LYS A 138      39.310  22.980  49.040  1.00  0.00           C
ATOM   1919  HE1 LYS A 138      38.790  23.550  49.840  1.00  0.00           H
ATOM   1920  HE2 LYS A 138      38.940  21.940  48.970  1.00  0.00           H
ATOM   1921  NZ  LYS A 138      40.690  22.820  49.460  1.00  0.00           N
ATOM   1922  HZ1 LYS A 138      41.240  22.180  48.860  1.00  0.00           H
ATOM   1923  HZ2 LYS A 138      41.160  23.740  49.460  1.00  0.00           H
ATOM   1924  HZ3 LYS A 138      40.630  22.540  50.450  1.00  0.00           H
ATOM   1925  C   LYS A 138      38.540  25.990  43.920  1.00  0.00           C
ATOM   1926  O   LYS A 138      37.860  25.280  43.140  1.00  0.00           O
ATOM   1927  N   THR A 139      38.670  27.310  43.710  1.00  0.00           N
ATOM   1928  HN  THR A 139      39.220  27.900  44.300  1.00  0.00           H
ATOM   1929  CA  THR A 139      37.940  28.170  42.730  1.00  0.00           C
ATOM   1930  HA  THR A 139      37.170  27.620  42.210  1.00  0.00           H
ATOM   1931  CB  THR A 139      37.180  29.320  43.470  1.00  0.00           C
ATOM   1932  HB  THR A 139      36.730  30.030  42.740  1.00  0.00           H
ATOM   1933  OG1 THR A 139      38.040  30.060  44.370  1.00  0.00           O
ATOM   1934  HG1 THR A 139      37.590  30.890  44.560  1.00  0.00           H
ATOM   1935  CG2 THR A 139      36.070  28.660  44.270  1.00  0.00           C
ATOM   1936 1HG2 THR A 139      36.430  27.950  45.050  1.00  0.00           H
ATOM   1937 2HG2 THR A 139      35.450  29.440  44.750  1.00  0.00           H
ATOM   1938 3HG2 THR A 139      35.350  28.270  43.520  1.00  0.00           H
ATOM   1939  C   THR A 139      38.760  28.820  41.680  1.00  0.00           C
ATOM   1940  O   THR A 139      39.950  29.140  41.920  1.00  0.00           O
ATOM   1941  N   GLY A 140      38.270  29.190  40.480  1.00  0.00           N
ATOM   1942  HN  GLY A 140      37.340  28.930  40.220  1.00  0.00           H
ATOM   1943  CA  GLY A 140      38.750  30.180  39.570  1.00  0.00           C
ATOM   1944  HA1 GLY A 140      39.440  30.760  40.160  1.00  0.00           H
ATOM   1945  HA2 GLY A 140      39.070  29.660  38.670  1.00  0.00           H
ATOM   1946  C   GLY A 140      37.620  31.080  39.140  1.00  0.00           C
ATOM   1947  O   GLY A 140      36.440  30.760  39.240  1.00  0.00           O
ATOM   1948  N   ILE A 141      37.830  32.310  38.630  1.00  0.00           N
ATOM   1949  HN  ILE A 141      38.730  32.610  38.320  1.00  0.00           H
ATOM   1950  CA  ILE A 141      36.790  33.320  38.460  1.00  0.00           C
ATOM   1951  HA  ILE A 141      35.980  33.000  39.100  1.00  0.00           H
ATOM   1952  CB  ILE A 141      37.270  34.710  38.960  1.00  0.00           C
ATOM   1953  HB  ILE A 141      37.520  35.300  38.050  1.00  0.00           H
ATOM   1954  CG2 ILE A 141      36.000  35.340  39.500  1.00  0.00           C
ATOM   1955 1HG2 ILE A 141      35.710  34.700  40.360  1.00  0.00           H
ATOM   1956 2HG2 ILE A 141      36.040  36.370  39.910  1.00  0.00           H
ATOM   1957 3HG2 ILE A 141      35.190  35.290  38.730  1.00  0.00           H
ATOM   1958  CG1 ILE A 141      38.480  34.750  39.960  1.00  0.00           C
ATOM   1959 1HG1 ILE A 141      38.200  34.120  40.830  1.00  0.00           H
ATOM   1960 2HG1 ILE A 141      39.360  34.490  39.340  1.00  0.00           H
ATOM   1961  CD  ILE A 141      38.820  36.120  40.500  1.00  0.00           C
ATOM   1962  HD1 ILE A 141      39.750  35.950  41.110  1.00  0.00           H
ATOM   1963  HD2 ILE A 141      38.940  36.900  39.720  1.00  0.00           H
ATOM   1964  HD3 ILE A 141      38.090  36.400  41.280  1.00  0.00           H
ATOM   1965  C   ILE A 141      36.190  33.340  37.100  1.00  0.00           C
ATOM   1966  O   ILE A 141      36.840  33.750  36.150  1.00  0.00           O
ATOM   1967  N   VAL A 142      34.960  32.930  36.950  1.00  0.00           N
ATOM   1968  HN  VAL A 142      34.550  32.540  37.770  1.00  0.00           H
ATOM   1969  CA  VAL A 142      34.080  33.140  35.800  1.00  0.00           C
ATOM   1970  HA  VAL A 142      34.780  33.170  34.980  1.00  0.00           H
ATOM   1971  CB  VAL A 142      33.050  32.020  35.560  1.00  0.00           C
ATOM   1972  HB  VAL A 142      33.460  31.000  35.660  1.00  0.00           H
ATOM   1973  CG1 VAL A 142      31.960  31.960  36.660  1.00  0.00           C
ATOM   1974 1HG1 VAL A 142      32.510  31.870  37.630  1.00  0.00           H
ATOM   1975 2HG1 VAL A 142      31.280  32.830  36.540  1.00  0.00           H
ATOM   1976 3HG1 VAL A 142      31.370  31.050  36.440  1.00  0.00           H
ATOM   1977  CG2 VAL A 142      32.340  32.140  34.200  1.00  0.00           C
ATOM   1978 1HG2 VAL A 142      31.610  32.990  34.220  1.00  0.00           H
ATOM   1979 2HG2 VAL A 142      33.150  32.280  33.450  1.00  0.00           H
ATOM   1980 3HG2 VAL A 142      31.800  31.180  34.060  1.00  0.00           H
ATOM   1981  C   VAL A 142      33.310  34.450  35.960  1.00  0.00           C
ATOM   1982  O   VAL A 142      32.980  34.900  37.080  1.00  0.00           O
ATOM   1983  N   SER A 143      33.010  35.170  34.830  1.00  0.00           N
ATOM   1984  HN  SER A 143      33.290  34.910  33.920  1.00  0.00           H
ATOM   1985  CA  SER A 143      32.310  36.440  34.970  1.00  0.00           C
ATOM   1986  HA  SER A 143      31.660  36.450  35.840  1.00  0.00           H
ATOM   1987  CB  SER A 143      33.320  37.660  35.110  1.00  0.00           C
ATOM   1988  HB1 SER A 143      32.740  38.600  35.170  1.00  0.00           H
ATOM   1989  HB2 SER A 143      33.810  37.610  36.100  1.00  0.00           H
ATOM   1990  OG  SER A 143      34.280  37.710  34.040  1.00  0.00           O
ATOM   1991  HG1 SER A 143      35.110  37.310  34.310  1.00  0.00           H
ATOM   1992  C   SER A 143      31.380  36.660  33.860  1.00  0.00           C
ATOM   1993  O   SER A 143      31.360  35.850  33.000  1.00  0.00           O
ATOM   1994  N   GLY A 144      30.500  37.650  33.790  1.00  0.00           N
ATOM   1995  HN  GLY A 144      30.500  38.350  34.510  1.00  0.00           H
ATOM   1996  CA  GLY A 144      29.520  37.850  32.730  1.00  0.00           C
ATOM   1997  HA1 GLY A 144      29.950  38.420  31.920  1.00  0.00           H
ATOM   1998  HA2 GLY A 144      29.150  36.860  32.450  1.00  0.00           H
ATOM   1999  C   GLY A 144      28.450  38.770  33.230  1.00  0.00           C
ATOM   2000  O   GLY A 144      28.590  39.400  34.230  1.00  0.00           O
ATOM   2001  N   PHE A 145      27.360  38.890  32.380  1.00  0.00           N
ATOM   2002  HN  PHE A 145      27.380  38.430  31.490  1.00  0.00           H
ATOM   2003  CA  PHE A 145      26.310  39.830  32.610  1.00  0.00           C
ATOM   2004  HA  PHE A 145      26.340  40.000  33.670  1.00  0.00           H
ATOM   2005  CB  PHE A 145      26.590  41.180  31.970  1.00  0.00           C
ATOM   2006  HB1 PHE A 145      25.680  41.790  32.030  1.00  0.00           H
ATOM   2007  HB2 PHE A 145      27.480  41.630  32.460  1.00  0.00           H
ATOM   2008  CG  PHE A 145      26.990  40.930  30.520  1.00  0.00           C
ATOM   2009  CD1 PHE A 145      26.000  40.730  29.530  1.00  0.00           C
ATOM   2010  HD1 PHE A 145      24.960  40.660  29.810  1.00  0.00           H
ATOM   2011  CE1 PHE A 145      26.390  40.460  28.240  1.00  0.00           C
ATOM   2012  HE1 PHE A 145      25.600  40.160  27.560  1.00  0.00           H
ATOM   2013  CZ  PHE A 145      27.730  40.540  27.870  1.00  0.00           C
ATOM   2014  HZ  PHE A 145      27.950  40.320  26.840  1.00  0.00           H
ATOM   2015  CD2 PHE A 145      28.350  40.930  30.130  1.00  0.00           C
ATOM   2016  HD2 PHE A 145      29.110  41.220  30.830  1.00  0.00           H
ATOM   2017  CE2 PHE A 145      28.720  40.720  28.830  1.00  0.00           C
ATOM   2018  HE2 PHE A 145      29.780  40.740  28.610  1.00  0.00           H
ATOM   2019  C   PHE A 145      24.940  39.080  32.410  1.00  0.00           C
ATOM   2020  O   PHE A 145      23.930  39.670  32.120  1.00  0.00           O
ATOM   2021  N   GLY A 146      24.940  37.720  32.520  1.00  0.00           N
ATOM   2022  HN  GLY A 146      25.760  37.240  32.800  1.00  0.00           H
ATOM   2023  CA  GLY A 146      23.740  36.880  32.310  1.00  0.00           C
ATOM   2024  HA1 GLY A 146      23.520  36.790  31.250  1.00  0.00           H
ATOM   2025  HA2 GLY A 146      24.030  35.870  32.530  1.00  0.00           H
ATOM   2026  C   GLY A 146      22.470  37.100  33.020  1.00  0.00           C
ATOM   2027  O   GLY A 146      22.400  37.940  33.840  1.00  0.00           O
ATOM   2028  N   ARG A 147      21.380  36.300  32.710  1.00  0.00           N
ATOM   2029  HN  ARG A 147      21.360  35.550  32.060  1.00  0.00           H
ATOM   2030  CA  ARG A 147      20.060  36.510  33.330  1.00  0.00           C
ATOM   2031  HA  ARG A 147      19.990  37.560  33.590  1.00  0.00           H
ATOM   2032  CB  ARG A 147      18.790  36.000  32.480  1.00  0.00           C
ATOM   2033  HB1 ARG A 147      18.920  34.890  32.450  1.00  0.00           H
ATOM   2034  HB2 ARG A 147      17.900  36.330  33.040  1.00  0.00           H
ATOM   2035  CG  ARG A 147      18.730  36.450  30.980  1.00  0.00           C
ATOM   2036  HG1 ARG A 147      18.580  37.540  30.910  1.00  0.00           H
ATOM   2037  HG2 ARG A 147      19.730  36.240  30.530  1.00  0.00           H
ATOM   2038  CD  ARG A 147      17.680  35.640  30.200  1.00  0.00           C
ATOM   2039  HD1 ARG A 147      17.780  34.540  30.330  1.00  0.00           H
ATOM   2040  HD2 ARG A 147      16.640  35.960  30.430  1.00  0.00           H
ATOM   2041  NE  ARG A 147      17.820  35.880  28.700  1.00  0.00           N
ATOM   2042  HE  ARG A 147      18.610  36.410  28.420  1.00  0.00           H
ATOM   2043  CZ  ARG A 147      17.070  35.290  27.810  1.00  0.00           C
ATOM   2044  NH1 ARG A 147      16.180  34.300  28.100  1.00  0.00           N
ATOM   2045 1HH1 ARG A 147      16.220  33.770  28.950  1.00  0.00           H
ATOM   2046 2HH1 ARG A 147      15.890  33.850  27.270  1.00  0.00           H
ATOM   2047  NH2 ARG A 147      17.150  35.720  26.580  1.00  0.00           N
ATOM   2048 1HH2 ARG A 147      17.750  36.490  26.390  1.00  0.00           H
ATOM   2049 2HH2 ARG A 147      16.420  35.520  25.930  1.00  0.00           H
ATOM   2050  C   ARG A 147      20.000  35.800  34.600  1.00  0.00           C
ATOM   2051  O   ARG A 147      20.350  34.620  34.780  1.00  0.00           O
ATOM   2052  N   THR A 148      19.580  36.490  35.750  1.00  0.00           N
ATOM   2053  HN  THR A 148      19.390  37.460  35.660  1.00  0.00           H
ATOM   2054  CA  THR A 148      19.330  35.860  37.010  1.00  0.00           C
ATOM   2055  HA  THR A 148      20.270  35.380  37.260  1.00  0.00           H
ATOM   2056  CB  THR A 148      19.020  36.810  38.070  1.00  0.00           C
ATOM   2057  HB  THR A 148      18.270  37.570  37.770  1.00  0.00           H
ATOM   2058  OG1 THR A 148      20.210  37.450  38.480  1.00  0.00           O
ATOM   2059  HG1 THR A 148      20.190  38.190  37.870  1.00  0.00           H
ATOM   2060  CG2 THR A 148      18.620  36.030  39.390  1.00  0.00           C
ATOM   2061 1HG2 THR A 148      19.430  35.300  39.610  1.00  0.00           H
ATOM   2062 2HG2 THR A 148      18.520  36.700  40.260  1.00  0.00           H
ATOM   2063 3HG2 THR A 148      17.730  35.370  39.370  1.00  0.00           H
ATOM   2064  C   THR A 148      18.270  34.770  36.910  1.00  0.00           C
ATOM   2065  O   THR A 148      18.500  33.640  37.380  1.00  0.00           O
ATOM   2066  N   HIS A 149      17.210  35.070  36.170  1.00  0.00           N
ATOM   2067  HN  HIS A 149      17.120  36.040  35.940  1.00  0.00           H
ATOM   2068  CA  HIS A 149      16.030  34.220  35.940  1.00  0.00           C
ATOM   2069  HA  HIS A 149      16.210  33.270  36.420  1.00  0.00           H
ATOM   2070  CB  HIS A 149      14.720  34.800  36.500  1.00  0.00           C
ATOM   2071  HB1 HIS A 149      14.830  35.900  36.530  1.00  0.00           H
ATOM   2072  HB2 HIS A 149      13.780  34.600  35.940  1.00  0.00           H
ATOM   2073  ND1 HIS A 149      14.450  33.040  38.240  1.00  0.00           N
ATOM   2074  CG  HIS A 149      14.500  34.380  37.910  1.00  0.00           C
ATOM   2075  CE1 HIS A 149      14.120  33.010  39.500  1.00  0.00           C
ATOM   2076  HE1 HIS A 149      13.690  32.220  40.110  1.00  0.00           H
ATOM   2077  NE2 HIS A 149      13.980  34.250  39.990  1.00  0.00           N
ATOM   2078  HE2 HIS A 149      13.800  34.350  40.960  1.00  0.00           H
ATOM   2079  CD2 HIS A 149      14.290  35.150  38.990  1.00  0.00           C
ATOM   2080  HD2 HIS A 149      14.290  36.230  39.100  1.00  0.00           H
ATOM   2081  C   HIS A 149      15.930  33.950  34.470  1.00  0.00           C
ATOM   2082  O   HIS A 149      16.200  34.810  33.640  1.00  0.00           O
ATOM   2083  N   GLU A 150      15.530  32.740  34.090  1.00  0.00           N
ATOM   2084  HN  GLU A 150      15.250  32.020  34.710  1.00  0.00           H
ATOM   2085  CA  GLU A 150      15.840  32.160  32.850  1.00  0.00           C
ATOM   2086  HA  GLU A 150      16.910  32.160  32.670  1.00  0.00           H
ATOM   2087  CB  GLU A 150      15.650  30.690  32.850  1.00  0.00           C
ATOM   2088  HB1 GLU A 150      16.350  30.230  33.580  1.00  0.00           H
ATOM   2089  HB2 GLU A 150      14.630  30.430  33.230  1.00  0.00           H
ATOM   2090  CG  GLU A 150      15.790  29.960  31.530  1.00  0.00           C
ATOM   2091  HG1 GLU A 150      14.970  30.170  30.820  1.00  0.00           H
ATOM   2092  HG2 GLU A 150      16.780  30.130  31.060  1.00  0.00           H
ATOM   2093  CD  GLU A 150      15.810  28.440  31.750  1.00  0.00           C
ATOM   2094  OE1 GLU A 150      16.360  27.720  30.840  1.00  0.00           O
ATOM   2095  OE2 GLU A 150      15.330  27.860  32.730  1.00  0.00           O
ATOM   2096  C   GLU A 150      15.210  32.880  31.570  1.00  0.00           C
ATOM   2097  O   GLU A 150      15.880  32.920  30.520  1.00  0.00           O
ATOM   2098  N   LYS A 151      13.970  33.370  31.650  1.00  0.00           N
ATOM   2099  HN  LYS A 151      13.500  33.250  32.520  1.00  0.00           H
ATOM   2100  CA  LYS A 151      13.250  34.030  30.530  1.00  0.00           C
ATOM   2101  HA  LYS A 151      13.820  33.960  29.600  1.00  0.00           H
ATOM   2102  CB  LYS A 151      11.910  33.300  30.300  1.00  0.00           C
ATOM   2103  HB1 LYS A 151      11.420  33.390  31.290  1.00  0.00           H
ATOM   2104  HB2 LYS A 151      11.270  33.860  29.590  1.00  0.00           H
ATOM   2105  CG  LYS A 151      12.050  31.900  29.810  1.00  0.00           C
ATOM   2106  HG1 LYS A 151      12.730  32.000  28.950  1.00  0.00           H
ATOM   2107  HG2 LYS A 151      12.600  31.270  30.540  1.00  0.00           H
ATOM   2108  CD  LYS A 151      10.670  31.260  29.490  1.00  0.00           C
ATOM   2109  HD1 LYS A 151      10.510  31.630  28.450  1.00  0.00           H
ATOM   2110  HD2 LYS A 151      10.770  30.160  29.450  1.00  0.00           H
ATOM   2111  CE  LYS A 151       9.440  31.830  30.310  1.00  0.00           C
ATOM   2112  HE1 LYS A 151       9.580  31.570  31.380  1.00  0.00           H
ATOM   2113  HE2 LYS A 151       9.260  32.900  30.110  1.00  0.00           H
ATOM   2114  NZ  LYS A 151       8.240  31.120  29.860  1.00  0.00           N
ATOM   2115  HZ1 LYS A 151       7.930  31.620  29.000  1.00  0.00           H
ATOM   2116  HZ2 LYS A 151       8.440  30.120  29.710  1.00  0.00           H
ATOM   2117  HZ3 LYS A 151       7.540  31.300  30.620  1.00  0.00           H
ATOM   2118  C   LYS A 151      13.190  35.500  30.780  1.00  0.00           C
ATOM   2119  O   LYS A 151      12.320  36.220  30.240  1.00  0.00           O
ATOM   2120  N   GLY A 152      14.070  36.020  31.650  1.00  0.00           N
ATOM   2121  HN  GLY A 152      14.680  35.330  32.040  1.00  0.00           H
ATOM   2122  CA  GLY A 152      14.140  37.460  32.000  1.00  0.00           C
ATOM   2123  HA1 GLY A 152      13.130  37.840  31.960  1.00  0.00           H
ATOM   2124  HA2 GLY A 152      14.840  37.670  32.800  1.00  0.00           H
ATOM   2125  C   GLY A 152      14.870  38.250  30.940  1.00  0.00           C
ATOM   2126  O   GLY A 152      14.850  37.870  29.830  1.00  0.00           O
ATOM   2127  N   ARG A 153      15.520  39.370  31.290  1.00  0.00           N
ATOM   2128  HN  ARG A 153      15.530  39.690  32.230  1.00  0.00           H
ATOM   2129  CA  ARG A 153      16.310  40.090  30.350  1.00  0.00           C
ATOM   2130  HA  ARG A 153      16.260  39.640  29.370  1.00  0.00           H
ATOM   2131  CB  ARG A 153      15.800  41.600  30.400  1.00  0.00           C
ATOM   2132  HB1 ARG A 153      15.980  41.960  31.430  1.00  0.00           H
ATOM   2133  HB2 ARG A 153      16.420  42.200  29.690  1.00  0.00           H
ATOM   2134  CG  ARG A 153      14.290  41.590  30.110  1.00  0.00           C
ATOM   2135  HG1 ARG A 153      13.820  41.100  30.990  1.00  0.00           H
ATOM   2136  HG2 ARG A 153      14.060  42.670  30.280  1.00  0.00           H
ATOM   2137  CD  ARG A 153      13.800  41.080  28.790  1.00  0.00           C
ATOM   2138  HD1 ARG A 153      14.090  40.050  28.500  1.00  0.00           H
ATOM   2139  HD2 ARG A 153      12.690  41.020  28.770  1.00  0.00           H
ATOM   2140  NE  ARG A 153      14.210  42.020  27.740  1.00  0.00           N
ATOM   2141  HE  ARG A 153      14.760  42.840  27.900  1.00  0.00           H
ATOM   2142  CZ  ARG A 153      13.840  41.940  26.460  1.00  0.00           C
ATOM   2143  NH1 ARG A 153      13.070  40.980  25.970  1.00  0.00           N
ATOM   2144 1HH1 ARG A 153      12.730  40.210  26.500  1.00  0.00           H
ATOM   2145 2HH1 ARG A 153      12.870  40.920  24.990  1.00  0.00           H
ATOM   2146  NH2 ARG A 153      14.330  42.880  25.670  1.00  0.00           N
ATOM   2147 1HH2 ARG A 153      14.890  43.510  26.200  1.00  0.00           H
ATOM   2148 2HH2 ARG A 153      14.000  42.900  24.730  1.00  0.00           H
ATOM   2149  C   ARG A 153      17.730  40.080  30.830  1.00  0.00           C
ATOM   2150  O   ARG A 153      18.030  39.560  31.900  1.00  0.00           O
ATOM   2151  N   GLN A 154      18.640  40.610  29.990  1.00  0.00           N
ATOM   2152  HN  GLN A 154      18.310  40.970  29.120  1.00  0.00           H
ATOM   2153  CA  GLN A 154      20.090  40.650  30.270  1.00  0.00           C
ATOM   2154  HA  GLN A 154      20.480  39.740  30.700  1.00  0.00           H
ATOM   2155  CB  GLN A 154      20.880  40.990  28.910  1.00  0.00           C
ATOM   2156  HB1 GLN A 154      20.460  41.980  28.640  1.00  0.00           H
ATOM   2157  HB2 GLN A 154      21.990  41.000  29.020  1.00  0.00           H
ATOM   2158  CG  GLN A 154      20.450  40.040  27.770  1.00  0.00           C
ATOM   2159  HG1 GLN A 154      19.360  40.140  27.550  1.00  0.00           H
ATOM   2160  HG2 GLN A 154      20.910  40.230  26.790  1.00  0.00           H
ATOM   2161  CD  GLN A 154      20.600  38.520  28.080  1.00  0.00           C
ATOM   2162  OE1 GLN A 154      19.650  37.770  27.810  1.00  0.00           O
ATOM   2163  NE2 GLN A 154      21.780  38.060  28.640  1.00  0.00           N
ATOM   2164 1HE2 GLN A 154      22.640  38.530  28.430  1.00  0.00           H
ATOM   2165 2HE2 GLN A 154      21.750  37.070  28.780  1.00  0.00           H
ATOM   2166  C   GLN A 154      20.360  41.650  31.390  1.00  0.00           C
ATOM   2167  O   GLN A 154      19.610  42.630  31.490  1.00  0.00           O
ATOM   2168  N   SER A 155      21.380  41.510  32.310  1.00  0.00           N
ATOM   2169  HN  SER A 155      22.070  40.810  32.180  1.00  0.00           H
ATOM   2170  CA  SER A 155      21.570  42.370  33.490  1.00  0.00           C
ATOM   2171  HA  SER A 155      20.580  42.610  33.840  1.00  0.00           H
ATOM   2172  CB  SER A 155      22.190  41.540  34.670  1.00  0.00           C
ATOM   2173  HB1 SER A 155      21.520  40.680  34.810  1.00  0.00           H
ATOM   2174  HB2 SER A 155      23.140  40.980  34.540  1.00  0.00           H
ATOM   2175  OG  SER A 155      22.330  42.230  35.870  1.00  0.00           O
ATOM   2176  HG1 SER A 155      21.450  42.540  36.130  1.00  0.00           H
ATOM   2177  C   SER A 155      22.270  43.660  33.300  1.00  0.00           C
ATOM   2178  O   SER A 155      23.080  43.800  32.400  1.00  0.00           O
ATOM   2179  N   THR A 156      22.090  44.750  34.130  1.00  0.00           N
ATOM   2180  HN  THR A 156      21.590  44.590  34.980  1.00  0.00           H
ATOM   2181  CA  THR A 156      22.640  46.030  33.970  1.00  0.00           C
ATOM   2182  HA  THR A 156      22.760  46.240  32.910  1.00  0.00           H
ATOM   2183  CB  THR A 156      21.780  47.100  34.710  1.00  0.00           C
ATOM   2184  HB  THR A 156      22.210  48.080  34.460  1.00  0.00           H
ATOM   2185  OG1 THR A 156      21.660  46.880  36.120  1.00  0.00           O
ATOM   2186  HG1 THR A 156      21.530  47.750  36.520  1.00  0.00           H
ATOM   2187  CG2 THR A 156      20.360  47.040  34.090  1.00  0.00           C
ATOM   2188 1HG2 THR A 156      19.860  46.070  34.290  1.00  0.00           H
ATOM   2189 2HG2 THR A 156      19.730  47.850  34.510  1.00  0.00           H
ATOM   2190 3HG2 THR A 156      20.300  47.280  33.000  1.00  0.00           H
ATOM   2191  C   THR A 156      24.040  46.170  34.520  1.00  0.00           C
ATOM   2192  O   THR A 156      24.680  47.180  34.470  1.00  0.00           O
ATOM   2193  N   ARG A 157      24.560  45.100  35.070  1.00  0.00           N
ATOM   2194  HN  ARG A 157      24.090  44.220  35.030  1.00  0.00           H
ATOM   2195  CA  ARG A 157      25.760  45.120  35.780  1.00  0.00           C
ATOM   2196  HA  ARG A 157      26.360  45.980  35.520  1.00  0.00           H
ATOM   2197  CB  ARG A 157      25.500  44.800  37.320  1.00  0.00           C
ATOM   2198  HB1 ARG A 157      25.020  43.800  37.320  1.00  0.00           H
ATOM   2199  HB2 ARG A 157      26.400  44.760  37.990  1.00  0.00           H
ATOM   2200  CG  ARG A 157      24.520  45.830  38.060  1.00  0.00           C
ATOM   2201  HG1 ARG A 157      23.510  45.960  37.600  1.00  0.00           H
ATOM   2202  HG2 ARG A 157      24.420  45.400  39.080  1.00  0.00           H
ATOM   2203  CD  ARG A 157      25.110  47.260  38.150  1.00  0.00           C
ATOM   2204  HD1 ARG A 157      26.110  47.180  38.640  1.00  0.00           H
ATOM   2205  HD2 ARG A 157      25.260  47.720  37.150  1.00  0.00           H
ATOM   2206  NE  ARG A 157      24.150  48.030  39.020  1.00  0.00           N
ATOM   2207  HE  ARG A 157      23.200  47.990  38.760  1.00  0.00           H
ATOM   2208  CZ  ARG A 157      24.520  49.020  39.880  1.00  0.00           C
ATOM   2209  NH1 ARG A 157      25.760  49.070  40.270  1.00  0.00           N
ATOM   2210 1HH1 ARG A 157      26.430  48.340  40.120  1.00  0.00           H
ATOM   2211 2HH1 ARG A 157      26.000  49.780  40.930  1.00  0.00           H
ATOM   2212  NH2 ARG A 157      23.650  49.860  40.300  1.00  0.00           N
ATOM   2213 1HH2 ARG A 157      22.700  49.740  39.990  1.00  0.00           H
ATOM   2214 2HH2 ARG A 157      24.020  50.450  41.020  1.00  0.00           H
ATOM   2215  C   ARG A 157      26.680  44.010  35.360  1.00  0.00           C
ATOM   2216  O   ARG A 157      26.320  43.030  34.780  1.00  0.00           O
ATOM   2217  N   LEU A 158      27.990  44.180  35.660  1.00  0.00           N
ATOM   2218  HN  LEU A 158      28.260  44.990  36.170  1.00  0.00           H
ATOM   2219  CA  LEU A 158      28.970  43.160  35.390  1.00  0.00           C
ATOM   2220  HA  LEU A 158      28.680  42.530  34.560  1.00  0.00           H
ATOM   2221  CB  LEU A 158      30.270  43.900  34.850  1.00  0.00           C
ATOM   2222  HB1 LEU A 158      30.060  44.510  33.940  1.00  0.00           H
ATOM   2223  HB2 LEU A 158      30.550  44.580  35.690  1.00  0.00           H
ATOM   2224  CG  LEU A 158      31.410  43.060  34.370  1.00  0.00           C
ATOM   2225  HG  LEU A 158      31.930  42.530  35.190  1.00  0.00           H
ATOM   2226  CD1 LEU A 158      31.010  41.940  33.300  1.00  0.00           C
ATOM   2227 1HD1 LEU A 158      31.840  41.630  32.640  1.00  0.00           H
ATOM   2228 2HD1 LEU A 158      30.650  41.060  33.880  1.00  0.00           H
ATOM   2229 3HD1 LEU A 158      30.220  42.350  32.640  1.00  0.00           H
ATOM   2230  CD2 LEU A 158      32.470  43.920  33.640  1.00  0.00           C
ATOM   2231 1HD2 LEU A 158      33.360  43.320  33.400  1.00  0.00           H
ATOM   2232 2HD2 LEU A 158      32.050  44.320  32.700  1.00  0.00           H
ATOM   2233 3HD2 LEU A 158      32.760  44.790  34.260  1.00  0.00           H
ATOM   2234  C   LEU A 158      29.270  42.300  36.660  1.00  0.00           C
ATOM   2235  O   LEU A 158      29.510  42.920  37.740  1.00  0.00           O
ATOM   2236  N   LYS A 159      29.230  40.990  36.650  1.00  0.00           N
ATOM   2237  HN  LYS A 159      29.130  40.450  35.820  1.00  0.00           H
ATOM   2238  CA  LYS A 159      29.520  40.260  37.860  1.00  0.00           C
ATOM   2239  HA  LYS A 159      29.920  40.840  38.690  1.00  0.00           H
ATOM   2240  CB  LYS A 159      28.150  39.660  38.430  1.00  0.00           C
ATOM   2241  HB1 LYS A 159      27.600  39.100  37.640  1.00  0.00           H
ATOM   2242  HB2 LYS A 159      28.340  38.950  39.250  1.00  0.00           H
ATOM   2243  CG  LYS A 159      27.100  40.730  38.980  1.00  0.00           C
ATOM   2244  HG1 LYS A 159      27.560  41.270  39.850  1.00  0.00           H
ATOM   2245  HG2 LYS A 159      26.880  41.450  38.170  1.00  0.00           H
ATOM   2246  CD  LYS A 159      25.820  40.150  39.530  1.00  0.00           C
ATOM   2247  HD1 LYS A 159      25.490  39.470  38.700  1.00  0.00           H
ATOM   2248  HD2 LYS A 159      26.000  39.490  40.390  1.00  0.00           H
ATOM   2249  CE  LYS A 159      24.790  41.200  39.970  1.00  0.00           C
ATOM   2250  HE1 LYS A 159      25.270  42.040  40.500  1.00  0.00           H
ATOM   2251  HE2 LYS A 159      24.270  41.690  39.110  1.00  0.00           H
ATOM   2252  NZ  LYS A 159      23.820  40.680  40.930  1.00  0.00           N
ATOM   2253  HZ1 LYS A 159      23.200  39.960  40.540  1.00  0.00           H
ATOM   2254  HZ2 LYS A 159      24.350  40.370  41.780  1.00  0.00           H
ATOM   2255  HZ3 LYS A 159      23.160  41.440  41.190  1.00  0.00           H
ATOM   2256  C   LYS A 159      30.490  39.150  37.680  1.00  0.00           C
ATOM   2257  O   LYS A 159      30.570  38.480  36.620  1.00  0.00           O
ATOM   2258  N   MET A 160      31.330  39.020  38.700  1.00  0.00           N
ATOM   2259  HN  MET A 160      31.200  39.580  39.500  1.00  0.00           H
ATOM   2260  CA  MET A 160      32.290  37.900  38.770  1.00  0.00           C
ATOM   2261  HA  MET A 160      32.400  37.460  37.800  1.00  0.00           H
ATOM   2262  CB  MET A 160      33.700  38.280  39.240  1.00  0.00           C
ATOM   2263  HB1 MET A 160      34.340  37.380  39.230  1.00  0.00           H
ATOM   2264  HB2 MET A 160      34.140  38.910  38.450  1.00  0.00           H
ATOM   2265  CG  MET A 160      33.840  39.030  40.540  1.00  0.00           C
ATOM   2266  HG1 MET A 160      33.590  40.100  40.380  1.00  0.00           H
ATOM   2267  HG2 MET A 160      33.130  38.690  41.310  1.00  0.00           H
ATOM   2268  SD  MET A 160      35.460  39.010  41.280  1.00  0.00           S
ATOM   2269  CE  MET A 160      35.090  40.280  42.430  1.00  0.00           C
ATOM   2270  HE1 MET A 160      34.670  39.840  43.370  1.00  0.00           H
ATOM   2271  HE2 MET A 160      35.940  40.910  42.750  1.00  0.00           H
ATOM   2272  HE3 MET A 160      34.190  40.830  42.090  1.00  0.00           H
ATOM   2273  C   MET A 160      31.740  36.800  39.690  1.00  0.00           C
ATOM   2274  O   MET A 160      30.910  36.990  40.530  1.00  0.00           O
ATOM   2275  N   LEU A 161      32.210  35.540  39.580  1.00  0.00           N
ATOM   2276  HN  LEU A 161      32.880  35.160  38.940  1.00  0.00           H
ATOM   2277  CA  LEU A 161      31.770  34.450  40.320  1.00  0.00           C
ATOM   2278  HA  LEU A 161      31.550  34.780  41.330  1.00  0.00           H
ATOM   2279  CB  LEU A 161      30.510  33.700  39.810  1.00  0.00           C
ATOM   2280  HB1 LEU A 161      29.780  34.500  39.540  1.00  0.00           H
ATOM   2281  HB2 LEU A 161      30.790  33.230  38.850  1.00  0.00           H
ATOM   2282  CG  LEU A 161      29.940  32.550  40.680  1.00  0.00           C
ATOM   2283  HG  LEU A 161      30.780  31.900  40.970  1.00  0.00           H
ATOM   2284  CD1 LEU A 161      29.160  33.010  41.970  1.00  0.00           C
ATOM   2285 1HD1 LEU A 161      28.710  32.180  42.560  1.00  0.00           H
ATOM   2286 2HD1 LEU A 161      29.900  33.490  42.640  1.00  0.00           H
ATOM   2287 3HD1 LEU A 161      28.310  33.710  41.830  1.00  0.00           H
ATOM   2288  CD2 LEU A 161      29.080  31.640  39.820  1.00  0.00           C
ATOM   2289 1HD2 LEU A 161      29.720  31.210  39.010  1.00  0.00           H
ATOM   2290 2HD2 LEU A 161      28.530  30.860  40.370  1.00  0.00           H
ATOM   2291 3HD2 LEU A 161      28.250  32.330  39.540  1.00  0.00           H
ATOM   2292  C   LEU A 161      32.860  33.470  40.490  1.00  0.00           C
ATOM   2293  O   LEU A 161      33.530  33.130  39.520  1.00  0.00           O
ATOM   2294  N   GLU A 162      33.090  33.030  41.770  1.00  0.00           N
ATOM   2295  HN  GLU A 162      32.540  33.260  42.560  1.00  0.00           H
ATOM   2296  CA  GLU A 162      34.090  32.000  42.060  1.00  0.00           C
ATOM   2297  HA  GLU A 162      34.870  31.950  41.320  1.00  0.00           H
ATOM   2298  CB  GLU A 162      34.900  32.270  43.330  1.00  0.00           C
ATOM   2299  HB1 GLU A 162      34.270  32.490  44.230  1.00  0.00           H
ATOM   2300  HB2 GLU A 162      35.570  31.400  43.500  1.00  0.00           H
ATOM   2301  CG  GLU A 162      35.810  33.420  43.060  1.00  0.00           C
ATOM   2302  HG1 GLU A 162      36.410  33.360  42.120  1.00  0.00           H
ATOM   2303  HG2 GLU A 162      35.190  34.340  42.980  1.00  0.00           H
ATOM   2304  CD  GLU A 162      36.680  33.830  44.220  1.00  0.00           C
ATOM   2305  OE1 GLU A 162      37.440  32.920  44.670  1.00  0.00           O
ATOM   2306  OE2 GLU A 162      36.780  35.060  44.580  1.00  0.00           O
ATOM   2307  C   GLU A 162      33.530  30.590  42.030  1.00  0.00           C
ATOM   2308  O   GLU A 162      32.840  30.160  42.920  1.00  0.00           O
ATOM   2309  N   VAL A 163      33.890  29.930  40.950  1.00  0.00           N
ATOM   2310  HN  VAL A 163      34.670  30.250  40.400  1.00  0.00           H
ATOM   2311  CA  VAL A 163      33.410  28.560  40.680  1.00  0.00           C
ATOM   2312  HA  VAL A 163      32.450  28.490  41.160  1.00  0.00           H
ATOM   2313  CB  VAL A 163      33.020  28.300  39.210  1.00  0.00           C
ATOM   2314  HB  VAL A 163      32.900  27.200  39.100  1.00  0.00           H
ATOM   2315  CG1 VAL A 163      31.690  29.040  38.860  1.00  0.00           C
ATOM   2316 1HG1 VAL A 163      31.620  28.970  37.750  1.00  0.00           H
ATOM   2317 2HG1 VAL A 163      30.870  28.580  39.440  1.00  0.00           H
ATOM   2318 3HG1 VAL A 163      31.710  30.100  39.160  1.00  0.00           H
ATOM   2319  CG2 VAL A 163      34.160  28.880  38.330  1.00  0.00           C
ATOM   2320 1HG2 VAL A 163      34.090  28.380  37.340  1.00  0.00           H
ATOM   2321 2HG2 VAL A 163      34.100  29.980  38.220  1.00  0.00           H
ATOM   2322 3HG2 VAL A 163      35.170  28.650  38.730  1.00  0.00           H
ATOM   2323  C   VAL A 163      34.340  27.420  41.150  1.00  0.00           C
ATOM   2324  O   VAL A 163      35.480  27.360  40.710  1.00  0.00           O
ATOM   2325  N   PRO A 164      33.890  26.480  41.960  1.00  0.00           N
ATOM   2326  CD  PRO A 164      32.700  26.700  42.840  1.00  0.00           C
ATOM   2327  HD1 PRO A 164      31.830  26.550  42.180  1.00  0.00           H
ATOM   2328  HD2 PRO A 164      32.660  27.700  43.310  1.00  0.00           H
ATOM   2329  CA  PRO A 164      34.620  25.270  42.340  1.00  0.00           C
ATOM   2330  HA  PRO A 164      35.440  25.450  43.010  1.00  0.00           H
ATOM   2331  CB  PRO A 164      33.500  24.520  43.050  1.00  0.00           C
ATOM   2332  HB1 PRO A 164      32.760  24.220  42.270  1.00  0.00           H
ATOM   2333  HB2 PRO A 164      33.890  23.590  43.510  1.00  0.00           H
ATOM   2334  CG  PRO A 164      32.770  25.540  43.810  1.00  0.00           C
ATOM   2335  HG1 PRO A 164      31.780  25.110  44.070  1.00  0.00           H
ATOM   2336  HG2 PRO A 164      33.410  25.750  44.700  1.00  0.00           H
ATOM   2337  C   PRO A 164      35.180  24.480  41.180  1.00  0.00           C
ATOM   2338  O   PRO A 164      34.520  24.340  40.170  1.00  0.00           O
ATOM   2339  N   TYR A 165      36.380  23.960  41.240  1.00  0.00           N
ATOM   2340  HN  TYR A 165      37.000  24.410  41.890  1.00  0.00           H
ATOM   2341  CA  TYR A 165      36.950  23.070  40.270  1.00  0.00           C
ATOM   2342  HA  TYR A 165      36.650  23.450  39.310  1.00  0.00           H
ATOM   2343  CB  TYR A 165      38.540  23.080  40.280  1.00  0.00           C
ATOM   2344  HB1 TYR A 165      38.830  23.200  41.350  1.00  0.00           H
ATOM   2345  HB2 TYR A 165      38.890  22.140  39.840  1.00  0.00           H
ATOM   2346  CG  TYR A 165      39.180  24.200  39.540  1.00  0.00           C
ATOM   2347  CD1 TYR A 165      39.210  24.130  38.170  1.00  0.00           C
ATOM   2348  HD1 TYR A 165      38.740  23.370  37.580  1.00  0.00           H
ATOM   2349  CE1 TYR A 165      40.060  24.980  37.440  1.00  0.00           C
ATOM   2350  HE1 TYR A 165      40.180  24.760  36.400  1.00  0.00           H
ATOM   2351  CZ  TYR A 165      40.700  25.950  38.120  1.00  0.00           C
ATOM   2352  OH  TYR A 165      41.580  26.740  37.270  1.00  0.00           O
ATOM   2353  HH  TYR A 165      41.750  27.520  37.800  1.00  0.00           H
ATOM   2354  CD2 TYR A 165      39.800  25.330  40.240  1.00  0.00           C
ATOM   2355  HD2 TYR A 165      39.700  25.430  41.310  1.00  0.00           H
ATOM   2356  CE2 TYR A 165      40.590  26.210  39.500  1.00  0.00           C
ATOM   2357  HE2 TYR A 165      41.260  26.950  39.900  1.00  0.00           H
ATOM   2358  C   TYR A 165      36.440  21.660  40.330  1.00  0.00           C
ATOM   2359  O   TYR A 165      36.210  21.120  41.440  1.00  0.00           O
ATOM   2360  N   VAL A 166      36.060  21.020  39.220  1.00  0.00           N
ATOM   2361  HN  VAL A 166      35.860  21.500  38.360  1.00  0.00           H
ATOM   2362  CA  VAL A 166      35.430  19.700  39.250  1.00  0.00           C
ATOM   2363  HA  VAL A 166      35.260  19.310  40.240  1.00  0.00           H
ATOM   2364  CB  VAL A 166      33.990  19.670  38.660  1.00  0.00           C
ATOM   2365  HB  VAL A 166      34.130  20.180  37.670  1.00  0.00           H
ATOM   2366  CG1 VAL A 166      33.330  18.320  38.670  1.00  0.00           C
ATOM   2367 1HG1 VAL A 166      33.590  17.780  39.600  1.00  0.00           H
ATOM   2368 2HG1 VAL A 166      32.240  18.440  38.520  1.00  0.00           H
ATOM   2369 3HG1 VAL A 166      33.630  17.700  37.800  1.00  0.00           H
ATOM   2370  CG2 VAL A 166      33.230  20.700  39.510  1.00  0.00           C
ATOM   2371 1HG2 VAL A 166      33.060  20.500  40.590  1.00  0.00           H
ATOM   2372 2HG2 VAL A 166      33.460  21.770  39.330  1.00  0.00           H
ATOM   2373 3HG2 VAL A 166      32.200  20.610  39.110  1.00  0.00           H
ATOM   2374  C   VAL A 166      36.290  18.700  38.500  1.00  0.00           C
ATOM   2375  O   VAL A 166      36.750  18.920  37.380  1.00  0.00           O
ATOM   2376  N   ASP A 167      36.430  17.510  39.160  1.00  0.00           N
ATOM   2377  HN  ASP A 167      35.840  17.270  39.930  1.00  0.00           H
ATOM   2378  CA  ASP A 167      37.260  16.370  38.830  1.00  0.00           C
ATOM   2379  HA  ASP A 167      38.300  16.630  38.770  1.00  0.00           H
ATOM   2380  CB  ASP A 167      37.190  15.390  40.020  1.00  0.00           C
ATOM   2381  HB1 ASP A 167      36.190  14.930  40.200  1.00  0.00           H
ATOM   2382  HB2 ASP A 167      37.990  14.630  39.890  1.00  0.00           H
ATOM   2383  CG  ASP A 167      37.570  16.110  41.250  1.00  0.00           C
ATOM   2384  OD1 ASP A 167      36.750  16.030  42.190  1.00  0.00           O
ATOM   2385  OD2 ASP A 167      38.700  16.720  41.360  1.00  0.00           O
ATOM   2386  C   ASP A 167      36.840  15.690  37.500  1.00  0.00           C
ATOM   2387  O   ASP A 167      35.730  15.630  37.090  1.00  0.00           O
ATOM   2388  N   ARG A 168      37.810  15.140  36.790  1.00  0.00           N
ATOM   2389  HN  ARG A 168      38.730  15.070  37.170  1.00  0.00           H
ATOM   2390  CA  ARG A 168      37.670  14.770  35.380  1.00  0.00           C
ATOM   2391  HA  ARG A 168      37.470  15.670  34.830  1.00  0.00           H
ATOM   2392  CB  ARG A 168      38.980  14.200  34.740  1.00  0.00           C
ATOM   2393  HB1 ARG A 168      39.750  15.000  34.670  1.00  0.00           H
ATOM   2394  HB2 ARG A 168      39.340  13.340  35.330  1.00  0.00           H
ATOM   2395  CG  ARG A 168      38.810  13.630  33.300  1.00  0.00           C
ATOM   2396  HG1 ARG A 168      39.860  13.510  32.980  1.00  0.00           H
ATOM   2397  HG2 ARG A 168      38.240  12.680  33.420  1.00  0.00           H
ATOM   2398  CD  ARG A 168      38.240  14.640  32.290  1.00  0.00           C
ATOM   2399  HD1 ARG A 168      37.150  14.790  32.490  1.00  0.00           H
ATOM   2400  HD2 ARG A 168      38.690  15.640  32.180  1.00  0.00           H
ATOM   2401  NE  ARG A 168      38.390  13.930  30.950  1.00  0.00           N
ATOM   2402  HE  ARG A 168      39.010  13.180  30.770  1.00  0.00           H
ATOM   2403  CZ  ARG A 168      37.790  14.300  29.830  1.00  0.00           C
ATOM   2404  NH1 ARG A 168      36.950  15.280  29.720  1.00  0.00           N
ATOM   2405 1HH1 ARG A 168      36.730  15.880  30.480  1.00  0.00           H
ATOM   2406 2HH1 ARG A 168      36.670  15.410  28.760  1.00  0.00           H
ATOM   2407  NH2 ARG A 168      37.940  13.460  28.810  1.00  0.00           N
ATOM   2408 1HH2 ARG A 168      38.640  12.750  28.910  1.00  0.00           H
ATOM   2409 2HH2 ARG A 168      37.150  13.520  28.200  1.00  0.00           H
ATOM   2410  C   ARG A 168      36.460  13.820  35.160  1.00  0.00           C
ATOM   2411  O   ARG A 168      35.520  14.090  34.460  1.00  0.00           O
ATOM   2412  N   ASN A 169      36.420  12.690  35.830  1.00  0.00           N
ATOM   2413  HN  ASN A 169      37.140  12.470  36.490  1.00  0.00           H
ATOM   2414  CA  ASN A 169      35.390  11.610  35.740  1.00  0.00           C
ATOM   2415  HA  ASN A 169      35.190  11.390  34.700  1.00  0.00           H
ATOM   2416  CB  ASN A 169      35.870  10.440  36.650  1.00  0.00           C
ATOM   2417  HB1 ASN A 169      36.970  10.340  36.560  1.00  0.00           H
ATOM   2418  HB2 ASN A 169      35.600  10.660  37.700  1.00  0.00           H
ATOM   2419  CG  ASN A 169      35.090   9.160  36.170  1.00  0.00           C
ATOM   2420  OD1 ASN A 169      34.460   9.050  35.090  1.00  0.00           O
ATOM   2421  ND2 ASN A 169      35.010   8.260  37.080  1.00  0.00           N
ATOM   2422 1HD2 ASN A 169      35.540   8.450  37.910  1.00  0.00           H
ATOM   2423 2HD2 ASN A 169      34.470   7.430  36.950  1.00  0.00           H
ATOM   2424  C   ASN A 169      34.080  12.120  36.280  1.00  0.00           C
ATOM   2425  O   ASN A 169      33.090  11.810  35.660  1.00  0.00           O
ATOM   2426  N   SER A 170      34.000  12.920  37.400  1.00  0.00           N
ATOM   2427  HN  SER A 170      34.800  13.160  37.950  1.00  0.00           H
ATOM   2428  CA  SER A 170      32.770  13.550  37.800  1.00  0.00           C
ATOM   2429  HA  SER A 170      32.100  12.710  37.840  1.00  0.00           H
ATOM   2430  CB  SER A 170      32.930  14.470  39.080  1.00  0.00           C
ATOM   2431  HB1 SER A 170      33.430  13.810  39.820  1.00  0.00           H
ATOM   2432  HB2 SER A 170      33.460  15.430  38.920  1.00  0.00           H
ATOM   2433  OG  SER A 170      31.620  14.880  39.550  1.00  0.00           O
ATOM   2434  HG1 SER A 170      31.780  15.510  40.250  1.00  0.00           H
ATOM   2435  C   SER A 170      32.120  14.470  36.720  1.00  0.00           C
ATOM   2436  O   SER A 170      30.920  14.440  36.480  1.00  0.00           O
ATOM   2437  N   CYS A 171      32.960  15.230  36.010  1.00  0.00           N
ATOM   2438  HN  CYS A 171      33.870  15.290  36.410  1.00  0.00           H
ATOM   2439  CA  CYS A 171      32.610  16.060  34.820  1.00  0.00           C
ATOM   2440  HA  CYS A 171      31.810  16.760  35.050  1.00  0.00           H
ATOM   2441  CB  CYS A 171      33.780  16.860  34.290  1.00  0.00           C
ATOM   2442  HB1 CYS A 171      34.190  17.210  35.260  1.00  0.00           H
ATOM   2443  HB2 CYS A 171      34.490  16.200  33.780  1.00  0.00           H
ATOM   2444  SG  CYS A 171      33.400  18.260  33.160  1.00  0.00           S
ATOM   2445  C   CYS A 171      31.980  15.230  33.730  1.00  0.00           C
ATOM   2446  O   CYS A 171      30.980  15.650  33.100  1.00  0.00           O
ATOM   2447  N   LYS A 172      32.670  14.080  33.430  1.00  0.00           N
ATOM   2448  HN  LYS A 172      33.490  13.890  33.950  1.00  0.00           H
ATOM   2449  CA  LYS A 172      32.130  13.010  32.590  1.00  0.00           C
ATOM   2450  HA  LYS A 172      31.880  13.390  31.600  1.00  0.00           H
ATOM   2451  CB  LYS A 172      33.240  11.900  32.430  1.00  0.00           C
ATOM   2452  HB1 LYS A 172      33.560  11.520  33.430  1.00  0.00           H
ATOM   2453  HB2 LYS A 172      32.850  11.070  31.800  1.00  0.00           H
ATOM   2454  CG  LYS A 172      34.600  12.230  31.670  1.00  0.00           C
ATOM   2455  HG1 LYS A 172      34.400  12.350  30.580  1.00  0.00           H
ATOM   2456  HG2 LYS A 172      35.020  13.190  32.040  1.00  0.00           H
ATOM   2457  CD  LYS A 172      35.670  11.220  31.730  1.00  0.00           C
ATOM   2458  HD1 LYS A 172      36.560  11.680  31.260  1.00  0.00           H
ATOM   2459  HD2 LYS A 172      35.920  11.140  32.810  1.00  0.00           H
ATOM   2460  CE  LYS A 172      35.450   9.820  31.190  1.00  0.00           C
ATOM   2461  HE1 LYS A 172      34.540   9.340  31.610  1.00  0.00           H
ATOM   2462  HE2 LYS A 172      35.230  10.050  30.120  1.00  0.00           H
ATOM   2463  NZ  LYS A 172      36.620   8.960  31.410  1.00  0.00           N
ATOM   2464  HZ1 LYS A 172      37.020   8.890  32.360  1.00  0.00           H
ATOM   2465  HZ2 LYS A 172      36.260   8.010  31.180  1.00  0.00           H
ATOM   2466  HZ3 LYS A 172      37.400   9.200  30.770  1.00  0.00           H
ATOM   2467  C   LYS A 172      30.840  12.350  33.120  1.00  0.00           C
ATOM   2468  O   LYS A 172      29.880  12.250  32.340  1.00  0.00           O
ATOM   2469  N   LEU A 173      30.700  12.070  34.410  1.00  0.00           N
ATOM   2470  HN  LEU A 173      31.530  12.070  34.960  1.00  0.00           H
ATOM   2471  CA  LEU A 173      29.570  11.450  35.070  1.00  0.00           C
ATOM   2472  HA  LEU A 173      29.250  10.600  34.470  1.00  0.00           H
ATOM   2473  CB  LEU A 173      29.820  10.860  36.440  1.00  0.00           C
ATOM   2474  HB1 LEU A 173      30.220  11.640  37.120  1.00  0.00           H
ATOM   2475  HB2 LEU A 173      28.870  10.640  36.970  1.00  0.00           H
ATOM   2476  CG  LEU A 173      30.730   9.610  36.490  1.00  0.00           C
ATOM   2477  HG  LEU A 173      31.540   9.760  35.730  1.00  0.00           H
ATOM   2478  CD1 LEU A 173      31.360   9.490  37.890  1.00  0.00           C
ATOM   2479 1HD1 LEU A 173      31.790  10.440  38.290  1.00  0.00           H
ATOM   2480 2HD1 LEU A 173      30.590   9.320  38.650  1.00  0.00           H
ATOM   2481 3HD1 LEU A 173      32.140   8.720  37.980  1.00  0.00           H
ATOM   2482  CD2 LEU A 173      29.960   8.310  36.170  1.00  0.00           C
ATOM   2483 1HD2 LEU A 173      29.000   8.160  36.700  1.00  0.00           H
ATOM   2484 2HD2 LEU A 173      29.670   8.290  35.090  1.00  0.00           H
ATOM   2485 3HD2 LEU A 173      30.540   7.390  36.390  1.00  0.00           H
ATOM   2486  C   LEU A 173      28.360  12.430  35.090  1.00  0.00           C
ATOM   2487  O   LEU A 173      27.220  11.990  35.180  1.00  0.00           O
ATOM   2488  N   SER A 174      28.650  13.790  34.900  1.00  0.00           N
ATOM   2489  HN  SER A 174      29.600  14.070  35.030  1.00  0.00           H
ATOM   2490  CA  SER A 174      27.640  14.840  35.020  1.00  0.00           C
ATOM   2491  HA  SER A 174      26.780  14.450  35.540  1.00  0.00           H
ATOM   2492  CB  SER A 174      28.220  15.980  35.860  1.00  0.00           C
ATOM   2493  HB1 SER A 174      28.980  16.570  35.300  1.00  0.00           H
ATOM   2494  HB2 SER A 174      27.340  16.620  36.090  1.00  0.00           H
ATOM   2495  OG  SER A 174      28.580  15.550  37.150  1.00  0.00           O
ATOM   2496  HG1 SER A 174      29.450  15.190  36.990  1.00  0.00           H
ATOM   2497  C   SER A 174      27.110  15.390  33.700  1.00  0.00           C
ATOM   2498  O   SER A 174      26.220  16.220  33.580  1.00  0.00           O
ATOM   2499  N   SER A 175      27.670  14.850  32.600  1.00  0.00           N
ATOM   2500  HN  SER A 175      28.290  14.080  32.750  1.00  0.00           H
ATOM   2501  CA  SER A 175      27.450  15.290  31.250  1.00  0.00           C
ATOM   2502  HA  SER A 175      26.680  16.050  31.220  1.00  0.00           H
ATOM   2503  CB  SER A 175      28.820  15.610  30.520  1.00  0.00           C
ATOM   2504  HB1 SER A 175      29.390  16.400  31.070  1.00  0.00           H
ATOM   2505  HB2 SER A 175      29.430  14.710  30.350  1.00  0.00           H
ATOM   2506  OG  SER A 175      28.590  16.180  29.230  1.00  0.00           O
ATOM   2507  HG1 SER A 175      28.820  15.440  28.670  1.00  0.00           H
ATOM   2508  C   SER A 175      26.840  14.130  30.500  1.00  0.00           C
ATOM   2509  O   SER A 175      27.390  13.000  30.640  1.00  0.00           O
ATOM   2510  N   SER A 176      25.800  14.370  29.760  1.00  0.00           N
ATOM   2511  HN  SER A 176      25.390  15.270  29.840  1.00  0.00           H
ATOM   2512  CA  SER A 176      25.220  13.430  28.860  1.00  0.00           C
ATOM   2513  HA  SER A 176      25.100  12.510  29.410  1.00  0.00           H
ATOM   2514  CB  SER A 176      23.850  13.850  28.360  1.00  0.00           C
ATOM   2515  HB1 SER A 176      23.200  13.900  29.260  1.00  0.00           H
ATOM   2516  HB2 SER A 176      24.090  14.870  28.000  1.00  0.00           H
ATOM   2517  OG  SER A 176      23.300  12.870  27.440  1.00  0.00           O
ATOM   2518  HG1 SER A 176      23.410  12.060  27.950  1.00  0.00           H
ATOM   2519  C   SER A 176      26.110  13.220  27.650  1.00  0.00           C
ATOM   2520  O   SER A 176      26.510  12.090  27.380  1.00  0.00           O
ATOM   2521  N   PHE A 177      26.530  14.350  27.050  1.00  0.00           N
ATOM   2522  HN  PHE A 177      26.180  15.230  27.370  1.00  0.00           H
ATOM   2523  CA  PHE A 177      27.480  14.440  25.950  1.00  0.00           C
ATOM   2524  HA  PHE A 177      27.070  13.830  25.160  1.00  0.00           H
ATOM   2525  CB  PHE A 177      27.560  15.910  25.430  1.00  0.00           C
ATOM   2526  HB1 PHE A 177      28.130  16.500  26.180  1.00  0.00           H
ATOM   2527  HB2 PHE A 177      28.140  16.090  24.500  1.00  0.00           H
ATOM   2528  CG  PHE A 177      26.210  16.590  25.160  1.00  0.00           C
ATOM   2529  CD1 PHE A 177      25.370  17.160  26.180  1.00  0.00           C
ATOM   2530  HD1 PHE A 177      25.490  16.920  27.220  1.00  0.00           H
ATOM   2531  CE1 PHE A 177      24.300  18.080  25.840  1.00  0.00           C
ATOM   2532  HE1 PHE A 177      23.650  18.440  26.620  1.00  0.00           H
ATOM   2533  CZ  PHE A 177      23.940  18.230  24.530  1.00  0.00           C
ATOM   2534  HZ  PHE A 177      23.120  18.860  24.180  1.00  0.00           H
ATOM   2535  CD2 PHE A 177      25.810  16.840  23.880  1.00  0.00           C
ATOM   2536  HD2 PHE A 177      26.390  16.340  23.130  1.00  0.00           H
ATOM   2537  CE2 PHE A 177      24.670  17.580  23.450  1.00  0.00           C
ATOM   2538  HE2 PHE A 177      24.380  17.690  22.420  1.00  0.00           H
ATOM   2539  C   PHE A 177      28.850  13.970  26.220  1.00  0.00           C
ATOM   2540  O   PHE A 177      29.290  14.060  27.370  1.00  0.00           O
ATOM   2541  N   ILE A 178      29.590  13.460  25.260  1.00  0.00           N
ATOM   2542  HN  ILE A 178      29.230  13.300  24.340  1.00  0.00           H
ATOM   2543  CA  ILE A 178      30.990  13.080  25.460  1.00  0.00           C
ATOM   2544  HA  ILE A 178      31.210  12.730  26.460  1.00  0.00           H
ATOM   2545  CB  ILE A 178      31.490  12.040  24.430  1.00  0.00           C
ATOM   2546  HB  ILE A 178      31.500  12.470  23.410  1.00  0.00           H
ATOM   2547  CG2 ILE A 178      32.990  11.600  24.690  1.00  0.00           C
ATOM   2548 1HG2 ILE A 178      33.180  10.930  25.560  1.00  0.00           H
ATOM   2549 2HG2 ILE A 178      33.250  10.970  23.820  1.00  0.00           H
ATOM   2550 3HG2 ILE A 178      33.770  12.390  24.770  1.00  0.00           H
ATOM   2551  CG1 ILE A 178      30.610  10.790  24.340  1.00  0.00           C
ATOM   2552 1HG1 ILE A 178      29.630  11.140  23.930  1.00  0.00           H
ATOM   2553 2HG1 ILE A 178      31.020   9.980  23.700  1.00  0.00           H
ATOM   2554  CD  ILE A 178      30.380  10.100  25.680  1.00  0.00           C
ATOM   2555  HD1 ILE A 178      31.370   9.740  26.040  1.00  0.00           H
ATOM   2556  HD2 ILE A 178      29.950  10.880  26.330  1.00  0.00           H
ATOM   2557  HD3 ILE A 178      29.740   9.190  25.560  1.00  0.00           H
ATOM   2558  C   ILE A 178      31.930  14.240  25.400  1.00  0.00           C
ATOM   2559  O   ILE A 178      31.940  15.060  24.490  1.00  0.00           O
ATOM   2560  N   ILE A 179      32.820  14.430  26.440  1.00  0.00           N
ATOM   2561  HN  ILE A 179      32.880  13.810  27.220  1.00  0.00           H
ATOM   2562  CA  ILE A 179      33.770  15.510  26.510  1.00  0.00           C
ATOM   2563  HA  ILE A 179      33.610  16.200  25.690  1.00  0.00           H
ATOM   2564  CB  ILE A 179      33.650  16.310  27.820  1.00  0.00           C
ATOM   2565  HB  ILE A 179      34.550  16.970  27.900  1.00  0.00           H
ATOM   2566  CG2 ILE A 179      32.350  17.230  27.640  1.00  0.00           C
ATOM   2567 1HG2 ILE A 179      32.470  18.120  26.990  1.00  0.00           H
ATOM   2568 2HG2 ILE A 179      31.450  16.590  27.440  1.00  0.00           H
ATOM   2569 3HG2 ILE A 179      32.110  17.770  28.590  1.00  0.00           H
ATOM   2570  CG1 ILE A 179      33.450  15.390  29.020  1.00  0.00           C
ATOM   2571 1HG1 ILE A 179      32.550  14.740  29.030  1.00  0.00           H
ATOM   2572 2HG1 ILE A 179      34.270  14.640  29.030  1.00  0.00           H
ATOM   2573  CD  ILE A 179      33.510  16.040  30.420  1.00  0.00           C
ATOM   2574  HD1 ILE A 179      32.840  16.920  30.500  1.00  0.00           H
ATOM   2575  HD2 ILE A 179      33.200  15.400  31.270  1.00  0.00           H
ATOM   2576  HD3 ILE A 179      34.550  16.350  30.660  1.00  0.00           H
ATOM   2577  C   ILE A 179      35.190  15.030  26.230  1.00  0.00           C
ATOM   2578  O   ILE A 179      35.680  14.190  26.980  1.00  0.00           O
ATOM   2579  N   THR A 180      35.940  15.700  25.350  1.00  0.00           N
ATOM   2580  HN  THR A 180      35.470  16.430  24.860  1.00  0.00           H
ATOM   2581  CA  THR A 180      37.390  15.640  25.150  1.00  0.00           C
ATOM   2582  HA  THR A 180      37.550  14.600  24.920  1.00  0.00           H
ATOM   2583  CB  THR A 180      37.900  16.420  23.950  1.00  0.00           C
ATOM   2584  HB  THR A 180      39.000  16.270  23.890  1.00  0.00           H
ATOM   2585  OG1 THR A 180      37.670  17.800  24.050  1.00  0.00           O
ATOM   2586  HG1 THR A 180      36.740  17.980  24.030  1.00  0.00           H
ATOM   2587  CG2 THR A 180      37.360  15.790  22.690  1.00  0.00           C
ATOM   2588 1HG2 THR A 180      37.630  14.750  22.400  1.00  0.00           H
ATOM   2589 2HG2 THR A 180      36.280  15.970  22.540  1.00  0.00           H
ATOM   2590 3HG2 THR A 180      37.750  16.350  21.810  1.00  0.00           H
ATOM   2591  C   THR A 180      38.160  16.030  26.420  1.00  0.00           C
ATOM   2592  O   THR A 180      37.610  16.650  27.300  1.00  0.00           O
ATOM   2593  N   GLN A 181      39.470  15.720  26.380  1.00  0.00           N
ATOM   2594  HN  GLN A 181      39.900  15.170  25.670  1.00  0.00           H
ATOM   2595  CA  GLN A 181      40.400  16.130  27.460  1.00  0.00           C
ATOM   2596  HA  GLN A 181      39.970  15.920  28.430  1.00  0.00           H
ATOM   2597  CB  GLN A 181      41.670  15.280  27.350  1.00  0.00           C
ATOM   2598  HB1 GLN A 181      42.360  15.530  28.180  1.00  0.00           H
ATOM   2599  HB2 GLN A 181      41.510  14.180  27.370  1.00  0.00           H
ATOM   2600  CG  GLN A 181      42.590  15.600  26.090  1.00  0.00           C
ATOM   2601  HG1 GLN A 181      42.040  15.300  25.170  1.00  0.00           H
ATOM   2602  HG2 GLN A 181      42.800  16.680  26.090  1.00  0.00           H
ATOM   2603  CD  GLN A 181      43.920  14.820  26.120  1.00  0.00           C
ATOM   2604  OE1 GLN A 181      44.960  15.490  26.380  1.00  0.00           O
ATOM   2605  NE2 GLN A 181      43.810  13.470  25.920  1.00  0.00           N
ATOM   2606 1HE2 GLN A 181      43.060  12.990  25.470  1.00  0.00           H
ATOM   2607 2HE2 GLN A 181      44.690  13.010  26.100  1.00  0.00           H
ATOM   2608  C   GLN A 181      40.730  17.630  27.540  1.00  0.00           C
ATOM   2609  O   GLN A 181      41.190  18.150  28.580  1.00  0.00           O
ATOM   2610  N   ASN A 182      40.270  18.380  26.500  1.00  0.00           N
ATOM   2611  HN  ASN A 182      39.860  17.880  25.750  1.00  0.00           H
ATOM   2612  CA  ASN A 182      40.550  19.800  26.260  1.00  0.00           C
ATOM   2613  HA  ASN A 182      41.540  19.980  26.660  1.00  0.00           H
ATOM   2614  CB  ASN A 182      40.590  20.140  24.800  1.00  0.00           C
ATOM   2615  HB1 ASN A 182      39.640  19.750  24.390  1.00  0.00           H
ATOM   2616  HB2 ASN A 182      40.780  21.220  24.630  1.00  0.00           H
ATOM   2617  CG  ASN A 182      41.740  19.370  24.100  1.00  0.00           C
ATOM   2618  OD1 ASN A 182      42.620  18.740  24.720  1.00  0.00           O
ATOM   2619  ND2 ASN A 182      41.730  19.550  22.760  1.00  0.00           N
ATOM   2620 1HD2 ASN A 182      40.850  19.700  22.310  1.00  0.00           H
ATOM   2621 2HD2 ASN A 182      42.460  19.050  22.290  1.00  0.00           H
ATOM   2622  C   ASN A 182      39.450  20.570  27.020  1.00  0.00           C
ATOM   2623  O   ASN A 182      39.170  21.720  26.630  1.00  0.00           O
ATOM   2624  N   MET A 183      38.730  19.970  27.990  1.00  0.00           N
ATOM   2625  HN  MET A 183      39.180  19.160  28.340  1.00  0.00           H
ATOM   2626  CA  MET A 183      37.590  20.610  28.590  1.00  0.00           C
ATOM   2627  HA  MET A 183      37.470  21.680  28.510  1.00  0.00           H
ATOM   2628  CB  MET A 183      36.320  19.900  28.090  1.00  0.00           C
ATOM   2629  HB1 MET A 183      36.400  18.790  28.160  1.00  0.00           H
ATOM   2630  HB2 MET A 183      35.440  20.200  28.690  1.00  0.00           H
ATOM   2631  CG  MET A 183      36.020  20.340  26.610  1.00  0.00           C
ATOM   2632  HG1 MET A 183      36.900  20.170  25.960  1.00  0.00           H
ATOM   2633  HG2 MET A 183      35.180  19.720  26.220  1.00  0.00           H
ATOM   2634  SD  MET A 183      35.520  22.060  26.590  1.00  0.00           S
ATOM   2635  CE  MET A 183      34.550  21.960  25.080  1.00  0.00           C
ATOM   2636  HE1 MET A 183      33.740  21.210  25.180  1.00  0.00           H
ATOM   2637  HE2 MET A 183      34.300  22.950  24.630  1.00  0.00           H
ATOM   2638  HE3 MET A 183      35.250  21.550  24.320  1.00  0.00           H
ATOM   2639  C   MET A 183      37.790  20.380  30.050  1.00  0.00           C
ATOM   2640  O   MET A 183      38.420  19.380  30.460  1.00  0.00           O
ATOM   2641  N   PHE A 184      37.310  21.300  30.940  1.00  0.00           N
ATOM   2642  HN  PHE A 184      36.790  22.070  30.590  1.00  0.00           H
ATOM   2643  CA  PHE A 184      37.190  21.050  32.300  1.00  0.00           C
ATOM   2644  HA  PHE A 184      37.060  19.980  32.320  1.00  0.00           H
ATOM   2645  CB  PHE A 184      38.410  21.410  33.140  1.00  0.00           C
ATOM   2646  HB1 PHE A 184      38.300  21.000  34.160  1.00  0.00           H
ATOM   2647  HB2 PHE A 184      39.370  20.990  32.740  1.00  0.00           H
ATOM   2648  CG  PHE A 184      38.610  23.010  33.240  1.00  0.00           C
ATOM   2649  CD1 PHE A 184      39.260  23.810  32.270  1.00  0.00           C
ATOM   2650  HD1 PHE A 184      39.620  23.320  31.380  1.00  0.00           H
ATOM   2651  CE1 PHE A 184      39.530  25.170  32.550  1.00  0.00           C
ATOM   2652  HE1 PHE A 184      40.130  25.770  31.880  1.00  0.00           H
ATOM   2653  CZ  PHE A 184      38.810  25.750  33.580  1.00  0.00           C
ATOM   2654  HZ  PHE A 184      39.110  26.740  33.880  1.00  0.00           H
ATOM   2655  CD2 PHE A 184      38.060  23.540  34.390  1.00  0.00           C
ATOM   2656  HD2 PHE A 184      37.550  22.980  35.160  1.00  0.00           H
ATOM   2657  CE2 PHE A 184      38.180  24.940  34.550  1.00  0.00           C
ATOM   2658  HE2 PHE A 184      37.780  25.360  35.460  1.00  0.00           H
ATOM   2659  C   PHE A 184      35.890  21.590  32.830  1.00  0.00           C
ATOM   2660  O   PHE A 184      35.320  22.460  32.120  1.00  0.00           O
ATOM   2661  N   CYS A 185      35.370  21.070  34.080  1.00  0.00           N
ATOM   2662  HN  CYS A 185      35.910  20.480  34.680  1.00  0.00           H
ATOM   2663  CA  CYS A 185      34.040  21.360  34.610  1.00  0.00           C
ATOM   2664  HA  CYS A 185      33.450  21.810  33.830  1.00  0.00           H
ATOM   2665  CB  CYS A 185      33.210  20.240  35.300  1.00  0.00           C
ATOM   2666  HB1 CYS A 185      33.910  19.500  35.750  1.00  0.00           H
ATOM   2667  HB2 CYS A 185      32.520  20.620  36.080  1.00  0.00           H
ATOM   2668  SG  CYS A 185      32.080  19.380  34.130  1.00  0.00           S
ATOM   2669  C   CYS A 185      34.430  22.250  35.810  1.00  0.00           C
ATOM   2670  O   CYS A 185      35.480  22.140  36.530  1.00  0.00           O
ATOM   2671  N   ALA A 186      33.460  23.190  36.070  1.00  0.00           N
ATOM   2672  HN  ALA A 186      32.640  23.170  35.520  1.00  0.00           H
ATOM   2673  CA  ALA A 186      33.560  24.000  37.280  1.00  0.00           C
ATOM   2674  HA  ALA A 186      33.890  23.390  38.110  1.00  0.00           H
ATOM   2675  CB  ALA A 186      34.340  25.310  37.220  1.00  0.00           C
ATOM   2676  HB1 ALA A 186      34.240  25.760  38.240  1.00  0.00           H
ATOM   2677  HB2 ALA A 186      35.440  25.280  37.140  1.00  0.00           H
ATOM   2678  HB3 ALA A 186      33.970  26.060  36.480  1.00  0.00           H
ATOM   2679  C   ALA A 186      32.120  24.390  37.790  1.00  0.00           C
ATOM   2680  O   ALA A 186      31.210  24.640  36.970  1.00  0.00           O
ATOM   2681  N   GLY A 187      31.790  24.460  39.100  1.00  0.00           N
ATOM   2682  HN  GLY A 187      32.410  24.060  39.760  1.00  0.00           H
ATOM   2683  CA  GLY A 187      30.540  24.890  39.550  1.00  0.00           C
ATOM   2684  HA1 GLY A 187      30.650  25.960  39.670  1.00  0.00           H
ATOM   2685  HA2 GLY A 187      29.720  24.640  38.880  1.00  0.00           H
ATOM   2686  C   GLY A 187      30.080  24.330  40.850  1.00  0.00           C
ATOM   2687  O   GLY A 187      30.480  23.250  41.270  1.00  0.00           O
ATOM   2688  N   TYR A 188      29.160  25.110  41.470  1.00  0.00           N
ATOM   2689  HN  TYR A 188      28.820  25.940  41.040  1.00  0.00           H
ATOM   2690  CA  TYR A 188      28.570  24.750  42.790  1.00  0.00           C
ATOM   2691  HA  TYR A 188      29.420  24.590  43.450  1.00  0.00           H
ATOM   2692  CB  TYR A 188      27.840  25.880  43.550  1.00  0.00           C
ATOM   2693  HB1 TYR A 188      27.040  26.260  42.890  1.00  0.00           H
ATOM   2694  HB2 TYR A 188      27.390  25.540  44.510  1.00  0.00           H
ATOM   2695  CG  TYR A 188      28.680  27.120  43.870  1.00  0.00           C
ATOM   2696  CD1 TYR A 188      29.420  27.170  45.050  1.00  0.00           C
ATOM   2697  HD1 TYR A 188      29.460  26.310  45.690  1.00  0.00           H
ATOM   2698  CE1 TYR A 188      30.250  28.250  45.440  1.00  0.00           C
ATOM   2699  HE1 TYR A 188      30.790  28.150  46.360  1.00  0.00           H
ATOM   2700  CZ  TYR A 188      30.410  29.310  44.550  1.00  0.00           C
ATOM   2701  OH  TYR A 188      31.100  30.510  44.820  1.00  0.00           O
ATOM   2702  HH  TYR A 188      31.730  30.520  44.090  1.00  0.00           H
ATOM   2703  CD2 TYR A 188      28.830  28.280  43.020  1.00  0.00           C
ATOM   2704  HD2 TYR A 188      28.300  28.430  42.090  1.00  0.00           H
ATOM   2705  CE2 TYR A 188      29.730  29.270  43.340  1.00  0.00           C
ATOM   2706  HE2 TYR A 188      29.880  30.130  42.700  1.00  0.00           H
ATOM   2707  C   TYR A 188      27.770  23.470  42.870  1.00  0.00           C
ATOM   2708  O   TYR A 188      26.960  23.140  41.970  1.00  0.00           O
ATOM   2709  N   ASP A 189      27.900  22.640  43.940  1.00  0.00           N
ATOM   2710  HN  ASP A 189      28.460  22.880  44.740  1.00  0.00           H
ATOM   2711  CA  ASP A 189      27.320  21.350  44.040  1.00  0.00           C
ATOM   2712  HA  ASP A 189      27.430  20.800  43.110  1.00  0.00           H
ATOM   2713  CB  ASP A 189      28.110  20.530  45.160  1.00  0.00           C
ATOM   2714  HB1 ASP A 189      27.950  20.950  46.170  1.00  0.00           H
ATOM   2715  HB2 ASP A 189      27.810  19.480  45.010  1.00  0.00           H
ATOM   2716  CG  ASP A 189      29.590  20.490  44.810  1.00  0.00           C
ATOM   2717  OD1 ASP A 189      30.370  20.740  45.720  1.00  0.00           O
ATOM   2718  OD2 ASP A 189      29.980  20.070  43.660  1.00  0.00           O
ATOM   2719  C   ASP A 189      25.780  21.370  44.360  1.00  0.00           C
ATOM   2720  O   ASP A 189      25.010  20.790  43.600  1.00  0.00           O
ATOM   2721  N   THR A 190      25.360  21.950  45.480  1.00  0.00           N
ATOM   2722  HN  THR A 190      25.890  22.310  46.240  1.00  0.00           H
ATOM   2723  CA  THR A 190      23.910  22.220  45.600  1.00  0.00           C
ATOM   2724  HA  THR A 190      23.410  21.880  44.710  1.00  0.00           H
ATOM   2725  CB  THR A 190      23.230  21.390  46.750  1.00  0.00           C
ATOM   2726  HB  THR A 190      22.160  21.660  46.760  1.00  0.00           H
ATOM   2727  OG1 THR A 190      23.810  21.790  47.980  1.00  0.00           O
ATOM   2728  HG1 THR A 190      23.300  21.420  48.710  1.00  0.00           H
ATOM   2729  CG2 THR A 190      23.450  19.870  46.540  1.00  0.00           C
ATOM   2730 1HG2 THR A 190      24.490  19.650  46.860  1.00  0.00           H
ATOM   2731 2HG2 THR A 190      22.810  19.360  47.290  1.00  0.00           H
ATOM   2732 3HG2 THR A 190      23.150  19.460  45.550  1.00  0.00           H
ATOM   2733  C   THR A 190      23.630  23.630  45.710  1.00  0.00           C
ATOM   2734  O   THR A 190      22.490  23.990  45.320  1.00  0.00           O
ATOM   2735  N   LYS A 191      24.580  24.440  46.210  1.00  0.00           N
ATOM   2736  HN  LYS A 191      25.410  24.090  46.620  1.00  0.00           H
ATOM   2737  CA  LYS A 191      24.520  25.900  46.400  1.00  0.00           C
ATOM   2738  HA  LYS A 191      23.710  26.020  47.100  1.00  0.00           H
ATOM   2739  CB  LYS A 191      25.770  26.420  47.120  1.00  0.00           C
ATOM   2740  HB1 LYS A 191      26.750  26.130  46.660  1.00  0.00           H
ATOM   2741  HB2 LYS A 191      25.710  27.520  47.070  1.00  0.00           H
ATOM   2742  CG  LYS A 191      25.760  26.010  48.630  1.00  0.00           C
ATOM   2743  HG1 LYS A 191      24.880  26.530  49.050  1.00  0.00           H
ATOM   2744  HG2 LYS A 191      25.730  24.900  48.680  1.00  0.00           H
ATOM   2745  CD  LYS A 191      26.980  26.410  49.490  1.00  0.00           C
ATOM   2746  HD1 LYS A 191      26.720  26.280  50.560  1.00  0.00           H
ATOM   2747  HD2 LYS A 191      27.830  25.710  49.350  1.00  0.00           H
ATOM   2748  CE  LYS A 191      27.520  27.720  49.160  1.00  0.00           C
ATOM   2749  HE1 LYS A 191      27.880  27.670  48.110  1.00  0.00           H
ATOM   2750  HE2 LYS A 191      26.810  28.580  49.110  1.00  0.00           H
ATOM   2751  NZ  LYS A 191      28.740  27.980  49.990  1.00  0.00           N
ATOM   2752  HZ1 LYS A 191      29.370  28.750  49.680  1.00  0.00           H
ATOM   2753  HZ2 LYS A 191      28.420  28.310  50.930  1.00  0.00           H
ATOM   2754  HZ3 LYS A 191      29.340  27.150  50.160  1.00  0.00           H
ATOM   2755  C   LYS A 191      24.160  26.740  45.150  1.00  0.00           C
ATOM   2756  O   LYS A 191      24.480  26.460  43.980  1.00  0.00           O
ATOM   2757  N   GLN A 192      23.460  27.800  45.290  1.00  0.00           N
ATOM   2758  HN  GLN A 192      23.180  28.080  46.200  1.00  0.00           H
ATOM   2759  CA  GLN A 192      22.660  28.260  44.200  1.00  0.00           C
ATOM   2760  HA  GLN A 192      22.490  27.450  43.500  1.00  0.00           H
ATOM   2761  CB  GLN A 192      21.280  28.730  44.720  1.00  0.00           C
ATOM   2762  HB1 GLN A 192      20.770  29.340  43.950  1.00  0.00           H
ATOM   2763  HB2 GLN A 192      20.640  27.850  44.940  1.00  0.00           H
ATOM   2764  CG  GLN A 192      21.230  29.590  46.100  1.00  0.00           C
ATOM   2765  HG1 GLN A 192      20.250  29.880  46.530  1.00  0.00           H
ATOM   2766  HG2 GLN A 192      21.470  29.050  47.040  1.00  0.00           H
ATOM   2767  CD  GLN A 192      22.330  30.630  46.220  1.00  0.00           C
ATOM   2768  OE1 GLN A 192      23.380  30.400  46.830  1.00  0.00           O
ATOM   2769  NE2 GLN A 192      22.160  31.760  45.500  1.00  0.00           N
ATOM   2770 1HE2 GLN A 192      21.240  31.940  45.160  1.00  0.00           H
ATOM   2771 2HE2 GLN A 192      22.850  32.480  45.420  1.00  0.00           H
ATOM   2772  C   GLN A 192      23.250  29.390  43.240  1.00  0.00           C
ATOM   2773  O   GLN A 192      22.530  29.890  42.420  1.00  0.00           O
ATOM   2774  N   GLU A 193      24.450  29.830  43.470  1.00  0.00           N
ATOM   2775  HN  GLU A 193      25.040  29.470  44.180  1.00  0.00           H
ATOM   2776  CA  GLU A 193      25.060  30.780  42.470  1.00  0.00           C
ATOM   2777  HA  GLU A 193      24.350  31.530  42.200  1.00  0.00           H
ATOM   2778  CB  GLU A 193      26.260  31.460  43.190  1.00  0.00           C
ATOM   2779  HB1 GLU A 193      26.890  30.610  43.560  1.00  0.00           H
ATOM   2780  HB2 GLU A 193      26.710  32.270  42.590  1.00  0.00           H
ATOM   2781  CG  GLU A 193      25.680  32.080  44.450  1.00  0.00           C
ATOM   2782  HG1 GLU A 193      24.840  32.770  44.210  1.00  0.00           H
ATOM   2783  HG2 GLU A 193      25.400  31.250  45.150  1.00  0.00           H
ATOM   2784  CD  GLU A 193      26.730  32.850  45.240  1.00  0.00           C
ATOM   2785  OE1 GLU A 193      27.050  32.310  46.300  1.00  0.00           O
ATOM   2786  OE2 GLU A 193      27.170  33.990  44.850  1.00  0.00           O
ATOM   2787  C   GLU A 193      25.460  30.020  41.230  1.00  0.00           C
ATOM   2788  O   GLU A 193      25.880  28.870  41.280  1.00  0.00           O
ATOM   2789  N   ASP A 194      25.240  30.600  40.030  1.00  0.00           N
ATOM   2790  HN  ASP A 194      24.860  31.510  39.970  1.00  0.00           H
ATOM   2791  CA  ASP A 194      25.500  29.790  38.820  1.00  0.00           C
ATOM   2792  HA  ASP A 194      26.450  29.290  38.940  1.00  0.00           H
ATOM   2793  CB  ASP A 194      24.300  28.790  38.590  1.00  0.00           C
ATOM   2794  HB1 ASP A 194      24.010  28.370  39.580  1.00  0.00           H
ATOM   2795  HB2 ASP A 194      23.390  29.320  38.220  1.00  0.00           H
ATOM   2796  CG  ASP A 194      24.450  27.540  37.690  1.00  0.00           C
ATOM   2797  OD1 ASP A 194      25.620  27.380  37.230  1.00  0.00           O
ATOM   2798  OD2 ASP A 194      23.550  26.680  37.460  1.00  0.00           O
ATOM   2799  C   ASP A 194      25.670  30.680  37.580  1.00  0.00           C
ATOM   2800  O   ASP A 194      25.610  31.910  37.690  1.00  0.00           O
ATOM   2801  N   ALA A 195      25.930  30.120  36.410  1.00  0.00           N
ATOM   2802  HN  ALA A 195      25.940  29.130  36.350  1.00  0.00           H
ATOM   2803  CA  ALA A 195      26.400  30.920  35.230  1.00  0.00           C
ATOM   2804  HA  ALA A 195      26.230  31.980  35.350  1.00  0.00           H
ATOM   2805  CB  ALA A 195      27.880  30.700  35.040  1.00  0.00           C
ATOM   2806  HB1 ALA A 195      28.390  30.960  35.990  1.00  0.00           H
ATOM   2807  HB2 ALA A 195      28.150  29.640  34.870  1.00  0.00           H
ATOM   2808  HB3 ALA A 195      28.310  31.120  34.100  1.00  0.00           H
ATOM   2809  C   ALA A 195      25.650  30.370  34.030  1.00  0.00           C
ATOM   2810  O   ALA A 195      25.540  29.160  33.910  1.00  0.00           O
ATOM   2811  N   CYS A 196      25.060  31.230  33.230  1.00  0.00           N
ATOM   2812  HN  CYS A 196      25.420  32.150  33.320  1.00  0.00           H
ATOM   2813  CA  CYS A 196      24.000  30.880  32.330  1.00  0.00           C
ATOM   2814  HA  CYS A 196      24.420  30.280  31.530  1.00  0.00           H
ATOM   2815  CB  CYS A 196      22.800  30.070  32.990  1.00  0.00           C
ATOM   2816  HB1 CYS A 196      22.070  29.670  32.260  1.00  0.00           H
ATOM   2817  HB2 CYS A 196      23.180  29.150  33.470  1.00  0.00           H
ATOM   2818  SG  CYS A 196      21.750  31.130  34.200  1.00  0.00           S
ATOM   2819  C   CYS A 196      23.420  32.170  31.730  1.00  0.00           C
ATOM   2820  O   CYS A 196      23.640  33.310  32.150  1.00  0.00           O
ATOM   2821  N   GLN A 197      22.680  32.040  30.570  1.00  0.00           N
ATOM   2822  HN  GLN A 197      22.640  31.130  30.180  1.00  0.00           H
ATOM   2823  CA  GLN A 197      21.930  33.110  30.020  1.00  0.00           C
ATOM   2824  HA  GLN A 197      21.700  32.770  29.030  1.00  0.00           H
ATOM   2825  CB  GLN A 197      20.420  33.150  30.520  1.00  0.00           C
ATOM   2826  HB1 GLN A 197      20.370  33.270  31.630  1.00  0.00           H
ATOM   2827  HB2 GLN A 197      19.930  34.050  30.100  1.00  0.00           H
ATOM   2828  CG  GLN A 197      19.530  31.940  30.170  1.00  0.00           C
ATOM   2829  HG1 GLN A 197      20.020  30.990  30.480  1.00  0.00           H
ATOM   2830  HG2 GLN A 197      18.550  32.050  30.670  1.00  0.00           H
ATOM   2831  CD  GLN A 197      19.190  32.000  28.710  1.00  0.00           C
ATOM   2832  OE1 GLN A 197      19.070  33.060  28.140  1.00  0.00           O
ATOM   2833  NE2 GLN A 197      18.960  30.880  28.040  1.00  0.00           N
ATOM   2834 1HE2 GLN A 197      19.120  29.990  28.470  1.00  0.00           H
ATOM   2835 2HE2 GLN A 197      18.510  30.960  27.150  1.00  0.00           H
ATOM   2836  C   GLN A 197      22.620  34.450  29.710  1.00  0.00           C
ATOM   2837  O   GLN A 197      21.960  35.500  29.870  1.00  0.00           O
ATOM   2838  N   GLY A 198      23.750  34.380  29.180  1.00  0.00           N
ATOM   2839  HN  GLY A 198      24.220  33.500  29.200  1.00  0.00           H
ATOM   2840  CA  GLY A 198      24.500  35.490  28.630  1.00  0.00           C
ATOM   2841  HA1 GLY A 198      24.430  35.380  27.560  1.00  0.00           H
ATOM   2842  HA2 GLY A 198      24.060  36.430  28.920  1.00  0.00           H
ATOM   2843  C   GLY A 198      25.900  35.590  29.110  1.00  0.00           C
ATOM   2844  O   GLY A 198      26.500  36.610  28.750  1.00  0.00           O
ATOM   2845  N   ASP A 199      26.490  34.640  29.870  1.00  0.00           N
ATOM   2846  HN  ASP A 199      26.030  33.840  30.260  1.00  0.00           H
ATOM   2847  CA  ASP A 199      27.850  34.800  30.400  1.00  0.00           C
ATOM   2848  HA  ASP A 199      28.010  35.860  30.480  1.00  0.00           H
ATOM   2849  CB  ASP A 199      28.060  34.060  31.770  1.00  0.00           C
ATOM   2850  HB1 ASP A 199      27.860  32.970  31.650  1.00  0.00           H
ATOM   2851  HB2 ASP A 199      29.100  34.250  32.100  1.00  0.00           H
ATOM   2852  CG  ASP A 199      27.070  34.520  32.770  1.00  0.00           C
ATOM   2853  OD1 ASP A 199      26.830  35.720  32.900  1.00  0.00           O
ATOM   2854  OD2 ASP A 199      26.540  33.630  33.550  1.00  0.00           O
ATOM   2855  C   ASP A 199      28.860  34.190  29.460  1.00  0.00           C
ATOM   2856  O   ASP A 199      30.060  34.430  29.540  1.00  0.00           O
ATOM   2857  N   SER A 200      28.360  33.300  28.500  1.00  0.00           N
ATOM   2858  HN  SER A 200      27.380  33.100  28.460  1.00  0.00           H
ATOM   2859  CA  SER A 200      29.040  32.670  27.360  1.00  0.00           C
ATOM   2860  HA  SER A 200      29.520  31.770  27.680  1.00  0.00           H
ATOM   2861  CB  SER A 200      27.950  32.220  26.290  1.00  0.00           C
ATOM   2862  HB1 SER A 200      28.340  31.950  25.290  1.00  0.00           H
ATOM   2863  HB2 SER A 200      27.360  31.360  26.700  1.00  0.00           H
ATOM   2864  OG  SER A 200      26.880  33.270  26.080  1.00  0.00           O
ATOM   2865  HG1 SER A 200      27.340  34.080  25.850  1.00  0.00           H
ATOM   2866  C   SER A 200      30.070  33.470  26.690  1.00  0.00           C
ATOM   2867  O   SER A 200      29.980  34.680  26.490  1.00  0.00           O
ATOM   2868  N   GLY A 201      31.130  32.770  26.390  1.00  0.00           N
ATOM   2869  HN  GLY A 201      30.990  31.790  26.390  1.00  0.00           H
ATOM   2870  CA  GLY A 201      32.420  33.250  25.990  1.00  0.00           C
ATOM   2871  HA1 GLY A 201      32.980  32.340  25.850  1.00  0.00           H
ATOM   2872  HA2 GLY A 201      32.300  33.840  25.090  1.00  0.00           H
ATOM   2873  C   GLY A 201      33.210  34.060  26.980  1.00  0.00           C
ATOM   2874  O   GLY A 201      34.290  34.510  26.650  1.00  0.00           O
ATOM   2875  N   GLY A 202      32.850  34.200  28.270  1.00  0.00           N
ATOM   2876  HN  GLY A 202      31.990  33.860  28.630  1.00  0.00           H
ATOM   2877  CA  GLY A 202      33.660  34.710  29.330  1.00  0.00           C
ATOM   2878  HA1 GLY A 202      33.870  35.740  29.140  1.00  0.00           H
ATOM   2879  HA2 GLY A 202      33.070  34.660  30.240  1.00  0.00           H
ATOM   2880  C   GLY A 202      34.930  33.920  29.650  1.00  0.00           C
ATOM   2881  O   GLY A 202      34.900  32.740  29.850  1.00  0.00           O
ATOM   2882  N   PRO A 203      36.100  34.530  29.730  1.00  0.00           N
ATOM   2883  CD  PRO A 203      36.370  36.020  29.590  1.00  0.00           C
ATOM   2884  HD1 PRO A 203      36.250  36.540  30.560  1.00  0.00           H
ATOM   2885  HD2 PRO A 203      35.760  36.450  28.760  1.00  0.00           H
ATOM   2886  CA  PRO A 203      37.280  33.840  30.270  1.00  0.00           C
ATOM   2887  HA  PRO A 203      37.570  32.980  29.670  1.00  0.00           H
ATOM   2888  CB  PRO A 203      38.450  34.910  30.130  1.00  0.00           C
ATOM   2889  HB1 PRO A 203      38.710  35.440  31.080  1.00  0.00           H
ATOM   2890  HB2 PRO A 203      39.380  34.470  29.750  1.00  0.00           H
ATOM   2891  CG  PRO A 203      37.820  35.960  29.170  1.00  0.00           C
ATOM   2892  HG1 PRO A 203      38.180  37.000  29.320  1.00  0.00           H
ATOM   2893  HG2 PRO A 203      37.850  35.570  28.130  1.00  0.00           H
ATOM   2894  C   PRO A 203      37.160  33.390  31.680  1.00  0.00           C
ATOM   2895  O   PRO A 203      36.340  33.930  32.470  1.00  0.00           O
ATOM   2896  N   HIS A 204      37.860  32.360  32.070  1.00  0.00           N
ATOM   2897  HN  HIS A 204      38.230  31.690  31.440  1.00  0.00           H
ATOM   2898  CA  HIS A 204      37.950  31.990  33.430  1.00  0.00           C
ATOM   2899  HA  HIS A 204      37.340  32.570  34.110  1.00  0.00           H
ATOM   2900  CB  HIS A 204      37.450  30.520  33.610  1.00  0.00           C
ATOM   2901  HB1 HIS A 204      36.340  30.630  33.670  1.00  0.00           H
ATOM   2902  HB2 HIS A 204      37.670  29.920  32.710  1.00  0.00           H
ATOM   2903  ND1 HIS A 204      39.220  29.210  34.890  1.00  0.00           N
ATOM   2904  CG  HIS A 204      37.890  29.690  34.720  1.00  0.00           C
ATOM   2905  CE1 HIS A 204      39.130  28.460  35.970  1.00  0.00           C
ATOM   2906  HE1 HIS A 204      39.920  27.870  36.440  1.00  0.00           H
ATOM   2907  NE2 HIS A 204      37.860  28.500  36.510  1.00  0.00           N
ATOM   2908  HE2 HIS A 204      37.490  27.980  37.290  1.00  0.00           H
ATOM   2909  CD2 HIS A 204      37.060  29.270  35.680  1.00  0.00           C
ATOM   2910  HD2 HIS A 204      35.990  29.380  35.750  1.00  0.00           H
ATOM   2911  C   HIS A 204      39.360  32.170  33.840  1.00  0.00           C
ATOM   2912  O   HIS A 204      40.310  31.830  33.140  1.00  0.00           O
ATOM   2913  N   VAL A 205      39.520  32.920  34.970  1.00  0.00           N
ATOM   2914  HN  VAL A 205      38.730  33.210  35.510  1.00  0.00           H
ATOM   2915  CA  VAL A 205      40.820  33.390  35.480  1.00  0.00           C
ATOM   2916  HA  VAL A 205      41.560  33.000  34.790  1.00  0.00           H
ATOM   2917  CB  VAL A 205      40.970  34.890  35.330  1.00  0.00           C
ATOM   2918  HB  VAL A 205      42.060  35.100  35.370  1.00  0.00           H
ATOM   2919  CG1 VAL A 205      40.480  35.340  33.880  1.00  0.00           C
ATOM   2920 1HG1 VAL A 205      39.380  35.220  33.810  1.00  0.00           H
ATOM   2921 2HG1 VAL A 205      40.730  36.430  33.770  1.00  0.00           H
ATOM   2922 3HG1 VAL A 205      40.960  34.720  33.090  1.00  0.00           H
ATOM   2923  CG2 VAL A 205      40.270  35.720  36.490  1.00  0.00           C
ATOM   2924 1HG2 VAL A 205      40.550  36.780  36.250  1.00  0.00           H
ATOM   2925 2HG2 VAL A 205      39.180  35.590  36.560  1.00  0.00           H
ATOM   2926 3HG2 VAL A 205      40.690  35.470  37.480  1.00  0.00           H
ATOM   2927  C   VAL A 205      41.070  32.820  36.870  1.00  0.00           C
ATOM   2928  O   VAL A 205      40.220  33.030  37.700  1.00  0.00           O
ATOM   2929  N   THR A 206      42.220  32.110  37.160  1.00  0.00           N
ATOM   2930  HN  THR A 206      42.910  31.920  36.460  1.00  0.00           H
ATOM   2931  CA  THR A 206      42.550  31.720  38.520  1.00  0.00           C
ATOM   2932  HA  THR A 206      41.700  31.980  39.150  1.00  0.00           H
ATOM   2933  CB  THR A 206      42.930  30.220  38.490  1.00  0.00           C
ATOM   2934  HB  THR A 206      43.880  30.100  37.910  1.00  0.00           H
ATOM   2935  OG1 THR A 206      41.990  29.420  37.780  1.00  0.00           O
ATOM   2936  HG1 THR A 206      41.840  29.850  36.930  1.00  0.00           H
ATOM   2937  CG2 THR A 206      43.050  29.540  39.890  1.00  0.00           C
ATOM   2938 1HG2 THR A 206      43.290  28.490  39.590  1.00  0.00           H
ATOM   2939 2HG2 THR A 206      43.870  30.050  40.410  1.00  0.00           H
ATOM   2940 3HG2 THR A 206      42.120  29.440  40.490  1.00  0.00           H
ATOM   2941  C   THR A 206      43.810  32.570  39.020  1.00  0.00           C
ATOM   2942  O   THR A 206      44.810  32.680  38.300  1.00  0.00           O
ATOM   2943  N   ARG A 207      43.660  33.180  40.240  1.00  0.00           N
ATOM   2944  HN  ARG A 207      42.820  33.020  40.740  1.00  0.00           H
ATOM   2945  CA  ARG A 207      44.640  34.120  40.820  1.00  0.00           C
ATOM   2946  HA  ARG A 207      45.290  34.440  40.010  1.00  0.00           H
ATOM   2947  CB  ARG A 207      44.070  35.450  41.510  1.00  0.00           C
ATOM   2948  HB1 ARG A 207      44.830  35.810  42.220  1.00  0.00           H
ATOM   2949  HB2 ARG A 207      44.130  36.190  40.680  1.00  0.00           H
ATOM   2950  CG  ARG A 207      42.710  35.340  42.260  1.00  0.00           C
ATOM   2951  HG1 ARG A 207      42.490  36.410  42.410  1.00  0.00           H
ATOM   2952  HG2 ARG A 207      41.940  34.920  41.570  1.00  0.00           H
ATOM   2953  CD  ARG A 207      42.700  34.560  43.590  1.00  0.00           C
ATOM   2954  HD1 ARG A 207      42.530  33.470  43.430  1.00  0.00           H
ATOM   2955  HD2 ARG A 207      43.680  34.680  44.080  1.00  0.00           H
ATOM   2956  NE  ARG A 207      41.620  35.160  44.380  1.00  0.00           N
ATOM   2957  HE  ARG A 207      41.890  36.030  44.790  1.00  0.00           H
ATOM   2958  CZ  ARG A 207      40.330  34.860  44.190  1.00  0.00           C
ATOM   2959  NH1 ARG A 207      39.880  33.860  43.510  1.00  0.00           N
ATOM   2960 1HH1 ARG A 207      40.520  33.240  43.090  1.00  0.00           H
ATOM   2961 2HH1 ARG A 207      38.960  33.480  43.580  1.00  0.00           H
ATOM   2962  NH2 ARG A 207      39.470  35.540  44.850  1.00  0.00           N
ATOM   2963 1HH2 ARG A 207      39.890  36.290  45.360  1.00  0.00           H
ATOM   2964 2HH2 ARG A 207      38.500  35.350  44.720  1.00  0.00           H
ATOM   2965  C   ARG A 207      45.510  33.330  41.800  1.00  0.00           C
ATOM   2966  O   ARG A 207      45.140  32.550  42.630  1.00  0.00           O
ATOM   2967  N   PHE A 208      46.890  33.440  41.620  1.00  0.00           N
ATOM   2968  HN  PHE A 208      47.280  34.160  41.070  1.00  0.00           H
ATOM   2969  CA  PHE A 208      47.850  32.900  42.600  1.00  0.00           C
ATOM   2970  HA  PHE A 208      47.540  33.250  43.580  1.00  0.00           H
ATOM   2971  CB  PHE A 208      48.010  31.320  42.470  1.00  0.00           C
ATOM   2972  HB1 PHE A 208      47.020  30.850  42.350  1.00  0.00           H
ATOM   2973  HB2 PHE A 208      48.580  30.970  41.580  1.00  0.00           H
ATOM   2974  CG  PHE A 208      48.660  30.680  43.720  1.00  0.00           C
ATOM   2975  CD1 PHE A 208      49.960  30.230  43.770  1.00  0.00           C
ATOM   2976  HD1 PHE A 208      50.570  30.280  42.880  1.00  0.00           H
ATOM   2977  CE1 PHE A 208      50.350  29.580  44.930  1.00  0.00           C
ATOM   2978  HE1 PHE A 208      51.290  29.070  44.920  1.00  0.00           H
ATOM   2979  CZ  PHE A 208      49.510  29.360  46.070  1.00  0.00           C
ATOM   2980  HZ  PHE A 208      49.940  28.880  46.940  1.00  0.00           H
ATOM   2981  CD2 PHE A 208      47.820  30.540  44.850  1.00  0.00           C
ATOM   2982  HD2 PHE A 208      46.800  30.880  44.690  1.00  0.00           H
ATOM   2983  CE2 PHE A 208      48.270  29.850  46.000  1.00  0.00           C
ATOM   2984  HE2 PHE A 208      47.550  29.710  46.790  1.00  0.00           H
ATOM   2985  C   PHE A 208      49.060  33.750  42.370  1.00  0.00           C
ATOM   2986  O   PHE A 208      49.170  34.390  41.290  1.00  0.00           O
ATOM   2987  N   LYS A 209      49.940  33.960  43.320  1.00  0.00           N
ATOM   2988  HN  LYS A 209      49.910  33.670  44.270  1.00  0.00           H
ATOM   2989  CA  LYS A 209      51.040  34.890  43.220  1.00  0.00           C
ATOM   2990  HA  LYS A 209      51.440  34.870  44.230  1.00  0.00           H
ATOM   2991  CB  LYS A 209      52.170  34.410  42.300  1.00  0.00           C
ATOM   2992  HB1 LYS A 209      51.760  34.460  41.270  1.00  0.00           H
ATOM   2993  HB2 LYS A 209      52.940  35.200  42.280  1.00  0.00           H
ATOM   2994  CG  LYS A 209      52.750  33.000  42.580  1.00  0.00           C
ATOM   2995  HG1 LYS A 209      51.850  32.340  42.450  1.00  0.00           H
ATOM   2996  HG2 LYS A 209      53.460  32.770  41.750  1.00  0.00           H
ATOM   2997  CD  LYS A 209      53.300  32.560  44.000  1.00  0.00           C
ATOM   2998  HD1 LYS A 209      52.670  33.070  44.770  1.00  0.00           H
ATOM   2999  HD2 LYS A 209      53.160  31.460  43.920  1.00  0.00           H
ATOM   3000  CE  LYS A 209      54.750  33.030  44.320  1.00  0.00           C
ATOM   3001  HE1 LYS A 209      55.490  32.810  43.530  1.00  0.00           H
ATOM   3002  HE2 LYS A 209      54.730  34.120  44.550  1.00  0.00           H
ATOM   3003  NZ  LYS A 209      55.210  32.380  45.570  1.00  0.00           N
ATOM   3004  HZ1 LYS A 209      56.060  32.750  46.040  1.00  0.00           H
ATOM   3005  HZ2 LYS A 209      54.410  32.520  46.220  1.00  0.00           H
ATOM   3006  HZ3 LYS A 209      55.280  31.380  45.280  1.00  0.00           H
ATOM   3007  C   LYS A 209      50.730  36.430  42.940  1.00  0.00           C
ATOM   3008  O   LYS A 209      51.410  37.100  42.110  1.00  0.00           O
ATOM   3009  N   ASP A 210      49.550  36.810  43.540  1.00  0.00           N
ATOM   3010  HN  ASP A 210      49.050  36.030  43.910  1.00  0.00           H
ATOM   3011  CA  ASP A 210      48.820  38.070  43.240  1.00  0.00           C
ATOM   3012  HA  ASP A 210      47.810  37.950  43.600  1.00  0.00           H
ATOM   3013  CB  ASP A 210      49.480  39.300  43.880  1.00  0.00           C
ATOM   3014  HB1 ASP A 210      50.520  39.340  43.500  1.00  0.00           H
ATOM   3015  HB2 ASP A 210      49.080  40.270  43.540  1.00  0.00           H
ATOM   3016  CG  ASP A 210      49.320  39.350  45.400  1.00  0.00           C
ATOM   3017  OD1 ASP A 210      48.690  38.490  46.050  1.00  0.00           O
ATOM   3018  OD2 ASP A 210      50.010  40.170  45.950  1.00  0.00           O
ATOM   3019  C   ASP A 210      48.750  38.400  41.730  1.00  0.00           C
ATOM   3020  O   ASP A 210      48.820  39.540  41.290  1.00  0.00           O
ATOM   3021  N   THR A 211      48.580  37.430  40.820  1.00  0.00           N
ATOM   3022  HN  THR A 211      48.540  36.470  41.100  1.00  0.00           H
ATOM   3023  CA  THR A 211      48.610  37.600  39.330  1.00  0.00           C
ATOM   3024  HA  THR A 211      48.620  38.650  39.060  1.00  0.00           H
ATOM   3025  CB  THR A 211      49.820  36.960  38.630  1.00  0.00           C
ATOM   3026  HB  THR A 211      49.840  35.850  38.640  1.00  0.00           H
ATOM   3027  OG1 THR A 211      51.070  37.400  39.220  1.00  0.00           O
ATOM   3028  HG1 THR A 211      50.930  37.220  40.160  1.00  0.00           H
ATOM   3029  CG2 THR A 211      49.860  37.530  37.190  1.00  0.00           C
ATOM   3030 1HG2 THR A 211      50.750  37.180  36.610  1.00  0.00           H
ATOM   3031 2HG2 THR A 211      48.980  37.210  36.590  1.00  0.00           H
ATOM   3032 3HG2 THR A 211      49.900  38.640  37.220  1.00  0.00           H
ATOM   3033  C   THR A 211      47.270  36.990  38.930  1.00  0.00           C
ATOM   3034  O   THR A 211      47.010  35.870  39.390  1.00  0.00           O
ATOM   3035  N   TYR A 212      46.510  37.560  38.010  1.00  0.00           N
ATOM   3036  HN  TYR A 212      46.810  38.400  37.560  1.00  0.00           H
ATOM   3037  CA  TYR A 212      45.450  36.850  37.340  1.00  0.00           C
ATOM   3038  HA  TYR A 212      45.000  36.100  37.960  1.00  0.00           H
ATOM   3039  CB  TYR A 212      44.310  37.850  36.850  1.00  0.00           C
ATOM   3040  HB1 TYR A 212      44.790  38.710  36.350  1.00  0.00           H
ATOM   3041  HB2 TYR A 212      43.520  37.320  36.280  1.00  0.00           H
ATOM   3042  CG  TYR A 212      43.740  38.550  38.070  1.00  0.00           C
ATOM   3043  CD1 TYR A 212      42.960  37.870  38.980  1.00  0.00           C
ATOM   3044  HD1 TYR A 212      42.690  36.820  38.870  1.00  0.00           H
ATOM   3045  CE1 TYR A 212      42.470  38.590  40.120  1.00  0.00           C
ATOM   3046  HE1 TYR A 212      41.620  38.180  40.640  1.00  0.00           H
ATOM   3047  CZ  TYR A 212      42.890  39.900  40.430  1.00  0.00           C
ATOM   3048  OH  TYR A 212      42.420  40.500  41.510  1.00  0.00           O
ATOM   3049  HH  TYR A 212      41.830  39.880  41.940  1.00  0.00           H
ATOM   3050  CD2 TYR A 212      44.240  39.820  38.350  1.00  0.00           C
ATOM   3051  HD2 TYR A 212      44.880  40.360  37.670  1.00  0.00           H
ATOM   3052  CE2 TYR A 212      43.830  40.480  39.560  1.00  0.00           C
ATOM   3053  HE2 TYR A 212      44.180  41.460  39.840  1.00  0.00           H
ATOM   3054  C   TYR A 212      46.010  36.080  36.100  1.00  0.00           C
ATOM   3055  O   TYR A 212      46.640  36.690  35.210  1.00  0.00           O
ATOM   3056  N   PHE A 213      45.830  34.800  36.080  1.00  0.00           N
ATOM   3057  HN  PHE A 213      45.560  34.330  36.920  1.00  0.00           H
ATOM   3058  CA  PHE A 213      46.060  33.970  34.970  1.00  0.00           C
ATOM   3059  HA  PHE A 213      46.630  34.470  34.200  1.00  0.00           H
ATOM   3060  CB  PHE A 213      46.840  32.690  35.450  1.00  0.00           C
ATOM   3061  HB1 PHE A 213      46.170  32.110  36.110  1.00  0.00           H
ATOM   3062  HB2 PHE A 213      47.090  32.100  34.540  1.00  0.00           H
ATOM   3063  CG  PHE A 213      48.180  32.950  36.160  1.00  0.00           C
ATOM   3064  CD1 PHE A 213      49.400  33.200  35.420  1.00  0.00           C
ATOM   3065  HD1 PHE A 213      49.220  33.290  34.360  1.00  0.00           H
ATOM   3066  CE1 PHE A 213      50.550  33.390  35.990  1.00  0.00           C
ATOM   3067  HE1 PHE A 213      51.450  33.510  35.390  1.00  0.00           H
ATOM   3068  CZ  PHE A 213      50.730  33.360  37.380  1.00  0.00           C
ATOM   3069  HZ  PHE A 213      51.640  33.650  37.860  1.00  0.00           H
ATOM   3070  CD2 PHE A 213      48.330  32.880  37.560  1.00  0.00           C
ATOM   3071  HD2 PHE A 213      47.430  32.800  38.150  1.00  0.00           H
ATOM   3072  CE2 PHE A 213      49.580  33.160  38.160  1.00  0.00           C
ATOM   3073  HE2 PHE A 213      49.730  33.150  39.230  1.00  0.00           H
ATOM   3074  C   PHE A 213      44.880  33.500  34.200  1.00  0.00           C
ATOM   3075  O   PHE A 213      43.960  33.090  34.830  1.00  0.00           O
ATOM   3076  N   VAL A 214      44.950  33.560  32.820  1.00  0.00           N
ATOM   3077  HN  VAL A 214      45.800  33.930  32.430  1.00  0.00           H
ATOM   3078  CA  VAL A 214      43.910  33.060  31.970  1.00  0.00           C
ATOM   3079  HA  VAL A 214      42.940  33.350  32.370  1.00  0.00           H
ATOM   3080  CB  VAL A 214      43.840  33.720  30.620  1.00  0.00           C
ATOM   3081  HB  VAL A 214      44.830  33.600  30.130  1.00  0.00           H
ATOM   3082  CG1 VAL A 214      42.810  33.080  29.660  1.00  0.00           C
ATOM   3083 1HG1 VAL A 214      41.750  33.250  29.970  1.00  0.00           H
ATOM   3084 2HG1 VAL A 214      42.930  33.580  28.680  1.00  0.00           H
ATOM   3085 3HG1 VAL A 214      42.730  31.970  29.630  1.00  0.00           H
ATOM   3086  CG2 VAL A 214      43.610  35.230  30.600  1.00  0.00           C
ATOM   3087 1HG2 VAL A 214      43.650  35.690  29.590  1.00  0.00           H
ATOM   3088 2HG2 VAL A 214      42.650  35.560  31.050  1.00  0.00           H
ATOM   3089 3HG2 VAL A 214      44.390  35.740  31.210  1.00  0.00           H
ATOM   3090  C   VAL A 214      43.910  31.570  31.860  1.00  0.00           C
ATOM   3091  O   VAL A 214      44.780  31.080  31.150  1.00  0.00           O
ATOM   3092  N   THR A 215      42.910  30.870  32.430  1.00  0.00           N
ATOM   3093  HN  THR A 215      42.160  31.260  32.960  1.00  0.00           H
ATOM   3094  CA  THR A 215      42.960  29.480  32.630  1.00  0.00           C
ATOM   3095  HA  THR A 215      43.740  29.030  32.050  1.00  0.00           H
ATOM   3096  CB  THR A 215      43.120  28.960  34.070  1.00  0.00           C
ATOM   3097  HB  THR A 215      42.810  27.920  34.240  1.00  0.00           H
ATOM   3098  OG1 THR A 215      42.210  29.810  34.900  1.00  0.00           O
ATOM   3099  HG1 THR A 215      41.320  29.480  34.740  1.00  0.00           H
ATOM   3100  CG2 THR A 215      44.480  29.160  34.620  1.00  0.00           C
ATOM   3101 1HG2 THR A 215      45.170  28.600  33.940  1.00  0.00           H
ATOM   3102 2HG2 THR A 215      44.640  30.260  34.740  1.00  0.00           H
ATOM   3103 3HG2 THR A 215      44.460  28.720  35.640  1.00  0.00           H
ATOM   3104  C   THR A 215      41.730  28.770  32.030  1.00  0.00           C
ATOM   3105  O   THR A 215      41.710  27.560  31.940  1.00  0.00           O
ATOM   3106  N   GLY A 216      40.740  29.460  31.380  1.00  0.00           N
ATOM   3107  HN  GLY A 216      40.720  30.440  31.560  1.00  0.00           H
ATOM   3108  CA  GLY A 216      39.940  28.810  30.350  1.00  0.00           C
ATOM   3109  HA1 GLY A 216      40.570  28.430  29.560  1.00  0.00           H
ATOM   3110  HA2 GLY A 216      39.300  28.140  30.900  1.00  0.00           H
ATOM   3111  C   GLY A 216      39.090  29.820  29.750  1.00  0.00           C
ATOM   3112  O   GLY A 216      39.220  31.040  29.930  1.00  0.00           O
ATOM   3113  N   ILE A 217      38.130  29.410  28.960  1.00  0.00           N
ATOM   3114  HN  ILE A 217      38.030  28.420  29.050  1.00  0.00           H
ATOM   3115  CA  ILE A 217      37.060  30.240  28.320  1.00  0.00           C
ATOM   3116  HA  ILE A 217      37.030  31.230  28.770  1.00  0.00           H
ATOM   3117  CB  ILE A 217      37.410  30.470  26.830  1.00  0.00           C
ATOM   3118  HB  ILE A 217      37.830  29.490  26.520  1.00  0.00           H
ATOM   3119  CG2 ILE A 217      36.080  30.510  25.900  1.00  0.00           C
ATOM   3120 1HG2 ILE A 217      35.390  29.640  25.970  1.00  0.00           H
ATOM   3121 2HG2 ILE A 217      35.480  31.400  26.170  1.00  0.00           H
ATOM   3122 3HG2 ILE A 217      36.450  30.620  24.850  1.00  0.00           H
ATOM   3123  CG1 ILE A 217      38.350  31.640  26.590  1.00  0.00           C
ATOM   3124 1HG1 ILE A 217      39.210  31.630  27.290  1.00  0.00           H
ATOM   3125 2HG1 ILE A 217      38.790  31.470  25.590  1.00  0.00           H
ATOM   3126  CD  ILE A 217      37.720  33.030  26.340  1.00  0.00           C
ATOM   3127  HD1 ILE A 217      38.550  33.750  26.220  1.00  0.00           H
ATOM   3128  HD2 ILE A 217      37.160  33.060  25.390  1.00  0.00           H
ATOM   3129  HD3 ILE A 217      37.070  33.380  27.180  1.00  0.00           H
ATOM   3130  C   ILE A 217      35.890  29.460  28.480  1.00  0.00           C
ATOM   3131  O   ILE A 217      35.850  28.270  28.120  1.00  0.00           O
ATOM   3132  N   VAL A 218      34.820  29.880  29.130  1.00  0.00           N
ATOM   3133  HN  VAL A 218      34.790  30.760  29.590  1.00  0.00           H
ATOM   3134  CA  VAL A 218      33.590  29.090  29.300  1.00  0.00           C
ATOM   3135  HA  VAL A 218      33.920  28.220  29.850  1.00  0.00           H
ATOM   3136  CB  VAL A 218      32.610  29.800  30.220  1.00  0.00           C
ATOM   3137  HB  VAL A 218      33.260  30.170  31.050  1.00  0.00           H
ATOM   3138  CG1 VAL A 218      31.820  31.030  29.570  1.00  0.00           C
ATOM   3139 1HG1 VAL A 218      31.160  31.580  30.270  1.00  0.00           H
ATOM   3140 2HG1 VAL A 218      32.590  31.660  29.080  1.00  0.00           H
ATOM   3141 3HG1 VAL A 218      31.200  30.760  28.690  1.00  0.00           H
ATOM   3142  CG2 VAL A 218      31.580  28.810  30.750  1.00  0.00           C
ATOM   3143 1HG2 VAL A 218      31.430  28.990  31.840  1.00  0.00           H
ATOM   3144 2HG2 VAL A 218      30.590  29.080  30.320  1.00  0.00           H
ATOM   3145 3HG2 VAL A 218      31.880  27.750  30.620  1.00  0.00           H
ATOM   3146  C   VAL A 218      32.920  28.640  28.020  1.00  0.00           C
ATOM   3147  O   VAL A 218      32.960  29.300  27.030  1.00  0.00           O
ATOM   3148  N   SER A 219      32.290  27.440  28.040  1.00  0.00           N
ATOM   3149  HN  SER A 219      32.150  26.930  28.890  1.00  0.00           H
ATOM   3150  CA  SER A 219      31.890  26.660  26.810  1.00  0.00           C
ATOM   3151  HA  SER A 219      32.210  27.230  25.950  1.00  0.00           H
ATOM   3152  CB  SER A 219      32.660  25.320  26.760  1.00  0.00           C
ATOM   3153  HB1 SER A 219      33.750  25.410  26.870  1.00  0.00           H
ATOM   3154  HB2 SER A 219      32.280  24.610  27.530  1.00  0.00           H
ATOM   3155  OG  SER A 219      32.550  24.760  25.400  1.00  0.00           O
ATOM   3156  HG1 SER A 219      33.310  25.160  24.960  1.00  0.00           H
ATOM   3157  C   SER A 219      30.430  26.470  26.610  1.00  0.00           C
ATOM   3158  O   SER A 219      29.860  27.290  25.920  1.00  0.00           O
ATOM   3159  N   TRP A 220      29.790  25.520  27.280  1.00  0.00           N
ATOM   3160  HN  TRP A 220      30.310  24.950  27.920  1.00  0.00           H
ATOM   3161  CA  TRP A 220      28.410  25.250  27.140  1.00  0.00           C
ATOM   3162  HA  TRP A 220      27.860  26.150  26.920  1.00  0.00           H
ATOM   3163  CB  TRP A 220      28.170  24.250  25.890  1.00  0.00           C
ATOM   3164  HB1 TRP A 220      27.090  24.060  25.760  1.00  0.00           H
ATOM   3165  HB2 TRP A 220      28.490  24.880  25.030  1.00  0.00           H
ATOM   3166  CG  TRP A 220      28.880  22.890  26.020  1.00  0.00           C
ATOM   3167  CD1 TRP A 220      30.200  22.700  25.610  1.00  0.00           C
ATOM   3168  HD1 TRP A 220      30.710  23.320  24.900  1.00  0.00           H
ATOM   3169  NE1 TRP A 220      30.380  21.310  25.880  1.00  0.00           N
ATOM   3170  HE1 TRP A 220      31.280  20.940  25.940  1.00  0.00           H
ATOM   3171  CE2 TRP A 220      29.330  20.660  26.480  1.00  0.00           C
ATOM   3172  CD2 TRP A 220      28.290  21.710  26.590  1.00  0.00           C
ATOM   3173  CE3 TRP A 220      26.960  21.370  27.040  1.00  0.00           C
ATOM   3174  HE3 TRP A 220      26.120  22.060  27.070  1.00  0.00           H
ATOM   3175  CZ3 TRP A 220      26.710  20.030  27.370  1.00  0.00           C
ATOM   3176  HZ3 TRP A 220      25.750  19.670  27.690  1.00  0.00           H
ATOM   3177  CZ2 TRP A 220      29.060  19.360  26.790  1.00  0.00           C
ATOM   3178  HZ2 TRP A 220      29.850  18.610  26.740  1.00  0.00           H
ATOM   3179  CH2 TRP A 220      27.800  19.110  27.310  1.00  0.00           C
ATOM   3180  HH2 TRP A 220      27.610  18.080  27.620  1.00  0.00           H
ATOM   3181  C   TRP A 220      27.910  24.640  28.400  1.00  0.00           C
ATOM   3182  O   TRP A 220      28.620  24.030  29.150  1.00  0.00           O
ATOM   3183  N   GLY A 221      26.600  24.740  28.620  1.00  0.00           N
ATOM   3184  HN  GLY A 221      25.980  25.280  28.090  1.00  0.00           H
ATOM   3185  CA  GLY A 221      26.000  23.900  29.700  1.00  0.00           C
ATOM   3186  HA1 GLY A 221      26.410  22.890  29.710  1.00  0.00           H
ATOM   3187  HA2 GLY A 221      26.180  24.370  30.650  1.00  0.00           H
ATOM   3188  C   GLY A 221      24.540  23.840  29.420  1.00  0.00           C
ATOM   3189  O   GLY A 221      24.080  24.430  28.430  1.00  0.00           O
ATOM   3190  N   GLU A 222      23.870  23.040  30.240  1.00  0.00           N
ATOM   3191  HN  GLU A 222      24.330  22.530  30.960  1.00  0.00           H
ATOM   3192  CA  GLU A 222      22.470  22.780  30.170  1.00  0.00           C
ATOM   3193  HA  GLU A 222      22.270  22.690  29.110  1.00  0.00           H
ATOM   3194  CB  GLU A 222      22.040  21.480  30.890  1.00  0.00           C
ATOM   3195  HB1 GLU A 222      22.250  21.700  31.960  1.00  0.00           H
ATOM   3196  HB2 GLU A 222      20.930  21.490  30.760  1.00  0.00           H
ATOM   3197  CG  GLU A 222      22.760  20.210  30.400  1.00  0.00           C
ATOM   3198  HG1 GLU A 222      22.650  20.200  29.280  1.00  0.00           H
ATOM   3199  HG2 GLU A 222      23.790  20.250  30.800  1.00  0.00           H
ATOM   3200  CD  GLU A 222      21.990  18.980  30.870  1.00  0.00           C
ATOM   3201  OE1 GLU A 222      22.590  17.920  31.320  1.00  0.00           O
ATOM   3202  OE2 GLU A 222      20.770  19.050  30.880  1.00  0.00           O
ATOM   3203  C   GLU A 222      21.670  24.010  30.490  1.00  0.00           C
ATOM   3204  O   GLU A 222      20.680  24.310  29.860  1.00  0.00           O
ATOM   3205  N   GLY A 223      21.960  24.860  31.490  1.00  0.00           N
ATOM   3206  HN  GLY A 223      22.770  24.710  32.070  1.00  0.00           H
ATOM   3207  CA  GLY A 223      21.200  26.010  31.720  1.00  0.00           C
ATOM   3208  HA1 GLY A 223      21.670  26.590  30.940  1.00  0.00           H
ATOM   3209  HA2 GLY A 223      20.140  25.890  31.560  1.00  0.00           H
ATOM   3210  C   GLY A 223      21.380  26.710  33.090  1.00  0.00           C
ATOM   3211  O   GLY A 223      22.410  26.650  33.750  1.00  0.00           O
ATOM   3212  N   CYS A 224      20.360  27.510  33.530  1.00  0.00           N
ATOM   3213  HN  CYS A 224      19.600  27.770  32.930  1.00  0.00           H
ATOM   3214  CA  CYS A 224      20.330  27.940  34.900  1.00  0.00           C
ATOM   3215  HA  CYS A 224      21.340  28.260  35.140  1.00  0.00           H
ATOM   3216  CB  CYS A 224      19.420  29.260  34.920  1.00  0.00           C
ATOM   3217  HB1 CYS A 224      18.400  28.960  34.570  1.00  0.00           H
ATOM   3218  HB2 CYS A 224      19.380  29.500  36.010  1.00  0.00           H
ATOM   3219  SG  CYS A 224      19.850  30.750  33.940  1.00  0.00           S
ATOM   3220  C   CYS A 224      20.000  26.860  35.830  1.00  0.00           C
ATOM   3221  O   CYS A 224      18.980  26.180  35.670  1.00  0.00           O
ATOM   3222  N   ALA A 225      20.720  26.730  36.960  1.00  0.00           N
ATOM   3223  HN  ALA A 225      21.650  27.060  37.110  1.00  0.00           H
ATOM   3224  CA  ALA A 225      20.270  26.140  38.210  1.00  0.00           C
ATOM   3225  HA  ALA A 225      21.140  25.910  38.810  1.00  0.00           H
ATOM   3226  CB  ALA A 225      19.400  27.200  39.020  1.00  0.00           C
ATOM   3227  HB1 ALA A 225      19.030  26.750  39.960  1.00  0.00           H
ATOM   3228  HB2 ALA A 225      20.150  27.930  39.390  1.00  0.00           H
ATOM   3229  HB3 ALA A 225      18.710  27.630  38.250  1.00  0.00           H
ATOM   3230  C   ALA A 225      19.680  24.680  38.070  1.00  0.00           C
ATOM   3231  O   ALA A 225      18.650  24.320  38.680  1.00  0.00           O
ATOM   3232  N   ARG A 226      20.370  23.820  37.240  1.00  0.00           N
ATOM   3233  HN  ARG A 226      21.130  24.210  36.730  1.00  0.00           H
ATOM   3234  CA  ARG A 226      19.910  22.490  36.970  1.00  0.00           C
ATOM   3235  HA  ARG A 226      18.830  22.480  37.070  1.00  0.00           H
ATOM   3236  CB  ARG A 226      20.340  22.000  35.510  1.00  0.00           C
ATOM   3237  HB1 ARG A 226      21.440  21.890  35.480  1.00  0.00           H
ATOM   3238  HB2 ARG A 226      19.940  20.980  35.380  1.00  0.00           H
ATOM   3239  CG  ARG A 226      19.770  22.900  34.290  1.00  0.00           C
ATOM   3240  HG1 ARG A 226      20.220  23.920  34.370  1.00  0.00           H
ATOM   3241  HG2 ARG A 226      20.040  22.430  33.330  1.00  0.00           H
ATOM   3242  CD  ARG A 226      18.350  23.200  34.440  1.00  0.00           C
ATOM   3243  HD1 ARG A 226      17.840  22.260  34.710  1.00  0.00           H
ATOM   3244  HD2 ARG A 226      18.020  23.830  35.290  1.00  0.00           H
ATOM   3245  NE  ARG A 226      17.880  23.710  33.110  1.00  0.00           N
ATOM   3246  HE  ARG A 226      18.340  23.340  32.300  1.00  0.00           H
ATOM   3247  CZ  ARG A 226      17.210  24.840  32.830  1.00  0.00           C
ATOM   3248  NH1 ARG A 226      16.600  25.500  33.810  1.00  0.00           N
ATOM   3249 1HH1 ARG A 226      16.490  25.160  34.740  1.00  0.00           H
ATOM   3250 2HH1 ARG A 226      15.980  26.190  33.430  1.00  0.00           H
ATOM   3251  NH2 ARG A 226      17.110  25.180  31.590  1.00  0.00           N
ATOM   3252 1HH2 ARG A 226      17.490  24.630  30.850  1.00  0.00           H
ATOM   3253 2HH2 ARG A 226      16.690  26.060  31.360  1.00  0.00           H
ATOM   3254  C   ARG A 226      20.490  21.650  38.030  1.00  0.00           C
ATOM   3255  O   ARG A 226      21.690  21.790  38.300  1.00  0.00           O
ATOM   3256  N   LYS A 227      19.730  20.840  38.740  1.00  0.00           N
ATOM   3257  HN  LYS A 227      18.770  20.720  38.480  1.00  0.00           H
ATOM   3258  CA  LYS A 227      20.190  19.980  39.870  1.00  0.00           C
ATOM   3259  HA  LYS A 227      20.810  20.580  40.520  1.00  0.00           H
ATOM   3260  CB  LYS A 227      19.080  19.150  40.540  1.00  0.00           C
ATOM   3261  HB1 LYS A 227      18.750  18.410  39.790  1.00  0.00           H
ATOM   3262  HB2 LYS A 227      19.520  18.550  41.370  1.00  0.00           H
ATOM   3263  CG  LYS A 227      17.790  19.860  41.030  1.00  0.00           C
ATOM   3264  HG1 LYS A 227      17.170  20.280  40.210  1.00  0.00           H
ATOM   3265  HG2 LYS A 227      17.290  19.040  41.590  1.00  0.00           H
ATOM   3266  CD  LYS A 227      18.050  21.070  42.020  1.00  0.00           C
ATOM   3267  HD1 LYS A 227      18.560  20.560  42.860  1.00  0.00           H
ATOM   3268  HD2 LYS A 227      18.660  21.830  41.500  1.00  0.00           H
ATOM   3269  CE  LYS A 227      16.740  21.590  42.590  1.00  0.00           C
ATOM   3270  HE1 LYS A 227      16.040  21.950  41.810  1.00  0.00           H
ATOM   3271  HE2 LYS A 227      16.230  20.840  43.250  1.00  0.00           H
ATOM   3272  NZ  LYS A 227      17.030  22.650  43.520  1.00  0.00           N
ATOM   3273  HZ1 LYS A 227      16.110  22.840  43.980  1.00  0.00           H
ATOM   3274  HZ2 LYS A 227      17.770  22.420  44.220  1.00  0.00           H
ATOM   3275  HZ3 LYS A 227      17.400  23.420  42.950  1.00  0.00           H
ATOM   3276  C   LYS A 227      21.270  18.950  39.400  1.00  0.00           C
ATOM   3277  O   LYS A 227      21.000  18.270  38.410  1.00  0.00           O
ATOM   3278  N   GLY A 228      22.460  18.930  39.950  1.00  0.00           N
ATOM   3279  HN  GLY A 228      22.790  19.660  40.540  1.00  0.00           H
ATOM   3280  CA  GLY A 228      23.550  18.000  39.780  1.00  0.00           C
ATOM   3281  HA1 GLY A 228      24.190  18.340  40.580  1.00  0.00           H
ATOM   3282  HA2 GLY A 228      23.190  16.990  39.890  1.00  0.00           H
ATOM   3283  C   GLY A 228      24.310  18.080  38.460  1.00  0.00           C
ATOM   3284  O   GLY A 228      24.840  17.100  37.950  1.00  0.00           O
ATOM   3285  N   LYS A 229      24.430  19.280  37.940  1.00  0.00           N
ATOM   3286  HN  LYS A 229      24.010  20.090  38.340  1.00  0.00           H
ATOM   3287  CA  LYS A 229      25.230  19.610  36.790  1.00  0.00           C
ATOM   3288  HA  LYS A 229      25.780  18.720  36.500  1.00  0.00           H
ATOM   3289  CB  LYS A 229      24.390  20.180  35.580  1.00  0.00           C
ATOM   3290  HB1 LYS A 229      23.940  21.190  35.650  1.00  0.00           H
ATOM   3291  HB2 LYS A 229      25.090  20.270  34.720  1.00  0.00           H
ATOM   3292  CG  LYS A 229      23.170  19.380  35.100  1.00  0.00           C
ATOM   3293  HG1 LYS A 229      22.450  19.470  35.940  1.00  0.00           H
ATOM   3294  HG2 LYS A 229      22.770  19.870  34.190  1.00  0.00           H
ATOM   3295  CD  LYS A 229      23.400  17.920  34.630  1.00  0.00           C
ATOM   3296  HD1 LYS A 229      24.020  17.950  33.700  1.00  0.00           H
ATOM   3297  HD2 LYS A 229      24.080  17.520  35.410  1.00  0.00           H
ATOM   3298  CE  LYS A 229      22.190  16.980  34.560  1.00  0.00           C
ATOM   3299  HE1 LYS A 229      22.470  15.960  34.200  1.00  0.00           H
ATOM   3300  HE2 LYS A 229      21.740  16.820  35.560  1.00  0.00           H
ATOM   3301  NZ  LYS A 229      21.180  17.450  33.580  1.00  0.00           N
ATOM   3302  HZ1 LYS A 229      21.720  17.720  32.740  1.00  0.00           H
ATOM   3303  HZ2 LYS A 229      20.510  16.710  33.280  1.00  0.00           H
ATOM   3304  HZ3 LYS A 229      20.690  18.180  34.140  1.00  0.00           H
ATOM   3305  C   LYS A 229      26.290  20.650  37.240  1.00  0.00           C
ATOM   3306  O   LYS A 229      26.200  21.360  38.250  1.00  0.00           O
ATOM   3307  N   TYR A 230      27.380  20.750  36.420  1.00  0.00           N
ATOM   3308  HN  TYR A 230      27.410  20.130  35.650  1.00  0.00           H
ATOM   3309  CA  TYR A 230      28.440  21.740  36.520  1.00  0.00           C
ATOM   3310  HA  TYR A 230      28.250  22.370  37.380  1.00  0.00           H
ATOM   3311  CB  TYR A 230      29.830  21.050  36.780  1.00  0.00           C
ATOM   3312  HB1 TYR A 230      30.120  20.380  35.940  1.00  0.00           H
ATOM   3313  HB2 TYR A 230      30.610  21.820  36.960  1.00  0.00           H
ATOM   3314  CG  TYR A 230      29.780  20.320  38.030  1.00  0.00           C
ATOM   3315  CD1 TYR A 230      29.560  20.990  39.230  1.00  0.00           C
ATOM   3316  HD1 TYR A 230      29.470  22.070  39.170  1.00  0.00           H
ATOM   3317  CE1 TYR A 230      29.450  20.310  40.460  1.00  0.00           C
ATOM   3318  HE1 TYR A 230      29.340  20.840  41.400  1.00  0.00           H
ATOM   3319  CZ  TYR A 230      29.440  18.920  40.500  1.00  0.00           C
ATOM   3320  OH  TYR A 230      29.310  18.280  41.670  1.00  0.00           O
ATOM   3321  HH  TYR A 230      29.520  18.920  42.350  1.00  0.00           H
ATOM   3322  CD2 TYR A 230      29.770  18.950  38.040  1.00  0.00           C
ATOM   3323  HD2 TYR A 230      29.800  18.300  37.190  1.00  0.00           H
ATOM   3324  CE2 TYR A 230      29.570  18.260  39.260  1.00  0.00           C
ATOM   3325  HE2 TYR A 230      29.710  17.210  39.100  1.00  0.00           H
ATOM   3326  C   TYR A 230      28.570  22.500  35.170  1.00  0.00           C
ATOM   3327  O   TYR A 230      28.090  22.140  34.120  1.00  0.00           O
ATOM   3328  N   GLY A 231      29.240  23.670  35.110  1.00  0.00           N
ATOM   3329  HN  GLY A 231      29.630  24.000  35.960  1.00  0.00           H
ATOM   3330  CA  GLY A 231      29.520  24.370  33.850  1.00  0.00           C
ATOM   3331  HA1 GLY A 231      28.680  24.330  33.180  1.00  0.00           H
ATOM   3332  HA2 GLY A 231      29.940  25.340  34.120  1.00  0.00           H
ATOM   3333  C   GLY A 231      30.690  23.720  33.170  1.00  0.00           C
ATOM   3334  O   GLY A 231      31.570  23.230  33.840  1.00  0.00           O
ATOM   3335  N   ILE A 232      30.750  23.730  31.760  1.00  0.00           N
ATOM   3336  HN  ILE A 232      29.950  23.960  31.210  1.00  0.00           H
ATOM   3337  CA  ILE A 232      31.900  23.260  30.950  1.00  0.00           C
ATOM   3338  HA  ILE A 232      32.580  22.780  31.640  1.00  0.00           H
ATOM   3339  CB  ILE A 232      31.460  22.260  29.920  1.00  0.00           C
ATOM   3340  HB  ILE A 232      30.700  22.800  29.300  1.00  0.00           H
ATOM   3341  CG2 ILE A 232      32.610  21.930  29.010  1.00  0.00           C
ATOM   3342 1HG2 ILE A 232      33.060  22.870  28.640  1.00  0.00           H
ATOM   3343 2HG2 ILE A 232      33.450  21.490  29.600  1.00  0.00           H
ATOM   3344 3HG2 ILE A 232      32.170  21.340  28.180  1.00  0.00           H
ATOM   3345  CG1 ILE A 232      30.820  20.920  30.450  1.00  0.00           C
ATOM   3346 1HG1 ILE A 232      31.010  20.060  29.770  1.00  0.00           H
ATOM   3347 2HG1 ILE A 232      31.420  20.730  31.380  1.00  0.00           H
ATOM   3348  CD  ILE A 232      29.270  20.990  30.670  1.00  0.00           C
ATOM   3349  HD1 ILE A 232      28.790  19.990  30.770  1.00  0.00           H
ATOM   3350  HD2 ILE A 232      29.060  21.530  31.620  1.00  0.00           H
ATOM   3351  HD3 ILE A 232      28.850  21.490  29.770  1.00  0.00           H
ATOM   3352  C   ILE A 232      32.690  24.510  30.420  1.00  0.00           C
ATOM   3353  O   ILE A 232      32.110  25.520  30.000  1.00  0.00           O
ATOM   3354  N   TYR A 233      34.040  24.450  30.590  1.00  0.00           N
ATOM   3355  HN  TYR A 233      34.440  23.620  30.980  1.00  0.00           H
ATOM   3356  CA  TYR A 233      34.930  25.420  30.190  1.00  0.00           C
ATOM   3357  HA  TYR A 233      34.490  26.280  29.700  1.00  0.00           H
ATOM   3358  CB  TYR A 233      35.870  25.930  31.360  1.00  0.00           C
ATOM   3359  HB1 TYR A 233      36.210  25.020  31.900  1.00  0.00           H
ATOM   3360  HB2 TYR A 233      36.730  26.480  30.920  1.00  0.00           H
ATOM   3361  CG  TYR A 233      35.000  26.610  32.300  1.00  0.00           C
ATOM   3362  CD1 TYR A 233      34.910  28.060  32.260  1.00  0.00           C
ATOM   3363  HD1 TYR A 233      35.600  28.550  31.590  1.00  0.00           H
ATOM   3364  CE1 TYR A 233      34.070  28.730  33.160  1.00  0.00           C
ATOM   3365  HE1 TYR A 233      34.000  29.810  33.220  1.00  0.00           H
ATOM   3366  CZ  TYR A 233      33.190  28.050  33.950  1.00  0.00           C
ATOM   3367  OH  TYR A 233      32.260  28.840  34.610  1.00  0.00           O
ATOM   3368  HH  TYR A 233      31.710  28.320  35.180  1.00  0.00           H
ATOM   3369  CD2 TYR A 233      34.170  26.000  33.210  1.00  0.00           C
ATOM   3370  HD2 TYR A 233      34.180  24.930  33.310  1.00  0.00           H
ATOM   3371  CE2 TYR A 233      33.190  26.670  33.930  1.00  0.00           C
ATOM   3372  HE2 TYR A 233      32.490  26.130  34.560  1.00  0.00           H
ATOM   3373  C   TYR A 233      35.900  24.810  29.200  1.00  0.00           C
ATOM   3374  O   TYR A 233      36.370  23.680  29.450  1.00  0.00           O
ATOM   3375  N   THR A 234      36.310  25.440  28.020  1.00  0.00           N
ATOM   3376  HN  THR A 234      35.790  26.240  27.710  1.00  0.00           H
ATOM   3377  CA  THR A 234      37.470  25.060  27.310  1.00  0.00           C
ATOM   3378  HA  THR A 234      37.420  24.000  27.070  1.00  0.00           H
ATOM   3379  CB  THR A 234      37.610  25.680  25.940  1.00  0.00           C
ATOM   3380  HB  THR A 234      38.630  26.090  25.850  1.00  0.00           H
ATOM   3381  OG1 THR A 234      36.630  26.690  25.760  1.00  0.00           O
ATOM   3382  HG1 THR A 234      36.650  27.320  26.490  1.00  0.00           H
ATOM   3383  CG2 THR A 234      37.360  24.590  24.820  1.00  0.00           C
ATOM   3384 1HG2 THR A 234      36.330  24.240  25.070  1.00  0.00           H
ATOM   3385 2HG2 THR A 234      37.300  25.080  23.830  1.00  0.00           H
ATOM   3386 3HG2 THR A 234      38.160  23.830  24.920  1.00  0.00           H
ATOM   3387  C   THR A 234      38.750  25.210  28.130  1.00  0.00           C
ATOM   3388  O   THR A 234      38.990  26.330  28.660  1.00  0.00           O
ATOM   3389  N   LYS A 235      39.650  24.260  28.060  1.00  0.00           N
ATOM   3390  HN  LYS A 235      39.570  23.360  27.620  1.00  0.00           H
ATOM   3391  CA  LYS A 235      41.040  24.470  28.460  1.00  0.00           C
ATOM   3392  HA  LYS A 235      41.140  24.900  29.450  1.00  0.00           H
ATOM   3393  CB  LYS A 235      41.790  23.120  28.620  1.00  0.00           C
ATOM   3394  HB1 LYS A 235      41.500  22.550  27.710  1.00  0.00           H
ATOM   3395  HB2 LYS A 235      42.890  23.310  28.660  1.00  0.00           H
ATOM   3396  CG  LYS A 235      41.520  22.300  29.890  1.00  0.00           C
ATOM   3397  HG1 LYS A 235      41.790  22.900  30.790  1.00  0.00           H
ATOM   3398  HG2 LYS A 235      40.440  22.130  30.060  1.00  0.00           H
ATOM   3399  CD  LYS A 235      42.300  20.980  29.790  1.00  0.00           C
ATOM   3400  HD1 LYS A 235      42.110  20.360  30.700  1.00  0.00           H
ATOM   3401  HD2 LYS A 235      41.940  20.490  28.860  1.00  0.00           H
ATOM   3402  CE  LYS A 235      43.840  21.130  29.690  1.00  0.00           C
ATOM   3403  HE1 LYS A 235      44.170  21.290  28.640  1.00  0.00           H
ATOM   3404  HE2 LYS A 235      44.060  21.960  30.390  1.00  0.00           H
ATOM   3405  NZ  LYS A 235      44.590  19.910  30.220  1.00  0.00           N
ATOM   3406  HZ1 LYS A 235      44.140  19.670  31.130  1.00  0.00           H
ATOM   3407  HZ2 LYS A 235      44.520  19.180  29.500  1.00  0.00           H
ATOM   3408  HZ3 LYS A 235      45.590  20.180  30.370  1.00  0.00           H
ATOM   3409  C   LYS A 235      41.810  25.340  27.360  1.00  0.00           C
ATOM   3410  O   LYS A 235      41.640  25.140  26.170  1.00  0.00           O
ATOM   3411  N   VAL A 236      42.670  26.280  27.840  1.00  0.00           N
ATOM   3412  HN  VAL A 236      42.960  26.180  28.800  1.00  0.00           H
ATOM   3413  CA  VAL A 236      43.490  27.110  26.950  1.00  0.00           C
ATOM   3414  HA  VAL A 236      43.150  26.970  25.950  1.00  0.00           H
ATOM   3415  CB  VAL A 236      43.270  28.570  27.170  1.00  0.00           C
ATOM   3416  HB  VAL A 236      43.910  29.240  26.550  1.00  0.00           H
ATOM   3417  CG1 VAL A 236      41.830  29.000  26.670  1.00  0.00           C
ATOM   3418 1HG1 VAL A 236      41.080  28.420  27.250  1.00  0.00           H
ATOM   3419 2HG1 VAL A 236      41.540  30.060  26.790  1.00  0.00           H
ATOM   3420 3HG1 VAL A 236      41.690  28.850  25.580  1.00  0.00           H
ATOM   3421  CG2 VAL A 236      43.560  28.930  28.680  1.00  0.00           C
ATOM   3422 1HG2 VAL A 236      44.620  28.640  28.840  1.00  0.00           H
ATOM   3423 2HG2 VAL A 236      43.480  30.000  28.980  1.00  0.00           H
ATOM   3424 3HG2 VAL A 236      42.860  28.380  29.350  1.00  0.00           H
ATOM   3425  C   VAL A 236      44.970  26.830  26.870  1.00  0.00           C
ATOM   3426  O   VAL A 236      45.690  27.480  26.170  1.00  0.00           O
ATOM   3427  N   THR A 237      45.410  25.830  27.630  1.00  0.00           N
ATOM   3428  HN  THR A 237      44.780  25.220  28.090  1.00  0.00           H
ATOM   3429  CA  THR A 237      46.860  25.470  27.910  1.00  0.00           C
ATOM   3430  HA  THR A 237      47.250  26.400  28.260  1.00  0.00           H
ATOM   3431  CB  THR A 237      46.990  24.480  29.030  1.00  0.00           C
ATOM   3432  HB  THR A 237      48.010  24.040  28.930  1.00  0.00           H
ATOM   3433  OG1 THR A 237      45.960  23.470  29.040  1.00  0.00           O
ATOM   3434  HG1 THR A 237      46.150  22.710  29.580  1.00  0.00           H
ATOM   3435  CG2 THR A 237      46.950  25.320  30.290  1.00  0.00           C
ATOM   3436 1HG2 THR A 237      46.830  24.680  31.210  1.00  0.00           H
ATOM   3437 2HG2 THR A 237      47.910  25.870  30.270  1.00  0.00           H
ATOM   3438 3HG2 THR A 237      46.130  26.080  30.250  1.00  0.00           H
ATOM   3439  C   THR A 237      47.670  25.080  26.700  1.00  0.00           C
ATOM   3440  O   THR A 237      48.830  25.490  26.580  1.00  0.00           O
ATOM   3441  N   ALA A 238      47.060  24.440  25.680  1.00  0.00           N
ATOM   3442  HN  ALA A 238      46.090  24.190  25.640  1.00  0.00           H
ATOM   3443  CA  ALA A 238      47.730  24.110  24.470  1.00  0.00           C
ATOM   3444  HA  ALA A 238      48.780  23.860  24.600  1.00  0.00           H
ATOM   3445  CB  ALA A 238      47.120  22.840  23.890  1.00  0.00           C
ATOM   3446  HB1 ALA A 238      47.390  22.000  24.550  1.00  0.00           H
ATOM   3447  HB2 ALA A 238      46.000  22.800  23.890  1.00  0.00           H
ATOM   3448  HB3 ALA A 238      47.410  22.610  22.830  1.00  0.00           H
ATOM   3449  C   ALA A 238      47.580  25.210  23.450  1.00  0.00           C
ATOM   3450  O   ALA A 238      48.410  25.440  22.560  1.00  0.00           O
ATOM   3451  N   PHE A 239      46.590  26.140  23.710  1.00  0.00           N
ATOM   3452  HN  PHE A 239      46.160  26.190  24.610  1.00  0.00           H
ATOM   3453  CA  PHE A 239      46.400  27.330  22.860  1.00  0.00           C
ATOM   3454  HA  PHE A 239      46.830  27.150  21.880  1.00  0.00           H
ATOM   3455  CB  PHE A 239      44.820  27.790  22.700  1.00  0.00           C
ATOM   3456  HB1 PHE A 239      44.520  27.990  23.750  1.00  0.00           H
ATOM   3457  HB2 PHE A 239      44.670  28.670  22.040  1.00  0.00           H
ATOM   3458  CG  PHE A 239      44.020  26.440  22.330  1.00  0.00           C
ATOM   3459  CD1 PHE A 239      44.220  25.930  21.120  1.00  0.00           C
ATOM   3460  HD1 PHE A 239      44.960  26.340  20.440  1.00  0.00           H
ATOM   3461  CE1 PHE A 239      43.510  24.820  20.650  1.00  0.00           C
ATOM   3462  HE1 PHE A 239      43.570  24.540  19.610  1.00  0.00           H
ATOM   3463  CZ  PHE A 239      42.670  24.100  21.490  1.00  0.00           C
ATOM   3464  HZ  PHE A 239      42.150  23.270  21.030  1.00  0.00           H
ATOM   3465  CD2 PHE A 239      43.090  25.830  23.200  1.00  0.00           C
ATOM   3466  HD2 PHE A 239      42.920  26.220  24.190  1.00  0.00           H
ATOM   3467  CE2 PHE A 239      42.400  24.690  22.770  1.00  0.00           C
ATOM   3468  HE2 PHE A 239      41.710  24.210  23.450  1.00  0.00           H
ATOM   3469  C   PHE A 239      47.120  28.600  23.320  1.00  0.00           C
ATOM   3470  O   PHE A 239      46.850  29.650  22.770  1.00  0.00           O
ATOM   3471  N   LEU A 240      48.050  28.610  24.350  1.00  0.00           N
ATOM   3472  HN  LEU A 240      48.220  27.780  24.890  1.00  0.00           H
ATOM   3473  CA  LEU A 240      48.880  29.730  24.830  1.00  0.00           C
ATOM   3474  HA  LEU A 240      48.190  30.520  25.070  1.00  0.00           H
ATOM   3475  CB  LEU A 240      49.610  29.470  26.170  1.00  0.00           C
ATOM   3476  HB1 LEU A 240      50.340  28.650  26.070  1.00  0.00           H
ATOM   3477  HB2 LEU A 240      50.110  30.380  26.550  1.00  0.00           H
ATOM   3478  CG  LEU A 240      48.620  29.040  27.310  1.00  0.00           C
ATOM   3479  HG  LEU A 240      48.220  28.040  27.060  1.00  0.00           H
ATOM   3480  CD1 LEU A 240      49.440  28.910  28.620  1.00  0.00           C
ATOM   3481 1HD1 LEU A 240      48.760  28.520  29.410  1.00  0.00           H
ATOM   3482 2HD1 LEU A 240      50.320  28.250  28.550  1.00  0.00           H
ATOM   3483 3HD1 LEU A 240      49.750  29.900  29.000  1.00  0.00           H
ATOM   3484  CD2 LEU A 240      47.440  30.050  27.410  1.00  0.00           C
ATOM   3485 1HD2 LEU A 240      46.760  29.760  28.240  1.00  0.00           H
ATOM   3486 2HD2 LEU A 240      47.820  31.090  27.490  1.00  0.00           H
ATOM   3487 3HD2 LEU A 240      46.860  29.890  26.470  1.00  0.00           H
ATOM   3488  C   LEU A 240      49.910  30.250  23.830  1.00  0.00           C
ATOM   3489  O   LEU A 240      50.080  31.430  23.670  1.00  0.00           O
ATOM   3490  N   LYS A 241      50.590  29.280  23.150  1.00  0.00           N
ATOM   3491  HN  LYS A 241      50.580  28.290  23.310  1.00  0.00           H
ATOM   3492  CA  LYS A 241      51.560  29.640  22.140  1.00  0.00           C
ATOM   3493  HA  LYS A 241      52.050  30.500  22.580  1.00  0.00           H
ATOM   3494  CB  LYS A 241      52.620  28.590  21.840  1.00  0.00           C
ATOM   3495  HB1 LYS A 241      52.200  27.610  21.510  1.00  0.00           H
ATOM   3496  HB2 LYS A 241      53.330  28.990  21.090  1.00  0.00           H
ATOM   3497  CG  LYS A 241      53.390  28.050  23.050  1.00  0.00           C
ATOM   3498  HG1 LYS A 241      52.800  27.220  23.500  1.00  0.00           H
ATOM   3499  HG2 LYS A 241      54.350  27.610  22.710  1.00  0.00           H
ATOM   3500  CD  LYS A 241      53.750  29.110  24.100  1.00  0.00           C
ATOM   3501  HD1 LYS A 241      54.540  29.830  23.800  1.00  0.00           H
ATOM   3502  HD2 LYS A 241      52.930  29.840  24.310  1.00  0.00           H
ATOM   3503  CE  LYS A 241      54.140  28.490  25.460  1.00  0.00           C
ATOM   3504  HE1 LYS A 241      53.190  28.280  26.000  1.00  0.00           H
ATOM   3505  HE2 LYS A 241      54.820  27.620  25.410  1.00  0.00           H
ATOM   3506  NZ  LYS A 241      54.930  29.490  26.200  1.00  0.00           N
ATOM   3507  HZ1 LYS A 241      55.830  29.720  25.710  1.00  0.00           H
ATOM   3508  HZ2 LYS A 241      54.370  30.340  26.440  1.00  0.00           H
ATOM   3509  HZ3 LYS A 241      55.180  29.110  27.140  1.00  0.00           H
ATOM   3510  C   LYS A 241      50.860  30.190  20.910  1.00  0.00           C
ATOM   3511  O   LYS A 241      51.330  31.090  20.260  1.00  0.00           O
ATOM   3512  N   TRP A 242      49.620  29.730  20.630  1.00  0.00           N
ATOM   3513  HN  TRP A 242      49.180  29.130  21.290  1.00  0.00           H
ATOM   3514  CA  TRP A 242      48.760  30.290  19.590  1.00  0.00           C
ATOM   3515  HA  TRP A 242      49.250  30.350  18.630  1.00  0.00           H
ATOM   3516  CB  TRP A 242      47.640  29.380  19.350  1.00  0.00           C
ATOM   3517  HB1 TRP A 242      48.120  28.380  19.220  1.00  0.00           H
ATOM   3518  HB2 TRP A 242      47.080  29.230  20.310  1.00  0.00           H
ATOM   3519  CG  TRP A 242      46.810  29.750  18.120  1.00  0.00           C
ATOM   3520  CD1 TRP A 242      47.160  29.520  16.880  1.00  0.00           C
ATOM   3521  HD1 TRP A 242      47.970  28.900  16.530  1.00  0.00           H
ATOM   3522  NE1 TRP A 242      46.150  29.950  15.980  1.00  0.00           N
ATOM   3523  HE1 TRP A 242      45.870  29.490  15.160  1.00  0.00           H
ATOM   3524  CE2 TRP A 242      45.210  30.670  16.700  1.00  0.00           C
ATOM   3525  CD2 TRP A 242      45.610  30.500  18.030  1.00  0.00           C
ATOM   3526  CE3 TRP A 242      44.870  31.210  18.960  1.00  0.00           C
ATOM   3527  HE3 TRP A 242      45.060  31.220  20.030  1.00  0.00           H
ATOM   3528  CZ3 TRP A 242      43.730  32.010  18.550  1.00  0.00           C
ATOM   3529  HZ3 TRP A 242      43.120  32.490  19.310  1.00  0.00           H
ATOM   3530  CZ2 TRP A 242      44.220  31.510  16.260  1.00  0.00           C
ATOM   3531  HZ2 TRP A 242      44.110  31.680  15.210  1.00  0.00           H
ATOM   3532  CH2 TRP A 242      43.510  32.180  17.180  1.00  0.00           C
ATOM   3533  HH2 TRP A 242      42.720  32.860  16.870  1.00  0.00           H
ATOM   3534  C   TRP A 242      48.320  31.730  19.900  1.00  0.00           C
ATOM   3535  O   TRP A 242      48.270  32.570  19.050  1.00  0.00           O
ATOM   3536  N   ILE A 243      48.080  31.960  21.260  1.00  0.00           N
ATOM   3537  HN  ILE A 243      48.180  31.330  22.040  1.00  0.00           H
ATOM   3538  CA  ILE A 243      47.790  33.310  21.750  1.00  0.00           C
ATOM   3539  HA  ILE A 243      47.190  33.750  20.960  1.00  0.00           H
ATOM   3540  CB  ILE A 243      46.940  33.280  23.030  1.00  0.00           C
ATOM   3541  HB  ILE A 243      47.510  32.710  23.790  1.00  0.00           H
ATOM   3542  CG2 ILE A 243      46.790  34.690  23.680  1.00  0.00           C
ATOM   3543 1HG2 ILE A 243      46.050  35.290  23.100  1.00  0.00           H
ATOM   3544 2HG2 ILE A 243      46.480  34.630  24.740  1.00  0.00           H
ATOM   3545 3HG2 ILE A 243      47.680  35.340  23.560  1.00  0.00           H
ATOM   3546  CG1 ILE A 243      45.590  32.640  22.770  1.00  0.00           C
ATOM   3547 1HG1 ILE A 243      44.820  33.360  22.450  1.00  0.00           H
ATOM   3548 2HG1 ILE A 243      45.640  31.880  21.960  1.00  0.00           H
ATOM   3549  CD  ILE A 243      45.110  31.940  24.050  1.00  0.00           C
ATOM   3550  HD1 ILE A 243      44.960  32.560  24.950  1.00  0.00           H
ATOM   3551  HD2 ILE A 243      44.100  31.480  23.960  1.00  0.00           H
ATOM   3552  HD3 ILE A 243      45.800  31.090  24.250  1.00  0.00           H
ATOM   3553  C   ILE A 243      48.990  34.260  21.660  1.00  0.00           C
ATOM   3554  O   ILE A 243      48.830  35.340  21.090  1.00  0.00           O
ATOM   3555  N   ASP A 244      50.150  33.780  22.110  1.00  0.00           N
ATOM   3556  HN  ASP A 244      50.120  32.900  22.570  1.00  0.00           H
ATOM   3557  CA  ASP A 244      51.340  34.670  22.140  1.00  0.00           C
ATOM   3558  HA  ASP A 244      51.130  35.580  22.690  1.00  0.00           H
ATOM   3559  CB  ASP A 244      52.410  33.930  23.050  1.00  0.00           C
ATOM   3560  HB1 ASP A 244      51.860  33.610  23.960  1.00  0.00           H
ATOM   3561  HB2 ASP A 244      52.850  33.020  22.580  1.00  0.00           H
ATOM   3562  CG  ASP A 244      53.480  34.750  23.670  1.00  0.00           C
ATOM   3563  OD1 ASP A 244      53.840  35.760  23.040  1.00  0.00           O
ATOM   3564  OD2 ASP A 244      54.090  34.330  24.700  1.00  0.00           O
ATOM   3565  C   ASP A 244      51.820  34.970  20.740  1.00  0.00           C
ATOM   3566  O   ASP A 244      52.140  36.080  20.390  1.00  0.00           O
ATOM   3567  N   ARG A 245      51.690  34.040  19.790  1.00  0.00           N
ATOM   3568  HN  ARG A 245      51.340  33.150  20.070  1.00  0.00           H
ATOM   3569  CA  ARG A 245      52.060  34.250  18.390  1.00  0.00           C
ATOM   3570  HA  ARG A 245      52.910  34.900  18.410  1.00  0.00           H
ATOM   3571  CB  ARG A 245      52.350  32.950  17.580  1.00  0.00           C
ATOM   3572  HB1 ARG A 245      53.110  32.360  18.130  1.00  0.00           H
ATOM   3573  HB2 ARG A 245      51.360  32.440  17.620  1.00  0.00           H
ATOM   3574  CG  ARG A 245      52.800  33.080  16.050  1.00  0.00           C
ATOM   3575  HG1 ARG A 245      52.940  32.030  15.710  1.00  0.00           H
ATOM   3576  HG2 ARG A 245      51.990  33.570  15.500  1.00  0.00           H
ATOM   3577  CD  ARG A 245      54.130  33.900  15.890  1.00  0.00           C
ATOM   3578  HD1 ARG A 245      54.120  34.810  16.520  1.00  0.00           H
ATOM   3579  HD2 ARG A 245      55.030  33.320  16.180  1.00  0.00           H
ATOM   3580  NE  ARG A 245      54.250  34.330  14.470  1.00  0.00           N
ATOM   3581  HE  ARG A 245      53.740  33.920  13.730  1.00  0.00           H
ATOM   3582  CZ  ARG A 245      54.860  35.470  14.120  1.00  0.00           C
ATOM   3583  NH1 ARG A 245      55.650  36.120  14.970  1.00  0.00           N
ATOM   3584 1HH1 ARG A 245      56.020  35.560  15.710  1.00  0.00           H
ATOM   3585 2HH1 ARG A 245      56.160  36.930  14.670  1.00  0.00           H
ATOM   3586  NH2 ARG A 245      54.760  35.960  12.910  1.00  0.00           N
ATOM   3587 1HH2 ARG A 245      54.220  35.510  12.210  1.00  0.00           H
ATOM   3588 2HH2 ARG A 245      55.310  36.760  12.650  1.00  0.00           H
ATOM   3589  C   ARG A 245      51.080  35.130  17.640  1.00  0.00           C
ATOM   3590  O   ARG A 245      51.520  35.780  16.660  1.00  0.00           O
ATOM   3591  N   SER A 246      49.790  35.180  18.060  1.00  0.00           N
ATOM   3592  HN  SER A 246      49.580  34.610  18.840  1.00  0.00           H
ATOM   3593  CA  SER A 246      48.770  36.180  17.570  1.00  0.00           C
ATOM   3594  HA  SER A 246      48.720  36.190  16.490  1.00  0.00           H
ATOM   3595  CB  SER A 246      47.340  36.000  18.100  1.00  0.00           C
ATOM   3596  HB1 SER A 246      47.180  36.090  19.210  1.00  0.00           H
ATOM   3597  HB2 SER A 246      46.600  36.710  17.650  1.00  0.00           H
ATOM   3598  OG  SER A 246      46.940  34.690  17.660  1.00  0.00           O
ATOM   3599  HG1 SER A 246      47.310  34.030  18.260  1.00  0.00           H
ATOM   3600  C   SER A 246      49.030  37.650  17.980  1.00  0.00           C
ATOM   3601  O   SER A 246      48.460  38.510  17.330  1.00  0.00           O
ATOM   3602  N   MET A 247      49.820  37.900  19.010  1.00  0.00           N
ATOM   3603  HN  MET A 247      50.340  37.200  19.500  1.00  0.00           H
ATOM   3604  CA  MET A 247      50.080  39.240  19.520  1.00  0.00           C
ATOM   3605  HA  MET A 247      49.210  39.870  19.470  1.00  0.00           H
ATOM   3606  CB  MET A 247      50.350  39.300  21.060  1.00  0.00           C
ATOM   3607  HB1 MET A 247      51.190  38.610  21.330  1.00  0.00           H
ATOM   3608  HB2 MET A 247      50.780  40.280  21.360  1.00  0.00           H
ATOM   3609  CG  MET A 247      49.250  38.810  21.970  1.00  0.00           C
ATOM   3610  HG1 MET A 247      48.400  39.520  21.940  1.00  0.00           H
ATOM   3611  HG2 MET A 247      48.750  37.890  21.580  1.00  0.00           H
ATOM   3612  SD  MET A 247      49.820  38.370  23.650  1.00  0.00           S
ATOM   3613  CE  MET A 247      50.270  40.060  24.270  1.00  0.00           C
ATOM   3614  HE1 MET A 247      51.200  40.430  23.780  1.00  0.00           H
ATOM   3615  HE2 MET A 247      49.490  40.830  24.070  1.00  0.00           H
ATOM   3616  HE3 MET A 247      50.500  39.960  25.340  1.00  0.00           H
ATOM   3617  C   MET A 247      51.270  39.840  18.800  1.00  0.00           C
ATOM   3618  O   MET A 247      51.580  41.050  19.010  1.00  0.00           O
ATOM   3619  N   LYS A 248      51.900  39.150  17.850  1.00  0.00           N
ATOM   3620  HN  LYS A 248      51.720  38.180  17.670  1.00  0.00           H
ATOM   3621  CA  LYS A 248      52.940  39.700  17.010  1.00  0.00           C
ATOM   3622  HA  LYS A 248      53.230  40.640  17.440  1.00  0.00           H
ATOM   3623  CB  LYS A 248      54.100  38.690  16.880  1.00  0.00           C
ATOM   3624  HB1 LYS A 248      53.730  37.880  16.230  1.00  0.00           H
ATOM   3625  HB2 LYS A 248      55.060  39.090  16.480  1.00  0.00           H
ATOM   3626  CG  LYS A 248      54.760  38.310  18.220  1.00  0.00           C
ATOM   3627  HG1 LYS A 248      54.000  37.720  18.770  1.00  0.00           H
ATOM   3628  HG2 LYS A 248      55.640  37.750  17.850  1.00  0.00           H
ATOM   3629  CD  LYS A 248      55.120  39.530  19.030  1.00  0.00           C
ATOM   3630  HD1 LYS A 248      55.710  40.250  18.420  1.00  0.00           H
ATOM   3631  HD2 LYS A 248      54.260  40.140  19.370  1.00  0.00           H
ATOM   3632  CE  LYS A 248      55.990  39.340  20.270  1.00  0.00           C
ATOM   3633  HE1 LYS A 248      55.710  38.500  20.950  1.00  0.00           H
ATOM   3634  HE2 LYS A 248      57.050  39.290  19.950  1.00  0.00           H
ATOM   3635  NZ  LYS A 248      55.930  40.640  21.050  1.00  0.00           N
ATOM   3636  HZ1 LYS A 248      55.030  41.110  20.840  1.00  0.00           H
ATOM   3637  HZ2 LYS A 248      55.990  40.500  22.080  1.00  0.00           H
ATOM   3638  HZ3 LYS A 248      56.720  41.230  20.730  1.00  0.00           H
ATOM   3639  C   LYS A 248      52.400  39.980  15.570  1.00  0.00           C
ATOM   3640  O   LYS A 248      51.450  39.420  15.050  1.00  0.00           O
ATOM   3641  N   THR A 249      52.990  41.000  14.930  1.00  0.00           N
ATOM   3642  HN  THR A 249      53.730  41.490  15.370  1.00  0.00           H
ATOM   3643  CA  THR A 249      52.710  41.420  13.630  1.00  0.00           C
ATOM   3644  HA  THR A 249      51.720  41.120  13.290  1.00  0.00           H
ATOM   3645  CB  THR A 249      52.730  42.920  13.500  1.00  0.00           C
ATOM   3646  HB  THR A 249      52.590  43.180  12.430  1.00  0.00           H
ATOM   3647  OG1 THR A 249      53.860  43.600  14.060  1.00  0.00           O
ATOM   3648  HG1 THR A 249      54.660  43.090  13.910  1.00  0.00           H
ATOM   3649  CG2 THR A 249      51.560  43.490  14.310  1.00  0.00           C
ATOM   3650 1HG2 THR A 249      51.450  44.600  14.300  1.00  0.00           H
ATOM   3651 2HG2 THR A 249      50.630  43.080  13.850  1.00  0.00           H
ATOM   3652 3HG2 THR A 249      51.600  43.020  15.320  1.00  0.00           H
ATOM   3653  C   THR A 249      53.760  40.810  12.660  1.00  0.00           C
ATOM   3654  OT1 THR A 249      53.310  40.100  11.770  1.00  0.00           O
ATOM   3655  OT2 THR A 249      55.020  41.090  12.790  1.00  0.00           O
ATOM   3656 CAL  CAL  1244     -25.960 125.620   6.720  1.00  0.00          Ca
ATOM   3657 CAL  CAL  1245     -14.630 133.770  10.830  1.00  0.00          Ca
ATOM   3658  C1  RIV B1246      31.650  26.780  22.080  1.00  0.00           C
ATOM   3659  N2  RIV B1246      30.500  27.510  21.420  1.00  0.00           N
ATOM   3660  C3  RIV B1246      33.010  26.700  21.230  1.00  0.00           C
ATOM   3661  C4  RIV B1246      30.510  27.570  20.080  1.00  0.00           C
ATOM   3662  O5  RIV B1246      32.660  26.260  19.920  1.00  0.00           O
ATOM   3663  C6  RIV B1246      31.740  27.080  19.260  1.00  0.00           C
ATOM   3664  C7  RIV B1246      27.090  28.190  23.810  1.00  0.00           C
ATOM   3665  C8  RIV B1246      28.020  29.170  23.590  1.00  0.00           C
ATOM   3666  C9  RIV B1246      27.360  26.870  23.270  1.00  0.00           C
ATOM   3667  C10 RIV B1246      29.200  28.970  22.790  1.00  0.00           C
ATOM   3668  C11 RIV B1246      28.410  26.720  22.400  1.00  0.00           C
ATOM   3669  C12 RIV B1246      29.330  27.720  22.180  1.00  0.00           C
ATOM   3670  O13 RIV B1246      29.540  28.050  19.490  1.00  0.00           O
ATOM   3671  N14 RIV B1246      25.970  28.480  24.610  1.00  0.00           N
ATOM   3672  C15 RIV B1246      25.210  27.540  25.280  1.00  0.00           C
ATOM   3673  C16 RIV B1246      25.300  29.720  24.520  1.00  0.00           C
ATOM   3674  O17 RIV B1246      24.080  28.160  25.730  1.00  0.00           O
ATOM   3675  C18 RIV B1246      24.100  29.570  25.470  1.00  0.00           C
ATOM   3676  O19 RIV B1246      25.550  26.380  25.570  1.00  0.00           O
ATOM   3677  C20 RIV B1246      24.270  30.370  26.820  1.00  0.00           C
ATOM   3678  N21 RIV B1246      25.070  29.720  27.800  1.00  0.00           N
ATOM   3679  C22 RIV B1246      25.690  30.370  28.780  1.00  0.00           C
ATOM   3680  S23 RIV B1246      27.000  27.960  29.400  1.00  0.00           S
ATOM   3681  C24 RIV B1246      27.970  28.060  30.800  1.00  0.00           C
ATOM   3682  C25 RIV B1246      26.680  29.660  29.600  1.00  0.00           C
ATOM   3683  C26 RIV B1246      28.180  29.290  31.330  1.00  0.00           C
ATOM   3684  C27 RIV B1246      27.410  30.210  30.640  1.00  0.00           C
ATOM   3685  O28 RIV B1246      25.490  31.560  29.120  1.00  0.00           O
ATOM   3686 CL   RIV B1246      29.050  26.780  31.350  1.00  0.00          Cl
ATOM   3687  H11 RIV B1246      31.190  25.780  22.290  1.00  0.00           H
ATOM   3688  H12 RIV B1246      31.840  27.210  23.090  1.00  0.00           H
ATOM   3689  H31 RIV B1246      33.410  27.720  21.130  1.00  0.00           H
ATOM   3690  H32 RIV B1246      33.720  26.010  21.740  1.00  0.00           H
ATOM   3691  H61 RIV B1246      32.320  28.020  19.120  1.00  0.00           H
ATOM   3692  H62 RIV B1246      31.530  26.680  18.240  1.00  0.00           H
ATOM   3693  H8  RIV B1246      27.920  30.190  23.930  1.00  0.00           H
ATOM   3694  H9  RIV B1246      26.710  26.070  23.580  1.00  0.00           H
ATOM   3695  H10 RIV B1246      29.940  29.760  22.680  1.00  0.00           H
ATOM   3696  H1  RIV B1246      28.650  25.800  21.880  1.00  0.00           H
ATOM   3697 1H16 RIV B1246      25.940  30.550  24.870  1.00  0.00           H
ATOM   3698 2H16 RIV B1246      25.030  30.030  23.500  1.00  0.00           H
ATOM   3699  H18 RIV B1246      23.160  29.830  24.970  1.00  0.00           H
ATOM   3700 1H20 RIV B1246      23.280  30.590  27.280  1.00  0.00           H
ATOM   3701 2H20 RIV B1246      24.650  31.380  26.520  1.00  0.00           H
ATOM   3702  H21 RIV B1246      25.250  28.730  27.730  1.00  0.00           H
ATOM   3703  H26 RIV B1246      28.840  29.500  32.150  1.00  0.00           H
ATOM   3704  H27 RIV B1246      27.570  31.260  30.820  1.00  0.00           H
ATOM   3705  OW  SOL  1247    -294.810 165.000 646.650  1.00  0.00           O
ATOM   3706  HW1 SOL  1247    -295.740 165.170 646.760  1.00  0.00           H
ATOM   3707  HW2 SOL  1247    -294.480 164.840 647.530  1.00  0.00           H
ATOM   3708  OW  SOL  1248    -326.330 989.880 152.020  1.00  0.00           O
ATOM   3709  HW1 SOL  1248    -325.400 989.860 152.270  1.00  0.00           H
TER
ENDMDL
