# Supplementary material for: Unexpected Dynamic Binding May Rescue the Binding Affinity of Rivaroxaban in a Mutant of Coagulation Factor X
Source: Front Mol Biosci. 2022 May 5;9:877170. doi: 10.3389/fmolb.2022.877170 (PMC9117642; doi:10.3389/fmolb.2022.877170)
Supplement: Supplementary file 4 [file DataSheet1.ZIP › SM-structures/clustering/Y99C_II/c2-Y99C_II.pdb]

REMARK    GENERATED BY TRJCONV
TITLE     HYDROLASE in water t= 89800.00000
REMARK    THIS IS A SIMULATION BOX
CRYST1   68.951   69.480   58.789  90.00  90.00  90.00 P 1           1
MODEL        1
ATOM      1  N   ILE A  16      25.180  35.940  34.990  1.00  0.00           N
ATOM      2  H1  ILE A  16      25.650  35.490  34.170  1.00  0.00           H
ATOM      3  H2  ILE A  16      24.170  36.010  34.760  1.00  0.00           H
ATOM      4  H3  ILE A  16      25.570  36.900  35.060  1.00  0.00           H
ATOM      5  CA  ILE A  16      25.560  35.070  36.090  1.00  0.00           C
ATOM      6  HA  ILE A  16      25.580  34.090  35.640  1.00  0.00           H
ATOM      7  CB  ILE A  16      26.870  35.500  36.800  1.00  0.00           C
ATOM      8  HB  ILE A  16      26.890  36.600  36.970  1.00  0.00           H
ATOM      9  CG2 ILE A  16      27.100  34.930  38.230  1.00  0.00           C
ATOM     10 1HG2 ILE A  16      28.140  34.990  38.620  1.00  0.00           H
ATOM     11 2HG2 ILE A  16      26.360  35.410  38.900  1.00  0.00           H
ATOM     12 3HG2 ILE A  16      26.890  33.840  38.290  1.00  0.00           H
ATOM     13  CG1 ILE A  16      28.130  35.280  35.980  1.00  0.00           C
ATOM     14 1HG1 ILE A  16      28.150  35.960  35.090  1.00  0.00           H
ATOM     15 2HG1 ILE A  16      29.050  35.580  36.510  1.00  0.00           H
ATOM     16  CD  ILE A  16      28.310  33.880  35.380  1.00  0.00           C
ATOM     17  HD1 ILE A  16      29.030  33.990  34.530  1.00  0.00           H
ATOM     18  HD2 ILE A  16      28.810  33.200  36.110  1.00  0.00           H
ATOM     19  HD3 ILE A  16      27.330  33.490  35.040  1.00  0.00           H
ATOM     20  C   ILE A  16      24.450  35.010  37.080  1.00  0.00           C
ATOM     21  O   ILE A  16      23.920  36.030  37.540  1.00  0.00           O
ATOM     22  N   VAL A  17      23.860  33.850  37.310  1.00  0.00           N
ATOM     23  HN  VAL A  17      24.190  32.990  36.930  1.00  0.00           H
ATOM     24  CA  VAL A  17      22.720  33.600  38.230  1.00  0.00           C
ATOM     25  HA  VAL A  17      22.170  34.530  38.290  1.00  0.00           H
ATOM     26  CB  VAL A  17      21.670  32.570  37.750  1.00  0.00           C
ATOM     27  HB  VAL A  17      21.160  33.050  36.910  1.00  0.00           H
ATOM     28  CG1 VAL A  17      22.240  31.240  37.250  1.00  0.00           C
ATOM     29 1HG1 VAL A  17      22.850  30.750  38.050  1.00  0.00           H
ATOM     30 2HG1 VAL A  17      21.390  30.570  37.000  1.00  0.00           H
ATOM     31 3HG1 VAL A  17      22.730  31.450  36.290  1.00  0.00           H
ATOM     32  CG2 VAL A  17      20.820  32.300  38.970  1.00  0.00           C
ATOM     33 1HG2 VAL A  17      20.030  31.560  38.740  1.00  0.00           H
ATOM     34 2HG2 VAL A  17      21.370  31.910  39.850  1.00  0.00           H
ATOM     35 3HG2 VAL A  17      20.310  33.240  39.280  1.00  0.00           H
ATOM     36  C   VAL A  17      23.360  33.340  39.660  1.00  0.00           C
ATOM     37  O   VAL A  17      24.290  32.520  39.720  1.00  0.00           O
ATOM     38  N   GLY A  18      23.080  34.060  40.720  1.00  0.00           N
ATOM     39  HN  GLY A  18      22.490  34.860  40.700  1.00  0.00           H
ATOM     40  CA  GLY A  18      23.900  33.940  41.910  1.00  0.00           C
ATOM     41  HA1 GLY A  18      23.330  34.390  42.720  1.00  0.00           H
ATOM     42  HA2 GLY A  18      24.200  32.910  42.010  1.00  0.00           H
ATOM     43  C   GLY A  18      25.150  34.790  41.710  1.00  0.00           C
ATOM     44  O   GLY A  18      25.220  35.700  40.880  1.00  0.00           O
ATOM     45  N   GLY A  19      26.260  34.410  42.300  1.00  0.00           N
ATOM     46  HN  GLY A  19      26.100  33.640  42.920  1.00  0.00           H
ATOM     47  CA  GLY A  19      27.610  35.040  42.170  1.00  0.00           C
ATOM     48  HA1 GLY A  19      28.340  34.290  42.420  1.00  0.00           H
ATOM     49  HA2 GLY A  19      27.680  35.390  41.160  1.00  0.00           H
ATOM     50  C   GLY A  19      27.880  36.200  43.050  1.00  0.00           C
ATOM     51  O   GLY A  19      26.960  36.500  43.790  1.00  0.00           O
ATOM     52  N   GLN A  20      29.140  36.640  43.040  1.00  0.00           N
ATOM     53  HN  GLN A  20      29.760  36.270  42.350  1.00  0.00           H
ATOM     54  CA  GLN A  20      29.640  37.740  43.890  1.00  0.00           C
ATOM     55  HA  GLN A  20      28.820  37.900  44.560  1.00  0.00           H
ATOM     56  CB  GLN A  20      30.940  37.340  44.510  1.00  0.00           C
ATOM     57  HB1 GLN A  20      31.740  37.100  43.780  1.00  0.00           H
ATOM     58  HB2 GLN A  20      31.430  38.160  45.090  1.00  0.00           H
ATOM     59  CG  GLN A  20      30.800  36.160  45.460  1.00  0.00           C
ATOM     60  HG1 GLN A  20      30.430  35.270  44.910  1.00  0.00           H
ATOM     61  HG2 GLN A  20      31.770  35.780  45.850  1.00  0.00           H
ATOM     62  CD  GLN A  20      29.920  36.460  46.690  1.00  0.00           C
ATOM     63  OE1 GLN A  20      30.450  36.900  47.700  1.00  0.00           O
ATOM     64  NE2 GLN A  20      28.630  36.040  46.650  1.00  0.00           N
ATOM     65 1HE2 GLN A  20      28.430  35.380  45.920  1.00  0.00           H
ATOM     66 2HE2 GLN A  20      28.150  35.880  47.510  1.00  0.00           H
ATOM     67  C   GLN A  20      29.700  38.980  43.060  1.00  0.00           C
ATOM     68  O   GLN A  20      30.270  38.870  41.940  1.00  0.00           O
ATOM     69  N   GLU A  21      29.170  40.120  43.470  1.00  0.00           N
ATOM     70  HN  GLU A  21      28.770  40.190  44.380  1.00  0.00           H
ATOM     71  CA  GLU A  21      29.430  41.300  42.760  1.00  0.00           C
ATOM     72  HA  GLU A  21      29.190  41.370  41.720  1.00  0.00           H
ATOM     73  CB  GLU A  21      28.620  42.460  43.440  1.00  0.00           C
ATOM     74  HB1 GLU A  21      28.590  42.230  44.530  1.00  0.00           H
ATOM     75  HB2 GLU A  21      29.070  43.470  43.410  1.00  0.00           H
ATOM     76  CG  GLU A  21      27.180  42.640  42.970  1.00  0.00           C
ATOM     77  HG1 GLU A  21      27.180  43.020  41.930  1.00  0.00           H
ATOM     78  HG2 GLU A  21      26.700  41.640  42.980  1.00  0.00           H
ATOM     79  CD  GLU A  21      26.400  43.700  43.780  1.00  0.00           C
ATOM     80  OE1 GLU A  21      25.330  44.060  43.210  1.00  0.00           O
ATOM     81  OE2 GLU A  21      26.730  44.230  44.870  1.00  0.00           O
ATOM     82  C   GLU A  21      30.870  41.730  42.910  1.00  0.00           C
ATOM     83  O   GLU A  21      31.460  41.430  43.950  1.00  0.00           O
ATOM     84  N   CYS A  22      31.420  42.370  41.860  1.00  0.00           N
ATOM     85  HN  CYS A  22      30.890  42.670  41.060  1.00  0.00           H
ATOM     86  CA  CYS A  22      32.790  42.740  41.650  1.00  0.00           C
ATOM     87  HA  CYS A  22      33.450  42.010  42.100  1.00  0.00           H
ATOM     88  CB  CYS A  22      33.060  42.820  40.110  1.00  0.00           C
ATOM     89  HB1 CYS A  22      32.180  43.300  39.630  1.00  0.00           H
ATOM     90  HB2 CYS A  22      34.020  43.380  40.020  1.00  0.00           H
ATOM     91  SG  CYS A  22      33.380  41.070  39.500  1.00  0.00           S
ATOM     92  C   CYS A  22      33.100  44.140  42.170  1.00  0.00           C
ATOM     93  O   CYS A  22      32.800  45.150  41.530  1.00  0.00           O
ATOM     94  N   LYS A  23      33.730  44.250  43.320  1.00  0.00           N
ATOM     95  HN  LYS A  23      34.110  43.430  43.750  1.00  0.00           H
ATOM     96  CA  LYS A  23      34.080  45.490  43.990  1.00  0.00           C
ATOM     97  HA  LYS A  23      33.170  46.070  44.080  1.00  0.00           H
ATOM     98  CB  LYS A  23      34.780  45.260  45.280  1.00  0.00           C
ATOM     99  HB1 LYS A  23      35.700  44.660  45.140  1.00  0.00           H
ATOM    100  HB2 LYS A  23      35.040  46.240  45.720  1.00  0.00           H
ATOM    101  CG  LYS A  23      33.900  44.570  46.350  1.00  0.00           C
ATOM    102  HG1 LYS A  23      32.910  45.040  46.190  1.00  0.00           H
ATOM    103  HG2 LYS A  23      33.740  43.520  46.020  1.00  0.00           H
ATOM    104  CD  LYS A  23      34.400  44.570  47.790  1.00  0.00           C
ATOM    105  HD1 LYS A  23      35.460  44.260  47.950  1.00  0.00           H
ATOM    106  HD2 LYS A  23      34.300  45.610  48.160  1.00  0.00           H
ATOM    107  CE  LYS A  23      33.740  43.560  48.740  1.00  0.00           C
ATOM    108  HE1 LYS A  23      33.980  42.560  48.320  1.00  0.00           H
ATOM    109  HE2 LYS A  23      34.090  43.700  49.790  1.00  0.00           H
ATOM    110  NZ  LYS A  23      32.290  43.620  48.700  1.00  0.00           N
ATOM    111  HZ1 LYS A  23      31.900  43.300  47.780  1.00  0.00           H
ATOM    112  HZ2 LYS A  23      31.960  42.960  49.440  1.00  0.00           H
ATOM    113  HZ3 LYS A  23      31.930  44.550  48.990  1.00  0.00           H
ATOM    114  C   LYS A  23      35.050  46.280  43.160  1.00  0.00           C
ATOM    115  O   LYS A  23      35.610  45.790  42.200  1.00  0.00           O
ATOM    116  N   ASP A  24      35.340  47.550  43.480  1.00  0.00           N
ATOM    117  HN  ASP A  24      35.010  48.120  44.230  1.00  0.00           H
ATOM    118  CA  ASP A  24      36.230  48.390  42.660  1.00  0.00           C
ATOM    119  HA  ASP A  24      35.920  48.240  41.630  1.00  0.00           H
ATOM    120  CB  ASP A  24      36.070  49.920  42.920  1.00  0.00           C
ATOM    121  HB1 ASP A  24      36.210  50.110  44.000  1.00  0.00           H
ATOM    122  HB2 ASP A  24      36.930  50.430  42.440  1.00  0.00           H
ATOM    123  CG  ASP A  24      34.830  50.580  42.330  1.00  0.00           C
ATOM    124  OD1 ASP A  24      34.760  51.820  42.340  1.00  0.00           O
ATOM    125  OD2 ASP A  24      33.850  49.840  41.940  1.00  0.00           O
ATOM    126  C   ASP A  24      37.620  47.840  42.700  1.00  0.00           C
ATOM    127  O   ASP A  24      38.050  47.290  43.720  1.00  0.00           O
ATOM    128  N   GLY A  25      38.310  47.890  41.570  1.00  0.00           N
ATOM    129  HN  GLY A  25      37.990  48.460  40.830  1.00  0.00           H
ATOM    130  CA  GLY A  25      39.630  47.310  41.310  1.00  0.00           C
ATOM    131  HA1 GLY A  25      39.930  47.710  40.350  1.00  0.00           H
ATOM    132  HA2 GLY A  25      40.290  47.690  42.070  1.00  0.00           H
ATOM    133  C   GLY A  25      39.710  45.730  41.270  1.00  0.00           C
ATOM    134  O   GLY A  25      40.780  45.120  41.220  1.00  0.00           O
ATOM    135  N   GLU A  26      38.620  45.040  41.290  1.00  0.00           N
ATOM    136  HN  GLU A  26      37.780  45.580  41.290  1.00  0.00           H
ATOM    137  CA  GLU A  26      38.630  43.530  41.580  1.00  0.00           C
ATOM    138  HA  GLU A  26      39.650  43.230  41.760  1.00  0.00           H
ATOM    139  CB  GLU A  26      37.790  43.220  42.830  1.00  0.00           C
ATOM    140  HB1 GLU A  26      36.750  43.580  42.670  1.00  0.00           H
ATOM    141  HB2 GLU A  26      37.860  42.120  42.970  1.00  0.00           H
ATOM    142  CG  GLU A  26      38.420  43.820  44.130  1.00  0.00           C
ATOM    143  HG1 GLU A  26      39.510  43.970  44.040  1.00  0.00           H
ATOM    144  HG2 GLU A  26      38.040  44.870  44.240  1.00  0.00           H
ATOM    145  CD  GLU A  26      38.190  43.060  45.430  1.00  0.00           C
ATOM    146  OE1 GLU A  26      37.780  41.820  45.330  1.00  0.00           O
ATOM    147  OE2 GLU A  26      38.350  43.690  46.500  1.00  0.00           O
ATOM    148  C   GLU A  26      38.280  42.580  40.460  1.00  0.00           C
ATOM    149  O   GLU A  26      38.550  41.370  40.530  1.00  0.00           O
ATOM    150  N   CYS A  27      37.730  43.110  39.260  1.00  0.00           N
ATOM    151  HN  CYS A  27      37.370  44.040  39.140  1.00  0.00           H
ATOM    152  CA  CYS A  27      37.370  42.180  38.150  1.00  0.00           C
ATOM    153  HA  CYS A  27      37.970  41.280  38.260  1.00  0.00           H
ATOM    154  CB  CYS A  27      35.830  41.830  38.040  1.00  0.00           C
ATOM    155  HB1 CYS A  27      35.450  42.870  38.020  1.00  0.00           H
ATOM    156  HB2 CYS A  27      35.530  41.290  37.110  1.00  0.00           H
ATOM    157  SG  CYS A  27      35.400  40.830  39.520  1.00  0.00           S
ATOM    158  C   CYS A  27      37.750  42.880  36.890  1.00  0.00           C
ATOM    159  O   CYS A  27      36.850  43.170  36.110  1.00  0.00           O
ATOM    160  N   PRO A  28      39.010  43.150  36.530  1.00  0.00           N
ATOM    161  CD  PRO A  28      40.180  42.690  37.260  1.00  0.00           C
ATOM    162  HD1 PRO A  28      40.760  42.090  36.520  1.00  0.00           H
ATOM    163  HD2 PRO A  28      40.010  42.190  38.250  1.00  0.00           H
ATOM    164  CA  PRO A  28      39.200  44.340  35.690  1.00  0.00           C
ATOM    165  HA  PRO A  28      38.410  45.060  35.810  1.00  0.00           H
ATOM    166  CB  PRO A  28      40.610  44.900  36.310  1.00  0.00           C
ATOM    167  HB1 PRO A  28      41.330  44.840  35.470  1.00  0.00           H
ATOM    168  HB2 PRO A  28      40.350  45.930  36.660  1.00  0.00           H
ATOM    169  CG  PRO A  28      40.960  44.000  37.460  1.00  0.00           C
ATOM    170  HG1 PRO A  28      42.030  43.760  37.340  1.00  0.00           H
ATOM    171  HG2 PRO A  28      40.740  44.520  38.420  1.00  0.00           H
ATOM    172  C   PRO A  28      39.180  44.120  34.220  1.00  0.00           C
ATOM    173  O   PRO A  28      39.650  45.020  33.520  1.00  0.00           O
ATOM    174  N   TRP A  29      38.820  42.920  33.750  1.00  0.00           N
ATOM    175  HN  TRP A  29      38.240  42.200  34.120  1.00  0.00           H
ATOM    176  CA  TRP A  29      39.030  42.640  32.350  1.00  0.00           C
ATOM    177  HA  TRP A  29      39.820  43.290  32.020  1.00  0.00           H
ATOM    178  CB  TRP A  29      39.470  41.130  32.450  1.00  0.00           C
ATOM    179  HB1 TRP A  29      39.750  40.810  31.420  1.00  0.00           H
ATOM    180  HB2 TRP A  29      40.440  41.140  33.020  1.00  0.00           H
ATOM    181  CG  TRP A  29      38.510  40.130  33.050  1.00  0.00           C
ATOM    182  CD1 TRP A  29      37.440  39.570  32.430  1.00  0.00           C
ATOM    183  HD1 TRP A  29      37.270  39.570  31.370  1.00  0.00           H
ATOM    184  NE1 TRP A  29      36.770  38.800  33.320  1.00  0.00           N
ATOM    185  HE1 TRP A  29      35.970  38.290  33.070  1.00  0.00           H
ATOM    186  CE2 TRP A  29      37.390  38.740  34.480  1.00  0.00           C
ATOM    187  CD2 TRP A  29      38.540  39.590  34.340  1.00  0.00           C
ATOM    188  CE3 TRP A  29      39.450  39.710  35.430  1.00  0.00           C
ATOM    189  HE3 TRP A  29      40.360  40.270  35.200  1.00  0.00           H
ATOM    190  CZ3 TRP A  29      39.120  39.100  36.650  1.00  0.00           C
ATOM    191  HZ3 TRP A  29      39.780  39.230  37.480  1.00  0.00           H
ATOM    192  CZ2 TRP A  29      37.240  37.970  35.650  1.00  0.00           C
ATOM    193  HZ2 TRP A  29      36.570  37.130  35.750  1.00  0.00           H
ATOM    194  CH2 TRP A  29      37.950  38.350  36.720  1.00  0.00           C
ATOM    195  HH2 TRP A  29      37.800  37.790  37.640  1.00  0.00           H
ATOM    196  C   TRP A  29      37.820  42.670  31.390  1.00  0.00           C
ATOM    197  O   TRP A  29      38.050  42.310  30.230  1.00  0.00           O
ATOM    198  N   GLN A  30      36.570  42.980  31.830  1.00  0.00           N
ATOM    199  HN  GLN A  30      36.440  43.350  32.750  1.00  0.00           H
ATOM    200  CA  GLN A  30      35.370  42.810  31.010  1.00  0.00           C
ATOM    201  HA  GLN A  30      35.520  41.910  30.450  1.00  0.00           H
ATOM    202  CB  GLN A  30      34.130  42.690  31.930  1.00  0.00           C
ATOM    203  HB1 GLN A  30      34.460  43.260  32.810  1.00  0.00           H
ATOM    204  HB2 GLN A  30      33.190  43.150  31.560  1.00  0.00           H
ATOM    205  CG  GLN A  30      33.820  41.250  32.480  1.00  0.00           C
ATOM    206  HG1 GLN A  30      34.780  40.730  32.710  1.00  0.00           H
ATOM    207  HG2 GLN A  30      33.200  41.450  33.370  1.00  0.00           H
ATOM    208  CD  GLN A  30      33.200  40.410  31.380  1.00  0.00           C
ATOM    209  OE1 GLN A  30      33.380  40.600  30.170  1.00  0.00           O
ATOM    210  NE2 GLN A  30      32.410  39.420  31.850  1.00  0.00           N
ATOM    211 1HE2 GLN A  30      32.720  38.990  32.690  1.00  0.00           H
ATOM    212 2HE2 GLN A  30      31.930  38.900  31.150  1.00  0.00           H
ATOM    213  C   GLN A  30      35.180  43.840  29.870  1.00  0.00           C
ATOM    214  O   GLN A  30      35.580  45.000  29.930  1.00  0.00           O
ATOM    215  N   ALA A  31      34.450  43.470  28.840  1.00  0.00           N
ATOM    216  HN  ALA A  31      34.340  42.480  28.710  1.00  0.00           H
ATOM    217  CA  ALA A  31      33.920  44.210  27.730  1.00  0.00           C
ATOM    218  HA  ALA A  31      33.830  45.220  28.090  1.00  0.00           H
ATOM    219  CB  ALA A  31      34.800  43.950  26.470  1.00  0.00           C
ATOM    220  HB1 ALA A  31      35.750  44.530  26.530  1.00  0.00           H
ATOM    221  HB2 ALA A  31      35.080  42.880  26.340  1.00  0.00           H
ATOM    222  HB3 ALA A  31      34.280  44.240  25.520  1.00  0.00           H
ATOM    223  C   ALA A  31      32.530  43.730  27.440  1.00  0.00           C
ATOM    224  O   ALA A  31      32.170  42.590  27.680  1.00  0.00           O
ATOM    225  N   LEU A  32      31.600  44.680  27.070  1.00  0.00           N
ATOM    226  HN  LEU A  32      31.910  45.630  27.060  1.00  0.00           H
ATOM    227  CA  LEU A  32      30.120  44.390  26.870  1.00  0.00           C
ATOM    228  HA  LEU A  32      30.000  43.330  26.920  1.00  0.00           H
ATOM    229  CB  LEU A  32      29.340  45.170  28.020  1.00  0.00           C
ATOM    230  HB1 LEU A  32      29.630  44.820  29.040  1.00  0.00           H
ATOM    231  HB2 LEU A  32      29.620  46.250  27.930  1.00  0.00           H
ATOM    232  CG  LEU A  32      27.790  45.120  27.940  1.00  0.00           C
ATOM    233  HG  LEU A  32      27.510  45.690  27.030  1.00  0.00           H
ATOM    234  CD1 LEU A  32      27.190  43.630  27.810  1.00  0.00           C
ATOM    235 1HD1 LEU A  32      27.690  42.930  28.510  1.00  0.00           H
ATOM    236 2HD1 LEU A  32      26.080  43.630  27.850  1.00  0.00           H
ATOM    237 3HD1 LEU A  32      27.450  43.160  26.830  1.00  0.00           H
ATOM    238  CD2 LEU A  32      27.230  45.880  29.100  1.00  0.00           C
ATOM    239 1HD2 LEU A  32      26.120  45.980  29.020  1.00  0.00           H
ATOM    240 2HD2 LEU A  32      27.450  45.330  30.030  1.00  0.00           H
ATOM    241 3HD2 LEU A  32      27.570  46.940  29.080  1.00  0.00           H
ATOM    242  C   LEU A  32      29.560  44.840  25.520  1.00  0.00           C
ATOM    243  O   LEU A  32      29.650  46.050  25.160  1.00  0.00           O
ATOM    244  N   LEU A  33      29.040  43.900  24.760  1.00  0.00           N
ATOM    245  HN  LEU A  33      28.700  43.020  25.070  1.00  0.00           H
ATOM    246  CA  LEU A  33      28.610  44.160  23.410  1.00  0.00           C
ATOM    247  HA  LEU A  33      29.120  45.010  23.000  1.00  0.00           H
ATOM    248  CB  LEU A  33      28.790  42.860  22.420  1.00  0.00           C
ATOM    249  HB1 LEU A  33      28.290  41.950  22.820  1.00  0.00           H
ATOM    250  HB2 LEU A  33      28.200  43.160  21.530  1.00  0.00           H
ATOM    251  CG  LEU A  33      30.280  42.520  22.020  1.00  0.00           C
ATOM    252  HG  LEU A  33      30.700  43.450  21.580  1.00  0.00           H
ATOM    253  CD1 LEU A  33      31.140  42.010  23.140  1.00  0.00           C
ATOM    254 1HD1 LEU A  33      30.600  41.230  23.720  1.00  0.00           H
ATOM    255 2HD1 LEU A  33      32.080  41.520  22.850  1.00  0.00           H
ATOM    256 3HD1 LEU A  33      31.380  42.810  23.870  1.00  0.00           H
ATOM    257  CD2 LEU A  33      30.140  41.520  20.860  1.00  0.00           C
ATOM    258 1HD2 LEU A  33      29.440  41.880  20.080  1.00  0.00           H
ATOM    259 2HD2 LEU A  33      31.080  41.480  20.260  1.00  0.00           H
ATOM    260 3HD2 LEU A  33      29.880  40.510  21.260  1.00  0.00           H
ATOM    261  C   LEU A  33      27.190  44.580  23.420  1.00  0.00           C
ATOM    262  O   LEU A  33      26.310  44.070  24.140  1.00  0.00           O
ATOM    263  N   ILE A  34      26.930  45.720  22.800  1.00  0.00           N
ATOM    264  HN  ILE A  34      27.600  46.150  22.210  1.00  0.00           H
ATOM    265  CA  ILE A  34      25.560  46.210  22.670  1.00  0.00           C
ATOM    266  HA  ILE A  34      24.850  45.550  23.110  1.00  0.00           H
ATOM    267  CB  ILE A  34      25.320  47.480  23.470  1.00  0.00           C
ATOM    268  HB  ILE A  34      25.430  47.170  24.530  1.00  0.00           H
ATOM    269  CG2 ILE A  34      26.540  48.470  23.210  1.00  0.00           C
ATOM    270 1HG2 ILE A  34      27.410  48.350  23.900  1.00  0.00           H
ATOM    271 2HG2 ILE A  34      26.960  48.490  22.180  1.00  0.00           H
ATOM    272 3HG2 ILE A  34      26.100  49.460  23.440  1.00  0.00           H
ATOM    273  CG1 ILE A  34      23.940  48.140  23.340  1.00  0.00           C
ATOM    274 1HG1 ILE A  34      23.880  48.850  22.490  1.00  0.00           H
ATOM    275 2HG1 ILE A  34      23.110  47.400  23.250  1.00  0.00           H
ATOM    276  CD  ILE A  34      23.570  48.930  24.620  1.00  0.00           C
ATOM    277  HD1 ILE A  34      22.670  49.560  24.490  1.00  0.00           H
ATOM    278  HD2 ILE A  34      23.640  48.260  25.510  1.00  0.00           H
ATOM    279  HD3 ILE A  34      24.350  49.680  24.840  1.00  0.00           H
ATOM    280  C   ILE A  34      25.160  46.420  21.220  1.00  0.00           C
ATOM    281  O   ILE A  34      25.940  46.790  20.320  1.00  0.00           O
ATOM    282  N   ASN A  35      23.950  45.860  20.810  1.00  0.00           N
ATOM    283  HN  ASN A  35      23.240  45.730  21.500  1.00  0.00           H
ATOM    284  CA  ASN A  35      23.490  46.090  19.480  1.00  0.00           C
ATOM    285  HA  ASN A  35      24.330  46.000  18.830  1.00  0.00           H
ATOM    286  CB  ASN A  35      22.440  44.960  19.160  1.00  0.00           C
ATOM    287  HB1 ASN A  35      22.250  45.080  18.060  1.00  0.00           H
ATOM    288  HB2 ASN A  35      22.870  43.960  19.390  1.00  0.00           H
ATOM    289  CG  ASN A  35      21.150  45.060  19.860  1.00  0.00           C
ATOM    290  OD1 ASN A  35      20.920  46.090  20.540  1.00  0.00           O
ATOM    291  ND2 ASN A  35      20.220  44.080  19.820  1.00  0.00           N
ATOM    292 1HD2 ASN A  35      20.340  43.500  19.020  1.00  0.00           H
ATOM    293 2HD2 ASN A  35      19.330  44.260  20.230  1.00  0.00           H
ATOM    294  C   ASN A  35      22.940  47.520  19.220  1.00  0.00           C
ATOM    295  O   ASN A  35      23.040  48.430  20.020  1.00  0.00           O
ATOM    296  N   GLU A  36      22.600  47.770  17.950  1.00  0.00           N
ATOM    297  HN  GLU A  36      22.730  47.080  17.240  1.00  0.00           H
ATOM    298  CA  GLU A  36      22.200  49.050  17.410  1.00  0.00           C
ATOM    299  HA  GLU A  36      22.930  49.800  17.680  1.00  0.00           H
ATOM    300  CB  GLU A  36      22.200  49.050  15.800  1.00  0.00           C
ATOM    301  HB1 GLU A  36      23.260  49.230  15.510  1.00  0.00           H
ATOM    302  HB2 GLU A  36      21.750  48.080  15.490  1.00  0.00           H
ATOM    303  CG  GLU A  36      21.220  50.060  15.140  1.00  0.00           C
ATOM    304  HG1 GLU A  36      20.200  49.800  15.500  1.00  0.00           H
ATOM    305  HG2 GLU A  36      21.390  51.100  15.530  1.00  0.00           H
ATOM    306  CD  GLU A  36      21.230  50.070  13.640  1.00  0.00           C
ATOM    307  OE1 GLU A  36      22.160  50.620  13.010  1.00  0.00           O
ATOM    308  OE2 GLU A  36      20.400  49.350  13.000  1.00  0.00           O
ATOM    309  C   GLU A  36      20.850  49.530  17.990  1.00  0.00           C
ATOM    310  O   GLU A  36      20.660  50.720  18.200  1.00  0.00           O
ATOM    311  N   GLU A  37      20.010  48.560  18.360  1.00  0.00           N
ATOM    312  HN  GLU A  37      20.010  47.620  18.040  1.00  0.00           H
ATOM    313  CA  GLU A  37      18.730  48.900  18.960  1.00  0.00           C
ATOM    314  HA  GLU A  37      18.410  49.890  18.660  1.00  0.00           H
ATOM    315  CB  GLU A  37      17.710  47.910  18.590  1.00  0.00           C
ATOM    316  HB1 GLU A  37      18.060  46.920  18.930  1.00  0.00           H
ATOM    317  HB2 GLU A  37      16.730  48.100  19.070  1.00  0.00           H
ATOM    318  CG  GLU A  37      17.580  47.800  17.060  1.00  0.00           C
ATOM    319  HG1 GLU A  37      17.240  48.790  16.680  1.00  0.00           H
ATOM    320  HG2 GLU A  37      18.520  47.460  16.580  1.00  0.00           H
ATOM    321  CD  GLU A  37      16.480  46.820  16.760  1.00  0.00           C
ATOM    322  OE1 GLU A  37      16.560  46.030  15.740  1.00  0.00           O
ATOM    323  OE2 GLU A  37      15.490  46.720  17.540  1.00  0.00           O
ATOM    324  C   GLU A  37      18.870  48.870  20.550  1.00  0.00           C
ATOM    325  O   GLU A  37      17.930  48.800  21.330  1.00  0.00           O
ATOM    326  N   ASN A  38      20.130  48.880  21.010  1.00  0.00           N
ATOM    327  HN  ASN A  38      20.750  49.010  20.250  1.00  0.00           H
ATOM    328  CA  ASN A  38      20.580  49.060  22.360  1.00  0.00           C
ATOM    329  HA  ASN A  38      21.650  48.900  22.360  1.00  0.00           H
ATOM    330  CB  ASN A  38      20.320  50.420  22.890  1.00  0.00           C
ATOM    331  HB1 ASN A  38      19.220  50.620  22.940  1.00  0.00           H
ATOM    332  HB2 ASN A  38      20.630  50.780  23.890  1.00  0.00           H
ATOM    333  CG  ASN A  38      20.970  51.460  21.990  1.00  0.00           C
ATOM    334  OD1 ASN A  38      22.090  51.330  21.550  1.00  0.00           O
ATOM    335  ND2 ASN A  38      20.280  52.570  21.770  1.00  0.00           N
ATOM    336 1HD2 ASN A  38      19.380  52.750  22.180  1.00  0.00           H
ATOM    337 2HD2 ASN A  38      20.520  53.110  20.960  1.00  0.00           H
ATOM    338  C   ASN A  38      20.160  47.960  23.400  1.00  0.00           C
ATOM    339  O   ASN A  38      19.690  48.260  24.480  1.00  0.00           O
ATOM    340  N   GLU A  39      20.420  46.660  23.110  1.00  0.00           N
ATOM    341  HN  GLU A  39      20.640  46.380  22.190  1.00  0.00           H
ATOM    342  CA  GLU A  39      20.450  45.620  24.110  1.00  0.00           C
ATOM    343  HA  GLU A  39      20.060  45.910  25.080  1.00  0.00           H
ATOM    344  CB  GLU A  39      19.520  44.450  23.720  1.00  0.00           C
ATOM    345  HB1 GLU A  39      19.770  43.930  22.780  1.00  0.00           H
ATOM    346  HB2 GLU A  39      19.660  43.680  24.510  1.00  0.00           H
ATOM    347  CG  GLU A  39      17.960  44.800  23.660  1.00  0.00           C
ATOM    348  HG1 GLU A  39      17.760  45.670  24.320  1.00  0.00           H
ATOM    349  HG2 GLU A  39      17.700  45.010  22.600  1.00  0.00           H
ATOM    350  CD  GLU A  39      17.100  43.640  24.130  1.00  0.00           C
ATOM    351  OE1 GLU A  39      16.300  43.140  23.330  1.00  0.00           O
ATOM    352  OE2 GLU A  39      17.190  43.220  25.350  1.00  0.00           O
ATOM    353  C   GLU A  39      21.820  45.010  24.230  1.00  0.00           C
ATOM    354  O   GLU A  39      22.520  44.760  23.250  1.00  0.00           O
ATOM    355  N   GLY A  40      22.180  44.760  25.540  1.00  0.00           N
ATOM    356  HN  GLY A  40      21.590  45.040  26.290  1.00  0.00           H
ATOM    357  CA  GLY A  40      23.350  43.940  25.880  1.00  0.00           C
ATOM    358  HA1 GLY A  40      24.220  44.290  25.350  1.00  0.00           H
ATOM    359  HA2 GLY A  40      23.460  43.890  26.950  1.00  0.00           H
ATOM    360  C   GLY A  40      23.060  42.500  25.440  1.00  0.00           C
ATOM    361  O   GLY A  40      21.960  42.010  25.720  1.00  0.00           O
ATOM    362  N   PHE A  41      24.000  41.850  24.800  1.00  0.00           N
ATOM    363  HN  PHE A  41      24.830  42.360  24.580  1.00  0.00           H
ATOM    364  CA  PHE A  41      23.800  40.490  24.320  1.00  0.00           C
ATOM    365  HA  PHE A  41      22.970  39.980  24.790  1.00  0.00           H
ATOM    366  CB  PHE A  41      23.410  40.590  22.790  1.00  0.00           C
ATOM    367  HB1 PHE A  41      22.890  39.700  22.380  1.00  0.00           H
ATOM    368  HB2 PHE A  41      22.650  41.400  22.780  1.00  0.00           H
ATOM    369  CG  PHE A  41      24.440  40.930  21.840  1.00  0.00           C
ATOM    370  CD1 PHE A  41      25.220  39.920  21.200  1.00  0.00           C
ATOM    371  HD1 PHE A  41      25.080  38.880  21.490  1.00  0.00           H
ATOM    372  CE1 PHE A  41      26.140  40.340  20.170  1.00  0.00           C
ATOM    373  HE1 PHE A  41      26.760  39.600  19.680  1.00  0.00           H
ATOM    374  CZ  PHE A  41      26.180  41.720  19.840  1.00  0.00           C
ATOM    375  HZ  PHE A  41      26.830  41.980  19.020  1.00  0.00           H
ATOM    376  CD2 PHE A  41      24.570  42.290  21.530  1.00  0.00           C
ATOM    377  HD2 PHE A  41      23.990  43.000  22.110  1.00  0.00           H
ATOM    378  CE2 PHE A  41      25.440  42.650  20.540  1.00  0.00           C
ATOM    379  HE2 PHE A  41      25.720  43.660  20.280  1.00  0.00           H
ATOM    380  C   PHE A  41      24.900  39.510  24.520  1.00  0.00           C
ATOM    381  O   PHE A  41      24.630  38.370  25.030  1.00  0.00           O
ATOM    382  N   CYS A  42      26.130  39.900  24.220  1.00  0.00           N
ATOM    383  HN  CYS A  42      26.230  40.790  23.770  1.00  0.00           H
ATOM    384  CA  CYS A  42      27.320  39.160  24.610  1.00  0.00           C
ATOM    385  HA  CYS A  42      27.060  38.400  25.340  1.00  0.00           H
ATOM    386  CB  CYS A  42      27.980  38.420  23.430  1.00  0.00           C
ATOM    387  HB1 CYS A  42      28.160  39.220  22.670  1.00  0.00           H
ATOM    388  HB2 CYS A  42      28.970  38.090  23.790  1.00  0.00           H
ATOM    389  SG  CYS A  42      26.960  37.120  22.710  1.00  0.00           S
ATOM    390  C   CYS A  42      28.290  39.900  25.470  1.00  0.00           C
ATOM    391  O   CYS A  42      28.370  41.150  25.310  1.00  0.00           O
ATOM    392  N   GLY A  43      29.090  39.270  26.330  1.00  0.00           N
ATOM    393  HN  GLY A  43      28.960  38.310  26.500  1.00  0.00           H
ATOM    394  CA  GLY A  43      30.380  39.850  26.810  1.00  0.00           C
ATOM    395  HA1 GLY A  43      30.240  40.900  27.000  1.00  0.00           H
ATOM    396  HA2 GLY A  43      30.660  39.360  27.730  1.00  0.00           H
ATOM    397  C   GLY A  43      31.520  39.550  25.880  1.00  0.00           C
ATOM    398  O   GLY A  43      31.400  39.030  24.750  1.00  0.00           O
ATOM    399  N   GLY A  44      32.700  39.960  26.450  1.00  0.00           N
ATOM    400  HN  GLY A  44      32.700  40.500  27.300  1.00  0.00           H
ATOM    401  CA  GLY A  44      33.990  39.850  25.820  1.00  0.00           C
ATOM    402  HA1 GLY A  44      34.110  38.830  25.460  1.00  0.00           H
ATOM    403  HA2 GLY A  44      34.130  40.560  25.020  1.00  0.00           H
ATOM    404  C   GLY A  44      35.120  40.250  26.700  1.00  0.00           C
ATOM    405  O   GLY A  44      34.870  40.860  27.750  1.00  0.00           O
ATOM    406  N   THR A  45      36.430  40.060  26.370  1.00  0.00           N
ATOM    407  HN  THR A  45      36.670  39.630  25.490  1.00  0.00           H
ATOM    408  CA  THR A  45      37.450  40.530  27.310  1.00  0.00           C
ATOM    409  HA  THR A  45      37.040  41.280  27.980  1.00  0.00           H
ATOM    410  CB  THR A  45      38.020  39.300  27.980  1.00  0.00           C
ATOM    411  HB  THR A  45      37.130  38.640  28.140  1.00  0.00           H
ATOM    412  OG1 THR A  45      38.470  39.580  29.320  1.00  0.00           O
ATOM    413  HG1 THR A  45      38.730  40.480  29.200  1.00  0.00           H
ATOM    414  CG2 THR A  45      39.200  38.490  27.360  1.00  0.00           C
ATOM    415 1HG2 THR A  45      39.540  37.760  28.130  1.00  0.00           H
ATOM    416 2HG2 THR A  45      38.920  37.990  26.410  1.00  0.00           H
ATOM    417 3HG2 THR A  45      40.090  39.140  27.220  1.00  0.00           H
ATOM    418  C   THR A  45      38.500  41.260  26.600  1.00  0.00           C
ATOM    419  O   THR A  45      38.680  41.040  25.380  1.00  0.00           O
ATOM    420  N   ILE A  46      39.220  42.180  27.350  1.00  0.00           N
ATOM    421  HN  ILE A  46      38.890  42.240  28.280  1.00  0.00           H
ATOM    422  CA  ILE A  46      40.260  43.070  26.850  1.00  0.00           C
ATOM    423  HA  ILE A  46      40.020  43.310  25.830  1.00  0.00           H
ATOM    424  CB  ILE A  46      40.380  44.290  27.770  1.00  0.00           C
ATOM    425  HB  ILE A  46      40.690  43.990  28.800  1.00  0.00           H
ATOM    426  CG2 ILE A  46      41.510  45.220  27.210  1.00  0.00           C
ATOM    427 1HG2 ILE A  46      41.530  46.280  27.540  1.00  0.00           H
ATOM    428 2HG2 ILE A  46      42.460  44.710  27.470  1.00  0.00           H
ATOM    429 3HG2 ILE A  46      41.340  45.230  26.110  1.00  0.00           H
ATOM    430  CG1 ILE A  46      39.010  45.010  27.920  1.00  0.00           C
ATOM    431 1HG1 ILE A  46      38.560  45.220  26.920  1.00  0.00           H
ATOM    432 2HG1 ILE A  46      38.280  44.350  28.450  1.00  0.00           H
ATOM    433  CD  ILE A  46      38.990  46.330  28.660  1.00  0.00           C
ATOM    434  HD1 ILE A  46      39.470  47.140  28.060  1.00  0.00           H
ATOM    435  HD2 ILE A  46      37.960  46.670  28.910  1.00  0.00           H
ATOM    436  HD3 ILE A  46      39.470  46.270  29.670  1.00  0.00           H
ATOM    437  C   ILE A  46      41.660  42.430  26.940  1.00  0.00           C
ATOM    438  O   ILE A  46      42.090  41.780  27.930  1.00  0.00           O
ATOM    439  N   LEU A  47      42.460  42.620  25.810  1.00  0.00           N
ATOM    440  HN  LEU A  47      42.140  43.110  25.010  1.00  0.00           H
ATOM    441  CA  LEU A  47      43.800  42.060  25.710  1.00  0.00           C
ATOM    442  HA  LEU A  47      44.150  41.480  26.560  1.00  0.00           H
ATOM    443  CB  LEU A  47      43.830  41.200  24.400  1.00  0.00           C
ATOM    444  HB1 LEU A  47      43.610  41.890  23.570  1.00  0.00           H
ATOM    445  HB2 LEU A  47      44.890  40.870  24.240  1.00  0.00           H
ATOM    446  CG  LEU A  47      42.910  40.020  24.220  1.00  0.00           C
ATOM    447  HG  LEU A  47      41.910  40.380  24.530  1.00  0.00           H
ATOM    448  CD1 LEU A  47      42.910  39.700  22.730  1.00  0.00           C
ATOM    449 1HD1 LEU A  47      43.900  39.240  22.490  1.00  0.00           H
ATOM    450 2HD1 LEU A  47      42.220  38.900  22.420  1.00  0.00           H
ATOM    451 3HD1 LEU A  47      42.760  40.590  22.090  1.00  0.00           H
ATOM    452  CD2 LEU A  47      43.310  38.780  25.130  1.00  0.00           C
ATOM    453 1HD2 LEU A  47      42.670  37.900  24.910  1.00  0.00           H
ATOM    454 2HD2 LEU A  47      44.400  38.570  25.010  1.00  0.00           H
ATOM    455 3HD2 LEU A  47      43.160  39.040  26.200  1.00  0.00           H
ATOM    456  C   LEU A  47      44.780  43.260  25.510  1.00  0.00           C
ATOM    457  O   LEU A  47      45.750  43.410  26.180  1.00  0.00           O
ATOM    458  N   SER A  48      44.420  44.210  24.680  1.00  0.00           N
ATOM    459  HN  SER A  48      43.640  44.070  24.080  1.00  0.00           H
ATOM    460  CA  SER A  48      45.380  45.180  24.260  1.00  0.00           C
ATOM    461  HA  SER A  48      46.090  45.440  25.030  1.00  0.00           H
ATOM    462  CB  SER A  48      46.140  44.770  22.970  1.00  0.00           C
ATOM    463  HB1 SER A  48      46.390  43.690  22.990  1.00  0.00           H
ATOM    464  HB2 SER A  48      45.590  45.020  22.030  1.00  0.00           H
ATOM    465  OG  SER A  48      47.340  45.510  22.940  1.00  0.00           O
ATOM    466  HG1 SER A  48      47.920  45.110  23.580  1.00  0.00           H
ATOM    467  C   SER A  48      44.540  46.460  24.070  1.00  0.00           C
ATOM    468  O   SER A  48      43.320  46.400  24.190  1.00  0.00           O
ATOM    469  N   GLU A  49      45.160  47.580  23.780  1.00  0.00           N
ATOM    470  HN  GLU A  49      46.150  47.590  23.680  1.00  0.00           H
ATOM    471  CA  GLU A  49      44.380  48.870  23.780  1.00  0.00           C
ATOM    472  HA  GLU A  49      43.760  48.900  24.660  1.00  0.00           H
ATOM    473  CB  GLU A  49      45.270  50.100  23.730  1.00  0.00           C
ATOM    474  HB1 GLU A  49      46.060  49.870  22.980  1.00  0.00           H
ATOM    475  HB2 GLU A  49      44.620  50.930  23.400  1.00  0.00           H
ATOM    476  CG  GLU A  49      46.070  50.450  25.010  1.00  0.00           C
ATOM    477  HG1 GLU A  49      45.430  50.700  25.890  1.00  0.00           H
ATOM    478  HG2 GLU A  49      46.650  49.550  25.300  1.00  0.00           H
ATOM    479  CD  GLU A  49      47.020  51.610  24.770  1.00  0.00           C
ATOM    480  OE1 GLU A  49      46.780  52.710  25.380  1.00  0.00           O
ATOM    481  OE2 GLU A  49      48.050  51.400  24.090  1.00  0.00           O
ATOM    482  C   GLU A  49      43.330  48.880  22.600  1.00  0.00           C
ATOM    483  O   GLU A  49      42.220  49.400  22.780  1.00  0.00           O
ATOM    484  N   PHE A  50      43.690  48.450  21.380  1.00  0.00           N
ATOM    485  HN  PHE A  50      44.640  48.180  21.260  1.00  0.00           H
ATOM    486  CA  PHE A  50      42.730  48.320  20.300  1.00  0.00           C
ATOM    487  HA  PHE A  50      42.020  49.120  20.370  1.00  0.00           H
ATOM    488  CB  PHE A  50      43.500  48.410  18.940  1.00  0.00           C
ATOM    489  HB1 PHE A  50      44.400  47.770  18.980  1.00  0.00           H
ATOM    490  HB2 PHE A  50      42.870  48.070  18.080  1.00  0.00           H
ATOM    491  CG  PHE A  50      43.870  49.870  18.730  1.00  0.00           C
ATOM    492  CD1 PHE A  50      45.130  50.290  19.130  1.00  0.00           C
ATOM    493  HD1 PHE A  50      45.860  49.670  19.630  1.00  0.00           H
ATOM    494  CE1 PHE A  50      45.540  51.540  18.910  1.00  0.00           C
ATOM    495  HE1 PHE A  50      46.560  51.860  19.100  1.00  0.00           H
ATOM    496  CZ  PHE A  50      44.750  52.410  18.160  1.00  0.00           C
ATOM    497  HZ  PHE A  50      45.160  53.290  17.690  1.00  0.00           H
ATOM    498  CD2 PHE A  50      42.980  50.810  18.090  1.00  0.00           C
ATOM    499  HD2 PHE A  50      42.000  50.470  17.780  1.00  0.00           H
ATOM    500  CE2 PHE A  50      43.400  52.130  17.820  1.00  0.00           C
ATOM    501  HE2 PHE A  50      42.780  52.800  17.260  1.00  0.00           H
ATOM    502  C   PHE A  50      41.950  46.950  20.340  1.00  0.00           C
ATOM    503  O   PHE A  50      41.010  46.810  19.550  1.00  0.00           O
ATOM    504  N   TYR A  51      42.350  45.990  21.240  1.00  0.00           N
ATOM    505  HN  TYR A  51      43.070  46.080  21.930  1.00  0.00           H
ATOM    506  CA  TYR A  51      41.890  44.570  21.030  1.00  0.00           C
ATOM    507  HA  TYR A  51      41.250  44.540  20.160  1.00  0.00           H
ATOM    508  CB  TYR A  51      43.080  43.610  20.620  1.00  0.00           C
ATOM    509  HB1 TYR A  51      43.930  43.640  21.340  1.00  0.00           H
ATOM    510  HB2 TYR A  51      42.770  42.550  20.500  1.00  0.00           H
ATOM    511  CG  TYR A  51      43.690  44.000  19.240  1.00  0.00           C
ATOM    512  CD1 TYR A  51      43.390  43.270  18.020  1.00  0.00           C
ATOM    513  HD1 TYR A  51      42.770  42.390  17.950  1.00  0.00           H
ATOM    514  CE1 TYR A  51      43.850  43.790  16.830  1.00  0.00           C
ATOM    515  HE1 TYR A  51      43.580  43.320  15.890  1.00  0.00           H
ATOM    516  CZ  TYR A  51      44.680  44.890  16.760  1.00  0.00           C
ATOM    517  OH  TYR A  51      45.350  45.180  15.510  1.00  0.00           O
ATOM    518  HH  TYR A  51      44.820  44.710  14.860  1.00  0.00           H
ATOM    519  CD2 TYR A  51      44.580  45.080  19.220  1.00  0.00           C
ATOM    520  HD2 TYR A  51      44.720  45.560  20.170  1.00  0.00           H
ATOM    521  CE2 TYR A  51      45.030  45.550  17.990  1.00  0.00           C
ATOM    522  HE2 TYR A  51      45.680  46.400  17.920  1.00  0.00           H
ATOM    523  C   TYR A  51      41.040  43.840  22.070  1.00  0.00           C
ATOM    524  O   TYR A  51      41.440  43.600  23.190  1.00  0.00           O
ATOM    525  N   ILE A  52      39.760  43.470  21.630  1.00  0.00           N
ATOM    526  HN  ILE A  52      39.420  43.690  20.710  1.00  0.00           H
ATOM    527  CA  ILE A  52      38.770  42.690  22.370  1.00  0.00           C
ATOM    528  HA  ILE A  52      39.090  42.570  23.390  1.00  0.00           H
ATOM    529  CB  ILE A  52      37.440  43.420  22.330  1.00  0.00           C
ATOM    530  HB  ILE A  52      37.160  43.390  21.260  1.00  0.00           H
ATOM    531  CG2 ILE A  52      36.340  42.790  23.180  1.00  0.00           C
ATOM    532 1HG2 ILE A  52      36.710  42.580  24.200  1.00  0.00           H
ATOM    533 2HG2 ILE A  52      35.520  43.540  23.200  1.00  0.00           H
ATOM    534 3HG2 ILE A  52      35.880  41.880  22.750  1.00  0.00           H
ATOM    535  CG1 ILE A  52      37.610  44.920  22.730  1.00  0.00           C
ATOM    536 1HG1 ILE A  52      38.170  45.500  21.980  1.00  0.00           H
ATOM    537 2HG1 ILE A  52      36.630  45.440  22.830  1.00  0.00           H
ATOM    538  CD  ILE A  52      38.280  45.160  24.060  1.00  0.00           C
ATOM    539  HD1 ILE A  52      38.250  46.190  24.490  1.00  0.00           H
ATOM    540  HD2 ILE A  52      37.770  44.510  24.810  1.00  0.00           H
ATOM    541  HD3 ILE A  52      39.330  44.850  24.070  1.00  0.00           H
ATOM    542  C   ILE A  52      38.570  41.290  21.790  1.00  0.00           C
ATOM    543  O   ILE A  52      38.410  41.000  20.610  1.00  0.00           O
ATOM    544  N   LEU A  53      38.500  40.240  22.710  1.00  0.00           N
ATOM    545  HN  LEU A  53      38.780  40.550  23.610  1.00  0.00           H
ATOM    546  CA  LEU A  53      38.220  38.810  22.460  1.00  0.00           C
ATOM    547  HA  LEU A  53      38.330  38.630  21.400  1.00  0.00           H
ATOM    548  CB  LEU A  53      39.290  37.950  23.160  1.00  0.00           C
ATOM    549  HB1 LEU A  53      40.310  38.350  22.960  1.00  0.00           H
ATOM    550  HB2 LEU A  53      39.010  38.050  24.220  1.00  0.00           H
ATOM    551  CG  LEU A  53      39.280  36.450  22.890  1.00  0.00           C
ATOM    552  HG  LEU A  53      38.320  36.090  23.320  1.00  0.00           H
ATOM    553  CD1 LEU A  53      39.450  36.020  21.410  1.00  0.00           C
ATOM    554 1HD1 LEU A  53      39.130  34.960  21.330  1.00  0.00           H
ATOM    555 2HD1 LEU A  53      38.880  36.640  20.680  1.00  0.00           H
ATOM    556 3HD1 LEU A  53      40.520  35.970  21.120  1.00  0.00           H
ATOM    557  CD2 LEU A  53      40.380  35.750  23.690  1.00  0.00           C
ATOM    558 1HD2 LEU A  53      40.430  34.670  23.450  1.00  0.00           H
ATOM    559 2HD2 LEU A  53      41.390  36.190  23.560  1.00  0.00           H
ATOM    560 3HD2 LEU A  53      40.060  35.900  24.750  1.00  0.00           H
ATOM    561  C   LEU A  53      36.800  38.420  22.860  1.00  0.00           C
ATOM    562  O   LEU A  53      36.360  38.670  23.970  1.00  0.00           O
ATOM    563  N   THR A  54      36.030  37.760  21.980  1.00  0.00           N
ATOM    564  HN  THR A  54      36.450  37.520  21.110  1.00  0.00           H
ATOM    565  CA  THR A  54      34.620  37.270  22.280  1.00  0.00           C
ATOM    566  HA  THR A  54      34.510  36.940  23.300  1.00  0.00           H
ATOM    567  CB  THR A  54      33.560  38.360  21.990  1.00  0.00           C
ATOM    568  HB  THR A  54      33.870  39.310  22.470  1.00  0.00           H
ATOM    569  OG1 THR A  54      32.260  37.910  22.480  1.00  0.00           O
ATOM    570  HG1 THR A  54      32.010  38.320  23.310  1.00  0.00           H
ATOM    571  CG2 THR A  54      33.490  38.730  20.520  1.00  0.00           C
ATOM    572 1HG2 THR A  54      34.520  38.980  20.200  1.00  0.00           H
ATOM    573 2HG2 THR A  54      33.230  37.940  19.790  1.00  0.00           H
ATOM    574 3HG2 THR A  54      32.760  39.520  20.260  1.00  0.00           H
ATOM    575  C   THR A  54      34.430  36.040  21.430  1.00  0.00           C
ATOM    576  O   THR A  54      35.380  35.650  20.780  1.00  0.00           O
ATOM    577  N   ALA A  55      33.260  35.420  21.450  1.00  0.00           N
ATOM    578  HN  ALA A  55      32.540  36.030  21.750  1.00  0.00           H
ATOM    579  CA  ALA A  55      32.990  34.240  20.590  1.00  0.00           C
ATOM    580  HA  ALA A  55      33.930  33.730  20.450  1.00  0.00           H
ATOM    581  CB  ALA A  55      32.000  33.270  21.180  1.00  0.00           C
ATOM    582  HB1 ALA A  55      31.000  33.780  21.180  1.00  0.00           H
ATOM    583  HB2 ALA A  55      31.940  32.350  20.560  1.00  0.00           H
ATOM    584  HB3 ALA A  55      32.240  32.950  22.210  1.00  0.00           H
ATOM    585  C   ALA A  55      32.410  34.560  19.160  1.00  0.00           C
ATOM    586  O   ALA A  55      31.610  35.520  18.980  1.00  0.00           O
ATOM    587  N   ALA A  56      32.640  33.710  18.040  1.00  0.00           N
ATOM    588  HN  ALA A  56      33.240  32.920  18.160  1.00  0.00           H
ATOM    589  CA  ALA A  56      32.060  33.940  16.750  1.00  0.00           C
ATOM    590  HA  ALA A  56      32.300  34.900  16.340  1.00  0.00           H
ATOM    591  CB  ALA A  56      32.720  32.860  15.840  1.00  0.00           C
ATOM    592  HB1 ALA A  56      32.380  32.970  14.780  1.00  0.00           H
ATOM    593  HB2 ALA A  56      33.820  32.990  15.730  1.00  0.00           H
ATOM    594  HB3 ALA A  56      32.440  31.840  16.150  1.00  0.00           H
ATOM    595  C   ALA A  56      30.550  33.820  16.660  1.00  0.00           C
ATOM    596  O   ALA A  56      29.910  34.420  15.890  1.00  0.00           O
ATOM    597  N   HIS A  57      29.940  33.010  17.530  1.00  0.00           N
ATOM    598  HN  HIS A  57      30.480  32.370  18.080  1.00  0.00           H
ATOM    599  CA  HIS A  57      28.480  32.800  17.470  1.00  0.00           C
ATOM    600  HA  HIS A  57      28.220  32.560  16.460  1.00  0.00           H
ATOM    601  CB  HIS A  57      28.160  31.570  18.290  1.00  0.00           C
ATOM    602  HB1 HIS A  57      28.700  30.690  17.900  1.00  0.00           H
ATOM    603  HB2 HIS A  57      28.510  31.720  19.340  1.00  0.00           H
ATOM    604  ND1 HIS A  57      26.110  30.640  17.390  1.00  0.00           N
ATOM    605  CG  HIS A  57      26.740  31.190  18.490  1.00  0.00           C
ATOM    606  CE1 HIS A  57      24.910  30.270  17.850  1.00  0.00           C
ATOM    607  HE1 HIS A  57      24.080  29.900  17.230  1.00  0.00           H
ATOM    608  NE2 HIS A  57      24.760  30.510  19.120  1.00  0.00           N
ATOM    609  HE2 HIS A  57      23.990  30.370  19.740  1.00  0.00           H
ATOM    610  CD2 HIS A  57      25.950  31.120  19.580  1.00  0.00           C
ATOM    611  HD2 HIS A  57      26.170  31.390  20.600  1.00  0.00           H
ATOM    612  C   HIS A  57      27.620  34.020  17.840  1.00  0.00           C
ATOM    613  O   HIS A  57      26.540  34.180  17.260  1.00  0.00           O
ATOM    614  N   CYS A  58      28.160  34.920  18.670  1.00  0.00           N
ATOM    615  HN  CYS A  58      29.100  34.830  18.940  1.00  0.00           H
ATOM    616  CA  CYS A  58      27.610  36.260  18.940  1.00  0.00           C
ATOM    617  HA  CYS A  58      26.600  36.200  19.330  1.00  0.00           H
ATOM    618  CB  CYS A  58      28.450  36.940  20.090  1.00  0.00           C
ATOM    619  HB1 CYS A  58      29.530  36.960  19.840  1.00  0.00           H
ATOM    620  HB2 CYS A  58      28.100  38.000  20.160  1.00  0.00           H
ATOM    621  SG  CYS A  58      28.250  35.980  21.730  1.00  0.00           S
ATOM    622  C   CYS A  58      27.440  37.120  17.690  1.00  0.00           C
ATOM    623  O   CYS A  58      26.570  38.030  17.590  1.00  0.00           O
ATOM    624  N   LEU A  59      28.300  36.940  16.710  1.00  0.00           N
ATOM    625  HN  LEU A  59      29.040  36.270  16.810  1.00  0.00           H
ATOM    626  CA  LEU A  59      28.410  37.830  15.560  1.00  0.00           C
ATOM    627  HA  LEU A  59      28.390  38.870  15.870  1.00  0.00           H
ATOM    628  CB  LEU A  59      29.740  37.640  14.790  1.00  0.00           C
ATOM    629  HB1 LEU A  59      29.860  36.630  14.350  1.00  0.00           H
ATOM    630  HB2 LEU A  59      29.730  38.320  13.910  1.00  0.00           H
ATOM    631  CG  LEU A  59      30.920  37.940  15.650  1.00  0.00           C
ATOM    632  HG  LEU A  59      30.940  37.230  16.500  1.00  0.00           H
ATOM    633  CD1 LEU A  59      32.240  37.860  14.880  1.00  0.00           C
ATOM    634 1HD1 LEU A  59      32.450  36.800  14.590  1.00  0.00           H
ATOM    635 2HD1 LEU A  59      32.090  38.500  13.990  1.00  0.00           H
ATOM    636 3HD1 LEU A  59      33.050  38.120  15.580  1.00  0.00           H
ATOM    637  CD2 LEU A  59      30.890  39.390  16.260  1.00  0.00           C
ATOM    638 1HD2 LEU A  59      30.090  39.490  17.030  1.00  0.00           H
ATOM    639 2HD2 LEU A  59      31.880  39.710  16.640  1.00  0.00           H
ATOM    640 3HD2 LEU A  59      30.670  40.110  15.440  1.00  0.00           H
ATOM    641  C   LEU A  59      27.300  37.730  14.610  1.00  0.00           C
ATOM    642  O   LEU A  59      26.950  38.670  13.900  1.00  0.00           O
ATOM    643  N   TYR A  60      26.590  36.620  14.770  1.00  0.00           N
ATOM    644  HN  TYR A  60      26.890  35.990  15.480  1.00  0.00           H
ATOM    645  CA  TYR A  60      25.350  36.360  14.040  1.00  0.00           C
ATOM    646  HA  TYR A  60      25.330  36.860  13.080  1.00  0.00           H
ATOM    647  CB  TYR A  60      25.220  34.810  13.790  1.00  0.00           C
ATOM    648  HB1 TYR A  60      25.130  34.170  14.690  1.00  0.00           H
ATOM    649  HB2 TYR A  60      24.340  34.690  13.130  1.00  0.00           H
ATOM    650  CG  TYR A  60      26.310  34.360  12.860  1.00  0.00           C
ATOM    651  CD1 TYR A  60      27.260  33.510  13.290  1.00  0.00           C
ATOM    652  HD1 TYR A  60      27.230  33.230  14.340  1.00  0.00           H
ATOM    653  CE1 TYR A  60      28.060  32.880  12.300  1.00  0.00           C
ATOM    654  HE1 TYR A  60      28.760  32.190  12.730  1.00  0.00           H
ATOM    655  CZ  TYR A  60      27.840  33.080  10.970  1.00  0.00           C
ATOM    656  OH  TYR A  60      28.590  32.210  10.110  1.00  0.00           O
ATOM    657  HH  TYR A  60      28.820  32.610   9.260  1.00  0.00           H
ATOM    658  CD2 TYR A  60      26.070  34.550  11.480  1.00  0.00           C
ATOM    659  HD2 TYR A  60      25.400  35.320  11.130  1.00  0.00           H
ATOM    660  CE2 TYR A  60      26.900  34.000  10.540  1.00  0.00           C
ATOM    661  HE2 TYR A  60      26.700  34.300   9.520  1.00  0.00           H
ATOM    662  C   TYR A  60      24.100  36.920  14.730  1.00  0.00           C
ATOM    663  O   TYR A  60      22.950  36.770  14.300  1.00  0.00           O
ATOM    664  N   GLN A  61      24.200  37.630  15.900  1.00  0.00           N
ATOM    665  HN  GLN A  61      25.120  37.750  16.250  1.00  0.00           H
ATOM    666  CA  GLN A  61      23.100  38.050  16.760  1.00  0.00           C
ATOM    667  HA  GLN A  61      22.170  37.530  16.600  1.00  0.00           H
ATOM    668  CB  GLN A  61      23.410  37.730  18.320  1.00  0.00           C
ATOM    669  HB1 GLN A  61      24.340  38.210  18.720  1.00  0.00           H
ATOM    670  HB2 GLN A  61      22.520  38.160  18.830  1.00  0.00           H
ATOM    671  CG  GLN A  61      23.550  36.170  18.720  1.00  0.00           C
ATOM    672  HG1 GLN A  61      24.600  35.820  18.530  1.00  0.00           H
ATOM    673  HG2 GLN A  61      23.420  35.950  19.790  1.00  0.00           H
ATOM    674  CD  GLN A  61      22.720  35.220  17.920  1.00  0.00           C
ATOM    675  OE1 GLN A  61      21.480  35.260  17.890  1.00  0.00           O
ATOM    676  NE2 GLN A  61      23.360  34.300  17.210  1.00  0.00           N
ATOM    677 1HE2 GLN A  61      24.320  34.090  17.300  1.00  0.00           H
ATOM    678 2HE2 GLN A  61      22.780  33.710  16.650  1.00  0.00           H
ATOM    679  C   GLN A  61      22.760  39.550  16.610  1.00  0.00           C
ATOM    680  O   GLN A  61      21.940  40.080  17.380  1.00  0.00           O
ATOM    681  N   ALA A  62      23.500  40.250  15.750  1.00  0.00           N
ATOM    682  HN  ALA A  62      24.270  39.860  15.250  1.00  0.00           H
ATOM    683  CA  ALA A  62      23.360  41.630  15.500  1.00  0.00           C
ATOM    684  HA  ALA A  62      22.330  41.950  15.420  1.00  0.00           H
ATOM    685  CB  ALA A  62      24.050  42.460  16.610  1.00  0.00           C
ATOM    686  HB1 ALA A  62      23.810  42.000  17.580  1.00  0.00           H
ATOM    687  HB2 ALA A  62      25.160  42.340  16.600  1.00  0.00           H
ATOM    688  HB3 ALA A  62      23.510  43.430  16.660  1.00  0.00           H
ATOM    689  C   ALA A  62      23.970  41.880  14.130  1.00  0.00           C
ATOM    690  O   ALA A  62      24.820  41.140  13.590  1.00  0.00           O
ATOM    691  N   LYS A  63      23.490  42.900  13.430  1.00  0.00           N
ATOM    692  HN  LYS A  63      22.680  43.440  13.670  1.00  0.00           H
ATOM    693  CA  LYS A  63      24.210  43.420  12.280  1.00  0.00           C
ATOM    694  HA  LYS A  63      24.820  42.690  11.770  1.00  0.00           H
ATOM    695  CB  LYS A  63      23.290  44.080  11.270  1.00  0.00           C
ATOM    696  HB1 LYS A  63      22.700  44.890  11.770  1.00  0.00           H
ATOM    697  HB2 LYS A  63      23.850  44.560  10.440  1.00  0.00           H
ATOM    698  CG  LYS A  63      22.300  43.200  10.550  1.00  0.00           C
ATOM    699  HG1 LYS A  63      21.470  42.900  11.240  1.00  0.00           H
ATOM    700  HG2 LYS A  63      21.840  43.880   9.810  1.00  0.00           H
ATOM    701  CD  LYS A  63      22.830  41.930   9.830  1.00  0.00           C
ATOM    702  HD1 LYS A  63      23.700  42.330   9.270  1.00  0.00           H
ATOM    703  HD2 LYS A  63      23.240  41.200  10.560  1.00  0.00           H
ATOM    704  CE  LYS A  63      21.920  41.120   8.860  1.00  0.00           C
ATOM    705  HE1 LYS A  63      21.690  41.760   7.990  1.00  0.00           H
ATOM    706  HE2 LYS A  63      22.500  40.240   8.500  1.00  0.00           H
ATOM    707  NZ  LYS A  63      20.710  40.750   9.510  1.00  0.00           N
ATOM    708  HZ1 LYS A  63      19.930  40.850   8.830  1.00  0.00           H
ATOM    709  HZ2 LYS A  63      20.680  39.740   9.750  1.00  0.00           H
ATOM    710  HZ3 LYS A  63      20.430  41.330  10.340  1.00  0.00           H
ATOM    711  C   LYS A  63      25.140  44.480  12.740  1.00  0.00           C
ATOM    712  O   LYS A  63      26.290  44.360  12.410  1.00  0.00           O
ATOM    713  N   ARG A  64      24.680  45.370  13.600  1.00  0.00           N
ATOM    714  HN  ARG A  64      23.740  45.380  13.930  1.00  0.00           H
ATOM    715  CA  ARG A  64      25.560  46.490  13.920  1.00  0.00           C
ATOM    716  HA  ARG A  64      26.580  46.340  13.600  1.00  0.00           H
ATOM    717  CB  ARG A  64      24.980  47.760  13.150  1.00  0.00           C
ATOM    718  HB1 ARG A  64      23.910  47.930  13.440  1.00  0.00           H
ATOM    719  HB2 ARG A  64      25.490  48.710  13.430  1.00  0.00           H
ATOM    720  CG  ARG A  64      25.050  47.550  11.580  1.00  0.00           C
ATOM    721  HG1 ARG A  64      26.100  47.300  11.340  1.00  0.00           H
ATOM    722  HG2 ARG A  64      24.340  46.780  11.210  1.00  0.00           H
ATOM    723  CD  ARG A  64      24.600  48.800  10.810  1.00  0.00           C
ATOM    724  HD1 ARG A  64      25.110  49.700  11.220  1.00  0.00           H
ATOM    725  HD2 ARG A  64      24.860  48.690   9.740  1.00  0.00           H
ATOM    726  NE  ARG A  64      23.100  48.900  10.990  1.00  0.00           N
ATOM    727  HE  ARG A  64      22.820  49.510  11.730  1.00  0.00           H
ATOM    728  CZ  ARG A  64      22.180  48.310  10.220  1.00  0.00           C
ATOM    729  NH1 ARG A  64      22.390  47.610   9.160  1.00  0.00           N
ATOM    730 1HH1 ARG A  64      23.310  47.380   8.840  1.00  0.00           H
ATOM    731 2HH1 ARG A  64      21.590  47.180   8.750  1.00  0.00           H
ATOM    732  NH2 ARG A  64      20.930  48.450  10.560  1.00  0.00           N
ATOM    733 1HH2 ARG A  64      20.830  49.000  11.390  1.00  0.00           H
ATOM    734 2HH2 ARG A  64      20.210  48.170   9.930  1.00  0.00           H
ATOM    735  C   ARG A  64      25.570  46.700  15.410  1.00  0.00           C
ATOM    736  O   ARG A  64      24.570  46.640  16.140  1.00  0.00           O
ATOM    737  N   PHE A  65      26.750  46.820  15.970  1.00  0.00           N
ATOM    738  HN  PHE A  65      27.560  47.000  15.410  1.00  0.00           H
ATOM    739  CA  PHE A  65      26.940  46.730  17.430  1.00  0.00           C
ATOM    740  HA  PHE A  65      26.160  47.250  17.950  1.00  0.00           H
ATOM    741  CB  PHE A  65      27.010  45.160  17.760  1.00  0.00           C
ATOM    742  HB1 PHE A  65      27.120  45.070  18.860  1.00  0.00           H
ATOM    743  HB2 PHE A  65      25.990  44.840  17.450  1.00  0.00           H
ATOM    744  CG  PHE A  65      28.130  44.390  17.300  1.00  0.00           C
ATOM    745  CD1 PHE A  65      29.370  44.230  18.020  1.00  0.00           C
ATOM    746  HD1 PHE A  65      29.550  44.910  18.840  1.00  0.00           H
ATOM    747  CE1 PHE A  65      30.370  43.380  17.510  1.00  0.00           C
ATOM    748  HE1 PHE A  65      31.320  43.250  18.040  1.00  0.00           H
ATOM    749  CZ  PHE A  65      30.200  42.890  16.260  1.00  0.00           C
ATOM    750  HZ  PHE A  65      30.960  42.250  15.870  1.00  0.00           H
ATOM    751  CD2 PHE A  65      27.920  43.620  16.170  1.00  0.00           C
ATOM    752  HD2 PHE A  65      26.910  43.500  15.790  1.00  0.00           H
ATOM    753  CE2 PHE A  65      29.000  42.950  15.580  1.00  0.00           C
ATOM    754  HE2 PHE A  65      28.910  42.330  14.710  1.00  0.00           H
ATOM    755  C   PHE A  65      28.140  47.490  17.930  1.00  0.00           C
ATOM    756  O   PHE A  65      29.110  47.870  17.260  1.00  0.00           O
ATOM    757  N   LYS A  66      28.220  47.830  19.240  1.00  0.00           N
ATOM    758  HN  LYS A  66      27.450  47.530  19.800  1.00  0.00           H
ATOM    759  CA  LYS A  66      29.310  48.590  19.830  1.00  0.00           C
ATOM    760  HA  LYS A  66      30.150  48.510  19.160  1.00  0.00           H
ATOM    761  CB  LYS A  66      28.950  50.100  19.870  1.00  0.00           C
ATOM    762  HB1 LYS A  66      27.930  50.200  20.310  1.00  0.00           H
ATOM    763  HB2 LYS A  66      29.750  50.580  20.470  1.00  0.00           H
ATOM    764  CG  LYS A  66      28.630  50.790  18.530  1.00  0.00           C
ATOM    765  HG1 LYS A  66      29.520  50.680  17.860  1.00  0.00           H
ATOM    766  HG2 LYS A  66      27.780  50.170  18.180  1.00  0.00           H
ATOM    767  CD  LYS A  66      28.230  52.300  18.680  1.00  0.00           C
ATOM    768  HD1 LYS A  66      29.110  52.910  18.970  1.00  0.00           H
ATOM    769  HD2 LYS A  66      27.860  52.730  17.720  1.00  0.00           H
ATOM    770  CE  LYS A  66      27.110  52.620  19.700  1.00  0.00           C
ATOM    771  HE1 LYS A  66      27.300  52.190  20.710  1.00  0.00           H
ATOM    772  HE2 LYS A  66      27.200  53.720  19.780  1.00  0.00           H
ATOM    773  NZ  LYS A  66      25.760  52.280  19.280  1.00  0.00           N
ATOM    774  HZ1 LYS A  66      25.140  52.880  19.850  1.00  0.00           H
ATOM    775  HZ2 LYS A  66      25.620  52.440  18.260  1.00  0.00           H
ATOM    776  HZ3 LYS A  66      25.600  51.290  19.550  1.00  0.00           H
ATOM    777  C   LYS A  66      29.760  47.930  21.100  1.00  0.00           C
ATOM    778  O   LYS A  66      29.170  47.010  21.690  1.00  0.00           O
ATOM    779  N   VAL A  67      30.920  48.380  21.560  1.00  0.00           N
ATOM    780  HN  VAL A  67      31.500  49.060  21.140  1.00  0.00           H
ATOM    781  CA  VAL A  67      31.430  47.760  22.820  1.00  0.00           C
ATOM    782  HA  VAL A  67      30.810  47.080  23.380  1.00  0.00           H
ATOM    783  CB  VAL A  67      32.880  47.200  22.630  1.00  0.00           C
ATOM    784  HB  VAL A  67      33.520  48.040  22.300  1.00  0.00           H
ATOM    785  CG1 VAL A  67      33.550  46.650  23.910  1.00  0.00           C
ATOM    786 1HG1 VAL A  67      34.570  46.250  23.700  1.00  0.00           H
ATOM    787 2HG1 VAL A  67      33.540  47.400  24.730  1.00  0.00           H
ATOM    788 3HG1 VAL A  67      32.930  45.790  24.260  1.00  0.00           H
ATOM    789  CG2 VAL A  67      32.830  46.040  21.560  1.00  0.00           C
ATOM    790 1HG2 VAL A  67      32.260  46.440  20.690  1.00  0.00           H
ATOM    791 2HG2 VAL A  67      33.790  45.660  21.170  1.00  0.00           H
ATOM    792 3HG2 VAL A  67      32.250  45.180  21.970  1.00  0.00           H
ATOM    793  C   VAL A  67      31.500  48.840  23.810  1.00  0.00           C
ATOM    794  O   VAL A  67      32.150  49.890  23.690  1.00  0.00           O
ATOM    795  N   ARG A  68      30.820  48.600  24.980  1.00  0.00           N
ATOM    796  HN  ARG A  68      30.390  47.750  25.250  1.00  0.00           H
ATOM    797  CA  ARG A  68      30.950  49.450  26.180  1.00  0.00           C
ATOM    798  HA  ARG A  68      31.230  50.460  25.920  1.00  0.00           H
ATOM    799  CB  ARG A  68      29.650  49.400  27.030  1.00  0.00           C
ATOM    800  HB1 ARG A  68      29.400  48.330  27.230  1.00  0.00           H
ATOM    801  HB2 ARG A  68      29.730  49.750  28.080  1.00  0.00           H
ATOM    802  CG  ARG A  68      28.450  50.150  26.390  1.00  0.00           C
ATOM    803  HG1 ARG A  68      28.830  51.180  26.210  1.00  0.00           H
ATOM    804  HG2 ARG A  68      28.170  49.830  25.360  1.00  0.00           H
ATOM    805  CD  ARG A  68      27.240  50.240  27.350  1.00  0.00           C
ATOM    806  HD1 ARG A  68      26.970  49.240  27.730  1.00  0.00           H
ATOM    807  HD2 ARG A  68      27.500  50.910  28.210  1.00  0.00           H
ATOM    808  NE  ARG A  68      26.130  50.950  26.620  1.00  0.00           N
ATOM    809  HE  ARG A  68      26.230  51.100  25.630  1.00  0.00           H
ATOM    810  CZ  ARG A  68      24.960  51.210  27.270  1.00  0.00           C
ATOM    811  NH1 ARG A  68      24.780  50.820  28.520  1.00  0.00           N
ATOM    812 1HH1 ARG A  68      25.540  50.690  29.160  1.00  0.00           H
ATOM    813 2HH1 ARG A  68      23.870  50.830  28.930  1.00  0.00           H
ATOM    814  NH2 ARG A  68      24.010  51.970  26.650  1.00  0.00           N
ATOM    815 1HH2 ARG A  68      24.100  52.340  25.720  1.00  0.00           H
ATOM    816 2HH2 ARG A  68      23.200  52.060  27.230  1.00  0.00           H
ATOM    817  C   ARG A  68      32.080  48.930  27.040  1.00  0.00           C
ATOM    818  O   ARG A  68      32.040  47.750  27.470  1.00  0.00           O
ATOM    819  N   VAL A  69      33.020  49.820  27.480  1.00  0.00           N
ATOM    820  HN  VAL A  69      32.990  50.790  27.220  1.00  0.00           H
ATOM    821  CA  VAL A  69      34.170  49.520  28.260  1.00  0.00           C
ATOM    822  HA  VAL A  69      34.170  48.520  28.670  1.00  0.00           H
ATOM    823  CB  VAL A  69      35.480  49.680  27.470  1.00  0.00           C
ATOM    824  HB  VAL A  69      35.440  50.690  27.000  1.00  0.00           H
ATOM    825  CG1 VAL A  69      36.700  49.610  28.370  1.00  0.00           C
ATOM    826 1HG1 VAL A  69      37.640  49.560  27.770  1.00  0.00           H
ATOM    827 2HG1 VAL A  69      36.900  50.520  28.990  1.00  0.00           H
ATOM    828 3HG1 VAL A  69      36.590  48.750  29.060  1.00  0.00           H
ATOM    829  CG2 VAL A  69      35.500  48.780  26.220  1.00  0.00           C
ATOM    830 1HG2 VAL A  69      36.500  48.820  25.720  1.00  0.00           H
ATOM    831 2HG2 VAL A  69      35.280  47.720  26.490  1.00  0.00           H
ATOM    832 3HG2 VAL A  69      34.750  48.970  25.440  1.00  0.00           H
ATOM    833  C   VAL A  69      33.910  50.430  29.480  1.00  0.00           C
ATOM    834  O   VAL A  69      33.660  51.660  29.430  1.00  0.00           O
ATOM    835  N   GLY A  70      33.980  49.790  30.660  1.00  0.00           N
ATOM    836  HN  GLY A  70      34.020  48.800  30.690  1.00  0.00           H
ATOM    837  CA  GLY A  70      33.930  50.450  31.930  1.00  0.00           C
ATOM    838  HA1 GLY A  70      34.610  50.000  32.650  1.00  0.00           H
ATOM    839  HA2 GLY A  70      34.270  51.460  31.790  1.00  0.00           H
ATOM    840  C   GLY A  70      32.490  50.380  32.450  1.00  0.00           C
ATOM    841  O   GLY A  70      32.300  50.350  33.670  1.00  0.00           O
ATOM    842  N   ASP A  71      31.460  50.410  31.600  1.00  0.00           N
ATOM    843  HN  ASP A  71      31.720  50.370  30.640  1.00  0.00           H
ATOM    844  CA  ASP A  71      30.050  50.410  32.010  1.00  0.00           C
ATOM    845  HA  ASP A  71      30.020  51.220  32.730  1.00  0.00           H
ATOM    846  CB  ASP A  71      29.110  50.670  30.710  1.00  0.00           C
ATOM    847  HB1 ASP A  71      29.520  51.380  29.980  1.00  0.00           H
ATOM    848  HB2 ASP A  71      29.030  49.670  30.230  1.00  0.00           H
ATOM    849  CG  ASP A  71      27.730  51.040  31.080  1.00  0.00           C
ATOM    850  OD1 ASP A  71      27.530  51.720  32.100  1.00  0.00           O
ATOM    851  OD2 ASP A  71      26.780  50.590  30.450  1.00  0.00           O
ATOM    852  C   ASP A  71      29.700  49.110  32.770  1.00  0.00           C
ATOM    853  O   ASP A  71      30.120  47.970  32.430  1.00  0.00           O
ATOM    854  N   ARG A  72      29.060  49.240  33.960  1.00  0.00           N
ATOM    855  HN  ARG A  72      28.830  50.170  34.220  1.00  0.00           H
ATOM    856  CA  ARG A  72      28.910  48.150  34.950  1.00  0.00           C
ATOM    857  HA  ARG A  72      29.080  47.190  34.470  1.00  0.00           H
ATOM    858  CB  ARG A  72      30.200  48.180  35.800  1.00  0.00           C
ATOM    859  HB1 ARG A  72      30.110  47.390  36.590  1.00  0.00           H
ATOM    860  HB2 ARG A  72      31.110  47.900  35.240  1.00  0.00           H
ATOM    861  CG  ARG A  72      30.570  49.510  36.530  1.00  0.00           C
ATOM    862  HG1 ARG A  72      31.500  49.480  37.130  1.00  0.00           H
ATOM    863  HG2 ARG A  72      30.760  50.330  35.800  1.00  0.00           H
ATOM    864  CD  ARG A  72      29.510  50.170  37.470  1.00  0.00           C
ATOM    865  HD1 ARG A  72      28.580  50.560  36.990  1.00  0.00           H
ATOM    866  HD2 ARG A  72      29.200  49.400  38.210  1.00  0.00           H
ATOM    867  NE  ARG A  72      30.280  51.260  38.170  1.00  0.00           N
ATOM    868  HE  ARG A  72      31.020  50.910  38.760  1.00  0.00           H
ATOM    869  CZ  ARG A  72      30.660  52.470  37.730  1.00  0.00           C
ATOM    870  NH1 ARG A  72      29.900  53.150  36.910  1.00  0.00           N
ATOM    871 1HH1 ARG A  72      29.060  52.750  36.530  1.00  0.00           H
ATOM    872 2HH1 ARG A  72      30.240  53.980  36.470  1.00  0.00           H
ATOM    873  NH2 ARG A  72      31.810  53.010  38.160  1.00  0.00           N
ATOM    874 1HH2 ARG A  72      32.340  52.650  38.930  1.00  0.00           H
ATOM    875 2HH2 ARG A  72      31.930  53.970  37.920  1.00  0.00           H
ATOM    876  C   ARG A  72      27.650  48.110  35.700  1.00  0.00           C
ATOM    877  O   ARG A  72      27.350  47.150  36.380  1.00  0.00           O
ATOM    878  N   ASN A  73      26.810  49.140  35.570  1.00  0.00           N
ATOM    879  HN  ASN A  73      27.030  49.810  34.860  1.00  0.00           H
ATOM    880  CA  ASN A  73      25.580  49.320  36.390  1.00  0.00           C
ATOM    881  HA  ASN A  73      25.250  48.340  36.700  1.00  0.00           H
ATOM    882  CB  ASN A  73      25.690  50.190  37.640  1.00  0.00           C
ATOM    883  HB1 ASN A  73      26.450  49.650  38.240  1.00  0.00           H
ATOM    884  HB2 ASN A  73      25.860  51.230  37.280  1.00  0.00           H
ATOM    885  CG  ASN A  73      24.460  50.050  38.540  1.00  0.00           C
ATOM    886  OD1 ASN A  73      23.440  49.430  38.230  1.00  0.00           O
ATOM    887  ND2 ASN A  73      24.570  50.760  39.710  1.00  0.00           N
ATOM    888 1HD2 ASN A  73      25.370  51.320  39.900  1.00  0.00           H
ATOM    889 2HD2 ASN A  73      23.960  50.450  40.430  1.00  0.00           H
ATOM    890  C   ASN A  73      24.570  49.860  35.380  1.00  0.00           C
ATOM    891  O   ASN A  73      24.870  50.710  34.570  1.00  0.00           O
ATOM    892  N   THR A  74      23.350  49.360  35.390  1.00  0.00           N
ATOM    893  HN  THR A  74      23.180  48.600  36.000  1.00  0.00           H
ATOM    894  CA  THR A  74      22.190  50.010  34.670  1.00  0.00           C
ATOM    895  HA  THR A  74      22.580  50.130  33.670  1.00  0.00           H
ATOM    896  CB  THR A  74      20.930  49.270  34.780  1.00  0.00           C
ATOM    897  HB  THR A  74      20.390  49.380  35.750  1.00  0.00           H
ATOM    898  OG1 THR A  74      21.120  47.910  34.610  1.00  0.00           O
ATOM    899  HG1 THR A  74      21.110  47.760  33.660  1.00  0.00           H
ATOM    900  CG2 THR A  74      20.070  49.600  33.560  1.00  0.00           C
ATOM    901 1HG2 THR A  74      20.510  49.530  32.550  1.00  0.00           H
ATOM    902 2HG2 THR A  74      19.120  49.020  33.640  1.00  0.00           H
ATOM    903 3HG2 THR A  74      19.670  50.640  33.640  1.00  0.00           H
ATOM    904  C   THR A  74      21.920  51.450  35.070  1.00  0.00           C
ATOM    905  O   THR A  74      21.650  52.370  34.270  1.00  0.00           O
ATOM    906  N   GLU A  75      21.970  51.610  36.360  1.00  0.00           N
ATOM    907  HN  GLU A  75      22.010  50.800  36.940  1.00  0.00           H
ATOM    908  CA  GLU A  75      21.360  52.790  37.020  1.00  0.00           C
ATOM    909  HA  GLU A  75      20.670  53.290  36.370  1.00  0.00           H
ATOM    910  CB  GLU A  75      20.580  52.260  38.260  1.00  0.00           C
ATOM    911  HB1 GLU A  75      21.250  51.870  39.060  1.00  0.00           H
ATOM    912  HB2 GLU A  75      19.980  53.120  38.640  1.00  0.00           H
ATOM    913  CG  GLU A  75      19.490  51.120  38.040  1.00  0.00           C
ATOM    914  HG1 GLU A  75      18.580  51.400  37.460  1.00  0.00           H
ATOM    915  HG2 GLU A  75      20.010  50.230  37.630  1.00  0.00           H
ATOM    916  CD  GLU A  75      18.930  50.770  39.440  1.00  0.00           C
ATOM    917  OE1 GLU A  75      19.110  49.640  39.920  1.00  0.00           O
ATOM    918  OE2 GLU A  75      18.100  51.570  39.950  1.00  0.00           O
ATOM    919  C   GLU A  75      22.370  53.840  37.460  1.00  0.00           C
ATOM    920  O   GLU A  75      22.050  54.860  38.060  1.00  0.00           O
ATOM    921  N   GLN A  76      23.700  53.680  37.080  1.00  0.00           N
ATOM    922  HN  GLN A  76      23.900  52.910  36.490  1.00  0.00           H
ATOM    923  CA  GLN A  76      24.650  54.730  37.370  1.00  0.00           C
ATOM    924  HA  GLN A  76      24.180  55.690  37.290  1.00  0.00           H
ATOM    925  CB  GLN A  76      25.490  54.270  38.560  1.00  0.00           C
ATOM    926  HB1 GLN A  76      24.900  54.100  39.490  1.00  0.00           H
ATOM    927  HB2 GLN A  76      25.970  53.310  38.310  1.00  0.00           H
ATOM    928  CG  GLN A  76      26.670  55.250  38.950  1.00  0.00           C
ATOM    929  HG1 GLN A  76      27.240  54.880  39.840  1.00  0.00           H
ATOM    930  HG2 GLN A  76      27.380  55.100  38.100  1.00  0.00           H
ATOM    931  CD  GLN A  76      26.270  56.690  39.110  1.00  0.00           C
ATOM    932  OE1 GLN A  76      25.800  57.400  38.250  1.00  0.00           O
ATOM    933  NE2 GLN A  76      26.340  57.290  40.360  1.00  0.00           N
ATOM    934 1HE2 GLN A  76      26.860  56.800  41.070  1.00  0.00           H
ATOM    935 2HE2 GLN A  76      26.170  58.280  40.340  1.00  0.00           H
ATOM    936  C   GLN A  76      25.570  54.840  36.230  1.00  0.00           C
ATOM    937  O   GLN A  76      26.020  53.850  35.720  1.00  0.00           O
ATOM    938  N   GLU A  77      25.860  56.060  35.780  1.00  0.00           N
ATOM    939  HN  GLU A  77      25.510  56.800  36.340  1.00  0.00           H
ATOM    940  CA  GLU A  77      26.830  56.340  34.750  1.00  0.00           C
ATOM    941  HA  GLU A  77      26.980  57.410  34.890  1.00  0.00           H
ATOM    942  CB  GLU A  77      28.290  55.860  34.930  1.00  0.00           C
ATOM    943  HB1 GLU A  77      28.230  54.790  35.220  1.00  0.00           H
ATOM    944  HB2 GLU A  77      28.670  55.850  33.890  1.00  0.00           H
ATOM    945  CG  GLU A  77      29.250  56.630  35.950  1.00  0.00           C
ATOM    946  HG1 GLU A  77      29.100  57.730  35.800  1.00  0.00           H
ATOM    947  HG2 GLU A  77      29.030  56.250  36.970  1.00  0.00           H
ATOM    948  CD  GLU A  77      30.740  56.430  35.740  1.00  0.00           C
ATOM    949  OE1 GLU A  77      31.410  57.300  35.230  1.00  0.00           O
ATOM    950  OE2 GLU A  77      31.330  55.370  36.150  1.00  0.00           O
ATOM    951  C   GLU A  77      26.280  56.080  33.330  1.00  0.00           C
ATOM    952  O   GLU A  77      26.920  55.540  32.420  1.00  0.00           O
ATOM    953  N   GLU A  78      25.020  56.500  32.980  1.00  0.00           N
ATOM    954  HN  GLU A  78      24.490  57.090  33.580  1.00  0.00           H
ATOM    955  CA  GLU A  78      24.330  56.470  31.740  1.00  0.00           C
ATOM    956  HA  GLU A  78      24.470  55.470  31.350  1.00  0.00           H
ATOM    957  CB  GLU A  78      22.850  56.820  32.000  1.00  0.00           C
ATOM    958  HB1 GLU A  78      22.710  57.840  32.410  1.00  0.00           H
ATOM    959  HB2 GLU A  78      22.300  56.780  31.040  1.00  0.00           H
ATOM    960  CG  GLU A  78      22.020  55.840  32.880  1.00  0.00           C
ATOM    961  HG1 GLU A  78      21.940  54.770  32.560  1.00  0.00           H
ATOM    962  HG2 GLU A  78      22.440  55.860  33.910  1.00  0.00           H
ATOM    963  CD  GLU A  78      20.600  56.280  32.950  1.00  0.00           C
ATOM    964  OE1 GLU A  78      19.640  55.420  32.850  1.00  0.00           O
ATOM    965  OE2 GLU A  78      20.340  57.550  33.240  1.00  0.00           O
ATOM    966  C   GLU A  78      24.830  57.500  30.810  1.00  0.00           C
ATOM    967  O   GLU A  78      24.550  58.730  30.890  1.00  0.00           O
ATOM    968  N   GLY A  79      25.620  57.100  29.790  1.00  0.00           N
ATOM    969  HN  GLY A  79      25.940  56.160  29.750  1.00  0.00           H
ATOM    970  CA  GLY A  79      26.320  57.960  28.960  1.00  0.00           C
ATOM    971  HA1 GLY A  79      26.700  57.400  28.110  1.00  0.00           H
ATOM    972  HA2 GLY A  79      25.700  58.780  28.650  1.00  0.00           H
ATOM    973  C   GLY A  79      27.590  58.500  29.680  1.00  0.00           C
ATOM    974  O   GLY A  79      28.130  59.510  29.220  1.00  0.00           O
ATOM    975  N   GLY A  80      28.150  57.870  30.760  1.00  0.00           N
ATOM    976  HN  GLY A  80      27.590  57.100  31.070  1.00  0.00           H
ATOM    977  CA  GLY A  80      29.290  58.300  31.510  1.00  0.00           C
ATOM    978  HA1 GLY A  80      29.210  59.360  31.690  1.00  0.00           H
ATOM    979  HA2 GLY A  80      29.280  57.750  32.450  1.00  0.00           H
ATOM    980  C   GLY A  80      30.560  57.870  31.020  1.00  0.00           C
ATOM    981  O   GLY A  80      31.440  58.670  30.730  1.00  0.00           O
ATOM    982  N   GLU A  81      30.860  56.540  30.930  1.00  0.00           N
ATOM    983  HN  GLU A  81      30.120  55.900  31.150  1.00  0.00           H
ATOM    984  CA  GLU A  81      32.100  55.790  30.630  1.00  0.00           C
ATOM    985  HA  GLU A  81      32.900  56.460  30.890  1.00  0.00           H
ATOM    986  CB  GLU A  81      32.210  54.310  31.250  1.00  0.00           C
ATOM    987  HB1 GLU A  81      31.380  53.670  30.910  1.00  0.00           H
ATOM    988  HB2 GLU A  81      33.120  53.860  30.790  1.00  0.00           H
ATOM    989  CG  GLU A  81      32.370  54.290  32.780  1.00  0.00           C
ATOM    990  HG1 GLU A  81      31.550  54.960  33.160  1.00  0.00           H
ATOM    991  HG2 GLU A  81      32.130  53.270  33.150  1.00  0.00           H
ATOM    992  CD  GLU A  81      33.630  54.890  33.300  1.00  0.00           C
ATOM    993  OE1 GLU A  81      33.670  55.940  34.050  1.00  0.00           O
ATOM    994  OE2 GLU A  81      34.710  54.300  33.110  1.00  0.00           O
ATOM    995  C   GLU A  81      32.110  55.660  29.010  1.00  0.00           C
ATOM    996  O   GLU A  81      31.130  55.640  28.310  1.00  0.00           O
ATOM    997  N   ALA A  82      33.310  55.590  28.470  1.00  0.00           N
ATOM    998  HN  ALA A  82      34.110  55.670  29.070  1.00  0.00           H
ATOM    999  CA  ALA A  82      33.520  55.550  27.010  1.00  0.00           C
ATOM   1000  HA  ALA A  82      32.790  56.280  26.670  1.00  0.00           H
ATOM   1001  CB  ALA A  82      34.720  56.310  26.550  1.00  0.00           C
ATOM   1002  HB1 ALA A  82      35.610  55.670  26.730  1.00  0.00           H
ATOM   1003  HB2 ALA A  82      34.770  56.590  25.480  1.00  0.00           H
ATOM   1004  HB3 ALA A  82      34.900  57.160  27.240  1.00  0.00           H
ATOM   1005  C   ALA A  82      33.090  54.220  26.360  1.00  0.00           C
ATOM   1006  O   ALA A  82      33.410  53.130  26.800  1.00  0.00           O
ATOM   1007  N   VAL A  83      32.380  54.350  25.140  1.00  0.00           N
ATOM   1008  HN  VAL A  83      32.240  55.300  24.860  1.00  0.00           H
ATOM   1009  CA  VAL A  83      31.930  53.430  24.090  1.00  0.00           C
ATOM   1010  HA  VAL A  83      31.800  52.460  24.570  1.00  0.00           H
ATOM   1011  CB  VAL A  83      30.520  53.820  23.700  1.00  0.00           C
ATOM   1012  HB  VAL A  83      30.570  54.800  23.180  1.00  0.00           H
ATOM   1013  CG1 VAL A  83      29.850  52.760  22.720  1.00  0.00           C
ATOM   1014 1HG1 VAL A  83      30.390  52.740  21.760  1.00  0.00           H
ATOM   1015 2HG1 VAL A  83      29.660  51.730  23.120  1.00  0.00           H
ATOM   1016 3HG1 VAL A  83      28.840  53.100  22.440  1.00  0.00           H
ATOM   1017  CG2 VAL A  83      29.550  54.040  24.910  1.00  0.00           C
ATOM   1018 1HG2 VAL A  83      29.390  53.090  25.450  1.00  0.00           H
ATOM   1019 2HG2 VAL A  83      29.940  54.740  25.680  1.00  0.00           H
ATOM   1020 3HG2 VAL A  83      28.580  54.330  24.450  1.00  0.00           H
ATOM   1021  C   VAL A  83      32.900  53.360  23.000  1.00  0.00           C
ATOM   1022  O   VAL A  83      33.520  54.360  22.600  1.00  0.00           O
ATOM   1023  N   HIS A  84      33.140  52.150  22.420  1.00  0.00           N
ATOM   1024  HN  HIS A  84      32.910  51.280  22.850  1.00  0.00           H
ATOM   1025  CA  HIS A  84      34.120  51.990  21.400  1.00  0.00           C
ATOM   1026  HA  HIS A  84      34.660  52.860  21.060  1.00  0.00           H
ATOM   1027  CB  HIS A  84      35.260  51.050  21.850  1.00  0.00           C
ATOM   1028  HB1 HIS A  84      34.980  50.070  22.280  1.00  0.00           H
ATOM   1029  HB2 HIS A  84      35.960  50.840  21.020  1.00  0.00           H
ATOM   1030  ND1 HIS A  84      37.520  51.980  22.910  1.00  0.00           N
ATOM   1031  HD1 HIS A  84      38.160  51.820  22.160  1.00  0.00           H
ATOM   1032  CG  HIS A  84      36.170  51.710  22.910  1.00  0.00           C
ATOM   1033  CE1 HIS A  84      37.870  52.620  24.090  1.00  0.00           C
ATOM   1034  HE1 HIS A  84      38.900  52.930  24.280  1.00  0.00           H
ATOM   1035  NE2 HIS A  84      36.820  52.600  24.890  1.00  0.00           N
ATOM   1036  CD2 HIS A  84      35.780  52.070  24.170  1.00  0.00           C
ATOM   1037  HD2 HIS A  84      34.830  51.900  24.650  1.00  0.00           H
ATOM   1038  C   HIS A  84      33.390  51.370  20.290  1.00  0.00           C
ATOM   1039  O   HIS A  84      32.980  50.210  20.380  1.00  0.00           O
ATOM   1040  N   GLU A  85      33.240  52.040  19.110  1.00  0.00           N
ATOM   1041  HN  GLU A  85      33.650  52.950  18.990  1.00  0.00           H
ATOM   1042  CA  GLU A  85      32.700  51.540  17.840  1.00  0.00           C
ATOM   1043  HA  GLU A  85      31.760  51.020  18.000  1.00  0.00           H
ATOM   1044  CB  GLU A  85      32.490  52.580  16.660  1.00  0.00           C
ATOM   1045  HB1 GLU A  85      33.380  53.230  16.610  1.00  0.00           H
ATOM   1046  HB2 GLU A  85      32.220  52.060  15.710  1.00  0.00           H
ATOM   1047  CG  GLU A  85      31.260  53.430  16.940  1.00  0.00           C
ATOM   1048  HG1 GLU A  85      30.340  52.830  16.740  1.00  0.00           H
ATOM   1049  HG2 GLU A  85      31.210  53.710  18.010  1.00  0.00           H
ATOM   1050  CD  GLU A  85      31.260  54.680  16.150  1.00  0.00           C
ATOM   1051  OE1 GLU A  85      31.120  54.710  14.880  1.00  0.00           O
ATOM   1052  OE2 GLU A  85      31.320  55.750  16.830  1.00  0.00           O
ATOM   1053  C   GLU A  85      33.680  50.380  17.330  1.00  0.00           C
ATOM   1054  O   GLU A  85      34.770  50.240  17.780  1.00  0.00           O
ATOM   1055  N   VAL A  86      33.140  49.460  16.550  1.00  0.00           N
ATOM   1056  HN  VAL A  86      32.220  49.590  16.200  1.00  0.00           H
ATOM   1057  CA  VAL A  86      33.930  48.440  15.990  1.00  0.00           C
ATOM   1058  HA  VAL A  86      34.790  48.260  16.620  1.00  0.00           H
ATOM   1059  CB  VAL A  86      33.180  47.130  16.120  1.00  0.00           C
ATOM   1060  HB  VAL A  86      32.380  47.070  15.350  1.00  0.00           H
ATOM   1061  CG1 VAL A  86      34.220  46.030  15.760  1.00  0.00           C
ATOM   1062 1HG1 VAL A  86      34.510  46.030  14.680  1.00  0.00           H
ATOM   1063 2HG1 VAL A  86      35.120  46.110  16.390  1.00  0.00           H
ATOM   1064 3HG1 VAL A  86      33.740  45.030  15.850  1.00  0.00           H
ATOM   1065  CG2 VAL A  86      32.600  46.810  17.530  1.00  0.00           C
ATOM   1066 1HG2 VAL A  86      32.540  45.730  17.790  1.00  0.00           H
ATOM   1067 2HG2 VAL A  86      33.100  47.210  18.440  1.00  0.00           H
ATOM   1068 3HG2 VAL A  86      31.530  47.110  17.440  1.00  0.00           H
ATOM   1069  C   VAL A  86      34.510  48.770  14.590  1.00  0.00           C
ATOM   1070  O   VAL A  86      33.710  48.960  13.660  1.00  0.00           O
ATOM   1071  N   GLU A  87      35.850  48.710  14.480  1.00  0.00           N
ATOM   1072  HN  GLU A  87      36.480  48.440  15.200  1.00  0.00           H
ATOM   1073  CA  GLU A  87      36.460  49.030  13.200  1.00  0.00           C
ATOM   1074  HA  GLU A  87      35.880  49.770  12.670  1.00  0.00           H
ATOM   1075  CB  GLU A  87      37.870  49.530  13.380  1.00  0.00           C
ATOM   1076  HB1 GLU A  87      37.790  50.360  14.120  1.00  0.00           H
ATOM   1077  HB2 GLU A  87      38.440  48.740  13.940  1.00  0.00           H
ATOM   1078  CG  GLU A  87      38.470  50.020  12.070  1.00  0.00           C
ATOM   1079  HG1 GLU A  87      38.630  49.090  11.500  1.00  0.00           H
ATOM   1080  HG2 GLU A  87      37.760  50.740  11.610  1.00  0.00           H
ATOM   1081  CD  GLU A  87      39.890  50.700  12.180  1.00  0.00           C
ATOM   1082  OE1 GLU A  87      40.850  49.920  12.370  1.00  0.00           O
ATOM   1083  OE2 GLU A  87      39.990  51.910  12.040  1.00  0.00           O
ATOM   1084  C   GLU A  87      36.560  47.730  12.330  1.00  0.00           C
ATOM   1085  O   GLU A  87      36.100  47.670  11.170  1.00  0.00           O
ATOM   1086  N   VAL A  88      37.000  46.660  12.980  1.00  0.00           N
ATOM   1087  HN  VAL A  88      37.500  46.730  13.820  1.00  0.00           H
ATOM   1088  CA  VAL A  88      37.180  45.390  12.310  1.00  0.00           C
ATOM   1089  HA  VAL A  88      36.460  45.330  11.500  1.00  0.00           H
ATOM   1090  CB  VAL A  88      38.670  45.220  11.840  1.00  0.00           C
ATOM   1091  HB  VAL A  88      39.270  46.070  12.230  1.00  0.00           H
ATOM   1092  CG1 VAL A  88      39.340  43.870  12.320  1.00  0.00           C
ATOM   1093 1HG1 VAL A  88      38.700  43.030  11.960  1.00  0.00           H
ATOM   1094 2HG1 VAL A  88      40.390  43.710  11.960  1.00  0.00           H
ATOM   1095 3HG1 VAL A  88      39.350  43.880  13.430  1.00  0.00           H
ATOM   1096  CG2 VAL A  88      38.720  45.410  10.330  1.00  0.00           C
ATOM   1097 1HG2 VAL A  88      38.050  46.250  10.050  1.00  0.00           H
ATOM   1098 2HG2 VAL A  88      39.750  45.550   9.940  1.00  0.00           H
ATOM   1099 3HG2 VAL A  88      38.290  44.560   9.770  1.00  0.00           H
ATOM   1100  C   VAL A  88      36.650  44.170  13.200  1.00  0.00           C
ATOM   1101  O   VAL A  88      36.700  44.140  14.470  1.00  0.00           O
ATOM   1102  N   VAL A  89      36.120  43.190  12.510  1.00  0.00           N
ATOM   1103  HN  VAL A  89      35.910  43.240  11.530  1.00  0.00           H
ATOM   1104  CA  VAL A  89      35.650  41.970  13.070  1.00  0.00           C
ATOM   1105  HA  VAL A  89      35.870  41.920  14.120  1.00  0.00           H
ATOM   1106  CB  VAL A  89      34.150  41.700  12.810  1.00  0.00           C
ATOM   1107  HB  VAL A  89      33.850  41.390  11.790  1.00  0.00           H
ATOM   1108  CG1 VAL A  89      33.640  40.640  13.780  1.00  0.00           C
ATOM   1109 1HG1 VAL A  89      34.120  40.840  14.750  1.00  0.00           H
ATOM   1110 2HG1 VAL A  89      32.530  40.540  13.850  1.00  0.00           H
ATOM   1111 3HG1 VAL A  89      33.960  39.640  13.440  1.00  0.00           H
ATOM   1112  CG2 VAL A  89      33.330  43.040  13.040  1.00  0.00           C
ATOM   1113 1HG2 VAL A  89      32.240  42.870  13.070  1.00  0.00           H
ATOM   1114 2HG2 VAL A  89      33.750  43.510  13.960  1.00  0.00           H
ATOM   1115 3HG2 VAL A  89      33.490  43.790  12.220  1.00  0.00           H
ATOM   1116  C   VAL A  89      36.570  40.930  12.430  1.00  0.00           C
ATOM   1117  O   VAL A  89      37.030  41.070  11.290  1.00  0.00           O
ATOM   1118  N   ILE A  90      36.970  40.000  13.310  1.00  0.00           N
ATOM   1119  HN  ILE A  90      36.800  40.010  14.300  1.00  0.00           H
ATOM   1120  CA  ILE A  90      37.860  38.960  12.890  1.00  0.00           C
ATOM   1121  HA  ILE A  90      37.840  38.950  11.820  1.00  0.00           H
ATOM   1122  CB  ILE A  90      39.290  39.030  13.400  1.00  0.00           C
ATOM   1123  HB  ILE A  90      39.200  39.110  14.500  1.00  0.00           H
ATOM   1124  CG2 ILE A  90      40.140  37.820  13.010  1.00  0.00           C
ATOM   1125 1HG2 ILE A  90      41.080  37.920  13.600  1.00  0.00           H
ATOM   1126 2HG2 ILE A  90      39.670  36.830  13.240  1.00  0.00           H
ATOM   1127 3HG2 ILE A  90      40.320  37.810  11.920  1.00  0.00           H
ATOM   1128  CG1 ILE A  90      39.960  40.370  12.980  1.00  0.00           C
ATOM   1129 1HG1 ILE A  90      40.270  40.300  11.920  1.00  0.00           H
ATOM   1130 2HG1 ILE A  90      39.190  41.170  13.100  1.00  0.00           H
ATOM   1131  CD  ILE A  90      41.230  40.680  13.860  1.00  0.00           C
ATOM   1132  HD1 ILE A  90      41.750  41.600  13.530  1.00  0.00           H
ATOM   1133  HD2 ILE A  90      40.890  40.810  14.910  1.00  0.00           H
ATOM   1134  HD3 ILE A  90      41.940  39.830  13.740  1.00  0.00           H
ATOM   1135  C   ILE A  90      37.320  37.620  13.310  1.00  0.00           C
ATOM   1136  O   ILE A  90      37.200  37.340  14.500  1.00  0.00           O
ATOM   1137  N   LYS A  91      37.000  36.700  12.430  1.00  0.00           N
ATOM   1138  HN  LYS A  91      37.090  36.860  11.460  1.00  0.00           H
ATOM   1139  CA  LYS A  91      36.380  35.490  12.910  1.00  0.00           C
ATOM   1140  HA  LYS A  91      36.610  35.290  13.950  1.00  0.00           H
ATOM   1141  CB  LYS A  91      34.790  35.510  13.010  1.00  0.00           C
ATOM   1142  HB1 LYS A  91      34.420  34.550  13.420  1.00  0.00           H
ATOM   1143  HB2 LYS A  91      34.600  36.240  13.830  1.00  0.00           H
ATOM   1144  CG  LYS A  91      33.960  36.120  11.870  1.00  0.00           C
ATOM   1145  HG1 LYS A  91      32.870  36.170  12.060  1.00  0.00           H
ATOM   1146  HG2 LYS A  91      34.280  37.190  11.770  1.00  0.00           H
ATOM   1147  CD  LYS A  91      34.150  35.440  10.500  1.00  0.00           C
ATOM   1148  HD1 LYS A  91      33.430  35.930   9.790  1.00  0.00           H
ATOM   1149  HD2 LYS A  91      35.120  35.680  10.020  1.00  0.00           H
ATOM   1150  CE  LYS A  91      33.820  33.970  10.420  1.00  0.00           C
ATOM   1151  HE1 LYS A  91      34.380  33.300  11.100  1.00  0.00           H
ATOM   1152  HE2 LYS A  91      32.710  33.980  10.440  1.00  0.00           H
ATOM   1153  NZ  LYS A  91      34.070  33.500   9.090  1.00  0.00           N
ATOM   1154  HZ1 LYS A  91      33.580  33.990   8.320  1.00  0.00           H
ATOM   1155  HZ2 LYS A  91      35.050  33.750   8.830  1.00  0.00           H
ATOM   1156  HZ3 LYS A  91      33.990  32.480   8.950  1.00  0.00           H
ATOM   1157  C   LYS A  91      36.820  34.240  12.220  1.00  0.00           C
ATOM   1158  O   LYS A  91      37.180  34.370  10.980  1.00  0.00           O
ATOM   1159  N   HIS A  92      36.820  32.990  12.840  1.00  0.00           N
ATOM   1160  HN  HIS A  92      36.340  32.850  13.710  1.00  0.00           H
ATOM   1161  CA  HIS A  92      37.520  31.820  12.360  1.00  0.00           C
ATOM   1162  HA  HIS A  92      38.510  32.170  12.120  1.00  0.00           H
ATOM   1163  CB  HIS A  92      37.570  30.630  13.340  1.00  0.00           C
ATOM   1164  HB1 HIS A  92      37.740  30.950  14.390  1.00  0.00           H
ATOM   1165  HB2 HIS A  92      36.650  30.030  13.220  1.00  0.00           H
ATOM   1166  ND1 HIS A  92      38.630  28.790  12.140  1.00  0.00           N
ATOM   1167  CG  HIS A  92      38.760  29.740  13.090  1.00  0.00           C
ATOM   1168  CE1 HIS A  92      39.720  28.080  12.290  1.00  0.00           C
ATOM   1169  HE1 HIS A  92      39.920  27.190  11.700  1.00  0.00           H
ATOM   1170  NE2 HIS A  92      40.550  28.570  13.290  1.00  0.00           N
ATOM   1171  HE2 HIS A  92      41.440  28.170  13.500  1.00  0.00           H
ATOM   1172  CD2 HIS A  92      39.920  29.670  13.800  1.00  0.00           C
ATOM   1173  HD2 HIS A  92      40.320  30.370  14.520  1.00  0.00           H
ATOM   1174  C   HIS A  92      36.910  31.370  10.980  1.00  0.00           C
ATOM   1175  O   HIS A  92      35.660  31.350  10.810  1.00  0.00           O
ATOM   1176  N   ASN A  93      37.770  30.970  10.070  1.00  0.00           N
ATOM   1177  HN  ASN A  93      38.760  30.940  10.200  1.00  0.00           H
ATOM   1178  CA  ASN A  93      37.290  30.540   8.750  1.00  0.00           C
ATOM   1179  HA  ASN A  93      36.460  31.150   8.460  1.00  0.00           H
ATOM   1180  CB  ASN A  93      38.290  30.610   7.530  1.00  0.00           C
ATOM   1181  HB1 ASN A  93      39.240  30.060   7.740  1.00  0.00           H
ATOM   1182  HB2 ASN A  93      37.710  30.260   6.660  1.00  0.00           H
ATOM   1183  CG  ASN A  93      38.720  32.070   7.390  1.00  0.00           C
ATOM   1184  OD1 ASN A  93      38.210  33.010   7.960  1.00  0.00           O
ATOM   1185  ND2 ASN A  93      39.760  32.280   6.540  1.00  0.00           N
ATOM   1186 1HD2 ASN A  93      39.970  31.550   5.890  1.00  0.00           H
ATOM   1187 2HD2 ASN A  93      39.980  33.240   6.460  1.00  0.00           H
ATOM   1188  C   ASN A  93      36.610  29.120   8.710  1.00  0.00           C
ATOM   1189  O   ASN A  93      35.740  28.890   7.880  1.00  0.00           O
ATOM   1190  N   ARG A  94      36.990  28.260   9.640  1.00  0.00           N
ATOM   1191  HN  ARG A  94      37.630  28.640  10.310  1.00  0.00           H
ATOM   1192  CA  ARG A  94      36.550  26.890   9.740  1.00  0.00           C
ATOM   1193  HA  ARG A  94      36.250  26.650   8.730  1.00  0.00           H
ATOM   1194  CB  ARG A  94      37.780  25.980  10.210  1.00  0.00           C
ATOM   1195  HB1 ARG A  94      38.020  26.160  11.280  1.00  0.00           H
ATOM   1196  HB2 ARG A  94      37.430  24.930  10.230  1.00  0.00           H
ATOM   1197  CG  ARG A  94      39.110  26.090   9.400  1.00  0.00           C
ATOM   1198  HG1 ARG A  94      39.530  27.080   9.650  1.00  0.00           H
ATOM   1199  HG2 ARG A  94      39.870  25.310   9.640  1.00  0.00           H
ATOM   1200  CD  ARG A  94      38.840  26.020   7.880  1.00  0.00           C
ATOM   1201  HD1 ARG A  94      38.300  25.150   7.460  1.00  0.00           H
ATOM   1202  HD2 ARG A  94      38.180  26.870   7.640  1.00  0.00           H
ATOM   1203  NE  ARG A  94      40.150  26.260   7.150  1.00  0.00           N
ATOM   1204  HE  ARG A  94      40.240  27.090   6.610  1.00  0.00           H
ATOM   1205  CZ  ARG A  94      41.110  25.380   6.940  1.00  0.00           C
ATOM   1206  NH1 ARG A  94      41.180  24.160   7.320  1.00  0.00           N
ATOM   1207 1HH1 ARG A  94      40.460  23.720   7.850  1.00  0.00           H
ATOM   1208 2HH1 ARG A  94      42.000  23.620   7.130  1.00  0.00           H
ATOM   1209  NH2 ARG A  94      42.250  25.860   6.360  1.00  0.00           N
ATOM   1210 1HH2 ARG A  94      42.250  26.820   6.090  1.00  0.00           H
ATOM   1211 2HH2 ARG A  94      43.080  25.330   6.180  1.00  0.00           H
ATOM   1212  C   ARG A  94      35.310  26.740  10.590  1.00  0.00           C
ATOM   1213  O   ARG A  94      34.920  25.610  10.800  1.00  0.00           O
ATOM   1214  N   PHE A  95      34.670  27.830  10.980  1.00  0.00           N
ATOM   1215  HN  PHE A  95      35.050  28.680  10.630  1.00  0.00           H
ATOM   1216  CA  PHE A  95      33.540  27.870  11.890  1.00  0.00           C
ATOM   1217  HA  PHE A  95      33.920  27.550  12.850  1.00  0.00           H
ATOM   1218  CB  PHE A  95      33.090  29.360  12.130  1.00  0.00           C
ATOM   1219  HB1 PHE A  95      33.980  29.880  12.570  1.00  0.00           H
ATOM   1220  HB2 PHE A  95      32.870  29.850  11.160  1.00  0.00           H
ATOM   1221  CG  PHE A  95      31.860  29.430  13.050  1.00  0.00           C
ATOM   1222  CD1 PHE A  95      31.980  29.350  14.480  1.00  0.00           C
ATOM   1223  HD1 PHE A  95      32.950  29.210  14.930  1.00  0.00           H
ATOM   1224  CE1 PHE A  95      30.880  29.650  15.350  1.00  0.00           C
ATOM   1225  HE1 PHE A  95      31.080  29.590  16.420  1.00  0.00           H
ATOM   1226  CZ  PHE A  95      29.550  29.870  14.790  1.00  0.00           C
ATOM   1227  HZ  PHE A  95      28.770  29.900  15.530  1.00  0.00           H
ATOM   1228  CD2 PHE A  95      30.530  29.560  12.590  1.00  0.00           C
ATOM   1229  HD2 PHE A  95      30.450  29.680  11.510  1.00  0.00           H
ATOM   1230  CE2 PHE A  95      29.400  29.690  13.390  1.00  0.00           C
ATOM   1231  HE2 PHE A  95      28.460  29.710  12.880  1.00  0.00           H
ATOM   1232  C   PHE A  95      32.410  26.820  11.610  1.00  0.00           C
ATOM   1233  O   PHE A  95      31.750  26.780  10.580  1.00  0.00           O
ATOM   1234  N   THR A  96      32.240  25.890  12.580  1.00  0.00           N
ATOM   1235  HN  THR A  96      32.720  25.910  13.450  1.00  0.00           H
ATOM   1236  CA  THR A  96      31.300  24.780  12.440  1.00  0.00           C
ATOM   1237  HA  THR A  96      30.710  24.890  11.540  1.00  0.00           H
ATOM   1238  CB  THR A  96      31.970  23.390  12.330  1.00  0.00           C
ATOM   1239  HB  THR A  96      32.440  23.100  13.300  1.00  0.00           H
ATOM   1240  OG1 THR A  96      33.120  23.460  11.440  1.00  0.00           O
ATOM   1241  HG1 THR A  96      33.380  24.390  11.370  1.00  0.00           H
ATOM   1242  CG2 THR A  96      30.950  22.380  11.900  1.00  0.00           C
ATOM   1243 1HG2 THR A  96      30.460  22.680  10.950  1.00  0.00           H
ATOM   1244 2HG2 THR A  96      31.450  21.390  11.780  1.00  0.00           H
ATOM   1245 3HG2 THR A  96      30.210  22.060  12.670  1.00  0.00           H
ATOM   1246  C   THR A  96      30.420  24.800  13.610  1.00  0.00           C
ATOM   1247  O   THR A  96      30.790  24.430  14.740  1.00  0.00           O
ATOM   1248  N   LYS A  97      29.080  25.120  13.450  1.00  0.00           N
ATOM   1249  HN  LYS A  97      28.720  25.320  12.540  1.00  0.00           H
ATOM   1250  CA  LYS A  97      28.020  25.060  14.460  1.00  0.00           C
ATOM   1251  HA  LYS A  97      28.270  25.730  15.260  1.00  0.00           H
ATOM   1252  CB  LYS A  97      26.740  25.610  13.810  1.00  0.00           C
ATOM   1253  HB1 LYS A  97      27.030  26.590  13.380  1.00  0.00           H
ATOM   1254  HB2 LYS A  97      26.430  25.050  12.910  1.00  0.00           H
ATOM   1255  CG  LYS A  97      25.500  25.760  14.720  1.00  0.00           C
ATOM   1256  HG1 LYS A  97      25.090  24.720  14.770  1.00  0.00           H
ATOM   1257  HG2 LYS A  97      25.670  26.000  15.790  1.00  0.00           H
ATOM   1258  CD  LYS A  97      24.360  26.570  14.090  1.00  0.00           C
ATOM   1259  HD1 LYS A  97      24.650  27.640  14.040  1.00  0.00           H
ATOM   1260  HD2 LYS A  97      24.170  26.040  13.140  1.00  0.00           H
ATOM   1261  CE  LYS A  97      23.050  26.580  14.840  1.00  0.00           C
ATOM   1262  HE1 LYS A  97      23.180  27.060  15.840  1.00  0.00           H
ATOM   1263  HE2 LYS A  97      22.260  27.220  14.400  1.00  0.00           H
ATOM   1264  NZ  LYS A  97      22.490  25.230  15.000  1.00  0.00           N
ATOM   1265  HZ1 LYS A  97      23.010  24.820  15.810  1.00  0.00           H
ATOM   1266  HZ2 LYS A  97      21.480  25.360  15.200  1.00  0.00           H
ATOM   1267  HZ3 LYS A  97      22.650  24.560  14.220  1.00  0.00           H
ATOM   1268  C   LYS A  97      27.640  23.760  15.160  1.00  0.00           C
ATOM   1269  O   LYS A  97      27.480  23.740  16.350  1.00  0.00           O
ATOM   1270  N   GLU A  98      27.600  22.640  14.420  1.00  0.00           N
ATOM   1271  HN  GLU A  98      27.580  22.740  13.430  1.00  0.00           H
ATOM   1272  CA  GLU A  98      27.280  21.350  14.960  1.00  0.00           C
ATOM   1273  HA  GLU A  98      26.300  21.500  15.400  1.00  0.00           H
ATOM   1274  CB  GLU A  98      27.120  20.330  13.800  1.00  0.00           C
ATOM   1275  HB1 GLU A  98      26.210  20.700  13.270  1.00  0.00           H
ATOM   1276  HB2 GLU A  98      27.990  20.490  13.140  1.00  0.00           H
ATOM   1277  CG  GLU A  98      26.800  18.840  14.190  1.00  0.00           C
ATOM   1278  HG1 GLU A  98      27.790  18.420  14.480  1.00  0.00           H
ATOM   1279  HG2 GLU A  98      26.080  18.690  15.020  1.00  0.00           H
ATOM   1280  CD  GLU A  98      26.210  18.070  12.990  1.00  0.00           C
ATOM   1281  OE1 GLU A  98      25.010  17.570  13.120  1.00  0.00           O
ATOM   1282  OE2 GLU A  98      26.920  17.880  11.910  1.00  0.00           O
ATOM   1283  C   GLU A  98      28.140  20.740  16.030  1.00  0.00           C
ATOM   1284  O   GLU A  98      27.680  20.120  16.970  1.00  0.00           O
ATOM   1285  N   THR A  99      29.420  20.940  15.840  1.00  0.00           N
ATOM   1286  HN  THR A  99      29.720  21.410  15.020  1.00  0.00           H
ATOM   1287  CA  THR A  99      30.460  20.530  16.760  1.00  0.00           C
ATOM   1288  HA  THR A  99      30.250  19.620  17.300  1.00  0.00           H
ATOM   1289  CB  THR A  99      31.680  20.190  15.980  1.00  0.00           C
ATOM   1290  HB  THR A  99      32.550  20.070  16.670  1.00  0.00           H
ATOM   1291  OG1 THR A  99      32.040  21.210  15.080  1.00  0.00           O
ATOM   1292  HG1 THR A  99      32.760  20.910  14.530  1.00  0.00           H
ATOM   1293  CG2 THR A  99      31.580  18.860  15.160  1.00  0.00           C
ATOM   1294 1HG2 THR A  99      31.750  18.080  15.910  1.00  0.00           H
ATOM   1295 2HG2 THR A  99      30.630  18.690  14.610  1.00  0.00           H
ATOM   1296 3HG2 THR A  99      32.330  18.810  14.350  1.00  0.00           H
ATOM   1297  C   THR A  99      30.900  21.520  17.810  1.00  0.00           C
ATOM   1298  O   THR A  99      31.350  21.110  18.910  1.00  0.00           O
ATOM   1299  N   CYS A 100      30.740  22.820  17.490  1.00  0.00           N
ATOM   1300  HN  CYS A 100      30.330  23.110  16.640  1.00  0.00           H
ATOM   1301  CA  CYS A 100      31.070  23.920  18.460  1.00  0.00           C
ATOM   1302  HA  CYS A 100      30.600  24.820  18.060  1.00  0.00           H
ATOM   1303  CB  CYS A 100      30.440  23.940  19.970  1.00  0.00           C
ATOM   1304  HB1 CYS A 100      30.980  23.140  20.530  1.00  0.00           H
ATOM   1305  HB2 CYS A 100      30.660  24.940  20.400  1.00  0.00           H
ATOM   1306  SG  CYS A 100      28.680  23.670  19.830  1.00  0.00           S
ATOM   1307  HG1 CYS A 100      28.480  23.920  21.110  1.00  0.00           H
ATOM   1308  C   CYS A 100      32.560  24.160  18.440  1.00  0.00           C
ATOM   1309  O   CYS A 100      33.130  24.840  19.300  1.00  0.00           O
ATOM   1310  N   ASP A 101      33.320  23.610  17.450  1.00  0.00           N
ATOM   1311  HN  ASP A 101      32.810  23.110  16.760  1.00  0.00           H
ATOM   1312  CA  ASP A 101      34.700  24.020  17.180  1.00  0.00           C
ATOM   1313  HA  ASP A 101      35.220  24.140  18.120  1.00  0.00           H
ATOM   1314  CB  ASP A 101      35.500  23.030  16.240  1.00  0.00           C
ATOM   1315  HB1 ASP A 101      35.030  22.800  15.260  1.00  0.00           H
ATOM   1316  HB2 ASP A 101      36.540  23.380  16.020  1.00  0.00           H
ATOM   1317  CG  ASP A 101      35.780  21.800  17.040  1.00  0.00           C
ATOM   1318  OD1 ASP A 101      35.840  20.680  16.390  1.00  0.00           O
ATOM   1319  OD2 ASP A 101      35.910  21.760  18.280  1.00  0.00           O
ATOM   1320  C   ASP A 101      34.870  25.400  16.570  1.00  0.00           C
ATOM   1321  O   ASP A 101      33.870  25.870  15.980  1.00  0.00           O
ATOM   1322  N   PHE A 102      35.950  26.100  16.900  1.00  0.00           N
ATOM   1323  HN  PHE A 102      36.710  25.730  17.440  1.00  0.00           H
ATOM   1324  CA  PHE A 102      36.350  27.310  16.240  1.00  0.00           C
ATOM   1325  HA  PHE A 102      37.330  27.590  16.610  1.00  0.00           H
ATOM   1326  CB  PHE A 102      36.470  27.120  14.700  1.00  0.00           C
ATOM   1327  HB1 PHE A 102      35.440  27.010  14.290  1.00  0.00           H
ATOM   1328  HB2 PHE A 102      36.990  27.980  14.210  1.00  0.00           H
ATOM   1329  CG  PHE A 102      37.230  25.930  14.190  1.00  0.00           C
ATOM   1330  CD1 PHE A 102      38.660  25.830  14.370  1.00  0.00           C
ATOM   1331  HD1 PHE A 102      39.080  26.670  14.880  1.00  0.00           H
ATOM   1332  CE1 PHE A 102      39.390  24.810  13.830  1.00  0.00           C
ATOM   1333  HE1 PHE A 102      40.390  24.680  14.210  1.00  0.00           H
ATOM   1334  CZ  PHE A 102      38.750  23.790  13.090  1.00  0.00           C
ATOM   1335  HZ  PHE A 102      39.360  22.950  12.770  1.00  0.00           H
ATOM   1336  CD2 PHE A 102      36.630  24.930  13.400  1.00  0.00           C
ATOM   1337  HD2 PHE A 102      35.560  24.960  13.280  1.00  0.00           H
ATOM   1338  CE2 PHE A 102      37.390  23.840  12.880  1.00  0.00           C
ATOM   1339  HE2 PHE A 102      36.960  23.060  12.280  1.00  0.00           H
ATOM   1340  C   PHE A 102      35.480  28.600  16.450  1.00  0.00           C
ATOM   1341  O   PHE A 102      35.610  29.590  15.770  1.00  0.00           O
ATOM   1342  N   ASP A 103      34.660  28.560  17.520  1.00  0.00           N
ATOM   1343  HN  ASP A 103      34.450  27.640  17.830  1.00  0.00           H
ATOM   1344  CA  ASP A 103      33.830  29.660  18.050  1.00  0.00           C
ATOM   1345  HA  ASP A 103      33.320  30.180  17.250  1.00  0.00           H
ATOM   1346  CB  ASP A 103      32.780  29.070  19.030  1.00  0.00           C
ATOM   1347  HB1 ASP A 103      32.450  28.070  18.670  1.00  0.00           H
ATOM   1348  HB2 ASP A 103      33.050  28.890  20.090  1.00  0.00           H
ATOM   1349  CG  ASP A 103      31.480  29.830  19.090  1.00  0.00           C
ATOM   1350  OD1 ASP A 103      30.460  29.330  19.640  1.00  0.00           O
ATOM   1351  OD2 ASP A 103      31.400  31.020  18.650  1.00  0.00           O
ATOM   1352  C   ASP A 103      34.710  30.690  18.740  1.00  0.00           C
ATOM   1353  O   ASP A 103      34.620  30.890  19.980  1.00  0.00           O
ATOM   1354  N   ILE A 104      35.400  31.530  17.960  1.00  0.00           N
ATOM   1355  HN  ILE A 104      35.470  31.380  16.980  1.00  0.00           H
ATOM   1356  CA  ILE A 104      36.170  32.530  18.580  1.00  0.00           C
ATOM   1357  HA  ILE A 104      35.770  32.890  19.520  1.00  0.00           H
ATOM   1358  CB  ILE A 104      37.540  31.960  18.890  1.00  0.00           C
ATOM   1359  HB  ILE A 104      37.330  31.180  19.650  1.00  0.00           H
ATOM   1360  CG2 ILE A 104      38.250  31.330  17.630  1.00  0.00           C
ATOM   1361 1HG2 ILE A 104      37.520  30.720  17.060  1.00  0.00           H
ATOM   1362 2HG2 ILE A 104      38.640  32.140  16.990  1.00  0.00           H
ATOM   1363 3HG2 ILE A 104      39.100  30.680  17.940  1.00  0.00           H
ATOM   1364  CG1 ILE A 104      38.480  32.950  19.630  1.00  0.00           C
ATOM   1365 1HG1 ILE A 104      38.850  33.760  18.960  1.00  0.00           H
ATOM   1366 2HG1 ILE A 104      37.920  33.440  20.450  1.00  0.00           H
ATOM   1367  CD  ILE A 104      39.640  32.260  20.380  1.00  0.00           C
ATOM   1368  HD1 ILE A 104      40.250  32.890  21.070  1.00  0.00           H
ATOM   1369  HD2 ILE A 104      39.250  31.450  21.040  1.00  0.00           H
ATOM   1370  HD3 ILE A 104      40.390  31.770  19.720  1.00  0.00           H
ATOM   1371  C   ILE A 104      36.210  33.700  17.670  1.00  0.00           C
ATOM   1372  O   ILE A 104      36.170  33.670  16.440  1.00  0.00           O
ATOM   1373  N   ALA A 105      36.220  34.960  18.230  1.00  0.00           N
ATOM   1374  HN  ALA A 105      35.890  35.090  19.170  1.00  0.00           H
ATOM   1375  CA  ALA A 105      36.310  36.170  17.400  1.00  0.00           C
ATOM   1376  HA  ALA A 105      36.770  35.880  16.460  1.00  0.00           H
ATOM   1377  CB  ALA A 105      34.900  36.750  17.080  1.00  0.00           C
ATOM   1378  HB1 ALA A 105      34.260  36.090  16.450  1.00  0.00           H
ATOM   1379  HB2 ALA A 105      34.380  36.860  18.060  1.00  0.00           H
ATOM   1380  HB3 ALA A 105      34.910  37.740  16.590  1.00  0.00           H
ATOM   1381  C   ALA A 105      37.090  37.310  18.030  1.00  0.00           C
ATOM   1382  O   ALA A 105      37.140  37.540  19.240  1.00  0.00           O
ATOM   1383  N   VAL A 106      37.710  38.170  17.270  1.00  0.00           N
ATOM   1384  HN  VAL A 106      37.620  38.130  16.280  1.00  0.00           H
ATOM   1385  CA  VAL A 106      38.520  39.230  17.740  1.00  0.00           C
ATOM   1386  HA  VAL A 106      38.470  39.380  18.810  1.00  0.00           H
ATOM   1387  CB  VAL A 106      39.930  38.960  17.390  1.00  0.00           C
ATOM   1388  HB  VAL A 106      40.220  38.850  16.330  1.00  0.00           H
ATOM   1389  CG1 VAL A 106      40.740  40.190  17.840  1.00  0.00           C
ATOM   1390 1HG1 VAL A 106      41.830  39.950  17.880  1.00  0.00           H
ATOM   1391 2HG1 VAL A 106      40.630  41.060  17.160  1.00  0.00           H
ATOM   1392 3HG1 VAL A 106      40.560  40.450  18.900  1.00  0.00           H
ATOM   1393  CG2 VAL A 106      40.430  37.670  18.130  1.00  0.00           C
ATOM   1394 1HG2 VAL A 106      40.200  37.600  19.210  1.00  0.00           H
ATOM   1395 2HG2 VAL A 106      39.940  36.790  17.670  1.00  0.00           H
ATOM   1396 3HG2 VAL A 106      41.530  37.550  17.970  1.00  0.00           H
ATOM   1397  C   VAL A 106      37.890  40.520  17.110  1.00  0.00           C
ATOM   1398  O   VAL A 106      37.620  40.610  15.900  1.00  0.00           O
ATOM   1399  N   LEU A 107      37.520  41.510  17.930  1.00  0.00           N
ATOM   1400  HN  LEU A 107      37.750  41.400  18.890  1.00  0.00           H
ATOM   1401  CA  LEU A 107      37.020  42.780  17.470  1.00  0.00           C
ATOM   1402  HA  LEU A 107      36.780  42.790  16.410  1.00  0.00           H
ATOM   1403  CB  LEU A 107      35.820  43.350  18.290  1.00  0.00           C
ATOM   1404  HB1 LEU A 107      36.250  43.730  19.240  1.00  0.00           H
ATOM   1405  HB2 LEU A 107      35.480  44.220  17.690  1.00  0.00           H
ATOM   1406  CG  LEU A 107      34.700  42.370  18.530  1.00  0.00           C
ATOM   1407  HG  LEU A 107      35.120  41.430  18.950  1.00  0.00           H
ATOM   1408  CD1 LEU A 107      33.720  42.840  19.640  1.00  0.00           C
ATOM   1409 1HD1 LEU A 107      34.100  43.140  20.630  1.00  0.00           H
ATOM   1410 2HD1 LEU A 107      33.210  43.740  19.230  1.00  0.00           H
ATOM   1411 3HD1 LEU A 107      32.980  42.040  19.810  1.00  0.00           H
ATOM   1412  CD2 LEU A 107      33.840  41.980  17.330  1.00  0.00           C
ATOM   1413 1HD2 LEU A 107      33.010  41.340  17.700  1.00  0.00           H
ATOM   1414 2HD2 LEU A 107      33.430  42.870  16.790  1.00  0.00           H
ATOM   1415 3HD2 LEU A 107      34.460  41.350  16.650  1.00  0.00           H
ATOM   1416  C   LEU A 107      38.120  43.790  17.590  1.00  0.00           C
ATOM   1417  O   LEU A 107      38.850  43.840  18.510  1.00  0.00           O
ATOM   1418  N   ARG A 108      38.280  44.640  16.560  1.00  0.00           N
ATOM   1419  HN  ARG A 108      37.700  44.380  15.800  1.00  0.00           H
ATOM   1420  CA  ARG A 108      39.330  45.680  16.600  1.00  0.00           C
ATOM   1421  HA  ARG A 108      39.930  45.620  17.500  1.00  0.00           H
ATOM   1422  CB  ARG A 108      40.260  45.760  15.330  1.00  0.00           C
ATOM   1423  HB1 ARG A 108      40.620  44.720  15.210  1.00  0.00           H
ATOM   1424  HB2 ARG A 108      39.600  46.020  14.470  1.00  0.00           H
ATOM   1425  CG  ARG A 108      41.390  46.790  15.550  1.00  0.00           C
ATOM   1426  HG1 ARG A 108      41.090  47.830  15.760  1.00  0.00           H
ATOM   1427  HG2 ARG A 108      41.970  46.510  16.470  1.00  0.00           H
ATOM   1428  CD  ARG A 108      42.550  46.870  14.490  1.00  0.00           C
ATOM   1429  HD1 ARG A 108      43.400  47.540  14.760  1.00  0.00           H
ATOM   1430  HD2 ARG A 108      42.910  45.850  14.270  1.00  0.00           H
ATOM   1431  NE  ARG A 108      41.880  47.340  13.230  1.00  0.00           N
ATOM   1432  HE  ARG A 108      41.320  48.170  13.250  1.00  0.00           H
ATOM   1433  CZ  ARG A 108      41.990  46.850  11.970  1.00  0.00           C
ATOM   1434  NH1 ARG A 108      42.550  45.730  11.600  1.00  0.00           N
ATOM   1435 1HH1 ARG A 108      43.110  45.300  12.330  1.00  0.00           H
ATOM   1436 2HH1 ARG A 108      42.550  45.460  10.640  1.00  0.00           H
ATOM   1437  NH2 ARG A 108      41.440  47.600  11.020  1.00  0.00           N
ATOM   1438 1HH2 ARG A 108      41.270  48.540  11.280  1.00  0.00           H
ATOM   1439 2HH2 ARG A 108      41.710  47.370  10.070  1.00  0.00           H
ATOM   1440  C   ARG A 108      38.590  46.990  16.680  1.00  0.00           C
ATOM   1441  O   ARG A 108      37.570  47.220  16.080  1.00  0.00           O
ATOM   1442  N   LEU A 109      39.010  47.970  17.510  1.00  0.00           N
ATOM   1443  HN  LEU A 109      39.890  47.940  17.980  1.00  0.00           H
ATOM   1444  CA  LEU A 109      38.210  49.100  17.830  1.00  0.00           C
ATOM   1445  HA  LEU A 109      37.210  48.890  17.510  1.00  0.00           H
ATOM   1446  CB  LEU A 109      38.280  49.450  19.340  1.00  0.00           C
ATOM   1447  HB1 LEU A 109      39.300  49.780  19.630  1.00  0.00           H
ATOM   1448  HB2 LEU A 109      37.570  50.260  19.570  1.00  0.00           H
ATOM   1449  CG  LEU A 109      37.980  48.310  20.350  1.00  0.00           C
ATOM   1450  HG  LEU A 109      38.770  47.540  20.270  1.00  0.00           H
ATOM   1451  CD1 LEU A 109      38.230  48.820  21.800  1.00  0.00           C
ATOM   1452 1HD1 LEU A 109      37.530  49.660  21.980  1.00  0.00           H
ATOM   1453 2HD1 LEU A 109      37.920  48.010  22.500  1.00  0.00           H
ATOM   1454 3HD1 LEU A 109      39.260  49.200  21.920  1.00  0.00           H
ATOM   1455  CD2 LEU A 109      36.610  47.600  20.290  1.00  0.00           C
ATOM   1456 1HD2 LEU A 109      35.840  48.390  20.270  1.00  0.00           H
ATOM   1457 2HD2 LEU A 109      36.450  47.100  19.320  1.00  0.00           H
ATOM   1458 3HD2 LEU A 109      36.530  46.800  21.060  1.00  0.00           H
ATOM   1459  C   LEU A 109      38.530  50.350  17.020  1.00  0.00           C
ATOM   1460  O   LEU A 109      39.600  50.400  16.400  1.00  0.00           O
ATOM   1461  N   LYS A 110      37.580  51.310  16.950  1.00  0.00           N
ATOM   1462  HN  LYS A 110      36.780  51.260  17.530  1.00  0.00           H
ATOM   1463  CA  LYS A 110      37.900  52.620  16.280  1.00  0.00           C
ATOM   1464  HA  LYS A 110      38.490  52.530  15.380  1.00  0.00           H
ATOM   1465  CB  LYS A 110      36.550  53.310  15.930  1.00  0.00           C
ATOM   1466  HB1 LYS A 110      35.950  53.270  16.870  1.00  0.00           H
ATOM   1467  HB2 LYS A 110      36.590  54.400  15.700  1.00  0.00           H
ATOM   1468  CG  LYS A 110      35.670  52.540  14.950  1.00  0.00           C
ATOM   1469  HG1 LYS A 110      35.780  51.440  15.080  1.00  0.00           H
ATOM   1470  HG2 LYS A 110      34.600  52.840  15.040  1.00  0.00           H
ATOM   1471  CD  LYS A 110      35.980  52.820  13.460  1.00  0.00           C
ATOM   1472  HD1 LYS A 110      36.870  52.300  13.080  1.00  0.00           H
ATOM   1473  HD2 LYS A 110      35.060  52.460  12.940  1.00  0.00           H
ATOM   1474  CE  LYS A 110      36.090  54.360  13.110  1.00  0.00           C
ATOM   1475  HE1 LYS A 110      35.160  54.850  13.450  1.00  0.00           H
ATOM   1476  HE2 LYS A 110      36.980  54.750  13.640  1.00  0.00           H
ATOM   1477  NZ  LYS A 110      36.270  54.690  11.660  1.00  0.00           N
ATOM   1478  HZ1 LYS A 110      36.740  55.610  11.580  1.00  0.00           H
ATOM   1479  HZ2 LYS A 110      36.840  53.940  11.210  1.00  0.00           H
ATOM   1480  HZ3 LYS A 110      35.340  54.760  11.190  1.00  0.00           H
ATOM   1481  C   LYS A 110      38.760  53.580  17.250  1.00  0.00           C
ATOM   1482  O   LYS A 110      39.540  54.480  16.850  1.00  0.00           O
ATOM   1483  N   THR A 111      38.650  53.390  18.580  1.00  0.00           N
ATOM   1484  HN  THR A 111      38.070  52.650  18.900  1.00  0.00           H
ATOM   1485  CA  THR A 111      39.340  54.230  19.600  1.00  0.00           C
ATOM   1486  HA  THR A 111      39.960  54.990  19.150  1.00  0.00           H
ATOM   1487  CB  THR A 111      38.340  54.950  20.570  1.00  0.00           C
ATOM   1488  HB  THR A 111      37.710  54.170  21.050  1.00  0.00           H
ATOM   1489  OG1 THR A 111      37.600  55.830  19.820  1.00  0.00           O
ATOM   1490  HG1 THR A 111      38.240  56.260  19.250  1.00  0.00           H
ATOM   1491  CG2 THR A 111      39.030  55.810  21.570  1.00  0.00           C
ATOM   1492 1HG2 THR A 111      39.870  56.440  21.220  1.00  0.00           H
ATOM   1493 2HG2 THR A 111      38.310  56.560  21.960  1.00  0.00           H
ATOM   1494 3HG2 THR A 111      39.350  55.210  22.440  1.00  0.00           H
ATOM   1495  C   THR A 111      40.140  53.290  20.490  1.00  0.00           C
ATOM   1496  O   THR A 111      39.480  52.330  20.930  1.00  0.00           O
ATOM   1497  N   PRO A 112      41.410  53.530  20.930  1.00  0.00           N
ATOM   1498  CD  PRO A 112      42.280  54.440  20.300  1.00  0.00           C
ATOM   1499  HD1 PRO A 112      41.820  55.460  20.260  1.00  0.00           H
ATOM   1500  HD2 PRO A 112      42.480  54.030  19.290  1.00  0.00           H
ATOM   1501  CA  PRO A 112      42.060  52.710  21.940  1.00  0.00           C
ATOM   1502  HA  PRO A 112      41.810  51.690  21.670  1.00  0.00           H
ATOM   1503  CB  PRO A 112      43.570  53.090  21.680  1.00  0.00           C
ATOM   1504  HB1 PRO A 112      44.210  53.030  22.590  1.00  0.00           H
ATOM   1505  HB2 PRO A 112      43.940  52.330  20.960  1.00  0.00           H
ATOM   1506  CG  PRO A 112      43.540  54.480  21.110  1.00  0.00           C
ATOM   1507  HG1 PRO A 112      43.510  55.290  21.880  1.00  0.00           H
ATOM   1508  HG2 PRO A 112      44.440  54.670  20.500  1.00  0.00           H
ATOM   1509  C   PRO A 112      41.680  52.970  23.350  1.00  0.00           C
ATOM   1510  O   PRO A 112      41.250  54.100  23.760  1.00  0.00           O
ATOM   1511  N   ILE A 113      41.750  51.930  24.230  1.00  0.00           N
ATOM   1512  HN  ILE A 113      42.000  51.050  23.860  1.00  0.00           H
ATOM   1513  CA  ILE A 113      41.320  51.870  25.670  1.00  0.00           C
ATOM   1514  HA  ILE A 113      40.490  52.550  25.780  1.00  0.00           H
ATOM   1515  CB  ILE A 113      40.930  50.470  26.110  1.00  0.00           C
ATOM   1516  HB  ILE A 113      41.830  49.830  25.970  1.00  0.00           H
ATOM   1517  CG2 ILE A 113      40.480  50.430  27.620  1.00  0.00           C
ATOM   1518 1HG2 ILE A 113      39.670  51.100  27.930  1.00  0.00           H
ATOM   1519 2HG2 ILE A 113      40.240  49.420  27.990  1.00  0.00           H
ATOM   1520 3HG2 ILE A 113      41.390  50.790  28.150  1.00  0.00           H
ATOM   1521  CG1 ILE A 113      39.880  49.850  25.160  1.00  0.00           C
ATOM   1522 1HG1 ILE A 113      38.980  50.490  25.200  1.00  0.00           H
ATOM   1523 2HG1 ILE A 113      40.160  49.920  24.080  1.00  0.00           H
ATOM   1524  CD  ILE A 113      39.540  48.440  25.420  1.00  0.00           C
ATOM   1525  HD1 ILE A 113      40.390  47.730  25.310  1.00  0.00           H
ATOM   1526  HD2 ILE A 113      39.290  48.220  26.490  1.00  0.00           H
ATOM   1527  HD3 ILE A 113      38.670  48.090  24.820  1.00  0.00           H
ATOM   1528  C   ILE A 113      42.360  52.440  26.640  1.00  0.00           C
ATOM   1529  O   ILE A 113      43.440  51.850  26.860  1.00  0.00           O
ATOM   1530  N   THR A 114      42.060  53.560  27.330  1.00  0.00           N
ATOM   1531  HN  THR A 114      41.260  54.010  26.940  1.00  0.00           H
ATOM   1532  CA  THR A 114      42.770  54.130  28.450  1.00  0.00           C
ATOM   1533  HA  THR A 114      43.840  54.150  28.370  1.00  0.00           H
ATOM   1534  CB  THR A 114      42.340  55.570  28.740  1.00  0.00           C
ATOM   1535  HB  THR A 114      42.410  56.070  27.750  1.00  0.00           H
ATOM   1536  OG1 THR A 114      43.210  56.170  29.680  1.00  0.00           O
ATOM   1537  HG1 THR A 114      44.030  56.330  29.210  1.00  0.00           H
ATOM   1538  CG2 THR A 114      40.810  55.730  29.130  1.00  0.00           C
ATOM   1539 1HG2 THR A 114      40.240  55.010  28.500  1.00  0.00           H
ATOM   1540 2HG2 THR A 114      40.650  55.620  30.220  1.00  0.00           H
ATOM   1541 3HG2 THR A 114      40.430  56.750  28.920  1.00  0.00           H
ATOM   1542  C   THR A 114      42.440  53.250  29.640  1.00  0.00           C
ATOM   1543  O   THR A 114      41.240  53.030  30.020  1.00  0.00           O
ATOM   1544  N   PHE A 115      43.480  52.640  30.290  1.00  0.00           N
ATOM   1545  HN  PHE A 115      44.420  52.810  30.010  1.00  0.00           H
ATOM   1546  CA  PHE A 115      43.300  51.700  31.400  1.00  0.00           C
ATOM   1547  HA  PHE A 115      42.360  51.210  31.260  1.00  0.00           H
ATOM   1548  CB  PHE A 115      44.590  50.750  31.410  1.00  0.00           C
ATOM   1549  HB1 PHE A 115      45.480  51.390  31.550  1.00  0.00           H
ATOM   1550  HB2 PHE A 115      44.490  50.070  32.290  1.00  0.00           H
ATOM   1551  CG  PHE A 115      44.610  49.950  30.130  1.00  0.00           C
ATOM   1552  CD1 PHE A 115      45.930  49.660  29.600  1.00  0.00           C
ATOM   1553  HD1 PHE A 115      46.840  50.040  30.040  1.00  0.00           H
ATOM   1554  CE1 PHE A 115      45.980  48.910  28.450  1.00  0.00           C
ATOM   1555  HE1 PHE A 115      46.890  48.640  27.930  1.00  0.00           H
ATOM   1556  CZ  PHE A 115      44.790  48.350  27.850  1.00  0.00           C
ATOM   1557  HZ  PHE A 115      44.860  47.820  26.910  1.00  0.00           H
ATOM   1558  CD2 PHE A 115      43.500  49.420  29.590  1.00  0.00           C
ATOM   1559  HD2 PHE A 115      42.560  49.630  30.080  1.00  0.00           H
ATOM   1560  CE2 PHE A 115      43.530  48.700  28.410  1.00  0.00           C
ATOM   1561  HE2 PHE A 115      42.620  48.420  27.910  1.00  0.00           H
ATOM   1562  C   PHE A 115      43.110  52.500  32.600  1.00  0.00           C
ATOM   1563  O   PHE A 115      43.620  53.600  32.770  1.00  0.00           O
ATOM   1564  N   ARG A 116      42.390  51.960  33.650  1.00  0.00           N
ATOM   1565  HN  ARG A 116      41.970  51.070  33.480  1.00  0.00           H
ATOM   1566  CA  ARG A 116      42.220  52.530  34.950  1.00  0.00           C
ATOM   1567  HA  ARG A 116      43.090  53.040  35.330  1.00  0.00           H
ATOM   1568  CB  ARG A 116      41.120  53.680  34.900  1.00  0.00           C
ATOM   1569  HB1 ARG A 116      41.070  54.140  35.900  1.00  0.00           H
ATOM   1570  HB2 ARG A 116      41.530  54.500  34.280  1.00  0.00           H
ATOM   1571  CG  ARG A 116      39.700  53.320  34.400  1.00  0.00           C
ATOM   1572  HG1 ARG A 116      39.490  52.270  34.660  1.00  0.00           H
ATOM   1573  HG2 ARG A 116      38.990  53.940  34.980  1.00  0.00           H
ATOM   1574  CD  ARG A 116      39.550  53.610  32.890  1.00  0.00           C
ATOM   1575  HD1 ARG A 116      39.900  54.610  32.580  1.00  0.00           H
ATOM   1576  HD2 ARG A 116      40.110  52.840  32.320  1.00  0.00           H
ATOM   1577  NE  ARG A 116      38.140  53.540  32.520  1.00  0.00           N
ATOM   1578  HE  ARG A 116      37.480  53.800  33.230  1.00  0.00           H
ATOM   1579  CZ  ARG A 116      37.650  53.410  31.290  1.00  0.00           C
ATOM   1580  NH1 ARG A 116      38.390  53.120  30.260  1.00  0.00           N
ATOM   1581 1HH1 ARG A 116      39.390  53.160  30.360  1.00  0.00           H
ATOM   1582 2HH1 ARG A 116      37.970  53.260  29.360  1.00  0.00           H
ATOM   1583  NH2 ARG A 116      36.390  53.730  31.110  1.00  0.00           N
ATOM   1584 1HH2 ARG A 116      35.810  53.900  31.900  1.00  0.00           H
ATOM   1585 2HH2 ARG A 116      35.990  53.620  30.200  1.00  0.00           H
ATOM   1586  C   ARG A 116      41.980  51.490  35.970  1.00  0.00           C
ATOM   1587  O   ARG A 116      42.330  50.340  35.690  1.00  0.00           O
ATOM   1588  N   MET A 117      41.540  51.780  37.160  1.00  0.00           N
ATOM   1589  HN  MET A 117      41.300  52.730  37.310  1.00  0.00           H
ATOM   1590  CA  MET A 117      41.420  50.870  38.250  1.00  0.00           C
ATOM   1591  HA  MET A 117      42.350  50.320  38.380  1.00  0.00           H
ATOM   1592  CB  MET A 117      40.990  51.520  39.630  1.00  0.00           C
ATOM   1593  HB1 MET A 117      39.960  51.910  39.690  1.00  0.00           H
ATOM   1594  HB2 MET A 117      40.930  50.720  40.410  1.00  0.00           H
ATOM   1595  CG  MET A 117      42.020  52.500  40.150  1.00  0.00           C
ATOM   1596  HG1 MET A 117      42.110  52.510  41.270  1.00  0.00           H
ATOM   1597  HG2 MET A 117      43.070  52.300  39.860  1.00  0.00           H
ATOM   1598  SD  MET A 117      41.380  54.140  39.660  1.00  0.00           S
ATOM   1599  CE  MET A 117      42.730  55.250  40.080  1.00  0.00           C
ATOM   1600  HE1 MET A 117      43.250  55.610  39.160  1.00  0.00           H
ATOM   1601  HE2 MET A 117      42.290  56.210  40.430  1.00  0.00           H
ATOM   1602  HE3 MET A 117      43.410  54.760  40.810  1.00  0.00           H
ATOM   1603  C   MET A 117      40.460  49.740  38.020  1.00  0.00           C
ATOM   1604  O   MET A 117      40.830  48.590  38.380  1.00  0.00           O
ATOM   1605  N   ASN A 118      39.270  49.960  37.400  1.00  0.00           N
ATOM   1606  HN  ASN A 118      38.990  50.860  37.100  1.00  0.00           H
ATOM   1607  CA  ASN A 118      38.300  48.940  37.070  1.00  0.00           C
ATOM   1608  HA  ASN A 118      38.290  48.140  37.800  1.00  0.00           H
ATOM   1609  CB  ASN A 118      36.890  49.540  37.300  1.00  0.00           C
ATOM   1610  HB1 ASN A 118      36.900  50.440  36.660  1.00  0.00           H
ATOM   1611  HB2 ASN A 118      36.080  48.830  37.000  1.00  0.00           H
ATOM   1612  CG  ASN A 118      36.530  50.000  38.670  1.00  0.00           C
ATOM   1613  OD1 ASN A 118      37.340  50.090  39.710  1.00  0.00           O
ATOM   1614  ND2 ASN A 118      35.210  50.320  38.900  1.00  0.00           N
ATOM   1615 1HD2 ASN A 118      34.530  49.990  38.240  1.00  0.00           H
ATOM   1616 2HD2 ASN A 118      35.000  50.660  39.820  1.00  0.00           H
ATOM   1617  C   ASN A 118      38.480  48.440  35.650  1.00  0.00           C
ATOM   1618  O   ASN A 118      37.810  47.550  35.150  1.00  0.00           O
ATOM   1619  N   VAL A 119      39.440  49.010  34.900  1.00  0.00           N
ATOM   1620  HN  VAL A 119      40.150  49.610  35.260  1.00  0.00           H
ATOM   1621  CA  VAL A 119      39.670  48.480  33.500  1.00  0.00           C
ATOM   1622  HA  VAL A 119      39.160  47.530  33.370  1.00  0.00           H
ATOM   1623  CB  VAL A 119      39.100  49.490  32.440  1.00  0.00           C
ATOM   1624  HB  VAL A 119      39.620  50.470  32.450  1.00  0.00           H
ATOM   1625  CG1 VAL A 119      39.220  48.970  31.020  1.00  0.00           C
ATOM   1626 1HG1 VAL A 119      38.700  49.720  30.380  1.00  0.00           H
ATOM   1627 2HG1 VAL A 119      40.270  48.870  30.680  1.00  0.00           H
ATOM   1628 3HG1 VAL A 119      38.640  48.030  30.850  1.00  0.00           H
ATOM   1629  CG2 VAL A 119      37.650  49.870  32.720  1.00  0.00           C
ATOM   1630 1HG2 VAL A 119      37.680  50.630  33.540  1.00  0.00           H
ATOM   1631 2HG2 VAL A 119      37.240  50.390  31.830  1.00  0.00           H
ATOM   1632 3HG2 VAL A 119      37.070  48.950  32.930  1.00  0.00           H
ATOM   1633  C   VAL A 119      41.160  48.340  33.090  1.00  0.00           C
ATOM   1634  O   VAL A 119      41.930  49.280  32.900  1.00  0.00           O
ATOM   1635  N   ALA A 120      41.670  47.040  32.980  1.00  0.00           N
ATOM   1636  HN  ALA A 120      41.120  46.210  33.060  1.00  0.00           H
ATOM   1637  CA  ALA A 120      42.970  46.750  32.680  1.00  0.00           C
ATOM   1638  HA  ALA A 120      43.360  47.410  31.920  1.00  0.00           H
ATOM   1639  CB  ALA A 120      43.840  46.760  33.930  1.00  0.00           C
ATOM   1640  HB1 ALA A 120      43.470  45.990  34.630  1.00  0.00           H
ATOM   1641  HB2 ALA A 120      44.920  46.610  33.730  1.00  0.00           H
ATOM   1642  HB3 ALA A 120      43.830  47.750  34.450  1.00  0.00           H
ATOM   1643  C   ALA A 120      43.060  45.400  31.980  1.00  0.00           C
ATOM   1644  O   ALA A 120      42.200  44.610  32.200  1.00  0.00           O
ATOM   1645  N   PRO A 121      43.970  45.240  31.020  1.00  0.00           N
ATOM   1646  CD  PRO A 121      45.120  46.100  30.830  1.00  0.00           C
ATOM   1647  HD1 PRO A 121      45.650  46.210  31.800  1.00  0.00           H
ATOM   1648  HD2 PRO A 121      44.830  47.130  30.510  1.00  0.00           H
ATOM   1649  CA  PRO A 121      44.140  43.980  30.320  1.00  0.00           C
ATOM   1650  HA  PRO A 121      43.180  43.690  29.910  1.00  0.00           H
ATOM   1651  CB  PRO A 121      45.210  44.220  29.230  1.00  0.00           C
ATOM   1652  HB1 PRO A 121      45.850  43.390  28.850  1.00  0.00           H
ATOM   1653  HB2 PRO A 121      44.750  44.730  28.350  1.00  0.00           H
ATOM   1654  CG  PRO A 121      46.070  45.360  29.850  1.00  0.00           C
ATOM   1655  HG1 PRO A 121      46.900  44.880  30.420  1.00  0.00           H
ATOM   1656  HG2 PRO A 121      46.470  45.870  28.960  1.00  0.00           H
ATOM   1657  C   PRO A 121      44.460  42.740  31.130  1.00  0.00           C
ATOM   1658  O   PRO A 121      45.260  42.840  32.060  1.00  0.00           O
ATOM   1659  N   ALA A 122      43.800  41.580  30.870  1.00  0.00           N
ATOM   1660  HN  ALA A 122      43.100  41.450  30.170  1.00  0.00           H
ATOM   1661  CA  ALA A 122      44.140  40.340  31.540  1.00  0.00           C
ATOM   1662  HA  ALA A 122      44.600  40.560  32.480  1.00  0.00           H
ATOM   1663  CB  ALA A 122      42.910  39.540  31.780  1.00  0.00           C
ATOM   1664  HB1 ALA A 122      42.400  39.410  30.800  1.00  0.00           H
ATOM   1665  HB2 ALA A 122      43.360  38.570  32.090  1.00  0.00           H
ATOM   1666  HB3 ALA A 122      42.150  39.860  32.530  1.00  0.00           H
ATOM   1667  C   ALA A 122      45.170  39.640  30.630  1.00  0.00           C
ATOM   1668  O   ALA A 122      45.130  39.800  29.450  1.00  0.00           O
ATOM   1669  N   CYS A 123      46.070  38.840  31.200  1.00  0.00           N
ATOM   1670  HN  CYS A 123      46.020  38.620  32.170  1.00  0.00           H
ATOM   1671  CA  CYS A 123      47.080  38.070  30.430  1.00  0.00           C
ATOM   1672  HA  CYS A 123      47.680  38.810  29.910  1.00  0.00           H
ATOM   1673  CB  CYS A 123      48.070  37.410  31.440  1.00  0.00           C
ATOM   1674  HB1 CYS A 123      47.420  36.910  32.200  1.00  0.00           H
ATOM   1675  HB2 CYS A 123      48.720  36.620  30.980  1.00  0.00           H
ATOM   1676  SG  CYS A 123      49.050  38.750  32.180  1.00  0.00           S
ATOM   1677  HG1 CYS A 123      50.200  38.480  31.590  1.00  0.00           H
ATOM   1678  C   CYS A 123      46.540  36.990  29.590  1.00  0.00           C
ATOM   1679  O   CYS A 123      45.590  36.260  29.890  1.00  0.00           O
ATOM   1680  N   LEU A 124      47.110  36.880  28.390  1.00  0.00           N
ATOM   1681  HN  LEU A 124      47.830  37.530  28.160  1.00  0.00           H
ATOM   1682  CA  LEU A 124      46.930  35.730  27.480  1.00  0.00           C
ATOM   1683  HA  LEU A 124      45.980  35.300  27.730  1.00  0.00           H
ATOM   1684  CB  LEU A 124      46.950  36.130  26.020  1.00  0.00           C
ATOM   1685  HB1 LEU A 124      46.140  36.880  25.880  1.00  0.00           H
ATOM   1686  HB2 LEU A 124      47.920  36.690  25.980  1.00  0.00           H
ATOM   1687  CG  LEU A 124      46.910  35.030  24.980  1.00  0.00           C
ATOM   1688  HG  LEU A 124      47.630  34.190  25.100  1.00  0.00           H
ATOM   1689  CD1 LEU A 124      45.520  34.520  24.860  1.00  0.00           C
ATOM   1690 1HD1 LEU A 124      45.090  34.010  25.770  1.00  0.00           H
ATOM   1691 2HD1 LEU A 124      44.890  35.330  24.430  1.00  0.00           H
ATOM   1692 3HD1 LEU A 124      45.400  33.780  24.040  1.00  0.00           H
ATOM   1693  CD2 LEU A 124      47.360  35.620  23.660  1.00  0.00           C
ATOM   1694 1HD2 LEU A 124      47.470  34.870  22.850  1.00  0.00           H
ATOM   1695 2HD2 LEU A 124      46.680  36.430  23.310  1.00  0.00           H
ATOM   1696 3HD2 LEU A 124      48.380  36.050  23.800  1.00  0.00           H
ATOM   1697  C   LEU A 124      48.090  34.700  27.780  1.00  0.00           C
ATOM   1698  O   LEU A 124      49.220  34.960  27.350  1.00  0.00           O
ATOM   1699  N   PRO A 125      47.870  33.550  28.480  1.00  0.00           N
ATOM   1700  CD  PRO A 125      46.570  33.110  28.890  1.00  0.00           C
ATOM   1701  HD1 PRO A 125      45.800  33.110  28.100  1.00  0.00           H
ATOM   1702  HD2 PRO A 125      46.290  33.630  29.830  1.00  0.00           H
ATOM   1703  CA  PRO A 125      48.920  32.640  28.900  1.00  0.00           C
ATOM   1704  HA  PRO A 125      49.730  33.230  29.320  1.00  0.00           H
ATOM   1705  CB  PRO A 125      48.200  31.640  29.780  1.00  0.00           C
ATOM   1706  HB1 PRO A 125      48.620  30.630  30.010  1.00  0.00           H
ATOM   1707  HB2 PRO A 125      48.230  32.090  30.810  1.00  0.00           H
ATOM   1708  CG  PRO A 125      46.720  31.640  29.320  1.00  0.00           C
ATOM   1709  HG1 PRO A 125      46.570  30.920  28.480  1.00  0.00           H
ATOM   1710  HG2 PRO A 125      45.960  31.520  30.130  1.00  0.00           H
ATOM   1711  C   PRO A 125      49.650  31.790  27.790  1.00  0.00           C
ATOM   1712  O   PRO A 125      49.150  31.530  26.670  1.00  0.00           O
ATOM   1713  N   GLU A 126      50.940  31.370  28.080  1.00  0.00           N
ATOM   1714  HN  GLU A 126      51.490  31.820  28.790  1.00  0.00           H
ATOM   1715  CA  GLU A 126      51.690  30.280  27.430  1.00  0.00           C
ATOM   1716  HA  GLU A 126      51.840  30.450  26.380  1.00  0.00           H
ATOM   1717  CB  GLU A 126      53.080  30.120  28.060  1.00  0.00           C
ATOM   1718  HB1 GLU A 126      53.740  30.920  27.670  1.00  0.00           H
ATOM   1719  HB2 GLU A 126      53.020  30.360  29.150  1.00  0.00           H
ATOM   1720  CG  GLU A 126      53.920  28.840  28.040  1.00  0.00           C
ATOM   1721  HG1 GLU A 126      54.810  29.050  28.670  1.00  0.00           H
ATOM   1722  HG2 GLU A 126      53.260  28.110  28.550  1.00  0.00           H
ATOM   1723  CD  GLU A 126      54.240  28.400  26.640  1.00  0.00           C
ATOM   1724  OE1 GLU A 126      54.210  27.160  26.430  1.00  0.00           O
ATOM   1725  OE2 GLU A 126      54.360  29.250  25.740  1.00  0.00           O
ATOM   1726  C   GLU A 126      50.890  28.960  27.520  1.00  0.00           C
ATOM   1727  O   GLU A 126      50.090  28.690  28.430  1.00  0.00           O
ATOM   1728  N   ARG A 127      50.940  28.080  26.460  1.00  0.00           N
ATOM   1729  HN  ARG A 127      51.440  28.140  25.600  1.00  0.00           H
ATOM   1730  CA  ARG A 127      50.160  26.870  26.470  1.00  0.00           C
ATOM   1731  HA  ARG A 127      49.130  27.200  26.650  1.00  0.00           H
ATOM   1732  CB  ARG A 127      50.230  26.060  25.090  1.00  0.00           C
ATOM   1733  HB1 ARG A 127      51.280  25.720  24.970  1.00  0.00           H
ATOM   1734  HB2 ARG A 127      49.560  25.170  25.120  1.00  0.00           H
ATOM   1735  CG  ARG A 127      50.000  26.900  23.760  1.00  0.00           C
ATOM   1736  HG1 ARG A 127      48.960  27.290  23.810  1.00  0.00           H
ATOM   1737  HG2 ARG A 127      50.730  27.740  23.830  1.00  0.00           H
ATOM   1738  CD  ARG A 127      50.040  26.190  22.420  1.00  0.00           C
ATOM   1739  HD1 ARG A 127      49.260  25.400  22.440  1.00  0.00           H
ATOM   1740  HD2 ARG A 127      49.930  26.870  21.540  1.00  0.00           H
ATOM   1741  NE  ARG A 127      51.350  25.510  22.310  1.00  0.00           N
ATOM   1742  HE  ARG A 127      52.100  25.750  22.930  1.00  0.00           H
ATOM   1743  CZ  ARG A 127      51.820  24.760  21.270  1.00  0.00           C
ATOM   1744  NH1 ARG A 127      51.100  24.500  20.190  1.00  0.00           N
ATOM   1745 1HH1 ARG A 127      50.130  24.750  20.220  1.00  0.00           H
ATOM   1746 2HH1 ARG A 127      51.500  24.040  19.400  1.00  0.00           H
ATOM   1747  NH2 ARG A 127      53.100  24.440  21.380  1.00  0.00           N
ATOM   1748 1HH2 ARG A 127      53.520  24.400  22.290  1.00  0.00           H
ATOM   1749 2HH2 ARG A 127      53.520  23.810  20.740  1.00  0.00           H
ATOM   1750  C   ARG A 127      50.550  25.840  27.550  1.00  0.00           C
ATOM   1751  O   ARG A 127      49.740  25.310  28.260  1.00  0.00           O
ATOM   1752  N   ASP A 128      51.900  25.690  27.820  1.00  0.00           N
ATOM   1753  HN  ASP A 128      52.620  26.160  27.320  1.00  0.00           H
ATOM   1754  CA  ASP A 128      52.550  24.840  28.860  1.00  0.00           C
ATOM   1755  HA  ASP A 128      52.150  23.850  28.680  1.00  0.00           H
ATOM   1756  CB  ASP A 128      54.080  24.760  28.560  1.00  0.00           C
ATOM   1757  HB1 ASP A 128      54.490  25.780  28.370  1.00  0.00           H
ATOM   1758  HB2 ASP A 128      54.630  24.280  29.400  1.00  0.00           H
ATOM   1759  CG  ASP A 128      54.340  23.950  27.260  1.00  0.00           C
ATOM   1760  OD1 ASP A 128      53.480  23.130  26.820  1.00  0.00           O
ATOM   1761  OD2 ASP A 128      55.510  23.970  26.850  1.00  0.00           O
ATOM   1762  C   ASP A 128      52.170  25.330  30.240  1.00  0.00           C
ATOM   1763  O   ASP A 128      51.830  24.550  31.100  1.00  0.00           O
ATOM   1764  N   TRP A 129      52.260  26.670  30.430  1.00  0.00           N
ATOM   1765  HN  TRP A 129      52.610  27.300  29.730  1.00  0.00           H
ATOM   1766  CA  TRP A 129      51.960  27.160  31.710  1.00  0.00           C
ATOM   1767  HA  TRP A 129      52.480  26.550  32.430  1.00  0.00           H
ATOM   1768  CB  TRP A 129      52.400  28.640  31.940  1.00  0.00           C
ATOM   1769  HB1 TRP A 129      53.460  28.630  31.620  1.00  0.00           H
ATOM   1770  HB2 TRP A 129      51.770  29.210  31.220  1.00  0.00           H
ATOM   1771  CG  TRP A 129      52.160  29.260  33.300  1.00  0.00           C
ATOM   1772  CD1 TRP A 129      51.300  30.270  33.620  1.00  0.00           C
ATOM   1773  HD1 TRP A 129      50.760  30.840  32.880  1.00  0.00           H
ATOM   1774  NE1 TRP A 129      51.410  30.580  34.940  1.00  0.00           N
ATOM   1775  HE1 TRP A 129      51.110  31.360  35.450  1.00  0.00           H
ATOM   1776  CE2 TRP A 129      52.290  29.770  35.530  1.00  0.00           C
ATOM   1777  CD2 TRP A 129      52.790  28.860  34.570  1.00  0.00           C
ATOM   1778  CE3 TRP A 129      53.690  27.930  34.840  1.00  0.00           C
ATOM   1779  HE3 TRP A 129      54.010  27.190  34.100  1.00  0.00           H
ATOM   1780  CZ3 TRP A 129      54.270  27.880  36.100  1.00  0.00           C
ATOM   1781  HZ3 TRP A 129      55.030  27.150  36.360  1.00  0.00           H
ATOM   1782  CZ2 TRP A 129      52.810  29.680  36.760  1.00  0.00           C
ATOM   1783  HZ2 TRP A 129      52.550  30.400  37.520  1.00  0.00           H
ATOM   1784  CH2 TRP A 129      53.840  28.770  37.070  1.00  0.00           C
ATOM   1785  HH2 TRP A 129      54.360  28.800  38.010  1.00  0.00           H
ATOM   1786  C   TRP A 129      50.450  27.010  32.040  1.00  0.00           C
ATOM   1787  O   TRP A 129      50.080  26.450  33.050  1.00  0.00           O
ATOM   1788  N   ALA A 130      49.570  27.350  31.160  1.00  0.00           N
ATOM   1789  HN  ALA A 130      49.840  27.670  30.260  1.00  0.00           H
ATOM   1790  CA  ALA A 130      48.160  27.050  31.410  1.00  0.00           C
ATOM   1791  HA  ALA A 130      47.900  27.520  32.340  1.00  0.00           H
ATOM   1792  CB  ALA A 130      47.340  27.590  30.210  1.00  0.00           C
ATOM   1793  HB1 ALA A 130      47.360  28.710  30.200  1.00  0.00           H
ATOM   1794  HB2 ALA A 130      47.780  27.310  29.230  1.00  0.00           H
ATOM   1795  HB3 ALA A 130      46.260  27.320  30.280  1.00  0.00           H
ATOM   1796  C   ALA A 130      47.830  25.580  31.580  1.00  0.00           C
ATOM   1797  O   ALA A 130      47.300  25.170  32.590  1.00  0.00           O
ATOM   1798  N   GLU A 131      48.190  24.750  30.580  1.00  0.00           N
ATOM   1799  HN  GLU A 131      48.700  25.090  29.790  1.00  0.00           H
ATOM   1800  CA  GLU A 131      48.050  23.350  30.670  1.00  0.00           C
ATOM   1801  HA  GLU A 131      47.050  23.200  31.060  1.00  0.00           H
ATOM   1802  CB  GLU A 131      48.110  22.760  29.310  1.00  0.00           C
ATOM   1803  HB1 GLU A 131      49.060  22.740  28.740  1.00  0.00           H
ATOM   1804  HB2 GLU A 131      47.920  21.670  29.360  1.00  0.00           H
ATOM   1805  CG  GLU A 131      46.870  23.280  28.510  1.00  0.00           C
ATOM   1806  HG1 GLU A 131      45.950  23.390  29.120  1.00  0.00           H
ATOM   1807  HG2 GLU A 131      47.120  24.300  28.160  1.00  0.00           H
ATOM   1808  CD  GLU A 131      46.590  22.520  27.140  1.00  0.00           C
ATOM   1809  OE1 GLU A 131      45.720  23.030  26.370  1.00  0.00           O
ATOM   1810  OE2 GLU A 131      47.150  21.390  26.850  1.00  0.00           O
ATOM   1811  C   GLU A 131      48.920  22.520  31.620  1.00  0.00           C
ATOM   1812  O   GLU A 131      48.760  21.330  31.700  1.00  0.00           O
ATOM   1813  N   SER A 132      49.780  23.090  32.460  1.00  0.00           N
ATOM   1814  HN  SER A 132      50.040  24.000  32.150  1.00  0.00           H
ATOM   1815  CA  SER A 132      50.390  22.480  33.600  1.00  0.00           C
ATOM   1816  HA  SER A 132      49.910  21.540  33.770  1.00  0.00           H
ATOM   1817  CB  SER A 132      51.910  22.310  33.610  1.00  0.00           C
ATOM   1818  HB1 SER A 132      52.240  21.870  34.580  1.00  0.00           H
ATOM   1819  HB2 SER A 132      52.240  21.690  32.760  1.00  0.00           H
ATOM   1820  OG  SER A 132      52.670  23.530  33.340  1.00  0.00           O
ATOM   1821  HG1 SER A 132      52.530  23.750  32.420  1.00  0.00           H
ATOM   1822  C   SER A 132      50.010  23.120  34.880  1.00  0.00           C
ATOM   1823  O   SER A 132      49.790  22.390  35.790  1.00  0.00           O
ATOM   1824  N   THR A 133      49.890  24.450  34.930  1.00  0.00           N
ATOM   1825  HN  THR A 133      50.050  24.940  34.080  1.00  0.00           H
ATOM   1826  CA  THR A 133      49.580  25.210  36.170  1.00  0.00           C
ATOM   1827  HA  THR A 133      49.590  24.460  36.950  1.00  0.00           H
ATOM   1828  CB  THR A 133      50.470  26.400  36.410  1.00  0.00           C
ATOM   1829  HB  THR A 133      50.470  26.990  35.470  1.00  0.00           H
ATOM   1830  OG1 THR A 133      51.720  25.860  36.770  1.00  0.00           O
ATOM   1831  HG1 THR A 133      52.430  26.350  36.350  1.00  0.00           H
ATOM   1832  CG2 THR A 133      49.990  27.210  37.650  1.00  0.00           C
ATOM   1833 1HG2 THR A 133      50.640  28.070  37.940  1.00  0.00           H
ATOM   1834 2HG2 THR A 133      48.970  27.660  37.580  1.00  0.00           H
ATOM   1835 3HG2 THR A 133      50.060  26.620  38.590  1.00  0.00           H
ATOM   1836  C   THR A 133      48.100  25.590  36.260  1.00  0.00           C
ATOM   1837  O   THR A 133      47.410  25.240  37.180  1.00  0.00           O
ATOM   1838  N   LEU A 134      47.660  26.410  35.300  1.00  0.00           N
ATOM   1839  HN  LEU A 134      48.170  26.580  34.460  1.00  0.00           H
ATOM   1840  CA  LEU A 134      46.270  26.950  35.280  1.00  0.00           C
ATOM   1841  HA  LEU A 134      46.190  27.320  36.290  1.00  0.00           H
ATOM   1842  CB  LEU A 134      46.090  28.120  34.360  1.00  0.00           C
ATOM   1843  HB1 LEU A 134      45.890  27.870  33.300  1.00  0.00           H
ATOM   1844  HB2 LEU A 134      45.210  28.720  34.710  1.00  0.00           H
ATOM   1845  CG  LEU A 134      47.260  29.070  34.460  1.00  0.00           C
ATOM   1846  HG  LEU A 134      48.290  28.700  34.290  1.00  0.00           H
ATOM   1847  CD1 LEU A 134      47.090  30.160  33.370  1.00  0.00           C
ATOM   1848 1HD1 LEU A 134      47.230  29.720  32.360  1.00  0.00           H
ATOM   1849 2HD1 LEU A 134      46.060  30.540  33.520  1.00  0.00           H
ATOM   1850 3HD1 LEU A 134      47.720  31.070  33.440  1.00  0.00           H
ATOM   1851  CD2 LEU A 134      47.270  29.840  35.780  1.00  0.00           C
ATOM   1852 1HD2 LEU A 134      48.160  30.500  35.760  1.00  0.00           H
ATOM   1853 2HD2 LEU A 134      46.310  30.360  35.870  1.00  0.00           H
ATOM   1854 3HD2 LEU A 134      47.460  29.070  36.560  1.00  0.00           H
ATOM   1855  C   LEU A 134      45.140  25.920  35.140  1.00  0.00           C
ATOM   1856  O   LEU A 134      44.150  25.950  35.830  1.00  0.00           O
ATOM   1857  N   MET A 135      45.260  24.960  34.250  1.00  0.00           N
ATOM   1858  HN  MET A 135      46.080  24.890  33.700  1.00  0.00           H
ATOM   1859  CA  MET A 135      44.160  24.050  34.030  1.00  0.00           C
ATOM   1860  HA  MET A 135      43.270  24.660  34.130  1.00  0.00           H
ATOM   1861  CB  MET A 135      44.160  23.500  32.560  1.00  0.00           C
ATOM   1862  HB1 MET A 135      45.250  23.470  32.410  1.00  0.00           H
ATOM   1863  HB2 MET A 135      43.740  22.490  32.660  1.00  0.00           H
ATOM   1864  CG  MET A 135      43.580  24.400  31.410  1.00  0.00           C
ATOM   1865  HG1 MET A 135      43.700  23.870  30.440  1.00  0.00           H
ATOM   1866  HG2 MET A 135      42.490  24.400  31.650  1.00  0.00           H
ATOM   1867  SD  MET A 135      44.300  26.000  31.300  1.00  0.00           S
ATOM   1868  CE  MET A 135      43.820  26.400  29.670  1.00  0.00           C
ATOM   1869  HE1 MET A 135      43.950  27.490  29.480  1.00  0.00           H
ATOM   1870  HE2 MET A 135      44.290  25.780  28.870  1.00  0.00           H
ATOM   1871  HE3 MET A 135      42.710  26.360  29.630  1.00  0.00           H
ATOM   1872  C   MET A 135      44.020  22.920  35.040  1.00  0.00           C
ATOM   1873  O   MET A 135      43.040  22.220  35.090  1.00  0.00           O
ATOM   1874  N   THR A 136      45.070  22.800  35.860  1.00  0.00           N
ATOM   1875  HN  THR A 136      45.750  23.520  35.780  1.00  0.00           H
ATOM   1876  CA  THR A 136      45.190  21.790  36.940  1.00  0.00           C
ATOM   1877  HA  THR A 136      44.480  21.000  36.720  1.00  0.00           H
ATOM   1878  CB  THR A 136      46.590  21.210  37.020  1.00  0.00           C
ATOM   1879  HB  THR A 136      46.580  20.610  37.950  1.00  0.00           H
ATOM   1880  OG1 THR A 136      47.600  22.230  37.320  1.00  0.00           O
ATOM   1881  HG1 THR A 136      48.410  21.880  36.940  1.00  0.00           H
ATOM   1882  CG2 THR A 136      47.010  20.600  35.690  1.00  0.00           C
ATOM   1883 1HG2 THR A 136      47.890  19.930  35.860  1.00  0.00           H
ATOM   1884 2HG2 THR A 136      46.310  19.920  35.160  1.00  0.00           H
ATOM   1885 3HG2 THR A 136      47.230  21.390  34.930  1.00  0.00           H
ATOM   1886  C   THR A 136      44.810  22.430  38.290  1.00  0.00           C
ATOM   1887  O   THR A 136      45.250  21.990  39.260  1.00  0.00           O
ATOM   1888  N   GLN A 137      43.940  23.480  38.270  1.00  0.00           N
ATOM   1889  HN  GLN A 137      43.830  23.970  37.410  1.00  0.00           H
ATOM   1890  CA  GLN A 137      43.530  24.230  39.480  1.00  0.00           C
ATOM   1891  HA  GLN A 137      44.140  23.980  40.330  1.00  0.00           H
ATOM   1892  CB  GLN A 137      43.350  25.720  39.280  1.00  0.00           C
ATOM   1893  HB1 GLN A 137      42.690  25.930  38.410  1.00  0.00           H
ATOM   1894  HB2 GLN A 137      42.870  26.260  40.120  1.00  0.00           H
ATOM   1895  CG  GLN A 137      44.730  26.560  39.160  1.00  0.00           C
ATOM   1896  HG1 GLN A 137      45.250  26.220  38.240  1.00  0.00           H
ATOM   1897  HG2 GLN A 137      44.470  27.650  39.220  1.00  0.00           H
ATOM   1898  CD  GLN A 137      45.620  26.350  40.330  1.00  0.00           C
ATOM   1899  OE1 GLN A 137      45.460  26.900  41.380  1.00  0.00           O
ATOM   1900  NE2 GLN A 137      46.670  25.470  40.070  1.00  0.00           N
ATOM   1901 1HE2 GLN A 137      46.850  25.180  39.120  1.00  0.00           H
ATOM   1902 2HE2 GLN A 137      47.420  25.410  40.740  1.00  0.00           H
ATOM   1903  C   GLN A 137      42.220  23.710  39.840  1.00  0.00           C
ATOM   1904  O   GLN A 137      41.690  22.830  39.160  1.00  0.00           O
ATOM   1905  N   LYS A 138      41.670  24.080  41.020  1.00  0.00           N
ATOM   1906  HN  LYS A 138      42.170  24.570  41.730  1.00  0.00           H
ATOM   1907  CA  LYS A 138      40.340  23.580  41.550  1.00  0.00           C
ATOM   1908  HA  LYS A 138      40.070  22.800  40.840  1.00  0.00           H
ATOM   1909  CB  LYS A 138      40.380  23.130  42.980  1.00  0.00           C
ATOM   1910  HB1 LYS A 138      40.620  24.060  43.530  1.00  0.00           H
ATOM   1911  HB2 LYS A 138      39.390  22.890  43.450  1.00  0.00           H
ATOM   1912  CG  LYS A 138      41.380  22.040  43.310  1.00  0.00           C
ATOM   1913  HG1 LYS A 138      42.360  22.410  42.950  1.00  0.00           H
ATOM   1914  HG2 LYS A 138      41.390  22.000  44.430  1.00  0.00           H
ATOM   1915  CD  LYS A 138      40.990  20.720  42.600  1.00  0.00           C
ATOM   1916  HD1 LYS A 138      39.880  20.620  42.630  1.00  0.00           H
ATOM   1917  HD2 LYS A 138      41.300  20.700  41.540  1.00  0.00           H
ATOM   1918  CE  LYS A 138      41.560  19.510  43.350  1.00  0.00           C
ATOM   1919  HE1 LYS A 138      41.340  19.550  44.440  1.00  0.00           H
ATOM   1920  HE2 LYS A 138      41.120  18.550  43.010  1.00  0.00           H
ATOM   1921  NZ  LYS A 138      43.020  19.340  43.080  1.00  0.00           N
ATOM   1922  HZ1 LYS A 138      43.440  18.780  43.830  1.00  0.00           H
ATOM   1923  HZ2 LYS A 138      43.050  18.690  42.260  1.00  0.00           H
ATOM   1924  HZ3 LYS A 138      43.430  20.250  42.790  1.00  0.00           H
ATOM   1925  C   LYS A 138      39.210  24.620  41.360  1.00  0.00           C
ATOM   1926  O   LYS A 138      38.040  24.290  41.490  1.00  0.00           O
ATOM   1927  N   THR A 139      39.570  25.790  40.960  1.00  0.00           N
ATOM   1928  HN  THR A 139      40.540  26.020  41.010  1.00  0.00           H
ATOM   1929  CA  THR A 139      38.670  26.960  40.660  1.00  0.00           C
ATOM   1930  HA  THR A 139      37.720  26.510  40.440  1.00  0.00           H
ATOM   1931  CB  THR A 139      38.420  27.980  41.950  1.00  0.00           C
ATOM   1932  HB  THR A 139      37.810  28.860  41.640  1.00  0.00           H
ATOM   1933  OG1 THR A 139      39.670  28.380  42.450  1.00  0.00           O
ATOM   1934  HG1 THR A 139      39.530  29.320  42.520  1.00  0.00           H
ATOM   1935  CG2 THR A 139      37.590  27.340  43.100  1.00  0.00           C
ATOM   1936 1HG2 THR A 139      37.410  28.020  43.960  1.00  0.00           H
ATOM   1937 2HG2 THR A 139      36.730  26.770  42.700  1.00  0.00           H
ATOM   1938 3HG2 THR A 139      38.180  26.520  43.590  1.00  0.00           H
ATOM   1939  C   THR A 139      39.010  27.730  39.410  1.00  0.00           C
ATOM   1940  O   THR A 139      40.230  27.920  39.200  1.00  0.00           O
ATOM   1941  N   GLY A 140      38.000  28.320  38.690  1.00  0.00           N
ATOM   1942  HN  GLY A 140      37.030  28.280  38.860  1.00  0.00           H
ATOM   1943  CA  GLY A 140      38.220  29.340  37.640  1.00  0.00           C
ATOM   1944  HA1 GLY A 140      39.150  29.780  37.980  1.00  0.00           H
ATOM   1945  HA2 GLY A 140      38.260  28.830  36.690  1.00  0.00           H
ATOM   1946  C   GLY A 140      37.150  30.280  37.870  1.00  0.00           C
ATOM   1947  O   GLY A 140      36.220  30.020  38.600  1.00  0.00           O
ATOM   1948  N   ILE A 141      37.310  31.510  37.340  1.00  0.00           N
ATOM   1949  HN  ILE A 141      38.090  31.680  36.750  1.00  0.00           H
ATOM   1950  CA  ILE A 141      36.400  32.630  37.640  1.00  0.00           C
ATOM   1951  HA  ILE A 141      35.830  32.360  38.530  1.00  0.00           H
ATOM   1952  CB  ILE A 141      37.150  33.860  37.970  1.00  0.00           C
ATOM   1953  HB  ILE A 141      37.810  34.150  37.120  1.00  0.00           H
ATOM   1954  CG2 ILE A 141      36.270  34.980  38.280  1.00  0.00           C
ATOM   1955 1HG2 ILE A 141      36.800  35.890  38.650  1.00  0.00           H
ATOM   1956 2HG2 ILE A 141      35.710  35.340  37.390  1.00  0.00           H
ATOM   1957 3HG2 ILE A 141      35.700  34.720  39.200  1.00  0.00           H
ATOM   1958  CG1 ILE A 141      38.180  33.630  39.140  1.00  0.00           C
ATOM   1959 1HG1 ILE A 141      38.150  34.520  39.820  1.00  0.00           H
ATOM   1960 2HG1 ILE A 141      37.890  32.720  39.710  1.00  0.00           H
ATOM   1961  CD  ILE A 141      39.640  33.430  38.750  1.00  0.00           C
ATOM   1962  HD1 ILE A 141      40.330  33.290  39.610  1.00  0.00           H
ATOM   1963  HD2 ILE A 141      39.920  32.590  38.090  1.00  0.00           H
ATOM   1964  HD3 ILE A 141      40.040  34.360  38.300  1.00  0.00           H
ATOM   1965  C   ILE A 141      35.610  32.980  36.320  1.00  0.00           C
ATOM   1966  O   ILE A 141      36.150  33.370  35.280  1.00  0.00           O
ATOM   1967  N   VAL A 142      34.160  32.760  36.350  1.00  0.00           N
ATOM   1968  HN  VAL A 142      33.680  32.500  37.180  1.00  0.00           H
ATOM   1969  CA  VAL A 142      33.410  33.190  35.250  1.00  0.00           C
ATOM   1970  HA  VAL A 142      34.060  33.530  34.460  1.00  0.00           H
ATOM   1971  CB  VAL A 142      32.510  32.070  34.620  1.00  0.00           C
ATOM   1972  HB  VAL A 142      31.800  32.470  33.870  1.00  0.00           H
ATOM   1973  CG1 VAL A 142      33.360  31.060  33.950  1.00  0.00           C
ATOM   1974 1HG1 VAL A 142      32.760  30.180  33.570  1.00  0.00           H
ATOM   1975 2HG1 VAL A 142      33.790  31.620  33.100  1.00  0.00           H
ATOM   1976 3HG1 VAL A 142      34.190  30.570  34.480  1.00  0.00           H
ATOM   1977  CG2 VAL A 142      31.590  31.480  35.770  1.00  0.00           C
ATOM   1978 1HG2 VAL A 142      31.030  32.360  36.150  1.00  0.00           H
ATOM   1979 2HG2 VAL A 142      30.870  30.820  35.220  1.00  0.00           H
ATOM   1980 3HG2 VAL A 142      32.160  30.860  36.500  1.00  0.00           H
ATOM   1981  C   VAL A 142      32.700  34.440  35.670  1.00  0.00           C
ATOM   1982  O   VAL A 142      32.530  34.660  36.860  1.00  0.00           O
ATOM   1983  N   SER A 143      32.290  35.300  34.770  1.00  0.00           N
ATOM   1984  HN  SER A 143      32.410  35.300  33.780  1.00  0.00           H
ATOM   1985  CA  SER A 143      31.710  36.600  35.070  1.00  0.00           C
ATOM   1986  HA  SER A 143      31.050  36.480  35.920  1.00  0.00           H
ATOM   1987  CB  SER A 143      32.820  37.670  35.320  1.00  0.00           C
ATOM   1988  HB1 SER A 143      32.500  38.620  35.800  1.00  0.00           H
ATOM   1989  HB2 SER A 143      33.480  37.390  36.170  1.00  0.00           H
ATOM   1990  OG  SER A 143      33.570  37.910  34.090  1.00  0.00           O
ATOM   1991  HG1 SER A 143      34.080  37.130  33.860  1.00  0.00           H
ATOM   1992  C   SER A 143      30.810  36.950  33.900  1.00  0.00           C
ATOM   1993  O   SER A 143      30.970  36.360  32.720  1.00  0.00           O
ATOM   1994  N   GLY A 144      29.930  37.870  34.110  1.00  0.00           N
ATOM   1995  HN  GLY A 144      29.770  38.350  34.970  1.00  0.00           H
ATOM   1996  CA  GLY A 144      28.910  38.250  33.060  1.00  0.00           C
ATOM   1997  HA1 GLY A 144      29.440  38.620  32.190  1.00  0.00           H
ATOM   1998  HA2 GLY A 144      28.280  37.460  32.670  1.00  0.00           H
ATOM   1999  C   GLY A 144      27.800  39.310  33.560  1.00  0.00           C
ATOM   2000  O   GLY A 144      27.760  39.690  34.720  1.00  0.00           O
ATOM   2001  N   PHE A 145      27.000  39.690  32.560  1.00  0.00           N
ATOM   2002  HN  PHE A 145      27.270  39.310  31.680  1.00  0.00           H
ATOM   2003  CA  PHE A 145      25.740  40.460  32.860  1.00  0.00           C
ATOM   2004  HA  PHE A 145      25.670  40.830  33.870  1.00  0.00           H
ATOM   2005  CB  PHE A 145      25.710  41.640  31.910  1.00  0.00           C
ATOM   2006  HB1 PHE A 145      25.860  41.330  30.850  1.00  0.00           H
ATOM   2007  HB2 PHE A 145      24.700  42.090  31.890  1.00  0.00           H
ATOM   2008  CG  PHE A 145      26.810  42.630  32.300  1.00  0.00           C
ATOM   2009  CD1 PHE A 145      26.730  43.300  33.550  1.00  0.00           C
ATOM   2010  HD1 PHE A 145      25.880  43.250  34.210  1.00  0.00           H
ATOM   2011  CE1 PHE A 145      27.800  44.120  33.950  1.00  0.00           C
ATOM   2012  HE1 PHE A 145      27.850  44.690  34.870  1.00  0.00           H
ATOM   2013  CZ  PHE A 145      28.990  44.200  33.180  1.00  0.00           C
ATOM   2014  HZ  PHE A 145      29.870  44.780  33.410  1.00  0.00           H
ATOM   2015  CD2 PHE A 145      27.940  42.740  31.480  1.00  0.00           C
ATOM   2016  HD2 PHE A 145      28.000  42.130  30.580  1.00  0.00           H
ATOM   2017  CE2 PHE A 145      28.970  43.530  31.880  1.00  0.00           C
ATOM   2018  HE2 PHE A 145      29.940  43.480  31.400  1.00  0.00           H
ATOM   2019  C   PHE A 145      24.450  39.690  32.660  1.00  0.00           C
ATOM   2020  O   PHE A 145      23.340  40.260  32.760  1.00  0.00           O
ATOM   2021  N   GLY A 146      24.500  38.350  32.310  1.00  0.00           N
ATOM   2022  HN  GLY A 146      25.350  37.830  32.170  1.00  0.00           H
ATOM   2023  CA  GLY A 146      23.370  37.450  32.350  1.00  0.00           C
ATOM   2024  HA1 GLY A 146      22.810  37.730  31.480  1.00  0.00           H
ATOM   2025  HA2 GLY A 146      23.770  36.430  32.350  1.00  0.00           H
ATOM   2026  C   GLY A 146      22.400  37.430  33.490  1.00  0.00           C
ATOM   2027  O   GLY A 146      22.760  37.770  34.630  1.00  0.00           O
ATOM   2028  N   ARG A 147      21.150  36.980  33.160  1.00  0.00           N
ATOM   2029  HN  ARG A 147      21.040  36.950  32.170  1.00  0.00           H
ATOM   2030  CA  ARG A 147      19.910  36.900  33.940  1.00  0.00           C
ATOM   2031  HA  ARG A 147      19.940  37.890  34.380  1.00  0.00           H
ATOM   2032  CB  ARG A 147      18.710  36.660  32.960  1.00  0.00           C
ATOM   2033  HB1 ARG A 147      17.740  36.720  33.500  1.00  0.00           H
ATOM   2034  HB2 ARG A 147      18.600  37.500  32.230  1.00  0.00           H
ATOM   2035  CG  ARG A 147      18.820  35.360  32.190  1.00  0.00           C
ATOM   2036  HG1 ARG A 147      19.600  35.250  31.400  1.00  0.00           H
ATOM   2037  HG2 ARG A 147      19.080  34.560  32.910  1.00  0.00           H
ATOM   2038  CD  ARG A 147      17.520  35.040  31.490  1.00  0.00           C
ATOM   2039  HD1 ARG A 147      17.570  34.000  31.100  1.00  0.00           H
ATOM   2040  HD2 ARG A 147      16.670  35.130  32.190  1.00  0.00           H
ATOM   2041  NE  ARG A 147      17.500  35.960  30.310  1.00  0.00           N
ATOM   2042  HE  ARG A 147      18.110  36.720  30.490  1.00  0.00           H
ATOM   2043  CZ  ARG A 147      16.620  35.890  29.270  1.00  0.00           C
ATOM   2044  NH1 ARG A 147      15.600  35.080  29.340  1.00  0.00           N
ATOM   2045 1HH1 ARG A 147      15.660  34.420  30.110  1.00  0.00           H
ATOM   2046 2HH1 ARG A 147      14.950  34.930  28.600  1.00  0.00           H
ATOM   2047  NH2 ARG A 147      16.700  36.830  28.390  1.00  0.00           N
ATOM   2048 1HH2 ARG A 147      17.300  37.590  28.630  1.00  0.00           H
ATOM   2049 2HH2 ARG A 147      15.970  36.970  27.720  1.00  0.00           H
ATOM   2050  C   ARG A 147      19.830  36.050  35.160  1.00  0.00           C
ATOM   2051  O   ARG A 147      20.430  34.990  35.310  1.00  0.00           O
ATOM   2052  N   THR A 148      19.020  36.570  36.140  1.00  0.00           N
ATOM   2053  HN  THR A 148      18.560  37.450  36.070  1.00  0.00           H
ATOM   2054  CA  THR A 148      18.950  35.900  37.490  1.00  0.00           C
ATOM   2055  HA  THR A 148      19.850  35.340  37.700  1.00  0.00           H
ATOM   2056  CB  THR A 148      18.830  37.030  38.540  1.00  0.00           C
ATOM   2057  HB  THR A 148      18.590  36.530  39.510  1.00  0.00           H
ATOM   2058  OG1 THR A 148      17.780  37.990  38.230  1.00  0.00           O
ATOM   2059  HG1 THR A 148      17.790  38.680  38.910  1.00  0.00           H
ATOM   2060  CG2 THR A 148      20.210  37.760  38.550  1.00  0.00           C
ATOM   2061 1HG2 THR A 148      20.390  38.270  37.590  1.00  0.00           H
ATOM   2062 2HG2 THR A 148      20.280  38.540  39.330  1.00  0.00           H
ATOM   2063 3HG2 THR A 148      21.010  37.000  38.610  1.00  0.00           H
ATOM   2064  C   THR A 148      17.810  34.940  37.670  1.00  0.00           C
ATOM   2065  O   THR A 148      17.810  34.360  38.740  1.00  0.00           O
ATOM   2066  N   HIS A 149      16.980  34.810  36.640  1.00  0.00           N
ATOM   2067  HN  HIS A 149      17.110  35.470  35.900  1.00  0.00           H
ATOM   2068  CA  HIS A 149      15.840  33.990  36.660  1.00  0.00           C
ATOM   2069  HA  HIS A 149      16.160  33.080  37.140  1.00  0.00           H
ATOM   2070  CB  HIS A 149      14.620  34.660  37.310  1.00  0.00           C
ATOM   2071  HB1 HIS A 149      14.570  35.750  37.050  1.00  0.00           H
ATOM   2072  HB2 HIS A 149      13.680  34.180  36.960  1.00  0.00           H
ATOM   2073  ND1 HIS A 149      14.390  33.500  39.520  1.00  0.00           N
ATOM   2074  CG  HIS A 149      14.670  34.700  38.800  1.00  0.00           C
ATOM   2075  CE1 HIS A 149      14.310  33.890  40.760  1.00  0.00           C
ATOM   2076  HE1 HIS A 149      14.080  33.190  41.570  1.00  0.00           H
ATOM   2077  NE2 HIS A 149      14.480  35.240  40.920  1.00  0.00           N
ATOM   2078  HE2 HIS A 149      14.390  35.800  41.740  1.00  0.00           H
ATOM   2079  CD2 HIS A 149      14.660  35.770  39.670  1.00  0.00           C
ATOM   2080  HD2 HIS A 149      14.990  36.800  39.610  1.00  0.00           H
ATOM   2081  C   HIS A 149      15.600  33.740  35.110  1.00  0.00           C
ATOM   2082  O   HIS A 149      15.820  34.680  34.380  1.00  0.00           O
ATOM   2083  N   GLU A 150      15.310  32.480  34.730  1.00  0.00           N
ATOM   2084  HN  GLU A 150      14.910  31.910  35.450  1.00  0.00           H
ATOM   2085  CA  GLU A 150      15.320  31.920  33.390  1.00  0.00           C
ATOM   2086  HA  GLU A 150      16.380  31.900  33.200  1.00  0.00           H
ATOM   2087  CB  GLU A 150      14.890  30.500  33.390  1.00  0.00           C
ATOM   2088  HB1 GLU A 150      15.610  29.860  33.930  1.00  0.00           H
ATOM   2089  HB2 GLU A 150      13.880  30.320  33.830  1.00  0.00           H
ATOM   2090  CG  GLU A 150      14.820  29.870  31.920  1.00  0.00           C
ATOM   2091  HG1 GLU A 150      13.850  30.230  31.520  1.00  0.00           H
ATOM   2092  HG2 GLU A 150      15.650  30.220  31.270  1.00  0.00           H
ATOM   2093  CD  GLU A 150      14.770  28.320  31.970  1.00  0.00           C
ATOM   2094  OE1 GLU A 150      13.820  27.670  31.460  1.00  0.00           O
ATOM   2095  OE2 GLU A 150      15.680  27.650  32.470  1.00  0.00           O
ATOM   2096  C   GLU A 150      14.490  32.730  32.340  1.00  0.00           C
ATOM   2097  O   GLU A 150      14.910  32.920  31.190  1.00  0.00           O
ATOM   2098  N   LYS A 151      13.290  33.240  32.770  1.00  0.00           N
ATOM   2099  HN  LYS A 151      12.880  32.950  33.640  1.00  0.00           H
ATOM   2100  CA  LYS A 151      12.370  34.100  32.070  1.00  0.00           C
ATOM   2101  HA  LYS A 151      12.580  34.090  31.010  1.00  0.00           H
ATOM   2102  CB  LYS A 151      10.940  33.530  32.180  1.00  0.00           C
ATOM   2103  HB1 LYS A 151      10.530  33.590  33.210  1.00  0.00           H
ATOM   2104  HB2 LYS A 151      10.470  34.250  31.480  1.00  0.00           H
ATOM   2105  CG  LYS A 151      10.590  32.200  31.450  1.00  0.00           C
ATOM   2106  HG1 LYS A 151      10.720  32.490  30.380  1.00  0.00           H
ATOM   2107  HG2 LYS A 151      11.340  31.400  31.620  1.00  0.00           H
ATOM   2108  CD  LYS A 151       9.130  31.790  31.480  1.00  0.00           C
ATOM   2109  HD1 LYS A 151       8.670  31.960  32.480  1.00  0.00           H
ATOM   2110  HD2 LYS A 151       8.670  32.460  30.720  1.00  0.00           H
ATOM   2111  CE  LYS A 151       8.870  30.330  31.140  1.00  0.00           C
ATOM   2112  HE1 LYS A 151       7.780  30.210  30.920  1.00  0.00           H
ATOM   2113  HE2 LYS A 151       9.390  30.010  30.220  1.00  0.00           H
ATOM   2114  NZ  LYS A 151       9.230  29.460  32.250  1.00  0.00           N
ATOM   2115  HZ1 LYS A 151       9.800  28.670  31.890  1.00  0.00           H
ATOM   2116  HZ2 LYS A 151       9.820  29.960  32.940  1.00  0.00           H
ATOM   2117  HZ3 LYS A 151       8.430  29.040  32.760  1.00  0.00           H
ATOM   2118  C   LYS A 151      12.440  35.540  32.520  1.00  0.00           C
ATOM   2119  O   LYS A 151      11.670  36.360  32.050  1.00  0.00           O
ATOM   2120  N   GLY A 152      13.410  35.830  33.410  1.00  0.00           N
ATOM   2121  HN  GLY A 152      14.140  35.160  33.570  1.00  0.00           H
ATOM   2122  CA  GLY A 152      13.610  37.070  34.040  1.00  0.00           C
ATOM   2123  HA1 GLY A 152      12.650  37.490  34.310  1.00  0.00           H
ATOM   2124  HA2 GLY A 152      14.180  36.880  34.930  1.00  0.00           H
ATOM   2125  C   GLY A 152      14.430  38.040  33.210  1.00  0.00           C
ATOM   2126  O   GLY A 152      14.340  38.050  31.990  1.00  0.00           O
ATOM   2127  N   ARG A 153      15.210  38.910  33.820  1.00  0.00           N
ATOM   2128  HN  ARG A 153      15.430  38.670  34.760  1.00  0.00           H
ATOM   2129  CA  ARG A 153      15.920  40.120  33.410  1.00  0.00           C
ATOM   2130  HA  ARG A 153      15.760  40.220  32.350  1.00  0.00           H
ATOM   2131  CB  ARG A 153      15.300  41.410  34.060  1.00  0.00           C
ATOM   2132  HB1 ARG A 153      15.270  41.320  35.180  1.00  0.00           H
ATOM   2133  HB2 ARG A 153      15.870  42.320  33.780  1.00  0.00           H
ATOM   2134  CG  ARG A 153      13.880  41.770  33.510  1.00  0.00           C
ATOM   2135  HG1 ARG A 153      13.100  41.060  33.840  1.00  0.00           H
ATOM   2136  HG2 ARG A 153      13.640  42.770  33.900  1.00  0.00           H
ATOM   2137  CD  ARG A 153      13.910  41.890  32.020  1.00  0.00           C
ATOM   2138  HD1 ARG A 153      14.620  42.670  31.670  1.00  0.00           H
ATOM   2139  HD2 ARG A 153      14.060  40.890  31.540  1.00  0.00           H
ATOM   2140  NE  ARG A 153      12.510  42.350  31.600  1.00  0.00           N
ATOM   2141  HE  ARG A 153      11.860  42.670  32.290  1.00  0.00           H
ATOM   2142  CZ  ARG A 153      11.990  42.300  30.390  1.00  0.00           C
ATOM   2143  NH1 ARG A 153      12.590  41.660  29.350  1.00  0.00           N
ATOM   2144 1HH1 ARG A 153      13.510  41.290  29.430  1.00  0.00           H
ATOM   2145 2HH1 ARG A 153      12.140  41.440  28.480  1.00  0.00           H
ATOM   2146  NH2 ARG A 153      10.950  42.990  30.170  1.00  0.00           N
ATOM   2147 1HH2 ARG A 153      10.500  43.380  30.980  1.00  0.00           H
ATOM   2148 2HH2 ARG A 153      10.420  42.880  29.320  1.00  0.00           H
ATOM   2149  C   ARG A 153      17.390  39.900  33.600  1.00  0.00           C
ATOM   2150  O   ARG A 153      17.850  39.100  34.370  1.00  0.00           O
ATOM   2151  N   GLN A 154      18.140  40.660  32.760  1.00  0.00           N
ATOM   2152  HN  GLN A 154      17.720  41.350  32.170  1.00  0.00           H
ATOM   2153  CA  GLN A 154      19.610  40.710  32.770  1.00  0.00           C
ATOM   2154  HA  GLN A 154      19.930  39.670  32.790  1.00  0.00           H
ATOM   2155  CB  GLN A 154      20.210  41.330  31.540  1.00  0.00           C
ATOM   2156  HB1 GLN A 154      20.050  42.420  31.480  1.00  0.00           H
ATOM   2157  HB2 GLN A 154      21.290  41.070  31.550  1.00  0.00           H
ATOM   2158  CG  GLN A 154      19.590  40.790  30.230  1.00  0.00           C
ATOM   2159  HG1 GLN A 154      18.490  40.960  30.180  1.00  0.00           H
ATOM   2160  HG2 GLN A 154      19.870  41.490  29.410  1.00  0.00           H
ATOM   2161  CD  GLN A 154      19.830  39.300  29.920  1.00  0.00           C
ATOM   2162  OE1 GLN A 154      18.980  38.450  29.970  1.00  0.00           O
ATOM   2163  NE2 GLN A 154      21.030  38.940  29.630  1.00  0.00           N
ATOM   2164 1HE2 GLN A 154      21.740  39.580  29.350  1.00  0.00           H
ATOM   2165 2HE2 GLN A 154      21.230  37.970  29.480  1.00  0.00           H
ATOM   2166  C   GLN A 154      20.100  41.380  34.130  1.00  0.00           C
ATOM   2167  O   GLN A 154      19.390  42.100  34.850  1.00  0.00           O
ATOM   2168  N   SER A 155      21.380  41.130  34.470  1.00  0.00           N
ATOM   2169  HN  SER A 155      21.980  40.650  33.840  1.00  0.00           H
ATOM   2170  CA  SER A 155      21.970  41.620  35.730  1.00  0.00           C
ATOM   2171  HA  SER A 155      21.140  41.570  36.420  1.00  0.00           H
ATOM   2172  CB  SER A 155      23.180  40.760  36.360  1.00  0.00           C
ATOM   2173  HB1 SER A 155      23.950  40.760  35.560  1.00  0.00           H
ATOM   2174  HB2 SER A 155      23.500  41.290  37.280  1.00  0.00           H
ATOM   2175  OG  SER A 155      22.780  39.450  36.770  1.00  0.00           O
ATOM   2176  HG1 SER A 155      22.480  38.950  36.000  1.00  0.00           H
ATOM   2177  C   SER A 155      22.330  43.060  35.730  1.00  0.00           C
ATOM   2178  O   SER A 155      22.990  43.540  34.810  1.00  0.00           O
ATOM   2179  N   THR A 156      21.860  43.840  36.700  1.00  0.00           N
ATOM   2180  HN  THR A 156      21.210  43.370  37.290  1.00  0.00           H
ATOM   2181  CA  THR A 156      22.140  45.260  36.800  1.00  0.00           C
ATOM   2182  HA  THR A 156      21.870  45.690  35.840  1.00  0.00           H
ATOM   2183  CB  THR A 156      21.310  46.080  37.790  1.00  0.00           C
ATOM   2184  HB  THR A 156      21.620  47.150  37.830  1.00  0.00           H
ATOM   2185  OG1 THR A 156      21.270  45.580  39.130  1.00  0.00           O
ATOM   2186  HG1 THR A 156      22.100  45.180  39.420  1.00  0.00           H
ATOM   2187  CG2 THR A 156      19.860  46.060  37.300  1.00  0.00           C
ATOM   2188 1HG2 THR A 156      19.220  46.560  38.050  1.00  0.00           H
ATOM   2189 2HG2 THR A 156      19.850  46.480  36.270  1.00  0.00           H
ATOM   2190 3HG2 THR A 156      19.430  45.040  37.330  1.00  0.00           H
ATOM   2191  C   THR A 156      23.590  45.540  37.110  1.00  0.00           C
ATOM   2192  O   THR A 156      24.070  46.480  36.500  1.00  0.00           O
ATOM   2193  N   ARG A 157      24.330  44.740  37.930  1.00  0.00           N
ATOM   2194  HN  ARG A 157      23.770  44.160  38.520  1.00  0.00           H
ATOM   2195  CA  ARG A 157      25.670  45.050  38.280  1.00  0.00           C
ATOM   2196  HA  ARG A 157      26.010  45.920  37.730  1.00  0.00           H
ATOM   2197  CB  ARG A 157      26.020  45.260  39.780  1.00  0.00           C
ATOM   2198  HB1 ARG A 157      25.610  44.410  40.360  1.00  0.00           H
ATOM   2199  HB2 ARG A 157      27.130  45.230  39.820  1.00  0.00           H
ATOM   2200  CG  ARG A 157      25.750  46.710  40.320  1.00  0.00           C
ATOM   2201  HG1 ARG A 157      26.460  46.890  41.170  1.00  0.00           H
ATOM   2202  HG2 ARG A 157      26.010  47.520  39.620  1.00  0.00           H
ATOM   2203  CD  ARG A 157      24.270  47.040  40.680  1.00  0.00           C
ATOM   2204  HD1 ARG A 157      24.180  48.060  41.100  1.00  0.00           H
ATOM   2205  HD2 ARG A 157      23.520  46.900  39.880  1.00  0.00           H
ATOM   2206  NE  ARG A 157      24.000  46.100  41.770  1.00  0.00           N
ATOM   2207  HE  ARG A 157      24.690  45.430  42.030  1.00  0.00           H
ATOM   2208  CZ  ARG A 157      22.820  45.840  42.330  1.00  0.00           C
ATOM   2209  NH1 ARG A 157      21.750  46.450  42.090  1.00  0.00           N
ATOM   2210 1HH1 ARG A 157      21.740  47.140  41.360  1.00  0.00           H
ATOM   2211 2HH1 ARG A 157      20.950  46.020  42.520  1.00  0.00           H
ATOM   2212  NH2 ARG A 157      22.840  44.950  43.250  1.00  0.00           N
ATOM   2213 1HH2 ARG A 157      23.690  44.490  43.500  1.00  0.00           H
ATOM   2214 2HH2 ARG A 157      22.150  44.860  43.970  1.00  0.00           H
ATOM   2215  C   ARG A 157      26.490  43.900  37.720  1.00  0.00           C
ATOM   2216  O   ARG A 157      25.950  42.770  37.570  1.00  0.00           O
ATOM   2217  N   LEU A 158      27.780  44.080  37.270  1.00  0.00           N
ATOM   2218  HN  LEU A 158      28.220  44.980  37.310  1.00  0.00           H
ATOM   2219  CA  LEU A 158      28.730  42.990  37.080  1.00  0.00           C
ATOM   2220  HA  LEU A 158      28.430  42.460  36.190  1.00  0.00           H
ATOM   2221  CB  LEU A 158      30.130  43.640  36.740  1.00  0.00           C
ATOM   2222  HB1 LEU A 158      29.920  44.210  35.810  1.00  0.00           H
ATOM   2223  HB2 LEU A 158      30.280  44.360  37.570  1.00  0.00           H
ATOM   2224  CG  LEU A 158      31.230  42.700  36.550  1.00  0.00           C
ATOM   2225  HG  LEU A 158      31.270  41.920  37.350  1.00  0.00           H
ATOM   2226  CD1 LEU A 158      31.010  41.840  35.310  1.00  0.00           C
ATOM   2227 1HD1 LEU A 158      30.070  41.240  35.330  1.00  0.00           H
ATOM   2228 2HD1 LEU A 158      31.100  42.410  34.370  1.00  0.00           H
ATOM   2229 3HD1 LEU A 158      31.850  41.110  35.230  1.00  0.00           H
ATOM   2230  CD2 LEU A 158      32.640  43.180  36.540  1.00  0.00           C
ATOM   2231 1HD2 LEU A 158      32.660  43.960  35.750  1.00  0.00           H
ATOM   2232 2HD2 LEU A 158      32.920  43.500  37.570  1.00  0.00           H
ATOM   2233 3HD2 LEU A 158      33.420  42.390  36.400  1.00  0.00           H
ATOM   2234  C   LEU A 158      28.910  41.990  38.220  1.00  0.00           C
ATOM   2235  O   LEU A 158      28.880  42.300  39.410  1.00  0.00           O
ATOM   2236  N   LYS A 159      29.020  40.740  37.940  1.00  0.00           N
ATOM   2237  HN  LYS A 159      28.890  40.450  37.000  1.00  0.00           H
ATOM   2238  CA  LYS A 159      29.320  39.800  39.050  1.00  0.00           C
ATOM   2239  HA  LYS A 159      29.750  40.360  39.860  1.00  0.00           H
ATOM   2240  CB  LYS A 159      28.160  38.870  39.480  1.00  0.00           C
ATOM   2241  HB1 LYS A 159      27.690  38.450  38.570  1.00  0.00           H
ATOM   2242  HB2 LYS A 159      28.510  38.060  40.140  1.00  0.00           H
ATOM   2243  CG  LYS A 159      27.160  39.640  40.370  1.00  0.00           C
ATOM   2244  HG1 LYS A 159      27.610  40.100  41.270  1.00  0.00           H
ATOM   2245  HG2 LYS A 159      26.960  40.500  39.690  1.00  0.00           H
ATOM   2246  CD  LYS A 159      25.800  38.900  40.690  1.00  0.00           C
ATOM   2247  HD1 LYS A 159      26.000  37.970  41.260  1.00  0.00           H
ATOM   2248  HD2 LYS A 159      25.320  39.560  41.430  1.00  0.00           H
ATOM   2249  CE  LYS A 159      24.970  38.610  39.400  1.00  0.00           C
ATOM   2250  HE1 LYS A 159      24.590  39.530  38.900  1.00  0.00           H
ATOM   2251  HE2 LYS A 159      25.600  37.980  38.740  1.00  0.00           H
ATOM   2252  NZ  LYS A 159      23.850  37.830  39.690  1.00  0.00           N
ATOM   2253  HZ1 LYS A 159      23.310  37.570  38.850  1.00  0.00           H
ATOM   2254  HZ2 LYS A 159      24.130  36.920  40.100  1.00  0.00           H
ATOM   2255  HZ3 LYS A 159      23.090  38.250  40.260  1.00  0.00           H
ATOM   2256  C   LYS A 159      30.320  38.780  38.480  1.00  0.00           C
ATOM   2257  O   LYS A 159      30.270  38.530  37.230  1.00  0.00           O
ATOM   2258  N   MET A 160      31.020  38.110  39.420  1.00  0.00           N
ATOM   2259  HN  MET A 160      30.990  38.440  40.360  1.00  0.00           H
ATOM   2260  CA  MET A 160      31.850  37.000  39.170  1.00  0.00           C
ATOM   2261  HA  MET A 160      31.900  36.770  38.120  1.00  0.00           H
ATOM   2262  CB  MET A 160      33.340  37.150  39.530  1.00  0.00           C
ATOM   2263  HB1 MET A 160      33.870  36.190  39.440  1.00  0.00           H
ATOM   2264  HB2 MET A 160      33.750  37.920  38.830  1.00  0.00           H
ATOM   2265  CG  MET A 160      33.650  37.690  40.990  1.00  0.00           C
ATOM   2266  HG1 MET A 160      33.990  38.740  41.010  1.00  0.00           H
ATOM   2267  HG2 MET A 160      32.730  37.670  41.620  1.00  0.00           H
ATOM   2268  SD  MET A 160      34.900  36.710  41.920  1.00  0.00           S
ATOM   2269  CE  MET A 160      34.780  37.800  43.400  1.00  0.00           C
ATOM   2270  HE1 MET A 160      34.940  38.870  43.130  1.00  0.00           H
ATOM   2271  HE2 MET A 160      33.760  37.620  43.800  1.00  0.00           H
ATOM   2272  HE3 MET A 160      35.570  37.590  44.150  1.00  0.00           H
ATOM   2273  C   MET A 160      31.190  35.830  39.900  1.00  0.00           C
ATOM   2274  O   MET A 160      30.530  35.930  40.920  1.00  0.00           O
ATOM   2275  N   LEU A 161      31.320  34.640  39.340  1.00  0.00           N
ATOM   2276  HN  LEU A 161      31.760  34.560  38.440  1.00  0.00           H
ATOM   2277  CA  LEU A 161      31.040  33.360  39.910  1.00  0.00           C
ATOM   2278  HA  LEU A 161      30.910  33.430  40.980  1.00  0.00           H
ATOM   2279  CB  LEU A 161      30.010  32.570  39.060  1.00  0.00           C
ATOM   2280  HB1 LEU A 161      29.110  33.200  39.020  1.00  0.00           H
ATOM   2281  HB2 LEU A 161      30.460  32.500  38.050  1.00  0.00           H
ATOM   2282  CG  LEU A 161      29.570  31.200  39.630  1.00  0.00           C
ATOM   2283  HG  LEU A 161      30.460  30.560  39.690  1.00  0.00           H
ATOM   2284  CD1 LEU A 161      28.870  31.330  41.000  1.00  0.00           C
ATOM   2285 1HD1 LEU A 161      29.570  31.700  41.780  1.00  0.00           H
ATOM   2286 2HD1 LEU A 161      28.030  32.060  40.970  1.00  0.00           H
ATOM   2287 3HD1 LEU A 161      28.580  30.310  41.320  1.00  0.00           H
ATOM   2288  CD2 LEU A 161      28.570  30.590  38.680  1.00  0.00           C
ATOM   2289 1HD2 LEU A 161      27.590  31.110  38.600  1.00  0.00           H
ATOM   2290 2HD2 LEU A 161      29.000  30.590  37.660  1.00  0.00           H
ATOM   2291 3HD2 LEU A 161      28.290  29.590  39.050  1.00  0.00           H
ATOM   2292  C   LEU A 161      32.280  32.550  39.820  1.00  0.00           C
ATOM   2293  O   LEU A 161      32.810  32.350  38.720  1.00  0.00           O
ATOM   2294  N   GLU A 162      32.710  31.990  40.960  1.00  0.00           N
ATOM   2295  HN  GLU A 162      32.150  32.040  41.780  1.00  0.00           H
ATOM   2296  CA  GLU A 162      33.780  31.030  41.010  1.00  0.00           C
ATOM   2297  HA  GLU A 162      34.460  31.480  40.300  1.00  0.00           H
ATOM   2298  CB  GLU A 162      34.350  31.030  42.410  1.00  0.00           C
ATOM   2299  HB1 GLU A 162      33.460  30.870  43.050  1.00  0.00           H
ATOM   2300  HB2 GLU A 162      35.070  30.220  42.650  1.00  0.00           H
ATOM   2301  CG  GLU A 162      34.990  32.440  42.720  1.00  0.00           C
ATOM   2302  HG1 GLU A 162      35.650  32.760  41.880  1.00  0.00           H
ATOM   2303  HG2 GLU A 162      34.140  33.150  42.880  1.00  0.00           H
ATOM   2304  CD  GLU A 162      35.820  32.300  44.040  1.00  0.00           C
ATOM   2305  OE1 GLU A 162      37.020  32.230  43.950  1.00  0.00           O
ATOM   2306  OE2 GLU A 162      35.170  32.210  45.110  1.00  0.00           O
ATOM   2307  C   GLU A 162      33.310  29.600  40.660  1.00  0.00           C
ATOM   2308  O   GLU A 162      32.400  29.120  41.310  1.00  0.00           O
ATOM   2309  N   VAL A 163      33.800  28.930  39.580  1.00  0.00           N
ATOM   2310  HN  VAL A 163      34.640  29.210  39.100  1.00  0.00           H
ATOM   2311  CA  VAL A 163      33.270  27.610  39.210  1.00  0.00           C
ATOM   2312  HA  VAL A 163      32.410  27.340  39.800  1.00  0.00           H
ATOM   2313  CB  VAL A 163      32.690  27.720  37.750  1.00  0.00           C
ATOM   2314  HB  VAL A 163      32.630  26.730  37.240  1.00  0.00           H
ATOM   2315  CG1 VAL A 163      31.300  28.240  37.740  1.00  0.00           C
ATOM   2316 1HG1 VAL A 163      30.860  28.480  36.750  1.00  0.00           H
ATOM   2317 2HG1 VAL A 163      30.650  27.520  38.280  1.00  0.00           H
ATOM   2318 3HG1 VAL A 163      31.270  29.120  38.420  1.00  0.00           H
ATOM   2319  CG2 VAL A 163      33.680  28.560  36.880  1.00  0.00           C
ATOM   2320 1HG2 VAL A 163      33.600  29.630  37.150  1.00  0.00           H
ATOM   2321 2HG2 VAL A 163      34.750  28.270  36.830  1.00  0.00           H
ATOM   2322 3HG2 VAL A 163      33.320  28.550  35.820  1.00  0.00           H
ATOM   2323  C   VAL A 163      34.340  26.490  39.280  1.00  0.00           C
ATOM   2324  O   VAL A 163      35.480  26.650  38.920  1.00  0.00           O
ATOM   2325  N   PRO A 164      34.040  25.380  39.960  1.00  0.00           N
ATOM   2326  CD  PRO A 164      32.840  25.110  40.720  1.00  0.00           C
ATOM   2327  HD1 PRO A 164      31.990  24.770  40.100  1.00  0.00           H
ATOM   2328  HD2 PRO A 164      32.560  25.910  41.440  1.00  0.00           H
ATOM   2329  CA  PRO A 164      34.840  24.160  39.790  1.00  0.00           C
ATOM   2330  HA  PRO A 164      35.820  24.470  40.150  1.00  0.00           H
ATOM   2331  CB  PRO A 164      34.090  23.050  40.580  1.00  0.00           C
ATOM   2332  HB1 PRO A 164      33.250  22.620  39.980  1.00  0.00           H
ATOM   2333  HB2 PRO A 164      34.780  22.320  41.050  1.00  0.00           H
ATOM   2334  CG  PRO A 164      33.290  23.940  41.620  1.00  0.00           C
ATOM   2335  HG1 PRO A 164      32.560  23.220  42.060  1.00  0.00           H
ATOM   2336  HG2 PRO A 164      33.970  24.410  42.360  1.00  0.00           H
ATOM   2337  C   PRO A 164      35.120  23.760  38.410  1.00  0.00           C
ATOM   2338  O   PRO A 164      34.200  23.700  37.590  1.00  0.00           O
ATOM   2339  N   TYR A 165      36.330  23.250  38.090  1.00  0.00           N
ATOM   2340  HN  TYR A 165      37.050  23.240  38.780  1.00  0.00           H
ATOM   2341  CA  TYR A 165      36.670  22.540  36.880  1.00  0.00           C
ATOM   2342  HA  TYR A 165      36.200  23.110  36.090  1.00  0.00           H
ATOM   2343  CB  TYR A 165      38.170  22.350  36.750  1.00  0.00           C
ATOM   2344  HB1 TYR A 165      38.480  21.950  37.740  1.00  0.00           H
ATOM   2345  HB2 TYR A 165      38.300  21.510  36.030  1.00  0.00           H
ATOM   2346  CG  TYR A 165      39.090  23.410  36.150  1.00  0.00           C
ATOM   2347  CD1 TYR A 165      39.120  23.570  34.820  1.00  0.00           C
ATOM   2348  HD1 TYR A 165      38.530  22.920  34.200  1.00  0.00           H
ATOM   2349  CE1 TYR A 165      39.830  24.580  34.160  1.00  0.00           C
ATOM   2350  HE1 TYR A 165      39.800  24.690  33.090  1.00  0.00           H
ATOM   2351  CZ  TYR A 165      40.540  25.500  34.930  1.00  0.00           C
ATOM   2352  OH  TYR A 165      40.930  26.710  34.350  1.00  0.00           O
ATOM   2353  HH  TYR A 165      41.320  27.360  34.930  1.00  0.00           H
ATOM   2354  CD2 TYR A 165      39.820  24.270  36.940  1.00  0.00           C
ATOM   2355  HD2 TYR A 165      39.640  24.180  37.990  1.00  0.00           H
ATOM   2356  CE2 TYR A 165      40.560  25.400  36.310  1.00  0.00           C
ATOM   2357  HE2 TYR A 165      41.120  26.110  36.920  1.00  0.00           H
ATOM   2358  C   TYR A 165      35.890  21.220  36.950  1.00  0.00           C
ATOM   2359  O   TYR A 165      35.810  20.640  38.040  1.00  0.00           O
ATOM   2360  N   VAL A 166      35.410  20.690  35.860  1.00  0.00           N
ATOM   2361  HN  VAL A 166      35.330  21.160  34.990  1.00  0.00           H
ATOM   2362  CA  VAL A 166      34.890  19.360  35.740  1.00  0.00           C
ATOM   2363  HA  VAL A 166      35.120  18.740  36.590  1.00  0.00           H
ATOM   2364  CB  VAL A 166      33.360  19.350  35.410  1.00  0.00           C
ATOM   2365  HB  VAL A 166      33.290  20.090  34.590  1.00  0.00           H
ATOM   2366  CG1 VAL A 166      32.770  18.020  35.020  1.00  0.00           C
ATOM   2367 1HG1 VAL A 166      32.910  17.300  35.860  1.00  0.00           H
ATOM   2368 2HG1 VAL A 166      31.670  18.140  34.860  1.00  0.00           H
ATOM   2369 3HG1 VAL A 166      33.270  17.510  34.170  1.00  0.00           H
ATOM   2370  CG2 VAL A 166      32.610  19.930  36.630  1.00  0.00           C
ATOM   2371 1HG2 VAL A 166      31.530  19.690  36.560  1.00  0.00           H
ATOM   2372 2HG2 VAL A 166      33.050  19.480  37.540  1.00  0.00           H
ATOM   2373 3HG2 VAL A 166      32.650  21.030  36.820  1.00  0.00           H
ATOM   2374  C   VAL A 166      35.610  18.490  34.590  1.00  0.00           C
ATOM   2375  O   VAL A 166      35.920  18.870  33.450  1.00  0.00           O
ATOM   2376  N   ASP A 167      36.000  17.240  35.070  1.00  0.00           N
ATOM   2377  HN  ASP A 167      35.690  16.810  35.900  1.00  0.00           H
ATOM   2378  CA  ASP A 167      36.800  16.260  34.350  1.00  0.00           C
ATOM   2379  HA  ASP A 167      37.580  16.830  33.880  1.00  0.00           H
ATOM   2380  CB  ASP A 167      37.290  15.180  35.300  1.00  0.00           C
ATOM   2381  HB1 ASP A 167      37.680  15.840  36.100  1.00  0.00           H
ATOM   2382  HB2 ASP A 167      36.460  14.540  35.650  1.00  0.00           H
ATOM   2383  CG  ASP A 167      38.420  14.330  34.890  1.00  0.00           C
ATOM   2384  OD1 ASP A 167      38.990  13.610  35.740  1.00  0.00           O
ATOM   2385  OD2 ASP A 167      38.860  14.380  33.740  1.00  0.00           O
ATOM   2386  C   ASP A 167      36.080  15.670  33.080  1.00  0.00           C
ATOM   2387  O   ASP A 167      34.850  15.610  32.990  1.00  0.00           O
ATOM   2388  N   ARG A 168      36.870  15.220  32.110  1.00  0.00           N
ATOM   2389  HN  ARG A 168      37.850  15.080  32.280  1.00  0.00           H
ATOM   2390  CA  ARG A 168      36.430  15.060  30.720  1.00  0.00           C
ATOM   2391  HA  ARG A 168      36.000  15.940  30.260  1.00  0.00           H
ATOM   2392  CB  ARG A 168      37.650  14.740  29.810  1.00  0.00           C
ATOM   2393  HB1 ARG A 168      38.170  15.720  29.880  1.00  0.00           H
ATOM   2394  HB2 ARG A 168      38.230  13.870  30.190  1.00  0.00           H
ATOM   2395  CG  ARG A 168      37.330  14.310  28.320  1.00  0.00           C
ATOM   2396  HG1 ARG A 168      38.310  13.960  27.960  1.00  0.00           H
ATOM   2397  HG2 ARG A 168      36.490  13.600  28.170  1.00  0.00           H
ATOM   2398  CD  ARG A 168      36.980  15.480  27.480  1.00  0.00           C
ATOM   2399  HD1 ARG A 168      35.910  15.720  27.690  1.00  0.00           H
ATOM   2400  HD2 ARG A 168      37.610  16.370  27.670  1.00  0.00           H
ATOM   2401  NE  ARG A 168      37.030  15.110  26.100  1.00  0.00           N
ATOM   2402  HE  ARG A 168      37.780  14.550  25.730  1.00  0.00           H
ATOM   2403  CZ  ARG A 168      36.130  15.490  25.220  1.00  0.00           C
ATOM   2404  NH1 ARG A 168      35.250  16.420  25.400  1.00  0.00           N
ATOM   2405 1HH1 ARG A 168      35.500  17.120  26.070  1.00  0.00           H
ATOM   2406 2HH1 ARG A 168      34.740  16.720  24.590  1.00  0.00           H
ATOM   2407  NH2 ARG A 168      36.040  14.920  24.000  1.00  0.00           N
ATOM   2408 1HH2 ARG A 168      36.650  14.150  23.790  1.00  0.00           H
ATOM   2409 2HH2 ARG A 168      35.570  15.400  23.260  1.00  0.00           H
ATOM   2410  C   ARG A 168      35.320  13.960  30.580  1.00  0.00           C
ATOM   2411  O   ARG A 168      34.370  14.090  29.860  1.00  0.00           O
ATOM   2412  N   ASN A 169      35.420  12.800  31.280  1.00  0.00           N
ATOM   2413  HN  ASN A 169      36.210  12.660  31.850  1.00  0.00           H
ATOM   2414  CA  ASN A 169      34.480  11.640  31.190  1.00  0.00           C
ATOM   2415  HA  ASN A 169      34.490  11.370  30.140  1.00  0.00           H
ATOM   2416  CB  ASN A 169      35.090  10.350  31.900  1.00  0.00           C
ATOM   2417  HB1 ASN A 169      34.390   9.560  31.570  1.00  0.00           H
ATOM   2418  HB2 ASN A 169      36.070  10.100  31.450  1.00  0.00           H
ATOM   2419  CG  ASN A 169      35.310  10.450  33.360  1.00  0.00           C
ATOM   2420  OD1 ASN A 169      35.150  11.470  34.060  1.00  0.00           O
ATOM   2421  ND2 ASN A 169      35.820   9.310  33.960  1.00  0.00           N
ATOM   2422 1HD2 ASN A 169      35.770   8.480  33.410  1.00  0.00           H
ATOM   2423 2HD2 ASN A 169      35.950   9.300  34.950  1.00  0.00           H
ATOM   2424  C   ASN A 169      33.030  11.930  31.660  1.00  0.00           C
ATOM   2425  O   ASN A 169      31.980  11.650  31.060  1.00  0.00           O
ATOM   2426  N   SER A 170      32.990  12.670  32.770  1.00  0.00           N
ATOM   2427  HN  SER A 170      33.780  12.840  33.360  1.00  0.00           H
ATOM   2428  CA  SER A 170      31.780  13.250  33.290  1.00  0.00           C
ATOM   2429  HA  SER A 170      31.040  12.480  33.260  1.00  0.00           H
ATOM   2430  CB  SER A 170      32.020  13.930  34.650  1.00  0.00           C
ATOM   2431  HB1 SER A 170      32.780  14.730  34.690  1.00  0.00           H
ATOM   2432  HB2 SER A 170      31.090  14.400  35.050  1.00  0.00           H
ATOM   2433  OG  SER A 170      32.290  13.010  35.710  1.00  0.00           O
ATOM   2434  HG1 SER A 170      31.600  12.350  35.660  1.00  0.00           H
ATOM   2435  C   SER A 170      31.260  14.320  32.350  1.00  0.00           C
ATOM   2436  O   SER A 170      30.040  14.510  32.220  1.00  0.00           O
ATOM   2437  N   CYS A 171      32.070  15.030  31.720  1.00  0.00           N
ATOM   2438  HN  CYS A 171      33.060  14.900  31.750  1.00  0.00           H
ATOM   2439  CA  CYS A 171      31.720  16.160  30.850  1.00  0.00           C
ATOM   2440  HA  CYS A 171      31.010  16.730  31.440  1.00  0.00           H
ATOM   2441  CB  CYS A 171      32.950  16.950  30.420  1.00  0.00           C
ATOM   2442  HB1 CYS A 171      33.430  17.270  31.360  1.00  0.00           H
ATOM   2443  HB2 CYS A 171      33.640  16.250  29.900  1.00  0.00           H
ATOM   2444  SG  CYS A 171      32.530  18.480  29.510  1.00  0.00           S
ATOM   2445  C   CYS A 171      31.020  15.560  29.540  1.00  0.00           C
ATOM   2446  O   CYS A 171      29.970  16.030  29.030  1.00  0.00           O
ATOM   2447  N   LYS A 172      31.600  14.440  29.050  1.00  0.00           N
ATOM   2448  HN  LYS A 172      32.480  14.190  29.440  1.00  0.00           H
ATOM   2449  CA  LYS A 172      31.120  13.720  27.850  1.00  0.00           C
ATOM   2450  HA  LYS A 172      30.980  14.530  27.140  1.00  0.00           H
ATOM   2451  CB  LYS A 172      32.160  12.710  27.190  1.00  0.00           C
ATOM   2452  HB1 LYS A 172      32.370  11.900  27.910  1.00  0.00           H
ATOM   2453  HB2 LYS A 172      31.610  12.260  26.330  1.00  0.00           H
ATOM   2454  CG  LYS A 172      33.600  13.140  26.830  1.00  0.00           C
ATOM   2455  HG1 LYS A 172      33.600  13.770  25.910  1.00  0.00           H
ATOM   2456  HG2 LYS A 172      33.980  13.850  27.590  1.00  0.00           H
ATOM   2457  CD  LYS A 172      34.690  11.970  26.820  1.00  0.00           C
ATOM   2458  HD1 LYS A 172      35.660  12.500  26.710  1.00  0.00           H
ATOM   2459  HD2 LYS A 172      34.740  11.550  27.850  1.00  0.00           H
ATOM   2460  CE  LYS A 172      34.580  10.940  25.720  1.00  0.00           C
ATOM   2461  HE1 LYS A 172      33.590  10.450  25.810  1.00  0.00           H
ATOM   2462  HE2 LYS A 172      34.750  11.560  24.820  1.00  0.00           H
ATOM   2463  NZ  LYS A 172      35.570   9.800  25.880  1.00  0.00           N
ATOM   2464  HZ1 LYS A 172      35.110   9.180  26.590  1.00  0.00           H
ATOM   2465  HZ2 LYS A 172      35.760   9.240  25.030  1.00  0.00           H
ATOM   2466  HZ3 LYS A 172      36.490  10.050  26.300  1.00  0.00           H
ATOM   2467  C   LYS A 172      29.770  13.080  27.980  1.00  0.00           C
ATOM   2468  O   LYS A 172      28.880  13.090  27.070  1.00  0.00           O
ATOM   2469  N   LEU A 173      29.540  12.520  29.190  1.00  0.00           N
ATOM   2470  HN  LEU A 173      30.330  12.630  29.800  1.00  0.00           H
ATOM   2471  CA  LEU A 173      28.240  12.070  29.660  1.00  0.00           C
ATOM   2472  HA  LEU A 173      27.840  11.300  29.010  1.00  0.00           H
ATOM   2473  CB  LEU A 173      28.550  11.310  31.000  1.00  0.00           C
ATOM   2474  HB1 LEU A 173      29.280  10.550  30.680  1.00  0.00           H
ATOM   2475  HB2 LEU A 173      29.060  12.010  31.690  1.00  0.00           H
ATOM   2476  CG  LEU A 173      27.300  10.780  31.830  1.00  0.00           C
ATOM   2477  HG  LEU A 173      26.550  11.610  31.810  1.00  0.00           H
ATOM   2478  CD1 LEU A 173      26.870   9.490  31.070  1.00  0.00           C
ATOM   2479 1HD1 LEU A 173      27.330   8.600  31.550  1.00  0.00           H
ATOM   2480 2HD1 LEU A 173      25.770   9.330  31.120  1.00  0.00           H
ATOM   2481 3HD1 LEU A 173      27.150   9.660  30.010  1.00  0.00           H
ATOM   2482  CD2 LEU A 173      27.650  10.410  33.330  1.00  0.00           C
ATOM   2483 1HD2 LEU A 173      26.690  10.200  33.840  1.00  0.00           H
ATOM   2484 2HD2 LEU A 173      28.280   9.490  33.290  1.00  0.00           H
ATOM   2485 3HD2 LEU A 173      28.230  11.140  33.930  1.00  0.00           H
ATOM   2486  C   LEU A 173      27.240  13.160  29.860  1.00  0.00           C
ATOM   2487  O   LEU A 173      26.080  13.090  29.460  1.00  0.00           O
ATOM   2488  N   SER A 174      27.670  14.300  30.430  1.00  0.00           N
ATOM   2489  HN  SER A 174      28.590  14.450  30.800  1.00  0.00           H
ATOM   2490  CA  SER A 174      26.870  15.480  30.530  1.00  0.00           C
ATOM   2491  HA  SER A 174      25.960  15.490  31.120  1.00  0.00           H
ATOM   2492  CB  SER A 174      27.630  16.580  31.230  1.00  0.00           C
ATOM   2493  HB1 SER A 174      27.980  16.050  32.130  1.00  0.00           H
ATOM   2494  HB2 SER A 174      28.530  16.970  30.700  1.00  0.00           H
ATOM   2495  OG  SER A 174      26.820  17.690  31.530  1.00  0.00           O
ATOM   2496  HG1 SER A 174      26.580  18.000  30.650  1.00  0.00           H
ATOM   2497  C   SER A 174      26.410  16.060  29.150  1.00  0.00           C
ATOM   2498  O   SER A 174      25.240  16.290  28.960  1.00  0.00           O
ATOM   2499  N   SER A 175      27.290  16.200  28.210  1.00  0.00           N
ATOM   2500  HN  SER A 175      28.220  16.080  28.540  1.00  0.00           H
ATOM   2501  CA  SER A 175      26.990  16.770  26.940  1.00  0.00           C
ATOM   2502  HA  SER A 175      26.610  17.770  27.070  1.00  0.00           H
ATOM   2503  CB  SER A 175      28.330  17.000  26.200  1.00  0.00           C
ATOM   2504  HB1 SER A 175      29.160  17.530  26.730  1.00  0.00           H
ATOM   2505  HB2 SER A 175      28.740  15.980  26.010  1.00  0.00           H
ATOM   2506  OG  SER A 175      28.130  17.650  24.940  1.00  0.00           O
ATOM   2507  HG1 SER A 175      28.710  17.140  24.360  1.00  0.00           H
ATOM   2508  C   SER A 175      26.040  15.970  25.990  1.00  0.00           C
ATOM   2509  O   SER A 175      25.710  14.770  26.080  1.00  0.00           O
ATOM   2510  N   SER A 176      25.520  16.630  25.010  1.00  0.00           N
ATOM   2511  HN  SER A 176      25.620  17.630  24.990  1.00  0.00           H
ATOM   2512  CA  SER A 176      24.560  16.150  24.000  1.00  0.00           C
ATOM   2513  HA  SER A 176      23.980  15.480  24.610  1.00  0.00           H
ATOM   2514  CB  SER A 176      23.740  17.250  23.270  1.00  0.00           C
ATOM   2515  HB1 SER A 176      23.660  18.220  23.800  1.00  0.00           H
ATOM   2516  HB2 SER A 176      24.150  17.660  22.330  1.00  0.00           H
ATOM   2517  OG  SER A 176      22.380  16.860  23.040  1.00  0.00           O
ATOM   2518  HG1 SER A 176      22.120  16.530  23.900  1.00  0.00           H
ATOM   2519  C   SER A 176      25.210  15.320  22.900  1.00  0.00           C
ATOM   2520  O   SER A 176      24.580  14.680  22.060  1.00  0.00           O
ATOM   2521  N   PHE A 177      26.550  15.490  22.760  1.00  0.00           N
ATOM   2522  HN  PHE A 177      27.020  16.080  23.420  1.00  0.00           H
ATOM   2523  CA  PHE A 177      27.390  14.930  21.730  1.00  0.00           C
ATOM   2524  HA  PHE A 177      27.170  13.870  21.670  1.00  0.00           H
ATOM   2525  CB  PHE A 177      27.210  15.520  20.360  1.00  0.00           C
ATOM   2526  HB1 PHE A 177      27.730  15.050  19.490  1.00  0.00           H
ATOM   2527  HB2 PHE A 177      26.130  15.340  20.170  1.00  0.00           H
ATOM   2528  CG  PHE A 177      27.480  17.000  20.200  1.00  0.00           C
ATOM   2529  CD1 PHE A 177      28.790  17.340  19.960  1.00  0.00           C
ATOM   2530  HD1 PHE A 177      29.440  16.500  19.710  1.00  0.00           H
ATOM   2531  CE1 PHE A 177      29.220  18.670  19.990  1.00  0.00           C
ATOM   2532  HE1 PHE A 177      30.250  18.900  19.790  1.00  0.00           H
ATOM   2533  CZ  PHE A 177      28.290  19.760  20.230  1.00  0.00           C
ATOM   2534  HZ  PHE A 177      28.640  20.770  20.290  1.00  0.00           H
ATOM   2535  CD2 PHE A 177      26.490  18.020  20.370  1.00  0.00           C
ATOM   2536  HD2 PHE A 177      25.440  17.900  20.580  1.00  0.00           H
ATOM   2537  CE2 PHE A 177      26.930  19.370  20.370  1.00  0.00           C
ATOM   2538  HE2 PHE A 177      26.210  20.110  20.710  1.00  0.00           H
ATOM   2539  C   PHE A 177      28.860  15.090  22.230  1.00  0.00           C
ATOM   2540  O   PHE A 177      29.070  15.840  23.210  1.00  0.00           O
ATOM   2541  N   ILE A 178      29.780  14.390  21.580  1.00  0.00           N
ATOM   2542  HN  ILE A 178      29.610  13.830  20.780  1.00  0.00           H
ATOM   2543  CA  ILE A 178      31.120  14.300  22.040  1.00  0.00           C
ATOM   2544  HA  ILE A 178      31.180  14.390  23.110  1.00  0.00           H
ATOM   2545  CB  ILE A 178      31.980  13.000  21.820  1.00  0.00           C
ATOM   2546  HB  ILE A 178      31.930  12.740  20.740  1.00  0.00           H
ATOM   2547  CG2 ILE A 178      33.420  13.100  22.320  1.00  0.00           C
ATOM   2548 1HG2 ILE A 178      34.050  13.810  21.740  1.00  0.00           H
ATOM   2549 2HG2 ILE A 178      33.490  13.420  23.390  1.00  0.00           H
ATOM   2550 3HG2 ILE A 178      33.930  12.140  22.130  1.00  0.00           H
ATOM   2551  CG1 ILE A 178      31.530  11.760  22.610  1.00  0.00           C
ATOM   2552 1HG1 ILE A 178      32.340  10.990  22.530  1.00  0.00           H
ATOM   2553 2HG1 ILE A 178      31.360  12.050  23.670  1.00  0.00           H
ATOM   2554  CD  ILE A 178      30.210  11.100  22.030  1.00  0.00           C
ATOM   2555  HD1 ILE A 178      30.080  10.120  22.540  1.00  0.00           H
ATOM   2556  HD2 ILE A 178      29.340  11.780  22.220  1.00  0.00           H
ATOM   2557  HD3 ILE A 178      30.240  10.900  20.930  1.00  0.00           H
ATOM   2558  C   ILE A 178      31.880  15.490  21.510  1.00  0.00           C
ATOM   2559  O   ILE A 178      32.410  15.490  20.400  1.00  0.00           O
ATOM   2560  N   ILE A 179      31.870  16.630  22.230  1.00  0.00           N
ATOM   2561  HN  ILE A 179      31.410  16.730  23.100  1.00  0.00           H
ATOM   2562  CA  ILE A 179      32.600  17.800  21.940  1.00  0.00           C
ATOM   2563  HA  ILE A 179      32.240  18.190  21.000  1.00  0.00           H
ATOM   2564  CB  ILE A 179      32.290  18.960  23.030  1.00  0.00           C
ATOM   2565  HB  ILE A 179      32.880  19.840  22.730  1.00  0.00           H
ATOM   2566  CG2 ILE A 179      30.850  19.540  22.920  1.00  0.00           C
ATOM   2567 1HG2 ILE A 179      30.680  19.800  21.850  1.00  0.00           H
ATOM   2568 2HG2 ILE A 179      30.050  18.850  23.230  1.00  0.00           H
ATOM   2569 3HG2 ILE A 179      30.770  20.490  23.490  1.00  0.00           H
ATOM   2570  CG1 ILE A 179      32.710  18.780  24.510  1.00  0.00           C
ATOM   2571 1HG1 ILE A 179      33.810  18.640  24.550  1.00  0.00           H
ATOM   2572 2HG1 ILE A 179      32.490  19.730  25.020  1.00  0.00           H
ATOM   2573  CD  ILE A 179      32.000  17.620  25.290  1.00  0.00           C
ATOM   2574  HD1 ILE A 179      32.240  17.630  26.380  1.00  0.00           H
ATOM   2575  HD2 ILE A 179      30.920  17.600  25.060  1.00  0.00           H
ATOM   2576  HD3 ILE A 179      32.580  16.710  25.040  1.00  0.00           H
ATOM   2577  C   ILE A 179      34.080  17.580  21.890  1.00  0.00           C
ATOM   2578  O   ILE A 179      34.560  16.560  22.390  1.00  0.00           O
ATOM   2579  N   THR A 180      34.830  18.500  21.270  1.00  0.00           N
ATOM   2580  HN  THR A 180      34.490  19.250  20.710  1.00  0.00           H
ATOM   2581  CA  THR A 180      36.320  18.430  21.290  1.00  0.00           C
ATOM   2582  HA  THR A 180      36.540  17.550  20.700  1.00  0.00           H
ATOM   2583  CB  THR A 180      37.060  19.530  20.480  1.00  0.00           C
ATOM   2584  HB  THR A 180      36.690  19.560  19.430  1.00  0.00           H
ATOM   2585  OG1 THR A 180      38.480  19.430  20.540  1.00  0.00           O
ATOM   2586  HG1 THR A 180      38.800  20.120  19.970  1.00  0.00           H
ATOM   2587  CG2 THR A 180      36.740  20.890  21.120  1.00  0.00           C
ATOM   2588 1HG2 THR A 180      35.760  21.250  20.750  1.00  0.00           H
ATOM   2589 2HG2 THR A 180      36.730  20.890  22.230  1.00  0.00           H
ATOM   2590 3HG2 THR A 180      37.440  21.690  20.790  1.00  0.00           H
ATOM   2591  C   THR A 180      36.880  18.290  22.660  1.00  0.00           C
ATOM   2592  O   THR A 180      36.350  18.720  23.650  1.00  0.00           O
ATOM   2593  N   GLN A 181      38.070  17.630  22.760  1.00  0.00           N
ATOM   2594  HN  GLN A 181      38.550  17.560  21.880  1.00  0.00           H
ATOM   2595  CA  GLN A 181      38.800  17.560  23.950  1.00  0.00           C
ATOM   2596  HA  GLN A 181      38.130  17.520  24.800  1.00  0.00           H
ATOM   2597  CB  GLN A 181      39.900  16.450  23.840  1.00  0.00           C
ATOM   2598  HB1 GLN A 181      40.210  16.100  24.850  1.00  0.00           H
ATOM   2599  HB2 GLN A 181      39.470  15.540  23.350  1.00  0.00           H
ATOM   2600  CG  GLN A 181      41.120  16.770  22.930  1.00  0.00           C
ATOM   2601  HG1 GLN A 181      41.780  17.640  23.150  1.00  0.00           H
ATOM   2602  HG2 GLN A 181      41.670  15.820  23.140  1.00  0.00           H
ATOM   2603  CD  GLN A 181      40.820  16.840  21.380  1.00  0.00           C
ATOM   2604  OE1 GLN A 181      40.140  15.940  20.790  1.00  0.00           O
ATOM   2605  NE2 GLN A 181      41.140  17.980  20.720  1.00  0.00           N
ATOM   2606 1HE2 GLN A 181      41.430  18.800  21.220  1.00  0.00           H
ATOM   2607 2HE2 GLN A 181      40.980  18.090  19.730  1.00  0.00           H
ATOM   2608  C   GLN A 181      39.620  18.810  24.220  1.00  0.00           C
ATOM   2609  O   GLN A 181      40.360  18.930  25.230  1.00  0.00           O
ATOM   2610  N   ASN A 182      39.430  19.850  23.380  1.00  0.00           N
ATOM   2611  HN  ASN A 182      38.870  19.730  22.570  1.00  0.00           H
ATOM   2612  CA  ASN A 182      40.030  21.160  23.660  1.00  0.00           C
ATOM   2613  HA  ASN A 182      41.000  21.140  24.110  1.00  0.00           H
ATOM   2614  CB  ASN A 182      40.410  21.900  22.320  1.00  0.00           C
ATOM   2615  HB1 ASN A 182      39.610  21.930  21.560  1.00  0.00           H
ATOM   2616  HB2 ASN A 182      40.720  22.930  22.610  1.00  0.00           H
ATOM   2617  CG  ASN A 182      41.630  21.210  21.620  1.00  0.00           C
ATOM   2618  OD1 ASN A 182      42.170  20.180  22.100  1.00  0.00           O
ATOM   2619  ND2 ASN A 182      41.920  21.620  20.410  1.00  0.00           N
ATOM   2620 1HD2 ASN A 182      41.540  22.440  20.000  1.00  0.00           H
ATOM   2621 2HD2 ASN A 182      42.720  21.190  20.000  1.00  0.00           H
ATOM   2622  C   ASN A 182      39.140  22.010  24.470  1.00  0.00           C
ATOM   2623  O   ASN A 182      39.490  23.140  24.920  1.00  0.00           O
ATOM   2624  N   MET A 183      37.920  21.480  24.700  1.00  0.00           N
ATOM   2625  HN  MET A 183      37.710  20.510  24.620  1.00  0.00           H
ATOM   2626  CA  MET A 183      36.900  22.060  25.470  1.00  0.00           C
ATOM   2627  HA  MET A 183      37.130  23.110  25.590  1.00  0.00           H
ATOM   2628  CB  MET A 183      35.510  21.950  24.870  1.00  0.00           C
ATOM   2629  HB1 MET A 183      35.290  20.890  24.610  1.00  0.00           H
ATOM   2630  HB2 MET A 183      34.750  22.140  25.660  1.00  0.00           H
ATOM   2631  CG  MET A 183      35.280  22.870  23.650  1.00  0.00           C
ATOM   2632  HG1 MET A 183      35.190  23.920  23.990  1.00  0.00           H
ATOM   2633  HG2 MET A 183      36.150  22.790  22.960  1.00  0.00           H
ATOM   2634  SD  MET A 183      33.650  22.560  22.800  1.00  0.00           S
ATOM   2635  CE  MET A 183      32.610  23.380  23.980  1.00  0.00           C
ATOM   2636  HE1 MET A 183      31.520  23.140  23.880  1.00  0.00           H
ATOM   2637  HE2 MET A 183      33.090  23.190  24.950  1.00  0.00           H
ATOM   2638  HE3 MET A 183      32.660  24.470  23.770  1.00  0.00           H
ATOM   2639  C   MET A 183      36.910  21.410  26.860  1.00  0.00           C
ATOM   2640  O   MET A 183      37.280  20.240  26.900  1.00  0.00           O
ATOM   2641  N   PHE A 184      36.370  22.030  27.870  1.00  0.00           N
ATOM   2642  HN  PHE A 184      36.080  22.970  27.760  1.00  0.00           H
ATOM   2643  CA  PHE A 184      36.140  21.430  29.220  1.00  0.00           C
ATOM   2644  HA  PHE A 184      35.980  20.390  29.010  1.00  0.00           H
ATOM   2645  CB  PHE A 184      37.390  21.600  30.130  1.00  0.00           C
ATOM   2646  HB1 PHE A 184      37.200  21.030  31.060  1.00  0.00           H
ATOM   2647  HB2 PHE A 184      38.310  21.160  29.700  1.00  0.00           H
ATOM   2648  CG  PHE A 184      37.720  23.040  30.360  1.00  0.00           C
ATOM   2649  CD1 PHE A 184      38.380  23.870  29.450  1.00  0.00           C
ATOM   2650  HD1 PHE A 184      38.690  23.450  28.510  1.00  0.00           H
ATOM   2651  CE1 PHE A 184      38.470  25.270  29.660  1.00  0.00           C
ATOM   2652  HE1 PHE A 184      38.910  25.980  29.000  1.00  0.00           H
ATOM   2653  CZ  PHE A 184      37.940  25.780  30.870  1.00  0.00           C
ATOM   2654  HZ  PHE A 184      37.940  26.840  31.060  1.00  0.00           H
ATOM   2655  CD2 PHE A 184      37.110  23.610  31.480  1.00  0.00           C
ATOM   2656  HD2 PHE A 184      36.390  23.030  32.040  1.00  0.00           H
ATOM   2657  CE2 PHE A 184      37.310  24.940  31.820  1.00  0.00           C
ATOM   2658  HE2 PHE A 184      36.960  25.400  32.740  1.00  0.00           H
ATOM   2659  C   PHE A 184      34.860  21.960  29.780  1.00  0.00           C
ATOM   2660  O   PHE A 184      34.330  23.050  29.410  1.00  0.00           O
ATOM   2661  N   CYS A 185      34.250  21.170  30.670  1.00  0.00           N
ATOM   2662  HN  CYS A 185      34.640  20.260  30.820  1.00  0.00           H
ATOM   2663  CA  CYS A 185      33.140  21.510  31.570  1.00  0.00           C
ATOM   2664  HA  CYS A 185      32.490  22.220  31.090  1.00  0.00           H
ATOM   2665  CB  CYS A 185      32.280  20.280  31.930  1.00  0.00           C
ATOM   2666  HB1 CYS A 185      33.010  19.470  32.190  1.00  0.00           H
ATOM   2667  HB2 CYS A 185      31.710  20.480  32.850  1.00  0.00           H
ATOM   2668  SG  CYS A 185      31.270  19.570  30.620  1.00  0.00           S
ATOM   2669  C   CYS A 185      33.610  22.160  32.900  1.00  0.00           C
ATOM   2670  O   CYS A 185      34.660  21.850  33.430  1.00  0.00           O
ATOM   2671  N   ALA A 186      32.720  23.120  33.410  1.00  0.00           N
ATOM   2672  HN  ALA A 186      31.940  23.420  32.870  1.00  0.00           H
ATOM   2673  CA  ALA A 186      32.930  23.620  34.770  1.00  0.00           C
ATOM   2674  HA  ALA A 186      33.430  22.940  35.440  1.00  0.00           H
ATOM   2675  CB  ALA A 186      33.820  24.880  34.620  1.00  0.00           C
ATOM   2676  HB1 ALA A 186      34.730  24.700  34.000  1.00  0.00           H
ATOM   2677  HB2 ALA A 186      33.290  25.750  34.170  1.00  0.00           H
ATOM   2678  HB3 ALA A 186      34.050  25.180  35.670  1.00  0.00           H
ATOM   2679  C   ALA A 186      31.610  24.010  35.400  1.00  0.00           C
ATOM   2680  O   ALA A 186      30.660  24.400  34.730  1.00  0.00           O
ATOM   2681  N   GLY A 187      31.420  23.880  36.730  1.00  0.00           N
ATOM   2682  HN  GLY A 187      32.130  23.590  37.340  1.00  0.00           H
ATOM   2683  CA  GLY A 187      30.130  24.270  37.380  1.00  0.00           C
ATOM   2684  HA1 GLY A 187      30.320  25.230  37.840  1.00  0.00           H
ATOM   2685  HA2 GLY A 187      29.310  24.330  36.680  1.00  0.00           H
ATOM   2686  C   GLY A 187      29.760  23.470  38.640  1.00  0.00           C
ATOM   2687  O   GLY A 187      30.450  22.640  39.150  1.00  0.00           O
ATOM   2688  N   TYR A 188      28.580  23.790  39.140  1.00  0.00           N
ATOM   2689  HN  TYR A 188      28.060  24.570  38.800  1.00  0.00           H
ATOM   2690  CA  TYR A 188      27.980  23.170  40.300  1.00  0.00           C
ATOM   2691  HA  TYR A 188      28.660  22.400  40.660  1.00  0.00           H
ATOM   2692  CB  TYR A 188      27.610  24.170  41.510  1.00  0.00           C
ATOM   2693  HB1 TYR A 188      26.720  24.770  41.210  1.00  0.00           H
ATOM   2694  HB2 TYR A 188      27.370  23.500  42.360  1.00  0.00           H
ATOM   2695  CG  TYR A 188      28.770  25.030  41.930  1.00  0.00           C
ATOM   2696  CD1 TYR A 188      29.520  24.740  43.030  1.00  0.00           C
ATOM   2697  HD1 TYR A 188      29.380  23.810  43.540  1.00  0.00           H
ATOM   2698  CE1 TYR A 188      30.400  25.730  43.530  1.00  0.00           C
ATOM   2699  HE1 TYR A 188      31.000  25.490  44.400  1.00  0.00           H
ATOM   2700  CZ  TYR A 188      30.630  26.950  42.910  1.00  0.00           C
ATOM   2701  OH  TYR A 188      31.490  27.870  43.540  1.00  0.00           O
ATOM   2702  HH  TYR A 188      31.810  28.330  42.750  1.00  0.00           H
ATOM   2703  CD2 TYR A 188      28.960  26.270  41.260  1.00  0.00           C
ATOM   2704  HD2 TYR A 188      28.320  26.560  40.440  1.00  0.00           H
ATOM   2705  CE2 TYR A 188      29.920  27.170  41.750  1.00  0.00           C
ATOM   2706  HE2 TYR A 188      29.900  28.140  41.260  1.00  0.00           H
ATOM   2707  C   TYR A 188      26.660  22.410  39.990  1.00  0.00           C
ATOM   2708  O   TYR A 188      25.760  22.900  39.370  1.00  0.00           O
ATOM   2709  N   ASP A 189      26.530  21.130  40.350  1.00  0.00           N
ATOM   2710  HN  ASP A 189      27.260  20.600  40.780  1.00  0.00           H
ATOM   2711  CA  ASP A 189      25.220  20.480  40.300  1.00  0.00           C
ATOM   2712  HA  ASP A 189      24.590  20.720  39.450  1.00  0.00           H
ATOM   2713  CB  ASP A 189      25.530  18.930  40.390  1.00  0.00           C
ATOM   2714  HB1 ASP A 189      24.530  18.450  40.370  1.00  0.00           H
ATOM   2715  HB2 ASP A 189      26.100  18.660  39.480  1.00  0.00           H
ATOM   2716  CG  ASP A 189      26.140  18.300  41.630  1.00  0.00           C
ATOM   2717  OD1 ASP A 189      26.150  17.070  41.760  1.00  0.00           O
ATOM   2718  OD2 ASP A 189      26.650  19.000  42.600  1.00  0.00           O
ATOM   2719  C   ASP A 189      24.300  20.970  41.440  1.00  0.00           C
ATOM   2720  O   ASP A 189      23.120  21.330  41.300  1.00  0.00           O
ATOM   2721  N   THR A 190      24.940  21.140  42.620  1.00  0.00           N
ATOM   2722  HN  THR A 190      25.830  20.690  42.740  1.00  0.00           H
ATOM   2723  CA  THR A 190      24.540  21.860  43.760  1.00  0.00           C
ATOM   2724  HA  THR A 190      23.590  21.370  43.890  1.00  0.00           H
ATOM   2725  CB  THR A 190      25.490  21.700  44.990  1.00  0.00           C
ATOM   2726  HB  THR A 190      25.480  20.610  45.240  1.00  0.00           H
ATOM   2727  OG1 THR A 190      25.170  22.460  46.160  1.00  0.00           O
ATOM   2728  HG1 THR A 190      24.480  21.970  46.600  1.00  0.00           H
ATOM   2729  CG2 THR A 190      26.940  22.080  44.680  1.00  0.00           C
ATOM   2730 1HG2 THR A 190      27.610  21.750  45.500  1.00  0.00           H
ATOM   2731 2HG2 THR A 190      27.280  21.640  43.710  1.00  0.00           H
ATOM   2732 3HG2 THR A 190      27.010  23.180  44.850  1.00  0.00           H
ATOM   2733  C   THR A 190      24.230  23.340  43.450  1.00  0.00           C
ATOM   2734  O   THR A 190      24.790  23.880  42.510  1.00  0.00           O
ATOM   2735  N   LYS A 191      23.330  23.870  44.160  1.00  0.00           N
ATOM   2736  HN  LYS A 191      23.020  23.390  44.970  1.00  0.00           H
ATOM   2737  CA  LYS A 191      22.690  25.180  44.060  1.00  0.00           C
ATOM   2738  HA  LYS A 191      21.870  25.020  44.740  1.00  0.00           H
ATOM   2739  CB  LYS A 191      23.580  26.320  44.740  1.00  0.00           C
ATOM   2740  HB1 LYS A 191      23.100  27.300  44.940  1.00  0.00           H
ATOM   2741  HB2 LYS A 191      23.690  25.970  45.780  1.00  0.00           H
ATOM   2742  CG  LYS A 191      25.110  26.370  44.370  1.00  0.00           C
ATOM   2743  HG1 LYS A 191      25.630  25.390  44.410  1.00  0.00           H
ATOM   2744  HG2 LYS A 191      25.250  26.830  43.370  1.00  0.00           H
ATOM   2745  CD  LYS A 191      25.780  27.270  45.350  1.00  0.00           C
ATOM   2746  HD1 LYS A 191      25.150  28.170  45.240  1.00  0.00           H
ATOM   2747  HD2 LYS A 191      25.830  26.880  46.380  1.00  0.00           H
ATOM   2748  CE  LYS A 191      27.240  27.620  44.930  1.00  0.00           C
ATOM   2749  HE1 LYS A 191      28.010  26.830  45.100  1.00  0.00           H
ATOM   2750  HE2 LYS A 191      27.060  27.920  43.880  1.00  0.00           H
ATOM   2751  NZ  LYS A 191      27.630  28.870  45.710  1.00  0.00           N
ATOM   2752  HZ1 LYS A 191      27.140  29.720  45.340  1.00  0.00           H
ATOM   2753  HZ2 LYS A 191      27.460  28.790  46.730  1.00  0.00           H
ATOM   2754  HZ3 LYS A 191      28.650  29.070  45.670  1.00  0.00           H
ATOM   2755  C   LYS A 191      22.020  25.510  42.780  1.00  0.00           C
ATOM   2756  O   LYS A 191      21.700  24.630  41.950  1.00  0.00           O
ATOM   2757  N   GLN A 192      21.750  26.820  42.610  1.00  0.00           N
ATOM   2758  HN  GLN A 192      21.820  27.410  43.410  1.00  0.00           H
ATOM   2759  CA  GLN A 192      21.150  27.380  41.340  1.00  0.00           C
ATOM   2760  HA  GLN A 192      20.910  26.610  40.620  1.00  0.00           H
ATOM   2761  CB  GLN A 192      19.870  28.230  41.580  1.00  0.00           C
ATOM   2762  HB1 GLN A 192      20.300  29.100  42.140  1.00  0.00           H
ATOM   2763  HB2 GLN A 192      19.540  28.710  40.640  1.00  0.00           H
ATOM   2764  CG  GLN A 192      18.720  27.570  42.260  1.00  0.00           C
ATOM   2765  HG1 GLN A 192      18.990  27.250  43.290  1.00  0.00           H
ATOM   2766  HG2 GLN A 192      17.860  28.270  42.360  1.00  0.00           H
ATOM   2767  CD  GLN A 192      18.310  26.410  41.420  1.00  0.00           C
ATOM   2768  OE1 GLN A 192      18.730  25.270  41.640  1.00  0.00           O
ATOM   2769  NE2 GLN A 192      17.530  26.640  40.410  1.00  0.00           N
ATOM   2770 1HE2 GLN A 192      17.070  27.520  40.330  1.00  0.00           H
ATOM   2771 2HE2 GLN A 192      17.300  26.000  39.670  1.00  0.00           H
ATOM   2772  C   GLN A 192      22.190  28.250  40.610  1.00  0.00           C
ATOM   2773  O   GLN A 192      21.950  28.850  39.520  1.00  0.00           O
ATOM   2774  N   GLU A 193      23.390  28.370  41.180  1.00  0.00           N
ATOM   2775  HN  GLU A 193      23.570  27.920  42.060  1.00  0.00           H
ATOM   2776  CA  GLU A 193      24.400  29.300  40.690  1.00  0.00           C
ATOM   2777  HA  GLU A 193      23.930  30.190  40.290  1.00  0.00           H
ATOM   2778  CB  GLU A 193      25.430  29.680  41.760  1.00  0.00           C
ATOM   2779  HB1 GLU A 193      26.070  28.790  42.000  1.00  0.00           H
ATOM   2780  HB2 GLU A 193      26.090  30.480  41.370  1.00  0.00           H
ATOM   2781  CG  GLU A 193      24.850  30.220  43.080  1.00  0.00           C
ATOM   2782  HG1 GLU A 193      23.960  30.870  42.940  1.00  0.00           H
ATOM   2783  HG2 GLU A 193      24.520  29.360  43.700  1.00  0.00           H
ATOM   2784  CD  GLU A 193      25.680  31.180  43.850  1.00  0.00           C
ATOM   2785  OE1 GLU A 193      26.810  30.830  44.180  1.00  0.00           O
ATOM   2786  OE2 GLU A 193      25.300  32.320  44.250  1.00  0.00           O
ATOM   2787  C   GLU A 193      25.190  28.810  39.520  1.00  0.00           C
ATOM   2788  O   GLU A 193      25.810  27.710  39.500  1.00  0.00           O
ATOM   2789  N   ASP A 194      25.190  29.550  38.400  1.00  0.00           N
ATOM   2790  HN  ASP A 194      24.780  30.460  38.400  1.00  0.00           H
ATOM   2791  CA  ASP A 194      25.690  29.120  37.110  1.00  0.00           C
ATOM   2792  HA  ASP A 194      26.660  28.690  37.310  1.00  0.00           H
ATOM   2793  CB  ASP A 194      24.710  28.010  36.430  1.00  0.00           C
ATOM   2794  HB1 ASP A 194      24.290  27.330  37.210  1.00  0.00           H
ATOM   2795  HB2 ASP A 194      23.870  28.610  36.010  1.00  0.00           H
ATOM   2796  CG  ASP A 194      25.330  27.070  35.410  1.00  0.00           C
ATOM   2797  OD1 ASP A 194      26.550  26.720  35.550  1.00  0.00           O
ATOM   2798  OD2 ASP A 194      24.590  26.470  34.580  1.00  0.00           O
ATOM   2799  C   ASP A 194      25.880  30.280  36.160  1.00  0.00           C
ATOM   2800  O   ASP A 194      25.380  31.350  36.460  1.00  0.00           O
ATOM   2801  N   ALA A 195      26.370  30.070  34.960  1.00  0.00           N
ATOM   2802  HN  ALA A 195      26.640  29.160  34.670  1.00  0.00           H
ATOM   2803  CA  ALA A 195      26.280  31.140  33.910  1.00  0.00           C
ATOM   2804  HA  ALA A 195      26.120  32.100  34.380  1.00  0.00           H
ATOM   2805  CB  ALA A 195      27.600  31.260  33.170  1.00  0.00           C
ATOM   2806  HB1 ALA A 195      27.470  32.120  32.480  1.00  0.00           H
ATOM   2807  HB2 ALA A 195      28.510  31.540  33.760  1.00  0.00           H
ATOM   2808  HB3 ALA A 195      28.050  30.340  32.750  1.00  0.00           H
ATOM   2809  C   ALA A 195      25.230  30.790  32.850  1.00  0.00           C
ATOM   2810  O   ALA A 195      24.880  29.640  32.750  1.00  0.00           O
ATOM   2811  N   CYS A 196      24.660  31.780  32.140  1.00  0.00           N
ATOM   2812  HN  CYS A 196      24.980  32.700  32.370  1.00  0.00           H
ATOM   2813  CA  CYS A 196      23.580  31.540  31.210  1.00  0.00           C
ATOM   2814  HA  CYS A 196      23.960  30.830  30.490  1.00  0.00           H
ATOM   2815  CB  CYS A 196      22.240  31.020  31.770  1.00  0.00           C
ATOM   2816  HB1 CYS A 196      21.600  30.600  30.980  1.00  0.00           H
ATOM   2817  HB2 CYS A 196      22.340  30.170  32.490  1.00  0.00           H
ATOM   2818  SG  CYS A 196      21.260  32.270  32.710  1.00  0.00           S
ATOM   2819  C   CYS A 196      23.440  32.680  30.210  1.00  0.00           C
ATOM   2820  O   CYS A 196      24.370  33.380  29.860  1.00  0.00           O
ATOM   2821  N   GLN A 197      22.290  32.790  29.550  1.00  0.00           N
ATOM   2822  HN  GLN A 197      21.610  32.090  29.710  1.00  0.00           H
ATOM   2823  CA  GLN A 197      21.830  33.870  28.620  1.00  0.00           C
ATOM   2824  HA  GLN A 197      22.380  33.810  27.690  1.00  0.00           H
ATOM   2825  CB  GLN A 197      20.340  33.620  28.220  1.00  0.00           C
ATOM   2826  HB1 GLN A 197      20.320  32.700  27.610  1.00  0.00           H
ATOM   2827  HB2 GLN A 197      19.830  33.370  29.180  1.00  0.00           H
ATOM   2828  CG  GLN A 197      19.620  34.760  27.590  1.00  0.00           C
ATOM   2829  HG1 GLN A 197      18.660  34.810  28.160  1.00  0.00           H
ATOM   2830  HG2 GLN A 197      20.050  35.780  27.610  1.00  0.00           H
ATOM   2831  CD  GLN A 197      19.310  34.380  26.120  1.00  0.00           C
ATOM   2832  OE1 GLN A 197      18.700  33.330  25.850  1.00  0.00           O
ATOM   2833  NE2 GLN A 197      19.760  35.190  25.130  1.00  0.00           N
ATOM   2834 1HE2 GLN A 197      20.200  36.060  25.360  1.00  0.00           H
ATOM   2835 2HE2 GLN A 197      19.350  34.950  24.260  1.00  0.00           H
ATOM   2836  C   GLN A 197      22.170  35.360  29.030  1.00  0.00           C
ATOM   2837  O   GLN A 197      21.690  35.870  30.040  1.00  0.00           O
ATOM   2838  N   GLY A 198      23.220  35.870  28.300  1.00  0.00           N
ATOM   2839  HN  GLY A 198      23.390  35.450  27.410  1.00  0.00           H
ATOM   2840  CA  GLY A 198      23.930  37.150  28.400  1.00  0.00           C
ATOM   2841  HA1 GLY A 198      23.970  37.590  27.410  1.00  0.00           H
ATOM   2842  HA2 GLY A 198      23.390  37.810  29.070  1.00  0.00           H
ATOM   2843  C   GLY A 198      25.330  37.040  28.790  1.00  0.00           C
ATOM   2844  O   GLY A 198      26.140  37.910  28.520  1.00  0.00           O
ATOM   2845  N   ASP A 199      25.670  35.930  29.410  1.00  0.00           N
ATOM   2846  HN  ASP A 199      25.010  35.180  29.530  1.00  0.00           H
ATOM   2847  CA  ASP A 199      27.020  35.660  29.840  1.00  0.00           C
ATOM   2848  HA  ASP A 199      27.470  36.570  30.190  1.00  0.00           H
ATOM   2849  CB  ASP A 199      27.100  34.600  30.960  1.00  0.00           C
ATOM   2850  HB1 ASP A 199      26.670  33.650  30.550  1.00  0.00           H
ATOM   2851  HB2 ASP A 199      28.160  34.450  31.200  1.00  0.00           H
ATOM   2852  CG  ASP A 199      26.420  35.000  32.220  1.00  0.00           C
ATOM   2853  OD1 ASP A 199      26.330  36.220  32.450  1.00  0.00           O
ATOM   2854  OD2 ASP A 199      25.860  34.150  32.960  1.00  0.00           O
ATOM   2855  C   ASP A 199      27.770  35.160  28.590  1.00  0.00           C
ATOM   2856  O   ASP A 199      28.980  35.080  28.620  1.00  0.00           O
ATOM   2857  N   SER A 200      27.060  34.820  27.470  1.00  0.00           N
ATOM   2858  HN  SER A 200      26.080  34.970  27.460  1.00  0.00           H
ATOM   2859  CA  SER A 200      27.580  34.470  26.150  1.00  0.00           C
ATOM   2860  HA  SER A 200      27.860  33.430  26.220  1.00  0.00           H
ATOM   2861  CB  SER A 200      26.460  34.700  25.110  1.00  0.00           C
ATOM   2862  HB1 SER A 200      26.180  35.750  24.940  1.00  0.00           H
ATOM   2863  HB2 SER A 200      26.730  34.280  24.120  1.00  0.00           H
ATOM   2864  OG  SER A 200      25.290  34.030  25.580  1.00  0.00           O
ATOM   2865  HG1 SER A 200      24.590  34.560  25.200  1.00  0.00           H
ATOM   2866  C   SER A 200      28.770  35.270  25.650  1.00  0.00           C
ATOM   2867  O   SER A 200      28.770  36.490  25.940  1.00  0.00           O
ATOM   2868  N   GLY A 201      29.730  34.750  24.950  1.00  0.00           N
ATOM   2869  HN  GLY A 201      29.710  33.770  24.730  1.00  0.00           H
ATOM   2870  CA  GLY A 201      30.920  35.390  24.390  1.00  0.00           C
ATOM   2871  HA1 GLY A 201      31.500  34.730  23.770  1.00  0.00           H
ATOM   2872  HA2 GLY A 201      30.500  36.240  23.860  1.00  0.00           H
ATOM   2873  C   GLY A 201      31.930  35.870  25.450  1.00  0.00           C
ATOM   2874  O   GLY A 201      33.090  36.140  25.070  1.00  0.00           O
ATOM   2875  N   GLY A 202      31.570  36.030  26.740  1.00  0.00           N
ATOM   2876  HN  GLY A 202      30.600  35.850  26.910  1.00  0.00           H
ATOM   2877  CA  GLY A 202      32.560  36.350  27.780  1.00  0.00           C
ATOM   2878  HA1 GLY A 202      33.080  37.220  27.410  1.00  0.00           H
ATOM   2879  HA2 GLY A 202      32.130  36.530  28.760  1.00  0.00           H
ATOM   2880  C   GLY A 202      33.640  35.320  28.110  1.00  0.00           C
ATOM   2881  O   GLY A 202      33.650  34.250  27.520  1.00  0.00           O
ATOM   2882  N   PRO A 203      34.440  35.630  29.160  1.00  0.00           N
ATOM   2883  CD  PRO A 203      34.550  36.960  29.800  1.00  0.00           C
ATOM   2884  HD1 PRO A 203      33.730  36.990  30.550  1.00  0.00           H
ATOM   2885  HD2 PRO A 203      34.510  37.800  29.060  1.00  0.00           H
ATOM   2886  CA  PRO A 203      35.640  34.830  29.440  1.00  0.00           C
ATOM   2887  HA  PRO A 203      35.770  34.110  28.640  1.00  0.00           H
ATOM   2888  CB  PRO A 203      36.730  35.940  29.610  1.00  0.00           C
ATOM   2889  HB1 PRO A 203      37.590  35.590  30.230  1.00  0.00           H
ATOM   2890  HB2 PRO A 203      36.990  36.380  28.620  1.00  0.00           H
ATOM   2891  CG  PRO A 203      35.980  36.970  30.380  1.00  0.00           C
ATOM   2892  HG1 PRO A 203      35.990  36.640  31.440  1.00  0.00           H
ATOM   2893  HG2 PRO A 203      36.300  38.030  30.350  1.00  0.00           H
ATOM   2894  C   PRO A 203      35.550  33.950  30.700  1.00  0.00           C
ATOM   2895  O   PRO A 203      34.770  34.200  31.640  1.00  0.00           O
ATOM   2896  N   HIS A 204      36.390  32.870  30.820  1.00  0.00           N
ATOM   2897  HN  HIS A 204      36.820  32.750  29.930  1.00  0.00           H
ATOM   2898  CA  HIS A 204      36.720  32.030  31.990  1.00  0.00           C
ATOM   2899  HA  HIS A 204      36.070  32.120  32.850  1.00  0.00           H
ATOM   2900  CB  HIS A 204      36.790  30.570  31.550  1.00  0.00           C
ATOM   2901  HB1 HIS A 204      35.770  30.200  31.300  1.00  0.00           H
ATOM   2902  HB2 HIS A 204      37.370  30.440  30.610  1.00  0.00           H
ATOM   2903  ND1 HIS A 204      38.370  29.030  32.550  1.00  0.00           N
ATOM   2904  CG  HIS A 204      37.140  29.560  32.640  1.00  0.00           C
ATOM   2905  CE1 HIS A 204      38.390  28.120  33.470  1.00  0.00           C
ATOM   2906  HE1 HIS A 204      39.340  27.700  33.820  1.00  0.00           H
ATOM   2907  NE2 HIS A 204      37.200  28.060  34.170  1.00  0.00           N
ATOM   2908  HE2 HIS A 204      37.040  27.610  35.060  1.00  0.00           H
ATOM   2909  CD2 HIS A 204      36.410  29.020  33.630  1.00  0.00           C
ATOM   2910  HD2 HIS A 204      35.350  29.160  33.800  1.00  0.00           H
ATOM   2911  C   HIS A 204      38.160  32.480  32.190  1.00  0.00           C
ATOM   2912  O   HIS A 204      38.900  32.490  31.220  1.00  0.00           O
ATOM   2913  N   VAL A 205      38.500  32.980  33.330  1.00  0.00           N
ATOM   2914  HN  VAL A 205      37.810  33.220  34.000  1.00  0.00           H
ATOM   2915  CA  VAL A 205      39.800  33.340  33.750  1.00  0.00           C
ATOM   2916  HA  VAL A 205      40.540  33.240  32.960  1.00  0.00           H
ATOM   2917  CB  VAL A 205      39.650  34.780  34.260  1.00  0.00           C
ATOM   2918  HB  VAL A 205      38.940  34.950  35.090  1.00  0.00           H
ATOM   2919  CG1 VAL A 205      41.010  35.350  34.750  1.00  0.00           C
ATOM   2920 1HG1 VAL A 205      41.900  35.120  34.120  1.00  0.00           H
ATOM   2921 2HG1 VAL A 205      40.880  36.450  34.710  1.00  0.00           H
ATOM   2922 3HG1 VAL A 205      41.210  34.900  35.730  1.00  0.00           H
ATOM   2923  CG2 VAL A 205      39.080  35.700  33.160  1.00  0.00           C
ATOM   2924 1HG2 VAL A 205      38.190  35.290  32.640  1.00  0.00           H
ATOM   2925 2HG2 VAL A 205      38.770  36.700  33.550  1.00  0.00           H
ATOM   2926 3HG2 VAL A 205      39.880  35.850  32.410  1.00  0.00           H
ATOM   2927  C   VAL A 205      40.310  32.500  34.890  1.00  0.00           C
ATOM   2928  O   VAL A 205      39.550  32.120  35.760  1.00  0.00           O
ATOM   2929  N   THR A 206      41.600  32.210  34.940  1.00  0.00           N
ATOM   2930  HN  THR A 206      42.240  32.500  34.240  1.00  0.00           H
ATOM   2931  CA  THR A 206      42.210  31.590  36.090  1.00  0.00           C
ATOM   2932  HA  THR A 206      41.460  31.270  36.820  1.00  0.00           H
ATOM   2933  CB  THR A 206      43.010  30.310  35.800  1.00  0.00           C
ATOM   2934  HB  THR A 206      43.840  30.630  35.130  1.00  0.00           H
ATOM   2935  OG1 THR A 206      42.180  29.380  35.100  1.00  0.00           O
ATOM   2936  HG1 THR A 206      41.980  29.720  34.220  1.00  0.00           H
ATOM   2937  CG2 THR A 206      43.630  29.730  37.120  1.00  0.00           C
ATOM   2938 1HG2 THR A 206      44.570  30.270  37.370  1.00  0.00           H
ATOM   2939 2HG2 THR A 206      42.930  29.740  37.990  1.00  0.00           H
ATOM   2940 3HG2 THR A 206      44.010  28.690  37.010  1.00  0.00           H
ATOM   2941  C   THR A 206      43.170  32.640  36.780  1.00  0.00           C
ATOM   2942  O   THR A 206      44.080  33.130  36.220  1.00  0.00           O
ATOM   2943  N   ARG A 207      42.870  32.810  38.100  1.00  0.00           N
ATOM   2944  HN  ARG A 207      42.210  32.370  38.700  1.00  0.00           H
ATOM   2945  CA  ARG A 207      43.770  33.520  39.000  1.00  0.00           C
ATOM   2946  HA  ARG A 207      44.240  34.330  38.460  1.00  0.00           H
ATOM   2947  CB  ARG A 207      42.910  34.020  40.260  1.00  0.00           C
ATOM   2948  HB1 ARG A 207      42.350  34.890  39.860  1.00  0.00           H
ATOM   2949  HB2 ARG A 207      42.170  33.250  40.580  1.00  0.00           H
ATOM   2950  CG  ARG A 207      43.790  34.440  41.500  1.00  0.00           C
ATOM   2951  HG1 ARG A 207      43.060  34.560  42.320  1.00  0.00           H
ATOM   2952  HG2 ARG A 207      44.550  33.650  41.700  1.00  0.00           H
ATOM   2953  CD  ARG A 207      44.440  35.720  41.260  1.00  0.00           C
ATOM   2954  HD1 ARG A 207      45.190  35.680  40.440  1.00  0.00           H
ATOM   2955  HD2 ARG A 207      43.890  36.600  40.840  1.00  0.00           H
ATOM   2956  NE  ARG A 207      45.080  36.110  42.560  1.00  0.00           N
ATOM   2957  HE  ARG A 207      45.890  35.620  42.890  1.00  0.00           H
ATOM   2958  CZ  ARG A 207      44.760  37.230  43.200  1.00  0.00           C
ATOM   2959  NH1 ARG A 207      43.610  37.780  42.940  1.00  0.00           N
ATOM   2960 1HH1 ARG A 207      42.910  37.120  42.700  1.00  0.00           H
ATOM   2961 2HH1 ARG A 207      43.320  38.510  43.560  1.00  0.00           H
ATOM   2962  NH2 ARG A 207      45.550  37.820  44.120  1.00  0.00           N
ATOM   2963 1HH2 ARG A 207      46.480  37.580  44.390  1.00  0.00           H
ATOM   2964 2HH2 ARG A 207      45.400  38.800  44.230  1.00  0.00           H
ATOM   2965  C   ARG A 207      44.900  32.580  39.320  1.00  0.00           C
ATOM   2966  O   ARG A 207      44.760  31.500  39.850  1.00  0.00           O
ATOM   2967  N   PHE A 208      46.160  33.080  39.150  1.00  0.00           N
ATOM   2968  HN  PHE A 208      46.340  33.930  38.680  1.00  0.00           H
ATOM   2969  CA  PHE A 208      47.250  32.360  39.750  1.00  0.00           C
ATOM   2970  HA  PHE A 208      47.050  31.890  40.710  1.00  0.00           H
ATOM   2971  CB  PHE A 208      47.780  31.180  38.880  1.00  0.00           C
ATOM   2972  HB1 PHE A 208      46.980  30.640  38.320  1.00  0.00           H
ATOM   2973  HB2 PHE A 208      48.530  31.570  38.160  1.00  0.00           H
ATOM   2974  CG  PHE A 208      48.390  30.140  39.770  1.00  0.00           C
ATOM   2975  CD1 PHE A 208      49.750  29.930  39.680  1.00  0.00           C
ATOM   2976  HD1 PHE A 208      50.450  30.440  39.040  1.00  0.00           H
ATOM   2977  CE1 PHE A 208      50.440  28.980  40.540  1.00  0.00           C
ATOM   2978  HE1 PHE A 208      51.470  28.680  40.490  1.00  0.00           H
ATOM   2979  CZ  PHE A 208      49.610  28.190  41.430  1.00  0.00           C
ATOM   2980  HZ  PHE A 208      49.930  27.460  42.150  1.00  0.00           H
ATOM   2981  CD2 PHE A 208      47.600  29.420  40.700  1.00  0.00           C
ATOM   2982  HD2 PHE A 208      46.580  29.740  40.810  1.00  0.00           H
ATOM   2983  CE2 PHE A 208      48.180  28.440  41.440  1.00  0.00           C
ATOM   2984  HE2 PHE A 208      47.570  27.710  41.950  1.00  0.00           H
ATOM   2985  C   PHE A 208      48.420  33.310  40.030  1.00  0.00           C
ATOM   2986  O   PHE A 208      48.550  34.280  39.300  1.00  0.00           O
ATOM   2987  N   LYS A 209      49.170  33.090  41.190  1.00  0.00           N
ATOM   2988  HN  LYS A 209      48.900  32.330  41.770  1.00  0.00           H
ATOM   2989  CA  LYS A 209      50.390  33.890  41.580  1.00  0.00           C
ATOM   2990  HA  LYS A 209      50.490  33.660  42.630  1.00  0.00           H
ATOM   2991  CB  LYS A 209      51.640  33.490  40.860  1.00  0.00           C
ATOM   2992  HB1 LYS A 209      51.450  33.400  39.770  1.00  0.00           H
ATOM   2993  HB2 LYS A 209      52.530  34.150  40.920  1.00  0.00           H
ATOM   2994  CG  LYS A 209      52.110  32.070  41.320  1.00  0.00           C
ATOM   2995  HG1 LYS A 209      52.480  32.190  42.370  1.00  0.00           H
ATOM   2996  HG2 LYS A 209      51.210  31.420  41.330  1.00  0.00           H
ATOM   2997  CD  LYS A 209      53.140  31.350  40.520  1.00  0.00           C
ATOM   2998  HD1 LYS A 209      53.220  30.350  41.020  1.00  0.00           H
ATOM   2999  HD2 LYS A 209      52.620  31.180  39.550  1.00  0.00           H
ATOM   3000  CE  LYS A 209      54.480  32.040  40.240  1.00  0.00           C
ATOM   3001  HE1 LYS A 209      55.120  31.430  39.570  1.00  0.00           H
ATOM   3002  HE2 LYS A 209      54.480  33.050  39.760  1.00  0.00           H
ATOM   3003  NZ  LYS A 209      55.220  32.300  41.490  1.00  0.00           N
ATOM   3004  HZ1 LYS A 209      56.160  32.670  41.300  1.00  0.00           H
ATOM   3005  HZ2 LYS A 209      54.620  32.900  42.090  1.00  0.00           H
ATOM   3006  HZ3 LYS A 209      55.370  31.480  42.110  1.00  0.00           H
ATOM   3007  C   LYS A 209      50.280  35.450  41.540  1.00  0.00           C
ATOM   3008  O   LYS A 209      51.190  36.150  41.100  1.00  0.00           O
ATOM   3009  N   ASP A 210      49.060  35.960  41.870  1.00  0.00           N
ATOM   3010  HN  ASP A 210      48.400  35.290  42.220  1.00  0.00           H
ATOM   3011  CA  ASP A 210      48.540  37.300  41.790  1.00  0.00           C
ATOM   3012  HA  ASP A 210      47.510  37.370  42.080  1.00  0.00           H
ATOM   3013  CB  ASP A 210      49.110  38.210  42.850  1.00  0.00           C
ATOM   3014  HB1 ASP A 210      50.220  38.150  42.760  1.00  0.00           H
ATOM   3015  HB2 ASP A 210      48.950  39.310  42.910  1.00  0.00           H
ATOM   3016  CG  ASP A 210      48.840  37.740  44.300  1.00  0.00           C
ATOM   3017  OD1 ASP A 210      49.600  38.280  45.150  1.00  0.00           O
ATOM   3018  OD2 ASP A 210      47.900  36.960  44.540  1.00  0.00           O
ATOM   3019  C   ASP A 210      48.610  37.940  40.410  1.00  0.00           C
ATOM   3020  O   ASP A 210      49.160  39.010  40.160  1.00  0.00           O
ATOM   3021  N   THR A 211      48.020  37.200  39.450  1.00  0.00           N
ATOM   3022  HN  THR A 211      47.820  36.250  39.710  1.00  0.00           H
ATOM   3023  CA  THR A 211      47.840  37.580  38.110  1.00  0.00           C
ATOM   3024  HA  THR A 211      47.490  38.600  38.170  1.00  0.00           H
ATOM   3025  CB  THR A 211      49.120  37.390  37.260  1.00  0.00           C
ATOM   3026  HB  THR A 211      49.510  36.430  37.650  1.00  0.00           H
ATOM   3027  OG1 THR A 211      50.100  38.370  37.530  1.00  0.00           O
ATOM   3028  HG1 THR A 211      50.080  38.520  38.480  1.00  0.00           H
ATOM   3029  CG2 THR A 211      48.860  37.440  35.820  1.00  0.00           C
ATOM   3030 1HG2 THR A 211      49.790  37.150  35.290  1.00  0.00           H
ATOM   3031 2HG2 THR A 211      48.020  36.750  35.560  1.00  0.00           H
ATOM   3032 3HG2 THR A 211      48.570  38.440  35.430  1.00  0.00           H
ATOM   3033  C   THR A 211      46.540  37.000  37.610  1.00  0.00           C
ATOM   3034  O   THR A 211      46.100  36.040  38.250  1.00  0.00           O
ATOM   3035  N   TYR A 212      45.870  37.540  36.620  1.00  0.00           N
ATOM   3036  HN  TYR A 212      46.240  38.340  36.160  1.00  0.00           H
ATOM   3037  CA  TYR A 212      44.650  36.980  36.180  1.00  0.00           C
ATOM   3038  HA  TYR A 212      44.390  36.080  36.730  1.00  0.00           H
ATOM   3039  CB  TYR A 212      43.380  37.870  36.140  1.00  0.00           C
ATOM   3040  HB1 TYR A 212      43.330  38.680  35.390  1.00  0.00           H
ATOM   3041  HB2 TYR A 212      42.440  37.360  35.840  1.00  0.00           H
ATOM   3042  CG  TYR A 212      43.150  38.610  37.400  1.00  0.00           C
ATOM   3043  CD1 TYR A 212      43.560  39.950  37.520  1.00  0.00           C
ATOM   3044  HD1 TYR A 212      44.180  40.380  36.760  1.00  0.00           H
ATOM   3045  CE1 TYR A 212      43.260  40.660  38.690  1.00  0.00           C
ATOM   3046  HE1 TYR A 212      43.730  41.620  38.860  1.00  0.00           H
ATOM   3047  CZ  TYR A 212      42.710  40.030  39.790  1.00  0.00           C
ATOM   3048  OH  TYR A 212      42.490  40.720  41.020  1.00  0.00           O
ATOM   3049  HH  TYR A 212      42.560  41.670  40.990  1.00  0.00           H
ATOM   3050  CD2 TYR A 212      42.440  37.990  38.470  1.00  0.00           C
ATOM   3051  HD2 TYR A 212      41.980  37.040  38.200  1.00  0.00           H
ATOM   3052  CE2 TYR A 212      42.330  38.680  39.750  1.00  0.00           C
ATOM   3053  HE2 TYR A 212      41.710  38.270  40.530  1.00  0.00           H
ATOM   3054  C   TYR A 212      44.920  36.530  34.700  1.00  0.00           C
ATOM   3055  O   TYR A 212      45.300  37.360  33.870  1.00  0.00           O
ATOM   3056  N   PHE A 213      44.760  35.210  34.400  1.00  0.00           N
ATOM   3057  HN  PHE A 213      44.270  34.590  35.010  1.00  0.00           H
ATOM   3058  CA  PHE A 213      45.180  34.590  33.140  1.00  0.00           C
ATOM   3059  HA  PHE A 213      45.560  35.190  32.330  1.00  0.00           H
ATOM   3060  CB  PHE A 213      46.180  33.450  33.290  1.00  0.00           C
ATOM   3061  HB1 PHE A 213      45.710  32.620  33.860  1.00  0.00           H
ATOM   3062  HB2 PHE A 213      46.500  33.180  32.270  1.00  0.00           H
ATOM   3063  CG  PHE A 213      47.430  33.810  33.950  1.00  0.00           C
ATOM   3064  CD1 PHE A 213      48.450  34.340  33.170  1.00  0.00           C
ATOM   3065  HD1 PHE A 213      48.280  34.490  32.120  1.00  0.00           H
ATOM   3066  CE1 PHE A 213      49.700  34.670  33.710  1.00  0.00           C
ATOM   3067  HE1 PHE A 213      50.430  35.210  33.130  1.00  0.00           H
ATOM   3068  CZ  PHE A 213      49.960  34.320  35.050  1.00  0.00           C
ATOM   3069  HZ  PHE A 213      50.930  34.570  35.480  1.00  0.00           H
ATOM   3070  CD2 PHE A 213      47.740  33.510  35.310  1.00  0.00           C
ATOM   3071  HD2 PHE A 213      46.960  33.020  35.860  1.00  0.00           H
ATOM   3072  CE2 PHE A 213      48.940  33.820  35.900  1.00  0.00           C
ATOM   3073  HE2 PHE A 213      49.100  33.540  36.930  1.00  0.00           H
ATOM   3074  C   PHE A 213      43.940  34.120  32.410  1.00  0.00           C
ATOM   3075  O   PHE A 213      43.100  33.380  32.920  1.00  0.00           O
ATOM   3076  N   VAL A 214      43.810  34.500  31.070  1.00  0.00           N
ATOM   3077  HN  VAL A 214      44.550  35.040  30.690  1.00  0.00           H
ATOM   3078  CA  VAL A 214      42.580  34.180  30.380  1.00  0.00           C
ATOM   3079  HA  VAL A 214      41.790  34.150  31.120  1.00  0.00           H
ATOM   3080  CB  VAL A 214      42.270  35.220  29.280  1.00  0.00           C
ATOM   3081  HB  VAL A 214      43.090  35.170  28.540  1.00  0.00           H
ATOM   3082  CG1 VAL A 214      41.060  34.770  28.500  1.00  0.00           C
ATOM   3083 1HG1 VAL A 214      40.840  35.360  27.580  1.00  0.00           H
ATOM   3084 2HG1 VAL A 214      41.240  33.720  28.150  1.00  0.00           H
ATOM   3085 3HG1 VAL A 214      40.190  34.770  29.180  1.00  0.00           H
ATOM   3086  CG2 VAL A 214      42.050  36.570  29.930  1.00  0.00           C
ATOM   3087 1HG2 VAL A 214      41.220  36.690  30.670  1.00  0.00           H
ATOM   3088 2HG2 VAL A 214      43.000  36.910  30.400  1.00  0.00           H
ATOM   3089 3HG2 VAL A 214      41.840  37.430  29.260  1.00  0.00           H
ATOM   3090  C   VAL A 214      42.730  32.800  30.010  1.00  0.00           C
ATOM   3091  O   VAL A 214      43.600  32.410  29.240  1.00  0.00           O
ATOM   3092  N   THR A 215      41.870  31.830  30.410  1.00  0.00           N
ATOM   3093  HN  THR A 215      41.150  32.120  31.050  1.00  0.00           H
ATOM   3094  CA  THR A 215      42.010  30.420  30.110  1.00  0.00           C
ATOM   3095  HA  THR A 215      42.920  30.240  29.560  1.00  0.00           H
ATOM   3096  CB  THR A 215      42.080  29.600  31.430  1.00  0.00           C
ATOM   3097  HB  THR A 215      41.950  28.510  31.240  1.00  0.00           H
ATOM   3098  OG1 THR A 215      41.220  30.070  32.490  1.00  0.00           O
ATOM   3099  HG1 THR A 215      40.390  29.610  32.360  1.00  0.00           H
ATOM   3100  CG2 THR A 215      43.530  29.760  31.910  1.00  0.00           C
ATOM   3101 1HG2 THR A 215      43.660  29.110  32.800  1.00  0.00           H
ATOM   3102 2HG2 THR A 215      44.260  29.370  31.170  1.00  0.00           H
ATOM   3103 3HG2 THR A 215      43.770  30.820  32.130  1.00  0.00           H
ATOM   3104  C   THR A 215      40.930  29.850  29.270  1.00  0.00           C
ATOM   3105  O   THR A 215      41.080  28.680  28.780  1.00  0.00           O
ATOM   3106  N   GLY A 216      39.860  30.600  28.940  1.00  0.00           N
ATOM   3107  HN  GLY A 216      39.700  31.500  29.340  1.00  0.00           H
ATOM   3108  CA  GLY A 216      38.950  30.120  27.920  1.00  0.00           C
ATOM   3109  HA1 GLY A 216      39.410  29.760  27.020  1.00  0.00           H
ATOM   3110  HA2 GLY A 216      38.500  29.250  28.380  1.00  0.00           H
ATOM   3111  C   GLY A 216      37.870  31.030  27.500  1.00  0.00           C
ATOM   3112  O   GLY A 216      37.730  32.120  28.060  1.00  0.00           O
ATOM   3113  N   ILE A 217      37.070  30.680  26.420  1.00  0.00           N
ATOM   3114  HN  ILE A 217      37.200  29.760  26.050  1.00  0.00           H
ATOM   3115  CA  ILE A 217      35.880  31.400  25.990  1.00  0.00           C
ATOM   3116  HA  ILE A 217      35.700  32.220  26.690  1.00  0.00           H
ATOM   3117  CB  ILE A 217      36.020  31.990  24.530  1.00  0.00           C
ATOM   3118  HB  ILE A 217      36.080  31.170  23.790  1.00  0.00           H
ATOM   3119  CG2 ILE A 217      34.790  32.810  24.190  1.00  0.00           C
ATOM   3120 1HG2 ILE A 217      34.020  32.060  23.910  1.00  0.00           H
ATOM   3121 2HG2 ILE A 217      34.370  33.410  25.030  1.00  0.00           H
ATOM   3122 3HG2 ILE A 217      34.970  33.420  23.290  1.00  0.00           H
ATOM   3123  CG1 ILE A 217      37.330  32.880  24.350  1.00  0.00           C
ATOM   3124 1HG1 ILE A 217      38.220  32.230  24.510  1.00  0.00           H
ATOM   3125 2HG1 ILE A 217      37.220  33.270  23.310  1.00  0.00           H
ATOM   3126  CD  ILE A 217      37.440  34.050  25.280  1.00  0.00           C
ATOM   3127  HD1 ILE A 217      36.970  33.830  26.260  1.00  0.00           H
ATOM   3128  HD2 ILE A 217      38.470  34.330  25.570  1.00  0.00           H
ATOM   3129  HD3 ILE A 217      36.860  34.890  24.830  1.00  0.00           H
ATOM   3130  C   ILE A 217      34.590  30.500  26.210  1.00  0.00           C
ATOM   3131  O   ILE A 217      34.630  29.340  25.760  1.00  0.00           O
ATOM   3132  N   VAL A 218      33.490  30.920  26.870  1.00  0.00           N
ATOM   3133  HN  VAL A 218      33.440  31.830  27.250  1.00  0.00           H
ATOM   3134  CA  VAL A 218      32.290  30.250  27.160  1.00  0.00           C
ATOM   3135  HA  VAL A 218      32.680  29.350  27.630  1.00  0.00           H
ATOM   3136  CB  VAL A 218      31.450  31.010  28.170  1.00  0.00           C
ATOM   3137  HB  VAL A 218      32.180  31.280  28.960  1.00  0.00           H
ATOM   3138  CG1 VAL A 218      30.900  32.390  27.690  1.00  0.00           C
ATOM   3139 1HG1 VAL A 218      31.590  33.170  27.320  1.00  0.00           H
ATOM   3140 2HG1 VAL A 218      30.250  32.340  26.790  1.00  0.00           H
ATOM   3141 3HG1 VAL A 218      30.230  32.890  28.430  1.00  0.00           H
ATOM   3142  CG2 VAL A 218      30.370  30.110  28.740  1.00  0.00           C
ATOM   3143 1HG2 VAL A 218      30.800  29.180  29.180  1.00  0.00           H
ATOM   3144 2HG2 VAL A 218      29.910  30.700  29.580  1.00  0.00           H
ATOM   3145 3HG2 VAL A 218      29.500  29.770  28.150  1.00  0.00           H
ATOM   3146  C   VAL A 218      31.560  29.700  25.860  1.00  0.00           C
ATOM   3147  O   VAL A 218      31.700  30.280  24.730  1.00  0.00           O
ATOM   3148  N   SER A 219      30.860  28.600  25.980  1.00  0.00           N
ATOM   3149  HN  SER A 219      31.100  28.030  26.770  1.00  0.00           H
ATOM   3150  CA  SER A 219      30.000  28.010  24.910  1.00  0.00           C
ATOM   3151  HA  SER A 219      30.100  28.430  23.930  1.00  0.00           H
ATOM   3152  CB  SER A 219      30.220  26.500  24.690  1.00  0.00           C
ATOM   3153  HB1 SER A 219      31.300  26.500  24.430  1.00  0.00           H
ATOM   3154  HB2 SER A 219      30.110  25.860  25.590  1.00  0.00           H
ATOM   3155  OG  SER A 219      29.470  25.970  23.570  1.00  0.00           O
ATOM   3156  HG1 SER A 219      29.780  26.370  22.760  1.00  0.00           H
ATOM   3157  C   SER A 219      28.540  28.230  25.260  1.00  0.00           C
ATOM   3158  O   SER A 219      27.980  27.830  26.290  1.00  0.00           O
ATOM   3159  N   TRP A 220      27.790  28.880  24.320  1.00  0.00           N
ATOM   3160  HN  TRP A 220      28.170  29.170  23.440  1.00  0.00           H
ATOM   3161  CA  TRP A 220      26.310  28.890  24.190  1.00  0.00           C
ATOM   3162  HA  TRP A 220      25.950  29.720  24.760  1.00  0.00           H
ATOM   3163  CB  TRP A 220      25.870  29.270  22.750  1.00  0.00           C
ATOM   3164  HB1 TRP A 220      24.750  29.340  22.710  1.00  0.00           H
ATOM   3165  HB2 TRP A 220      26.220  30.230  22.330  1.00  0.00           H
ATOM   3166  CG  TRP A 220      26.220  28.290  21.600  1.00  0.00           C
ATOM   3167  CD1 TRP A 220      27.300  28.470  20.740  1.00  0.00           C
ATOM   3168  HD1 TRP A 220      27.910  29.350  20.780  1.00  0.00           H
ATOM   3169  NE1 TRP A 220      27.320  27.520  19.760  1.00  0.00           N
ATOM   3170  HE1 TRP A 220      27.940  27.510  19.000  1.00  0.00           H
ATOM   3171  CE2 TRP A 220      26.160  26.680  19.890  1.00  0.00           C
ATOM   3172  CD2 TRP A 220      25.430  27.160  21.050  1.00  0.00           C
ATOM   3173  CE3 TRP A 220      24.280  26.500  21.450  1.00  0.00           C
ATOM   3174  HE3 TRP A 220      23.720  26.880  22.290  1.00  0.00           H
ATOM   3175  CZ3 TRP A 220      23.960  25.270  20.780  1.00  0.00           C
ATOM   3176  HZ3 TRP A 220      23.160  24.670  21.160  1.00  0.00           H
ATOM   3177  CZ2 TRP A 220      25.730  25.580  19.190  1.00  0.00           C
ATOM   3178  HZ2 TRP A 220      26.300  25.230  18.340  1.00  0.00           H
ATOM   3179  CH2 TRP A 220      24.620  24.900  19.610  1.00  0.00           C
ATOM   3180  HH2 TRP A 220      24.220  23.980  19.200  1.00  0.00           H
ATOM   3181  C   TRP A 220      25.430  27.720  24.710  1.00  0.00           C
ATOM   3182  O   TRP A 220      25.710  26.570  24.550  1.00  0.00           O
ATOM   3183  N   GLY A 221      24.290  28.040  25.410  1.00  0.00           N
ATOM   3184  HN  GLY A 221      23.950  28.930  25.690  1.00  0.00           H
ATOM   3185  CA  GLY A 221      23.390  26.960  25.910  1.00  0.00           C
ATOM   3186  HA1 GLY A 221      23.660  25.970  25.570  1.00  0.00           H
ATOM   3187  HA2 GLY A 221      23.560  27.070  26.970  1.00  0.00           H
ATOM   3188  C   GLY A 221      21.990  27.170  25.600  1.00  0.00           C
ATOM   3189  O   GLY A 221      21.620  27.980  24.740  1.00  0.00           O
ATOM   3190  N   GLU A 222      21.110  26.430  26.420  1.00  0.00           N
ATOM   3191  HN  GLU A 222      21.310  25.600  26.940  1.00  0.00           H
ATOM   3192  CA  GLU A 222      19.680  26.830  26.500  1.00  0.00           C
ATOM   3193  HA  GLU A 222      19.450  27.890  26.440  1.00  0.00           H
ATOM   3194  CB  GLU A 222      18.810  26.150  25.410  1.00  0.00           C
ATOM   3195  HB1 GLU A 222      19.320  26.390  24.460  1.00  0.00           H
ATOM   3196  HB2 GLU A 222      18.960  25.060  25.610  1.00  0.00           H
ATOM   3197  CG  GLU A 222      17.280  26.350  25.410  1.00  0.00           C
ATOM   3198  HG1 GLU A 222      16.800  25.620  24.720  1.00  0.00           H
ATOM   3199  HG2 GLU A 222      16.850  26.230  26.440  1.00  0.00           H
ATOM   3200  CD  GLU A 222      16.810  27.670  24.990  1.00  0.00           C
ATOM   3201  OE1 GLU A 222      17.160  28.640  25.730  1.00  0.00           O
ATOM   3202  OE2 GLU A 222      16.070  27.810  24.000  1.00  0.00           O
ATOM   3203  C   GLU A 222      19.100  26.610  27.980  1.00  0.00           C
ATOM   3204  O   GLU A 222      19.520  25.790  28.780  1.00  0.00           O
ATOM   3205  N   GLY A 223      18.110  27.420  28.410  1.00  0.00           N
ATOM   3206  HN  GLY A 223      17.650  27.990  27.750  1.00  0.00           H
ATOM   3207  CA  GLY A 223      17.690  27.560  29.830  1.00  0.00           C
ATOM   3208  HA1 GLY A 223      16.870  28.270  29.900  1.00  0.00           H
ATOM   3209  HA2 GLY A 223      17.530  26.540  30.140  1.00  0.00           H
ATOM   3210  C   GLY A 223      18.710  28.130  30.780  1.00  0.00           C
ATOM   3211  O   GLY A 223      19.800  28.450  30.370  1.00  0.00           O
ATOM   3212  N   CYS A 224      18.350  28.250  32.080  1.00  0.00           N
ATOM   3213  HN  CYS A 224      17.400  28.130  32.340  1.00  0.00           H
ATOM   3214  CA  CYS A 224      19.220  28.910  33.060  1.00  0.00           C
ATOM   3215  HA  CYS A 224      20.220  28.920  32.660  1.00  0.00           H
ATOM   3216  CB  CYS A 224      18.870  30.450  33.380  1.00  0.00           C
ATOM   3217  HB1 CYS A 224      17.830  30.520  33.730  1.00  0.00           H
ATOM   3218  HB2 CYS A 224      19.530  30.630  34.260  1.00  0.00           H
ATOM   3219  SG  CYS A 224      19.310  31.790  32.180  1.00  0.00           S
ATOM   3220  C   CYS A 224      19.400  28.160  34.320  1.00  0.00           C
ATOM   3221  O   CYS A 224      18.480  28.030  35.160  1.00  0.00           O
ATOM   3222  N   ALA A 225      20.590  27.580  34.550  1.00  0.00           N
ATOM   3223  HN  ALA A 225      21.290  27.540  33.850  1.00  0.00           H
ATOM   3224  CA  ALA A 225      20.960  26.640  35.640  1.00  0.00           C
ATOM   3225  HA  ALA A 225      21.990  26.450  35.370  1.00  0.00           H
ATOM   3226  CB  ALA A 225      20.950  27.360  37.010  1.00  0.00           C
ATOM   3227  HB1 ALA A 225      21.390  26.620  37.720  1.00  0.00           H
ATOM   3228  HB2 ALA A 225      21.540  28.290  36.840  1.00  0.00           H
ATOM   3229  HB3 ALA A 225      19.900  27.600  37.280  1.00  0.00           H
ATOM   3230  C   ALA A 225      20.290  25.260  35.690  1.00  0.00           C
ATOM   3231  O   ALA A 225      19.920  24.750  36.790  1.00  0.00           O
ATOM   3232  N   ARG A 226      20.160  24.550  34.560  1.00  0.00           N
ATOM   3233  HN  ARG A 226      20.550  24.820  33.680  1.00  0.00           H
ATOM   3234  CA  ARG A 226      19.670  23.140  34.470  1.00  0.00           C
ATOM   3235  HA  ARG A 226      18.660  23.150  34.870  1.00  0.00           H
ATOM   3236  CB  ARG A 226      19.330  22.770  32.990  1.00  0.00           C
ATOM   3237  HB1 ARG A 226      20.210  22.650  32.320  1.00  0.00           H
ATOM   3238  HB2 ARG A 226      18.840  21.770  32.960  1.00  0.00           H
ATOM   3239  CG  ARG A 226      18.340  23.690  32.280  1.00  0.00           C
ATOM   3240  HG1 ARG A 226      18.900  24.590  31.950  1.00  0.00           H
ATOM   3241  HG2 ARG A 226      17.930  23.170  31.390  1.00  0.00           H
ATOM   3242  CD  ARG A 226      17.160  24.300  33.160  1.00  0.00           C
ATOM   3243  HD1 ARG A 226      16.690  23.470  33.730  1.00  0.00           H
ATOM   3244  HD2 ARG A 226      17.550  25.050  33.870  1.00  0.00           H
ATOM   3245  NE  ARG A 226      16.230  25.060  32.280  1.00  0.00           N
ATOM   3246  HE  ARG A 226      16.150  26.060  32.320  1.00  0.00           H
ATOM   3247  CZ  ARG A 226      15.310  24.460  31.580  1.00  0.00           C
ATOM   3248  NH1 ARG A 226      15.190  23.170  31.440  1.00  0.00           N
ATOM   3249 1HH1 ARG A 226      15.580  22.570  32.140  1.00  0.00           H
ATOM   3250 2HH1 ARG A 226      14.330  22.770  31.140  1.00  0.00           H
ATOM   3251  NH2 ARG A 226      14.460  25.180  30.910  1.00  0.00           N
ATOM   3252 1HH2 ARG A 226      14.380  26.150  31.140  1.00  0.00           H
ATOM   3253 2HH2 ARG A 226      13.830  24.780  30.250  1.00  0.00           H
ATOM   3254  C   ARG A 226      20.400  22.130  35.290  1.00  0.00           C
ATOM   3255  O   ARG A 226      21.570  22.140  35.360  1.00  0.00           O
ATOM   3256  N   LYS A 227      19.660  21.230  35.860  1.00  0.00           N
ATOM   3257  HN  LYS A 227      18.670  21.340  35.960  1.00  0.00           H
ATOM   3258  CA  LYS A 227      20.190  19.960  36.470  1.00  0.00           C
ATOM   3259  HA  LYS A 227      21.150  20.230  36.910  1.00  0.00           H
ATOM   3260  CB  LYS A 227      19.170  19.530  37.610  1.00  0.00           C
ATOM   3261  HB1 LYS A 227      18.170  19.330  37.170  1.00  0.00           H
ATOM   3262  HB2 LYS A 227      19.560  18.630  38.150  1.00  0.00           H
ATOM   3263  CG  LYS A 227      18.970  20.670  38.660  1.00  0.00           C
ATOM   3264  HG1 LYS A 227      18.740  21.540  38.010  1.00  0.00           H
ATOM   3265  HG2 LYS A 227      18.050  20.630  39.280  1.00  0.00           H
ATOM   3266  CD  LYS A 227      20.130  20.860  39.690  1.00  0.00           C
ATOM   3267  HD1 LYS A 227      20.310  19.850  40.120  1.00  0.00           H
ATOM   3268  HD2 LYS A 227      20.960  21.230  39.060  1.00  0.00           H
ATOM   3269  CE  LYS A 227      19.880  21.940  40.690  1.00  0.00           C
ATOM   3270  HE1 LYS A 227      19.140  21.750  41.490  1.00  0.00           H
ATOM   3271  HE2 LYS A 227      20.840  22.100  41.230  1.00  0.00           H
ATOM   3272  NZ  LYS A 227      19.500  23.220  40.070  1.00  0.00           N
ATOM   3273  HZ1 LYS A 227      19.350  23.920  40.820  1.00  0.00           H
ATOM   3274  HZ2 LYS A 227      20.280  23.560  39.460  1.00  0.00           H
ATOM   3275  HZ3 LYS A 227      18.610  23.050  39.560  1.00  0.00           H
ATOM   3276  C   LYS A 227      20.620  18.900  35.410  1.00  0.00           C
ATOM   3277  O   LYS A 227      20.150  18.850  34.280  1.00  0.00           O
ATOM   3278  N   GLY A 228      21.580  18.020  35.810  1.00  0.00           N
ATOM   3279  HN  GLY A 228      21.830  17.870  36.760  1.00  0.00           H
ATOM   3280  CA  GLY A 228      22.090  16.990  34.930  1.00  0.00           C
ATOM   3281  HA1 GLY A 228      22.770  16.370  35.510  1.00  0.00           H
ATOM   3282  HA2 GLY A 228      21.290  16.450  34.440  1.00  0.00           H
ATOM   3283  C   GLY A 228      22.960  17.430  33.780  1.00  0.00           C
ATOM   3284  O   GLY A 228      23.280  16.690  32.820  1.00  0.00           O
ATOM   3285  N   LYS A 229      23.350  18.700  33.840  1.00  0.00           N
ATOM   3286  HN  LYS A 229      23.020  19.420  34.450  1.00  0.00           H
ATOM   3287  CA  LYS A 229      24.340  19.140  32.910  1.00  0.00           C
ATOM   3288  HA  LYS A 229      25.060  18.330  32.860  1.00  0.00           H
ATOM   3289  CB  LYS A 229      23.930  19.330  31.440  1.00  0.00           C
ATOM   3290  HB1 LYS A 229      24.750  19.930  30.980  1.00  0.00           H
ATOM   3291  HB2 LYS A 229      24.050  18.340  30.960  1.00  0.00           H
ATOM   3292  CG  LYS A 229      22.530  19.800  31.030  1.00  0.00           C
ATOM   3293  HG1 LYS A 229      22.420  19.810  29.910  1.00  0.00           H
ATOM   3294  HG2 LYS A 229      21.790  19.090  31.440  1.00  0.00           H
ATOM   3295  CD  LYS A 229      22.230  21.260  31.460  1.00  0.00           C
ATOM   3296  HD1 LYS A 229      21.200  21.520  31.150  1.00  0.00           H
ATOM   3297  HD2 LYS A 229      22.310  21.210  32.570  1.00  0.00           H
ATOM   3298  CE  LYS A 229      23.210  22.220  30.850  1.00  0.00           C
ATOM   3299  HE1 LYS A 229      24.270  22.110  31.190  1.00  0.00           H
ATOM   3300  HE2 LYS A 229      23.280  22.190  29.740  1.00  0.00           H
ATOM   3301  NZ  LYS A 229      22.840  23.610  31.110  1.00  0.00           N
ATOM   3302  HZ1 LYS A 229      21.850  23.760  30.820  1.00  0.00           H
ATOM   3303  HZ2 LYS A 229      22.740  23.850  32.120  1.00  0.00           H
ATOM   3304  HZ3 LYS A 229      23.460  24.350  30.690  1.00  0.00           H
ATOM   3305  C   LYS A 229      25.330  20.220  33.370  1.00  0.00           C
ATOM   3306  O   LYS A 229      24.950  21.170  34.020  1.00  0.00           O
ATOM   3307  N   TYR A 230      26.600  20.230  32.940  1.00  0.00           N
ATOM   3308  HN  TYR A 230      26.990  19.420  32.490  1.00  0.00           H
ATOM   3309  CA  TYR A 230      27.460  21.400  33.130  1.00  0.00           C
ATOM   3310  HA  TYR A 230      27.130  22.010  33.960  1.00  0.00           H
ATOM   3311  CB  TYR A 230      28.920  20.940  33.520  1.00  0.00           C
ATOM   3312  HB1 TYR A 230      29.370  20.370  32.680  1.00  0.00           H
ATOM   3313  HB2 TYR A 230      29.450  21.910  33.650  1.00  0.00           H
ATOM   3314  CG  TYR A 230      28.940  20.210  34.790  1.00  0.00           C
ATOM   3315  CD1 TYR A 230      28.740  20.950  35.950  1.00  0.00           C
ATOM   3316  HD1 TYR A 230      28.550  22.010  35.860  1.00  0.00           H
ATOM   3317  CE1 TYR A 230      28.730  20.330  37.180  1.00  0.00           C
ATOM   3318  HE1 TYR A 230      28.560  20.930  38.060  1.00  0.00           H
ATOM   3319  CZ  TYR A 230      28.730  18.980  37.290  1.00  0.00           C
ATOM   3320  OH  TYR A 230      28.470  18.350  38.530  1.00  0.00           O
ATOM   3321  HH  TYR A 230      28.890  18.880  39.210  1.00  0.00           H
ATOM   3322  CD2 TYR A 230      28.990  18.760  34.860  1.00  0.00           C
ATOM   3323  HD2 TYR A 230      29.070  18.140  33.980  1.00  0.00           H
ATOM   3324  CE2 TYR A 230      28.790  18.210  36.180  1.00  0.00           C
ATOM   3325  HE2 TYR A 230      28.750  17.140  36.320  1.00  0.00           H
ATOM   3326  C   TYR A 230      27.420  22.300  31.860  1.00  0.00           C
ATOM   3327  O   TYR A 230      27.190  21.870  30.720  1.00  0.00           O
ATOM   3328  N   GLY A 231      27.900  23.490  32.040  1.00  0.00           N
ATOM   3329  HN  GLY A 231      28.010  23.660  33.020  1.00  0.00           H
ATOM   3330  CA  GLY A 231      28.370  24.450  31.070  1.00  0.00           C
ATOM   3331  HA1 GLY A 231      27.680  24.350  30.250  1.00  0.00           H
ATOM   3332  HA2 GLY A 231      28.370  25.480  31.360  1.00  0.00           H
ATOM   3333  C   GLY A 231      29.730  24.080  30.450  1.00  0.00           C
ATOM   3334  O   GLY A 231      30.450  23.330  31.070  1.00  0.00           O
ATOM   3335  N   ILE A 232      30.040  24.510  29.210  1.00  0.00           N
ATOM   3336  HN  ILE A 232      29.570  25.300  28.820  1.00  0.00           H
ATOM   3337  CA  ILE A 232      31.170  23.970  28.560  1.00  0.00           C
ATOM   3338  HA  ILE A 232      31.810  23.530  29.310  1.00  0.00           H
ATOM   3339  CB  ILE A 232      30.870  22.920  27.440  1.00  0.00           C
ATOM   3340  HB  ILE A 232      30.580  23.380  26.460  1.00  0.00           H
ATOM   3341  CG2 ILE A 232      32.150  22.060  27.260  1.00  0.00           C
ATOM   3342 1HG2 ILE A 232      33.040  22.640  26.940  1.00  0.00           H
ATOM   3343 2HG2 ILE A 232      32.410  21.560  28.210  1.00  0.00           H
ATOM   3344 3HG2 ILE A 232      31.820  21.290  26.520  1.00  0.00           H
ATOM   3345  CG1 ILE A 232      29.710  21.920  27.800  1.00  0.00           C
ATOM   3346 1HG1 ILE A 232      29.900  21.750  28.880  1.00  0.00           H
ATOM   3347 2HG1 ILE A 232      28.700  22.400  27.750  1.00  0.00           H
ATOM   3348  CD  ILE A 232      29.500  20.560  27.090  1.00  0.00           C
ATOM   3349  HD1 ILE A 232      28.750  19.940  27.630  1.00  0.00           H
ATOM   3350  HD2 ILE A 232      29.200  20.800  26.040  1.00  0.00           H
ATOM   3351  HD3 ILE A 232      30.450  19.990  27.090  1.00  0.00           H
ATOM   3352  C   ILE A 232      31.990  25.120  28.100  1.00  0.00           C
ATOM   3353  O   ILE A 232      31.430  26.190  27.750  1.00  0.00           O
ATOM   3354  N   TYR A 233      33.330  25.040  28.010  1.00  0.00           N
ATOM   3355  HN  TYR A 233      33.840  24.240  28.310  1.00  0.00           H
ATOM   3356  CA  TYR A 233      34.270  26.130  27.900  1.00  0.00           C
ATOM   3357  HA  TYR A 233      33.770  26.980  27.450  1.00  0.00           H
ATOM   3358  CB  TYR A 233      34.900  26.510  29.300  1.00  0.00           C
ATOM   3359  HB1 TYR A 233      35.340  25.610  29.770  1.00  0.00           H
ATOM   3360  HB2 TYR A 233      35.720  27.240  29.140  1.00  0.00           H
ATOM   3361  CG  TYR A 233      33.870  27.120  30.220  1.00  0.00           C
ATOM   3362  CD1 TYR A 233      33.560  28.490  30.340  1.00  0.00           C
ATOM   3363  HD1 TYR A 233      34.120  29.210  29.770  1.00  0.00           H
ATOM   3364  CE1 TYR A 233      32.610  28.970  31.220  1.00  0.00           C
ATOM   3365  HE1 TYR A 233      32.310  30.010  31.240  1.00  0.00           H
ATOM   3366  CZ  TYR A 233      31.840  28.020  31.980  1.00  0.00           C
ATOM   3367  OH  TYR A 233      30.920  28.460  32.910  1.00  0.00           O
ATOM   3368  HH  TYR A 233      30.550  27.730  33.410  1.00  0.00           H
ATOM   3369  CD2 TYR A 233      33.120  26.240  31.050  1.00  0.00           C
ATOM   3370  HD2 TYR A 233      33.250  25.170  30.940  1.00  0.00           H
ATOM   3371  CE2 TYR A 233      32.140  26.670  31.900  1.00  0.00           C
ATOM   3372  HE2 TYR A 233      31.570  25.970  32.500  1.00  0.00           H
ATOM   3373  C   TYR A 233      35.350  25.690  26.970  1.00  0.00           C
ATOM   3374  O   TYR A 233      35.800  24.600  27.010  1.00  0.00           O
ATOM   3375  N   THR A 234      35.760  26.530  26.010  1.00  0.00           N
ATOM   3376  HN  THR A 234      35.370  27.440  25.920  1.00  0.00           H
ATOM   3377  CA  THR A 234      36.780  26.170  25.070  1.00  0.00           C
ATOM   3378  HA  THR A 234      37.110  25.170  25.230  1.00  0.00           H
ATOM   3379  CB  THR A 234      36.340  26.350  23.620  1.00  0.00           C
ATOM   3380  HB  THR A 234      35.260  26.110  23.530  1.00  0.00           H
ATOM   3381  OG1 THR A 234      37.170  25.620  22.770  1.00  0.00           O
ATOM   3382  HG1 THR A 234      36.670  25.440  21.960  1.00  0.00           H
ATOM   3383  CG2 THR A 234      36.270  27.870  23.240  1.00  0.00           C
ATOM   3384 1HG2 THR A 234      37.250  28.390  23.160  1.00  0.00           H
ATOM   3385 2HG2 THR A 234      35.850  27.950  22.200  1.00  0.00           H
ATOM   3386 3HG2 THR A 234      35.650  28.450  23.940  1.00  0.00           H
ATOM   3387  C   THR A 234      38.090  26.930  25.380  1.00  0.00           C
ATOM   3388  O   THR A 234      38.120  28.180  25.660  1.00  0.00           O
ATOM   3389  N   LYS A 235      39.240  26.210  25.360  1.00  0.00           N
ATOM   3390  HN  LYS A 235      39.220  25.250  25.090  1.00  0.00           H
ATOM   3391  CA  LYS A 235      40.550  26.830  25.680  1.00  0.00           C
ATOM   3392  HA  LYS A 235      40.500  27.370  26.610  1.00  0.00           H
ATOM   3393  CB  LYS A 235      41.580  25.880  26.070  1.00  0.00           C
ATOM   3394  HB1 LYS A 235      41.780  25.290  25.150  1.00  0.00           H
ATOM   3395  HB2 LYS A 235      42.520  26.390  26.350  1.00  0.00           H
ATOM   3396  CG  LYS A 235      41.220  24.930  27.270  1.00  0.00           C
ATOM   3397  HG1 LYS A 235      40.970  25.580  28.130  1.00  0.00           H
ATOM   3398  HG2 LYS A 235      40.210  24.510  27.030  1.00  0.00           H
ATOM   3399  CD  LYS A 235      42.280  23.920  27.560  1.00  0.00           C
ATOM   3400  HD1 LYS A 235      43.260  24.430  27.590  1.00  0.00           H
ATOM   3401  HD2 LYS A 235      42.000  23.590  28.590  1.00  0.00           H
ATOM   3402  CE  LYS A 235      42.290  22.770  26.590  1.00  0.00           C
ATOM   3403  HE1 LYS A 235      41.280  22.330  26.550  1.00  0.00           H
ATOM   3404  HE2 LYS A 235      42.620  23.180  25.610  1.00  0.00           H
ATOM   3405  NZ  LYS A 235      43.220  21.800  27.160  1.00  0.00           N
ATOM   3406  HZ1 LYS A 235      43.040  21.770  28.180  1.00  0.00           H
ATOM   3407  HZ2 LYS A 235      43.070  20.850  26.750  1.00  0.00           H
ATOM   3408  HZ3 LYS A 235      44.210  22.090  27.030  1.00  0.00           H
ATOM   3409  C   LYS A 235      40.950  27.930  24.750  1.00  0.00           C
ATOM   3410  O   LYS A 235      40.720  27.930  23.550  1.00  0.00           O
ATOM   3411  N   VAL A 236      41.780  28.870  25.300  1.00  0.00           N
ATOM   3412  HN  VAL A 236      42.050  28.910  26.270  1.00  0.00           H
ATOM   3413  CA  VAL A 236      42.420  29.860  24.430  1.00  0.00           C
ATOM   3414  HA  VAL A 236      41.750  30.020  23.600  1.00  0.00           H
ATOM   3415  CB  VAL A 236      42.760  31.220  25.020  1.00  0.00           C
ATOM   3416  HB  VAL A 236      43.310  31.780  24.240  1.00  0.00           H
ATOM   3417  CG1 VAL A 236      41.530  32.060  25.390  1.00  0.00           C
ATOM   3418 1HG1 VAL A 236      41.810  33.130  25.560  1.00  0.00           H
ATOM   3419 2HG1 VAL A 236      40.810  32.130  24.550  1.00  0.00           H
ATOM   3420 3HG1 VAL A 236      41.030  31.630  26.290  1.00  0.00           H
ATOM   3421  CG2 VAL A 236      43.780  31.040  26.170  1.00  0.00           C
ATOM   3422 1HG2 VAL A 236      44.670  30.470  25.820  1.00  0.00           H
ATOM   3423 2HG2 VAL A 236      44.150  32.010  26.550  1.00  0.00           H
ATOM   3424 3HG2 VAL A 236      43.370  30.480  27.030  1.00  0.00           H
ATOM   3425  C   VAL A 236      43.740  29.170  23.890  1.00  0.00           C
ATOM   3426  O   VAL A 236      44.340  29.690  22.940  1.00  0.00           O
ATOM   3427  N   THR A 237      44.230  28.020  24.460  1.00  0.00           N
ATOM   3428  HN  THR A 237      43.580  27.510  25.020  1.00  0.00           H
ATOM   3429  CA  THR A 237      45.530  27.360  24.230  1.00  0.00           C
ATOM   3430  HA  THR A 237      46.310  28.110  24.280  1.00  0.00           H
ATOM   3431  CB  THR A 237      45.890  26.250  25.160  1.00  0.00           C
ATOM   3432  HB  THR A 237      46.940  25.910  25.030  1.00  0.00           H
ATOM   3433  OG1 THR A 237      44.930  25.190  25.090  1.00  0.00           O
ATOM   3434  HG1 THR A 237      45.370  24.450  25.530  1.00  0.00           H
ATOM   3435  CG2 THR A 237      45.680  26.770  26.610  1.00  0.00           C
ATOM   3436 1HG2 THR A 237      44.640  27.100  26.820  1.00  0.00           H
ATOM   3437 2HG2 THR A 237      45.990  26.000  27.340  1.00  0.00           H
ATOM   3438 3HG2 THR A 237      46.340  27.640  26.810  1.00  0.00           H
ATOM   3439  C   THR A 237      45.610  26.820  22.810  1.00  0.00           C
ATOM   3440  O   THR A 237      46.590  27.020  22.130  1.00  0.00           O
ATOM   3441  N   ALA A 238      44.560  26.280  22.240  1.00  0.00           N
ATOM   3442  HN  ALA A 238      43.830  25.930  22.830  1.00  0.00           H
ATOM   3443  CA  ALA A 238      44.600  25.770  20.960  1.00  0.00           C
ATOM   3444  HA  ALA A 238      45.540  25.330  20.690  1.00  0.00           H
ATOM   3445  CB  ALA A 238      43.510  24.630  20.850  1.00  0.00           C
ATOM   3446  HB1 ALA A 238      42.470  24.990  20.970  1.00  0.00           H
ATOM   3447  HB2 ALA A 238      43.750  24.120  19.890  1.00  0.00           H
ATOM   3448  HB3 ALA A 238      43.660  23.820  21.590  1.00  0.00           H
ATOM   3449  C   ALA A 238      44.420  26.850  19.910  1.00  0.00           C
ATOM   3450  O   ALA A 238      44.690  26.610  18.710  1.00  0.00           O
ATOM   3451  N   PHE A 239      44.100  28.120  20.340  1.00  0.00           N
ATOM   3452  HN  PHE A 239      44.140  28.270  21.320  1.00  0.00           H
ATOM   3453  CA  PHE A 239      44.030  29.200  19.380  1.00  0.00           C
ATOM   3454  HA  PHE A 239      44.130  28.800  18.380  1.00  0.00           H
ATOM   3455  CB  PHE A 239      42.740  30.050  19.410  1.00  0.00           C
ATOM   3456  HB1 PHE A 239      42.860  30.610  20.370  1.00  0.00           H
ATOM   3457  HB2 PHE A 239      42.570  30.710  18.540  1.00  0.00           H
ATOM   3458  CG  PHE A 239      41.520  29.070  19.440  1.00  0.00           C
ATOM   3459  CD1 PHE A 239      40.660  29.140  20.550  1.00  0.00           C
ATOM   3460  HD1 PHE A 239      40.860  29.730  21.430  1.00  0.00           H
ATOM   3461  CE1 PHE A 239      39.510  28.350  20.610  1.00  0.00           C
ATOM   3462  HE1 PHE A 239      38.960  28.530  21.520  1.00  0.00           H
ATOM   3463  CZ  PHE A 239      39.160  27.480  19.560  1.00  0.00           C
ATOM   3464  HZ  PHE A 239      38.290  26.850  19.580  1.00  0.00           H
ATOM   3465  CD2 PHE A 239      41.170  28.200  18.390  1.00  0.00           C
ATOM   3466  HD2 PHE A 239      41.770  28.110  17.490  1.00  0.00           H
ATOM   3467  CE2 PHE A 239      39.980  27.380  18.450  1.00  0.00           C
ATOM   3468  HE2 PHE A 239      39.670  26.750  17.630  1.00  0.00           H
ATOM   3469  C   PHE A 239      45.100  30.220  19.620  1.00  0.00           C
ATOM   3470  O   PHE A 239      44.900  31.370  19.250  1.00  0.00           O
ATOM   3471  N   LEU A 240      46.170  29.890  20.380  1.00  0.00           N
ATOM   3472  HN  LEU A 240      46.360  28.960  20.690  1.00  0.00           H
ATOM   3473  CA  LEU A 240      47.190  30.820  20.830  1.00  0.00           C
ATOM   3474  HA  LEU A 240      46.720  31.540  21.470  1.00  0.00           H
ATOM   3475  CB  LEU A 240      48.340  30.120  21.650  1.00  0.00           C
ATOM   3476  HB1 LEU A 240      47.880  29.590  22.500  1.00  0.00           H
ATOM   3477  HB2 LEU A 240      48.940  29.380  21.080  1.00  0.00           H
ATOM   3478  CG  LEU A 240      49.350  31.120  22.230  1.00  0.00           C
ATOM   3479  HG  LEU A 240      49.960  31.470  21.370  1.00  0.00           H
ATOM   3480  CD1 LEU A 240      48.740  32.210  23.060  1.00  0.00           C
ATOM   3481 1HD1 LEU A 240      48.040  31.800  23.820  1.00  0.00           H
ATOM   3482 2HD1 LEU A 240      49.540  32.720  23.640  1.00  0.00           H
ATOM   3483 3HD1 LEU A 240      48.210  32.960  22.430  1.00  0.00           H
ATOM   3484  CD2 LEU A 240      50.480  30.380  23.060  1.00  0.00           C
ATOM   3485 1HD2 LEU A 240      51.220  31.110  23.460  1.00  0.00           H
ATOM   3486 2HD2 LEU A 240      49.990  29.830  23.890  1.00  0.00           H
ATOM   3487 3HD2 LEU A 240      50.980  29.590  22.480  1.00  0.00           H
ATOM   3488  C   LEU A 240      47.950  31.630  19.770  1.00  0.00           C
ATOM   3489  O   LEU A 240      48.000  32.860  19.850  1.00  0.00           O
ATOM   3490  N   LYS A 241      48.440  30.990  18.670  1.00  0.00           N
ATOM   3491  HN  LYS A 241      48.300  30.020  18.480  1.00  0.00           H
ATOM   3492  CA  LYS A 241      48.890  31.790  17.540  1.00  0.00           C
ATOM   3493  HA  LYS A 241      49.570  32.570  17.830  1.00  0.00           H
ATOM   3494  CB  LYS A 241      49.530  30.800  16.520  1.00  0.00           C
ATOM   3495  HB1 LYS A 241      48.800  29.990  16.280  1.00  0.00           H
ATOM   3496  HB2 LYS A 241      49.750  31.340  15.580  1.00  0.00           H
ATOM   3497  CG  LYS A 241      50.860  30.200  17.110  1.00  0.00           C
ATOM   3498  HG1 LYS A 241      51.500  31.070  17.370  1.00  0.00           H
ATOM   3499  HG2 LYS A 241      50.780  29.690  18.100  1.00  0.00           H
ATOM   3500  CD  LYS A 241      51.590  29.300  16.100  1.00  0.00           C
ATOM   3501  HD1 LYS A 241      50.860  28.550  15.730  1.00  0.00           H
ATOM   3502  HD2 LYS A 241      51.820  29.880  15.190  1.00  0.00           H
ATOM   3503  CE  LYS A 241      52.850  28.600  16.630  1.00  0.00           C
ATOM   3504  HE1 LYS A 241      53.410  28.100  15.810  1.00  0.00           H
ATOM   3505  HE2 LYS A 241      53.580  29.310  17.090  1.00  0.00           H
ATOM   3506  NZ  LYS A 241      52.640  27.580  17.650  1.00  0.00           N
ATOM   3507  HZ1 LYS A 241      51.670  27.220  17.750  1.00  0.00           H
ATOM   3508  HZ2 LYS A 241      53.250  26.770  17.410  1.00  0.00           H
ATOM   3509  HZ3 LYS A 241      52.960  27.980  18.550  1.00  0.00           H
ATOM   3510  C   LYS A 241      47.790  32.600  16.870  1.00  0.00           C
ATOM   3511  O   LYS A 241      47.980  33.770  16.520  1.00  0.00           O
ATOM   3512  N   TRP A 242      46.630  31.970  16.760  1.00  0.00           N
ATOM   3513  HN  TRP A 242      46.550  31.050  17.110  1.00  0.00           H
ATOM   3514  CA  TRP A 242      45.530  32.540  16.090  1.00  0.00           C
ATOM   3515  HA  TRP A 242      45.980  32.930  15.180  1.00  0.00           H
ATOM   3516  CB  TRP A 242      44.430  31.470  15.760  1.00  0.00           C
ATOM   3517  HB1 TRP A 242      44.830  30.580  15.230  1.00  0.00           H
ATOM   3518  HB2 TRP A 242      44.080  31.200  16.780  1.00  0.00           H
ATOM   3519  CG  TRP A 242      43.250  32.060  15.110  1.00  0.00           C
ATOM   3520  CD1 TRP A 242      42.970  31.810  13.800  1.00  0.00           C
ATOM   3521  HD1 TRP A 242      43.540  31.170  13.140  1.00  0.00           H
ATOM   3522  NE1 TRP A 242      41.850  32.460  13.390  1.00  0.00           N
ATOM   3523  HE1 TRP A 242      41.590  32.680  12.470  1.00  0.00           H
ATOM   3524  CE2 TRP A 242      41.380  33.140  14.440  1.00  0.00           C
ATOM   3525  CD2 TRP A 242      42.160  32.840  15.570  1.00  0.00           C
ATOM   3526  CE3 TRP A 242      41.800  33.300  16.810  1.00  0.00           C
ATOM   3527  HE3 TRP A 242      42.380  32.980  17.670  1.00  0.00           H
ATOM   3528  CZ3 TRP A 242      40.690  34.100  16.890  1.00  0.00           C
ATOM   3529  HZ3 TRP A 242      40.400  34.480  17.860  1.00  0.00           H
ATOM   3530  CZ2 TRP A 242      40.370  34.100  14.490  1.00  0.00           C
ATOM   3531  HZ2 TRP A 242      39.820  34.450  13.630  1.00  0.00           H
ATOM   3532  CH2 TRP A 242      40.010  34.540  15.790  1.00  0.00           C
ATOM   3533  HH2 TRP A 242      39.170  35.160  16.020  1.00  0.00           H
ATOM   3534  C   TRP A 242      45.060  33.780  16.770  1.00  0.00           C
ATOM   3535  O   TRP A 242      44.960  34.860  16.160  1.00  0.00           O
ATOM   3536  N   ILE A 243      44.990  33.790  18.150  1.00  0.00           N
ATOM   3537  HN  ILE A 243      45.170  33.080  18.830  1.00  0.00           H
ATOM   3538  CA  ILE A 243      44.690  35.020  18.840  1.00  0.00           C
ATOM   3539  HA  ILE A 243      43.760  35.420  18.460  1.00  0.00           H
ATOM   3540  CB  ILE A 243      44.380  34.700  20.330  1.00  0.00           C
ATOM   3541  HB  ILE A 243      45.260  34.090  20.660  1.00  0.00           H
ATOM   3542  CG2 ILE A 243      44.380  35.980  21.230  1.00  0.00           C
ATOM   3543 1HG2 ILE A 243      43.790  36.800  20.770  1.00  0.00           H
ATOM   3544 2HG2 ILE A 243      43.760  35.880  22.150  1.00  0.00           H
ATOM   3545 3HG2 ILE A 243      45.370  36.440  21.420  1.00  0.00           H
ATOM   3546  CG1 ILE A 243      43.080  33.870  20.580  1.00  0.00           C
ATOM   3547 1HG1 ILE A 243      42.220  34.570  20.540  1.00  0.00           H
ATOM   3548 2HG1 ILE A 243      42.910  33.180  19.720  1.00  0.00           H
ATOM   3549  CD  ILE A 243      43.160  33.110  21.950  1.00  0.00           C
ATOM   3550  HD1 ILE A 243      42.820  33.750  22.780  1.00  0.00           H
ATOM   3551  HD2 ILE A 243      42.530  32.200  21.870  1.00  0.00           H
ATOM   3552  HD3 ILE A 243      44.220  32.770  22.010  1.00  0.00           H
ATOM   3553  C   ILE A 243      45.730  36.150  18.650  1.00  0.00           C
ATOM   3554  O   ILE A 243      45.490  37.320  18.450  1.00  0.00           O
ATOM   3555  N   ASP A 244      47.030  35.670  18.660  1.00  0.00           N
ATOM   3556  HN  ASP A 244      47.160  34.750  19.020  1.00  0.00           H
ATOM   3557  CA  ASP A 244      48.190  36.510  18.640  1.00  0.00           C
ATOM   3558  HA  ASP A 244      47.900  37.360  19.260  1.00  0.00           H
ATOM   3559  CB  ASP A 244      49.390  35.650  19.160  1.00  0.00           C
ATOM   3560  HB1 ASP A 244      49.180  35.180  20.150  1.00  0.00           H
ATOM   3561  HB2 ASP A 244      49.530  34.790  18.480  1.00  0.00           H
ATOM   3562  CG  ASP A 244      50.600  36.540  19.180  1.00  0.00           C
ATOM   3563  OD1 ASP A 244      51.670  35.970  18.810  1.00  0.00           O
ATOM   3564  OD2 ASP A 244      50.540  37.730  19.550  1.00  0.00           O
ATOM   3565  C   ASP A 244      48.360  37.220  17.300  1.00  0.00           C
ATOM   3566  O   ASP A 244      48.510  38.450  17.310  1.00  0.00           O
ATOM   3567  N   ARG A 245      48.270  36.520  16.130  1.00  0.00           N
ATOM   3568  HN  ARG A 245      48.210  35.530  16.170  1.00  0.00           H
ATOM   3569  CA  ARG A 245      48.220  37.150  14.810  1.00  0.00           C
ATOM   3570  HA  ARG A 245      49.160  37.630  14.560  1.00  0.00           H
ATOM   3571  CB  ARG A 245      47.940  36.150  13.700  1.00  0.00           C
ATOM   3572  HB1 ARG A 245      47.160  35.420  14.000  1.00  0.00           H
ATOM   3573  HB2 ARG A 245      47.420  36.560  12.810  1.00  0.00           H
ATOM   3574  CG  ARG A 245      49.130  35.380  13.080  1.00  0.00           C
ATOM   3575  HG1 ARG A 245      48.770  34.720  12.250  1.00  0.00           H
ATOM   3576  HG2 ARG A 245      49.750  36.130  12.570  1.00  0.00           H
ATOM   3577  CD  ARG A 245      49.840  34.510  14.100  1.00  0.00           C
ATOM   3578  HD1 ARG A 245      50.300  35.070  14.940  1.00  0.00           H
ATOM   3579  HD2 ARG A 245      49.160  33.740  14.530  1.00  0.00           H
ATOM   3580  NE  ARG A 245      50.860  33.760  13.360  1.00  0.00           N
ATOM   3581  HE  ARG A 245      50.660  33.470  12.420  1.00  0.00           H
ATOM   3582  CZ  ARG A 245      51.710  32.950  13.920  1.00  0.00           C
ATOM   3583  NH1 ARG A 245      52.120  32.950  15.200  1.00  0.00           N
ATOM   3584 1HH1 ARG A 245      51.840  33.840  15.560  1.00  0.00           H
ATOM   3585 2HH1 ARG A 245      52.880  32.470  15.630  1.00  0.00           H
ATOM   3586  NH2 ARG A 245      52.060  31.910  13.200  1.00  0.00           N
ATOM   3587 1HH2 ARG A 245      51.750  31.930  12.250  1.00  0.00           H
ATOM   3588 2HH2 ARG A 245      52.670  31.220  13.610  1.00  0.00           H
ATOM   3589  C   ARG A 245      46.990  38.130  14.730  1.00  0.00           C
ATOM   3590  O   ARG A 245      47.170  39.240  14.250  1.00  0.00           O
ATOM   3591  N   SER A 246      45.810  37.760  15.320  1.00  0.00           N
ATOM   3592  HN  SER A 246      45.700  36.890  15.780  1.00  0.00           H
ATOM   3593  CA  SER A 246      44.540  38.520  15.250  1.00  0.00           C
ATOM   3594  HA  SER A 246      44.270  38.730  14.220  1.00  0.00           H
ATOM   3595  CB  SER A 246      43.280  37.860  15.860  1.00  0.00           C
ATOM   3596  HB1 SER A 246      43.490  37.750  16.940  1.00  0.00           H
ATOM   3597  HB2 SER A 246      42.350  38.450  15.740  1.00  0.00           H
ATOM   3598  OG  SER A 246      43.160  36.540  15.270  1.00  0.00           O
ATOM   3599  HG1 SER A 246      43.820  35.910  15.600  1.00  0.00           H
ATOM   3600  C   SER A 246      44.700  39.870  15.920  1.00  0.00           C
ATOM   3601  O   SER A 246      43.990  40.840  15.650  1.00  0.00           O
ATOM   3602  N   MET A 247      45.670  39.970  16.870  1.00  0.00           N
ATOM   3603  HN  MET A 247      46.240  39.170  17.050  1.00  0.00           H
ATOM   3604  CA  MET A 247      45.920  41.070  17.690  1.00  0.00           C
ATOM   3605  HA  MET A 247      44.960  41.550  17.840  1.00  0.00           H
ATOM   3606  CB  MET A 247      46.370  40.490  19.040  1.00  0.00           C
ATOM   3607  HB1 MET A 247      45.520  39.830  19.360  1.00  0.00           H
ATOM   3608  HB2 MET A 247      47.300  39.900  19.050  1.00  0.00           H
ATOM   3609  CG  MET A 247      46.580  41.590  20.100  1.00  0.00           C
ATOM   3610  HG1 MET A 247      47.490  42.190  19.900  1.00  0.00           H
ATOM   3611  HG2 MET A 247      45.720  42.300  20.070  1.00  0.00           H
ATOM   3612  SD  MET A 247      46.600  40.940  21.850  1.00  0.00           S
ATOM   3613  CE  MET A 247      48.240  40.300  21.810  1.00  0.00           C
ATOM   3614  HE1 MET A 247      48.640  40.150  22.840  1.00  0.00           H
ATOM   3615  HE2 MET A 247      48.170  39.330  21.270  1.00  0.00           H
ATOM   3616  HE3 MET A 247      48.940  40.960  21.260  1.00  0.00           H
ATOM   3617  C   MET A 247      46.890  42.100  17.200  1.00  0.00           C
ATOM   3618  O   MET A 247      47.170  43.120  17.830  1.00  0.00           O
ATOM   3619  N   LYS A 248      47.500  41.700  16.060  1.00  0.00           N
ATOM   3620  HN  LYS A 248      47.360  40.750  15.770  1.00  0.00           H
ATOM   3621  CA  LYS A 248      48.450  42.510  15.350  1.00  0.00           C
ATOM   3622  HA  LYS A 248      48.620  43.450  15.860  1.00  0.00           H
ATOM   3623  CB  LYS A 248      49.790  41.640  15.230  1.00  0.00           C
ATOM   3624  HB1 LYS A 248      49.460  40.670  14.790  1.00  0.00           H
ATOM   3625  HB2 LYS A 248      50.420  42.010  14.390  1.00  0.00           H
ATOM   3626  CG  LYS A 248      50.550  41.340  16.530  1.00  0.00           C
ATOM   3627  HG1 LYS A 248      50.820  42.340  16.920  1.00  0.00           H
ATOM   3628  HG2 LYS A 248      49.830  40.920  17.280  1.00  0.00           H
ATOM   3629  CD  LYS A 248      51.810  40.540  16.220  1.00  0.00           C
ATOM   3630  HD1 LYS A 248      51.810  40.090  15.200  1.00  0.00           H
ATOM   3631  HD2 LYS A 248      52.620  41.290  16.300  1.00  0.00           H
ATOM   3632  CE  LYS A 248      52.050  39.330  17.130  1.00  0.00           C
ATOM   3633  HE1 LYS A 248      51.240  38.600  16.910  1.00  0.00           H
ATOM   3634  HE2 LYS A 248      52.990  38.810  16.840  1.00  0.00           H
ATOM   3635  NZ  LYS A 248      52.100  39.660  18.500  1.00  0.00           N
ATOM   3636  HZ1 LYS A 248      51.320  39.060  18.820  1.00  0.00           H
ATOM   3637  HZ2 LYS A 248      52.970  39.320  18.960  1.00  0.00           H
ATOM   3638  HZ3 LYS A 248      51.950  40.670  18.690  1.00  0.00           H
ATOM   3639  C   LYS A 248      47.930  42.830  13.940  1.00  0.00           C
ATOM   3640  O   LYS A 248      48.630  43.400  13.140  1.00  0.00           O
ATOM   3641  N   THR A 249      46.660  42.410  13.640  1.00  0.00           N
ATOM   3642  HN  THR A 249      46.130  42.000  14.370  1.00  0.00           H
ATOM   3643  CA  THR A 249      46.010  42.790  12.390  1.00  0.00           C
ATOM   3644  HA  THR A 249      46.780  42.850  11.630  1.00  0.00           H
ATOM   3645  CB  THR A 249      44.970  41.690  12.060  1.00  0.00           C
ATOM   3646  HB  THR A 249      44.100  41.690  12.750  1.00  0.00           H
ATOM   3647  OG1 THR A 249      45.620  40.430  12.240  1.00  0.00           O
ATOM   3648  HG1 THR A 249      46.240  40.560  12.970  1.00  0.00           H
ATOM   3649  CG2 THR A 249      44.480  41.720  10.630  1.00  0.00           C
ATOM   3650 1HG2 THR A 249      44.200  42.690  10.180  1.00  0.00           H
ATOM   3651 2HG2 THR A 249      45.280  41.360   9.940  1.00  0.00           H
ATOM   3652 3HG2 THR A 249      43.660  40.970  10.580  1.00  0.00           H
ATOM   3653  C   THR A 249      45.130  44.020  12.460  1.00  0.00           C
ATOM   3654  OT1 THR A 249      44.190  44.240  13.290  1.00  0.00           O
ATOM   3655  OT2 THR A 249      45.320  44.850  11.570  1.00  0.00           O
ATOM   3656 CAL  CAL  1244      25.050  88.000 123.980  1.00  0.00          Ca
ATOM   3657 CAL  CAL  1245      40.560  94.460 118.410  1.00  0.00          Ca
ATOM   3658  C1  RIV B1246      19.600  38.710  20.650  1.00  0.00           C
ATOM   3659  N2  RIV B1246      20.110  38.200  21.860  1.00  0.00           N
ATOM   3660  C3  RIV B1246      19.470  40.200  20.620  1.00  0.00           C
ATOM   3661  C4  RIV B1246      19.790  38.900  22.970  1.00  0.00           C
ATOM   3662  O5  RIV B1246      18.610  40.580  21.640  1.00  0.00           O
ATOM   3663  C6  RIV B1246      19.030  40.170  22.920  1.00  0.00           C
ATOM   3664  C7  RIV B1246      22.090  34.460  22.040  1.00  0.00           C
ATOM   3665  C8  RIV B1246      22.810  35.650  22.390  1.00  0.00           C
ATOM   3666  C9  RIV B1246      20.730  34.550  21.530  1.00  0.00           C
ATOM   3667  C10 RIV B1246      22.090  36.930  22.410  1.00  0.00           C
ATOM   3668  C11 RIV B1246      20.140  35.850  21.540  1.00  0.00           C
ATOM   3669  C12 RIV B1246      20.760  37.030  21.890  1.00  0.00           C
ATOM   3670  O13 RIV B1246      20.110  38.550  24.100  1.00  0.00           O
ATOM   3671  N14 RIV B1246      22.690  33.210  22.180  1.00  0.00           N
ATOM   3672  C15 RIV B1246      24.030  32.840  22.350  1.00  0.00           C
ATOM   3673  C16 RIV B1246      21.820  32.200  22.730  1.00  0.00           C
ATOM   3674  O17 RIV B1246      24.000  31.830  23.310  1.00  0.00           O
ATOM   3675  C18 RIV B1246      22.670  31.610  23.770  1.00  0.00           C
ATOM   3676  O19 RIV B1246      24.990  33.260  21.770  1.00  0.00           O
ATOM   3677  C20 RIV B1246      22.400  31.990  25.280  1.00  0.00           C
ATOM   3678  N21 RIV B1246      23.550  31.840  26.210  1.00  0.00           N
ATOM   3679  C22 RIV B1246      23.610  30.710  27.010  1.00  0.00           C
ATOM   3680  S23 RIV B1246      24.990  29.020  28.650  1.00  0.00           S
ATOM   3681  C24 RIV B1246      26.420  29.650  29.320  1.00  0.00           C
ATOM   3682  C25 RIV B1246      24.800  30.430  27.730  1.00  0.00           C
ATOM   3683  C26 RIV B1246      26.850  30.840  28.820  1.00  0.00           C
ATOM   3684  C27 RIV B1246      25.940  31.220  27.880  1.00  0.00           C
ATOM   3685  O28 RIV B1246      22.680  30.080  27.140  1.00  0.00           O
ATOM   3686 CL   RIV B1246      27.400  28.790  30.440  1.00  0.00          Cl
ATOM   3687  H11 RIV B1246      18.610  38.230  20.510  1.00  0.00           H
ATOM   3688  H12 RIV B1246      20.290  38.430  19.840  1.00  0.00           H
ATOM   3689  H31 RIV B1246      20.420  40.690  20.910  1.00  0.00           H
ATOM   3690  H32 RIV B1246      19.100  40.490  19.610  1.00  0.00           H
ATOM   3691  H61 RIV B1246      19.710  40.870  23.450  1.00  0.00           H
ATOM   3692  H62 RIV B1246      18.210  40.130  23.680  1.00  0.00           H
ATOM   3693  H8  RIV B1246      23.820  35.620  22.760  1.00  0.00           H
ATOM   3694  H9  RIV B1246      20.130  33.700  21.230  1.00  0.00           H
ATOM   3695  H10 RIV B1246      22.700  37.810  22.570  1.00  0.00           H
ATOM   3696  H1  RIV B1246      19.110  35.800  21.190  1.00  0.00           H
ATOM   3697 1H16 RIV B1246      20.900  32.570  23.200  1.00  0.00           H
ATOM   3698 2H16 RIV B1246      21.420  31.540  21.940  1.00  0.00           H
ATOM   3699  H18 RIV B1246      22.500  30.530  23.610  1.00  0.00           H
ATOM   3700 1H20 RIV B1246      21.440  31.610  25.700  1.00  0.00           H
ATOM   3701 2H20 RIV B1246      22.190  33.080  25.160  1.00  0.00           H
ATOM   3702  H21 RIV B1246      24.380  32.360  25.990  1.00  0.00           H
ATOM   3703  H26 RIV B1246      27.600  31.450  29.310  1.00  0.00           H
ATOM   3704  H27 RIV B1246      26.000  32.200  27.430  1.00  0.00           H
ATOM   3705  OW  SOL  1247     179.800 310.910  63.640  1.00  0.00           O
ATOM   3706  HW1 SOL  1247     180.180 311.310  62.860  1.00  0.00           H
ATOM   3707  HW2 SOL  1247     179.770 311.610  64.290  1.00  0.00           H
ATOM   3708  OW  SOL  1248     221.420 574.810 288.990  1.00  0.00           O
ATOM   3709  HW1 SOL  1248     220.680 574.360 288.570  1.00  0.00           H
TER
ENDMDL
