# Supplementary material for: Unexpected Dynamic Binding May Rescue the Binding Affinity of Rivaroxaban in a Mutant of Coagulation Factor X
Source: Front Mol Biosci. 2022 May 5;9:877170. doi: 10.3389/fmolb.2022.877170 (PMC9117642; doi:10.3389/fmolb.2022.877170)
Supplement: Supplementary file 4 [file DataSheet1.ZIP › SM-structures/clustering/Y99C_II/c3-Y99C_II.pdb]

REMARK    GENERATED BY TRJCONV
TITLE     HYDROLASE in water t= 71000.00000
REMARK    THIS IS A SIMULATION BOX
CRYST1   68.843   69.371   58.697  90.00  90.00  90.00 P 1           1
MODEL        1
ATOM      1  N   ILE A  16      26.530  35.470  38.060  1.00  0.00           N
ATOM      2  H1  ILE A  16      27.120  35.350  37.210  1.00  0.00           H
ATOM      3  H2  ILE A  16      25.640  35.120  37.640  1.00  0.00           H
ATOM      4  H3  ILE A  16      26.470  36.500  38.170  1.00  0.00           H
ATOM      5  CA  ILE A  16      27.000  34.700  39.200  1.00  0.00           C
ATOM      6  HA  ILE A  16      27.340  33.740  38.850  1.00  0.00           H
ATOM      7  CB  ILE A  16      28.140  35.340  39.930  1.00  0.00           C
ATOM      8  HB  ILE A  16      27.730  36.200  40.530  1.00  0.00           H
ATOM      9  CG2 ILE A  16      28.580  34.360  41.060  1.00  0.00           C
ATOM     10 1HG2 ILE A  16      27.840  34.440  41.880  1.00  0.00           H
ATOM     11 2HG2 ILE A  16      28.850  33.340  40.690  1.00  0.00           H
ATOM     12 3HG2 ILE A  16      29.450  34.720  41.640  1.00  0.00           H
ATOM     13  CG1 ILE A  16      29.310  35.830  39.020  1.00  0.00           C
ATOM     14 1HG1 ILE A  16      28.930  36.480  38.210  1.00  0.00           H
ATOM     15 2HG1 ILE A  16      30.060  36.420  39.580  1.00  0.00           H
ATOM     16  CD  ILE A  16      29.990  34.610  38.430  1.00  0.00           C
ATOM     17  HD1 ILE A  16      31.000  34.860  38.060  1.00  0.00           H
ATOM     18  HD2 ILE A  16      29.920  33.670  39.020  1.00  0.00           H
ATOM     19  HD3 ILE A  16      29.480  34.400  37.470  1.00  0.00           H
ATOM     20  C   ILE A  16      25.920  34.470  40.280  1.00  0.00           C
ATOM     21  O   ILE A  16      25.620  35.340  41.050  1.00  0.00           O
ATOM     22  N   VAL A  17      25.380  33.210  40.490  1.00  0.00           N
ATOM     23  HN  VAL A  17      25.520  32.450  39.870  1.00  0.00           H
ATOM     24  CA  VAL A  17      24.660  32.870  41.720  1.00  0.00           C
ATOM     25  HA  VAL A  17      23.870  33.580  41.910  1.00  0.00           H
ATOM     26  CB  VAL A  17      23.970  31.540  41.610  1.00  0.00           C
ATOM     27  HB  VAL A  17      24.740  30.740  41.620  1.00  0.00           H
ATOM     28  CG1 VAL A  17      23.020  31.370  42.840  1.00  0.00           C
ATOM     29 1HG1 VAL A  17      22.100  31.980  42.660  1.00  0.00           H
ATOM     30 2HG1 VAL A  17      22.720  30.310  42.930  1.00  0.00           H
ATOM     31 3HG1 VAL A  17      23.560  31.670  43.750  1.00  0.00           H
ATOM     32  CG2 VAL A  17      23.090  31.550  40.320  1.00  0.00           C
ATOM     33 1HG2 VAL A  17      22.610  30.550  40.350  1.00  0.00           H
ATOM     34 2HG2 VAL A  17      22.240  32.250  40.410  1.00  0.00           H
ATOM     35 3HG2 VAL A  17      23.650  31.800  39.390  1.00  0.00           H
ATOM     36  C   VAL A  17      25.580  32.950  43.000  1.00  0.00           C
ATOM     37  O   VAL A  17      26.560  32.210  43.240  1.00  0.00           O
ATOM     38  N   GLY A  18      25.230  33.820  43.940  1.00  0.00           N
ATOM     39  HN  GLY A  18      24.340  34.250  43.820  1.00  0.00           H
ATOM     40  CA  GLY A  18      26.140  33.990  45.110  1.00  0.00           C
ATOM     41  HA1 GLY A  18      25.760  34.770  45.740  1.00  0.00           H
ATOM     42  HA2 GLY A  18      26.320  33.070  45.630  1.00  0.00           H
ATOM     43  C   GLY A  18      27.440  34.630  44.660  1.00  0.00           C
ATOM     44  O   GLY A  18      27.340  35.770  44.190  1.00  0.00           O
ATOM     45  N   GLY A  19      28.570  34.030  44.970  1.00  0.00           N
ATOM     46  HN  GLY A  19      28.570  33.150  45.440  1.00  0.00           H
ATOM     47  CA  GLY A  19      29.870  34.730  44.940  1.00  0.00           C
ATOM     48  HA1 GLY A  19      30.640  34.060  45.290  1.00  0.00           H
ATOM     49  HA2 GLY A  19      30.130  34.930  43.920  1.00  0.00           H
ATOM     50  C   GLY A  19      29.930  36.050  45.700  1.00  0.00           C
ATOM     51  O   GLY A  19      29.330  36.220  46.800  1.00  0.00           O
ATOM     52  N   GLN A  20      30.810  36.910  45.280  1.00  0.00           N
ATOM     53  HN  GLN A  20      31.360  36.840  44.450  1.00  0.00           H
ATOM     54  CA  GLN A  20      31.230  38.090  46.030  1.00  0.00           C
ATOM     55  HA  GLN A  20      30.450  38.390  46.730  1.00  0.00           H
ATOM     56  CB  GLN A  20      32.540  37.820  46.800  1.00  0.00           C
ATOM     57  HB1 GLN A  20      33.240  37.350  46.080  1.00  0.00           H
ATOM     58  HB2 GLN A  20      32.930  38.790  47.150  1.00  0.00           H
ATOM     59  CG  GLN A  20      32.390  36.820  47.990  1.00  0.00           C
ATOM     60  HG1 GLN A  20      32.260  35.770  47.680  1.00  0.00           H
ATOM     61  HG2 GLN A  20      33.320  36.910  48.600  1.00  0.00           H
ATOM     62  CD  GLN A  20      31.370  37.180  48.990  1.00  0.00           C
ATOM     63  OE1 GLN A  20      31.210  38.390  49.270  1.00  0.00           O
ATOM     64  NE2 GLN A  20      30.570  36.150  49.510  1.00  0.00           N
ATOM     65 1HE2 GLN A  20      30.710  35.240  49.110  1.00  0.00           H
ATOM     66 2HE2 GLN A  20      29.760  36.440  50.020  1.00  0.00           H
ATOM     67  C   GLN A  20      31.390  39.290  45.000  1.00  0.00           C
ATOM     68  O   GLN A  20      31.670  39.000  43.850  1.00  0.00           O
ATOM     69  N   GLU A  21      31.110  40.520  45.430  1.00  0.00           N
ATOM     70  HN  GLU A  21      30.690  40.600  46.330  1.00  0.00           H
ATOM     71  CA  GLU A  21      31.080  41.600  44.440  1.00  0.00           C
ATOM     72  HA  GLU A  21      30.630  41.160  43.560  1.00  0.00           H
ATOM     73  CB  GLU A  21      30.170  42.890  44.800  1.00  0.00           C
ATOM     74  HB1 GLU A  21      29.750  43.250  43.840  1.00  0.00           H
ATOM     75  HB2 GLU A  21      29.370  42.380  45.370  1.00  0.00           H
ATOM     76  CG  GLU A  21      30.670  44.050  45.690  1.00  0.00           C
ATOM     77  HG1 GLU A  21      31.250  43.830  46.620  1.00  0.00           H
ATOM     78  HG2 GLU A  21      31.250  44.660  44.970  1.00  0.00           H
ATOM     79  CD  GLU A  21      29.500  44.900  46.250  1.00  0.00           C
ATOM     80  OE1 GLU A  21      29.160  44.740  47.480  1.00  0.00           O
ATOM     81  OE2 GLU A  21      28.860  45.720  45.620  1.00  0.00           O
ATOM     82  C   GLU A  21      32.510  42.150  44.020  1.00  0.00           C
ATOM     83  O   GLU A  21      33.450  42.000  44.780  1.00  0.00           O
ATOM     84  N   CYS A  22      32.730  42.820  42.900  1.00  0.00           N
ATOM     85  HN  CYS A  22      31.950  43.000  42.300  1.00  0.00           H
ATOM     86  CA  CYS A  22      33.960  43.470  42.540  1.00  0.00           C
ATOM     87  HA  CYS A  22      34.810  43.240  43.160  1.00  0.00           H
ATOM     88  CB  CYS A  22      34.200  43.150  41.060  1.00  0.00           C
ATOM     89  HB1 CYS A  22      33.150  43.220  40.700  1.00  0.00           H
ATOM     90  HB2 CYS A  22      35.000  43.780  40.620  1.00  0.00           H
ATOM     91  SG  CYS A  22      34.650  41.450  40.920  1.00  0.00           S
ATOM     92  C   CYS A  22      33.610  44.980  42.620  1.00  0.00           C
ATOM     93  O   CYS A  22      32.860  45.550  41.750  1.00  0.00           O
ATOM     94  N   LYS A  23      34.130  45.680  43.610  1.00  0.00           N
ATOM     95  HN  LYS A  23      34.660  45.130  44.250  1.00  0.00           H
ATOM     96  CA  LYS A  23      34.300  47.160  43.650  1.00  0.00           C
ATOM     97  HA  LYS A  23      33.330  47.550  43.400  1.00  0.00           H
ATOM     98  CB  LYS A  23      34.590  47.710  45.100  1.00  0.00           C
ATOM     99  HB1 LYS A  23      35.600  47.300  45.290  1.00  0.00           H
ATOM    100  HB2 LYS A  23      34.720  48.810  45.030  1.00  0.00           H
ATOM    101  CG  LYS A  23      33.570  47.270  46.230  1.00  0.00           C
ATOM    102  HG1 LYS A  23      33.610  46.190  46.500  1.00  0.00           H
ATOM    103  HG2 LYS A  23      33.880  47.870  47.120  1.00  0.00           H
ATOM    104  CD  LYS A  23      32.120  47.600  45.950  1.00  0.00           C
ATOM    105  HD1 LYS A  23      32.140  48.500  45.310  1.00  0.00           H
ATOM    106  HD2 LYS A  23      31.710  46.780  45.310  1.00  0.00           H
ATOM    107  CE  LYS A  23      31.160  47.830  47.130  1.00  0.00           C
ATOM    108  HE1 LYS A  23      31.290  47.040  47.880  1.00  0.00           H
ATOM    109  HE2 LYS A  23      31.410  48.720  47.750  1.00  0.00           H
ATOM    110  NZ  LYS A  23      29.790  47.980  46.650  1.00  0.00           N
ATOM    111  HZ1 LYS A  23      29.090  48.100  47.400  1.00  0.00           H
ATOM    112  HZ2 LYS A  23      29.660  48.790  46.010  1.00  0.00           H
ATOM    113  HZ3 LYS A  23      29.480  47.140  46.120  1.00  0.00           H
ATOM    114  C   LYS A  23      35.380  47.570  42.600  1.00  0.00           C
ATOM    115  O   LYS A  23      36.100  46.770  41.970  1.00  0.00           O
ATOM    116  N   ASP A  24      35.460  48.900  42.350  1.00  0.00           N
ATOM    117  HN  ASP A  24      34.820  49.490  42.830  1.00  0.00           H
ATOM    118  CA  ASP A  24      36.400  49.580  41.510  1.00  0.00           C
ATOM    119  HA  ASP A  24      36.090  49.490  40.480  1.00  0.00           H
ATOM    120  CB  ASP A  24      36.500  51.060  41.990  1.00  0.00           C
ATOM    121  HB1 ASP A  24      36.860  51.200  43.040  1.00  0.00           H
ATOM    122  HB2 ASP A  24      37.100  51.640  41.270  1.00  0.00           H
ATOM    123  CG  ASP A  24      35.220  51.880  42.030  1.00  0.00           C
ATOM    124  OD1 ASP A  24      35.250  53.080  42.290  1.00  0.00           O
ATOM    125  OD2 ASP A  24      34.130  51.320  41.750  1.00  0.00           O
ATOM    126  C   ASP A  24      37.840  49.060  41.700  1.00  0.00           C
ATOM    127  O   ASP A  24      38.280  49.000  42.810  1.00  0.00           O
ATOM    128  N   GLY A  25      38.380  48.460  40.670  1.00  0.00           N
ATOM    129  HN  GLY A  25      37.780  48.400  39.880  1.00  0.00           H
ATOM    130  CA  GLY A  25      39.740  48.020  40.510  1.00  0.00           C
ATOM    131  HA1 GLY A  25      39.900  47.720  39.490  1.00  0.00           H
ATOM    132  HA2 GLY A  25      40.380  48.860  40.770  1.00  0.00           H
ATOM    133  C   GLY A  25      40.150  46.910  41.400  1.00  0.00           C
ATOM    134  O   GLY A  25      41.280  46.760  41.840  1.00  0.00           O
ATOM    135  N   GLU A  26      39.160  46.020  41.800  1.00  0.00           N
ATOM    136  HN  GLU A  26      38.260  46.370  41.550  1.00  0.00           H
ATOM    137  CA  GLU A  26      39.450  44.730  42.490  1.00  0.00           C
ATOM    138  HA  GLU A  26      40.490  44.740  42.760  1.00  0.00           H
ATOM    139  CB  GLU A  26      38.470  44.590  43.710  1.00  0.00           C
ATOM    140  HB1 GLU A  26      37.400  44.690  43.400  1.00  0.00           H
ATOM    141  HB2 GLU A  26      38.570  43.550  44.070  1.00  0.00           H
ATOM    142  CG  GLU A  26      38.610  45.610  44.890  1.00  0.00           C
ATOM    143  HG1 GLU A  26      38.360  46.550  44.360  1.00  0.00           H
ATOM    144  HG2 GLU A  26      37.900  45.440  45.710  1.00  0.00           H
ATOM    145  CD  GLU A  26      40.070  45.740  45.380  1.00  0.00           C
ATOM    146  OE1 GLU A  26      40.590  46.830  45.650  1.00  0.00           O
ATOM    147  OE2 GLU A  26      40.730  44.670  45.530  1.00  0.00           O
ATOM    148  C   GLU A  26      39.360  43.520  41.650  1.00  0.00           C
ATOM    149  O   GLU A  26      39.790  42.460  42.170  1.00  0.00           O
ATOM    150  N   CYS A  27      38.910  43.570  40.450  1.00  0.00           N
ATOM    151  HN  CYS A  27      38.570  44.450  40.150  1.00  0.00           H
ATOM    152  CA  CYS A  27      38.850  42.540  39.430  1.00  0.00           C
ATOM    153  HA  CYS A  27      39.400  41.670  39.750  1.00  0.00           H
ATOM    154  CB  CYS A  27      37.340  42.150  39.310  1.00  0.00           C
ATOM    155  HB1 CYS A  27      36.710  43.010  39.000  1.00  0.00           H
ATOM    156  HB2 CYS A  27      37.190  41.350  38.570  1.00  0.00           H
ATOM    157  SG  CYS A  27      36.660  41.550  41.000  1.00  0.00           S
ATOM    158  C   CYS A  27      39.420  43.010  38.080  1.00  0.00           C
ATOM    159  O   CYS A  27      38.630  43.080  37.150  1.00  0.00           O
ATOM    160  N   PRO A  28      40.660  43.450  37.880  1.00  0.00           N
ATOM    161  CD  PRO A  28      41.770  43.220  38.840  1.00  0.00           C
ATOM    162  HD1 PRO A  28      42.070  42.160  38.690  1.00  0.00           H
ATOM    163  HD2 PRO A  28      41.560  43.510  39.880  1.00  0.00           H
ATOM    164  CA  PRO A  28      41.050  44.260  36.750  1.00  0.00           C
ATOM    165  HA  PRO A  28      40.240  44.930  36.570  1.00  0.00           H
ATOM    166  CB  PRO A  28      42.300  44.940  37.270  1.00  0.00           C
ATOM    167  HB1 PRO A  28      43.010  45.050  36.430  1.00  0.00           H
ATOM    168  HB2 PRO A  28      41.900  45.900  37.690  1.00  0.00           H
ATOM    169  CG  PRO A  28      42.940  44.030  38.330  1.00  0.00           C
ATOM    170  HG1 PRO A  28      43.850  43.530  37.930  1.00  0.00           H
ATOM    171  HG2 PRO A  28      43.210  44.680  39.190  1.00  0.00           H
ATOM    172  C   PRO A  28      41.300  43.580  35.400  1.00  0.00           C
ATOM    173  O   PRO A  28      41.730  44.260  34.490  1.00  0.00           O
ATOM    174  N   TRP A  29      40.970  42.290  35.320  1.00  0.00           N
ATOM    175  HN  TRP A  29      40.460  41.740  35.970  1.00  0.00           H
ATOM    176  CA  TRP A  29      41.240  41.540  34.090  1.00  0.00           C
ATOM    177  HA  TRP A  29      42.150  41.870  33.610  1.00  0.00           H
ATOM    178  CB  TRP A  29      41.490  40.060  34.590  1.00  0.00           C
ATOM    179  HB1 TRP A  29      41.760  39.360  33.770  1.00  0.00           H
ATOM    180  HB2 TRP A  29      42.370  40.220  35.250  1.00  0.00           H
ATOM    181  CG  TRP A  29      40.450  39.380  35.360  1.00  0.00           C
ATOM    182  CD1 TRP A  29      39.360  38.860  34.800  1.00  0.00           C
ATOM    183  HD1 TRP A  29      39.200  38.720  33.740  1.00  0.00           H
ATOM    184  NE1 TRP A  29      38.530  38.360  35.800  1.00  0.00           N
ATOM    185  HE1 TRP A  29      37.770  37.760  35.690  1.00  0.00           H
ATOM    186  CE2 TRP A  29      39.080  38.590  37.010  1.00  0.00           C
ATOM    187  CD2 TRP A  29      40.270  39.360  36.730  1.00  0.00           C
ATOM    188  CE3 TRP A  29      41.010  39.710  37.830  1.00  0.00           C
ATOM    189  HE3 TRP A  29      41.920  40.290  37.810  1.00  0.00           H
ATOM    190  CZ3 TRP A  29      40.560  39.390  39.080  1.00  0.00           C
ATOM    191  HZ3 TRP A  29      41.290  39.590  39.850  1.00  0.00           H
ATOM    192  CZ2 TRP A  29      38.620  38.280  38.260  1.00  0.00           C
ATOM    193  HZ2 TRP A  29      37.790  37.670  38.600  1.00  0.00           H
ATOM    194  CH2 TRP A  29      39.380  38.680  39.310  1.00  0.00           C
ATOM    195  HH2 TRP A  29      39.130  38.450  40.330  1.00  0.00           H
ATOM    196  C   TRP A  29      40.050  41.680  33.170  1.00  0.00           C
ATOM    197  O   TRP A  29      40.070  41.530  31.930  1.00  0.00           O
ATOM    198  N   GLN A  30      38.900  42.030  33.810  1.00  0.00           N
ATOM    199  HN  GLN A  30      38.770  42.070  34.800  1.00  0.00           H
ATOM    200  CA  GLN A  30      37.660  42.120  33.050  1.00  0.00           C
ATOM    201  HA  GLN A  30      37.580  41.150  32.570  1.00  0.00           H
ATOM    202  CB  GLN A  30      36.520  42.330  34.090  1.00  0.00           C
ATOM    203  HB1 GLN A  30      36.930  42.950  34.920  1.00  0.00           H
ATOM    204  HB2 GLN A  30      35.750  43.000  33.640  1.00  0.00           H
ATOM    205  CG  GLN A  30      35.820  41.010  34.520  1.00  0.00           C
ATOM    206  HG1 GLN A  30      36.600  40.440  35.050  1.00  0.00           H
ATOM    207  HG2 GLN A  30      34.940  41.180  35.170  1.00  0.00           H
ATOM    208  CD  GLN A  30      35.150  40.350  33.240  1.00  0.00           C
ATOM    209  OE1 GLN A  30      35.270  40.670  32.040  1.00  0.00           O
ATOM    210  NE2 GLN A  30      34.290  39.320  33.540  1.00  0.00           N
ATOM    211 1HE2 GLN A  30      34.380  38.880  34.430  1.00  0.00           H
ATOM    212 2HE2 GLN A  30      33.690  38.910  32.850  1.00  0.00           H
ATOM    213  C   GLN A  30      37.560  43.230  31.930  1.00  0.00           C
ATOM    214  O   GLN A  30      38.150  44.290  32.060  1.00  0.00           O
ATOM    215  N   ALA A  31      36.780  43.050  30.860  1.00  0.00           N
ATOM    216  HN  ALA A  31      36.130  42.290  30.880  1.00  0.00           H
ATOM    217  CA  ALA A  31      36.430  44.080  29.900  1.00  0.00           C
ATOM    218  HA  ALA A  31      36.700  44.990  30.440  1.00  0.00           H
ATOM    219  CB  ALA A  31      37.150  43.900  28.510  1.00  0.00           C
ATOM    220  HB1 ALA A  31      36.510  43.240  27.880  1.00  0.00           H
ATOM    221  HB2 ALA A  31      37.210  44.930  28.110  1.00  0.00           H
ATOM    222  HB3 ALA A  31      38.080  43.360  28.790  1.00  0.00           H
ATOM    223  C   ALA A  31      35.020  43.890  29.670  1.00  0.00           C
ATOM    224  O   ALA A  31      34.570  42.770  29.780  1.00  0.00           O
ATOM    225  N   LEU A  32      34.210  44.950  29.430  1.00  0.00           N
ATOM    226  HN  LEU A  32      34.570  45.860  29.300  1.00  0.00           H
ATOM    227  CA  LEU A  32      32.730  44.750  29.370  1.00  0.00           C
ATOM    228  HA  LEU A  32      32.440  43.790  29.780  1.00  0.00           H
ATOM    229  CB  LEU A  32      32.050  45.750  30.390  1.00  0.00           C
ATOM    230  HB1 LEU A  32      32.440  45.700  31.430  1.00  0.00           H
ATOM    231  HB2 LEU A  32      32.400  46.730  30.020  1.00  0.00           H
ATOM    232  CG  LEU A  32      30.540  45.660  30.460  1.00  0.00           C
ATOM    233  HG  LEU A  32      30.000  45.890  29.510  1.00  0.00           H
ATOM    234  CD1 LEU A  32      30.090  44.210  30.800  1.00  0.00           C
ATOM    235 1HD1 LEU A  32      30.570  43.890  31.750  1.00  0.00           H
ATOM    236 2HD1 LEU A  32      29.000  44.210  30.990  1.00  0.00           H
ATOM    237 3HD1 LEU A  32      30.420  43.620  29.920  1.00  0.00           H
ATOM    238  CD2 LEU A  32      29.960  46.520  31.610  1.00  0.00           C
ATOM    239 1HD2 LEU A  32      30.280  47.570  31.550  1.00  0.00           H
ATOM    240 2HD2 LEU A  32      28.860  46.400  31.570  1.00  0.00           H
ATOM    241 3HD2 LEU A  32      30.350  46.110  32.570  1.00  0.00           H
ATOM    242  C   LEU A  32      32.150  45.020  27.990  1.00  0.00           C
ATOM    243  O   LEU A  32      32.440  46.090  27.450  1.00  0.00           O
ATOM    244  N   LEU A  33      31.450  44.000  27.320  1.00  0.00           N
ATOM    245  HN  LEU A  33      31.240  43.130  27.740  1.00  0.00           H
ATOM    246  CA  LEU A  33      31.010  44.200  25.900  1.00  0.00           C
ATOM    247  HA  LEU A  33      31.730  44.880  25.460  1.00  0.00           H
ATOM    248  CB  LEU A  33      30.990  42.900  24.950  1.00  0.00           C
ATOM    249  HB1 LEU A  33      30.770  42.080  25.670  1.00  0.00           H
ATOM    250  HB2 LEU A  33      30.160  43.020  24.220  1.00  0.00           H
ATOM    251  CG  LEU A  33      32.400  42.630  24.360  1.00  0.00           C
ATOM    252  HG  LEU A  33      32.670  43.550  23.820  1.00  0.00           H
ATOM    253  CD1 LEU A  33      33.480  42.230  25.350  1.00  0.00           C
ATOM    254 1HD1 LEU A  33      33.710  43.120  25.980  1.00  0.00           H
ATOM    255 2HD1 LEU A  33      33.150  41.440  26.050  1.00  0.00           H
ATOM    256 3HD1 LEU A  33      34.400  41.860  24.850  1.00  0.00           H
ATOM    257  CD2 LEU A  33      32.260  41.540  23.300  1.00  0.00           C
ATOM    258 1HD2 LEU A  33      33.140  41.670  22.630  1.00  0.00           H
ATOM    259 2HD2 LEU A  33      32.250  40.570  23.830  1.00  0.00           H
ATOM    260 3HD2 LEU A  33      31.310  41.720  22.750  1.00  0.00           H
ATOM    261  C   LEU A  33      29.730  44.930  26.000  1.00  0.00           C
ATOM    262  O   LEU A  33      28.740  44.390  26.510  1.00  0.00           O
ATOM    263  N   ILE A  34      29.700  46.080  25.280  1.00  0.00           N
ATOM    264  HN  ILE A  34      30.430  46.400  24.690  1.00  0.00           H
ATOM    265  CA  ILE A  34      28.600  47.000  25.150  1.00  0.00           C
ATOM    266  HA  ILE A  34      27.870  46.790  25.910  1.00  0.00           H
ATOM    267  CB  ILE A  34      29.130  48.360  25.530  1.00  0.00           C
ATOM    268  HB  ILE A  34      29.930  48.620  24.800  1.00  0.00           H
ATOM    269  CG2 ILE A  34      27.910  49.390  25.280  1.00  0.00           C
ATOM    270 1HG2 ILE A  34      27.210  49.200  26.120  1.00  0.00           H
ATOM    271 2HG2 ILE A  34      28.310  50.420  25.430  1.00  0.00           H
ATOM    272 3HG2 ILE A  34      27.570  49.420  24.220  1.00  0.00           H
ATOM    273  CG1 ILE A  34      29.610  48.580  26.980  1.00  0.00           C
ATOM    274 1HG1 ILE A  34      30.620  48.130  27.060  1.00  0.00           H
ATOM    275 2HG1 ILE A  34      29.800  49.670  26.970  1.00  0.00           H
ATOM    276  CD  ILE A  34      28.850  48.260  28.210  1.00  0.00           C
ATOM    277  HD1 ILE A  34      27.810  48.620  28.110  1.00  0.00           H
ATOM    278  HD2 ILE A  34      28.860  47.180  28.460  1.00  0.00           H
ATOM    279  HD3 ILE A  34      29.350  48.610  29.140  1.00  0.00           H
ATOM    280  C   ILE A  34      27.880  46.730  23.850  1.00  0.00           C
ATOM    281  O   ILE A  34      28.390  47.030  22.790  1.00  0.00           O
ATOM    282  N   ASN A  35      26.700  46.170  23.850  1.00  0.00           N
ATOM    283  HN  ASN A  35      26.290  45.760  24.660  1.00  0.00           H
ATOM    284  CA  ASN A  35      25.830  46.350  22.710  1.00  0.00           C
ATOM    285  HA  ASN A  35      26.390  46.140  21.820  1.00  0.00           H
ATOM    286  CB  ASN A  35      24.670  45.220  22.770  1.00  0.00           C
ATOM    287  HB1 ASN A  35      24.400  45.060  21.710  1.00  0.00           H
ATOM    288  HB2 ASN A  35      25.000  44.240  23.170  1.00  0.00           H
ATOM    289  CG  ASN A  35      23.370  45.510  23.490  1.00  0.00           C
ATOM    290  OD1 ASN A  35      23.180  46.610  24.070  1.00  0.00           O
ATOM    291  ND2 ASN A  35      22.480  44.480  23.570  1.00  0.00           N
ATOM    292 1HD2 ASN A  35      22.580  43.690  22.970  1.00  0.00           H
ATOM    293 2HD2 ASN A  35      21.630  44.640  24.060  1.00  0.00           H
ATOM    294  C   ASN A  35      25.240  47.780  22.480  1.00  0.00           C
ATOM    295  O   ASN A  35      25.640  48.750  23.200  1.00  0.00           O
ATOM    296  N   GLU A  36      24.400  47.960  21.350  1.00  0.00           N
ATOM    297  HN  GLU A  36      24.220  47.200  20.730  1.00  0.00           H
ATOM    298  CA  GLU A  36      23.870  49.240  20.820  1.00  0.00           C
ATOM    299  HA  GLU A  36      24.700  49.890  20.560  1.00  0.00           H
ATOM    300  CB  GLU A  36      23.060  48.950  19.520  1.00  0.00           C
ATOM    301  HB1 GLU A  36      22.100  48.470  19.830  1.00  0.00           H
ATOM    302  HB2 GLU A  36      22.830  49.990  19.210  1.00  0.00           H
ATOM    303  CG  GLU A  36      23.900  48.130  18.460  1.00  0.00           C
ATOM    304  HG1 GLU A  36      24.720  48.820  18.190  1.00  0.00           H
ATOM    305  HG2 GLU A  36      24.400  47.210  18.850  1.00  0.00           H
ATOM    306  CD  GLU A  36      23.070  47.840  17.170  1.00  0.00           C
ATOM    307  OE1 GLU A  36      22.960  48.720  16.300  1.00  0.00           O
ATOM    308  OE2 GLU A  36      22.440  46.750  17.100  1.00  0.00           O
ATOM    309  C   GLU A  36      23.010  50.000  21.810  1.00  0.00           C
ATOM    310  O   GLU A  36      22.990  51.240  21.790  1.00  0.00           O
ATOM    311  N   GLU A  37      22.340  49.260  22.670  1.00  0.00           N
ATOM    312  HN  GLU A  37      22.410  48.280  22.560  1.00  0.00           H
ATOM    313  CA  GLU A  37      21.360  49.780  23.650  1.00  0.00           C
ATOM    314  HA  GLU A  37      21.210  50.800  23.340  1.00  0.00           H
ATOM    315  CB  GLU A  37      20.100  48.820  23.750  1.00  0.00           C
ATOM    316  HB1 GLU A  37      20.410  47.880  24.260  1.00  0.00           H
ATOM    317  HB2 GLU A  37      19.340  49.280  24.420  1.00  0.00           H
ATOM    318  CG  GLU A  37      19.330  48.530  22.460  1.00  0.00           C
ATOM    319  HG1 GLU A  37      19.340  49.430  21.810  1.00  0.00           H
ATOM    320  HG2 GLU A  37      19.680  47.660  21.880  1.00  0.00           H
ATOM    321  CD  GLU A  37      17.800  48.330  22.760  1.00  0.00           C
ATOM    322  OE1 GLU A  37      16.980  49.120  22.280  1.00  0.00           O
ATOM    323  OE2 GLU A  37      17.370  47.440  23.600  1.00  0.00           O
ATOM    324  C   GLU A  37      22.010  49.890  25.050  1.00  0.00           C
ATOM    325  O   GLU A  37      21.300  49.930  26.050  1.00  0.00           O
ATOM    326  N   ASN A  38      23.360  49.820  25.050  1.00  0.00           N
ATOM    327  HN  ASN A  38      23.770  49.760  24.140  1.00  0.00           H
ATOM    328  CA  ASN A  38      24.300  49.900  26.140  1.00  0.00           C
ATOM    329  HA  ASN A  38      25.230  49.750  25.630  1.00  0.00           H
ATOM    330  CB  ASN A  38      24.210  51.250  26.810  1.00  0.00           C
ATOM    331  HB1 ASN A  38      23.170  51.490  27.090  1.00  0.00           H
ATOM    332  HB2 ASN A  38      24.980  51.350  27.610  1.00  0.00           H
ATOM    333  CG  ASN A  38      24.640  52.370  25.800  1.00  0.00           C
ATOM    334  OD1 ASN A  38      25.130  52.040  24.720  1.00  0.00           O
ATOM    335  ND2 ASN A  38      24.500  53.620  26.260  1.00  0.00           N
ATOM    336 1HD2 ASN A  38      23.970  53.840  27.080  1.00  0.00           H
ATOM    337 2HD2 ASN A  38      24.690  54.330  25.590  1.00  0.00           H
ATOM    338  C   ASN A  38      24.350  48.780  27.190  1.00  0.00           C
ATOM    339  O   ASN A  38      24.840  48.970  28.320  1.00  0.00           O
ATOM    340  N   GLU A  39      23.860  47.590  26.800  1.00  0.00           N
ATOM    341  HN  GLU A  39      23.500  47.270  25.930  1.00  0.00           H
ATOM    342  CA  GLU A  39      23.620  46.570  27.790  1.00  0.00           C
ATOM    343  HA  GLU A  39      23.530  46.970  28.790  1.00  0.00           H
ATOM    344  CB  GLU A  39      22.360  45.710  27.460  1.00  0.00           C
ATOM    345  HB1 GLU A  39      22.500  45.320  26.430  1.00  0.00           H
ATOM    346  HB2 GLU A  39      22.220  44.800  28.090  1.00  0.00           H
ATOM    347  CG  GLU A  39      21.080  46.590  27.600  1.00  0.00           C
ATOM    348  HG1 GLU A  39      21.310  47.320  28.410  1.00  0.00           H
ATOM    349  HG2 GLU A  39      21.120  47.210  26.680  1.00  0.00           H
ATOM    350  CD  GLU A  39      19.940  45.740  27.800  1.00  0.00           C
ATOM    351  OE1 GLU A  39      19.020  45.820  27.000  1.00  0.00           O
ATOM    352  OE2 GLU A  39      19.880  45.010  28.820  1.00  0.00           O
ATOM    353  C   GLU A  39      24.830  45.670  27.670  1.00  0.00           C
ATOM    354  O   GLU A  39      25.400  45.390  26.590  1.00  0.00           O
ATOM    355  N   GLY A  40      25.310  45.310  28.820  1.00  0.00           N
ATOM    356  HN  GLY A  40      25.010  45.690  29.690  1.00  0.00           H
ATOM    357  CA  GLY A  40      26.520  44.420  29.030  1.00  0.00           C
ATOM    358  HA1 GLY A  40      27.280  44.610  28.290  1.00  0.00           H
ATOM    359  HA2 GLY A  40      26.910  44.390  30.040  1.00  0.00           H
ATOM    360  C   GLY A  40      26.070  42.940  28.790  1.00  0.00           C
ATOM    361  O   GLY A  40      25.380  42.310  29.550  1.00  0.00           O
ATOM    362  N   PHE A  41      26.480  42.330  27.720  1.00  0.00           N
ATOM    363  HN  PHE A  41      27.040  42.850  27.070  1.00  0.00           H
ATOM    364  CA  PHE A  41      25.990  41.050  27.350  1.00  0.00           C
ATOM    365  HA  PHE A  41      25.270  40.640  28.040  1.00  0.00           H
ATOM    366  CB  PHE A  41      25.400  41.240  25.850  1.00  0.00           C
ATOM    367  HB1 PHE A  41      24.730  40.380  25.590  1.00  0.00           H
ATOM    368  HB2 PHE A  41      24.720  42.120  25.830  1.00  0.00           H
ATOM    369  CG  PHE A  41      26.490  41.450  24.730  1.00  0.00           C
ATOM    370  CD1 PHE A  41      26.860  40.400  23.890  1.00  0.00           C
ATOM    371  HD1 PHE A  41      26.450  39.410  24.090  1.00  0.00           H
ATOM    372  CE1 PHE A  41      27.590  40.610  22.700  1.00  0.00           C
ATOM    373  HE1 PHE A  41      27.860  39.740  22.090  1.00  0.00           H
ATOM    374  CZ  PHE A  41      28.050  41.850  22.390  1.00  0.00           C
ATOM    375  HZ  PHE A  41      28.540  42.060  21.450  1.00  0.00           H
ATOM    376  CD2 PHE A  41      26.940  42.750  24.330  1.00  0.00           C
ATOM    377  HD2 PHE A  41      26.790  43.580  25.000  1.00  0.00           H
ATOM    378  CE2 PHE A  41      27.720  42.920  23.180  1.00  0.00           C
ATOM    379  HE2 PHE A  41      27.930  43.960  22.970  1.00  0.00           H
ATOM    380  C   PHE A  41      27.090  39.950  27.360  1.00  0.00           C
ATOM    381  O   PHE A  41      26.800  38.800  27.670  1.00  0.00           O
ATOM    382  N   CYS A  42      28.330  40.320  27.040  1.00  0.00           N
ATOM    383  HN  CYS A  42      28.610  41.160  26.560  1.00  0.00           H
ATOM    384  CA  CYS A  42      29.520  39.410  27.170  1.00  0.00           C
ATOM    385  HA  CYS A  42      29.200  38.530  27.700  1.00  0.00           H
ATOM    386  CB  CYS A  42      30.240  39.010  25.780  1.00  0.00           C
ATOM    387  HB1 CYS A  42      30.180  39.810  25.010  1.00  0.00           H
ATOM    388  HB2 CYS A  42      31.320  38.890  25.980  1.00  0.00           H
ATOM    389  SG  CYS A  42      29.380  37.620  25.100  1.00  0.00           S
ATOM    390  C   CYS A  42      30.650  40.070  28.020  1.00  0.00           C
ATOM    391  O   CYS A  42      30.810  41.330  28.090  1.00  0.00           O
ATOM    392  N   GLY A  43      31.430  39.180  28.630  1.00  0.00           N
ATOM    393  HN  GLY A  43      31.080  38.230  28.620  1.00  0.00           H
ATOM    394  CA  GLY A  43      32.710  39.430  29.280  1.00  0.00           C
ATOM    395  HA1 GLY A  43      32.630  40.340  29.860  1.00  0.00           H
ATOM    396  HA2 GLY A  43      32.990  38.580  29.860  1.00  0.00           H
ATOM    397  C   GLY A  43      33.830  39.450  28.320  1.00  0.00           C
ATOM    398  O   GLY A  43      33.690  39.150  27.200  1.00  0.00           O
ATOM    399  N   GLY A  44      35.080  39.680  28.810  1.00  0.00           N
ATOM    400  HN  GLY A  44      35.130  39.940  29.770  1.00  0.00           H
ATOM    401  CA  GLY A  44      36.280  39.900  28.020  1.00  0.00           C
ATOM    402  HA1 GLY A  44      36.180  39.130  27.260  1.00  0.00           H
ATOM    403  HA2 GLY A  44      36.200  40.870  27.560  1.00  0.00           H
ATOM    404  C   GLY A  44      37.450  39.770  28.910  1.00  0.00           C
ATOM    405  O   GLY A  44      37.370  40.190  30.030  1.00  0.00           O
ATOM    406  N   THR A  45      38.590  39.310  28.390  1.00  0.00           N
ATOM    407  HN  THR A  45      38.610  39.000  27.430  1.00  0.00           H
ATOM    408  CA  THR A  45      39.870  39.440  29.060  1.00  0.00           C
ATOM    409  HA  THR A  45      39.700  39.850  30.040  1.00  0.00           H
ATOM    410  CB  THR A  45      40.620  38.110  29.200  1.00  0.00           C
ATOM    411  HB  THR A  45      41.270  37.940  28.300  1.00  0.00           H
ATOM    412  OG1 THR A  45      39.900  36.910  29.160  1.00  0.00           O
ATOM    413  HG1 THR A  45      39.100  37.090  28.660  1.00  0.00           H
ATOM    414  CG2 THR A  45      41.410  38.100  30.520  1.00  0.00           C
ATOM    415 1HG2 THR A  45      40.700  38.320  31.350  1.00  0.00           H
ATOM    416 2HG2 THR A  45      41.800  37.130  30.850  1.00  0.00           H
ATOM    417 3HG2 THR A  45      42.220  38.860  30.550  1.00  0.00           H
ATOM    418  C   THR A  45      40.790  40.410  28.420  1.00  0.00           C
ATOM    419  O   THR A  45      40.890  40.410  27.230  1.00  0.00           O
ATOM    420  N   ILE A  46      41.490  41.230  29.180  1.00  0.00           N
ATOM    421  HN  ILE A  46      41.320  41.240  30.170  1.00  0.00           H
ATOM    422  CA  ILE A  46      42.440  42.120  28.590  1.00  0.00           C
ATOM    423  HA  ILE A  46      42.120  42.390  27.590  1.00  0.00           H
ATOM    424  CB  ILE A  46      42.680  43.440  29.340  1.00  0.00           C
ATOM    425  HB  ILE A  46      43.020  43.200  30.370  1.00  0.00           H
ATOM    426  CG2 ILE A  46      43.770  44.260  28.590  1.00  0.00           C
ATOM    427 1HG2 ILE A  46      43.930  45.270  29.050  1.00  0.00           H
ATOM    428 2HG2 ILE A  46      44.740  43.720  28.570  1.00  0.00           H
ATOM    429 3HG2 ILE A  46      43.350  44.420  27.570  1.00  0.00           H
ATOM    430  CG1 ILE A  46      41.310  44.150  29.500  1.00  0.00           C
ATOM    431 1HG1 ILE A  46      41.130  44.540  28.470  1.00  0.00           H
ATOM    432 2HG1 ILE A  46      40.480  43.460  29.760  1.00  0.00           H
ATOM    433  CD  ILE A  46      41.310  45.280  30.510  1.00  0.00           C
ATOM    434  HD1 ILE A  46      41.930  46.040  30.000  1.00  0.00           H
ATOM    435  HD2 ILE A  46      40.310  45.750  30.570  1.00  0.00           H
ATOM    436  HD3 ILE A  46      41.680  44.970  31.520  1.00  0.00           H
ATOM    437  C   ILE A  46      43.780  41.390  28.500  1.00  0.00           C
ATOM    438  O   ILE A  46      44.400  41.080  29.470  1.00  0.00           O
ATOM    439  N   LEU A  47      44.320  41.040  27.250  1.00  0.00           N
ATOM    440  HN  LEU A  47      43.800  41.050  26.400  1.00  0.00           H
ATOM    441  CA  LEU A  47      45.640  40.620  27.070  1.00  0.00           C
ATOM    442  HA  LEU A  47      45.970  40.070  27.940  1.00  0.00           H
ATOM    443  CB  LEU A  47      45.730  39.640  25.850  1.00  0.00           C
ATOM    444  HB1 LEU A  47      45.520  40.160  24.890  1.00  0.00           H
ATOM    445  HB2 LEU A  47      46.760  39.240  25.720  1.00  0.00           H
ATOM    446  CG  LEU A  47      44.850  38.390  25.970  1.00  0.00           C
ATOM    447  HG  LEU A  47      43.770  38.590  25.820  1.00  0.00           H
ATOM    448  CD1 LEU A  47      45.220  37.450  24.800  1.00  0.00           C
ATOM    449 1HD1 LEU A  47      44.450  36.680  24.590  1.00  0.00           H
ATOM    450 2HD1 LEU A  47      45.340  38.060  23.870  1.00  0.00           H
ATOM    451 3HD1 LEU A  47      46.220  36.970  24.860  1.00  0.00           H
ATOM    452  CD2 LEU A  47      45.140  37.750  27.340  1.00  0.00           C
ATOM    453 1HD2 LEU A  47      44.580  36.780  27.350  1.00  0.00           H
ATOM    454 2HD2 LEU A  47      46.230  37.600  27.510  1.00  0.00           H
ATOM    455 3HD2 LEU A  47      44.700  38.320  28.180  1.00  0.00           H
ATOM    456  C   LEU A  47      46.560  41.710  26.930  1.00  0.00           C
ATOM    457  O   LEU A  47      47.640  41.670  27.460  1.00  0.00           O
ATOM    458  N   SER A  48      46.190  42.790  26.160  1.00  0.00           N
ATOM    459  HN  SER A  48      45.270  42.980  25.820  1.00  0.00           H
ATOM    460  CA  SER A  48      47.180  43.830  25.720  1.00  0.00           C
ATOM    461  HA  SER A  48      47.740  44.030  26.620  1.00  0.00           H
ATOM    462  CB  SER A  48      48.190  43.390  24.600  1.00  0.00           C
ATOM    463  HB1 SER A  48      49.170  43.820  24.860  1.00  0.00           H
ATOM    464  HB2 SER A  48      48.390  42.300  24.690  1.00  0.00           H
ATOM    465  OG  SER A  48      47.780  43.620  23.250  1.00  0.00           O
ATOM    466  HG1 SER A  48      48.460  43.190  22.740  1.00  0.00           H
ATOM    467  C   SER A  48      46.520  45.150  25.490  1.00  0.00           C
ATOM    468  O   SER A  48      45.360  45.350  25.800  1.00  0.00           O
ATOM    469  N   GLU A  49      47.320  46.150  25.100  1.00  0.00           N
ATOM    470  HN  GLU A  49      48.230  46.000  24.730  1.00  0.00           H
ATOM    471  CA  GLU A  49      46.760  47.460  24.760  1.00  0.00           C
ATOM    472  HA  GLU A  49      46.380  47.900  25.650  1.00  0.00           H
ATOM    473  CB  GLU A  49      47.940  48.350  24.410  1.00  0.00           C
ATOM    474  HB1 GLU A  49      48.440  48.010  23.490  1.00  0.00           H
ATOM    475  HB2 GLU A  49      47.450  49.340  24.240  1.00  0.00           H
ATOM    476  CG  GLU A  49      48.960  48.710  25.560  1.00  0.00           C
ATOM    477  HG1 GLU A  49      48.460  49.450  26.230  1.00  0.00           H
ATOM    478  HG2 GLU A  49      49.360  47.820  26.080  1.00  0.00           H
ATOM    479  CD  GLU A  49      50.210  49.380  24.910  1.00  0.00           C
ATOM    480  OE1 GLU A  49      50.380  50.610  25.130  1.00  0.00           O
ATOM    481  OE2 GLU A  49      50.960  48.660  24.290  1.00  0.00           O
ATOM    482  C   GLU A  49      45.760  47.470  23.670  1.00  0.00           C
ATOM    483  O   GLU A  49      44.750  48.120  23.780  1.00  0.00           O
ATOM    484  N   PHE A  50      46.010  46.680  22.640  1.00  0.00           N
ATOM    485  HN  PHE A  50      46.810  46.090  22.660  1.00  0.00           H
ATOM    486  CA  PHE A  50      45.160  46.760  21.440  1.00  0.00           C
ATOM    487  HA  PHE A  50      44.450  47.580  21.520  1.00  0.00           H
ATOM    488  CB  PHE A  50      45.880  46.980  20.060  1.00  0.00           C
ATOM    489  HB1 PHE A  50      46.730  46.270  19.920  1.00  0.00           H
ATOM    490  HB2 PHE A  50      45.170  46.830  19.240  1.00  0.00           H
ATOM    491  CG  PHE A  50      46.300  48.440  19.830  1.00  0.00           C
ATOM    492  CD1 PHE A  50      47.640  48.770  20.080  1.00  0.00           C
ATOM    493  HD1 PHE A  50      48.260  47.950  20.410  1.00  0.00           H
ATOM    494  CE1 PHE A  50      48.140  50.050  19.890  1.00  0.00           C
ATOM    495  HE1 PHE A  50      49.180  50.220  20.080  1.00  0.00           H
ATOM    496  CZ  PHE A  50      47.210  51.050  19.630  1.00  0.00           C
ATOM    497  HZ  PHE A  50      47.660  52.030  19.610  1.00  0.00           H
ATOM    498  CD2 PHE A  50      45.360  49.480  19.600  1.00  0.00           C
ATOM    499  HD2 PHE A  50      44.330  49.360  19.330  1.00  0.00           H
ATOM    500  CE2 PHE A  50      45.860  50.810  19.440  1.00  0.00           C
ATOM    501  HE2 PHE A  50      45.140  51.610  19.390  1.00  0.00           H
ATOM    502  C   PHE A  50      44.280  45.530  21.270  1.00  0.00           C
ATOM    503  O   PHE A  50      43.640  45.410  20.200  1.00  0.00           O
ATOM    504  N   TYR A  51      44.210  44.560  22.270  1.00  0.00           N
ATOM    505  HN  TYR A  51      44.590  44.630  23.180  1.00  0.00           H
ATOM    506  CA  TYR A  51      43.460  43.350  21.980  1.00  0.00           C
ATOM    507  HA  TYR A  51      42.740  43.540  21.200  1.00  0.00           H
ATOM    508  CB  TYR A  51      44.480  42.210  21.500  1.00  0.00           C
ATOM    509  HB1 TYR A  51      45.270  42.110  22.270  1.00  0.00           H
ATOM    510  HB2 TYR A  51      44.000  41.220  21.360  1.00  0.00           H
ATOM    511  CG  TYR A  51      45.170  42.610  20.190  1.00  0.00           C
ATOM    512  CD1 TYR A  51      44.630  42.240  18.960  1.00  0.00           C
ATOM    513  HD1 TYR A  51      43.610  41.880  18.990  1.00  0.00           H
ATOM    514  CE1 TYR A  51      45.440  42.220  17.810  1.00  0.00           C
ATOM    515  HE1 TYR A  51      45.020  41.700  16.970  1.00  0.00           H
ATOM    516  CZ  TYR A  51      46.750  42.690  17.820  1.00  0.00           C
ATOM    517  OH  TYR A  51      47.590  42.760  16.710  1.00  0.00           O
ATOM    518  HH  TYR A  51      47.160  42.340  15.970  1.00  0.00           H
ATOM    519  CD2 TYR A  51      46.460  43.060  20.220  1.00  0.00           C
ATOM    520  HD2 TYR A  51      46.940  43.230  21.180  1.00  0.00           H
ATOM    521  CE2 TYR A  51      47.210  43.150  19.020  1.00  0.00           C
ATOM    522  HE2 TYR A  51      48.210  43.570  19.050  1.00  0.00           H
ATOM    523  C   TYR A  51      42.740  42.680  23.140  1.00  0.00           C
ATOM    524  O   TYR A  51      43.310  42.460  24.220  1.00  0.00           O
ATOM    525  N   ILE A  52      41.460  42.330  22.850  1.00  0.00           N
ATOM    526  HN  ILE A  52      41.100  42.450  21.920  1.00  0.00           H
ATOM    527  CA  ILE A  52      40.520  41.830  23.800  1.00  0.00           C
ATOM    528  HA  ILE A  52      41.010  41.760  24.760  1.00  0.00           H
ATOM    529  CB  ILE A  52      39.310  42.760  23.910  1.00  0.00           C
ATOM    530  HB  ILE A  52      38.880  42.910  22.900  1.00  0.00           H
ATOM    531  CG2 ILE A  52      38.190  42.050  24.690  1.00  0.00           C
ATOM    532 1HG2 ILE A  52      38.370  41.850  25.760  1.00  0.00           H
ATOM    533 2HG2 ILE A  52      37.310  42.740  24.680  1.00  0.00           H
ATOM    534 3HG2 ILE A  52      37.780  41.140  24.210  1.00  0.00           H
ATOM    535  CG1 ILE A  52      39.680  44.190  24.430  1.00  0.00           C
ATOM    536 1HG1 ILE A  52      40.490  44.640  23.820  1.00  0.00           H
ATOM    537 2HG1 ILE A  52      38.750  44.740  24.170  1.00  0.00           H
ATOM    538  CD  ILE A  52      39.890  44.110  25.950  1.00  0.00           C
ATOM    539  HD1 ILE A  52      40.380  45.090  26.170  1.00  0.00           H
ATOM    540  HD2 ILE A  52      38.940  44.120  26.530  1.00  0.00           H
ATOM    541  HD3 ILE A  52      40.610  43.270  26.110  1.00  0.00           H
ATOM    542  C   ILE A  52      40.100  40.460  23.450  1.00  0.00           C
ATOM    543  O   ILE A  52      39.640  40.100  22.340  1.00  0.00           O
ATOM    544  N   LEU A  53      40.070  39.540  24.410  1.00  0.00           N
ATOM    545  HN  LEU A  53      40.410  39.800  25.320  1.00  0.00           H
ATOM    546  CA  LEU A  53      39.660  38.220  24.100  1.00  0.00           C
ATOM    547  HA  LEU A  53      39.600  37.980  23.040  1.00  0.00           H
ATOM    548  CB  LEU A  53      40.710  37.310  24.720  1.00  0.00           C
ATOM    549  HB1 LEU A  53      41.680  37.560  24.240  1.00  0.00           H
ATOM    550  HB2 LEU A  53      40.800  37.520  25.810  1.00  0.00           H
ATOM    551  CG  LEU A  53      40.620  35.780  24.600  1.00  0.00           C
ATOM    552  HG  LEU A  53      40.180  35.550  23.600  1.00  0.00           H
ATOM    553  CD1 LEU A  53      42.040  35.070  24.560  1.00  0.00           C
ATOM    554 1HD1 LEU A  53      41.980  33.980  24.350  1.00  0.00           H
ATOM    555 2HD1 LEU A  53      42.490  35.380  23.590  1.00  0.00           H
ATOM    556 3HD1 LEU A  53      42.650  35.290  25.470  1.00  0.00           H
ATOM    557  CD2 LEU A  53      39.750  35.010  25.630  1.00  0.00           C
ATOM    558 1HD2 LEU A  53      39.890  35.460  26.640  1.00  0.00           H
ATOM    559 2HD2 LEU A  53      38.670  35.180  25.430  1.00  0.00           H
ATOM    560 3HD2 LEU A  53      39.930  33.920  25.750  1.00  0.00           H
ATOM    561  C   LEU A  53      38.360  37.980  24.640  1.00  0.00           C
ATOM    562  O   LEU A  53      38.060  38.600  25.650  1.00  0.00           O
ATOM    563  N   THR A  54      37.490  37.170  24.060  1.00  0.00           N
ATOM    564  HN  THR A  54      37.710  36.840  23.150  1.00  0.00           H
ATOM    565  CA  THR A  54      36.180  36.700  24.530  1.00  0.00           C
ATOM    566  HA  THR A  54      36.360  36.510  25.580  1.00  0.00           H
ATOM    567  CB  THR A  54      35.040  37.750  24.470  1.00  0.00           C
ATOM    568  HB  THR A  54      35.440  38.730  24.800  1.00  0.00           H
ATOM    569  OG1 THR A  54      33.930  37.400  25.260  1.00  0.00           O
ATOM    570  HG1 THR A  54      34.010  38.010  25.990  1.00  0.00           H
ATOM    571  CG2 THR A  54      34.560  37.990  23.010  1.00  0.00           C
ATOM    572 1HG2 THR A  54      35.380  38.140  22.290  1.00  0.00           H
ATOM    573 2HG2 THR A  54      33.930  37.140  22.660  1.00  0.00           H
ATOM    574 3HG2 THR A  54      33.830  38.840  23.060  1.00  0.00           H
ATOM    575  C   THR A  54      35.890  35.370  23.830  1.00  0.00           C
ATOM    576  O   THR A  54      36.740  34.760  23.230  1.00  0.00           O
ATOM    577  N   ALA A  55      34.650  34.850  24.040  1.00  0.00           N
ATOM    578  HN  ALA A  55      34.040  35.330  24.670  1.00  0.00           H
ATOM    579  CA  ALA A  55      34.010  33.810  23.260  1.00  0.00           C
ATOM    580  HA  ALA A  55      34.710  33.040  22.930  1.00  0.00           H
ATOM    581  CB  ALA A  55      32.880  33.190  24.090  1.00  0.00           C
ATOM    582  HB1 ALA A  55      33.180  32.800  25.080  1.00  0.00           H
ATOM    583  HB2 ALA A  55      32.010  33.910  24.120  1.00  0.00           H
ATOM    584  HB3 ALA A  55      32.500  32.240  23.650  1.00  0.00           H
ATOM    585  C   ALA A  55      33.500  34.120  21.780  1.00  0.00           C
ATOM    586  O   ALA A  55      33.040  35.190  21.440  1.00  0.00           O
ATOM    587  N   ALA A  56      33.590  33.100  20.840  1.00  0.00           N
ATOM    588  HN  ALA A  56      33.810  32.160  21.100  1.00  0.00           H
ATOM    589  CA  ALA A  56      33.090  33.330  19.510  1.00  0.00           C
ATOM    590  HA  ALA A  56      33.510  34.250  19.150  1.00  0.00           H
ATOM    591  CB  ALA A  56      33.500  32.200  18.540  1.00  0.00           C
ATOM    592  HB1 ALA A  56      34.500  31.770  18.720  1.00  0.00           H
ATOM    593  HB2 ALA A  56      32.740  31.400  18.530  1.00  0.00           H
ATOM    594  HB3 ALA A  56      33.450  32.620  17.510  1.00  0.00           H
ATOM    595  C   ALA A  56      31.610  33.540  19.390  1.00  0.00           C
ATOM    596  O   ALA A  56      31.230  34.420  18.690  1.00  0.00           O
ATOM    597  N   HIS A  57      30.850  32.800  20.240  1.00  0.00           N
ATOM    598  HN  HIS A  57      31.360  32.040  20.640  1.00  0.00           H
ATOM    599  CA  HIS A  57      29.500  32.920  20.660  1.00  0.00           C
ATOM    600  HA  HIS A  57      28.830  32.620  19.850  1.00  0.00           H
ATOM    601  CB  HIS A  57      29.280  32.040  21.920  1.00  0.00           C
ATOM    602  HB1 HIS A  57      29.990  31.190  21.940  1.00  0.00           H
ATOM    603  HB2 HIS A  57      29.450  32.690  22.820  1.00  0.00           H
ATOM    604  ND1 HIS A  57      27.440  30.440  21.280  1.00  0.00           N
ATOM    605  CG  HIS A  57      27.920  31.490  22.050  1.00  0.00           C
ATOM    606  CE1 HIS A  57      26.190  30.340  21.590  1.00  0.00           C
ATOM    607  HE1 HIS A  57      25.450  29.660  21.180  1.00  0.00           H
ATOM    608  NE2 HIS A  57      25.770  31.190  22.580  1.00  0.00           N
ATOM    609  HE2 HIS A  57      24.810  31.440  22.730  1.00  0.00           H
ATOM    610  CD2 HIS A  57      26.900  31.910  22.890  1.00  0.00           C
ATOM    611  HD2 HIS A  57      26.920  32.730  23.600  1.00  0.00           H
ATOM    612  C   HIS A  57      29.060  34.460  20.870  1.00  0.00           C
ATOM    613  O   HIS A  57      27.920  34.740  20.580  1.00  0.00           O
ATOM    614  N   CYS A  58      29.940  35.350  21.430  1.00  0.00           N
ATOM    615  HN  CYS A  58      30.870  35.070  21.690  1.00  0.00           H
ATOM    616  CA  CYS A  58      29.640  36.710  21.600  1.00  0.00           C
ATOM    617  HA  CYS A  58      28.780  36.720  22.250  1.00  0.00           H
ATOM    618  CB  CYS A  58      30.730  37.450  22.400  1.00  0.00           C
ATOM    619  HB1 CYS A  58      31.690  37.220  21.900  1.00  0.00           H
ATOM    620  HB2 CYS A  58      30.480  38.530  22.380  1.00  0.00           H
ATOM    621  SG  CYS A  58      30.790  36.770  24.080  1.00  0.00           S
ATOM    622  C   CYS A  58      29.400  37.520  20.230  1.00  0.00           C
ATOM    623  O   CYS A  58      28.610  38.450  20.220  1.00  0.00           O
ATOM    624  N   LEU A  59      30.120  37.230  19.120  1.00  0.00           N
ATOM    625  HN  LEU A  59      30.740  36.450  19.130  1.00  0.00           H
ATOM    626  CA  LEU A  59      30.080  37.950  17.840  1.00  0.00           C
ATOM    627  HA  LEU A  59      30.150  39.030  17.930  1.00  0.00           H
ATOM    628  CB  LEU A  59      31.170  37.360  16.910  1.00  0.00           C
ATOM    629  HB1 LEU A  59      30.930  36.310  16.650  1.00  0.00           H
ATOM    630  HB2 LEU A  59      31.110  37.910  15.950  1.00  0.00           H
ATOM    631  CG  LEU A  59      32.690  37.300  17.380  1.00  0.00           C
ATOM    632  HG  LEU A  59      32.750  36.610  18.250  1.00  0.00           H
ATOM    633  CD1 LEU A  59      33.560  36.680  16.290  1.00  0.00           C
ATOM    634 1HD1 LEU A  59      34.540  36.370  16.710  1.00  0.00           H
ATOM    635 2HD1 LEU A  59      33.020  35.750  16.010  1.00  0.00           H
ATOM    636 3HD1 LEU A  59      33.710  37.210  15.330  1.00  0.00           H
ATOM    637  CD2 LEU A  59      33.240  38.710  17.790  1.00  0.00           C
ATOM    638 1HD2 LEU A  59      32.630  39.170  18.590  1.00  0.00           H
ATOM    639 2HD2 LEU A  59      34.230  38.630  18.260  1.00  0.00           H
ATOM    640 3HD2 LEU A  59      33.380  39.430  16.950  1.00  0.00           H
ATOM    641  C   LEU A  59      28.730  37.710  17.170  1.00  0.00           C
ATOM    642  O   LEU A  59      28.380  38.500  16.310  1.00  0.00           O
ATOM    643  N   TYR A  60      27.990  36.660  17.560  1.00  0.00           N
ATOM    644  HN  TYR A  60      28.320  36.140  18.330  1.00  0.00           H
ATOM    645  CA  TYR A  60      26.720  36.390  16.910  1.00  0.00           C
ATOM    646  HA  TYR A  60      26.640  36.820  15.910  1.00  0.00           H
ATOM    647  CB  TYR A  60      26.580  34.880  16.950  1.00  0.00           C
ATOM    648  HB1 TYR A  60      26.670  34.500  17.990  1.00  0.00           H
ATOM    649  HB2 TYR A  60      25.580  34.580  16.570  1.00  0.00           H
ATOM    650  CG  TYR A  60      27.550  34.210  15.970  1.00  0.00           C
ATOM    651  CD1 TYR A  60      28.640  33.470  16.520  1.00  0.00           C
ATOM    652  HD1 TYR A  60      28.850  33.390  17.580  1.00  0.00           H
ATOM    653  CE1 TYR A  60      29.560  32.880  15.590  1.00  0.00           C
ATOM    654  HE1 TYR A  60      30.360  32.330  16.090  1.00  0.00           H
ATOM    655  CZ  TYR A  60      29.480  33.060  14.230  1.00  0.00           C
ATOM    656  OH  TYR A  60      30.540  32.620  13.360  1.00  0.00           O
ATOM    657  HH  TYR A  60      30.420  32.970  12.470  1.00  0.00           H
ATOM    658  CD2 TYR A  60      27.400  34.290  14.600  1.00  0.00           C
ATOM    659  HD2 TYR A  60      26.560  34.840  14.210  1.00  0.00           H
ATOM    660  CE2 TYR A  60      28.430  33.770  13.660  1.00  0.00           C
ATOM    661  HE2 TYR A  60      28.420  33.920  12.600  1.00  0.00           H
ATOM    662  C   TYR A  60      25.610  36.860  17.820  1.00  0.00           C
ATOM    663  O   TYR A  60      24.460  36.660  17.460  1.00  0.00           O
ATOM    664  N   GLN A  61      25.990  37.510  18.960  1.00  0.00           N
ATOM    665  HN  GLN A  61      26.940  37.620  19.200  1.00  0.00           H
ATOM    666  CA  GLN A  61      24.990  37.910  19.980  1.00  0.00           C
ATOM    667  HA  GLN A  61      24.050  37.480  19.700  1.00  0.00           H
ATOM    668  CB  GLN A  61      25.420  37.590  21.380  1.00  0.00           C
ATOM    669  HB1 GLN A  61      25.860  36.570  21.370  1.00  0.00           H
ATOM    670  HB2 GLN A  61      26.280  38.240  21.650  1.00  0.00           H
ATOM    671  CG  GLN A  61      24.320  37.670  22.500  1.00  0.00           C
ATOM    672  HG1 GLN A  61      24.830  37.400  23.450  1.00  0.00           H
ATOM    673  HG2 GLN A  61      24.020  38.720  22.670  1.00  0.00           H
ATOM    674  CD  GLN A  61      23.180  36.660  22.300  1.00  0.00           C
ATOM    675  OE1 GLN A  61      23.210  35.640  21.590  1.00  0.00           O
ATOM    676  NE2 GLN A  61      21.990  37.120  22.850  1.00  0.00           N
ATOM    677 1HE2 GLN A  61      21.840  38.060  23.150  1.00  0.00           H
ATOM    678 2HE2 GLN A  61      21.180  36.570  22.620  1.00  0.00           H
ATOM    679  C   GLN A  61      24.790  39.450  19.830  1.00  0.00           C
ATOM    680  O   GLN A  61      23.920  39.960  20.480  1.00  0.00           O
ATOM    681  N   ALA A  62      25.610  40.110  18.990  1.00  0.00           N
ATOM    682  HN  ALA A  62      26.290  39.540  18.560  1.00  0.00           H
ATOM    683  CA  ALA A  62      25.360  41.510  18.640  1.00  0.00           C
ATOM    684  HA  ALA A  62      24.310  41.730  18.570  1.00  0.00           H
ATOM    685  CB  ALA A  62      25.910  42.420  19.670  1.00  0.00           C
ATOM    686  HB1 ALA A  62      25.370  42.370  20.640  1.00  0.00           H
ATOM    687  HB2 ALA A  62      27.020  42.350  19.720  1.00  0.00           H
ATOM    688  HB3 ALA A  62      25.700  43.480  19.380  1.00  0.00           H
ATOM    689  C   ALA A  62      25.870  41.840  17.250  1.00  0.00           C
ATOM    690  O   ALA A  62      26.910  41.340  16.910  1.00  0.00           O
ATOM    691  N   LYS A  63      25.100  42.620  16.470  1.00  0.00           N
ATOM    692  HN  LYS A  63      24.270  43.050  16.820  1.00  0.00           H
ATOM    693  CA  LYS A  63      25.400  43.000  15.070  1.00  0.00           C
ATOM    694  HA  LYS A  63      25.560  42.040  14.600  1.00  0.00           H
ATOM    695  CB  LYS A  63      24.150  43.640  14.450  1.00  0.00           C
ATOM    696  HB1 LYS A  63      23.900  44.530  15.060  1.00  0.00           H
ATOM    697  HB2 LYS A  63      24.460  43.830  13.390  1.00  0.00           H
ATOM    698  CG  LYS A  63      22.940  42.740  14.440  1.00  0.00           C
ATOM    699  HG1 LYS A  63      23.130  41.800  13.870  1.00  0.00           H
ATOM    700  HG2 LYS A  63      22.650  42.340  15.430  1.00  0.00           H
ATOM    701  CD  LYS A  63      21.580  43.350  13.950  1.00  0.00           C
ATOM    702  HD1 LYS A  63      21.830  43.780  12.950  1.00  0.00           H
ATOM    703  HD2 LYS A  63      20.830  42.550  13.790  1.00  0.00           H
ATOM    704  CE  LYS A  63      20.790  44.340  14.860  1.00  0.00           C
ATOM    705  HE1 LYS A  63      19.850  44.450  14.280  1.00  0.00           H
ATOM    706  HE2 LYS A  63      20.510  43.970  15.870  1.00  0.00           H
ATOM    707  NZ  LYS A  63      21.360  45.640  14.870  1.00  0.00           N
ATOM    708  HZ1 LYS A  63      22.200  45.710  15.490  1.00  0.00           H
ATOM    709  HZ2 LYS A  63      21.640  45.910  13.890  1.00  0.00           H
ATOM    710  HZ3 LYS A  63      20.670  46.350  15.170  1.00  0.00           H
ATOM    711  C   LYS A  63      26.610  43.920  15.020  1.00  0.00           C
ATOM    712  O   LYS A  63      27.550  43.730  14.230  1.00  0.00           O
ATOM    713  N   ARG A  64      26.600  44.940  15.940  1.00  0.00           N
ATOM    714  HN  ARG A  64      25.900  44.950  16.650  1.00  0.00           H
ATOM    715  CA  ARG A  64      27.720  45.830  16.200  1.00  0.00           C
ATOM    716  HA  ARG A  64      28.680  45.380  16.010  1.00  0.00           H
ATOM    717  CB  ARG A  64      27.510  47.100  15.370  1.00  0.00           C
ATOM    718  HB1 ARG A  64      28.450  47.680  15.490  1.00  0.00           H
ATOM    719  HB2 ARG A  64      27.420  46.750  14.320  1.00  0.00           H
ATOM    720  CG  ARG A  64      26.420  48.110  15.730  1.00  0.00           C
ATOM    721  HG1 ARG A  64      25.480  47.550  15.970  1.00  0.00           H
ATOM    722  HG2 ARG A  64      26.610  48.550  16.730  1.00  0.00           H
ATOM    723  CD  ARG A  64      26.190  49.180  14.620  1.00  0.00           C
ATOM    724  HD1 ARG A  64      27.020  49.890  14.430  1.00  0.00           H
ATOM    725  HD2 ARG A  64      25.860  48.770  13.640  1.00  0.00           H
ATOM    726  NE  ARG A  64      24.970  49.920  14.980  1.00  0.00           N
ATOM    727  HE  ARG A  64      24.380  49.610  15.730  1.00  0.00           H
ATOM    728  CZ  ARG A  64      24.660  51.160  14.600  1.00  0.00           C
ATOM    729  NH1 ARG A  64      25.400  51.880  13.790  1.00  0.00           N
ATOM    730 1HH1 ARG A  64      26.220  51.470  13.370  1.00  0.00           H
ATOM    731 2HH1 ARG A  64      25.120  52.760  13.410  1.00  0.00           H
ATOM    732  NH2 ARG A  64      23.620  51.810  15.140  1.00  0.00           N
ATOM    733 1HH2 ARG A  64      23.010  51.330  15.780  1.00  0.00           H
ATOM    734 2HH2 ARG A  64      23.450  52.740  14.800  1.00  0.00           H
ATOM    735  C   ARG A  64      27.690  46.130  17.690  1.00  0.00           C
ATOM    736  O   ARG A  64      26.670  46.220  18.360  1.00  0.00           O
ATOM    737  N   PHE A  65      28.860  46.340  18.260  1.00  0.00           N
ATOM    738  HN  PHE A  65      29.670  46.420  17.660  1.00  0.00           H
ATOM    739  CA  PHE A  65      29.050  46.360  19.710  1.00  0.00           C
ATOM    740  HA  PHE A  65      28.330  47.060  20.130  1.00  0.00           H
ATOM    741  CB  PHE A  65      29.080  44.900  20.380  1.00  0.00           C
ATOM    742  HB1 PHE A  65      29.350  44.910  21.460  1.00  0.00           H
ATOM    743  HB2 PHE A  65      28.070  44.480  20.220  1.00  0.00           H
ATOM    744  CG  PHE A  65      30.130  43.970  19.810  1.00  0.00           C
ATOM    745  CD1 PHE A  65      31.320  43.880  20.450  1.00  0.00           C
ATOM    746  HD1 PHE A  65      31.520  44.510  21.310  1.00  0.00           H
ATOM    747  CE1 PHE A  65      32.380  43.080  19.940  1.00  0.00           C
ATOM    748  HE1 PHE A  65      33.320  42.930  20.450  1.00  0.00           H
ATOM    749  CZ  PHE A  65      32.170  42.400  18.710  1.00  0.00           C
ATOM    750  HZ  PHE A  65      32.890  41.760  18.250  1.00  0.00           H
ATOM    751  CD2 PHE A  65      29.980  43.400  18.540  1.00  0.00           C
ATOM    752  HD2 PHE A  65      29.000  43.490  18.070  1.00  0.00           H
ATOM    753  CE2 PHE A  65      31.010  42.670  18.010  1.00  0.00           C
ATOM    754  HE2 PHE A  65      30.830  42.220  17.040  1.00  0.00           H
ATOM    755  C   PHE A  65      30.340  47.090  20.040  1.00  0.00           C
ATOM    756  O   PHE A  65      31.180  47.160  19.150  1.00  0.00           O
ATOM    757  N   LYS A  66      30.510  47.550  21.190  1.00  0.00           N
ATOM    758  HN  LYS A  66      29.940  47.230  21.930  1.00  0.00           H
ATOM    759  CA  LYS A  66      31.710  48.370  21.570  1.00  0.00           C
ATOM    760  HA  LYS A  66      32.560  48.300  20.900  1.00  0.00           H
ATOM    761  CB  LYS A  66      31.290  49.840  21.770  1.00  0.00           C
ATOM    762  HB1 LYS A  66      30.540  49.850  22.580  1.00  0.00           H
ATOM    763  HB2 LYS A  66      32.210  50.410  22.040  1.00  0.00           H
ATOM    764  CG  LYS A  66      30.620  50.490  20.560  1.00  0.00           C
ATOM    765  HG1 LYS A  66      31.210  50.320  19.640  1.00  0.00           H
ATOM    766  HG2 LYS A  66      29.590  50.120  20.380  1.00  0.00           H
ATOM    767  CD  LYS A  66      30.560  51.990  20.840  1.00  0.00           C
ATOM    768  HD1 LYS A  66      30.200  52.060  21.890  1.00  0.00           H
ATOM    769  HD2 LYS A  66      31.520  52.520  20.720  1.00  0.00           H
ATOM    770  CE  LYS A  66      29.530  52.800  19.940  1.00  0.00           C
ATOM    771  HE1 LYS A  66      28.580  52.230  19.920  1.00  0.00           H
ATOM    772  HE2 LYS A  66      29.160  53.770  20.320  1.00  0.00           H
ATOM    773  NZ  LYS A  66      29.990  53.010  18.510  1.00  0.00           N
ATOM    774  HZ1 LYS A  66      30.820  53.630  18.460  1.00  0.00           H
ATOM    775  HZ2 LYS A  66      30.270  52.160  18.000  1.00  0.00           H
ATOM    776  HZ3 LYS A  66      29.280  53.490  17.930  1.00  0.00           H
ATOM    777  C   LYS A  66      32.240  47.820  22.870  1.00  0.00           C
ATOM    778  O   LYS A  66      31.480  46.990  23.430  1.00  0.00           O
ATOM    779  N   VAL A  67      33.510  48.090  23.250  1.00  0.00           N
ATOM    780  HN  VAL A  67      34.010  48.830  22.820  1.00  0.00           H
ATOM    781  CA  VAL A  67      34.100  47.350  24.410  1.00  0.00           C
ATOM    782  HA  VAL A  67      33.370  46.680  24.840  1.00  0.00           H
ATOM    783  CB  VAL A  67      35.400  46.630  24.020  1.00  0.00           C
ATOM    784  HB  VAL A  67      36.150  47.400  23.770  1.00  0.00           H
ATOM    785  CG1 VAL A  67      35.890  45.820  25.260  1.00  0.00           C
ATOM    786 1HG1 VAL A  67      36.620  46.380  25.880  1.00  0.00           H
ATOM    787 2HG1 VAL A  67      35.110  45.320  25.860  1.00  0.00           H
ATOM    788 3HG1 VAL A  67      36.480  44.990  24.810  1.00  0.00           H
ATOM    789  CG2 VAL A  67      34.980  45.530  23.040  1.00  0.00           C
ATOM    790 1HG2 VAL A  67      34.980  46.000  22.020  1.00  0.00           H
ATOM    791 2HG2 VAL A  67      35.830  44.840  22.960  1.00  0.00           H
ATOM    792 3HG2 VAL A  67      33.990  45.110  23.280  1.00  0.00           H
ATOM    793  C   VAL A  67      34.390  48.480  25.490  1.00  0.00           C
ATOM    794  O   VAL A  67      35.250  49.370  25.270  1.00  0.00           O
ATOM    795  N   ARG A  68      33.780  48.420  26.670  1.00  0.00           N
ATOM    796  HN  ARG A  68      33.290  47.590  26.920  1.00  0.00           H
ATOM    797  CA  ARG A  68      33.980  49.410  27.780  1.00  0.00           C
ATOM    798  HA  ARG A  68      34.470  50.290  27.370  1.00  0.00           H
ATOM    799  CB  ARG A  68      32.640  49.990  28.300  1.00  0.00           C
ATOM    800  HB1 ARG A  68      32.040  50.350  27.430  1.00  0.00           H
ATOM    801  HB2 ARG A  68      32.060  49.090  28.620  1.00  0.00           H
ATOM    802  CG  ARG A  68      32.650  51.070  29.340  1.00  0.00           C
ATOM    803  HG1 ARG A  68      33.430  50.920  30.100  1.00  0.00           H
ATOM    804  HG2 ARG A  68      32.780  52.110  28.930  1.00  0.00           H
ATOM    805  CD  ARG A  68      31.390  51.100  30.120  1.00  0.00           C
ATOM    806  HD1 ARG A  68      31.100  50.040  30.350  1.00  0.00           H
ATOM    807  HD2 ARG A  68      31.550  51.640  31.070  1.00  0.00           H
ATOM    808  NE  ARG A  68      30.260  51.560  29.260  1.00  0.00           N
ATOM    809  HE  ARG A  68      30.370  51.990  28.350  1.00  0.00           H
ATOM    810  CZ  ARG A  68      29.060  51.810  29.690  1.00  0.00           C
ATOM    811  NH1 ARG A  68      28.590  51.310  30.850  1.00  0.00           N
ATOM    812 1HH1 ARG A  68      29.240  51.020  31.560  1.00  0.00           H
ATOM    813 2HH1 ARG A  68      27.650  51.510  31.140  1.00  0.00           H
ATOM    814  NH2 ARG A  68      28.330  52.590  29.020  1.00  0.00           N
ATOM    815 1HH2 ARG A  68      28.660  53.070  28.210  1.00  0.00           H
ATOM    816 2HH2 ARG A  68      27.440  52.950  29.310  1.00  0.00           H
ATOM    817  C   ARG A  68      34.760  48.800  28.840  1.00  0.00           C
ATOM    818  O   ARG A  68      34.490  47.690  29.270  1.00  0.00           O
ATOM    819  N   VAL A  69      35.770  49.510  29.400  1.00  0.00           N
ATOM    820  HN  VAL A  69      35.890  50.470  29.200  1.00  0.00           H
ATOM    821  CA  VAL A  69      36.850  49.000  30.240  1.00  0.00           C
ATOM    822  HA  VAL A  69      36.620  48.000  30.590  1.00  0.00           H
ATOM    823  CB  VAL A  69      38.200  48.920  29.470  1.00  0.00           C
ATOM    824  HB  VAL A  69      38.340  49.870  28.920  1.00  0.00           H
ATOM    825  CG1 VAL A  69      39.380  48.520  30.380  1.00  0.00           C
ATOM    826 1HG1 VAL A  69      40.290  48.270  29.780  1.00  0.00           H
ATOM    827 2HG1 VAL A  69      39.610  49.300  31.130  1.00  0.00           H
ATOM    828 3HG1 VAL A  69      39.130  47.600  30.950  1.00  0.00           H
ATOM    829  CG2 VAL A  69      37.980  47.930  28.280  1.00  0.00           C
ATOM    830 1HG2 VAL A  69      38.890  48.020  27.660  1.00  0.00           H
ATOM    831 2HG2 VAL A  69      37.990  46.870  28.610  1.00  0.00           H
ATOM    832 3HG2 VAL A  69      37.200  48.250  27.570  1.00  0.00           H
ATOM    833  C   VAL A  69      36.940  49.830  31.500  1.00  0.00           C
ATOM    834  O   VAL A  69      36.910  51.040  31.450  1.00  0.00           O
ATOM    835  N   GLY A  70      37.000  49.260  32.740  1.00  0.00           N
ATOM    836  HN  GLY A  70      36.950  48.270  32.790  1.00  0.00           H
ATOM    837  CA  GLY A  70      36.900  49.910  34.040  1.00  0.00           C
ATOM    838  HA1 GLY A  70      37.720  49.500  34.600  1.00  0.00           H
ATOM    839  HA2 GLY A  70      36.930  50.950  33.730  1.00  0.00           H
ATOM    840  C   GLY A  70      35.710  49.850  34.820  1.00  0.00           C
ATOM    841  O   GLY A  70      35.740  49.950  36.020  1.00  0.00           O
ATOM    842  N   ASP A  71      34.570  49.570  34.130  1.00  0.00           N
ATOM    843  HN  ASP A  71      34.580  49.570  33.130  1.00  0.00           H
ATOM    844  CA  ASP A  71      33.260  49.300  34.620  1.00  0.00           C
ATOM    845  HA  ASP A  71      33.060  50.080  35.350  1.00  0.00           H
ATOM    846  CB  ASP A  71      32.270  49.570  33.460  1.00  0.00           C
ATOM    847  HB1 ASP A  71      32.640  50.470  32.930  1.00  0.00           H
ATOM    848  HB2 ASP A  71      32.220  48.700  32.770  1.00  0.00           H
ATOM    849  CG  ASP A  71      30.840  49.940  33.840  1.00  0.00           C
ATOM    850  OD1 ASP A  71      30.240  50.490  32.900  1.00  0.00           O
ATOM    851  OD2 ASP A  71      30.380  49.680  34.960  1.00  0.00           O
ATOM    852  C   ASP A  71      33.050  48.070  35.420  1.00  0.00           C
ATOM    853  O   ASP A  71      33.730  47.040  35.410  1.00  0.00           O
ATOM    854  N   ARG A  72      32.060  48.110  36.330  1.00  0.00           N
ATOM    855  HN  ARG A  72      31.320  48.770  36.260  1.00  0.00           H
ATOM    856  CA  ARG A  72      31.960  47.220  37.450  1.00  0.00           C
ATOM    857  HA  ARG A  72      32.180  46.200  37.180  1.00  0.00           H
ATOM    858  CB  ARG A  72      32.890  47.590  38.620  1.00  0.00           C
ATOM    859  HB1 ARG A  72      32.760  46.790  39.380  1.00  0.00           H
ATOM    860  HB2 ARG A  72      33.890  47.440  38.150  1.00  0.00           H
ATOM    861  CG  ARG A  72      32.700  48.940  39.330  1.00  0.00           C
ATOM    862  HG1 ARG A  72      31.660  48.900  39.710  1.00  0.00           H
ATOM    863  HG2 ARG A  72      33.420  48.850  40.180  1.00  0.00           H
ATOM    864  CD  ARG A  72      32.940  50.180  38.440  1.00  0.00           C
ATOM    865  HD1 ARG A  72      33.840  50.120  37.800  1.00  0.00           H
ATOM    866  HD2 ARG A  72      32.110  50.320  37.710  1.00  0.00           H
ATOM    867  NE  ARG A  72      33.170  51.370  39.380  1.00  0.00           N
ATOM    868  HE  ARG A  72      33.530  51.220  40.300  1.00  0.00           H
ATOM    869  CZ  ARG A  72      33.380  52.640  38.990  1.00  0.00           C
ATOM    870  NH1 ARG A  72      33.200  53.000  37.760  1.00  0.00           N
ATOM    871 1HH1 ARG A  72      32.530  52.540  37.190  1.00  0.00           H
ATOM    872 2HH1 ARG A  72      33.570  53.900  37.510  1.00  0.00           H
ATOM    873  NH2 ARG A  72      33.960  53.610  39.750  1.00  0.00           N
ATOM    874 1HH2 ARG A  72      34.230  53.490  40.700  1.00  0.00           H
ATOM    875 2HH2 ARG A  72      34.140  54.460  39.260  1.00  0.00           H
ATOM    876  C   ARG A  72      30.510  47.320  37.920  1.00  0.00           C
ATOM    877  O   ARG A  72      30.080  46.700  38.830  1.00  0.00           O
ATOM    878  N   ASN A  73      29.580  48.060  37.270  1.00  0.00           N
ATOM    879  HN  ASN A  73      29.850  48.520  36.430  1.00  0.00           H
ATOM    880  CA  ASN A  73      28.300  48.480  37.960  1.00  0.00           C
ATOM    881  HA  ASN A  73      27.710  47.570  38.030  1.00  0.00           H
ATOM    882  CB  ASN A  73      28.510  49.240  39.370  1.00  0.00           C
ATOM    883  HB1 ASN A  73      28.870  48.460  40.070  1.00  0.00           H
ATOM    884  HB2 ASN A  73      29.280  50.030  39.240  1.00  0.00           H
ATOM    885  CG  ASN A  73      27.220  49.710  40.070  1.00  0.00           C
ATOM    886  OD1 ASN A  73      26.000  49.430  39.810  1.00  0.00           O
ATOM    887  ND2 ASN A  73      27.420  50.480  41.170  1.00  0.00           N
ATOM    888 1HD2 ASN A  73      28.300  50.470  41.660  1.00  0.00           H
ATOM    889 2HD2 ASN A  73      26.600  50.820  41.630  1.00  0.00           H
ATOM    890  C   ASN A  73      27.560  49.370  36.950  1.00  0.00           C
ATOM    891  O   ASN A  73      28.010  50.460  36.530  1.00  0.00           O
ATOM    892  N   THR A  74      26.290  48.940  36.650  1.00  0.00           N
ATOM    893  HN  THR A  74      26.020  48.080  37.090  1.00  0.00           H
ATOM    894  CA  THR A  74      25.280  49.650  35.830  1.00  0.00           C
ATOM    895  HA  THR A  74      25.770  49.860  34.890  1.00  0.00           H
ATOM    896  CB  THR A  74      24.090  48.700  35.530  1.00  0.00           C
ATOM    897  HB  THR A  74      23.340  49.300  34.950  1.00  0.00           H
ATOM    898  OG1 THR A  74      23.420  48.280  36.700  1.00  0.00           O
ATOM    899  HG1 THR A  74      22.730  48.940  36.690  1.00  0.00           H
ATOM    900  CG2 THR A  74      24.530  47.510  34.620  1.00  0.00           C
ATOM    901 1HG2 THR A  74      23.670  46.820  34.440  1.00  0.00           H
ATOM    902 2HG2 THR A  74      24.640  48.090  33.670  1.00  0.00           H
ATOM    903 3HG2 THR A  74      25.410  46.960  35.020  1.00  0.00           H
ATOM    904  C   THR A  74      24.820  50.900  36.410  1.00  0.00           C
ATOM    905  O   THR A  74      24.300  51.750  35.660  1.00  0.00           O
ATOM    906  N   GLU A  75      24.830  51.010  37.750  1.00  0.00           N
ATOM    907  HN  GLU A  75      25.060  50.280  38.410  1.00  0.00           H
ATOM    908  CA  GLU A  75      24.170  52.110  38.410  1.00  0.00           C
ATOM    909  HA  GLU A  75      23.530  52.580  37.670  1.00  0.00           H
ATOM    910  CB  GLU A  75      23.280  51.530  39.500  1.00  0.00           C
ATOM    911  HB1 GLU A  75      23.810  51.000  40.310  1.00  0.00           H
ATOM    912  HB2 GLU A  75      22.740  52.410  39.920  1.00  0.00           H
ATOM    913  CG  GLU A  75      22.270  50.440  39.010  1.00  0.00           C
ATOM    914  HG1 GLU A  75      22.960  49.580  38.860  1.00  0.00           H
ATOM    915  HG2 GLU A  75      21.540  50.360  39.850  1.00  0.00           H
ATOM    916  CD  GLU A  75      21.490  50.870  37.850  1.00  0.00           C
ATOM    917  OE1 GLU A  75      20.850  51.950  37.760  1.00  0.00           O
ATOM    918  OE2 GLU A  75      21.630  50.210  36.740  1.00  0.00           O
ATOM    919  C   GLU A  75      25.110  53.140  38.900  1.00  0.00           C
ATOM    920  O   GLU A  75      24.690  53.970  39.690  1.00  0.00           O
ATOM    921  N   GLN A  76      26.390  53.110  38.490  1.00  0.00           N
ATOM    922  HN  GLN A  76      26.640  52.420  37.810  1.00  0.00           H
ATOM    923  CA  GLN A  76      27.370  53.990  39.020  1.00  0.00           C
ATOM    924  HA  GLN A  76      26.930  54.940  39.250  1.00  0.00           H
ATOM    925  CB  GLN A  76      28.150  53.360  40.170  1.00  0.00           C
ATOM    926  HB1 GLN A  76      27.450  53.060  40.980  1.00  0.00           H
ATOM    927  HB2 GLN A  76      28.560  52.400  39.760  1.00  0.00           H
ATOM    928  CG  GLN A  76      29.410  54.110  40.760  1.00  0.00           C
ATOM    929  HG1 GLN A  76      29.990  53.510  41.510  1.00  0.00           H
ATOM    930  HG2 GLN A  76      30.160  54.300  39.970  1.00  0.00           H
ATOM    931  CD  GLN A  76      29.000  55.490  41.370  1.00  0.00           C
ATOM    932  OE1 GLN A  76      29.370  56.540  40.880  1.00  0.00           O
ATOM    933  NE2 GLN A  76      28.140  55.470  42.430  1.00  0.00           N
ATOM    934 1HE2 GLN A  76      28.020  54.610  42.930  1.00  0.00           H
ATOM    935 2HE2 GLN A  76      28.120  56.260  43.040  1.00  0.00           H
ATOM    936  C   GLN A  76      28.290  54.270  37.880  1.00  0.00           C
ATOM    937  O   GLN A  76      28.610  53.390  37.050  1.00  0.00           O
ATOM    938  N   GLU A  77      28.770  55.540  37.810  1.00  0.00           N
ATOM    939  HN  GLU A  77      28.630  56.150  38.580  1.00  0.00           H
ATOM    940  CA  GLU A  77      29.360  56.170  36.730  1.00  0.00           C
ATOM    941  HA  GLU A  77      29.140  57.210  36.870  1.00  0.00           H
ATOM    942  CB  GLU A  77      30.870  55.990  36.750  1.00  0.00           C
ATOM    943  HB1 GLU A  77      31.180  54.960  36.470  1.00  0.00           H
ATOM    944  HB2 GLU A  77      31.230  56.680  35.960  1.00  0.00           H
ATOM    945  CG  GLU A  77      31.640  56.410  38.060  1.00  0.00           C
ATOM    946  HG1 GLU A  77      31.310  57.380  38.480  1.00  0.00           H
ATOM    947  HG2 GLU A  77      31.390  55.530  38.690  1.00  0.00           H
ATOM    948  CD  GLU A  77      33.130  56.490  37.710  1.00  0.00           C
ATOM    949  OE1 GLU A  77      33.610  57.310  36.860  1.00  0.00           O
ATOM    950  OE2 GLU A  77      34.000  55.710  38.180  1.00  0.00           O
ATOM    951  C   GLU A  77      28.890  55.840  35.310  1.00  0.00           C
ATOM    952  O   GLU A  77      29.630  55.270  34.490  1.00  0.00           O
ATOM    953  N   GLU A  78      27.590  56.260  34.990  1.00  0.00           N
ATOM    954  HN  GLU A  78      26.950  56.750  35.580  1.00  0.00           H
ATOM    955  CA  GLU A  78      27.080  55.870  33.670  1.00  0.00           C
ATOM    956  HA  GLU A  78      27.220  54.810  33.540  1.00  0.00           H
ATOM    957  CB  GLU A  78      25.580  56.150  33.550  1.00  0.00           C
ATOM    958  HB1 GLU A  78      25.330  57.190  33.840  1.00  0.00           H
ATOM    959  HB2 GLU A  78      25.310  56.040  32.480  1.00  0.00           H
ATOM    960  CG  GLU A  78      24.600  55.220  34.370  1.00  0.00           C
ATOM    961  HG1 GLU A  78      24.820  54.140  34.280  1.00  0.00           H
ATOM    962  HG2 GLU A  78      24.760  55.340  35.460  1.00  0.00           H
ATOM    963  CD  GLU A  78      23.160  55.460  33.990  1.00  0.00           C
ATOM    964  OE1 GLU A  78      22.450  54.560  33.430  1.00  0.00           O
ATOM    965  OE2 GLU A  78      22.750  56.660  34.180  1.00  0.00           O
ATOM    966  C   GLU A  78      27.750  56.700  32.560  1.00  0.00           C
ATOM    967  O   GLU A  78      27.780  57.940  32.610  1.00  0.00           O
ATOM    968  N   GLY A  79      28.330  56.090  31.530  1.00  0.00           N
ATOM    969  HN  GLY A  79      28.150  55.120  31.420  1.00  0.00           H
ATOM    970  CA  GLY A  79      29.010  56.780  30.490  1.00  0.00           C
ATOM    971  HA1 GLY A  79      29.210  56.110  29.660  1.00  0.00           H
ATOM    972  HA2 GLY A  79      28.460  57.630  30.120  1.00  0.00           H
ATOM    973  C   GLY A  79      30.340  57.240  30.950  1.00  0.00           C
ATOM    974  O   GLY A  79      31.060  57.880  30.240  1.00  0.00           O
ATOM    975  N   GLY A  80      30.670  56.910  32.200  1.00  0.00           N
ATOM    976  HN  GLY A  80      29.970  56.360  32.650  1.00  0.00           H
ATOM    977  CA  GLY A  80      31.870  57.490  32.860  1.00  0.00           C
ATOM    978  HA1 GLY A  80      32.020  58.530  32.580  1.00  0.00           H
ATOM    979  HA2 GLY A  80      31.750  57.340  33.920  1.00  0.00           H
ATOM    980  C   GLY A  80      33.190  56.850  32.400  1.00  0.00           C
ATOM    981  O   GLY A  80      34.150  57.570  32.260  1.00  0.00           O
ATOM    982  N   GLU A  81      33.220  55.550  32.310  1.00  0.00           N
ATOM    983  HN  GLU A  81      32.320  55.120  32.310  1.00  0.00           H
ATOM    984  CA  GLU A  81      34.430  54.800  32.020  1.00  0.00           C
ATOM    985  HA  GLU A  81      35.260  55.220  32.590  1.00  0.00           H
ATOM    986  CB  GLU A  81      34.140  53.330  32.290  1.00  0.00           C
ATOM    987  HB1 GLU A  81      33.160  53.060  31.850  1.00  0.00           H
ATOM    988  HB2 GLU A  81      34.850  52.560  31.900  1.00  0.00           H
ATOM    989  CG  GLU A  81      34.000  53.110  33.830  1.00  0.00           C
ATOM    990  HG1 GLU A  81      33.040  53.550  34.180  1.00  0.00           H
ATOM    991  HG2 GLU A  81      34.000  52.070  34.220  1.00  0.00           H
ATOM    992  CD  GLU A  81      35.060  53.830  34.630  1.00  0.00           C
ATOM    993  OE1 GLU A  81      34.750  54.620  35.550  1.00  0.00           O
ATOM    994  OE2 GLU A  81      36.270  53.700  34.380  1.00  0.00           O
ATOM    995  C   GLU A  81      34.780  54.900  30.620  1.00  0.00           C
ATOM    996  O   GLU A  81      33.980  55.320  29.800  1.00  0.00           O
ATOM    997  N   ALA A  82      36.080  54.500  30.300  1.00  0.00           N
ATOM    998  HN  ALA A  82      36.770  54.130  30.920  1.00  0.00           H
ATOM    999  CA  ALA A  82      36.570  54.370  28.940  1.00  0.00           C
ATOM   1000  HA  ALA A  82      36.570  55.360  28.490  1.00  0.00           H
ATOM   1001  CB  ALA A  82      38.080  53.830  28.990  1.00  0.00           C
ATOM   1002  HB1 ALA A  82      38.660  53.730  28.050  1.00  0.00           H
ATOM   1003  HB2 ALA A  82      38.700  54.610  29.480  1.00  0.00           H
ATOM   1004  HB3 ALA A  82      38.250  52.840  29.450  1.00  0.00           H
ATOM   1005  C   ALA A  82      35.850  53.330  28.100  1.00  0.00           C
ATOM   1006  O   ALA A  82      35.670  52.190  28.540  1.00  0.00           O
ATOM   1007  N   VAL A  83      35.510  53.660  26.800  1.00  0.00           N
ATOM   1008  HN  VAL A  83      35.840  54.500  26.380  1.00  0.00           H
ATOM   1009  CA  VAL A  83      34.900  52.810  25.830  1.00  0.00           C
ATOM   1010  HA  VAL A  83      34.890  51.790  26.200  1.00  0.00           H
ATOM   1011  CB  VAL A  83      33.460  52.990  25.480  1.00  0.00           C
ATOM   1012  HB  VAL A  83      32.920  52.980  26.460  1.00  0.00           H
ATOM   1013  CG1 VAL A  83      33.120  54.340  25.040  1.00  0.00           C
ATOM   1014 1HG1 VAL A  83      33.470  55.070  25.810  1.00  0.00           H
ATOM   1015 2HG1 VAL A  83      33.720  54.650  24.150  1.00  0.00           H
ATOM   1016 3HG1 VAL A  83      32.040  54.590  24.890  1.00  0.00           H
ATOM   1017  CG2 VAL A  83      32.810  51.890  24.580  1.00  0.00           C
ATOM   1018 1HG2 VAL A  83      33.240  50.940  24.980  1.00  0.00           H
ATOM   1019 2HG2 VAL A  83      31.710  51.910  24.690  1.00  0.00           H
ATOM   1020 3HG2 VAL A  83      33.090  52.000  23.520  1.00  0.00           H
ATOM   1021  C   VAL A  83      35.710  52.870  24.570  1.00  0.00           C
ATOM   1022  O   VAL A  83      36.270  53.910  24.190  1.00  0.00           O
ATOM   1023  N   HIS A  84      35.870  51.760  23.910  1.00  0.00           N
ATOM   1024  HN  HIS A  84      35.360  51.000  24.290  1.00  0.00           H
ATOM   1025  CA  HIS A  84      36.750  51.410  22.860  1.00  0.00           C
ATOM   1026  HA  HIS A  84      37.150  52.330  22.470  1.00  0.00           H
ATOM   1027  CB  HIS A  84      37.950  50.600  23.350  1.00  0.00           C
ATOM   1028  HB1 HIS A  84      37.570  49.700  23.880  1.00  0.00           H
ATOM   1029  HB2 HIS A  84      38.640  50.420  22.500  1.00  0.00           H
ATOM   1030  ND1 HIS A  84      40.180  51.750  24.190  1.00  0.00           N
ATOM   1031  HD1 HIS A  84      40.640  51.660  23.320  1.00  0.00           H
ATOM   1032  CG  HIS A  84      38.810  51.360  24.390  1.00  0.00           C
ATOM   1033  CE1 HIS A  84      40.650  52.160  25.380  1.00  0.00           C
ATOM   1034  HE1 HIS A  84      41.660  52.560  25.500  1.00  0.00           H
ATOM   1035  NE2 HIS A  84      39.760  52.020  26.350  1.00  0.00           N
ATOM   1036  CD2 HIS A  84      38.600  51.550  25.730  1.00  0.00           C
ATOM   1037  HD2 HIS A  84      37.740  51.100  26.200  1.00  0.00           H
ATOM   1038  C   HIS A  84      36.060  50.600  21.740  1.00  0.00           C
ATOM   1039  O   HIS A  84      35.150  49.810  21.960  1.00  0.00           O
ATOM   1040  N   GLU A  85      36.370  50.760  20.450  1.00  0.00           N
ATOM   1041  HN  GLU A  85      37.070  51.440  20.220  1.00  0.00           H
ATOM   1042  CA  GLU A  85      35.620  50.240  19.260  1.00  0.00           C
ATOM   1043  HA  GLU A  85      34.780  49.630  19.570  1.00  0.00           H
ATOM   1044  CB  GLU A  85      35.110  51.220  18.240  1.00  0.00           C
ATOM   1045  HB1 GLU A  85      35.830  52.040  17.990  1.00  0.00           H
ATOM   1046  HB2 GLU A  85      34.720  50.680  17.360  1.00  0.00           H
ATOM   1047  CG  GLU A  85      33.940  52.060  18.800  1.00  0.00           C
ATOM   1048  HG1 GLU A  85      33.060  51.410  19.030  1.00  0.00           H
ATOM   1049  HG2 GLU A  85      34.260  52.440  19.780  1.00  0.00           H
ATOM   1050  CD  GLU A  85      33.590  53.350  18.020  1.00  0.00           C
ATOM   1051  OE1 GLU A  85      32.570  54.010  18.420  1.00  0.00           O
ATOM   1052  OE2 GLU A  85      34.440  53.850  17.270  1.00  0.00           O
ATOM   1053  C   GLU A  85      36.580  49.370  18.500  1.00  0.00           C
ATOM   1054  O   GLU A  85      37.830  49.470  18.470  1.00  0.00           O
ATOM   1055  N   VAL A  86      35.930  48.330  17.860  1.00  0.00           N
ATOM   1056  HN  VAL A  86      34.950  48.260  17.930  1.00  0.00           H
ATOM   1057  CA  VAL A  86      36.550  47.300  17.160  1.00  0.00           C
ATOM   1058  HA  VAL A  86      37.470  47.030  17.650  1.00  0.00           H
ATOM   1059  CB  VAL A  86      35.680  46.020  17.030  1.00  0.00           C
ATOM   1060  HB  VAL A  86      34.750  46.380  16.560  1.00  0.00           H
ATOM   1061  CG1 VAL A  86      36.440  45.000  16.190  1.00  0.00           C
ATOM   1062 1HG1 VAL A  86      37.530  44.970  16.420  1.00  0.00           H
ATOM   1063 2HG1 VAL A  86      36.050  43.990  16.460  1.00  0.00           H
ATOM   1064 3HG1 VAL A  86      36.340  45.100  15.090  1.00  0.00           H
ATOM   1065  CG2 VAL A  86      35.490  45.420  18.500  1.00  0.00           C
ATOM   1066 1HG2 VAL A  86      36.490  45.140  18.870  1.00  0.00           H
ATOM   1067 2HG2 VAL A  86      34.970  46.150  19.170  1.00  0.00           H
ATOM   1068 3HG2 VAL A  86      34.920  44.480  18.450  1.00  0.00           H
ATOM   1069  C   VAL A  86      37.070  47.770  15.770  1.00  0.00           C
ATOM   1070  O   VAL A  86      36.480  48.600  15.130  1.00  0.00           O
ATOM   1071  N   GLU A  87      38.290  47.340  15.350  1.00  0.00           N
ATOM   1072  HN  GLU A  87      38.800  46.840  16.050  1.00  0.00           H
ATOM   1073  CA  GLU A  87      38.860  47.490  14.040  1.00  0.00           C
ATOM   1074  HA  GLU A  87      38.330  48.290  13.530  1.00  0.00           H
ATOM   1075  CB  GLU A  87      40.400  47.910  14.120  1.00  0.00           C
ATOM   1076  HB1 GLU A  87      40.450  48.990  14.350  1.00  0.00           H
ATOM   1077  HB2 GLU A  87      40.910  47.290  14.890  1.00  0.00           H
ATOM   1078  CG  GLU A  87      41.200  47.770  12.820  1.00  0.00           C
ATOM   1079  HG1 GLU A  87      41.830  46.870  12.940  1.00  0.00           H
ATOM   1080  HG2 GLU A  87      40.570  47.700  11.900  1.00  0.00           H
ATOM   1081  CD  GLU A  87      42.250  48.890  12.400  1.00  0.00           C
ATOM   1082  OE1 GLU A  87      43.370  48.850  12.920  1.00  0.00           O
ATOM   1083  OE2 GLU A  87      41.860  49.750  11.560  1.00  0.00           O
ATOM   1084  C   GLU A  87      38.750  46.180  13.340  1.00  0.00           C
ATOM   1085  O   GLU A  87      38.320  46.140  12.140  1.00  0.00           O
ATOM   1086  N   VAL A  88      39.230  45.040  13.840  1.00  0.00           N
ATOM   1087  HN  VAL A  88      39.750  45.100  14.680  1.00  0.00           H
ATOM   1088  CA  VAL A  88      39.190  43.750  13.120  1.00  0.00           C
ATOM   1089  HA  VAL A  88      38.290  43.690  12.540  1.00  0.00           H
ATOM   1090  CB  VAL A  88      40.300  43.530  12.140  1.00  0.00           C
ATOM   1091  HB  VAL A  88      40.230  44.240  11.300  1.00  0.00           H
ATOM   1092  CG1 VAL A  88      41.630  43.850  12.830  1.00  0.00           C
ATOM   1093 1HG1 VAL A  88      41.720  44.900  13.160  1.00  0.00           H
ATOM   1094 2HG1 VAL A  88      41.720  43.130  13.690  1.00  0.00           H
ATOM   1095 3HG1 VAL A  88      42.430  43.630  12.100  1.00  0.00           H
ATOM   1096  CG2 VAL A  88      40.340  42.080  11.500  1.00  0.00           C
ATOM   1097 1HG2 VAL A  88      41.140  42.070  10.720  1.00  0.00           H
ATOM   1098 2HG2 VAL A  88      40.610  41.320  12.250  1.00  0.00           H
ATOM   1099 3HG2 VAL A  88      39.390  41.780  11.020  1.00  0.00           H
ATOM   1100  C   VAL A  88      39.150  42.750  14.270  1.00  0.00           C
ATOM   1101  O   VAL A  88      39.760  42.820  15.320  1.00  0.00           O
ATOM   1102  N   VAL A  89      38.200  41.830  14.000  1.00  0.00           N
ATOM   1103  HN  VAL A  89      37.650  41.780  13.180  1.00  0.00           H
ATOM   1104  CA  VAL A  89      38.040  40.650  14.820  1.00  0.00           C
ATOM   1105  HA  VAL A  89      38.410  40.800  15.820  1.00  0.00           H
ATOM   1106  CB  VAL A  89      36.550  40.200  14.940  1.00  0.00           C
ATOM   1107  HB  VAL A  89      36.140  39.960  13.930  1.00  0.00           H
ATOM   1108  CG1 VAL A  89      36.230  38.990  15.820  1.00  0.00           C
ATOM   1109 1HG1 VAL A  89      37.060  38.250  15.830  1.00  0.00           H
ATOM   1110 2HG1 VAL A  89      36.040  39.310  16.860  1.00  0.00           H
ATOM   1111 3HG1 VAL A  89      35.320  38.500  15.450  1.00  0.00           H
ATOM   1112  CG2 VAL A  89      35.560  41.380  15.310  1.00  0.00           C
ATOM   1113 1HG2 VAL A  89      34.480  41.150  15.240  1.00  0.00           H
ATOM   1114 2HG2 VAL A  89      35.700  41.510  16.400  1.00  0.00           H
ATOM   1115 3HG2 VAL A  89      35.690  42.360  14.800  1.00  0.00           H
ATOM   1116  C   VAL A  89      38.840  39.480  14.270  1.00  0.00           C
ATOM   1117  O   VAL A  89      38.780  39.160  13.070  1.00  0.00           O
ATOM   1118  N   ILE A  90      39.680  38.790  15.110  1.00  0.00           N
ATOM   1119  HN  ILE A  90      39.770  38.980  16.080  1.00  0.00           H
ATOM   1120  CA  ILE A  90      40.330  37.520  14.790  1.00  0.00           C
ATOM   1121  HA  ILE A  90      40.430  37.330  13.730  1.00  0.00           H
ATOM   1122  CB  ILE A  90      41.780  37.490  15.270  1.00  0.00           C
ATOM   1123  HB  ILE A  90      41.810  37.420  16.380  1.00  0.00           H
ATOM   1124  CG2 ILE A  90      42.430  36.230  14.630  1.00  0.00           C
ATOM   1125 1HG2 ILE A  90      43.410  36.010  15.110  1.00  0.00           H
ATOM   1126 2HG2 ILE A  90      41.850  35.280  14.720  1.00  0.00           H
ATOM   1127 3HG2 ILE A  90      42.570  36.220  13.520  1.00  0.00           H
ATOM   1128  CG1 ILE A  90      42.660  38.560  14.630  1.00  0.00           C
ATOM   1129 1HG1 ILE A  90      43.730  38.250  14.740  1.00  0.00           H
ATOM   1130 2HG1 ILE A  90      42.600  38.610  13.520  1.00  0.00           H
ATOM   1131  CD  ILE A  90      42.490  40.070  15.200  1.00  0.00           C
ATOM   1132  HD1 ILE A  90      41.620  40.660  14.830  1.00  0.00           H
ATOM   1133  HD2 ILE A  90      42.450  39.940  16.300  1.00  0.00           H
ATOM   1134  HD3 ILE A  90      43.380  40.660  14.890  1.00  0.00           H
ATOM   1135  C   ILE A  90      39.470  36.310  15.410  1.00  0.00           C
ATOM   1136  O   ILE A  90      39.260  36.380  16.590  1.00  0.00           O
ATOM   1137  N   LYS A  91      39.100  35.340  14.510  1.00  0.00           N
ATOM   1138  HN  LYS A  91      39.350  35.360  13.550  1.00  0.00           H
ATOM   1139  CA  LYS A  91      38.390  34.140  14.950  1.00  0.00           C
ATOM   1140  HA  LYS A  91      38.110  34.310  15.990  1.00  0.00           H
ATOM   1141  CB  LYS A  91      37.100  33.890  14.220  1.00  0.00           C
ATOM   1142  HB1 LYS A  91      37.200  33.670  13.130  1.00  0.00           H
ATOM   1143  HB2 LYS A  91      36.590  32.980  14.610  1.00  0.00           H
ATOM   1144  CG  LYS A  91      36.110  35.030  14.150  1.00  0.00           C
ATOM   1145  HG1 LYS A  91      35.770  35.430  15.130  1.00  0.00           H
ATOM   1146  HG2 LYS A  91      36.740  35.840  13.700  1.00  0.00           H
ATOM   1147  CD  LYS A  91      34.990  34.870  13.170  1.00  0.00           C
ATOM   1148  HD1 LYS A  91      34.400  35.820  13.170  1.00  0.00           H
ATOM   1149  HD2 LYS A  91      35.400  34.870  12.140  1.00  0.00           H
ATOM   1150  CE  LYS A  91      34.180  33.610  13.380  1.00  0.00           C
ATOM   1151  HE1 LYS A  91      34.770  32.690  13.200  1.00  0.00           H
ATOM   1152  HE2 LYS A  91      33.650  33.490  14.360  1.00  0.00           H
ATOM   1153  NZ  LYS A  91      33.010  33.690  12.450  1.00  0.00           N
ATOM   1154  HZ1 LYS A  91      32.190  34.200  12.850  1.00  0.00           H
ATOM   1155  HZ2 LYS A  91      33.300  34.220  11.600  1.00  0.00           H
ATOM   1156  HZ3 LYS A  91      32.800  32.710  12.190  1.00  0.00           H
ATOM   1157  C   LYS A  91      39.370  32.990  14.920  1.00  0.00           C
ATOM   1158  O   LYS A  91      40.440  33.110  14.320  1.00  0.00           O
ATOM   1159  N   HIS A  92      38.980  31.840  15.510  1.00  0.00           N
ATOM   1160  HN  HIS A  92      38.080  31.840  15.940  1.00  0.00           H
ATOM   1161  CA  HIS A  92      39.710  30.590  15.390  1.00  0.00           C
ATOM   1162  HA  HIS A  92      40.700  30.920  15.670  1.00  0.00           H
ATOM   1163  CB  HIS A  92      39.250  29.420  16.320  1.00  0.00           C
ATOM   1164  HB1 HIS A  92      38.980  29.910  17.280  1.00  0.00           H
ATOM   1165  HB2 HIS A  92      38.380  28.820  15.990  1.00  0.00           H
ATOM   1166  ND1 HIS A  92      40.620  27.410  15.530  1.00  0.00           N
ATOM   1167  CG  HIS A  92      40.290  28.430  16.460  1.00  0.00           C
ATOM   1168  CE1 HIS A  92      41.580  26.630  16.220  1.00  0.00           C
ATOM   1169  HE1 HIS A  92      42.100  25.800  15.760  1.00  0.00           H
ATOM   1170  NE2 HIS A  92      41.930  27.200  17.390  1.00  0.00           N
ATOM   1171  HE2 HIS A  92      42.800  27.170  17.880  1.00  0.00           H
ATOM   1172  CD2 HIS A  92      41.080  28.270  17.600  1.00  0.00           C
ATOM   1173  HD2 HIS A  92      41.090  28.850  18.510  1.00  0.00           H
ATOM   1174  C   HIS A  92      39.700  30.140  13.910  1.00  0.00           C
ATOM   1175  O   HIS A  92      38.690  30.390  13.250  1.00  0.00           O
ATOM   1176  N   ASN A  93      40.740  29.480  13.380  1.00  0.00           N
ATOM   1177  HN  ASN A  93      41.630  29.570  13.840  1.00  0.00           H
ATOM   1178  CA  ASN A  93      40.800  28.980  12.030  1.00  0.00           C
ATOM   1179  HA  ASN A  93      40.590  29.850  11.440  1.00  0.00           H
ATOM   1180  CB  ASN A  93      42.280  28.420  11.670  1.00  0.00           C
ATOM   1181  HB1 ASN A  93      42.630  27.660  12.390  1.00  0.00           H
ATOM   1182  HB2 ASN A  93      42.310  27.880  10.700  1.00  0.00           H
ATOM   1183  CG  ASN A  93      43.340  29.490  11.750  1.00  0.00           C
ATOM   1184  OD1 ASN A  93      43.970  29.590  12.810  1.00  0.00           O
ATOM   1185  ND2 ASN A  93      43.600  30.180  10.620  1.00  0.00           N
ATOM   1186 1HD2 ASN A  93      42.930  30.030   9.890  1.00  0.00           H
ATOM   1187 2HD2 ASN A  93      44.300  30.890  10.670  1.00  0.00           H
ATOM   1188  C   ASN A  93      39.770  27.920  11.800  1.00  0.00           C
ATOM   1189  O   ASN A  93      39.110  27.850  10.750  1.00  0.00           O
ATOM   1190  N   ARG A  94      39.600  27.020  12.810  1.00  0.00           N
ATOM   1191  HN  ARG A  94      40.040  27.130  13.700  1.00  0.00           H
ATOM   1192  CA  ARG A  94      38.850  25.800  12.660  1.00  0.00           C
ATOM   1193  HA  ARG A  94      38.900  25.500  11.620  1.00  0.00           H
ATOM   1194  CB  ARG A  94      39.480  24.750  13.620  1.00  0.00           C
ATOM   1195  HB1 ARG A  94      39.500  25.300  14.590  1.00  0.00           H
ATOM   1196  HB2 ARG A  94      38.750  23.910  13.690  1.00  0.00           H
ATOM   1197  CG  ARG A  94      40.920  24.260  13.300  1.00  0.00           C
ATOM   1198  HG1 ARG A  94      40.830  23.650  12.380  1.00  0.00           H
ATOM   1199  HG2 ARG A  94      41.620  25.090  13.080  1.00  0.00           H
ATOM   1200  CD  ARG A  94      41.480  23.340  14.360  1.00  0.00           C
ATOM   1201  HD1 ARG A  94      42.570  23.310  14.170  1.00  0.00           H
ATOM   1202  HD2 ARG A  94      41.270  23.740  15.370  1.00  0.00           H
ATOM   1203  NE  ARG A  94      40.870  21.960  14.300  1.00  0.00           N
ATOM   1204  HE  ARG A  94      39.910  21.820  14.040  1.00  0.00           H
ATOM   1205  CZ  ARG A  94      41.530  20.820  14.250  1.00  0.00           C
ATOM   1206  NH1 ARG A  94      42.770  20.590  14.450  1.00  0.00           N
ATOM   1207 1HH1 ARG A  94      43.380  21.320  14.760  1.00  0.00           H
ATOM   1208 2HH1 ARG A  94      43.180  19.690  14.340  1.00  0.00           H
ATOM   1209  NH2 ARG A  94      40.730  19.760  13.970  1.00  0.00           N
ATOM   1210 1HH2 ARG A  94      39.790  19.910  13.660  1.00  0.00           H
ATOM   1211 2HH2 ARG A  94      41.330  19.060  13.610  1.00  0.00           H
ATOM   1212  C   ARG A  94      37.360  25.970  13.060  1.00  0.00           C
ATOM   1213  O   ARG A  94      36.540  25.090  12.990  1.00  0.00           O
ATOM   1214  N   PHE A  95      36.980  27.260  13.470  1.00  0.00           N
ATOM   1215  HN  PHE A  95      37.590  28.050  13.560  1.00  0.00           H
ATOM   1216  CA  PHE A  95      35.580  27.400  13.940  1.00  0.00           C
ATOM   1217  HA  PHE A  95      35.430  26.780  14.810  1.00  0.00           H
ATOM   1218  CB  PHE A  95      35.450  28.880  14.460  1.00  0.00           C
ATOM   1219  HB1 PHE A  95      36.260  29.110  15.180  1.00  0.00           H
ATOM   1220  HB2 PHE A  95      35.570  29.640  13.660  1.00  0.00           H
ATOM   1221  CG  PHE A  95      34.130  29.160  15.060  1.00  0.00           C
ATOM   1222  CD1 PHE A  95      33.810  28.690  16.370  1.00  0.00           C
ATOM   1223  HD1 PHE A  95      34.570  28.190  16.950  1.00  0.00           H
ATOM   1224  CE1 PHE A  95      32.560  28.800  16.980  1.00  0.00           C
ATOM   1225  HE1 PHE A  95      32.320  28.410  17.950  1.00  0.00           H
ATOM   1226  CZ  PHE A  95      31.480  29.360  16.210  1.00  0.00           C
ATOM   1227  HZ  PHE A  95      30.490  29.490  16.610  1.00  0.00           H
ATOM   1228  CD2 PHE A  95      33.070  29.740  14.400  1.00  0.00           C
ATOM   1229  HD2 PHE A  95      33.270  30.050  13.390  1.00  0.00           H
ATOM   1230  CE2 PHE A  95      31.790  29.880  14.950  1.00  0.00           C
ATOM   1231  HE2 PHE A  95      31.010  30.370  14.380  1.00  0.00           H
ATOM   1232  C   PHE A  95      34.480  27.000  12.870  1.00  0.00           C
ATOM   1233  O   PHE A  95      34.580  27.400  11.740  1.00  0.00           O
ATOM   1234  N   THR A  96      33.570  26.220  13.370  1.00  0.00           N
ATOM   1235  HN  THR A  96      33.440  26.090  14.350  1.00  0.00           H
ATOM   1236  CA  THR A  96      32.380  25.790  12.690  1.00  0.00           C
ATOM   1237  HA  THR A  96      32.340  26.350  11.770  1.00  0.00           H
ATOM   1238  CB  THR A  96      32.190  24.280  12.460  1.00  0.00           C
ATOM   1239  HB  THR A  96      32.980  23.910  11.760  1.00  0.00           H
ATOM   1240  OG1 THR A  96      30.910  23.930  11.890  1.00  0.00           O
ATOM   1241  HG1 THR A  96      30.890  24.340  11.020  1.00  0.00           H
ATOM   1242  CG2 THR A  96      32.540  23.580  13.850  1.00  0.00           C
ATOM   1243 1HG2 THR A  96      32.520  22.480  13.660  1.00  0.00           H
ATOM   1244 2HG2 THR A  96      33.580  23.800  14.170  1.00  0.00           H
ATOM   1245 3HG2 THR A  96      31.860  23.930  14.650  1.00  0.00           H
ATOM   1246  C   THR A  96      31.190  26.270  13.420  1.00  0.00           C
ATOM   1247  O   THR A  96      31.100  26.190  14.660  1.00  0.00           O
ATOM   1248  N   LYS A  97      30.110  26.780  12.780  1.00  0.00           N
ATOM   1249  HN  LYS A  97      30.170  26.820  11.790  1.00  0.00           H
ATOM   1250  CA  LYS A  97      28.920  27.290  13.520  1.00  0.00           C
ATOM   1251  HA  LYS A  97      29.240  27.420  14.540  1.00  0.00           H
ATOM   1252  CB  LYS A  97      28.670  28.720  12.960  1.00  0.00           C
ATOM   1253  HB1 LYS A  97      29.650  29.240  13.030  1.00  0.00           H
ATOM   1254  HB2 LYS A  97      28.490  28.660  11.870  1.00  0.00           H
ATOM   1255  CG  LYS A  97      27.500  29.470  13.570  1.00  0.00           C
ATOM   1256  HG1 LYS A  97      27.740  30.550  13.440  1.00  0.00           H
ATOM   1257  HG2 LYS A  97      26.550  29.420  12.980  1.00  0.00           H
ATOM   1258  CD  LYS A  97      27.300  29.390  15.110  1.00  0.00           C
ATOM   1259  HD1 LYS A  97      27.280  28.360  15.550  1.00  0.00           H
ATOM   1260  HD2 LYS A  97      28.140  29.930  15.600  1.00  0.00           H
ATOM   1261  CE  LYS A  97      25.960  30.150  15.490  1.00  0.00           C
ATOM   1262  HE1 LYS A  97      26.140  31.230  15.290  1.00  0.00           H
ATOM   1263  HE2 LYS A  97      25.180  29.670  14.860  1.00  0.00           H
ATOM   1264  NZ  LYS A  97      25.630  29.980  16.910  1.00  0.00           N
ATOM   1265  HZ1 LYS A  97      26.440  30.140  17.540  1.00  0.00           H
ATOM   1266  HZ2 LYS A  97      24.900  30.590  17.330  1.00  0.00           H
ATOM   1267  HZ3 LYS A  97      25.360  28.990  17.050  1.00  0.00           H
ATOM   1268  C   LYS A  97      27.800  26.220  13.630  1.00  0.00           C
ATOM   1269  O   LYS A  97      26.840  26.410  14.300  1.00  0.00           O
ATOM   1270  N   GLU A  98      27.930  25.100  12.890  1.00  0.00           N
ATOM   1271  HN  GLU A  98      28.720  25.030  12.280  1.00  0.00           H
ATOM   1272  CA  GLU A  98      27.030  23.910  13.060  1.00  0.00           C
ATOM   1273  HA  GLU A  98      26.000  24.210  13.080  1.00  0.00           H
ATOM   1274  CB  GLU A  98      27.140  23.030  11.840  1.00  0.00           C
ATOM   1275  HB1 GLU A  98      26.870  23.660  10.960  1.00  0.00           H
ATOM   1276  HB2 GLU A  98      28.160  22.670  11.560  1.00  0.00           H
ATOM   1277  CG  GLU A  98      26.150  21.810  12.030  1.00  0.00           C
ATOM   1278  HG1 GLU A  98      26.530  21.110  12.800  1.00  0.00           H
ATOM   1279  HG2 GLU A  98      25.150  22.070  12.440  1.00  0.00           H
ATOM   1280  CD  GLU A  98      26.110  21.000  10.730  1.00  0.00           C
ATOM   1281  OE1 GLU A  98      25.080  21.070  10.020  1.00  0.00           O
ATOM   1282  OE2 GLU A  98      27.110  20.360  10.450  1.00  0.00           O
ATOM   1283  C   GLU A  98      27.280  23.140  14.390  1.00  0.00           C
ATOM   1284  O   GLU A  98      26.290  22.850  15.080  1.00  0.00           O
ATOM   1285  N   THR A  99      28.540  22.860  14.780  1.00  0.00           N
ATOM   1286  HN  THR A  99      29.320  22.910  14.170  1.00  0.00           H
ATOM   1287  CA  THR A  99      28.780  22.410  16.170  1.00  0.00           C
ATOM   1288  HA  THR A  99      27.900  22.240  16.760  1.00  0.00           H
ATOM   1289  CB  THR A  99      29.450  21.090  16.230  1.00  0.00           C
ATOM   1290  HB  THR A  99      29.800  20.730  17.210  1.00  0.00           H
ATOM   1291  OG1 THR A  99      30.620  21.060  15.380  1.00  0.00           O
ATOM   1292  HG1 THR A  99      31.340  21.130  16.010  1.00  0.00           H
ATOM   1293  CG2 THR A  99      28.440  20.040  15.680  1.00  0.00           C
ATOM   1294 1HG2 THR A  99      28.220  20.350  14.640  1.00  0.00           H
ATOM   1295 2HG2 THR A  99      28.820  19.000  15.640  1.00  0.00           H
ATOM   1296 3HG2 THR A  99      27.550  20.020  16.330  1.00  0.00           H
ATOM   1297  C   THR A  99      29.520  23.350  17.130  1.00  0.00           C
ATOM   1298  O   THR A  99      29.490  23.030  18.360  1.00  0.00           O
ATOM   1299  N   CYS A 100      30.040  24.550  16.780  1.00  0.00           N
ATOM   1300  HN  CYS A 100      30.000  24.740  15.810  1.00  0.00           H
ATOM   1301  CA  CYS A 100      30.650  25.520  17.730  1.00  0.00           C
ATOM   1302  HA  CYS A 100      30.810  26.380  17.100  1.00  0.00           H
ATOM   1303  CB  CYS A 100      29.700  26.060  18.790  1.00  0.00           C
ATOM   1304  HB1 CYS A 100      29.290  25.170  19.320  1.00  0.00           H
ATOM   1305  HB2 CYS A 100      30.230  26.730  19.490  1.00  0.00           H
ATOM   1306  SG  CYS A 100      28.350  27.010  18.090  1.00  0.00           S
ATOM   1307  HG1 CYS A 100      27.820  25.950  17.490  1.00  0.00           H
ATOM   1308  C   CYS A 100      31.930  25.080  18.380  1.00  0.00           C
ATOM   1309  O   CYS A 100      32.340  25.640  19.410  1.00  0.00           O
ATOM   1310  N   ASP A 101      32.600  24.120  17.840  1.00  0.00           N
ATOM   1311  HN  ASP A 101      32.290  23.580  17.060  1.00  0.00           H
ATOM   1312  CA  ASP A 101      33.970  23.870  18.340  1.00  0.00           C
ATOM   1313  HA  ASP A 101      33.920  23.720  19.400  1.00  0.00           H
ATOM   1314  CB  ASP A 101      34.440  22.590  17.620  1.00  0.00           C
ATOM   1315  HB1 ASP A 101      34.290  22.830  16.540  1.00  0.00           H
ATOM   1316  HB2 ASP A 101      35.480  22.340  17.920  1.00  0.00           H
ATOM   1317  CG  ASP A 101      33.470  21.480  17.800  1.00  0.00           C
ATOM   1318  OD1 ASP A 101      32.930  20.920  16.790  1.00  0.00           O
ATOM   1319  OD2 ASP A 101      33.240  21.190  18.990  1.00  0.00           O
ATOM   1320  C   ASP A 101      34.930  25.000  18.010  1.00  0.00           C
ATOM   1321  O   ASP A 101      34.750  25.740  17.020  1.00  0.00           O
ATOM   1322  N   PHE A 102      35.910  25.210  18.830  1.00  0.00           N
ATOM   1323  HN  PHE A 102      36.100  24.520  19.520  1.00  0.00           H
ATOM   1324  CA  PHE A 102      36.860  26.290  18.740  1.00  0.00           C
ATOM   1325  HA  PHE A 102      37.550  26.190  19.570  1.00  0.00           H
ATOM   1326  CB  PHE A 102      37.770  26.070  17.520  1.00  0.00           C
ATOM   1327  HB1 PHE A 102      37.200  26.440  16.640  1.00  0.00           H
ATOM   1328  HB2 PHE A 102      38.660  26.720  17.500  1.00  0.00           H
ATOM   1329  CG  PHE A 102      38.240  24.610  17.360  1.00  0.00           C
ATOM   1330  CD1 PHE A 102      37.630  23.730  16.450  1.00  0.00           C
ATOM   1331  HD1 PHE A 102      36.780  24.010  15.860  1.00  0.00           H
ATOM   1332  CE1 PHE A 102      38.080  22.410  16.360  1.00  0.00           C
ATOM   1333  HE1 PHE A 102      37.630  21.620  15.760  1.00  0.00           H
ATOM   1334  CZ  PHE A 102      39.140  21.960  17.120  1.00  0.00           C
ATOM   1335  HZ  PHE A 102      39.620  21.020  16.950  1.00  0.00           H
ATOM   1336  CD2 PHE A 102      39.220  24.140  18.180  1.00  0.00           C
ATOM   1337  HD2 PHE A 102      39.570  24.890  18.870  1.00  0.00           H
ATOM   1338  CE2 PHE A 102      39.660  22.790  18.140  1.00  0.00           C
ATOM   1339  HE2 PHE A 102      40.440  22.370  18.760  1.00  0.00           H
ATOM   1340  C   PHE A 102      36.240  27.640  19.020  1.00  0.00           C
ATOM   1341  O   PHE A 102      36.450  28.720  18.410  1.00  0.00           O
ATOM   1342  N   ASP A 103      35.400  27.740  20.100  1.00  0.00           N
ATOM   1343  HN  ASP A 103      35.170  26.810  20.380  1.00  0.00           H
ATOM   1344  CA  ASP A 103      34.660  28.930  20.680  1.00  0.00           C
ATOM   1345  HA  ASP A 103      34.340  29.470  19.800  1.00  0.00           H
ATOM   1346  CB  ASP A 103      33.430  28.490  21.510  1.00  0.00           C
ATOM   1347  HB1 ASP A 103      32.990  27.650  20.920  1.00  0.00           H
ATOM   1348  HB2 ASP A 103      33.790  28.070  22.480  1.00  0.00           H
ATOM   1349  CG  ASP A 103      32.300  29.410  21.800  1.00  0.00           C
ATOM   1350  OD1 ASP A 103      31.500  28.970  22.670  1.00  0.00           O
ATOM   1351  OD2 ASP A 103      32.120  30.470  21.130  1.00  0.00           O
ATOM   1352  C   ASP A 103      35.540  29.940  21.420  1.00  0.00           C
ATOM   1353  O   ASP A 103      35.660  29.870  22.640  1.00  0.00           O
ATOM   1354  N   ILE A 104      36.190  30.870  20.660  1.00  0.00           N
ATOM   1355  HN  ILE A 104      36.060  30.830  19.680  1.00  0.00           H
ATOM   1356  CA  ILE A 104      37.180  31.800  21.240  1.00  0.00           C
ATOM   1357  HA  ILE A 104      36.770  32.290  22.110  1.00  0.00           H
ATOM   1358  CB  ILE A 104      38.400  31.030  21.660  1.00  0.00           C
ATOM   1359  HB  ILE A 104      38.120  30.200  22.340  1.00  0.00           H
ATOM   1360  CG2 ILE A 104      39.080  30.410  20.390  1.00  0.00           C
ATOM   1361 1HG2 ILE A 104      38.410  29.620  19.990  1.00  0.00           H
ATOM   1362 2HG2 ILE A 104      39.290  31.100  19.540  1.00  0.00           H
ATOM   1363 3HG2 ILE A 104      40.060  29.950  20.640  1.00  0.00           H
ATOM   1364  CG1 ILE A 104      39.420  31.990  22.390  1.00  0.00           C
ATOM   1365 1HG1 ILE A 104      40.010  32.560  21.630  1.00  0.00           H
ATOM   1366 2HG1 ILE A 104      38.960  32.730  23.080  1.00  0.00           H
ATOM   1367  CD  ILE A 104      40.440  31.280  23.320  1.00  0.00           C
ATOM   1368  HD1 ILE A 104      41.000  30.600  22.660  1.00  0.00           H
ATOM   1369  HD2 ILE A 104      41.160  32.030  23.700  1.00  0.00           H
ATOM   1370  HD3 ILE A 104      40.060  30.560  24.090  1.00  0.00           H
ATOM   1371  C   ILE A 104      37.430  32.850  20.210  1.00  0.00           C
ATOM   1372  O   ILE A 104      37.410  32.580  19.030  1.00  0.00           O
ATOM   1373  N   ALA A 105      37.590  34.120  20.640  1.00  0.00           N
ATOM   1374  HN  ALA A 105      37.520  34.440  21.580  1.00  0.00           H
ATOM   1375  CA  ALA A 105      37.650  35.290  19.770  1.00  0.00           C
ATOM   1376  HA  ALA A 105      38.120  34.890  18.890  1.00  0.00           H
ATOM   1377  CB  ALA A 105      36.260  35.870  19.550  1.00  0.00           C
ATOM   1378  HB1 ALA A 105      36.360  36.800  18.950  1.00  0.00           H
ATOM   1379  HB2 ALA A 105      35.590  35.120  19.080  1.00  0.00           H
ATOM   1380  HB3 ALA A 105      35.790  36.120  20.530  1.00  0.00           H
ATOM   1381  C   ALA A 105      38.640  36.320  20.290  1.00  0.00           C
ATOM   1382  O   ALA A 105      38.680  36.540  21.510  1.00  0.00           O
ATOM   1383  N   VAL A 106      39.450  36.950  19.380  1.00  0.00           N
ATOM   1384  HN  VAL A 106      39.340  36.660  18.450  1.00  0.00           H
ATOM   1385  CA  VAL A 106      40.250  38.200  19.730  1.00  0.00           C
ATOM   1386  HA  VAL A 106      40.130  38.540  20.750  1.00  0.00           H
ATOM   1387  CB  VAL A 106      41.710  37.980  19.660  1.00  0.00           C
ATOM   1388  HB  VAL A 106      41.910  37.510  18.680  1.00  0.00           H
ATOM   1389  CG1 VAL A 106      42.560  39.260  19.790  1.00  0.00           C
ATOM   1390 1HG1 VAL A 106      42.360  39.940  18.940  1.00  0.00           H
ATOM   1391 2HG1 VAL A 106      42.200  39.770  20.710  1.00  0.00           H
ATOM   1392 3HG1 VAL A 106      43.640  39.100  19.980  1.00  0.00           H
ATOM   1393  CG2 VAL A 106      42.290  37.030  20.730  1.00  0.00           C
ATOM   1394 1HG2 VAL A 106      41.750  36.070  20.800  1.00  0.00           H
ATOM   1395 2HG2 VAL A 106      43.360  36.790  20.540  1.00  0.00           H
ATOM   1396 3HG2 VAL A 106      42.300  37.520  21.730  1.00  0.00           H
ATOM   1397  C   VAL A 106      39.780  39.410  18.880  1.00  0.00           C
ATOM   1398  O   VAL A 106      39.510  39.380  17.660  1.00  0.00           O
ATOM   1399  N   LEU A 107      39.640  40.590  19.520  1.00  0.00           N
ATOM   1400  HN  LEU A 107      39.820  40.650  20.500  1.00  0.00           H
ATOM   1401  CA  LEU A 107      39.190  41.800  18.970  1.00  0.00           C
ATOM   1402  HA  LEU A 107      38.910  41.600  17.950  1.00  0.00           H
ATOM   1403  CB  LEU A 107      38.070  42.290  19.900  1.00  0.00           C
ATOM   1404  HB1 LEU A 107      38.540  42.670  20.820  1.00  0.00           H
ATOM   1405  HB2 LEU A 107      37.650  43.220  19.440  1.00  0.00           H
ATOM   1406  CG  LEU A 107      36.860  41.340  20.310  1.00  0.00           C
ATOM   1407  HG  LEU A 107      37.270  40.330  20.550  1.00  0.00           H
ATOM   1408  CD1 LEU A 107      36.040  41.820  21.530  1.00  0.00           C
ATOM   1409 1HD1 LEU A 107      36.730  41.740  22.400  1.00  0.00           H
ATOM   1410 2HD1 LEU A 107      35.720  42.880  21.410  1.00  0.00           H
ATOM   1411 3HD1 LEU A 107      35.120  41.240  21.760  1.00  0.00           H
ATOM   1412  CD2 LEU A 107      35.990  41.250  19.070  1.00  0.00           C
ATOM   1413 1HD2 LEU A 107      35.060  40.640  19.170  1.00  0.00           H
ATOM   1414 2HD2 LEU A 107      35.620  42.250  18.790  1.00  0.00           H
ATOM   1415 3HD2 LEU A 107      36.600  40.840  18.230  1.00  0.00           H
ATOM   1416  C   LEU A 107      40.360  42.790  18.980  1.00  0.00           C
ATOM   1417  O   LEU A 107      40.900  43.170  20.000  1.00  0.00           O
ATOM   1418  N   ARG A 108      40.870  43.280  17.840  1.00  0.00           N
ATOM   1419  HN  ARG A 108      40.480  42.870  17.030  1.00  0.00           H
ATOM   1420  CA  ARG A 108      41.760  44.450  17.670  1.00  0.00           C
ATOM   1421  HA  ARG A 108      42.430  44.370  18.520  1.00  0.00           H
ATOM   1422  CB  ARG A 108      42.470  44.330  16.290  1.00  0.00           C
ATOM   1423  HB1 ARG A 108      42.980  43.350  16.350  1.00  0.00           H
ATOM   1424  HB2 ARG A 108      41.630  44.210  15.570  1.00  0.00           H
ATOM   1425  CG  ARG A 108      43.470  45.430  15.980  1.00  0.00           C
ATOM   1426  HG1 ARG A 108      42.880  45.980  15.210  1.00  0.00           H
ATOM   1427  HG2 ARG A 108      43.830  46.070  16.810  1.00  0.00           H
ATOM   1428  CD  ARG A 108      44.670  44.900  15.170  1.00  0.00           C
ATOM   1429  HD1 ARG A 108      45.380  44.440  15.900  1.00  0.00           H
ATOM   1430  HD2 ARG A 108      44.370  44.180  14.370  1.00  0.00           H
ATOM   1431  NE  ARG A 108      45.320  46.130  14.620  1.00  0.00           N
ATOM   1432  HE  ARG A 108      45.000  47.050  14.840  1.00  0.00           H
ATOM   1433  CZ  ARG A 108      46.470  46.060  14.010  1.00  0.00           C
ATOM   1434  NH1 ARG A 108      47.180  44.940  13.780  1.00  0.00           N
ATOM   1435 1HH1 ARG A 108      46.840  44.040  14.050  1.00  0.00           H
ATOM   1436 2HH1 ARG A 108      47.970  45.050  13.180  1.00  0.00           H
ATOM   1437  NH2 ARG A 108      46.990  47.070  13.380  1.00  0.00           N
ATOM   1438 1HH2 ARG A 108      46.690  48.020  13.500  1.00  0.00           H
ATOM   1439 2HH2 ARG A 108      47.860  46.940  12.910  1.00  0.00           H
ATOM   1440  C   ARG A 108      41.020  45.770  17.690  1.00  0.00           C
ATOM   1441  O   ARG A 108      39.980  45.920  17.100  1.00  0.00           O
ATOM   1442  N   LEU A 109      41.450  46.690  18.540  1.00  0.00           N
ATOM   1443  HN  LEU A 109      42.280  46.700  19.100  1.00  0.00           H
ATOM   1444  CA  LEU A 109      40.780  47.950  18.720  1.00  0.00           C
ATOM   1445  HA  LEU A 109      39.750  47.790  18.410  1.00  0.00           H
ATOM   1446  CB  LEU A 109      40.700  48.450  20.200  1.00  0.00           C
ATOM   1447  HB1 LEU A 109      41.710  48.800  20.480  1.00  0.00           H
ATOM   1448  HB2 LEU A 109      40.170  49.430  20.290  1.00  0.00           H
ATOM   1449  CG  LEU A 109      40.220  47.440  21.170  1.00  0.00           C
ATOM   1450  HG  LEU A 109      40.650  46.460  20.840  1.00  0.00           H
ATOM   1451  CD1 LEU A 109      40.620  47.920  22.570  1.00  0.00           C
ATOM   1452 1HD1 LEU A 109      40.050  48.840  22.800  1.00  0.00           H
ATOM   1453 2HD1 LEU A 109      40.180  47.210  23.290  1.00  0.00           H
ATOM   1454 3HD1 LEU A 109      41.700  48.050  22.820  1.00  0.00           H
ATOM   1455  CD2 LEU A 109      38.700  47.200  21.220  1.00  0.00           C
ATOM   1456 1HD2 LEU A 109      38.360  46.870  20.210  1.00  0.00           H
ATOM   1457 2HD2 LEU A 109      38.550  46.370  21.940  1.00  0.00           H
ATOM   1458 3HD2 LEU A 109      38.230  48.150  21.540  1.00  0.00           H
ATOM   1459  C   LEU A 109      41.330  49.050  17.740  1.00  0.00           C
ATOM   1460  O   LEU A 109      42.450  49.040  17.410  1.00  0.00           O
ATOM   1461  N   LYS A 110      40.510  50.030  17.390  1.00  0.00           N
ATOM   1462  HN  LYS A 110      39.510  49.950  17.450  1.00  0.00           H
ATOM   1463  CA  LYS A 110      40.900  51.320  16.990  1.00  0.00           C
ATOM   1464  HA  LYS A 110      41.550  51.280  16.120  1.00  0.00           H
ATOM   1465  CB  LYS A 110      39.610  52.160  16.610  1.00  0.00           C
ATOM   1466  HB1 LYS A 110      39.060  52.370  17.560  1.00  0.00           H
ATOM   1467  HB2 LYS A 110      39.930  53.170  16.280  1.00  0.00           H
ATOM   1468  CG  LYS A 110      38.940  51.420  15.530  1.00  0.00           C
ATOM   1469  HG1 LYS A 110      39.590  51.080  14.700  1.00  0.00           H
ATOM   1470  HG2 LYS A 110      38.340  50.590  15.950  1.00  0.00           H
ATOM   1471  CD  LYS A 110      37.870  52.380  14.850  1.00  0.00           C
ATOM   1472  HD1 LYS A 110      37.190  52.690  15.680  1.00  0.00           H
ATOM   1473  HD2 LYS A 110      38.480  53.220  14.450  1.00  0.00           H
ATOM   1474  CE  LYS A 110      36.940  51.670  13.800  1.00  0.00           C
ATOM   1475  HE1 LYS A 110      37.460  51.180  12.960  1.00  0.00           H
ATOM   1476  HE2 LYS A 110      36.330  50.880  14.250  1.00  0.00           H
ATOM   1477  NZ  LYS A 110      36.050  52.640  13.230  1.00  0.00           N
ATOM   1478  HZ1 LYS A 110      35.710  53.290  13.970  1.00  0.00           H
ATOM   1479  HZ2 LYS A 110      36.440  53.310  12.550  1.00  0.00           H
ATOM   1480  HZ3 LYS A 110      35.260  52.180  12.750  1.00  0.00           H
ATOM   1481  C   LYS A 110      41.680  52.160  17.990  1.00  0.00           C
ATOM   1482  O   LYS A 110      42.590  52.840  17.570  1.00  0.00           O
ATOM   1483  N   THR A 111      41.240  52.240  19.280  1.00  0.00           N
ATOM   1484  HN  THR A 111      40.430  51.680  19.440  1.00  0.00           H
ATOM   1485  CA  THR A 111      41.760  53.100  20.270  1.00  0.00           C
ATOM   1486  HA  THR A 111      42.420  53.840  19.840  1.00  0.00           H
ATOM   1487  CB  THR A 111      40.620  53.770  20.970  1.00  0.00           C
ATOM   1488  HB  THR A 111      39.910  53.000  21.350  1.00  0.00           H
ATOM   1489  OG1 THR A 111      39.890  54.670  20.160  1.00  0.00           O
ATOM   1490  HG1 THR A 111      40.460  55.410  19.950  1.00  0.00           H
ATOM   1491  CG2 THR A 111      41.020  54.640  22.140  1.00  0.00           C
ATOM   1492 1HG2 THR A 111      40.050  55.050  22.480  1.00  0.00           H
ATOM   1493 2HG2 THR A 111      41.550  54.060  22.930  1.00  0.00           H
ATOM   1494 3HG2 THR A 111      41.660  55.500  21.840  1.00  0.00           H
ATOM   1495  C   THR A 111      42.620  52.370  21.250  1.00  0.00           C
ATOM   1496  O   THR A 111      42.190  51.290  21.700  1.00  0.00           O
ATOM   1497  N   PRO A 112      43.830  52.820  21.650  1.00  0.00           N
ATOM   1498  CD  PRO A 112      44.490  54.010  21.120  1.00  0.00           C
ATOM   1499  HD1 PRO A 112      43.860  54.920  21.130  1.00  0.00           H
ATOM   1500  HD2 PRO A 112      44.740  53.900  20.040  1.00  0.00           H
ATOM   1501  CA  PRO A 112      44.550  52.170  22.710  1.00  0.00           C
ATOM   1502  HA  PRO A 112      44.760  51.140  22.420  1.00  0.00           H
ATOM   1503  CB  PRO A 112      45.800  53.050  22.780  1.00  0.00           C
ATOM   1504  HB1 PRO A 112      46.060  53.280  23.840  1.00  0.00           H
ATOM   1505  HB2 PRO A 112      46.490  52.370  22.230  1.00  0.00           H
ATOM   1506  CG  PRO A 112      45.720  54.330  21.900  1.00  0.00           C
ATOM   1507  HG1 PRO A 112      45.440  55.220  22.500  1.00  0.00           H
ATOM   1508  HG2 PRO A 112      46.660  54.530  21.350  1.00  0.00           H
ATOM   1509  C   PRO A 112      43.880  52.180  24.160  1.00  0.00           C
ATOM   1510  O   PRO A 112      43.260  53.190  24.530  1.00  0.00           O
ATOM   1511  N   ILE A 113      44.100  51.100  24.980  1.00  0.00           N
ATOM   1512  HN  ILE A 113      44.630  50.320  24.640  1.00  0.00           H
ATOM   1513  CA  ILE A 113      43.640  50.990  26.360  1.00  0.00           C
ATOM   1514  HA  ILE A 113      42.730  51.560  26.460  1.00  0.00           H
ATOM   1515  CB  ILE A 113      43.290  49.540  26.810  1.00  0.00           C
ATOM   1516  HB  ILE A 113      44.190  48.940  26.570  1.00  0.00           H
ATOM   1517  CG2 ILE A 113      42.980  49.410  28.260  1.00  0.00           C
ATOM   1518 1HG2 ILE A 113      42.720  48.360  28.520  1.00  0.00           H
ATOM   1519 2HG2 ILE A 113      43.770  49.670  28.990  1.00  0.00           H
ATOM   1520 3HG2 ILE A 113      42.050  49.940  28.530  1.00  0.00           H
ATOM   1521  CG1 ILE A 113      42.190  48.990  25.870  1.00  0.00           C
ATOM   1522 1HG1 ILE A 113      41.150  49.220  26.180  1.00  0.00           H
ATOM   1523 2HG1 ILE A 113      42.310  49.320  24.810  1.00  0.00           H
ATOM   1524  CD  ILE A 113      42.210  47.470  25.870  1.00  0.00           C
ATOM   1525  HD1 ILE A 113      41.370  46.970  25.350  1.00  0.00           H
ATOM   1526  HD2 ILE A 113      43.160  47.130  25.410  1.00  0.00           H
ATOM   1527  HD3 ILE A 113      42.340  47.120  26.920  1.00  0.00           H
ATOM   1528  C   ILE A 113      44.610  51.670  27.280  1.00  0.00           C
ATOM   1529  O   ILE A 113      45.830  51.500  27.090  1.00  0.00           O
ATOM   1530  N   THR A 114      44.190  52.230  28.390  1.00  0.00           N
ATOM   1531  HN  THR A 114      43.230  52.170  28.640  1.00  0.00           H
ATOM   1532  CA  THR A 114      45.090  52.760  29.460  1.00  0.00           C
ATOM   1533  HA  THR A 114      46.060  52.750  28.980  1.00  0.00           H
ATOM   1534  CB  THR A 114      44.690  54.170  29.820  1.00  0.00           C
ATOM   1535  HB  THR A 114      45.460  54.630  30.470  1.00  0.00           H
ATOM   1536  OG1 THR A 114      43.470  54.260  30.590  1.00  0.00           O
ATOM   1537  HG1 THR A 114      42.830  53.860  29.990  1.00  0.00           H
ATOM   1538  CG2 THR A 114      44.620  55.030  28.550  1.00  0.00           C
ATOM   1539 1HG2 THR A 114      44.570  56.100  28.840  1.00  0.00           H
ATOM   1540 2HG2 THR A 114      45.550  54.830  27.980  1.00  0.00           H
ATOM   1541 3HG2 THR A 114      43.720  54.850  27.920  1.00  0.00           H
ATOM   1542  C   THR A 114      45.020  51.830  30.750  1.00  0.00           C
ATOM   1543  O   THR A 114      44.040  51.170  31.060  1.00  0.00           O
ATOM   1544  N   PHE A 115      46.150  51.790  31.550  1.00  0.00           N
ATOM   1545  HN  PHE A 115      46.980  52.260  31.270  1.00  0.00           H
ATOM   1546  CA  PHE A 115      46.160  50.860  32.730  1.00  0.00           C
ATOM   1547  HA  PHE A 115      45.250  50.300  32.890  1.00  0.00           H
ATOM   1548  CB  PHE A 115      47.300  49.780  32.550  1.00  0.00           C
ATOM   1549  HB1 PHE A 115      48.220  50.400  32.660  1.00  0.00           H
ATOM   1550  HB2 PHE A 115      47.340  49.100  33.430  1.00  0.00           H
ATOM   1551  CG  PHE A 115      47.240  48.960  31.260  1.00  0.00           C
ATOM   1552  CD1 PHE A 115      46.050  48.510  30.680  1.00  0.00           C
ATOM   1553  HD1 PHE A 115      45.150  48.640  31.260  1.00  0.00           H
ATOM   1554  CE1 PHE A 115      46.070  47.810  29.490  1.00  0.00           C
ATOM   1555  HE1 PHE A 115      45.120  47.620  29.010  1.00  0.00           H
ATOM   1556  CZ  PHE A 115      47.290  47.530  28.820  1.00  0.00           C
ATOM   1557  HZ  PHE A 115      47.340  46.980  27.900  1.00  0.00           H
ATOM   1558  CD2 PHE A 115      48.450  48.730  30.520  1.00  0.00           C
ATOM   1559  HD2 PHE A 115      49.360  49.050  31.000  1.00  0.00           H
ATOM   1560  CE2 PHE A 115      48.480  48.030  29.340  1.00  0.00           C
ATOM   1561  HE2 PHE A 115      49.440  47.790  28.900  1.00  0.00           H
ATOM   1562  C   PHE A 115      46.200  51.810  33.980  1.00  0.00           C
ATOM   1563  O   PHE A 115      46.690  51.310  34.990  1.00  0.00           O
ATOM   1564  N   ARG A 116      45.880  53.120  33.810  1.00  0.00           N
ATOM   1565  HN  ARG A 116      45.560  53.340  32.890  1.00  0.00           H
ATOM   1566  CA  ARG A 116      45.670  54.090  34.940  1.00  0.00           C
ATOM   1567  HA  ARG A 116      46.430  53.900  35.680  1.00  0.00           H
ATOM   1568  CB  ARG A 116      45.610  55.500  34.350  1.00  0.00           C
ATOM   1569  HB1 ARG A 116      44.780  55.530  33.610  1.00  0.00           H
ATOM   1570  HB2 ARG A 116      45.220  56.200  35.120  1.00  0.00           H
ATOM   1571  CG  ARG A 116      46.940  56.040  33.830  1.00  0.00           C
ATOM   1572  HG1 ARG A 116      47.330  55.440  32.990  1.00  0.00           H
ATOM   1573  HG2 ARG A 116      46.740  57.040  33.380  1.00  0.00           H
ATOM   1574  CD  ARG A 116      47.960  56.140  34.950  1.00  0.00           C
ATOM   1575  HD1 ARG A 116      47.420  56.600  35.800  1.00  0.00           H
ATOM   1576  HD2 ARG A 116      48.300  55.150  35.330  1.00  0.00           H
ATOM   1577  NE  ARG A 116      49.110  57.050  34.660  1.00  0.00           N
ATOM   1578  HE  ARG A 116      48.960  57.990  34.960  1.00  0.00           H
ATOM   1579  CZ  ARG A 116      50.270  56.650  34.160  1.00  0.00           C
ATOM   1580  NH1 ARG A 116      50.540  55.480  33.780  1.00  0.00           N
ATOM   1581 1HH1 ARG A 116      49.850  54.760  33.890  1.00  0.00           H
ATOM   1582 2HH1 ARG A 116      51.530  55.410  33.650  1.00  0.00           H
ATOM   1583  NH2 ARG A 116      51.280  57.520  34.230  1.00  0.00           N
ATOM   1584 1HH2 ARG A 116      51.240  58.410  34.680  1.00  0.00           H
ATOM   1585 2HH2 ARG A 116      52.170  57.230  33.870  1.00  0.00           H
ATOM   1586  C   ARG A 116      44.330  53.820  35.720  1.00  0.00           C
ATOM   1587  O   ARG A 116      43.360  53.330  35.130  1.00  0.00           O
ATOM   1588  N   MET A 117      44.330  53.990  37.040  1.00  0.00           N
ATOM   1589  HN  MET A 117      45.080  54.530  37.420  1.00  0.00           H
ATOM   1590  CA  MET A 117      43.240  53.490  37.820  1.00  0.00           C
ATOM   1591  HA  MET A 117      43.480  53.710  38.850  1.00  0.00           H
ATOM   1592  CB  MET A 117      41.970  54.460  37.720  1.00  0.00           C
ATOM   1593  HB1 MET A 117      41.840  54.620  36.630  1.00  0.00           H
ATOM   1594  HB2 MET A 117      41.080  53.890  38.040  1.00  0.00           H
ATOM   1595  CG  MET A 117      42.080  55.790  38.520  1.00  0.00           C
ATOM   1596  HG1 MET A 117      42.990  56.260  38.100  1.00  0.00           H
ATOM   1597  HG2 MET A 117      41.220  56.450  38.340  1.00  0.00           H
ATOM   1598  SD  MET A 117      42.170  55.500  40.350  1.00  0.00           S
ATOM   1599  CE  MET A 117      40.420  55.340  40.530  1.00  0.00           C
ATOM   1600  HE1 MET A 117      40.120  55.020  41.550  1.00  0.00           H
ATOM   1601  HE2 MET A 117      39.950  56.330  40.390  1.00  0.00           H
ATOM   1602  HE3 MET A 117      39.950  54.590  39.860  1.00  0.00           H
ATOM   1603  C   MET A 117      43.000  51.970  37.750  1.00  0.00           C
ATOM   1604  O   MET A 117      43.880  51.190  38.080  1.00  0.00           O
ATOM   1605  N   ASN A 118      41.840  51.460  37.460  1.00  0.00           N
ATOM   1606  HN  ASN A 118      41.180  52.160  37.190  1.00  0.00           H
ATOM   1607  CA  ASN A 118      41.360  50.210  37.950  1.00  0.00           C
ATOM   1608  HA  ASN A 118      41.890  49.870  38.820  1.00  0.00           H
ATOM   1609  CB  ASN A 118      39.810  50.390  38.110  1.00  0.00           C
ATOM   1610  HB1 ASN A 118      39.420  50.750  37.130  1.00  0.00           H
ATOM   1611  HB2 ASN A 118      39.360  49.390  38.290  1.00  0.00           H
ATOM   1612  CG  ASN A 118      39.520  51.380  39.170  1.00  0.00           C
ATOM   1613  OD1 ASN A 118      40.080  51.350  40.240  1.00  0.00           O
ATOM   1614  ND2 ASN A 118      38.440  52.110  39.050  1.00  0.00           N
ATOM   1615 1HD2 ASN A 118      37.860  52.170  38.240  1.00  0.00           H
ATOM   1616 2HD2 ASN A 118      38.230  52.730  39.800  1.00  0.00           H
ATOM   1617  C   ASN A 118      41.550  49.090  36.910  1.00  0.00           C
ATOM   1618  O   ASN A 118      40.900  48.120  37.030  1.00  0.00           O
ATOM   1619  N   VAL A 119      42.520  49.140  35.880  1.00  0.00           N
ATOM   1620  HN  VAL A 119      43.250  49.800  36.020  1.00  0.00           H
ATOM   1621  CA  VAL A 119      42.720  48.230  34.810  1.00  0.00           C
ATOM   1622  HA  VAL A 119      41.970  47.450  34.850  1.00  0.00           H
ATOM   1623  CB  VAL A 119      42.540  48.950  33.460  1.00  0.00           C
ATOM   1624  HB  VAL A 119      43.480  49.470  33.170  1.00  0.00           H
ATOM   1625  CG1 VAL A 119      42.330  48.000  32.270  1.00  0.00           C
ATOM   1626 1HG1 VAL A 119      43.020  47.140  32.410  1.00  0.00           H
ATOM   1627 2HG1 VAL A 119      41.300  47.590  32.230  1.00  0.00           H
ATOM   1628 3HG1 VAL A 119      42.540  48.470  31.290  1.00  0.00           H
ATOM   1629  CG2 VAL A 119      41.440  50.070  33.500  1.00  0.00           C
ATOM   1630 1HG2 VAL A 119      41.440  50.540  32.500  1.00  0.00           H
ATOM   1631 2HG2 VAL A 119      40.470  49.530  33.570  1.00  0.00           H
ATOM   1632 3HG2 VAL A 119      41.560  50.760  34.370  1.00  0.00           H
ATOM   1633  C   VAL A 119      44.050  47.600  34.910  1.00  0.00           C
ATOM   1634  O   VAL A 119      45.060  48.280  35.200  1.00  0.00           O
ATOM   1635  N   ALA A 120      44.180  46.290  34.540  1.00  0.00           N
ATOM   1636  HN  ALA A 120      43.370  45.730  34.400  1.00  0.00           H
ATOM   1637  CA  ALA A 120      45.500  45.640  34.430  1.00  0.00           C
ATOM   1638  HA  ALA A 120      46.150  46.360  33.980  1.00  0.00           H
ATOM   1639  CB  ALA A 120      46.000  45.240  35.880  1.00  0.00           C
ATOM   1640  HB1 ALA A 120      46.090  46.130  36.530  1.00  0.00           H
ATOM   1641  HB2 ALA A 120      45.270  44.600  36.410  1.00  0.00           H
ATOM   1642  HB3 ALA A 120      46.930  44.640  35.820  1.00  0.00           H
ATOM   1643  C   ALA A 120      45.400  44.320  33.610  1.00  0.00           C
ATOM   1644  O   ALA A 120      44.660  43.480  34.150  1.00  0.00           O
ATOM   1645  N   PRO A 121      46.090  44.120  32.500  1.00  0.00           N
ATOM   1646  CD  PRO A 121      46.930  45.140  31.790  1.00  0.00           C
ATOM   1647  HD1 PRO A 121      47.780  45.550  32.390  1.00  0.00           H
ATOM   1648  HD2 PRO A 121      46.330  46.030  31.550  1.00  0.00           H
ATOM   1649  CA  PRO A 121      46.200  42.840  31.720  1.00  0.00           C
ATOM   1650  HA  PRO A 121      45.310  42.850  31.100  1.00  0.00           H
ATOM   1651  CB  PRO A 121      47.480  42.970  30.920  1.00  0.00           C
ATOM   1652  HB1 PRO A 121      48.360  42.810  31.580  1.00  0.00           H
ATOM   1653  HB2 PRO A 121      47.490  42.430  29.960  1.00  0.00           H
ATOM   1654  CG  PRO A 121      47.480  44.490  30.580  1.00  0.00           C
ATOM   1655  HG1 PRO A 121      48.500  44.790  30.270  1.00  0.00           H
ATOM   1656  HG2 PRO A 121      46.890  44.660  29.650  1.00  0.00           H
ATOM   1657  C   PRO A 121      46.150  41.520  32.370  1.00  0.00           C
ATOM   1658  O   PRO A 121      46.670  41.480  33.520  1.00  0.00           O
ATOM   1659  N   ALA A 122      45.610  40.410  31.830  1.00  0.00           N
ATOM   1660  HN  ALA A 122      45.220  40.460  30.910  1.00  0.00           H
ATOM   1661  CA  ALA A 122      45.900  39.150  32.450  1.00  0.00           C
ATOM   1662  HA  ALA A 122      46.300  39.200  33.450  1.00  0.00           H
ATOM   1663  CB  ALA A 122      44.710  38.240  32.420  1.00  0.00           C
ATOM   1664  HB1 ALA A 122      43.910  38.630  33.090  1.00  0.00           H
ATOM   1665  HB2 ALA A 122      44.290  38.280  31.390  1.00  0.00           H
ATOM   1666  HB3 ALA A 122      44.920  37.160  32.560  1.00  0.00           H
ATOM   1667  C   ALA A 122      47.120  38.530  31.830  1.00  0.00           C
ATOM   1668  O   ALA A 122      47.290  38.530  30.630  1.00  0.00           O
ATOM   1669  N   CYS A 123      48.060  37.960  32.600  1.00  0.00           N
ATOM   1670  HN  CYS A 123      48.060  38.000  33.590  1.00  0.00           H
ATOM   1671  CA  CYS A 123      49.260  37.310  32.080  1.00  0.00           C
ATOM   1672  HA  CYS A 123      49.740  37.960  31.360  1.00  0.00           H
ATOM   1673  CB  CYS A 123      50.270  37.060  33.240  1.00  0.00           C
ATOM   1674  HB1 CYS A 123      50.320  38.010  33.800  1.00  0.00           H
ATOM   1675  HB2 CYS A 123      49.890  36.320  33.980  1.00  0.00           H
ATOM   1676  SG  CYS A 123      51.980  36.390  32.780  1.00  0.00           S
ATOM   1677  HG1 CYS A 123      51.670  35.190  32.300  1.00  0.00           H
ATOM   1678  C   CYS A 123      48.920  36.110  31.370  1.00  0.00           C
ATOM   1679  O   CYS A 123      48.290  35.210  31.920  1.00  0.00           O
ATOM   1680  N   LEU A 124      49.320  36.080  30.100  1.00  0.00           N
ATOM   1681  HN  LEU A 124      49.860  36.850  29.780  1.00  0.00           H
ATOM   1682  CA  LEU A 124      49.330  34.790  29.370  1.00  0.00           C
ATOM   1683  HA  LEU A 124      48.360  34.320  29.380  1.00  0.00           H
ATOM   1684  CB  LEU A 124      49.610  35.080  27.880  1.00  0.00           C
ATOM   1685  HB1 LEU A 124      49.070  36.010  27.620  1.00  0.00           H
ATOM   1686  HB2 LEU A 124      50.680  35.360  27.750  1.00  0.00           H
ATOM   1687  CG  LEU A 124      49.230  34.020  26.910  1.00  0.00           C
ATOM   1688  HG  LEU A 124      49.600  33.010  27.140  1.00  0.00           H
ATOM   1689  CD1 LEU A 124      47.670  33.820  26.790  1.00  0.00           C
ATOM   1690 1HD1 LEU A 124      47.370  33.490  27.800  1.00  0.00           H
ATOM   1691 2HD1 LEU A 124      47.020  34.660  26.450  1.00  0.00           H
ATOM   1692 3HD1 LEU A 124      47.560  33.060  25.990  1.00  0.00           H
ATOM   1693  CD2 LEU A 124      49.630  34.420  25.470  1.00  0.00           C
ATOM   1694 1HD2 LEU A 124      49.730  35.510  25.280  1.00  0.00           H
ATOM   1695 2HD2 LEU A 124      50.580  34.060  25.010  1.00  0.00           H
ATOM   1696 3HD2 LEU A 124      48.810  34.140  24.770  1.00  0.00           H
ATOM   1697  C   LEU A 124      50.430  33.700  29.770  1.00  0.00           C
ATOM   1698  O   LEU A 124      51.620  34.050  29.800  1.00  0.00           O
ATOM   1699  N   PRO A 125      50.040  32.490  30.270  1.00  0.00           N
ATOM   1700  CD  PRO A 125      48.570  32.130  30.360  1.00  0.00           C
ATOM   1701  HD1 PRO A 125      47.990  32.170  29.420  1.00  0.00           H
ATOM   1702  HD2 PRO A 125      48.120  32.850  31.090  1.00  0.00           H
ATOM   1703  CA  PRO A 125      50.940  31.470  30.750  1.00  0.00           C
ATOM   1704  HA  PRO A 125      51.840  31.840  31.200  1.00  0.00           H
ATOM   1705  CB  PRO A 125      50.000  30.650  31.710  1.00  0.00           C
ATOM   1706  HB1 PRO A 125      50.340  29.630  32.020  1.00  0.00           H
ATOM   1707  HB2 PRO A 125      50.030  31.200  32.670  1.00  0.00           H
ATOM   1708  CG  PRO A 125      48.620  30.730  31.060  1.00  0.00           C
ATOM   1709  HG1 PRO A 125      48.610  29.920  30.290  1.00  0.00           H
ATOM   1710  HG2 PRO A 125      47.870  30.550  31.870  1.00  0.00           H
ATOM   1711  C   PRO A 125      51.350  30.490  29.690  1.00  0.00           C
ATOM   1712  O   PRO A 125      50.670  30.390  28.720  1.00  0.00           O
ATOM   1713  N   GLU A 126      52.420  29.690  29.950  1.00  0.00           N
ATOM   1714  HN  GLU A 126      53.040  30.020  30.660  1.00  0.00           H
ATOM   1715  CA  GLU A 126      52.750  28.590  29.110  1.00  0.00           C
ATOM   1716  HA  GLU A 126      52.470  28.750  28.080  1.00  0.00           H
ATOM   1717  CB  GLU A 126      54.270  28.250  29.270  1.00  0.00           C
ATOM   1718  HB1 GLU A 126      54.640  28.780  30.170  1.00  0.00           H
ATOM   1719  HB2 GLU A 126      54.380  27.160  29.440  1.00  0.00           H
ATOM   1720  CG  GLU A 126      55.010  28.720  28.030  1.00  0.00           C
ATOM   1721  HG1 GLU A 126      54.610  29.720  27.760  1.00  0.00           H
ATOM   1722  HG2 GLU A 126      56.100  28.710  28.260  1.00  0.00           H
ATOM   1723  CD  GLU A 126      54.710  27.850  26.780  1.00  0.00           C
ATOM   1724  OE1 GLU A 126      53.950  26.870  26.800  1.00  0.00           O
ATOM   1725  OE2 GLU A 126      55.540  27.990  25.820  1.00  0.00           O
ATOM   1726  C   GLU A 126      51.890  27.350  29.380  1.00  0.00           C
ATOM   1727  O   GLU A 126      51.280  27.150  30.440  1.00  0.00           O
ATOM   1728  N   ARG A 127      51.820  26.420  28.390  1.00  0.00           N
ATOM   1729  HN  ARG A 127      52.380  26.640  27.600  1.00  0.00           H
ATOM   1730  CA  ARG A 127      51.040  25.210  28.370  1.00  0.00           C
ATOM   1731  HA  ARG A 127      50.020  25.480  28.560  1.00  0.00           H
ATOM   1732  CB  ARG A 127      51.230  24.500  27.000  1.00  0.00           C
ATOM   1733  HB1 ARG A 127      52.190  23.950  26.870  1.00  0.00           H
ATOM   1734  HB2 ARG A 127      50.440  23.730  26.880  1.00  0.00           H
ATOM   1735  CG  ARG A 127      50.910  25.410  25.790  1.00  0.00           C
ATOM   1736  HG1 ARG A 127      49.850  25.280  25.510  1.00  0.00           H
ATOM   1737  HG2 ARG A 127      51.130  26.480  26.020  1.00  0.00           H
ATOM   1738  CD  ARG A 127      51.660  25.000  24.500  1.00  0.00           C
ATOM   1739  HD1 ARG A 127      51.810  23.910  24.360  1.00  0.00           H
ATOM   1740  HD2 ARG A 127      51.200  25.480  23.600  1.00  0.00           H
ATOM   1741  NE  ARG A 127      53.050  25.570  24.520  1.00  0.00           N
ATOM   1742  HE  ARG A 127      53.330  26.030  25.370  1.00  0.00           H
ATOM   1743  CZ  ARG A 127      54.030  25.440  23.690  1.00  0.00           C
ATOM   1744  NH1 ARG A 127      54.070  24.790  22.560  1.00  0.00           N
ATOM   1745 1HH1 ARG A 127      53.240  24.270  22.360  1.00  0.00           H
ATOM   1746 2HH1 ARG A 127      54.940  24.740  22.090  1.00  0.00           H
ATOM   1747  NH2 ARG A 127      55.190  25.970  24.070  1.00  0.00           N
ATOM   1748 1HH2 ARG A 127      55.130  26.580  24.860  1.00  0.00           H
ATOM   1749 2HH2 ARG A 127      55.780  26.180  23.290  1.00  0.00           H
ATOM   1750  C   ARG A 127      51.380  24.250  29.440  1.00  0.00           C
ATOM   1751  O   ARG A 127      50.560  23.820  30.160  1.00  0.00           O
ATOM   1752  N   ASP A 128      52.660  23.930  29.650  1.00  0.00           N
ATOM   1753  HN  ASP A 128      53.270  24.200  28.920  1.00  0.00           H
ATOM   1754  CA  ASP A 128      53.110  23.080  30.780  1.00  0.00           C
ATOM   1755  HA  ASP A 128      52.690  22.090  30.830  1.00  0.00           H
ATOM   1756  CB  ASP A 128      54.610  23.080  30.800  1.00  0.00           C
ATOM   1757  HB1 ASP A 128      54.970  22.800  29.780  1.00  0.00           H
ATOM   1758  HB2 ASP A 128      55.030  24.090  30.930  1.00  0.00           H
ATOM   1759  CG  ASP A 128      55.200  21.970  31.710  1.00  0.00           C
ATOM   1760  OD1 ASP A 128      54.610  20.880  31.590  1.00  0.00           O
ATOM   1761  OD2 ASP A 128      56.300  22.140  32.260  1.00  0.00           O
ATOM   1762  C   ASP A 128      52.650  23.780  32.110  1.00  0.00           C
ATOM   1763  O   ASP A 128      52.090  23.110  32.940  1.00  0.00           O
ATOM   1764  N   TRP A 129      52.880  25.070  32.370  1.00  0.00           N
ATOM   1765  HN  TRP A 129      53.330  25.600  31.660  1.00  0.00           H
ATOM   1766  CA  TRP A 129      52.620  25.750  33.600  1.00  0.00           C
ATOM   1767  HA  TRP A 129      53.120  25.250  34.420  1.00  0.00           H
ATOM   1768  CB  TRP A 129      53.230  27.220  33.450  1.00  0.00           C
ATOM   1769  HB1 TRP A 129      54.320  27.250  33.210  1.00  0.00           H
ATOM   1770  HB2 TRP A 129      52.620  27.750  32.680  1.00  0.00           H
ATOM   1771  CG  TRP A 129      53.150  28.060  34.670  1.00  0.00           C
ATOM   1772  CD1 TRP A 129      52.240  29.130  34.880  1.00  0.00           C
ATOM   1773  HD1 TRP A 129      51.500  29.380  34.140  1.00  0.00           H
ATOM   1774  NE1 TRP A 129      52.530  29.670  36.150  1.00  0.00           N
ATOM   1775  HE1 TRP A 129      52.200  30.530  36.490  1.00  0.00           H
ATOM   1776  CE2 TRP A 129      53.520  28.970  36.750  1.00  0.00           C
ATOM   1777  CD2 TRP A 129      53.940  27.990  35.910  1.00  0.00           C
ATOM   1778  CE3 TRP A 129      54.940  27.130  36.320  1.00  0.00           C
ATOM   1779  HE3 TRP A 129      55.210  26.290  35.710  1.00  0.00           H
ATOM   1780  CZ3 TRP A 129      55.640  27.340  37.520  1.00  0.00           C
ATOM   1781  HZ3 TRP A 129      56.380  26.630  37.850  1.00  0.00           H
ATOM   1782  CZ2 TRP A 129      54.240  29.250  37.870  1.00  0.00           C
ATOM   1783  HZ2 TRP A 129      54.140  30.210  38.380  1.00  0.00           H
ATOM   1784  CH2 TRP A 129      55.280  28.450  38.330  1.00  0.00           C
ATOM   1785  HH2 TRP A 129      55.710  28.720  39.290  1.00  0.00           H
ATOM   1786  C   TRP A 129      51.200  25.750  34.050  1.00  0.00           C
ATOM   1787  O   TRP A 129      50.900  25.400  35.170  1.00  0.00           O
ATOM   1788  N   ALA A 130      50.290  26.160  33.130  1.00  0.00           N
ATOM   1789  HN  ALA A 130      50.590  26.420  32.220  1.00  0.00           H
ATOM   1790  CA  ALA A 130      48.860  26.230  33.440  1.00  0.00           C
ATOM   1791  HA  ALA A 130      48.680  26.990  34.180  1.00  0.00           H
ATOM   1792  CB  ALA A 130      48.170  26.720  32.130  1.00  0.00           C
ATOM   1793  HB1 ALA A 130      47.070  26.810  32.170  1.00  0.00           H
ATOM   1794  HB2 ALA A 130      48.620  27.700  31.840  1.00  0.00           H
ATOM   1795  HB3 ALA A 130      48.280  26.010  31.280  1.00  0.00           H
ATOM   1796  C   ALA A 130      48.280  24.910  33.920  1.00  0.00           C
ATOM   1797  O   ALA A 130      47.660  24.790  34.970  1.00  0.00           O
ATOM   1798  N   GLU A 131      48.550  23.840  33.170  1.00  0.00           N
ATOM   1799  HN  GLU A 131      49.180  24.090  32.440  1.00  0.00           H
ATOM   1800  CA  GLU A 131      48.020  22.470  33.220  1.00  0.00           C
ATOM   1801  HA  GLU A 131      46.980  22.430  33.520  1.00  0.00           H
ATOM   1802  CB  GLU A 131      48.170  21.710  31.880  1.00  0.00           C
ATOM   1803  HB1 GLU A 131      49.210  21.770  31.510  1.00  0.00           H
ATOM   1804  HB2 GLU A 131      47.860  20.650  31.900  1.00  0.00           H
ATOM   1805  CG  GLU A 131      47.330  22.330  30.780  1.00  0.00           C
ATOM   1806  HG1 GLU A 131      46.340  22.530  31.250  1.00  0.00           H
ATOM   1807  HG2 GLU A 131      47.730  23.250  30.300  1.00  0.00           H
ATOM   1808  CD  GLU A 131      47.150  21.410  29.600  1.00  0.00           C
ATOM   1809  OE1 GLU A 131      46.230  20.570  29.730  1.00  0.00           O
ATOM   1810  OE2 GLU A 131      47.900  21.500  28.590  1.00  0.00           O
ATOM   1811  C   GLU A 131      48.640  21.660  34.300  1.00  0.00           C
ATOM   1812  O   GLU A 131      47.960  20.720  34.730  1.00  0.00           O
ATOM   1813  N   SER A 132      49.860  22.030  34.810  1.00  0.00           N
ATOM   1814  HN  SER A 132      50.180  22.860  34.330  1.00  0.00           H
ATOM   1815  CA  SER A 132      50.390  21.550  36.060  1.00  0.00           C
ATOM   1816  HA  SER A 132      49.810  20.720  36.440  1.00  0.00           H
ATOM   1817  CB  SER A 132      51.940  21.170  36.030  1.00  0.00           C
ATOM   1818  HB1 SER A 132      52.360  20.760  36.980  1.00  0.00           H
ATOM   1819  HB2 SER A 132      51.980  20.360  35.280  1.00  0.00           H
ATOM   1820  OG  SER A 132      52.690  22.160  35.370  1.00  0.00           O
ATOM   1821  HG1 SER A 132      52.220  22.200  34.520  1.00  0.00           H
ATOM   1822  C   SER A 132      50.270  22.530  37.210  1.00  0.00           C
ATOM   1823  O   SER A 132      49.360  22.500  37.980  1.00  0.00           O
ATOM   1824  N   THR A 133      51.190  23.490  37.300  1.00  0.00           N
ATOM   1825  HN  THR A 133      51.860  23.640  36.590  1.00  0.00           H
ATOM   1826  CA  THR A 133      51.250  24.340  38.500  1.00  0.00           C
ATOM   1827  HA  THR A 133      51.460  23.760  39.400  1.00  0.00           H
ATOM   1828  CB  THR A 133      52.380  25.380  38.380  1.00  0.00           C
ATOM   1829  HB  THR A 133      52.310  25.990  37.450  1.00  0.00           H
ATOM   1830  OG1 THR A 133      53.620  24.700  38.250  1.00  0.00           O
ATOM   1831  HG1 THR A 133      54.290  25.400  38.310  1.00  0.00           H
ATOM   1832  CG2 THR A 133      52.530  26.300  39.610  1.00  0.00           C
ATOM   1833 1HG2 THR A 133      53.580  26.510  39.890  1.00  0.00           H
ATOM   1834 2HG2 THR A 133      51.980  27.230  39.360  1.00  0.00           H
ATOM   1835 3HG2 THR A 133      52.130  25.790  40.500  1.00  0.00           H
ATOM   1836  C   THR A 133      50.020  25.140  38.810  1.00  0.00           C
ATOM   1837  O   THR A 133      49.540  25.160  39.920  1.00  0.00           O
ATOM   1838  N   LEU A 134      49.340  25.750  37.830  1.00  0.00           N
ATOM   1839  HN  LEU A 134      49.560  25.680  36.870  1.00  0.00           H
ATOM   1840  CA  LEU A 134      48.310  26.690  38.180  1.00  0.00           C
ATOM   1841  HA  LEU A 134      48.630  27.230  39.050  1.00  0.00           H
ATOM   1842  CB  LEU A 134      47.970  27.550  36.990  1.00  0.00           C
ATOM   1843  HB1 LEU A 134      47.640  26.940  36.130  1.00  0.00           H
ATOM   1844  HB2 LEU A 134      47.120  28.220  37.260  1.00  0.00           H
ATOM   1845  CG  LEU A 134      49.130  28.510  36.540  1.00  0.00           C
ATOM   1846  HG  LEU A 134      50.030  27.900  36.280  1.00  0.00           H
ATOM   1847  CD1 LEU A 134      48.630  29.360  35.370  1.00  0.00           C
ATOM   1848 1HD1 LEU A 134      47.700  29.830  35.740  1.00  0.00           H
ATOM   1849 2HD1 LEU A 134      49.370  30.180  35.250  1.00  0.00           H
ATOM   1850 3HD1 LEU A 134      48.490  28.790  34.420  1.00  0.00           H
ATOM   1851  CD2 LEU A 134      49.400  29.450  37.700  1.00  0.00           C
ATOM   1852 1HD2 LEU A 134      48.570  30.110  38.020  1.00  0.00           H
ATOM   1853 2HD2 LEU A 134      49.850  28.870  38.540  1.00  0.00           H
ATOM   1854 3HD2 LEU A 134      50.230  30.110  37.380  1.00  0.00           H
ATOM   1855  C   LEU A 134      46.980  25.950  38.550  1.00  0.00           C
ATOM   1856  O   LEU A 134      45.960  26.540  38.940  1.00  0.00           O
ATOM   1857  N   MET A 135      46.820  24.640  38.310  1.00  0.00           N
ATOM   1858  HN  MET A 135      47.560  24.120  37.890  1.00  0.00           H
ATOM   1859  CA  MET A 135      45.720  23.820  38.790  1.00  0.00           C
ATOM   1860  HA  MET A 135      44.760  24.330  38.770  1.00  0.00           H
ATOM   1861  CB  MET A 135      45.490  22.570  37.890  1.00  0.00           C
ATOM   1862  HB1 MET A 135      46.530  22.210  37.720  1.00  0.00           H
ATOM   1863  HB2 MET A 135      45.100  21.710  38.470  1.00  0.00           H
ATOM   1864  CG  MET A 135      44.820  22.870  36.540  1.00  0.00           C
ATOM   1865  HG1 MET A 135      43.800  23.270  36.760  1.00  0.00           H
ATOM   1866  HG2 MET A 135      45.420  23.650  36.030  1.00  0.00           H
ATOM   1867  SD  MET A 135      44.570  21.370  35.590  1.00  0.00           S
ATOM   1868  CE  MET A 135      43.580  22.120  34.220  1.00  0.00           C
ATOM   1869  HE1 MET A 135      44.340  22.750  33.710  1.00  0.00           H
ATOM   1870  HE2 MET A 135      43.320  21.340  33.480  1.00  0.00           H
ATOM   1871  HE3 MET A 135      42.690  22.700  34.540  1.00  0.00           H
ATOM   1872  C   MET A 135      46.000  23.360  40.210  1.00  0.00           C
ATOM   1873  O   MET A 135      45.180  22.670  40.840  1.00  0.00           O
ATOM   1874  N   THR A 136      47.220  23.560  40.730  1.00  0.00           N
ATOM   1875  HN  THR A 136      47.880  24.020  40.150  1.00  0.00           H
ATOM   1876  CA  THR A 136      47.600  23.260  42.120  1.00  0.00           C
ATOM   1877  HA  THR A 136      47.130  22.320  42.370  1.00  0.00           H
ATOM   1878  CB  THR A 136      49.080  22.990  42.400  1.00  0.00           C
ATOM   1879  HB  THR A 136      49.190  22.670  43.450  1.00  0.00           H
ATOM   1880  OG1 THR A 136      49.930  24.120  42.300  1.00  0.00           O
ATOM   1881  HG1 THR A 136      49.880  24.320  41.360  1.00  0.00           H
ATOM   1882  CG2 THR A 136      49.630  21.930  41.480  1.00  0.00           C
ATOM   1883 1HG2 THR A 136      50.630  21.540  41.770  1.00  0.00           H
ATOM   1884 2HG2 THR A 136      48.940  21.080  41.300  1.00  0.00           H
ATOM   1885 3HG2 THR A 136      49.760  22.380  40.460  1.00  0.00           H
ATOM   1886  C   THR A 136      47.100  24.270  43.130  1.00  0.00           C
ATOM   1887  O   THR A 136      47.130  24.090  44.330  1.00  0.00           O
ATOM   1888  N   GLN A 137      46.640  25.430  42.660  1.00  0.00           N
ATOM   1889  HN  GLN A 137      46.770  25.710  41.710  1.00  0.00           H
ATOM   1890  CA  GLN A 137      45.910  26.560  43.360  1.00  0.00           C
ATOM   1891  HA  GLN A 137      46.500  26.880  44.210  1.00  0.00           H
ATOM   1892  CB  GLN A 137      45.840  27.800  42.450  1.00  0.00           C
ATOM   1893  HB1 GLN A 137      46.920  27.960  42.290  1.00  0.00           H
ATOM   1894  HB2 GLN A 137      45.380  27.620  41.450  1.00  0.00           H
ATOM   1895  CG  GLN A 137      45.210  29.100  43.110  1.00  0.00           C
ATOM   1896  HG1 GLN A 137      45.410  29.920  42.370  1.00  0.00           H
ATOM   1897  HG2 GLN A 137      44.120  28.990  43.280  1.00  0.00           H
ATOM   1898  CD  GLN A 137      45.850  29.550  44.460  1.00  0.00           C
ATOM   1899  OE1 GLN A 137      45.720  28.850  45.460  1.00  0.00           O
ATOM   1900  NE2 GLN A 137      46.600  30.600  44.400  1.00  0.00           N
ATOM   1901 1HE2 GLN A 137      46.690  31.170  43.590  1.00  0.00           H
ATOM   1902 2HE2 GLN A 137      46.900  30.980  45.280  1.00  0.00           H
ATOM   1903  C   GLN A 137      44.620  26.130  43.910  1.00  0.00           C
ATOM   1904  O   GLN A 137      43.970  25.310  43.310  1.00  0.00           O
ATOM   1905  N   LYS A 138      44.220  26.720  45.030  1.00  0.00           N
ATOM   1906  HN  LYS A 138      44.680  27.510  45.430  1.00  0.00           H
ATOM   1907  CA  LYS A 138      42.970  26.440  45.730  1.00  0.00           C
ATOM   1908  HA  LYS A 138      43.130  25.430  46.070  1.00  0.00           H
ATOM   1909  CB  LYS A 138      42.790  27.350  47.040  1.00  0.00           C
ATOM   1910  HB1 LYS A 138      42.920  28.410  46.750  1.00  0.00           H
ATOM   1911  HB2 LYS A 138      41.830  27.190  47.570  1.00  0.00           H
ATOM   1912  CG  LYS A 138      43.810  27.190  48.210  1.00  0.00           C
ATOM   1913  HG1 LYS A 138      44.830  27.470  47.870  1.00  0.00           H
ATOM   1914  HG2 LYS A 138      43.640  28.000  48.950  1.00  0.00           H
ATOM   1915  CD  LYS A 138      43.960  25.820  48.730  1.00  0.00           C
ATOM   1916  HD1 LYS A 138      43.040  25.340  49.120  1.00  0.00           H
ATOM   1917  HD2 LYS A 138      44.460  25.190  47.960  1.00  0.00           H
ATOM   1918  CE  LYS A 138      45.000  25.640  49.880  1.00  0.00           C
ATOM   1919  HE1 LYS A 138      44.970  24.590  50.230  1.00  0.00           H
ATOM   1920  HE2 LYS A 138      46.020  25.770  49.460  1.00  0.00           H
ATOM   1921  NZ  LYS A 138      44.750  26.570  50.930  1.00  0.00           N
ATOM   1922  HZ1 LYS A 138      45.350  26.280  51.730  1.00  0.00           H
ATOM   1923  HZ2 LYS A 138      45.080  27.530  50.670  1.00  0.00           H
ATOM   1924  HZ3 LYS A 138      43.790  26.730  51.320  1.00  0.00           H
ATOM   1925  C   LYS A 138      41.730  26.460  44.910  1.00  0.00           C
ATOM   1926  O   LYS A 138      40.900  25.540  44.850  1.00  0.00           O
ATOM   1927  N   THR A 139      41.600  27.620  44.260  1.00  0.00           N
ATOM   1928  HN  THR A 139      42.330  28.270  44.470  1.00  0.00           H
ATOM   1929  CA  THR A 139      40.520  28.060  43.380  1.00  0.00           C
ATOM   1930  HA  THR A 139      40.070  27.130  43.070  1.00  0.00           H
ATOM   1931  CB  THR A 139      39.490  28.840  44.160  1.00  0.00           C
ATOM   1932  HB  THR A 139      38.650  29.170  43.490  1.00  0.00           H
ATOM   1933  OG1 THR A 139      39.990  29.950  44.950  1.00  0.00           O
ATOM   1934  HG1 THR A 139      39.430  29.880  45.720  1.00  0.00           H
ATOM   1935  CG2 THR A 139      38.820  27.980  45.190  1.00  0.00           C
ATOM   1936 1HG2 THR A 139      39.500  27.810  46.060  1.00  0.00           H
ATOM   1937 2HG2 THR A 139      37.850  28.360  45.580  1.00  0.00           H
ATOM   1938 3HG2 THR A 139      38.610  26.960  44.820  1.00  0.00           H
ATOM   1939  C   THR A 139      41.030  28.900  42.250  1.00  0.00           C
ATOM   1940  O   THR A 139      42.030  29.580  42.450  1.00  0.00           O
ATOM   1941  N   GLY A 140      40.420  28.810  41.040  1.00  0.00           N
ATOM   1942  HN  GLY A 140      39.670  28.160  40.950  1.00  0.00           H
ATOM   1943  CA  GLY A 140      40.440  29.770  39.840  1.00  0.00           C
ATOM   1944  HA1 GLY A 140      41.360  30.330  39.710  1.00  0.00           H
ATOM   1945  HA2 GLY A 140      40.180  29.170  38.980  1.00  0.00           H
ATOM   1946  C   GLY A 140      39.290  30.670  39.980  1.00  0.00           C
ATOM   1947  O   GLY A 140      38.520  30.450  40.940  1.00  0.00           O
ATOM   1948  N   ILE A 141      39.070  31.650  39.070  1.00  0.00           N
ATOM   1949  HN  ILE A 141      39.680  31.770  38.290  1.00  0.00           H
ATOM   1950  CA  ILE A 141      38.100  32.680  39.400  1.00  0.00           C
ATOM   1951  HA  ILE A 141      37.500  32.440  40.260  1.00  0.00           H
ATOM   1952  CB  ILE A 141      38.770  34.010  39.890  1.00  0.00           C
ATOM   1953  HB  ILE A 141      39.420  34.360  39.060  1.00  0.00           H
ATOM   1954  CG2 ILE A 141      37.720  35.120  39.950  1.00  0.00           C
ATOM   1955 1HG2 ILE A 141      38.170  36.120  40.160  1.00  0.00           H
ATOM   1956 2HG2 ILE A 141      37.260  35.300  38.950  1.00  0.00           H
ATOM   1957 3HG2 ILE A 141      36.920  34.890  40.700  1.00  0.00           H
ATOM   1958  CG1 ILE A 141      39.590  33.950  41.170  1.00  0.00           C
ATOM   1959 1HG1 ILE A 141      38.910  33.690  42.000  1.00  0.00           H
ATOM   1960 2HG1 ILE A 141      40.290  33.090  41.090  1.00  0.00           H
ATOM   1961  CD  ILE A 141      40.500  35.030  41.470  1.00  0.00           C
ATOM   1962  HD1 ILE A 141      41.080  34.780  42.380  1.00  0.00           H
ATOM   1963  HD2 ILE A 141      41.220  35.040  40.620  1.00  0.00           H
ATOM   1964  HD3 ILE A 141      40.110  36.070  41.470  1.00  0.00           H
ATOM   1965  C   ILE A 141      37.260  32.980  38.160  1.00  0.00           C
ATOM   1966  O   ILE A 141      37.810  33.310  37.060  1.00  0.00           O
ATOM   1967  N   VAL A 142      35.920  32.840  38.200  1.00  0.00           N
ATOM   1968  HN  VAL A 142      35.630  32.370  39.030  1.00  0.00           H
ATOM   1969  CA  VAL A 142      34.950  33.240  37.200  1.00  0.00           C
ATOM   1970  HA  VAL A 142      35.420  33.250  36.210  1.00  0.00           H
ATOM   1971  CB  VAL A 142      33.810  32.140  37.090  1.00  0.00           C
ATOM   1972  HB  VAL A 142      34.290  31.150  36.960  1.00  0.00           H
ATOM   1973  CG1 VAL A 142      32.790  32.020  38.200  1.00  0.00           C
ATOM   1974 1HG1 VAL A 142      32.380  31.000  38.290  1.00  0.00           H
ATOM   1975 2HG1 VAL A 142      33.230  32.160  39.210  1.00  0.00           H
ATOM   1976 3HG1 VAL A 142      31.990  32.760  37.950  1.00  0.00           H
ATOM   1977  CG2 VAL A 142      33.110  32.360  35.700  1.00  0.00           C
ATOM   1978 1HG2 VAL A 142      32.310  31.640  35.490  1.00  0.00           H
ATOM   1979 2HG2 VAL A 142      32.540  33.310  35.700  1.00  0.00           H
ATOM   1980 3HG2 VAL A 142      33.780  32.350  34.810  1.00  0.00           H
ATOM   1981  C   VAL A 142      34.360  34.580  37.730  1.00  0.00           C
ATOM   1982  O   VAL A 142      34.480  35.060  38.850  1.00  0.00           O
ATOM   1983  N   SER A 143      33.760  35.240  36.700  1.00  0.00           N
ATOM   1984  HN  SER A 143      33.840  34.900  35.770  1.00  0.00           H
ATOM   1985  CA  SER A 143      33.180  36.550  36.950  1.00  0.00           C
ATOM   1986  HA  SER A 143      32.630  36.640  37.870  1.00  0.00           H
ATOM   1987  CB  SER A 143      34.180  37.740  37.080  1.00  0.00           C
ATOM   1988  HB1 SER A 143      33.680  38.730  37.190  1.00  0.00           H
ATOM   1989  HB2 SER A 143      34.660  37.690  38.080  1.00  0.00           H
ATOM   1990  OG  SER A 143      35.090  37.790  35.920  1.00  0.00           O
ATOM   1991  HG1 SER A 143      35.670  37.060  36.100  1.00  0.00           H
ATOM   1992  C   SER A 143      32.200  36.920  35.810  1.00  0.00           C
ATOM   1993  O   SER A 143      32.260  36.420  34.640  1.00  0.00           O
ATOM   1994  N   GLY A 144      31.340  37.910  36.130  1.00  0.00           N
ATOM   1995  HN  GLY A 144      31.390  38.260  37.060  1.00  0.00           H
ATOM   1996  CA  GLY A 144      30.380  38.460  35.150  1.00  0.00           C
ATOM   1997  HA1 GLY A 144      30.820  39.230  34.520  1.00  0.00           H
ATOM   1998  HA2 GLY A 144      30.100  37.660  34.480  1.00  0.00           H
ATOM   1999  C   GLY A 144      29.110  38.990  35.840  1.00  0.00           C
ATOM   2000  O   GLY A 144      29.060  39.080  37.060  1.00  0.00           O
ATOM   2001  N   PHE A 145      28.010  39.310  35.070  1.00  0.00           N
ATOM   2002  HN  PHE A 145      28.050  39.030  34.120  1.00  0.00           H
ATOM   2003  CA  PHE A 145      26.870  40.100  35.420  1.00  0.00           C
ATOM   2004  HA  PHE A 145      26.960  40.280  36.480  1.00  0.00           H
ATOM   2005  CB  PHE A 145      26.700  41.430  34.550  1.00  0.00           C
ATOM   2006  HB1 PHE A 145      26.810  41.300  33.460  1.00  0.00           H
ATOM   2007  HB2 PHE A 145      25.700  41.850  34.810  1.00  0.00           H
ATOM   2008  CG  PHE A 145      27.700  42.530  34.970  1.00  0.00           C
ATOM   2009  CD1 PHE A 145      27.320  43.570  35.850  1.00  0.00           C
ATOM   2010  HD1 PHE A 145      26.360  43.490  36.340  1.00  0.00           H
ATOM   2011  CE1 PHE A 145      28.240  44.590  36.020  1.00  0.00           C
ATOM   2012  HE1 PHE A 145      27.960  45.430  36.650  1.00  0.00           H
ATOM   2013  CZ  PHE A 145      29.460  44.670  35.300  1.00  0.00           C
ATOM   2014  HZ  PHE A 145      30.130  45.490  35.540  1.00  0.00           H
ATOM   2015  CD2 PHE A 145      28.940  42.560  34.320  1.00  0.00           C
ATOM   2016  HD2 PHE A 145      29.200  41.750  33.640  1.00  0.00           H
ATOM   2017  CE2 PHE A 145      29.830  43.660  34.460  1.00  0.00           C
ATOM   2018  HE2 PHE A 145      30.790  43.630  33.960  1.00  0.00           H
ATOM   2019  C   PHE A 145      25.540  39.280  35.190  1.00  0.00           C
ATOM   2020  O   PHE A 145      24.490  39.890  35.090  1.00  0.00           O
ATOM   2021  N   GLY A 146      25.570  37.930  35.120  1.00  0.00           N
ATOM   2022  HN  GLY A 146      26.420  37.440  35.340  1.00  0.00           H
ATOM   2023  CA  GLY A 146      24.360  37.120  34.870  1.00  0.00           C
ATOM   2024  HA1 GLY A 146      24.030  37.500  33.920  1.00  0.00           H
ATOM   2025  HA2 GLY A 146      24.610  36.070  34.820  1.00  0.00           H
ATOM   2026  C   GLY A 146      23.150  37.420  35.740  1.00  0.00           C
ATOM   2027  O   GLY A 146      23.240  38.090  36.800  1.00  0.00           O
ATOM   2028  N   ARG A 147      21.970  36.850  35.370  1.00  0.00           N
ATOM   2029  HN  ARG A 147      22.040  36.280  34.560  1.00  0.00           H
ATOM   2030  CA  ARG A 147      20.760  36.710  36.240  1.00  0.00           C
ATOM   2031  HA  ARG A 147      20.750  37.630  36.810  1.00  0.00           H
ATOM   2032  CB  ARG A 147      19.460  36.620  35.390  1.00  0.00           C
ATOM   2033  HB1 ARG A 147      18.590  36.610  36.090  1.00  0.00           H
ATOM   2034  HB2 ARG A 147      19.270  37.670  35.080  1.00  0.00           H
ATOM   2035  CG  ARG A 147      19.390  35.520  34.330  1.00  0.00           C
ATOM   2036  HG1 ARG A 147      20.170  35.800  33.580  1.00  0.00           H
ATOM   2037  HG2 ARG A 147      19.620  34.520  34.750  1.00  0.00           H
ATOM   2038  CD  ARG A 147      18.030  35.400  33.590  1.00  0.00           C
ATOM   2039  HD1 ARG A 147      18.170  34.720  32.730  1.00  0.00           H
ATOM   2040  HD2 ARG A 147      17.210  35.030  34.240  1.00  0.00           H
ATOM   2041  NE  ARG A 147      17.740  36.750  33.130  1.00  0.00           N
ATOM   2042  HE  ARG A 147      18.460  37.420  33.270  1.00  0.00           H
ATOM   2043  CZ  ARG A 147      16.910  36.990  32.160  1.00  0.00           C
ATOM   2044  NH1 ARG A 147      16.000  36.020  31.830  1.00  0.00           N
ATOM   2045 1HH1 ARG A 147      16.060  35.260  32.480  1.00  0.00           H
ATOM   2046 2HH1 ARG A 147      15.140  36.410  31.490  1.00  0.00           H
ATOM   2047  NH2 ARG A 147      16.940  38.060  31.410  1.00  0.00           N
ATOM   2048 1HH2 ARG A 147      17.650  38.760  31.500  1.00  0.00           H
ATOM   2049 2HH2 ARG A 147      16.280  38.120  30.670  1.00  0.00           H
ATOM   2050  C   ARG A 147      20.900  35.510  37.160  1.00  0.00           C
ATOM   2051  O   ARG A 147      21.390  34.420  36.780  1.00  0.00           O
ATOM   2052  N   THR A 148      20.420  35.650  38.420  1.00  0.00           N
ATOM   2053  HN  THR A 148      19.900  36.460  38.640  1.00  0.00           H
ATOM   2054  CA  THR A 148      20.700  34.540  39.370  1.00  0.00           C
ATOM   2055  HA  THR A 148      21.570  33.980  39.050  1.00  0.00           H
ATOM   2056  CB  THR A 148      20.970  35.070  40.760  1.00  0.00           C
ATOM   2057  HB  THR A 148      21.280  34.210  41.380  1.00  0.00           H
ATOM   2058  OG1 THR A 148      19.920  35.780  41.400  1.00  0.00           O
ATOM   2059  HG1 THR A 148      19.560  35.100  41.990  1.00  0.00           H
ATOM   2060  CG2 THR A 148      22.070  36.170  40.750  1.00  0.00           C
ATOM   2061 1HG2 THR A 148      23.030  35.790  40.320  1.00  0.00           H
ATOM   2062 2HG2 THR A 148      21.680  37.010  40.130  1.00  0.00           H
ATOM   2063 3HG2 THR A 148      22.330  36.480  41.790  1.00  0.00           H
ATOM   2064  C   THR A 148      19.590  33.550  39.390  1.00  0.00           C
ATOM   2065  O   THR A 148      19.710  32.600  40.180  1.00  0.00           O
ATOM   2066  N   HIS A 149      18.520  33.730  38.580  1.00  0.00           N
ATOM   2067  HN  HIS A 149      18.490  34.530  37.990  1.00  0.00           H
ATOM   2068  CA  HIS A 149      17.470  32.790  38.360  1.00  0.00           C
ATOM   2069  HA  HIS A 149      17.880  31.810  38.540  1.00  0.00           H
ATOM   2070  CB  HIS A 149      16.380  32.860  39.390  1.00  0.00           C
ATOM   2071  HB1 HIS A 149      15.620  32.090  39.100  1.00  0.00           H
ATOM   2072  HB2 HIS A 149      16.580  32.640  40.450  1.00  0.00           H
ATOM   2073  ND1 HIS A 149      15.730  35.190  40.220  1.00  0.00           N
ATOM   2074  CG  HIS A 149      15.490  34.100  39.400  1.00  0.00           C
ATOM   2075  CE1 HIS A 149      14.690  35.980  40.010  1.00  0.00           C
ATOM   2076  HE1 HIS A 149      14.830  36.980  40.420  1.00  0.00           H
ATOM   2077  NE2 HIS A 149      13.810  35.490  39.110  1.00  0.00           N
ATOM   2078  HE2 HIS A 149      12.980  35.990  38.840  1.00  0.00           H
ATOM   2079  CD2 HIS A 149      14.290  34.300  38.680  1.00  0.00           C
ATOM   2080  HD2 HIS A 149      13.710  33.680  38.010  1.00  0.00           H
ATOM   2081  C   HIS A 149      17.050  32.970  36.870  1.00  0.00           C
ATOM   2082  O   HIS A 149      17.270  34.020  36.300  1.00  0.00           O
ATOM   2083  N   GLU A 150      16.510  31.940  36.240  1.00  0.00           N
ATOM   2084  HN  GLU A 150      16.280  31.180  36.830  1.00  0.00           H
ATOM   2085  CA  GLU A 150      16.320  31.820  34.790  1.00  0.00           C
ATOM   2086  HA  GLU A 150      17.300  31.930  34.340  1.00  0.00           H
ATOM   2087  CB  GLU A 150      15.880  30.380  34.420  1.00  0.00           C
ATOM   2088  HB1 GLU A 150      15.080  30.140  35.150  1.00  0.00           H
ATOM   2089  HB2 GLU A 150      15.400  30.260  33.430  1.00  0.00           H
ATOM   2090  CG  GLU A 150      17.100  29.380  34.530  1.00  0.00           C
ATOM   2091  HG1 GLU A 150      17.700  29.550  33.600  1.00  0.00           H
ATOM   2092  HG2 GLU A 150      17.710  29.850  35.340  1.00  0.00           H
ATOM   2093  CD  GLU A 150      16.840  27.940  34.780  1.00  0.00           C
ATOM   2094  OE1 GLU A 150      15.730  27.400  34.500  1.00  0.00           O
ATOM   2095  OE2 GLU A 150      17.710  27.250  35.340  1.00  0.00           O
ATOM   2096  C   GLU A 150      15.480  32.850  34.080  1.00  0.00           C
ATOM   2097  O   GLU A 150      15.930  33.440  33.050  1.00  0.00           O
ATOM   2098  N   LYS A 151      14.340  33.160  34.700  1.00  0.00           N
ATOM   2099  HN  LYS A 151      13.920  32.570  35.390  1.00  0.00           H
ATOM   2100  CA  LYS A 151      13.370  34.130  34.190  1.00  0.00           C
ATOM   2101  HA  LYS A 151      13.350  34.190  33.110  1.00  0.00           H
ATOM   2102  CB  LYS A 151      11.860  33.610  34.480  1.00  0.00           C
ATOM   2103  HB1 LYS A 151      11.120  34.090  33.810  1.00  0.00           H
ATOM   2104  HB2 LYS A 151      11.840  32.540  34.180  1.00  0.00           H
ATOM   2105  CG  LYS A 151      11.310  33.760  35.890  1.00  0.00           C
ATOM   2106  HG1 LYS A 151      11.970  33.490  36.740  1.00  0.00           H
ATOM   2107  HG2 LYS A 151      11.020  34.830  36.030  1.00  0.00           H
ATOM   2108  CD  LYS A 151       9.950  33.020  36.010  1.00  0.00           C
ATOM   2109  HD1 LYS A 151       9.340  33.510  35.200  1.00  0.00           H
ATOM   2110  HD2 LYS A 151       9.990  31.970  35.650  1.00  0.00           H
ATOM   2111  CE  LYS A 151       9.200  33.100  37.330  1.00  0.00           C
ATOM   2112  HE1 LYS A 151       9.290  34.140  37.710  1.00  0.00           H
ATOM   2113  HE2 LYS A 151       8.160  32.750  37.200  1.00  0.00           H
ATOM   2114  NZ  LYS A 151       9.760  32.270  38.440  1.00  0.00           N
ATOM   2115  HZ1 LYS A 151       9.970  31.270  38.260  1.00  0.00           H
ATOM   2116  HZ2 LYS A 151      10.510  32.720  38.990  1.00  0.00           H
ATOM   2117  HZ3 LYS A 151       8.970  32.160  39.120  1.00  0.00           H
ATOM   2118  C   LYS A 151      13.680  35.520  34.680  1.00  0.00           C
ATOM   2119  O   LYS A 151      13.010  36.430  34.150  1.00  0.00           O
ATOM   2120  N   GLY A 152      14.680  35.800  35.550  1.00  0.00           N
ATOM   2121  HN  GLY A 152      15.130  34.970  35.880  1.00  0.00           H
ATOM   2122  CA  GLY A 152      15.010  37.030  36.300  1.00  0.00           C
ATOM   2123  HA1 GLY A 152      14.100  37.270  36.810  1.00  0.00           H
ATOM   2124  HA2 GLY A 152      15.720  36.760  37.080  1.00  0.00           H
ATOM   2125  C   GLY A 152      15.600  38.250  35.630  1.00  0.00           C
ATOM   2126  O   GLY A 152      15.300  38.430  34.430  1.00  0.00           O
ATOM   2127  N   ARG A 153      16.350  39.150  36.350  1.00  0.00           N
ATOM   2128  HN  ARG A 153      16.400  39.000  37.330  1.00  0.00           H
ATOM   2129  CA  ARG A 153      16.920  40.280  35.630  1.00  0.00           C
ATOM   2130  HA  ARG A 153      16.790  40.300  34.560  1.00  0.00           H
ATOM   2131  CB  ARG A 153      16.440  41.660  36.190  1.00  0.00           C
ATOM   2132  HB1 ARG A 153      16.860  41.800  37.200  1.00  0.00           H
ATOM   2133  HB2 ARG A 153      16.920  42.450  35.580  1.00  0.00           H
ATOM   2134  CG  ARG A 153      14.900  41.750  36.180  1.00  0.00           C
ATOM   2135  HG1 ARG A 153      14.500  41.230  35.270  1.00  0.00           H
ATOM   2136  HG2 ARG A 153      14.370  41.140  36.940  1.00  0.00           H
ATOM   2137  CD  ARG A 153      14.370  43.190  36.260  1.00  0.00           C
ATOM   2138  HD1 ARG A 153      14.860  43.780  35.460  1.00  0.00           H
ATOM   2139  HD2 ARG A 153      13.280  43.110  36.050  1.00  0.00           H
ATOM   2140  NE  ARG A 153      14.570  43.690  37.580  1.00  0.00           N
ATOM   2141  HE  ARG A 153      15.110  43.120  38.210  1.00  0.00           H
ATOM   2142  CZ  ARG A 153      14.160  44.870  38.010  1.00  0.00           C
ATOM   2143  NH1 ARG A 153      13.400  45.610  37.350  1.00  0.00           N
ATOM   2144 1HH1 ARG A 153      12.950  45.210  36.550  1.00  0.00           H
ATOM   2145 2HH1 ARG A 153      13.110  46.480  37.780  1.00  0.00           H
ATOM   2146  NH2 ARG A 153      14.530  45.230  39.220  1.00  0.00           N
ATOM   2147 1HH2 ARG A 153      15.310  44.810  39.680  1.00  0.00           H
ATOM   2148 2HH2 ARG A 153      14.190  46.130  39.520  1.00  0.00           H
ATOM   2149  C   ARG A 153      18.430  40.230  35.830  1.00  0.00           C
ATOM   2150  O   ARG A 153      18.900  39.880  36.890  1.00  0.00           O
ATOM   2151  N   GLN A 154      19.310  40.600  34.920  1.00  0.00           N
ATOM   2152  HN  GLN A 154      18.990  40.880  34.030  1.00  0.00           H
ATOM   2153  CA  GLN A 154      20.800  40.570  35.030  1.00  0.00           C
ATOM   2154  HA  GLN A 154      21.120  39.560  35.220  1.00  0.00           H
ATOM   2155  CB  GLN A 154      21.430  41.090  33.740  1.00  0.00           C
ATOM   2156  HB1 GLN A 154      21.310  42.180  33.570  1.00  0.00           H
ATOM   2157  HB2 GLN A 154      22.510  40.970  33.940  1.00  0.00           H
ATOM   2158  CG  GLN A 154      21.140  40.610  32.320  1.00  0.00           C
ATOM   2159  HG1 GLN A 154      20.180  41.110  32.080  1.00  0.00           H
ATOM   2160  HG2 GLN A 154      21.980  40.950  31.670  1.00  0.00           H
ATOM   2161  CD  GLN A 154      20.910  39.100  32.180  1.00  0.00           C
ATOM   2162  OE1 GLN A 154      19.890  38.550  32.560  1.00  0.00           O
ATOM   2163  NE2 GLN A 154      21.860  38.480  31.580  1.00  0.00           N
ATOM   2164 1HE2 GLN A 154      22.760  38.910  31.530  1.00  0.00           H
ATOM   2165 2HE2 GLN A 154      21.870  37.480  31.480  1.00  0.00           H
ATOM   2166  C   GLN A 154      21.320  41.440  36.120  1.00  0.00           C
ATOM   2167  O   GLN A 154      20.790  42.460  36.520  1.00  0.00           O
ATOM   2168  N   SER A 155      22.490  41.070  36.660  1.00  0.00           N
ATOM   2169  HN  SER A 155      23.060  40.500  36.060  1.00  0.00           H
ATOM   2170  CA  SER A 155      23.110  41.660  37.800  1.00  0.00           C
ATOM   2171  HA  SER A 155      22.400  41.690  38.610  1.00  0.00           H
ATOM   2172  CB  SER A 155      24.420  40.960  38.200  1.00  0.00           C
ATOM   2173  HB1 SER A 155      25.080  40.840  37.310  1.00  0.00           H
ATOM   2174  HB2 SER A 155      24.910  41.530  39.010  1.00  0.00           H
ATOM   2175  OG  SER A 155      24.000  39.640  38.680  1.00  0.00           O
ATOM   2176  HG1 SER A 155      23.670  39.170  37.910  1.00  0.00           H
ATOM   2177  C   SER A 155      23.430  43.150  37.580  1.00  0.00           C
ATOM   2178  O   SER A 155      23.800  43.660  36.510  1.00  0.00           O
ATOM   2179  N   THR A 156      23.270  43.990  38.590  1.00  0.00           N
ATOM   2180  HN  THR A 156      23.020  43.680  39.510  1.00  0.00           H
ATOM   2181  CA  THR A 156      23.510  45.380  38.370  1.00  0.00           C
ATOM   2182  HA  THR A 156      23.300  45.660  37.350  1.00  0.00           H
ATOM   2183  CB  THR A 156      22.730  46.320  39.230  1.00  0.00           C
ATOM   2184  HB  THR A 156      23.170  47.340  39.230  1.00  0.00           H
ATOM   2185  OG1 THR A 156      22.670  45.850  40.550  1.00  0.00           O
ATOM   2186  HG1 THR A 156      21.940  45.250  40.670  1.00  0.00           H
ATOM   2187  CG2 THR A 156      21.310  46.260  38.590  1.00  0.00           C
ATOM   2188 1HG2 THR A 156      21.330  46.880  37.670  1.00  0.00           H
ATOM   2189 2HG2 THR A 156      20.990  45.240  38.310  1.00  0.00           H
ATOM   2190 3HG2 THR A 156      20.580  46.730  39.280  1.00  0.00           H
ATOM   2191  C   THR A 156      24.990  45.730  38.650  1.00  0.00           C
ATOM   2192  O   THR A 156      25.630  46.570  38.090  1.00  0.00           O
ATOM   2193  N   ARG A 157      25.560  44.930  39.590  1.00  0.00           N
ATOM   2194  HN  ARG A 157      25.040  44.210  40.050  1.00  0.00           H
ATOM   2195  CA  ARG A 157      26.920  45.090  40.020  1.00  0.00           C
ATOM   2196  HA  ARG A 157      27.420  45.950  39.570  1.00  0.00           H
ATOM   2197  CB  ARG A 157      27.070  45.320  41.570  1.00  0.00           C
ATOM   2198  HB1 ARG A 157      26.590  44.460  42.080  1.00  0.00           H
ATOM   2199  HB2 ARG A 157      28.130  45.170  41.860  1.00  0.00           H
ATOM   2200  CG  ARG A 157      26.690  46.720  42.220  1.00  0.00           C
ATOM   2201  HG1 ARG A 157      26.860  46.630  43.320  1.00  0.00           H
ATOM   2202  HG2 ARG A 157      27.370  47.500  41.820  1.00  0.00           H
ATOM   2203  CD  ARG A 157      25.280  47.100  42.010  1.00  0.00           C
ATOM   2204  HD1 ARG A 157      24.960  47.270  40.950  1.00  0.00           H
ATOM   2205  HD2 ARG A 157      24.590  46.400  42.530  1.00  0.00           H
ATOM   2206  NE  ARG A 157      25.090  48.420  42.580  1.00  0.00           N
ATOM   2207  HE  ARG A 157      25.810  48.800  43.160  1.00  0.00           H
ATOM   2208  CZ  ARG A 157      23.970  49.090  42.690  1.00  0.00           C
ATOM   2209  NH1 ARG A 157      22.880  48.640  42.200  1.00  0.00           N
ATOM   2210 1HH1 ARG A 157      22.800  47.680  41.950  1.00  0.00           H
ATOM   2211 2HH1 ARG A 157      22.060  49.210  42.250  1.00  0.00           H
ATOM   2212  NH2 ARG A 157      23.900  50.300  43.170  1.00  0.00           N
ATOM   2213 1HH2 ARG A 157      24.680  50.870  42.920  1.00  0.00           H
ATOM   2214 2HH2 ARG A 157      23.070  50.840  43.080  1.00  0.00           H
ATOM   2215  C   ARG A 157      27.730  43.850  39.690  1.00  0.00           C
ATOM   2216  O   ARG A 157      27.260  42.710  39.700  1.00  0.00           O
ATOM   2217  N   LEU A 158      29.060  44.110  39.390  1.00  0.00           N
ATOM   2218  HN  LEU A 158      29.380  45.030  39.190  1.00  0.00           H
ATOM   2219  CA  LEU A 158      30.030  43.120  39.010  1.00  0.00           C
ATOM   2220  HA  LEU A 158      29.540  42.560  38.230  1.00  0.00           H
ATOM   2221  CB  LEU A 158      31.300  43.650  38.200  1.00  0.00           C
ATOM   2222  HB1 LEU A 158      30.990  44.220  37.300  1.00  0.00           H
ATOM   2223  HB2 LEU A 158      31.860  44.350  38.870  1.00  0.00           H
ATOM   2224  CG  LEU A 158      32.430  42.620  37.810  1.00  0.00           C
ATOM   2225  HG  LEU A 158      32.690  42.060  38.730  1.00  0.00           H
ATOM   2226  CD1 LEU A 158      31.930  41.520  36.790  1.00  0.00           C
ATOM   2227 1HD1 LEU A 158      32.710  40.850  36.400  1.00  0.00           H
ATOM   2228 2HD1 LEU A 158      31.150  40.920  37.320  1.00  0.00           H
ATOM   2229 3HD1 LEU A 158      31.430  41.960  35.890  1.00  0.00           H
ATOM   2230  CD2 LEU A 158      33.590  43.330  37.270  1.00  0.00           C
ATOM   2231 1HD2 LEU A 158      33.290  43.810  36.330  1.00  0.00           H
ATOM   2232 2HD2 LEU A 158      34.070  44.050  37.980  1.00  0.00           H
ATOM   2233 3HD2 LEU A 158      34.340  42.520  37.100  1.00  0.00           H
ATOM   2234  C   LEU A 158      30.250  42.100  40.100  1.00  0.00           C
ATOM   2235  O   LEU A 158      30.500  42.410  41.270  1.00  0.00           O
ATOM   2236  N   LYS A 159      30.230  40.780  39.730  1.00  0.00           N
ATOM   2237  HN  LYS A 159      30.010  40.540  38.790  1.00  0.00           H
ATOM   2238  CA  LYS A 159      30.400  39.770  40.750  1.00  0.00           C
ATOM   2239  HA  LYS A 159      30.750  40.090  41.710  1.00  0.00           H
ATOM   2240  CB  LYS A 159      29.150  38.840  41.020  1.00  0.00           C
ATOM   2241  HB1 LYS A 159      28.920  38.350  40.050  1.00  0.00           H
ATOM   2242  HB2 LYS A 159      29.390  38.020  41.720  1.00  0.00           H
ATOM   2243  CG  LYS A 159      27.890  39.510  41.560  1.00  0.00           C
ATOM   2244  HG1 LYS A 159      27.340  40.090  40.800  1.00  0.00           H
ATOM   2245  HG2 LYS A 159      27.260  38.610  41.810  1.00  0.00           H
ATOM   2246  CD  LYS A 159      28.140  40.330  42.900  1.00  0.00           C
ATOM   2247  HD1 LYS A 159      28.540  39.600  43.630  1.00  0.00           H
ATOM   2248  HD2 LYS A 159      28.950  41.050  42.660  1.00  0.00           H
ATOM   2249  CE  LYS A 159      26.860  41.030  43.340  1.00  0.00           C
ATOM   2250  HE1 LYS A 159      27.080  41.630  44.250  1.00  0.00           H
ATOM   2251  HE2 LYS A 159      26.480  41.600  42.470  1.00  0.00           H
ATOM   2252  NZ  LYS A 159      25.860  40.070  43.630  1.00  0.00           N
ATOM   2253  HZ1 LYS A 159      25.510  39.740  42.720  1.00  0.00           H
ATOM   2254  HZ2 LYS A 159      26.280  39.240  44.130  1.00  0.00           H
ATOM   2255  HZ3 LYS A 159      25.040  40.460  44.130  1.00  0.00           H
ATOM   2256  C   LYS A 159      31.450  38.830  40.180  1.00  0.00           C
ATOM   2257  O   LYS A 159      31.610  38.620  38.980  1.00  0.00           O
ATOM   2258  N   MET A 160      32.140  38.180  41.150  1.00  0.00           N
ATOM   2259  HN  MET A 160      31.930  38.320  42.110  1.00  0.00           H
ATOM   2260  CA  MET A 160      33.180  37.210  40.970  1.00  0.00           C
ATOM   2261  HA  MET A 160      33.300  36.900  39.940  1.00  0.00           H
ATOM   2262  CB  MET A 160      34.640  37.640  41.390  1.00  0.00           C
ATOM   2263  HB1 MET A 160      35.370  36.800  41.290  1.00  0.00           H
ATOM   2264  HB2 MET A 160      34.900  38.490  40.730  1.00  0.00           H
ATOM   2265  CG  MET A 160      34.680  38.210  42.840  1.00  0.00           C
ATOM   2266  HG1 MET A 160      34.100  39.140  42.990  1.00  0.00           H
ATOM   2267  HG2 MET A 160      34.230  37.440  43.500  1.00  0.00           H
ATOM   2268  SD  MET A 160      36.430  38.330  43.410  1.00  0.00           S
ATOM   2269  CE  MET A 160      37.140  36.700  43.680  1.00  0.00           C
ATOM   2270  HE1 MET A 160      37.570  36.210  42.780  1.00  0.00           H
ATOM   2271  HE2 MET A 160      38.130  36.800  44.190  1.00  0.00           H
ATOM   2272  HE3 MET A 160      36.450  36.010  44.200  1.00  0.00           H
ATOM   2273  C   MET A 160      32.770  36.050  41.900  1.00  0.00           C
ATOM   2274  O   MET A 160      32.120  36.150  42.910  1.00  0.00           O
ATOM   2275  N   LEU A 161      33.230  34.820  41.490  1.00  0.00           N
ATOM   2276  HN  LEU A 161      33.610  34.770  40.580  1.00  0.00           H
ATOM   2277  CA  LEU A 161      33.120  33.620  42.270  1.00  0.00           C
ATOM   2278  HA  LEU A 161      33.000  33.890  43.310  1.00  0.00           H
ATOM   2279  CB  LEU A 161      31.770  32.840  41.930  1.00  0.00           C
ATOM   2280  HB1 LEU A 161      30.830  33.280  42.320  1.00  0.00           H
ATOM   2281  HB2 LEU A 161      31.620  32.880  40.830  1.00  0.00           H
ATOM   2282  CG  LEU A 161      31.590  31.360  42.300  1.00  0.00           C
ATOM   2283  HG  LEU A 161      32.520  30.790  42.080  1.00  0.00           H
ATOM   2284  CD1 LEU A 161      31.310  31.250  43.840  1.00  0.00           C
ATOM   2285 1HD1 LEU A 161      30.360  31.800  44.010  1.00  0.00           H
ATOM   2286 2HD1 LEU A 161      31.420  30.170  44.110  1.00  0.00           H
ATOM   2287 3HD1 LEU A 161      32.050  31.890  44.370  1.00  0.00           H
ATOM   2288  CD2 LEU A 161      30.440  30.730  41.460  1.00  0.00           C
ATOM   2289 1HD2 LEU A 161      30.350  29.630  41.580  1.00  0.00           H
ATOM   2290 2HD2 LEU A 161      29.460  31.240  41.600  1.00  0.00           H
ATOM   2291 3HD2 LEU A 161      30.700  30.780  40.380  1.00  0.00           H
ATOM   2292  C   LEU A 161      34.420  32.810  42.150  1.00  0.00           C
ATOM   2293  O   LEU A 161      34.990  32.720  41.050  1.00  0.00           O
ATOM   2294  N   GLU A 162      34.950  32.270  43.260  1.00  0.00           N
ATOM   2295  HN  GLU A 162      34.620  32.560  44.160  1.00  0.00           H
ATOM   2296  CA  GLU A 162      36.190  31.440  43.350  1.00  0.00           C
ATOM   2297  HA  GLU A 162      36.900  31.770  42.610  1.00  0.00           H
ATOM   2298  CB  GLU A 162      37.000  31.670  44.700  1.00  0.00           C
ATOM   2299  HB1 GLU A 162      36.350  31.280  45.500  1.00  0.00           H
ATOM   2300  HB2 GLU A 162      37.960  31.110  44.730  1.00  0.00           H
ATOM   2301  CG  GLU A 162      37.330  33.160  45.010  1.00  0.00           C
ATOM   2302  HG1 GLU A 162      37.840  33.580  44.110  1.00  0.00           H
ATOM   2303  HG2 GLU A 162      36.380  33.730  45.070  1.00  0.00           H
ATOM   2304  CD  GLU A 162      38.110  33.520  46.190  1.00  0.00           C
ATOM   2305  OE1 GLU A 162      39.290  33.150  46.230  1.00  0.00           O
ATOM   2306  OE2 GLU A 162      37.560  34.230  47.100  1.00  0.00           O
ATOM   2307  C   GLU A 162      35.790  30.010  43.330  1.00  0.00           C
ATOM   2308  O   GLU A 162      35.140  29.440  44.300  1.00  0.00           O
ATOM   2309  N   VAL A 163      36.210  29.160  42.280  1.00  0.00           N
ATOM   2310  HN  VAL A 163      36.810  29.530  41.590  1.00  0.00           H
ATOM   2311  CA  VAL A 163      35.690  27.780  42.020  1.00  0.00           C
ATOM   2312  HA  VAL A 163      35.050  27.430  42.810  1.00  0.00           H
ATOM   2313  CB  VAL A 163      34.830  27.710  40.770  1.00  0.00           C
ATOM   2314  HB  VAL A 163      35.040  26.660  40.460  1.00  0.00           H
ATOM   2315  CG1 VAL A 163      33.350  27.860  41.010  1.00  0.00           C
ATOM   2316 1HG1 VAL A 163      33.030  27.130  41.770  1.00  0.00           H
ATOM   2317 2HG1 VAL A 163      33.200  28.860  41.490  1.00  0.00           H
ATOM   2318 3HG1 VAL A 163      32.640  27.790  40.150  1.00  0.00           H
ATOM   2319  CG2 VAL A 163      35.440  28.650  39.670  1.00  0.00           C
ATOM   2320 1HG2 VAL A 163      34.990  29.660  39.690  1.00  0.00           H
ATOM   2321 2HG2 VAL A 163      36.530  28.650  39.540  1.00  0.00           H
ATOM   2322 3HG2 VAL A 163      34.950  28.260  38.750  1.00  0.00           H
ATOM   2323  C   VAL A 163      36.910  26.940  42.020  1.00  0.00           C
ATOM   2324  O   VAL A 163      37.950  27.230  41.410  1.00  0.00           O
ATOM   2325  N   PRO A 164      36.860  25.810  42.800  1.00  0.00           N
ATOM   2326  CD  PRO A 164      36.040  25.660  44.040  1.00  0.00           C
ATOM   2327  HD1 PRO A 164      34.970  25.560  43.780  1.00  0.00           H
ATOM   2328  HD2 PRO A 164      36.060  26.530  44.720  1.00  0.00           H
ATOM   2329  CA  PRO A 164      37.740  24.650  42.680  1.00  0.00           C
ATOM   2330  HA  PRO A 164      38.730  24.970  42.990  1.00  0.00           H
ATOM   2331  CB  PRO A 164      37.150  23.610  43.610  1.00  0.00           C
ATOM   2332  HB1 PRO A 164      36.310  23.030  43.160  1.00  0.00           H
ATOM   2333  HB2 PRO A 164      37.950  22.900  43.930  1.00  0.00           H
ATOM   2334  CG  PRO A 164      36.570  24.380  44.760  1.00  0.00           C
ATOM   2335  HG1 PRO A 164      35.690  23.850  45.190  1.00  0.00           H
ATOM   2336  HG2 PRO A 164      37.240  24.730  45.580  1.00  0.00           H
ATOM   2337  C   PRO A 164      37.940  24.080  41.300  1.00  0.00           C
ATOM   2338  O   PRO A 164      36.920  23.860  40.610  1.00  0.00           O
ATOM   2339  N   TYR A 165      39.160  23.650  40.940  1.00  0.00           N
ATOM   2340  HN  TYR A 165      39.860  23.700  41.650  1.00  0.00           H
ATOM   2341  CA  TYR A 165      39.320  22.730  39.850  1.00  0.00           C
ATOM   2342  HA  TYR A 165      38.670  22.970  39.030  1.00  0.00           H
ATOM   2343  CB  TYR A 165      40.870  22.540  39.430  1.00  0.00           C
ATOM   2344  HB1 TYR A 165      41.470  22.290  40.330  1.00  0.00           H
ATOM   2345  HB2 TYR A 165      41.000  21.790  38.610  1.00  0.00           H
ATOM   2346  CG  TYR A 165      41.290  23.870  38.800  1.00  0.00           C
ATOM   2347  CD1 TYR A 165      41.110  24.090  37.420  1.00  0.00           C
ATOM   2348  HD1 TYR A 165      40.440  23.540  36.770  1.00  0.00           H
ATOM   2349  CE1 TYR A 165      41.780  25.120  36.760  1.00  0.00           C
ATOM   2350  HE1 TYR A 165      41.640  25.240  35.700  1.00  0.00           H
ATOM   2351  CZ  TYR A 165      42.640  25.960  37.470  1.00  0.00           C
ATOM   2352  OH  TYR A 165      43.290  26.950  36.770  1.00  0.00           O
ATOM   2353  HH  TYR A 165      43.700  27.580  37.370  1.00  0.00           H
ATOM   2354  CD2 TYR A 165      42.110  24.700  39.470  1.00  0.00           C
ATOM   2355  HD2 TYR A 165      42.270  24.540  40.530  1.00  0.00           H
ATOM   2356  CE2 TYR A 165      42.690  25.820  38.840  1.00  0.00           C
ATOM   2357  HE2 TYR A 165      43.280  26.570  39.350  1.00  0.00           H
ATOM   2358  C   TYR A 165      38.850  21.370  40.280  1.00  0.00           C
ATOM   2359  O   TYR A 165      38.850  20.910  41.440  1.00  0.00           O
ATOM   2360  N   VAL A 166      38.330  20.610  39.260  1.00  0.00           N
ATOM   2361  HN  VAL A 166      38.270  20.950  38.320  1.00  0.00           H
ATOM   2362  CA  VAL A 166      37.670  19.330  39.400  1.00  0.00           C
ATOM   2363  HA  VAL A 166      37.710  19.020  40.430  1.00  0.00           H
ATOM   2364  CB  VAL A 166      36.200  19.400  38.970  1.00  0.00           C
ATOM   2365  HB  VAL A 166      36.130  20.050  38.060  1.00  0.00           H
ATOM   2366  CG1 VAL A 166      35.580  18.060  38.620  1.00  0.00           C
ATOM   2367 1HG1 VAL A 166      34.480  18.170  38.510  1.00  0.00           H
ATOM   2368 2HG1 VAL A 166      36.110  17.630  37.730  1.00  0.00           H
ATOM   2369 3HG1 VAL A 166      35.730  17.300  39.420  1.00  0.00           H
ATOM   2370  CG2 VAL A 166      35.510  20.070  40.160  1.00  0.00           C
ATOM   2371 1HG2 VAL A 166      36.020  21.010  40.490  1.00  0.00           H
ATOM   2372 2HG2 VAL A 166      34.470  20.410  39.950  1.00  0.00           H
ATOM   2373 3HG2 VAL A 166      35.510  19.310  40.970  1.00  0.00           H
ATOM   2374  C   VAL A 166      38.450  18.260  38.580  1.00  0.00           C
ATOM   2375  O   VAL A 166      38.780  18.480  37.410  1.00  0.00           O
ATOM   2376  N   ASP A 167      38.660  17.080  39.200  1.00  0.00           N
ATOM   2377  HN  ASP A 167      38.380  17.020  40.160  1.00  0.00           H
ATOM   2378  CA  ASP A 167      39.460  15.970  38.720  1.00  0.00           C
ATOM   2379  HA  ASP A 167      40.420  16.440  38.530  1.00  0.00           H
ATOM   2380  CB  ASP A 167      39.450  14.870  39.780  1.00  0.00           C
ATOM   2381  HB1 ASP A 167      38.410  14.550  40.020  1.00  0.00           H
ATOM   2382  HB2 ASP A 167      39.870  13.950  39.310  1.00  0.00           H
ATOM   2383  CG  ASP A 167      40.280  15.210  40.970  1.00  0.00           C
ATOM   2384  OD1 ASP A 167      40.830  16.360  40.980  1.00  0.00           O
ATOM   2385  OD2 ASP A 167      40.420  14.470  41.980  1.00  0.00           O
ATOM   2386  C   ASP A 167      39.070  15.480  37.340  1.00  0.00           C
ATOM   2387  O   ASP A 167      37.910  15.420  36.960  1.00  0.00           O
ATOM   2388  N   ARG A 168      40.090  15.110  36.520  1.00  0.00           N
ATOM   2389  HN  ARG A 168      40.970  14.960  36.960  1.00  0.00           H
ATOM   2390  CA  ARG A 168      39.830  14.790  35.080  1.00  0.00           C
ATOM   2391  HA  ARG A 168      39.450  15.660  34.590  1.00  0.00           H
ATOM   2392  CB  ARG A 168      41.150  14.270  34.370  1.00  0.00           C
ATOM   2393  HB1 ARG A 168      41.790  15.180  34.350  1.00  0.00           H
ATOM   2394  HB2 ARG A 168      41.530  13.400  34.940  1.00  0.00           H
ATOM   2395  CG  ARG A 168      41.060  13.810  32.820  1.00  0.00           C
ATOM   2396  HG1 ARG A 168      42.010  13.500  32.330  1.00  0.00           H
ATOM   2397  HG2 ARG A 168      40.390  12.940  32.920  1.00  0.00           H
ATOM   2398  CD  ARG A 168      40.420  14.840  31.830  1.00  0.00           C
ATOM   2399  HD1 ARG A 168      39.390  15.160  32.070  1.00  0.00           H
ATOM   2400  HD2 ARG A 168      41.030  15.750  31.690  1.00  0.00           H
ATOM   2401  NE  ARG A 168      40.210  14.130  30.460  1.00  0.00           N
ATOM   2402  HE  ARG A 168      40.700  13.280  30.250  1.00  0.00           H
ATOM   2403  CZ  ARG A 168      39.620  14.760  29.470  1.00  0.00           C
ATOM   2404  NH1 ARG A 168      39.330  16.030  29.430  1.00  0.00           N
ATOM   2405 1HH1 ARG A 168      39.610  16.590  30.220  1.00  0.00           H
ATOM   2406 2HH1 ARG A 168      39.160  16.490  28.570  1.00  0.00           H
ATOM   2407  NH2 ARG A 168      39.450  14.130  28.370  1.00  0.00           N
ATOM   2408 1HH2 ARG A 168      39.570  13.150  28.360  1.00  0.00           H
ATOM   2409 2HH2 ARG A 168      38.930  14.580  27.640  1.00  0.00           H
ATOM   2410  C   ARG A 168      38.890  13.630  34.810  1.00  0.00           C
ATOM   2411  O   ARG A 168      37.930  13.850  34.040  1.00  0.00           O
ATOM   2412  N   ASN A 169      38.890  12.500  35.590  1.00  0.00           N
ATOM   2413  HN  ASN A 169      39.610  12.290  36.250  1.00  0.00           H
ATOM   2414  CA  ASN A 169      37.880  11.470  35.620  1.00  0.00           C
ATOM   2415  HA  ASN A 169      37.850  11.100  34.610  1.00  0.00           H
ATOM   2416  CB  ASN A 169      38.150  10.310  36.590  1.00  0.00           C
ATOM   2417  HB1 ASN A 169      38.470  10.930  37.460  1.00  0.00           H
ATOM   2418  HB2 ASN A 169      37.310   9.650  36.920  1.00  0.00           H
ATOM   2419  CG  ASN A 169      39.220   9.420  36.060  1.00  0.00           C
ATOM   2420  OD1 ASN A 169      39.880   9.700  35.010  1.00  0.00           O
ATOM   2421  ND2 ASN A 169      39.580   8.430  36.930  1.00  0.00           N
ATOM   2422 1HD2 ASN A 169      39.040   8.260  37.760  1.00  0.00           H
ATOM   2423 2HD2 ASN A 169      40.430   7.920  36.800  1.00  0.00           H
ATOM   2424  C   ASN A 169      36.540  12.020  35.980  1.00  0.00           C
ATOM   2425  O   ASN A 169      35.570  11.670  35.330  1.00  0.00           O
ATOM   2426  N   SER A 170      36.400  12.860  36.980  1.00  0.00           N
ATOM   2427  HN  SER A 170      37.210  13.340  37.330  1.00  0.00           H
ATOM   2428  CA  SER A 170      35.110  13.460  37.390  1.00  0.00           C
ATOM   2429  HA  SER A 170      34.420  12.650  37.550  1.00  0.00           H
ATOM   2430  CB  SER A 170      35.350  14.330  38.700  1.00  0.00           C
ATOM   2431  HB1 SER A 170      35.830  13.660  39.440  1.00  0.00           H
ATOM   2432  HB2 SER A 170      36.030  15.210  38.650  1.00  0.00           H
ATOM   2433  OG  SER A 170      34.160  14.920  39.290  1.00  0.00           O
ATOM   2434  HG1 SER A 170      34.180  14.640  40.210  1.00  0.00           H
ATOM   2435  C   SER A 170      34.500  14.280  36.300  1.00  0.00           C
ATOM   2436  O   SER A 170      33.290  14.260  36.100  1.00  0.00           O
ATOM   2437  N   CYS A 171      35.330  15.050  35.520  1.00  0.00           N
ATOM   2438  HN  CYS A 171      36.290  15.140  35.820  1.00  0.00           H
ATOM   2439  CA  CYS A 171      34.880  15.810  34.430  1.00  0.00           C
ATOM   2440  HA  CYS A 171      34.150  16.380  34.990  1.00  0.00           H
ATOM   2441  CB  CYS A 171      35.980  16.710  33.720  1.00  0.00           C
ATOM   2442  HB1 CYS A 171      36.710  16.860  34.540  1.00  0.00           H
ATOM   2443  HB2 CYS A 171      36.480  16.070  32.950  1.00  0.00           H
ATOM   2444  SG  CYS A 171      35.310  18.180  32.970  1.00  0.00           S
ATOM   2445  C   CYS A 171      34.240  14.970  33.320  1.00  0.00           C
ATOM   2446  O   CYS A 171      33.090  15.250  32.820  1.00  0.00           O
ATOM   2447  N   LYS A 172      34.890  13.880  33.000  1.00  0.00           N
ATOM   2448  HN  LYS A 172      35.800  13.740  33.380  1.00  0.00           H
ATOM   2449  CA  LYS A 172      34.320  12.870  32.120  1.00  0.00           C
ATOM   2450  HA  LYS A 172      34.110  13.270  31.150  1.00  0.00           H
ATOM   2451  CB  LYS A 172      35.420  11.800  31.760  1.00  0.00           C
ATOM   2452  HB1 LYS A 172      35.690  11.340  32.730  1.00  0.00           H
ATOM   2453  HB2 LYS A 172      34.910  11.060  31.110  1.00  0.00           H
ATOM   2454  CG  LYS A 172      36.670  12.350  31.040  1.00  0.00           C
ATOM   2455  HG1 LYS A 172      36.180  12.780  30.140  1.00  0.00           H
ATOM   2456  HG2 LYS A 172      37.110  13.100  31.730  1.00  0.00           H
ATOM   2457  CD  LYS A 172      37.770  11.350  30.670  1.00  0.00           C
ATOM   2458  HD1 LYS A 172      37.300  10.690  29.900  1.00  0.00           H
ATOM   2459  HD2 LYS A 172      38.540  11.980  30.190  1.00  0.00           H
ATOM   2460  CE  LYS A 172      38.390  10.510  31.820  1.00  0.00           C
ATOM   2461  HE1 LYS A 172      39.150  11.100  32.380  1.00  0.00           H
ATOM   2462  HE2 LYS A 172      37.610  10.140  32.520  1.00  0.00           H
ATOM   2463  NZ  LYS A 172      39.120   9.330  31.290  1.00  0.00           N
ATOM   2464  HZ1 LYS A 172      39.130   8.530  31.950  1.00  0.00           H
ATOM   2465  HZ2 LYS A 172      38.710   9.030  30.370  1.00  0.00           H
ATOM   2466  HZ3 LYS A 172      40.130   9.550  31.150  1.00  0.00           H
ATOM   2467  C   LYS A 172      33.090  12.200  32.720  1.00  0.00           C
ATOM   2468  O   LYS A 172      32.020  12.020  32.060  1.00  0.00           O
ATOM   2469  N   LEU A 173      33.210  11.890  34.030  1.00  0.00           N
ATOM   2470  HN  LEU A 173      34.100  12.070  34.430  1.00  0.00           H
ATOM   2471  CA  LEU A 173      32.090  11.250  34.670  1.00  0.00           C
ATOM   2472  HA  LEU A 173      31.980  10.270  34.260  1.00  0.00           H
ATOM   2473  CB  LEU A 173      32.420  11.020  36.170  1.00  0.00           C
ATOM   2474  HB1 LEU A 173      33.460  10.650  36.210  1.00  0.00           H
ATOM   2475  HB2 LEU A 173      32.470  11.960  36.760  1.00  0.00           H
ATOM   2476  CG  LEU A 173      31.400  10.110  36.790  1.00  0.00           C
ATOM   2477  HG  LEU A 173      30.340  10.370  36.630  1.00  0.00           H
ATOM   2478  CD1 LEU A 173      31.500   8.650  36.310  1.00  0.00           C
ATOM   2479 1HD1 LEU A 173      31.110   8.640  35.270  1.00  0.00           H
ATOM   2480 2HD1 LEU A 173      32.560   8.400  36.150  1.00  0.00           H
ATOM   2481 3HD1 LEU A 173      30.960   7.890  36.930  1.00  0.00           H
ATOM   2482  CD2 LEU A 173      31.570  10.100  38.350  1.00  0.00           C
ATOM   2483 1HD2 LEU A 173      32.600   9.730  38.540  1.00  0.00           H
ATOM   2484 2HD2 LEU A 173      31.360  11.120  38.760  1.00  0.00           H
ATOM   2485 3HD2 LEU A 173      30.920   9.350  38.840  1.00  0.00           H
ATOM   2486  C   LEU A 173      30.810  11.980  34.600  1.00  0.00           C
ATOM   2487  O   LEU A 173      29.740  11.430  34.480  1.00  0.00           O
ATOM   2488  N   SER A 174      30.890  13.310  34.780  1.00  0.00           N
ATOM   2489  HN  SER A 174      31.760  13.740  34.970  1.00  0.00           H
ATOM   2490  CA  SER A 174      29.750  14.200  34.980  1.00  0.00           C
ATOM   2491  HA  SER A 174      28.900  13.610  35.300  1.00  0.00           H
ATOM   2492  CB  SER A 174      30.090  15.250  36.040  1.00  0.00           C
ATOM   2493  HB1 SER A 174      29.260  15.970  36.160  1.00  0.00           H
ATOM   2494  HB2 SER A 174      30.350  14.790  37.010  1.00  0.00           H
ATOM   2495  OG  SER A 174      31.290  15.980  35.590  1.00  0.00           O
ATOM   2496  HG1 SER A 174      32.030  15.420  35.830  1.00  0.00           H
ATOM   2497  C   SER A 174      29.380  14.900  33.700  1.00  0.00           C
ATOM   2498  O   SER A 174      28.470  15.760  33.700  1.00  0.00           O
ATOM   2499  N   SER A 175      29.970  14.510  32.610  1.00  0.00           N
ATOM   2500  HN  SER A 175      30.610  13.750  32.650  1.00  0.00           H
ATOM   2501  CA  SER A 175      29.510  14.840  31.220  1.00  0.00           C
ATOM   2502  HA  SER A 175      28.780  15.650  31.270  1.00  0.00           H
ATOM   2503  CB  SER A 175      30.720  15.400  30.360  1.00  0.00           C
ATOM   2504  HB1 SER A 175      31.160  16.250  30.900  1.00  0.00           H
ATOM   2505  HB2 SER A 175      31.460  14.570  30.370  1.00  0.00           H
ATOM   2506  OG  SER A 175      30.420  15.720  28.980  1.00  0.00           O
ATOM   2507  HG1 SER A 175      31.270  15.570  28.540  1.00  0.00           H
ATOM   2508  C   SER A 175      28.740  13.740  30.560  1.00  0.00           C
ATOM   2509  O   SER A 175      28.860  12.610  30.970  1.00  0.00           O
ATOM   2510  N   SER A 176      27.870  14.130  29.640  1.00  0.00           N
ATOM   2511  HN  SER A 176      27.710  15.070  29.340  1.00  0.00           H
ATOM   2512  CA  SER A 176      27.250  13.200  28.770  1.00  0.00           C
ATOM   2513  HA  SER A 176      26.930  12.330  29.320  1.00  0.00           H
ATOM   2514  CB  SER A 176      25.900  13.740  28.260  1.00  0.00           C
ATOM   2515  HB1 SER A 176      25.500  13.120  27.440  1.00  0.00           H
ATOM   2516  HB2 SER A 176      25.240  13.820  29.140  1.00  0.00           H
ATOM   2517  OG  SER A 176      26.070  15.050  27.750  1.00  0.00           O
ATOM   2518  HG1 SER A 176      26.170  15.580  28.550  1.00  0.00           H
ATOM   2519  C   SER A 176      28.160  12.740  27.630  1.00  0.00           C
ATOM   2520  O   SER A 176      27.840  11.920  26.750  1.00  0.00           O
ATOM   2521  N   PHE A 177      29.430  13.220  27.550  1.00  0.00           N
ATOM   2522  HN  PHE A 177      29.850  13.870  28.170  1.00  0.00           H
ATOM   2523  CA  PHE A 177      30.330  12.670  26.530  1.00  0.00           C
ATOM   2524  HA  PHE A 177      30.100  11.610  26.550  1.00  0.00           H
ATOM   2525  CB  PHE A 177      30.200  13.190  25.070  1.00  0.00           C
ATOM   2526  HB1 PHE A 177      31.010  12.820  24.410  1.00  0.00           H
ATOM   2527  HB2 PHE A 177      29.230  12.810  24.680  1.00  0.00           H
ATOM   2528  CG  PHE A 177      30.260  14.730  25.000  1.00  0.00           C
ATOM   2529  CD1 PHE A 177      31.470  15.380  24.680  1.00  0.00           C
ATOM   2530  HD1 PHE A 177      32.400  14.830  24.620  1.00  0.00           H
ATOM   2531  CE1 PHE A 177      31.530  16.790  24.420  1.00  0.00           C
ATOM   2532  HE1 PHE A 177      32.410  17.270  24.030  1.00  0.00           H
ATOM   2533  CZ  PHE A 177      30.350  17.470  24.450  1.00  0.00           C
ATOM   2534  HZ  PHE A 177      30.400  18.510  24.150  1.00  0.00           H
ATOM   2535  CD2 PHE A 177      29.120  15.520  25.200  1.00  0.00           C
ATOM   2536  HD2 PHE A 177      28.180  15.020  25.390  1.00  0.00           H
ATOM   2537  CE2 PHE A 177      29.170  16.890  24.910  1.00  0.00           C
ATOM   2538  HE2 PHE A 177      28.240  17.420  24.880  1.00  0.00           H
ATOM   2539  C   PHE A 177      31.810  12.750  27.000  1.00  0.00           C
ATOM   2540  O   PHE A 177      32.190  13.530  27.920  1.00  0.00           O
ATOM   2541  N   ILE A 178      32.700  11.910  26.360  1.00  0.00           N
ATOM   2542  HN  ILE A 178      32.410  11.180  25.750  1.00  0.00           H
ATOM   2543  CA  ILE A 178      34.110  12.190  26.620  1.00  0.00           C
ATOM   2544  HA  ILE A 178      34.270  12.300  27.680  1.00  0.00           H
ATOM   2545  CB  ILE A 178      34.980  10.980  26.290  1.00  0.00           C
ATOM   2546  HB  ILE A 178      34.940  10.700  25.210  1.00  0.00           H
ATOM   2547  CG2 ILE A 178      36.390  11.280  26.730  1.00  0.00           C
ATOM   2548 1HG2 ILE A 178      37.000  10.370  26.880  1.00  0.00           H
ATOM   2549 2HG2 ILE A 178      36.860  11.960  25.990  1.00  0.00           H
ATOM   2550 3HG2 ILE A 178      36.450  11.820  27.710  1.00  0.00           H
ATOM   2551  CG1 ILE A 178      34.450   9.700  27.060  1.00  0.00           C
ATOM   2552 1HG1 ILE A 178      33.390   9.540  26.790  1.00  0.00           H
ATOM   2553 2HG1 ILE A 178      35.090   8.870  26.700  1.00  0.00           H
ATOM   2554  CD  ILE A 178      34.720   9.520  28.540  1.00  0.00           C
ATOM   2555  HD1 ILE A 178      34.390  10.370  29.170  1.00  0.00           H
ATOM   2556  HD2 ILE A 178      34.120   8.640  28.880  1.00  0.00           H
ATOM   2557  HD3 ILE A 178      35.790   9.340  28.810  1.00  0.00           H
ATOM   2558  C   ILE A 178      34.690  13.430  25.950  1.00  0.00           C
ATOM   2559  O   ILE A 178      35.230  13.500  24.870  1.00  0.00           O
ATOM   2560  N   ILE A 179      34.640  14.550  26.680  1.00  0.00           N
ATOM   2561  HN  ILE A 179      34.180  14.570  27.560  1.00  0.00           H
ATOM   2562  CA  ILE A 179      35.220  15.810  26.290  1.00  0.00           C
ATOM   2563  HA  ILE A 179      34.690  15.990  25.370  1.00  0.00           H
ATOM   2564  CB  ILE A 179      34.830  17.010  27.260  1.00  0.00           C
ATOM   2565  HB  ILE A 179      35.070  17.940  26.700  1.00  0.00           H
ATOM   2566  CG2 ILE A 179      33.320  16.960  27.540  1.00  0.00           C
ATOM   2567 1HG2 ILE A 179      32.880  16.130  28.150  1.00  0.00           H
ATOM   2568 2HG2 ILE A 179      33.190  17.880  28.160  1.00  0.00           H
ATOM   2569 3HG2 ILE A 179      32.740  16.990  26.600  1.00  0.00           H
ATOM   2570  CG1 ILE A 179      35.550  17.000  28.630  1.00  0.00           C
ATOM   2571 1HG1 ILE A 179      36.620  17.200  28.410  1.00  0.00           H
ATOM   2572 2HG1 ILE A 179      35.220  17.860  29.250  1.00  0.00           H
ATOM   2573  CD  ILE A 179      35.500  15.680  29.380  1.00  0.00           C
ATOM   2574  HD1 ILE A 179      36.060  15.780  30.330  1.00  0.00           H
ATOM   2575  HD2 ILE A 179      34.460  15.340  29.600  1.00  0.00           H
ATOM   2576  HD3 ILE A 179      35.940  14.770  28.910  1.00  0.00           H
ATOM   2577  C   ILE A 179      36.780  15.790  26.030  1.00  0.00           C
ATOM   2578  O   ILE A 179      37.600  15.020  26.560  1.00  0.00           O
ATOM   2579  N   THR A 180      37.100  16.660  25.040  1.00  0.00           N
ATOM   2580  HN  THR A 180      36.380  17.160  24.560  1.00  0.00           H
ATOM   2581  CA  THR A 180      38.440  17.060  24.730  1.00  0.00           C
ATOM   2582  HA  THR A 180      38.780  16.250  24.120  1.00  0.00           H
ATOM   2583  CB  THR A 180      38.620  18.140  23.710  1.00  0.00           C
ATOM   2584  HB  THR A 180      38.250  17.710  22.750  1.00  0.00           H
ATOM   2585  OG1 THR A 180      39.930  18.590  23.520  1.00  0.00           O
ATOM   2586  HG1 THR A 180      40.290  17.800  23.080  1.00  0.00           H
ATOM   2587  CG2 THR A 180      37.880  19.360  24.130  1.00  0.00           C
ATOM   2588 1HG2 THR A 180      38.080  19.670  25.180  1.00  0.00           H
ATOM   2589 2HG2 THR A 180      37.970  20.200  23.410  1.00  0.00           H
ATOM   2590 3HG2 THR A 180      36.820  19.030  24.200  1.00  0.00           H
ATOM   2591  C   THR A 180      39.480  17.240  25.910  1.00  0.00           C
ATOM   2592  O   THR A 180      39.100  17.600  27.020  1.00  0.00           O
ATOM   2593  N   GLN A 181      40.820  17.090  25.670  1.00  0.00           N
ATOM   2594  HN  GLN A 181      41.100  16.880  24.740  1.00  0.00           H
ATOM   2595  CA  GLN A 181      41.850  17.460  26.620  1.00  0.00           C
ATOM   2596  HA  GLN A 181      41.570  16.990  27.540  1.00  0.00           H
ATOM   2597  CB  GLN A 181      43.290  16.970  26.120  1.00  0.00           C
ATOM   2598  HB1 GLN A 181      43.470  17.530  25.180  1.00  0.00           H
ATOM   2599  HB2 GLN A 181      44.110  17.300  26.800  1.00  0.00           H
ATOM   2600  CG  GLN A 181      43.600  15.460  25.960  1.00  0.00           C
ATOM   2601  HG1 GLN A 181      42.960  14.960  25.190  1.00  0.00           H
ATOM   2602  HG2 GLN A 181      44.680  15.410  25.750  1.00  0.00           H
ATOM   2603  CD  GLN A 181      43.310  14.760  27.330  1.00  0.00           C
ATOM   2604  OE1 GLN A 181      43.330  15.300  28.430  1.00  0.00           O
ATOM   2605  NE2 GLN A 181      43.070  13.420  27.200  1.00  0.00           N
ATOM   2606 1HE2 GLN A 181      42.810  13.100  26.290  1.00  0.00           H
ATOM   2607 2HE2 GLN A 181      42.690  13.070  28.050  1.00  0.00           H
ATOM   2608  C   GLN A 181      41.990  18.960  26.760  1.00  0.00           C
ATOM   2609  O   GLN A 181      42.600  19.510  27.720  1.00  0.00           O
ATOM   2610  N   ASN A 182      41.440  19.780  25.830  1.00  0.00           N
ATOM   2611  HN  ASN A 182      40.910  19.380  25.080  1.00  0.00           H
ATOM   2612  CA  ASN A 182      41.310  21.230  25.790  1.00  0.00           C
ATOM   2613  HA  ASN A 182      42.240  21.700  26.070  1.00  0.00           H
ATOM   2614  CB  ASN A 182      40.800  21.720  24.360  1.00  0.00           C
ATOM   2615  HB1 ASN A 182      39.970  21.020  24.140  1.00  0.00           H
ATOM   2616  HB2 ASN A 182      40.370  22.750  24.400  1.00  0.00           H
ATOM   2617  CG  ASN A 182      41.980  21.720  23.370  1.00  0.00           C
ATOM   2618  OD1 ASN A 182      43.100  21.380  23.710  1.00  0.00           O
ATOM   2619  ND2 ASN A 182      41.750  22.190  22.150  1.00  0.00           N
ATOM   2620 1HD2 ASN A 182      40.830  22.460  21.870  1.00  0.00           H
ATOM   2621 2HD2 ASN A 182      42.470  22.240  21.450  1.00  0.00           H
ATOM   2622  C   ASN A 182      40.320  21.850  26.760  1.00  0.00           C
ATOM   2623  O   ASN A 182      40.400  23.070  26.860  1.00  0.00           O
ATOM   2624  N   MET A 183      39.500  21.070  27.440  1.00  0.00           N
ATOM   2625  HN  MET A 183      39.700  20.110  27.300  1.00  0.00           H
ATOM   2626  CA  MET A 183      38.550  21.520  28.370  1.00  0.00           C
ATOM   2627  HA  MET A 183      38.590  22.590  28.450  1.00  0.00           H
ATOM   2628  CB  MET A 183      37.140  21.090  27.950  1.00  0.00           C
ATOM   2629  HB1 MET A 183      37.150  20.030  27.640  1.00  0.00           H
ATOM   2630  HB2 MET A 183      36.440  21.250  28.800  1.00  0.00           H
ATOM   2631  CG  MET A 183      36.630  22.000  26.820  1.00  0.00           C
ATOM   2632  HG1 MET A 183      36.430  23.020  27.210  1.00  0.00           H
ATOM   2633  HG2 MET A 183      37.360  22.080  25.970  1.00  0.00           H
ATOM   2634  SD  MET A 183      35.150  21.360  26.010  1.00  0.00           S
ATOM   2635  CE  MET A 183      35.250  22.570  24.660  1.00  0.00           C
ATOM   2636  HE1 MET A 183      35.450  23.620  24.980  1.00  0.00           H
ATOM   2637  HE2 MET A 183      36.100  22.410  23.970  1.00  0.00           H
ATOM   2638  HE3 MET A 183      34.470  22.570  23.870  1.00  0.00           H
ATOM   2639  C   MET A 183      38.730  21.060  29.770  1.00  0.00           C
ATOM   2640  O   MET A 183      39.430  20.110  30.060  1.00  0.00           O
ATOM   2641  N   PHE A 184      38.300  21.690  30.820  1.00  0.00           N
ATOM   2642  HN  PHE A 184      37.830  22.550  30.640  1.00  0.00           H
ATOM   2643  CA  PHE A 184      38.470  21.320  32.210  1.00  0.00           C
ATOM   2644  HA  PHE A 184      38.460  20.240  32.260  1.00  0.00           H
ATOM   2645  CB  PHE A 184      39.760  21.900  32.830  1.00  0.00           C
ATOM   2646  HB1 PHE A 184      40.070  21.420  33.780  1.00  0.00           H
ATOM   2647  HB2 PHE A 184      40.630  21.730  32.160  1.00  0.00           H
ATOM   2648  CG  PHE A 184      39.760  23.380  33.010  1.00  0.00           C
ATOM   2649  CD1 PHE A 184      40.380  24.200  32.040  1.00  0.00           C
ATOM   2650  HD1 PHE A 184      40.690  23.720  31.120  1.00  0.00           H
ATOM   2651  CE1 PHE A 184      40.340  25.570  32.180  1.00  0.00           C
ATOM   2652  HE1 PHE A 184      40.750  26.110  31.350  1.00  0.00           H
ATOM   2653  CZ  PHE A 184      39.810  26.210  33.330  1.00  0.00           C
ATOM   2654  HZ  PHE A 184      39.780  27.290  33.340  1.00  0.00           H
ATOM   2655  CD2 PHE A 184      39.210  24.000  34.170  1.00  0.00           C
ATOM   2656  HD2 PHE A 184      38.660  23.370  34.840  1.00  0.00           H
ATOM   2657  CE2 PHE A 184      39.270  25.440  34.340  1.00  0.00           C
ATOM   2658  HE2 PHE A 184      38.780  25.910  35.170  1.00  0.00           H
ATOM   2659  C   PHE A 184      37.200  21.700  32.940  1.00  0.00           C
ATOM   2660  O   PHE A 184      36.500  22.580  32.460  1.00  0.00           O
ATOM   2661  N   CYS A 185      36.960  20.980  34.040  1.00  0.00           N
ATOM   2662  HN  CYS A 185      37.760  20.410  34.150  1.00  0.00           H
ATOM   2663  CA  CYS A 185      35.830  21.160  34.970  1.00  0.00           C
ATOM   2664  HA  CYS A 185      35.190  21.750  34.340  1.00  0.00           H
ATOM   2665  CB  CYS A 185      35.220  19.820  35.500  1.00  0.00           C
ATOM   2666  HB1 CYS A 185      36.080  19.160  35.760  1.00  0.00           H
ATOM   2667  HB2 CYS A 185      34.590  20.040  36.380  1.00  0.00           H
ATOM   2668  SG  CYS A 185      34.040  19.110  34.260  1.00  0.00           S
ATOM   2669  C   CYS A 185      36.220  22.050  36.160  1.00  0.00           C
ATOM   2670  O   CYS A 185      37.430  22.110  36.530  1.00  0.00           O
ATOM   2671  N   ALA A 186      35.250  22.710  36.770  1.00  0.00           N
ATOM   2672  HN  ALA A 186      34.370  22.800  36.300  1.00  0.00           H
ATOM   2673  CA  ALA A 186      35.490  23.470  37.920  1.00  0.00           C
ATOM   2674  HA  ALA A 186      35.990  22.830  38.640  1.00  0.00           H
ATOM   2675  CB  ALA A 186      36.100  24.850  37.700  1.00  0.00           C
ATOM   2676  HB1 ALA A 186      36.320  25.440  38.620  1.00  0.00           H
ATOM   2677  HB2 ALA A 186      36.980  24.720  37.030  1.00  0.00           H
ATOM   2678  HB3 ALA A 186      35.460  25.520  37.110  1.00  0.00           H
ATOM   2679  C   ALA A 186      34.160  23.660  38.540  1.00  0.00           C
ATOM   2680  O   ALA A 186      33.130  23.740  37.860  1.00  0.00           O
ATOM   2681  N   GLY A 187      34.020  23.810  39.850  1.00  0.00           N
ATOM   2682  HN  GLY A 187      34.890  23.710  40.330  1.00  0.00           H
ATOM   2683  CA  GLY A 187      32.840  24.110  40.660  1.00  0.00           C
ATOM   2684  HA1 GLY A 187      33.040  25.150  40.910  1.00  0.00           H
ATOM   2685  HA2 GLY A 187      31.950  23.840  40.100  1.00  0.00           H
ATOM   2686  C   GLY A 187      32.780  23.370  41.960  1.00  0.00           C
ATOM   2687  O   GLY A 187      33.630  22.500  42.280  1.00  0.00           O
ATOM   2688  N   TYR A 188      31.790  23.720  42.810  1.00  0.00           N
ATOM   2689  HN  TYR A 188      31.120  24.380  42.490  1.00  0.00           H
ATOM   2690  CA  TYR A 188      31.600  23.030  44.120  1.00  0.00           C
ATOM   2691  HA  TYR A 188      32.510  22.770  44.620  1.00  0.00           H
ATOM   2692  CB  TYR A 188      30.900  23.950  45.160  1.00  0.00           C
ATOM   2693  HB1 TYR A 188      29.970  24.310  44.670  1.00  0.00           H
ATOM   2694  HB2 TYR A 188      30.600  23.330  46.040  1.00  0.00           H
ATOM   2695  CG  TYR A 188      31.770  25.100  45.520  1.00  0.00           C
ATOM   2696  CD1 TYR A 188      32.590  24.920  46.600  1.00  0.00           C
ATOM   2697  HD1 TYR A 188      32.640  24.040  47.220  1.00  0.00           H
ATOM   2698  CE1 TYR A 188      33.460  25.930  47.010  1.00  0.00           C
ATOM   2699  HE1 TYR A 188      34.020  25.840  47.930  1.00  0.00           H
ATOM   2700  CZ  TYR A 188      33.560  27.170  46.230  1.00  0.00           C
ATOM   2701  OH  TYR A 188      34.380  28.210  46.680  1.00  0.00           O
ATOM   2702  HH  TYR A 188      34.540  28.850  45.980  1.00  0.00           H
ATOM   2703  CD2 TYR A 188      31.740  26.320  44.870  1.00  0.00           C
ATOM   2704  HD2 TYR A 188      31.040  26.460  44.060  1.00  0.00           H
ATOM   2705  CE2 TYR A 188      32.770  27.330  45.070  1.00  0.00           C
ATOM   2706  HE2 TYR A 188      32.730  28.310  44.630  1.00  0.00           H
ATOM   2707  C   TYR A 188      30.790  21.770  43.950  1.00  0.00           C
ATOM   2708  O   TYR A 188      29.830  21.830  43.260  1.00  0.00           O
ATOM   2709  N   ASP A 189      31.160  20.710  44.690  1.00  0.00           N
ATOM   2710  HN  ASP A 189      32.040  20.670  45.160  1.00  0.00           H
ATOM   2711  CA  ASP A 189      30.570  19.390  44.800  1.00  0.00           C
ATOM   2712  HA  ASP A 189      30.670  18.960  43.820  1.00  0.00           H
ATOM   2713  CB  ASP A 189      31.370  18.580  45.820  1.00  0.00           C
ATOM   2714  HB1 ASP A 189      31.300  19.200  46.740  1.00  0.00           H
ATOM   2715  HB2 ASP A 189      30.810  17.630  46.010  1.00  0.00           H
ATOM   2716  CG  ASP A 189      32.800  18.360  45.430  1.00  0.00           C
ATOM   2717  OD1 ASP A 189      33.240  18.580  44.240  1.00  0.00           O
ATOM   2718  OD2 ASP A 189      33.400  17.700  46.300  1.00  0.00           O
ATOM   2719  C   ASP A 189      29.050  19.450  45.170  1.00  0.00           C
ATOM   2720  O   ASP A 189      28.110  18.770  44.650  1.00  0.00           O
ATOM   2721  N   THR A 190      28.780  20.220  46.220  1.00  0.00           N
ATOM   2722  HN  THR A 190      29.520  20.750  46.640  1.00  0.00           H
ATOM   2723  CA  THR A 190      27.480  20.310  46.870  1.00  0.00           C
ATOM   2724  HA  THR A 190      26.700  19.820  46.320  1.00  0.00           H
ATOM   2725  CB  THR A 190      27.580  19.810  48.290  1.00  0.00           C
ATOM   2726  HB  THR A 190      28.150  20.510  48.930  1.00  0.00           H
ATOM   2727  OG1 THR A 190      28.280  18.550  48.290  1.00  0.00           O
ATOM   2728  HG1 THR A 190      27.790  17.960  47.710  1.00  0.00           H
ATOM   2729  CG2 THR A 190      26.240  19.580  49.020  1.00  0.00           C
ATOM   2730 1HG2 THR A 190      25.800  20.510  49.450  1.00  0.00           H
ATOM   2731 2HG2 THR A 190      25.480  19.170  48.320  1.00  0.00           H
ATOM   2732 3HG2 THR A 190      26.330  18.990  49.950  1.00  0.00           H
ATOM   2733  C   THR A 190      26.950  21.780  46.980  1.00  0.00           C
ATOM   2734  O   THR A 190      25.730  22.000  47.000  1.00  0.00           O
ATOM   2735  N   LYS A 191      27.800  22.740  47.200  1.00  0.00           N
ATOM   2736  HN  LYS A 191      28.760  22.530  47.270  1.00  0.00           H
ATOM   2737  CA  LYS A 191      27.350  24.160  47.180  1.00  0.00           C
ATOM   2738  HA  LYS A 191      26.570  24.190  47.930  1.00  0.00           H
ATOM   2739  CB  LYS A 191      28.380  25.240  47.640  1.00  0.00           C
ATOM   2740  HB1 LYS A 191      29.340  24.920  47.170  1.00  0.00           H
ATOM   2741  HB2 LYS A 191      28.100  26.290  47.420  1.00  0.00           H
ATOM   2742  CG  LYS A 191      28.760  25.240  49.220  1.00  0.00           C
ATOM   2743  HG1 LYS A 191      27.970  25.700  49.870  1.00  0.00           H
ATOM   2744  HG2 LYS A 191      28.890  24.160  49.420  1.00  0.00           H
ATOM   2745  CD  LYS A 191      30.090  25.920  49.400  1.00  0.00           C
ATOM   2746  HD1 LYS A 191      30.490  25.880  50.430  1.00  0.00           H
ATOM   2747  HD2 LYS A 191      30.880  25.580  48.690  1.00  0.00           H
ATOM   2748  CE  LYS A 191      30.090  27.420  48.980  1.00  0.00           C
ATOM   2749  HE1 LYS A 191      31.150  27.750  48.860  1.00  0.00           H
ATOM   2750  HE2 LYS A 191      29.550  27.640  48.040  1.00  0.00           H
ATOM   2751  NZ  LYS A 191      29.510  28.210  50.100  1.00  0.00           N
ATOM   2752  HZ1 LYS A 191      28.720  27.640  50.470  1.00  0.00           H
ATOM   2753  HZ2 LYS A 191      30.230  28.290  50.840  1.00  0.00           H
ATOM   2754  HZ3 LYS A 191      29.100  29.120  49.800  1.00  0.00           H
ATOM   2755  C   LYS A 191      26.710  24.660  45.860  1.00  0.00           C
ATOM   2756  O   LYS A 191      26.960  24.100  44.770  1.00  0.00           O
ATOM   2757  N   GLN A 192      25.860  25.670  45.970  1.00  0.00           N
ATOM   2758  HN  GLN A 192      25.760  26.060  46.880  1.00  0.00           H
ATOM   2759  CA  GLN A 192      24.940  26.090  44.940  1.00  0.00           C
ATOM   2760  HA  GLN A 192      24.770  25.230  44.290  1.00  0.00           H
ATOM   2761  CB  GLN A 192      23.600  26.510  45.520  1.00  0.00           C
ATOM   2762  HB1 GLN A 192      23.820  27.220  46.340  1.00  0.00           H
ATOM   2763  HB2 GLN A 192      23.010  27.010  44.720  1.00  0.00           H
ATOM   2764  CG  GLN A 192      22.720  25.430  46.130  1.00  0.00           C
ATOM   2765  HG1 GLN A 192      23.240  25.000  47.010  1.00  0.00           H
ATOM   2766  HG2 GLN A 192      21.720  25.820  46.420  1.00  0.00           H
ATOM   2767  CD  GLN A 192      22.380  24.250  45.160  1.00  0.00           C
ATOM   2768  OE1 GLN A 192      21.400  24.430  44.430  1.00  0.00           O
ATOM   2769  NE2 GLN A 192      23.190  23.200  45.200  1.00  0.00           N
ATOM   2770 1HE2 GLN A 192      24.120  23.290  45.580  1.00  0.00           H
ATOM   2771 2HE2 GLN A 192      23.060  22.530  44.460  1.00  0.00           H
ATOM   2772  C   GLN A 192      25.470  27.330  44.160  1.00  0.00           C
ATOM   2773  O   GLN A 192      25.010  27.590  43.030  1.00  0.00           O
ATOM   2774  N   GLU A 193      26.470  28.000  44.770  1.00  0.00           N
ATOM   2775  HN  GLU A 193      26.700  27.720  45.700  1.00  0.00           H
ATOM   2776  CA  GLU A 193      27.270  29.020  44.120  1.00  0.00           C
ATOM   2777  HA  GLU A 193      26.630  29.890  43.990  1.00  0.00           H
ATOM   2778  CB  GLU A 193      28.360  29.450  45.140  1.00  0.00           C
ATOM   2779  HB1 GLU A 193      28.920  28.560  45.520  1.00  0.00           H
ATOM   2780  HB2 GLU A 193      29.160  30.140  44.770  1.00  0.00           H
ATOM   2781  CG  GLU A 193      27.670  30.360  46.240  1.00  0.00           C
ATOM   2782  HG1 GLU A 193      27.930  31.400  45.980  1.00  0.00           H
ATOM   2783  HG2 GLU A 193      26.550  30.280  46.220  1.00  0.00           H
ATOM   2784  CD  GLU A 193      28.190  30.160  47.630  1.00  0.00           C
ATOM   2785  OE1 GLU A 193      29.060  30.920  48.090  1.00  0.00           O
ATOM   2786  OE2 GLU A 193      27.700  29.260  48.410  1.00  0.00           O
ATOM   2787  C   GLU A 193      27.800  28.620  42.740  1.00  0.00           C
ATOM   2788  O   GLU A 193      28.650  27.770  42.610  1.00  0.00           O
ATOM   2789  N   ASP A 194      27.270  29.290  41.640  1.00  0.00           N
ATOM   2790  HN  ASP A 194      26.590  30.020  41.660  1.00  0.00           H
ATOM   2791  CA  ASP A 194      27.480  28.790  40.300  1.00  0.00           C
ATOM   2792  HA  ASP A 194      28.490  28.410  40.290  1.00  0.00           H
ATOM   2793  CB  ASP A 194      26.520  27.620  39.920  1.00  0.00           C
ATOM   2794  HB1 ASP A 194      26.430  26.900  40.750  1.00  0.00           H
ATOM   2795  HB2 ASP A 194      25.510  28.000  39.620  1.00  0.00           H
ATOM   2796  CG  ASP A 194      27.160  26.790  38.820  1.00  0.00           C
ATOM   2797  OD1 ASP A 194      26.550  25.770  38.500  1.00  0.00           O
ATOM   2798  OD2 ASP A 194      28.210  27.200  38.250  1.00  0.00           O
ATOM   2799  C   ASP A 194      27.430  29.980  39.410  1.00  0.00           C
ATOM   2800  O   ASP A 194      26.690  30.920  39.620  1.00  0.00           O
ATOM   2801  N   ALA A 195      28.030  29.970  38.240  1.00  0.00           N
ATOM   2802  HN  ALA A 195      28.730  29.280  38.090  1.00  0.00           H
ATOM   2803  CA  ALA A 195      27.880  30.780  37.040  1.00  0.00           C
ATOM   2804  HA  ALA A 195      27.700  31.810  37.330  1.00  0.00           H
ATOM   2805  CB  ALA A 195      29.150  30.700  36.210  1.00  0.00           C
ATOM   2806  HB1 ALA A 195      29.120  31.280  35.260  1.00  0.00           H
ATOM   2807  HB2 ALA A 195      30.090  31.100  36.650  1.00  0.00           H
ATOM   2808  HB3 ALA A 195      29.320  29.650  35.920  1.00  0.00           H
ATOM   2809  C   ALA A 195      26.810  30.410  36.080  1.00  0.00           C
ATOM   2810  O   ALA A 195      26.700  29.280  35.560  1.00  0.00           O
ATOM   2811  N   CYS A 196      26.080  31.430  35.690  1.00  0.00           N
ATOM   2812  HN  CYS A 196      26.350  32.350  35.970  1.00  0.00           H
ATOM   2813  CA  CYS A 196      25.000  31.190  34.740  1.00  0.00           C
ATOM   2814  HA  CYS A 196      25.310  30.480  34.000  1.00  0.00           H
ATOM   2815  CB  CYS A 196      23.700  30.490  35.420  1.00  0.00           C
ATOM   2816  HB1 CYS A 196      22.930  30.100  34.720  1.00  0.00           H
ATOM   2817  HB2 CYS A 196      24.040  29.620  36.030  1.00  0.00           H
ATOM   2818  SG  CYS A 196      22.850  31.620  36.600  1.00  0.00           S
ATOM   2819  C   CYS A 196      24.500  32.370  34.010  1.00  0.00           C
ATOM   2820  O   CYS A 196      24.900  33.460  34.470  1.00  0.00           O
ATOM   2821  N   GLN A 197      23.720  32.160  32.990  1.00  0.00           N
ATOM   2822  HN  GLN A 197      23.530  31.270  32.590  1.00  0.00           H
ATOM   2823  CA  GLN A 197      22.830  33.170  32.390  1.00  0.00           C
ATOM   2824  HA  GLN A 197      22.980  32.910  31.350  1.00  0.00           H
ATOM   2825  CB  GLN A 197      21.350  33.060  32.800  1.00  0.00           C
ATOM   2826  HB1 GLN A 197      21.230  33.350  33.860  1.00  0.00           H
ATOM   2827  HB2 GLN A 197      20.810  33.790  32.170  1.00  0.00           H
ATOM   2828  CG  GLN A 197      20.630  31.670  32.460  1.00  0.00           C
ATOM   2829  HG1 GLN A 197      21.180  30.880  33.020  1.00  0.00           H
ATOM   2830  HG2 GLN A 197      19.560  31.560  32.700  1.00  0.00           H
ATOM   2831  CD  GLN A 197      20.540  31.350  31.020  1.00  0.00           C
ATOM   2832  OE1 GLN A 197      20.830  30.210  30.690  1.00  0.00           O
ATOM   2833  NE2 GLN A 197      20.190  32.230  30.090  1.00  0.00           N
ATOM   2834 1HE2 GLN A 197      19.800  33.120  30.320  1.00  0.00           H
ATOM   2835 2HE2 GLN A 197      20.110  31.980  29.130  1.00  0.00           H
ATOM   2836  C   GLN A 197      23.300  34.650  32.330  1.00  0.00           C
ATOM   2837  O   GLN A 197      22.760  35.610  32.870  1.00  0.00           O
ATOM   2838  N   GLY A 198      24.340  34.970  31.580  1.00  0.00           N
ATOM   2839  HN  GLY A 198      24.760  34.280  30.990  1.00  0.00           H
ATOM   2840  CA  GLY A 198      24.980  36.330  31.450  1.00  0.00           C
ATOM   2841  HA1 GLY A 198      25.120  36.370  30.390  1.00  0.00           H
ATOM   2842  HA2 GLY A 198      24.390  37.090  31.960  1.00  0.00           H
ATOM   2843  C   GLY A 198      26.360  36.480  31.960  1.00  0.00           C
ATOM   2844  O   GLY A 198      26.900  37.590  32.070  1.00  0.00           O
ATOM   2845  N   ASP A 199      26.950  35.390  32.350  1.00  0.00           N
ATOM   2846  HN  ASP A 199      26.390  34.570  32.460  1.00  0.00           H
ATOM   2847  CA  ASP A 199      28.400  35.270  32.680  1.00  0.00           C
ATOM   2848  HA  ASP A 199      28.790  36.250  32.920  1.00  0.00           H
ATOM   2849  CB  ASP A 199      28.470  34.270  33.870  1.00  0.00           C
ATOM   2850  HB1 ASP A 199      27.940  33.340  33.590  1.00  0.00           H
ATOM   2851  HB2 ASP A 199      29.530  34.130  34.170  1.00  0.00           H
ATOM   2852  CG  ASP A 199      27.750  34.680  35.160  1.00  0.00           C
ATOM   2853  OD1 ASP A 199      27.380  35.850  35.290  1.00  0.00           O
ATOM   2854  OD2 ASP A 199      27.560  33.850  36.110  1.00  0.00           O
ATOM   2855  C   ASP A 199      29.170  34.680  31.480  1.00  0.00           C
ATOM   2856  O   ASP A 199      30.350  34.360  31.570  1.00  0.00           O
ATOM   2857  N   SER A 200      28.470  34.750  30.370  1.00  0.00           N
ATOM   2858  HN  SER A 200      27.600  35.230  30.490  1.00  0.00           H
ATOM   2859  CA  SER A 200      28.940  34.550  29.040  1.00  0.00           C
ATOM   2860  HA  SER A 200      29.320  33.540  29.020  1.00  0.00           H
ATOM   2861  CB  SER A 200      27.840  34.550  27.920  1.00  0.00           C
ATOM   2862  HB1 SER A 200      28.300  34.560  26.910  1.00  0.00           H
ATOM   2863  HB2 SER A 200      27.310  33.580  27.940  1.00  0.00           H
ATOM   2864  OG  SER A 200      26.860  35.580  28.070  1.00  0.00           O
ATOM   2865  HG1 SER A 200      26.990  36.230  27.390  1.00  0.00           H
ATOM   2866  C   SER A 200      30.120  35.340  28.570  1.00  0.00           C
ATOM   2867  O   SER A 200      30.330  36.520  28.850  1.00  0.00           O
ATOM   2868  N   GLY A 201      31.020  34.730  27.800  1.00  0.00           N
ATOM   2869  HN  GLY A 201      30.940  33.790  27.450  1.00  0.00           H
ATOM   2870  CA  GLY A 201      32.290  35.450  27.410  1.00  0.00           C
ATOM   2871  HA1 GLY A 201      32.770  34.860  26.650  1.00  0.00           H
ATOM   2872  HA2 GLY A 201      32.100  36.490  27.190  1.00  0.00           H
ATOM   2873  C   GLY A 201      33.270  35.580  28.560  1.00  0.00           C
ATOM   2874  O   GLY A 201      34.310  36.160  28.390  1.00  0.00           O
ATOM   2875  N   GLY A 202      32.940  34.890  29.620  1.00  0.00           N
ATOM   2876  HN  GLY A 202      32.050  34.460  29.660  1.00  0.00           H
ATOM   2877  CA  GLY A 202      33.680  34.690  30.850  1.00  0.00           C
ATOM   2878  HA1 GLY A 202      33.490  35.550  31.480  1.00  0.00           H
ATOM   2879  HA2 GLY A 202      33.250  33.790  31.290  1.00  0.00           H
ATOM   2880  C   GLY A 202      35.160  34.410  30.840  1.00  0.00           C
ATOM   2881  O   GLY A 202      35.540  33.320  30.520  1.00  0.00           O
ATOM   2882  N   PRO A 203      35.990  35.280  31.260  1.00  0.00           N
ATOM   2883  CD  PRO A 203      35.780  36.760  31.530  1.00  0.00           C
ATOM   2884  HD1 PRO A 203      34.900  36.960  32.190  1.00  0.00           H
ATOM   2885  HD2 PRO A 203      35.610  37.360  30.610  1.00  0.00           H
ATOM   2886  CA  PRO A 203      37.290  34.820  31.750  1.00  0.00           C
ATOM   2887  HA  PRO A 203      37.660  34.320  30.870  1.00  0.00           H
ATOM   2888  CB  PRO A 203      38.020  36.090  32.080  1.00  0.00           C
ATOM   2889  HB1 PRO A 203      38.800  36.030  32.870  1.00  0.00           H
ATOM   2890  HB2 PRO A 203      38.660  36.440  31.240  1.00  0.00           H
ATOM   2891  CG  PRO A 203      36.960  37.200  32.370  1.00  0.00           C
ATOM   2892  HG1 PRO A 203      36.660  37.110  33.440  1.00  0.00           H
ATOM   2893  HG2 PRO A 203      37.320  38.210  32.140  1.00  0.00           H
ATOM   2894  C   PRO A 203      37.250  33.730  32.840  1.00  0.00           C
ATOM   2895  O   PRO A 203      36.530  33.860  33.840  1.00  0.00           O
ATOM   2896  N   HIS A 204      38.210  32.770  32.810  1.00  0.00           N
ATOM   2897  HN  HIS A 204      38.660  32.460  31.980  1.00  0.00           H
ATOM   2898  CA  HIS A 204      38.570  32.040  33.980  1.00  0.00           C
ATOM   2899  HA  HIS A 204      38.050  32.390  34.860  1.00  0.00           H
ATOM   2900  CB  HIS A 204      38.370  30.540  33.800  1.00  0.00           C
ATOM   2901  HB1 HIS A 204      37.290  30.340  33.580  1.00  0.00           H
ATOM   2902  HB2 HIS A 204      38.900  30.150  32.890  1.00  0.00           H
ATOM   2903  ND1 HIS A 204      40.140  29.500  35.210  1.00  0.00           N
ATOM   2904  CG  HIS A 204      38.770  29.700  34.940  1.00  0.00           C
ATOM   2905  CE1 HIS A 204      40.180  28.700  36.220  1.00  0.00           C
ATOM   2906  HE1 HIS A 204      41.090  28.300  36.660  1.00  0.00           H
ATOM   2907  NE2 HIS A 204      38.970  28.470  36.700  1.00  0.00           N
ATOM   2908  HE2 HIS A 204      38.810  27.920  37.530  1.00  0.00           H
ATOM   2909  CD2 HIS A 204      38.080  29.150  35.930  1.00  0.00           C
ATOM   2910  HD2 HIS A 204      37.000  29.180  36.050  1.00  0.00           H
ATOM   2911  C   HIS A 204      39.990  32.500  34.210  1.00  0.00           C
ATOM   2912  O   HIS A 204      40.920  32.320  33.410  1.00  0.00           O
ATOM   2913  N   VAL A 205      40.250  33.110  35.380  1.00  0.00           N
ATOM   2914  HN  VAL A 205      39.530  33.260  36.050  1.00  0.00           H
ATOM   2915  CA  VAL A 205      41.460  33.680  35.830  1.00  0.00           C
ATOM   2916  HA  VAL A 205      42.150  33.470  35.030  1.00  0.00           H
ATOM   2917  CB  VAL A 205      41.310  35.230  35.880  1.00  0.00           C
ATOM   2918  HB  VAL A 205      40.310  35.450  36.340  1.00  0.00           H
ATOM   2919  CG1 VAL A 205      42.400  35.940  36.650  1.00  0.00           C
ATOM   2920 1HG1 VAL A 205      43.450  35.800  36.320  1.00  0.00           H
ATOM   2921 2HG1 VAL A 205      42.230  37.030  36.620  1.00  0.00           H
ATOM   2922 3HG1 VAL A 205      42.380  35.560  37.690  1.00  0.00           H
ATOM   2923  CG2 VAL A 205      41.360  35.800  34.450  1.00  0.00           C
ATOM   2924 1HG2 VAL A 205      40.590  35.350  33.790  1.00  0.00           H
ATOM   2925 2HG2 VAL A 205      41.110  36.890  34.500  1.00  0.00           H
ATOM   2926 3HG2 VAL A 205      42.400  35.680  34.070  1.00  0.00           H
ATOM   2927  C   VAL A 205      42.010  32.980  37.080  1.00  0.00           C
ATOM   2928  O   VAL A 205      41.380  32.870  38.140  1.00  0.00           O
ATOM   2929  N   THR A 206      43.290  32.540  37.020  1.00  0.00           N
ATOM   2930  HN  THR A 206      43.810  32.550  36.170  1.00  0.00           H
ATOM   2931  CA  THR A 206      43.940  31.930  38.220  1.00  0.00           C
ATOM   2932  HA  THR A 206      43.220  31.930  39.020  1.00  0.00           H
ATOM   2933  CB  THR A 206      44.370  30.530  38.010  1.00  0.00           C
ATOM   2934  HB  THR A 206      45.140  30.500  37.200  1.00  0.00           H
ATOM   2935  OG1 THR A 206      43.400  29.570  37.600  1.00  0.00           O
ATOM   2936  HG1 THR A 206      42.980  29.910  36.800  1.00  0.00           H
ATOM   2937  CG2 THR A 206      45.160  29.880  39.200  1.00  0.00           C
ATOM   2938 1HG2 THR A 206      44.440  29.680  40.020  1.00  0.00           H
ATOM   2939 2HG2 THR A 206      45.450  28.840  38.920  1.00  0.00           H
ATOM   2940 3HG2 THR A 206      46.030  30.540  39.410  1.00  0.00           H
ATOM   2941  C   THR A 206      45.040  32.830  38.840  1.00  0.00           C
ATOM   2942  O   THR A 206      45.930  33.360  38.130  1.00  0.00           O
ATOM   2943  N   ARG A 207      44.910  33.180  40.120  1.00  0.00           N
ATOM   2944  HN  ARG A 207      44.030  32.900  40.500  1.00  0.00           H
ATOM   2945  CA  ARG A 207      45.810  33.990  40.880  1.00  0.00           C
ATOM   2946  HA  ARG A 207      46.070  34.860  40.270  1.00  0.00           H
ATOM   2947  CB  ARG A 207      45.060  34.620  42.050  1.00  0.00           C
ATOM   2948  HB1 ARG A 207      43.980  34.780  41.860  1.00  0.00           H
ATOM   2949  HB2 ARG A 207      44.960  33.840  42.820  1.00  0.00           H
ATOM   2950  CG  ARG A 207      45.800  35.850  42.620  1.00  0.00           C
ATOM   2951  HG1 ARG A 207      46.890  35.600  42.590  1.00  0.00           H
ATOM   2952  HG2 ARG A 207      45.750  36.720  41.930  1.00  0.00           H
ATOM   2953  CD  ARG A 207      45.420  36.190  44.010  1.00  0.00           C
ATOM   2954  HD1 ARG A 207      44.440  36.710  44.000  1.00  0.00           H
ATOM   2955  HD2 ARG A 207      45.340  35.290  44.670  1.00  0.00           H
ATOM   2956  NE  ARG A 207      46.440  37.040  44.540  1.00  0.00           N
ATOM   2957  HE  ARG A 207      47.270  36.670  44.940  1.00  0.00           H
ATOM   2958  CZ  ARG A 207      46.390  38.350  44.330  1.00  0.00           C
ATOM   2959  NH1 ARG A 207      45.560  39.070  43.780  1.00  0.00           N
ATOM   2960 1HH1 ARG A 207      44.660  38.680  43.530  1.00  0.00           H
ATOM   2961 2HH1 ARG A 207      45.750  40.050  43.670  1.00  0.00           H
ATOM   2962  NH2 ARG A 207      47.470  38.900  44.770  1.00  0.00           N
ATOM   2963 1HH2 ARG A 207      48.030  38.360  45.390  1.00  0.00           H
ATOM   2964 2HH2 ARG A 207      47.510  39.900  44.790  1.00  0.00           H
ATOM   2965  C   ARG A 207      46.950  33.080  41.370  1.00  0.00           C
ATOM   2966  O   ARG A 207      46.680  32.010  41.950  1.00  0.00           O
ATOM   2967  N   PHE A 208      48.210  33.360  41.020  1.00  0.00           N
ATOM   2968  HN  PHE A 208      48.420  34.160  40.470  1.00  0.00           H
ATOM   2969  CA  PHE A 208      49.350  32.630  41.570  1.00  0.00           C
ATOM   2970  HA  PHE A 208      49.170  32.340  42.600  1.00  0.00           H
ATOM   2971  CB  PHE A 208      49.600  31.350  40.690  1.00  0.00           C
ATOM   2972  HB1 PHE A 208      48.690  30.720  40.580  1.00  0.00           H
ATOM   2973  HB2 PHE A 208      49.860  31.670  39.660  1.00  0.00           H
ATOM   2974  CG  PHE A 208      50.710  30.440  41.230  1.00  0.00           C
ATOM   2975  CD1 PHE A 208      51.820  30.120  40.460  1.00  0.00           C
ATOM   2976  HD1 PHE A 208      51.670  30.450  39.440  1.00  0.00           H
ATOM   2977  CE1 PHE A 208      52.850  29.420  41.030  1.00  0.00           C
ATOM   2978  HE1 PHE A 208      53.730  29.230  40.450  1.00  0.00           H
ATOM   2979  CZ  PHE A 208      52.810  29.070  42.390  1.00  0.00           C
ATOM   2980  HZ  PHE A 208      53.560  28.500  42.910  1.00  0.00           H
ATOM   2981  CD2 PHE A 208      50.610  30.010  42.570  1.00  0.00           C
ATOM   2982  HD2 PHE A 208      49.750  30.340  43.120  1.00  0.00           H
ATOM   2983  CE2 PHE A 208      51.710  29.290  43.160  1.00  0.00           C
ATOM   2984  HE2 PHE A 208      51.560  29.010  44.190  1.00  0.00           H
ATOM   2985  C   PHE A 208      50.510  33.600  41.620  1.00  0.00           C
ATOM   2986  O   PHE A 208      50.590  34.510  40.730  1.00  0.00           O
ATOM   2987  N   LYS A 209      51.360  33.420  42.680  1.00  0.00           N
ATOM   2988  HN  LYS A 209      51.370  32.610  43.260  1.00  0.00           H
ATOM   2989  CA  LYS A 209      52.380  34.430  42.980  1.00  0.00           C
ATOM   2990  HA  LYS A 209      52.540  34.320  44.040  1.00  0.00           H
ATOM   2991  CB  LYS A 209      53.720  34.160  42.220  1.00  0.00           C
ATOM   2992  HB1 LYS A 209      53.580  34.230  41.120  1.00  0.00           H
ATOM   2993  HB2 LYS A 209      54.390  34.960  42.620  1.00  0.00           H
ATOM   2994  CG  LYS A 209      54.420  32.830  42.660  1.00  0.00           C
ATOM   2995  HG1 LYS A 209      54.460  32.840  43.770  1.00  0.00           H
ATOM   2996  HG2 LYS A 209      53.800  31.920  42.480  1.00  0.00           H
ATOM   2997  CD  LYS A 209      55.740  32.740  42.020  1.00  0.00           C
ATOM   2998  HD1 LYS A 209      55.530  32.730  40.940  1.00  0.00           H
ATOM   2999  HD2 LYS A 209      56.440  33.560  42.270  1.00  0.00           H
ATOM   3000  CE  LYS A 209      56.500  31.450  42.300  1.00  0.00           C
ATOM   3001  HE1 LYS A 209      56.010  30.490  41.990  1.00  0.00           H
ATOM   3002  HE2 LYS A 209      57.450  31.450  41.720  1.00  0.00           H
ATOM   3003  NZ  LYS A 209      56.790  31.340  43.720  1.00  0.00           N
ATOM   3004  HZ1 LYS A 209      57.560  30.660  43.880  1.00  0.00           H
ATOM   3005  HZ2 LYS A 209      57.030  32.320  43.960  1.00  0.00           H
ATOM   3006  HZ3 LYS A 209      55.940  31.080  44.250  1.00  0.00           H
ATOM   3007  C   LYS A 209      52.040  35.890  42.890  1.00  0.00           C
ATOM   3008  O   LYS A 209      52.780  36.750  42.470  1.00  0.00           O
ATOM   3009  N   ASP A 210      50.810  36.210  43.260  1.00  0.00           N
ATOM   3010  HN  ASP A 210      50.220  35.430  43.480  1.00  0.00           H
ATOM   3011  CA  ASP A 210      50.110  37.510  43.200  1.00  0.00           C
ATOM   3012  HA  ASP A 210      49.090  37.220  43.450  1.00  0.00           H
ATOM   3013  CB  ASP A 210      50.670  38.480  44.230  1.00  0.00           C
ATOM   3014  HB1 ASP A 210      51.710  38.760  43.920  1.00  0.00           H
ATOM   3015  HB2 ASP A 210      50.060  39.400  44.200  1.00  0.00           H
ATOM   3016  CG  ASP A 210      50.570  37.900  45.600  1.00  0.00           C
ATOM   3017  OD1 ASP A 210      51.520  37.980  46.330  1.00  0.00           O
ATOM   3018  OD2 ASP A 210      49.450  37.560  45.970  1.00  0.00           O
ATOM   3019  C   ASP A 210      50.080  38.020  41.800  1.00  0.00           C
ATOM   3020  O   ASP A 210      49.960  39.240  41.510  1.00  0.00           O
ATOM   3021  N   THR A 211      50.060  37.090  40.800  1.00  0.00           N
ATOM   3022  HN  THR A 211      50.180  36.110  40.940  1.00  0.00           H
ATOM   3023  CA  THR A 211      49.820  37.470  39.430  1.00  0.00           C
ATOM   3024  HA  THR A 211      49.680  38.540  39.380  1.00  0.00           H
ATOM   3025  CB  THR A 211      50.970  37.280  38.440  1.00  0.00           C
ATOM   3026  HB  THR A 211      51.080  36.170  38.380  1.00  0.00           H
ATOM   3027  OG1 THR A 211      52.140  37.810  39.050  1.00  0.00           O
ATOM   3028  HG1 THR A 211      52.110  37.490  39.950  1.00  0.00           H
ATOM   3029  CG2 THR A 211      50.800  38.070  37.170  1.00  0.00           C
ATOM   3030 1HG2 THR A 211      50.050  37.700  36.450  1.00  0.00           H
ATOM   3031 2HG2 THR A 211      50.570  39.110  37.510  1.00  0.00           H
ATOM   3032 3HG2 THR A 211      51.760  38.160  36.610  1.00  0.00           H
ATOM   3033  C   THR A 211      48.630  36.800  38.840  1.00  0.00           C
ATOM   3034  O   THR A 211      48.470  35.610  39.000  1.00  0.00           O
ATOM   3035  N   TYR A 212      47.800  37.610  38.150  1.00  0.00           N
ATOM   3036  HN  TYR A 212      47.960  38.590  38.010  1.00  0.00           H
ATOM   3037  CA  TYR A 212      46.630  37.110  37.440  1.00  0.00           C
ATOM   3038  HA  TYR A 212      46.340  36.290  38.090  1.00  0.00           H
ATOM   3039  CB  TYR A 212      45.500  38.190  37.180  1.00  0.00           C
ATOM   3040  HB1 TYR A 212      45.970  39.150  36.890  1.00  0.00           H
ATOM   3041  HB2 TYR A 212      44.740  37.900  36.430  1.00  0.00           H
ATOM   3042  CG  TYR A 212      44.760  38.460  38.500  1.00  0.00           C
ATOM   3043  CD1 TYR A 212      44.600  39.800  39.000  1.00  0.00           C
ATOM   3044  HD1 TYR A 212      45.130  40.610  38.520  1.00  0.00           H
ATOM   3045  CE1 TYR A 212      43.990  40.040  40.230  1.00  0.00           C
ATOM   3046  HE1 TYR A 212      44.040  41.040  40.630  1.00  0.00           H
ATOM   3047  CZ  TYR A 212      43.440  38.970  40.920  1.00  0.00           C
ATOM   3048  OH  TYR A 212      42.700  39.220  42.120  1.00  0.00           O
ATOM   3049  HH  TYR A 212      42.740  40.170  42.200  1.00  0.00           H
ATOM   3050  CD2 TYR A 212      44.140  37.380  39.190  1.00  0.00           C
ATOM   3051  HD2 TYR A 212      44.220  36.360  38.870  1.00  0.00           H
ATOM   3052  CE2 TYR A 212      43.500  37.630  40.400  1.00  0.00           C
ATOM   3053  HE2 TYR A 212      43.090  36.740  40.860  1.00  0.00           H
ATOM   3054  C   TYR A 212      47.010  36.370  36.220  1.00  0.00           C
ATOM   3055  O   TYR A 212      47.670  36.930  35.410  1.00  0.00           O
ATOM   3056  N   PHE A 213      46.650  35.100  36.020  1.00  0.00           N
ATOM   3057  HN  PHE A 213      46.180  34.620  36.740  1.00  0.00           H
ATOM   3058  CA  PHE A 213      46.810  34.500  34.720  1.00  0.00           C
ATOM   3059  HA  PHE A 213      47.420  35.100  34.060  1.00  0.00           H
ATOM   3060  CB  PHE A 213      47.600  33.130  34.870  1.00  0.00           C
ATOM   3061  HB1 PHE A 213      47.030  32.380  35.460  1.00  0.00           H
ATOM   3062  HB2 PHE A 213      47.750  32.750  33.830  1.00  0.00           H
ATOM   3063  CG  PHE A 213      48.970  33.340  35.330  1.00  0.00           C
ATOM   3064  CD1 PHE A 213      50.030  33.430  34.430  1.00  0.00           C
ATOM   3065  HD1 PHE A 213      50.010  33.310  33.360  1.00  0.00           H
ATOM   3066  CE1 PHE A 213      51.340  33.560  34.930  1.00  0.00           C
ATOM   3067  HE1 PHE A 213      52.080  33.700  34.170  1.00  0.00           H
ATOM   3068  CZ  PHE A 213      51.530  33.640  36.280  1.00  0.00           C
ATOM   3069  HZ  PHE A 213      52.530  33.800  36.650  1.00  0.00           H
ATOM   3070  CD2 PHE A 213      49.250  33.420  36.710  1.00  0.00           C
ATOM   3071  HD2 PHE A 213      48.400  33.370  37.370  1.00  0.00           H
ATOM   3072  CE2 PHE A 213      50.540  33.640  37.190  1.00  0.00           C
ATOM   3073  HE2 PHE A 213      50.680  33.930  38.220  1.00  0.00           H
ATOM   3074  C   PHE A 213      45.530  34.160  34.080  1.00  0.00           C
ATOM   3075  O   PHE A 213      44.680  33.640  34.820  1.00  0.00           O
ATOM   3076  N   VAL A 214      45.290  34.290  32.740  1.00  0.00           N
ATOM   3077  HN  VAL A 214      45.920  34.760  32.130  1.00  0.00           H
ATOM   3078  CA  VAL A 214      44.130  33.740  32.060  1.00  0.00           C
ATOM   3079  HA  VAL A 214      43.350  33.820  32.800  1.00  0.00           H
ATOM   3080  CB  VAL A 214      43.780  34.570  30.790  1.00  0.00           C
ATOM   3081  HB  VAL A 214      43.710  35.600  31.200  1.00  0.00           H
ATOM   3082  CG1 VAL A 214      44.820  34.590  29.720  1.00  0.00           C
ATOM   3083 1HG1 VAL A 214      45.800  34.900  30.150  1.00  0.00           H
ATOM   3084 2HG1 VAL A 214      44.850  33.760  28.990  1.00  0.00           H
ATOM   3085 3HG1 VAL A 214      44.530  35.410  29.040  1.00  0.00           H
ATOM   3086  CG2 VAL A 214      42.340  34.190  30.250  1.00  0.00           C
ATOM   3087 1HG2 VAL A 214      42.090  34.910  29.430  1.00  0.00           H
ATOM   3088 2HG2 VAL A 214      42.400  33.250  29.660  1.00  0.00           H
ATOM   3089 3HG2 VAL A 214      41.530  34.230  31.020  1.00  0.00           H
ATOM   3090  C   VAL A 214      44.220  32.260  31.880  1.00  0.00           C
ATOM   3091  O   VAL A 214      45.220  31.800  31.270  1.00  0.00           O
ATOM   3092  N   THR A 215      43.240  31.480  32.370  1.00  0.00           N
ATOM   3093  HN  THR A 215      42.360  31.860  32.660  1.00  0.00           H
ATOM   3094  CA  THR A 215      43.370  29.980  32.460  1.00  0.00           C
ATOM   3095  HA  THR A 215      44.210  29.680  31.850  1.00  0.00           H
ATOM   3096  CB  THR A 215      43.520  29.500  33.870  1.00  0.00           C
ATOM   3097  HB  THR A 215      43.120  28.470  34.070  1.00  0.00           H
ATOM   3098  OG1 THR A 215      42.870  30.350  34.790  1.00  0.00           O
ATOM   3099  HG1 THR A 215      41.970  30.440  34.480  1.00  0.00           H
ATOM   3100  CG2 THR A 215      45.030  29.450  34.230  1.00  0.00           C
ATOM   3101 1HG2 THR A 215      45.400  30.440  33.870  1.00  0.00           H
ATOM   3102 2HG2 THR A 215      45.090  29.340  35.330  1.00  0.00           H
ATOM   3103 3HG2 THR A 215      45.540  28.550  33.800  1.00  0.00           H
ATOM   3104  C   THR A 215      42.240  29.350  31.750  1.00  0.00           C
ATOM   3105  O   THR A 215      42.160  28.140  31.590  1.00  0.00           O
ATOM   3106  N   GLY A 216      41.310  30.160  31.260  1.00  0.00           N
ATOM   3107  HN  GLY A 216      41.320  31.110  31.560  1.00  0.00           H
ATOM   3108  CA  GLY A 216      40.170  29.540  30.600  1.00  0.00           C
ATOM   3109  HA1 GLY A 216      40.590  28.900  29.830  1.00  0.00           H
ATOM   3110  HA2 GLY A 216      39.570  28.970  31.290  1.00  0.00           H
ATOM   3111  C   GLY A 216      39.260  30.610  29.960  1.00  0.00           C
ATOM   3112  O   GLY A 216      39.400  31.770  30.280  1.00  0.00           O
ATOM   3113  N   ILE A 217      38.350  30.210  29.050  1.00  0.00           N
ATOM   3114  HN  ILE A 217      38.330  29.290  28.690  1.00  0.00           H
ATOM   3115  CA  ILE A 217      37.260  30.970  28.550  1.00  0.00           C
ATOM   3116  HA  ILE A 217      37.150  31.830  29.180  1.00  0.00           H
ATOM   3117  CB  ILE A 217      37.640  31.470  27.130  1.00  0.00           C
ATOM   3118  HB  ILE A 217      38.620  32.000  27.110  1.00  0.00           H
ATOM   3119  CG2 ILE A 217      37.840  30.210  26.290  1.00  0.00           C
ATOM   3120 1HG2 ILE A 217      38.350  30.470  25.340  1.00  0.00           H
ATOM   3121 2HG2 ILE A 217      38.390  29.430  26.850  1.00  0.00           H
ATOM   3122 3HG2 ILE A 217      36.850  29.770  26.020  1.00  0.00           H
ATOM   3123  CG1 ILE A 217      36.570  32.290  26.440  1.00  0.00           C
ATOM   3124 1HG1 ILE A 217      36.980  32.530  25.440  1.00  0.00           H
ATOM   3125 2HG1 ILE A 217      35.590  31.770  26.330  1.00  0.00           H
ATOM   3126  CD  ILE A 217      36.190  33.650  27.150  1.00  0.00           C
ATOM   3127  HD1 ILE A 217      35.210  33.600  27.680  1.00  0.00           H
ATOM   3128  HD2 ILE A 217      36.930  33.740  27.970  1.00  0.00           H
ATOM   3129  HD3 ILE A 217      36.220  34.580  26.540  1.00  0.00           H
ATOM   3130  C   ILE A 217      36.010  30.080  28.600  1.00  0.00           C
ATOM   3131  O   ILE A 217      36.100  28.870  28.490  1.00  0.00           O
ATOM   3132  N   VAL A 218      34.840  30.700  28.930  1.00  0.00           N
ATOM   3133  HN  VAL A 218      34.800  31.700  28.910  1.00  0.00           H
ATOM   3134  CA  VAL A 218      33.570  30.070  29.110  1.00  0.00           C
ATOM   3135  HA  VAL A 218      33.580  29.330  29.900  1.00  0.00           H
ATOM   3136  CB  VAL A 218      32.550  30.980  29.630  1.00  0.00           C
ATOM   3137  HB  VAL A 218      32.830  32.000  29.260  1.00  0.00           H
ATOM   3138  CG1 VAL A 218      31.070  30.810  29.150  1.00  0.00           C
ATOM   3139 1HG1 VAL A 218      31.030  31.100  28.070  1.00  0.00           H
ATOM   3140 2HG1 VAL A 218      30.700  29.750  29.100  1.00  0.00           H
ATOM   3141 3HG1 VAL A 218      30.380  31.360  29.800  1.00  0.00           H
ATOM   3142  CG2 VAL A 218      32.600  31.250  31.160  1.00  0.00           C
ATOM   3143 1HG2 VAL A 218      33.620  31.540  31.480  1.00  0.00           H
ATOM   3144 2HG2 VAL A 218      31.890  32.060  31.430  1.00  0.00           H
ATOM   3145 3HG2 VAL A 218      32.210  30.320  31.620  1.00  0.00           H
ATOM   3146  C   VAL A 218      33.120  29.260  27.840  1.00  0.00           C
ATOM   3147  O   VAL A 218      33.170  29.660  26.680  1.00  0.00           O
ATOM   3148  N   SER A 219      32.510  28.100  28.120  1.00  0.00           N
ATOM   3149  HN  SER A 219      32.300  27.780  29.030  1.00  0.00           H
ATOM   3150  CA  SER A 219      32.070  27.170  27.080  1.00  0.00           C
ATOM   3151  HA  SER A 219      32.040  27.700  26.130  1.00  0.00           H
ATOM   3152  CB  SER A 219      32.900  25.910  26.970  1.00  0.00           C
ATOM   3153  HB1 SER A 219      33.930  26.170  26.650  1.00  0.00           H
ATOM   3154  HB2 SER A 219      33.030  25.430  27.980  1.00  0.00           H
ATOM   3155  OG  SER A 219      32.360  25.020  25.920  1.00  0.00           O
ATOM   3156  HG1 SER A 219      32.820  25.400  25.170  1.00  0.00           H
ATOM   3157  C   SER A 219      30.630  26.840  27.460  1.00  0.00           C
ATOM   3158  O   SER A 219      30.170  27.090  28.590  1.00  0.00           O
ATOM   3159  N   TRP A 220      29.900  26.260  26.470  1.00  0.00           N
ATOM   3160  HN  TRP A 220      30.280  26.070  25.570  1.00  0.00           H
ATOM   3161  CA  TRP A 220      28.470  25.900  26.660  1.00  0.00           C
ATOM   3162  HA  TRP A 220      27.940  26.840  26.750  1.00  0.00           H
ATOM   3163  CB  TRP A 220      27.900  25.340  25.380  1.00  0.00           C
ATOM   3164  HB1 TRP A 220      28.130  26.030  24.540  1.00  0.00           H
ATOM   3165  HB2 TRP A 220      28.410  24.380  25.180  1.00  0.00           H
ATOM   3166  CG  TRP A 220      26.470  24.960  25.270  1.00  0.00           C
ATOM   3167  CD1 TRP A 220      25.990  23.750  25.450  1.00  0.00           C
ATOM   3168  HD1 TRP A 220      26.630  22.900  25.290  1.00  0.00           H
ATOM   3169  NE1 TRP A 220      24.670  23.760  25.800  1.00  0.00           N
ATOM   3170  HE1 TRP A 220      24.120  22.960  25.960  1.00  0.00           H
ATOM   3171  CE2 TRP A 220      24.200  25.030  25.790  1.00  0.00           C
ATOM   3172  CD2 TRP A 220      25.330  25.840  25.420  1.00  0.00           C
ATOM   3173  CE3 TRP A 220      25.070  27.230  25.390  1.00  0.00           C
ATOM   3174  HE3 TRP A 220      25.820  27.930  25.050  1.00  0.00           H
ATOM   3175  CZ3 TRP A 220      23.810  27.760  25.720  1.00  0.00           C
ATOM   3176  HZ3 TRP A 220      23.700  28.810  25.920  1.00  0.00           H
ATOM   3177  CZ2 TRP A 220      22.920  25.560  26.080  1.00  0.00           C
ATOM   3178  HZ2 TRP A 220      22.110  24.940  26.440  1.00  0.00           H
ATOM   3179  CH2 TRP A 220      22.800  26.900  26.170  1.00  0.00           C
ATOM   3180  HH2 TRP A 220      21.920  27.270  26.670  1.00  0.00           H
ATOM   3181  C   TRP A 220      28.180  25.090  27.900  1.00  0.00           C
ATOM   3182  O   TRP A 220      28.910  24.140  28.310  1.00  0.00           O
ATOM   3183  N   GLY A 221      26.980  25.340  28.470  1.00  0.00           N
ATOM   3184  HN  GLY A 221      26.420  26.080  28.070  1.00  0.00           H
ATOM   3185  CA  GLY A 221      26.390  24.830  29.670  1.00  0.00           C
ATOM   3186  HA1 GLY A 221      26.490  23.750  29.690  1.00  0.00           H
ATOM   3187  HA2 GLY A 221      26.820  25.230  30.580  1.00  0.00           H
ATOM   3188  C   GLY A 221      24.880  25.320  29.640  1.00  0.00           C
ATOM   3189  O   GLY A 221      24.470  26.050  28.760  1.00  0.00           O
ATOM   3190  N   GLU A 222      23.960  24.960  30.530  1.00  0.00           N
ATOM   3191  HN  GLU A 222      24.160  24.330  31.290  1.00  0.00           H
ATOM   3192  CA  GLU A 222      22.580  25.240  30.440  1.00  0.00           C
ATOM   3193  HA  GLU A 222      22.410  26.140  29.850  1.00  0.00           H
ATOM   3194  CB  GLU A 222      21.910  24.120  29.630  1.00  0.00           C
ATOM   3195  HB1 GLU A 222      22.460  23.920  28.700  1.00  0.00           H
ATOM   3196  HB2 GLU A 222      21.960  23.220  30.280  1.00  0.00           H
ATOM   3197  CG  GLU A 222      20.370  24.330  29.270  1.00  0.00           C
ATOM   3198  HG1 GLU A 222      20.030  23.480  28.650  1.00  0.00           H
ATOM   3199  HG2 GLU A 222      19.920  24.240  30.280  1.00  0.00           H
ATOM   3200  CD  GLU A 222      19.890  25.650  28.650  1.00  0.00           C
ATOM   3201  OE1 GLU A 222      19.900  26.670  29.400  1.00  0.00           O
ATOM   3202  OE2 GLU A 222      19.360  25.690  27.530  1.00  0.00           O
ATOM   3203  C   GLU A 222      22.040  25.420  31.800  1.00  0.00           C
ATOM   3204  O   GLU A 222      22.600  24.740  32.680  1.00  0.00           O
ATOM   3205  N   GLY A 223      21.070  26.380  32.050  1.00  0.00           N
ATOM   3206  HN  GLY A 223      20.870  26.910  31.220  1.00  0.00           H
ATOM   3207  CA  GLY A 223      20.470  26.800  33.300  1.00  0.00           C
ATOM   3208  HA1 GLY A 223      19.920  27.720  33.160  1.00  0.00           H
ATOM   3209  HA2 GLY A 223      19.700  26.080  33.570  1.00  0.00           H
ATOM   3210  C   GLY A 223      21.300  27.300  34.510  1.00  0.00           C
ATOM   3211  O   GLY A 223      22.540  27.310  34.470  1.00  0.00           O
ATOM   3212  N   CYS A 224      20.580  27.730  35.600  1.00  0.00           N
ATOM   3213  HN  CYS A 224      19.600  27.870  35.660  1.00  0.00           H
ATOM   3214  CA  CYS A 224      21.350  28.230  36.810  1.00  0.00           C
ATOM   3215  HA  CYS A 224      22.390  28.380  36.570  1.00  0.00           H
ATOM   3216  CB  CYS A 224      20.730  29.510  37.440  1.00  0.00           C
ATOM   3217  HB1 CYS A 224      19.700  29.280  37.800  1.00  0.00           H
ATOM   3218  HB2 CYS A 224      21.340  29.700  38.360  1.00  0.00           H
ATOM   3219  SG  CYS A 224      20.900  31.020  36.410  1.00  0.00           S
ATOM   3220  C   CYS A 224      21.420  27.130  37.900  1.00  0.00           C
ATOM   3221  O   CYS A 224      20.370  26.760  38.400  1.00  0.00           O
ATOM   3222  N   ALA A 225      22.640  26.600  38.240  1.00  0.00           N
ATOM   3223  HN  ALA A 225      23.490  26.880  37.830  1.00  0.00           H
ATOM   3224  CA  ALA A 225      22.930  25.710  39.400  1.00  0.00           C
ATOM   3225  HA  ALA A 225      24.000  25.630  39.430  1.00  0.00           H
ATOM   3226  CB  ALA A 225      22.590  26.550  40.620  1.00  0.00           C
ATOM   3227  HB1 ALA A 225      23.220  27.460  40.730  1.00  0.00           H
ATOM   3228  HB2 ALA A 225      21.520  26.810  40.750  1.00  0.00           H
ATOM   3229  HB3 ALA A 225      22.960  26.010  41.520  1.00  0.00           H
ATOM   3230  C   ALA A 225      22.250  24.380  39.420  1.00  0.00           C
ATOM   3231  O   ALA A 225      21.900  23.840  40.460  1.00  0.00           O
ATOM   3232  N   ARG A 226      22.050  23.810  38.210  1.00  0.00           N
ATOM   3233  HN  ARG A 226      22.360  24.340  37.430  1.00  0.00           H
ATOM   3234  CA  ARG A 226      21.590  22.450  37.850  1.00  0.00           C
ATOM   3235  HA  ARG A 226      20.570  22.370  38.180  1.00  0.00           H
ATOM   3236  CB  ARG A 226      21.580  22.270  36.330  1.00  0.00           C
ATOM   3237  HB1 ARG A 226      22.580  22.190  35.840  1.00  0.00           H
ATOM   3238  HB2 ARG A 226      21.180  21.280  36.010  1.00  0.00           H
ATOM   3239  CG  ARG A 226      20.800  23.400  35.570  1.00  0.00           C
ATOM   3240  HG1 ARG A 226      21.270  24.350  35.900  1.00  0.00           H
ATOM   3241  HG2 ARG A 226      20.930  23.310  34.470  1.00  0.00           H
ATOM   3242  CD  ARG A 226      19.300  23.210  35.790  1.00  0.00           C
ATOM   3243  HD1 ARG A 226      18.950  22.220  35.430  1.00  0.00           H
ATOM   3244  HD2 ARG A 226      19.150  23.290  36.880  1.00  0.00           H
ATOM   3245  NE  ARG A 226      18.410  24.330  35.250  1.00  0.00           N
ATOM   3246  HE  ARG A 226      18.180  25.130  35.810  1.00  0.00           H
ATOM   3247  CZ  ARG A 226      17.880  24.240  34.020  1.00  0.00           C
ATOM   3248  NH1 ARG A 226      18.270  23.400  33.140  1.00  0.00           N
ATOM   3249 1HH1 ARG A 226      18.930  22.680  33.330  1.00  0.00           H
ATOM   3250 2HH1 ARG A 226      17.770  23.330  32.280  1.00  0.00           H
ATOM   3251  NH2 ARG A 226      16.940  25.100  33.570  1.00  0.00           N
ATOM   3252 1HH2 ARG A 226      16.830  25.960  34.070  1.00  0.00           H
ATOM   3253 2HH2 ARG A 226      16.860  25.040  32.570  1.00  0.00           H
ATOM   3254  C   ARG A 226      22.350  21.290  38.410  1.00  0.00           C
ATOM   3255  O   ARG A 226      23.520  21.410  38.450  1.00  0.00           O
ATOM   3256  N   LYS A 227      21.690  20.160  38.820  1.00  0.00           N
ATOM   3257  HN  LYS A 227      20.700  20.200  38.720  1.00  0.00           H
ATOM   3258  CA  LYS A 227      22.330  19.050  39.410  1.00  0.00           C
ATOM   3259  HA  LYS A 227      22.810  19.530  40.260  1.00  0.00           H
ATOM   3260  CB  LYS A 227      21.170  18.250  40.110  1.00  0.00           C
ATOM   3261  HB1 LYS A 227      20.400  17.890  39.390  1.00  0.00           H
ATOM   3262  HB2 LYS A 227      21.620  17.350  40.590  1.00  0.00           H
ATOM   3263  CG  LYS A 227      20.360  18.950  41.180  1.00  0.00           C
ATOM   3264  HG1 LYS A 227      20.050  19.950  40.790  1.00  0.00           H
ATOM   3265  HG2 LYS A 227      19.560  18.250  41.500  1.00  0.00           H
ATOM   3266  CD  LYS A 227      21.140  19.390  42.430  1.00  0.00           C
ATOM   3267  HD1 LYS A 227      21.970  20.030  42.050  1.00  0.00           H
ATOM   3268  HD2 LYS A 227      20.500  20.110  42.990  1.00  0.00           H
ATOM   3269  CE  LYS A 227      21.600  18.240  43.310  1.00  0.00           C
ATOM   3270  HE1 LYS A 227      20.690  17.610  43.370  1.00  0.00           H
ATOM   3271  HE2 LYS A 227      22.460  17.730  42.810  1.00  0.00           H
ATOM   3272  NZ  LYS A 227      22.060  18.660  44.580  1.00  0.00           N
ATOM   3273  HZ1 LYS A 227      22.360  17.790  45.080  1.00  0.00           H
ATOM   3274  HZ2 LYS A 227      22.940  19.190  44.530  1.00  0.00           H
ATOM   3275  HZ3 LYS A 227      21.450  19.290  45.140  1.00  0.00           H
ATOM   3276  C   LYS A 227      23.220  18.110  38.700  1.00  0.00           C
ATOM   3277  O   LYS A 227      23.000  17.710  37.550  1.00  0.00           O
ATOM   3278  N   GLY A 228      24.320  17.590  39.340  1.00  0.00           N
ATOM   3279  HN  GLY A 228      24.510  17.810  40.290  1.00  0.00           H
ATOM   3280  CA  GLY A 228      25.150  16.610  38.640  1.00  0.00           C
ATOM   3281  HA1 GLY A 228      25.720  16.190  39.450  1.00  0.00           H
ATOM   3282  HA2 GLY A 228      24.450  15.910  38.210  1.00  0.00           H
ATOM   3283  C   GLY A 228      26.010  17.220  37.570  1.00  0.00           C
ATOM   3284  O   GLY A 228      26.320  16.540  36.620  1.00  0.00           O
ATOM   3285  N   LYS A 229      26.360  18.480  37.670  1.00  0.00           N
ATOM   3286  HN  LYS A 229      26.130  18.970  38.510  1.00  0.00           H
ATOM   3287  CA  LYS A 229      27.360  19.070  36.760  1.00  0.00           C
ATOM   3288  HA  LYS A 229      28.030  18.300  36.440  1.00  0.00           H
ATOM   3289  CB  LYS A 229      26.620  19.830  35.580  1.00  0.00           C
ATOM   3290  HB1 LYS A 229      27.330  20.370  34.910  1.00  0.00           H
ATOM   3291  HB2 LYS A 229      26.190  19.000  34.980  1.00  0.00           H
ATOM   3292  CG  LYS A 229      25.430  20.710  35.990  1.00  0.00           C
ATOM   3293  HG1 LYS A 229      24.860  20.860  35.050  1.00  0.00           H
ATOM   3294  HG2 LYS A 229      24.780  20.270  36.770  1.00  0.00           H
ATOM   3295  CD  LYS A 229      25.820  22.180  36.540  1.00  0.00           C
ATOM   3296  HD1 LYS A 229      24.890  22.600  36.980  1.00  0.00           H
ATOM   3297  HD2 LYS A 229      26.550  22.050  37.380  1.00  0.00           H
ATOM   3298  CE  LYS A 229      26.420  23.140  35.560  1.00  0.00           C
ATOM   3299  HE1 LYS A 229      27.520  23.050  35.590  1.00  0.00           H
ATOM   3300  HE2 LYS A 229      25.960  22.930  34.560  1.00  0.00           H
ATOM   3301  NZ  LYS A 229      26.090  24.540  35.760  1.00  0.00           N
ATOM   3302  HZ1 LYS A 229      25.060  24.670  35.660  1.00  0.00           H
ATOM   3303  HZ2 LYS A 229      26.390  24.810  36.720  1.00  0.00           H
ATOM   3304  HZ3 LYS A 229      26.560  25.200  35.110  1.00  0.00           H
ATOM   3305  C   LYS A 229      28.360  20.000  37.370  1.00  0.00           C
ATOM   3306  O   LYS A 229      28.220  20.570  38.480  1.00  0.00           O
ATOM   3307  N   TYR A 230      29.510  20.110  36.670  1.00  0.00           N
ATOM   3308  HN  TYR A 230      29.650  19.550  35.850  1.00  0.00           H
ATOM   3309  CA  TYR A 230      30.650  21.080  36.880  1.00  0.00           C
ATOM   3310  HA  TYR A 230      30.490  21.770  37.690  1.00  0.00           H
ATOM   3311  CB  TYR A 230      31.950  20.320  37.160  1.00  0.00           C
ATOM   3312  HB1 TYR A 230      32.150  19.520  36.410  1.00  0.00           H
ATOM   3313  HB2 TYR A 230      32.830  20.990  37.040  1.00  0.00           H
ATOM   3314  CG  TYR A 230      31.960  19.570  38.530  1.00  0.00           C
ATOM   3315  CD1 TYR A 230      32.030  20.230  39.780  1.00  0.00           C
ATOM   3316  HD1 TYR A 230      31.990  21.300  39.740  1.00  0.00           H
ATOM   3317  CE1 TYR A 230      32.200  19.480  41.000  1.00  0.00           C
ATOM   3318  HE1 TYR A 230      32.430  19.970  41.940  1.00  0.00           H
ATOM   3319  CZ  TYR A 230      32.200  18.060  40.900  1.00  0.00           C
ATOM   3320  OH  TYR A 230      32.280  17.250  42.020  1.00  0.00           O
ATOM   3321  HH  TYR A 230      32.460  17.850  42.750  1.00  0.00           H
ATOM   3322  CD2 TYR A 230      31.980  18.190  38.520  1.00  0.00           C
ATOM   3323  HD2 TYR A 230      32.000  17.740  37.540  1.00  0.00           H
ATOM   3324  CE2 TYR A 230      32.210  17.440  39.660  1.00  0.00           C
ATOM   3325  HE2 TYR A 230      32.310  16.360  39.570  1.00  0.00           H
ATOM   3326  C   TYR A 230      30.910  21.950  35.700  1.00  0.00           C
ATOM   3327  O   TYR A 230      30.960  21.410  34.560  1.00  0.00           O
ATOM   3328  N   GLY A 231      31.020  23.310  35.860  1.00  0.00           N
ATOM   3329  HN  GLY A 231      30.960  23.750  36.750  1.00  0.00           H
ATOM   3330  CA  GLY A 231      31.340  24.260  34.830  1.00  0.00           C
ATOM   3331  HA1 GLY A 231      30.430  24.450  34.280  1.00  0.00           H
ATOM   3332  HA2 GLY A 231      31.700  25.090  35.410  1.00  0.00           H
ATOM   3333  C   GLY A 231      32.430  23.880  33.840  1.00  0.00           C
ATOM   3334  O   GLY A 231      33.520  23.570  34.350  1.00  0.00           O
ATOM   3335  N   ILE A 232      32.260  24.010  32.500  1.00  0.00           N
ATOM   3336  HN  ILE A 232      31.380  24.380  32.200  1.00  0.00           H
ATOM   3337  CA  ILE A 232      33.190  23.600  31.450  1.00  0.00           C
ATOM   3338  HA  ILE A 232      33.910  22.830  31.690  1.00  0.00           H
ATOM   3339  CB  ILE A 232      32.510  22.940  30.220  1.00  0.00           C
ATOM   3340  HB  ILE A 232      31.760  23.700  29.900  1.00  0.00           H
ATOM   3341  CG2 ILE A 232      33.590  22.510  29.160  1.00  0.00           C
ATOM   3342 1HG2 ILE A 232      33.320  21.810  28.350  1.00  0.00           H
ATOM   3343 2HG2 ILE A 232      34.000  23.450  28.720  1.00  0.00           H
ATOM   3344 3HG2 ILE A 232      34.380  22.040  29.770  1.00  0.00           H
ATOM   3345  CG1 ILE A 232      31.680  21.700  30.610  1.00  0.00           C
ATOM   3346 1HG1 ILE A 232      30.790  22.000  31.210  1.00  0.00           H
ATOM   3347 2HG1 ILE A 232      31.330  21.300  29.630  1.00  0.00           H
ATOM   3348  CD  ILE A 232      32.440  20.660  31.390  1.00  0.00           C
ATOM   3349  HD1 ILE A 232      33.470  20.570  31.010  1.00  0.00           H
ATOM   3350  HD2 ILE A 232      32.490  20.750  32.500  1.00  0.00           H
ATOM   3351  HD3 ILE A 232      31.960  19.670  31.190  1.00  0.00           H
ATOM   3352  C   ILE A 232      33.980  24.770  30.990  1.00  0.00           C
ATOM   3353  O   ILE A 232      33.340  25.740  30.580  1.00  0.00           O
ATOM   3354  N   TYR A 233      35.360  24.770  31.000  1.00  0.00           N
ATOM   3355  HN  TYR A 233      35.840  23.980  31.400  1.00  0.00           H
ATOM   3356  CA  TYR A 233      36.180  25.890  30.590  1.00  0.00           C
ATOM   3357  HA  TYR A 233      35.450  26.490  30.080  1.00  0.00           H
ATOM   3358  CB  TYR A 233      36.790  26.650  31.770  1.00  0.00           C
ATOM   3359  HB1 TYR A 233      37.480  25.890  32.200  1.00  0.00           H
ATOM   3360  HB2 TYR A 233      37.320  27.550  31.370  1.00  0.00           H
ATOM   3361  CG  TYR A 233      35.700  27.060  32.670  1.00  0.00           C
ATOM   3362  CD1 TYR A 233      34.940  28.250  32.530  1.00  0.00           C
ATOM   3363  HD1 TYR A 233      35.150  28.930  31.710  1.00  0.00           H
ATOM   3364  CE1 TYR A 233      34.010  28.700  33.530  1.00  0.00           C
ATOM   3365  HE1 TYR A 233      33.490  29.640  33.630  1.00  0.00           H
ATOM   3366  CZ  TYR A 233      33.790  27.900  34.650  1.00  0.00           C
ATOM   3367  OH  TYR A 233      32.920  28.390  35.630  1.00  0.00           O
ATOM   3368  HH  TYR A 233      33.010  27.800  36.380  1.00  0.00           H
ATOM   3369  CD2 TYR A 233      35.280  26.200  33.750  1.00  0.00           C
ATOM   3370  HD2 TYR A 233      35.700  25.200  33.870  1.00  0.00           H
ATOM   3371  CE2 TYR A 233      34.370  26.600  34.710  1.00  0.00           C
ATOM   3372  HE2 TYR A 233      34.220  25.950  35.570  1.00  0.00           H
ATOM   3373  C   TYR A 233      37.190  25.510  29.490  1.00  0.00           C
ATOM   3374  O   TYR A 233      38.090  24.660  29.620  1.00  0.00           O
ATOM   3375  N   THR A 234      37.030  26.070  28.270  1.00  0.00           N
ATOM   3376  HN  THR A 234      36.270  26.690  28.080  1.00  0.00           H
ATOM   3377  CA  THR A 234      38.010  25.720  27.240  1.00  0.00           C
ATOM   3378  HA  THR A 234      38.210  24.670  27.280  1.00  0.00           H
ATOM   3379  CB  THR A 234      37.570  25.880  25.750  1.00  0.00           C
ATOM   3380  HB  THR A 234      37.770  26.950  25.500  1.00  0.00           H
ATOM   3381  OG1 THR A 234      36.190  25.710  25.600  1.00  0.00           O
ATOM   3382  HG1 THR A 234      35.750  26.540  25.390  1.00  0.00           H
ATOM   3383  CG2 THR A 234      38.290  24.950  24.820  1.00  0.00           C
ATOM   3384 1HG2 THR A 234      38.020  25.180  23.770  1.00  0.00           H
ATOM   3385 2HG2 THR A 234      39.370  24.960  25.050  1.00  0.00           H
ATOM   3386 3HG2 THR A 234      37.860  23.930  24.970  1.00  0.00           H
ATOM   3387  C   THR A 234      39.380  26.390  27.530  1.00  0.00           C
ATOM   3388  O   THR A 234      39.400  27.540  28.040  1.00  0.00           O
ATOM   3389  N   LYS A 235      40.500  25.680  27.320  1.00  0.00           N
ATOM   3390  HN  LYS A 235      40.420  24.770  26.920  1.00  0.00           H
ATOM   3391  CA  LYS A 235      41.850  26.090  27.610  1.00  0.00           C
ATOM   3392  HA  LYS A 235      41.870  26.390  28.650  1.00  0.00           H
ATOM   3393  CB  LYS A 235      42.810  24.850  27.690  1.00  0.00           C
ATOM   3394  HB1 LYS A 235      42.640  24.180  26.820  1.00  0.00           H
ATOM   3395  HB2 LYS A 235      43.880  25.160  27.640  1.00  0.00           H
ATOM   3396  CG  LYS A 235      42.680  24.030  29.010  1.00  0.00           C
ATOM   3397  HG1 LYS A 235      43.170  24.650  29.800  1.00  0.00           H
ATOM   3398  HG2 LYS A 235      41.600  23.870  29.190  1.00  0.00           H
ATOM   3399  CD  LYS A 235      43.390  22.640  29.060  1.00  0.00           C
ATOM   3400  HD1 LYS A 235      43.100  21.980  28.210  1.00  0.00           H
ATOM   3401  HD2 LYS A 235      44.460  22.830  28.870  1.00  0.00           H
ATOM   3402  CE  LYS A 235      43.230  21.820  30.350  1.00  0.00           C
ATOM   3403  HE1 LYS A 235      43.940  22.240  31.100  1.00  0.00           H
ATOM   3404  HE2 LYS A 235      42.170  21.790  30.660  1.00  0.00           H
ATOM   3405  NZ  LYS A 235      43.590  20.330  30.170  1.00  0.00           N
ATOM   3406  HZ1 LYS A 235      43.480  19.900  31.110  1.00  0.00           H
ATOM   3407  HZ2 LYS A 235      42.940  19.980  29.440  1.00  0.00           H
ATOM   3408  HZ3 LYS A 235      44.600  20.210  29.910  1.00  0.00           H
ATOM   3409  C   LYS A 235      42.390  27.110  26.630  1.00  0.00           C
ATOM   3410  O   LYS A 235      42.210  26.920  25.400  1.00  0.00           O
ATOM   3411  N   VAL A 236      43.070  28.130  27.050  1.00  0.00           N
ATOM   3412  HN  VAL A 236      43.450  28.130  27.970  1.00  0.00           H
ATOM   3413  CA  VAL A 236      43.660  29.250  26.290  1.00  0.00           C
ATOM   3414  HA  VAL A 236      43.080  29.300  25.380  1.00  0.00           H
ATOM   3415  CB  VAL A 236      43.400  30.640  26.940  1.00  0.00           C
ATOM   3416  HB  VAL A 236      43.970  31.440  26.420  1.00  0.00           H
ATOM   3417  CG1 VAL A 236      41.900  30.990  26.960  1.00  0.00           C
ATOM   3418 1HG1 VAL A 236      41.460  30.920  25.930  1.00  0.00           H
ATOM   3419 2HG1 VAL A 236      41.270  30.380  27.650  1.00  0.00           H
ATOM   3420 3HG1 VAL A 236      41.810  32.060  27.260  1.00  0.00           H
ATOM   3421  CG2 VAL A 236      43.950  30.610  28.400  1.00  0.00           C
ATOM   3422 1HG2 VAL A 236      43.580  29.710  28.950  1.00  0.00           H
ATOM   3423 2HG2 VAL A 236      45.050  30.510  28.340  1.00  0.00           H
ATOM   3424 3HG2 VAL A 236      43.550  31.480  28.970  1.00  0.00           H
ATOM   3425  C   VAL A 236      45.070  28.890  25.940  1.00  0.00           C
ATOM   3426  O   VAL A 236      45.600  29.420  24.950  1.00  0.00           O
ATOM   3427  N   THR A 237      45.590  27.910  26.620  1.00  0.00           N
ATOM   3428  HN  THR A 237      45.130  27.630  27.460  1.00  0.00           H
ATOM   3429  CA  THR A 237      46.940  27.370  26.350  1.00  0.00           C
ATOM   3430  HA  THR A 237      47.600  28.200  26.120  1.00  0.00           H
ATOM   3431  CB  THR A 237      47.490  26.640  27.570  1.00  0.00           C
ATOM   3432  HB  THR A 237      48.390  26.050  27.270  1.00  0.00           H
ATOM   3433  OG1 THR A 237      46.550  25.760  28.100  1.00  0.00           O
ATOM   3434  HG1 THR A 237      46.610  24.910  27.650  1.00  0.00           H
ATOM   3435  CG2 THR A 237      48.130  27.640  28.530  1.00  0.00           C
ATOM   3436 1HG2 THR A 237      48.790  28.400  28.050  1.00  0.00           H
ATOM   3437 2HG2 THR A 237      47.270  28.190  28.980  1.00  0.00           H
ATOM   3438 3HG2 THR A 237      48.740  27.090  29.280  1.00  0.00           H
ATOM   3439  C   THR A 237      47.000  26.450  25.180  1.00  0.00           C
ATOM   3440  O   THR A 237      47.950  26.410  24.440  1.00  0.00           O
ATOM   3441  N   ALA A 238      45.900  25.750  24.890  1.00  0.00           N
ATOM   3442  HN  ALA A 238      45.140  25.670  25.550  1.00  0.00           H
ATOM   3443  CA  ALA A 238      45.770  25.060  23.620  1.00  0.00           C
ATOM   3444  HA  ALA A 238      46.590  24.420  23.380  1.00  0.00           H
ATOM   3445  CB  ALA A 238      44.460  24.230  23.690  1.00  0.00           C
ATOM   3446  HB1 ALA A 238      43.610  24.860  24.010  1.00  0.00           H
ATOM   3447  HB2 ALA A 238      44.180  23.810  22.710  1.00  0.00           H
ATOM   3448  HB3 ALA A 238      44.510  23.410  24.440  1.00  0.00           H
ATOM   3449  C   ALA A 238      45.760  26.050  22.400  1.00  0.00           C
ATOM   3450  O   ALA A 238      46.370  25.750  21.410  1.00  0.00           O
ATOM   3451  N   PHE A 239      45.070  27.210  22.450  1.00  0.00           N
ATOM   3452  HN  PHE A 239      44.330  27.370  23.100  1.00  0.00           H
ATOM   3453  CA  PHE A 239      45.030  28.130  21.370  1.00  0.00           C
ATOM   3454  HA  PHE A 239      45.220  27.570  20.470  1.00  0.00           H
ATOM   3455  CB  PHE A 239      43.670  28.800  21.340  1.00  0.00           C
ATOM   3456  HB1 PHE A 239      43.650  29.500  22.220  1.00  0.00           H
ATOM   3457  HB2 PHE A 239      43.470  29.360  20.410  1.00  0.00           H
ATOM   3458  CG  PHE A 239      42.530  27.810  21.580  1.00  0.00           C
ATOM   3459  CD1 PHE A 239      41.700  27.950  22.740  1.00  0.00           C
ATOM   3460  HD1 PHE A 239      41.870  28.730  23.460  1.00  0.00           H
ATOM   3461  CE1 PHE A 239      40.600  27.030  22.940  1.00  0.00           C
ATOM   3462  HE1 PHE A 239      40.040  27.020  23.870  1.00  0.00           H
ATOM   3463  CZ  PHE A 239      40.390  25.990  22.070  1.00  0.00           C
ATOM   3464  HZ  PHE A 239      39.800  25.100  22.210  1.00  0.00           H
ATOM   3465  CD2 PHE A 239      42.240  26.840  20.620  1.00  0.00           C
ATOM   3466  HD2 PHE A 239      42.930  26.670  19.820  1.00  0.00           H
ATOM   3467  CE2 PHE A 239      41.300  25.860  20.990  1.00  0.00           C
ATOM   3468  HE2 PHE A 239      41.020  25.120  20.260  1.00  0.00           H
ATOM   3469  C   PHE A 239      46.120  29.130  21.590  1.00  0.00           C
ATOM   3470  O   PHE A 239      45.930  30.290  21.210  1.00  0.00           O
ATOM   3471  N   LEU A 240      47.180  28.830  22.320  1.00  0.00           N
ATOM   3472  HN  LEU A 240      47.330  27.950  22.780  1.00  0.00           H
ATOM   3473  CA  LEU A 240      48.260  29.730  22.720  1.00  0.00           C
ATOM   3474  HA  LEU A 240      47.840  30.520  23.330  1.00  0.00           H
ATOM   3475  CB  LEU A 240      49.360  29.010  23.480  1.00  0.00           C
ATOM   3476  HB1 LEU A 240      49.090  28.720  24.510  1.00  0.00           H
ATOM   3477  HB2 LEU A 240      49.720  28.170  22.850  1.00  0.00           H
ATOM   3478  CG  LEU A 240      50.700  29.870  23.660  1.00  0.00           C
ATOM   3479  HG  LEU A 240      51.100  30.070  22.630  1.00  0.00           H
ATOM   3480  CD1 LEU A 240      50.470  31.250  24.330  1.00  0.00           C
ATOM   3481 1HD1 LEU A 240      50.130  31.170  25.380  1.00  0.00           H
ATOM   3482 2HD1 LEU A 240      51.410  31.850  24.270  1.00  0.00           H
ATOM   3483 3HD1 LEU A 240      49.740  31.880  23.760  1.00  0.00           H
ATOM   3484  CD2 LEU A 240      51.700  29.080  24.470  1.00  0.00           C
ATOM   3485 1HD2 LEU A 240      51.290  28.810  25.470  1.00  0.00           H
ATOM   3486 2HD2 LEU A 240      51.980  28.140  23.950  1.00  0.00           H
ATOM   3487 3HD2 LEU A 240      52.600  29.710  24.670  1.00  0.00           H
ATOM   3488  C   LEU A 240      48.920  30.300  21.520  1.00  0.00           C
ATOM   3489  O   LEU A 240      49.110  31.470  21.430  1.00  0.00           O
ATOM   3490  N   LYS A 241      49.300  29.510  20.500  1.00  0.00           N
ATOM   3491  HN  LYS A 241      48.980  28.580  20.380  1.00  0.00           H
ATOM   3492  CA  LYS A 241      49.890  30.030  19.290  1.00  0.00           C
ATOM   3493  HA  LYS A 241      50.690  30.720  19.500  1.00  0.00           H
ATOM   3494  CB  LYS A 241      50.620  28.980  18.440  1.00  0.00           C
ATOM   3495  HB1 LYS A 241      49.910  28.240  18.020  1.00  0.00           H
ATOM   3496  HB2 LYS A 241      51.060  29.550  17.600  1.00  0.00           H
ATOM   3497  CG  LYS A 241      51.720  28.360  19.270  1.00  0.00           C
ATOM   3498  HG1 LYS A 241      52.390  29.210  19.510  1.00  0.00           H
ATOM   3499  HG2 LYS A 241      51.410  27.720  20.120  1.00  0.00           H
ATOM   3500  CD  LYS A 241      52.560  27.320  18.430  1.00  0.00           C
ATOM   3501  HD1 LYS A 241      52.760  27.830  17.460  1.00  0.00           H
ATOM   3502  HD2 LYS A 241      53.520  27.040  18.880  1.00  0.00           H
ATOM   3503  CE  LYS A 241      51.780  26.000  18.230  1.00  0.00           C
ATOM   3504  HE1 LYS A 241      51.670  25.320  19.110  1.00  0.00           H
ATOM   3505  HE2 LYS A 241      50.730  26.120  17.900  1.00  0.00           H
ATOM   3506  NZ  LYS A 241      52.450  25.140  17.240  1.00  0.00           N
ATOM   3507  HZ1 LYS A 241      52.040  24.190  17.220  1.00  0.00           H
ATOM   3508  HZ2 LYS A 241      52.330  25.420  16.250  1.00  0.00           H
ATOM   3509  HZ3 LYS A 241      53.490  25.030  17.330  1.00  0.00           H
ATOM   3510  C   LYS A 241      48.870  30.750  18.470  1.00  0.00           C
ATOM   3511  O   LYS A 241      49.280  31.720  17.910  1.00  0.00           O
ATOM   3512  N   TRP A 242      47.580  30.350  18.480  1.00  0.00           N
ATOM   3513  HN  TRP A 242      47.280  29.510  18.920  1.00  0.00           H
ATOM   3514  CA  TRP A 242      46.550  31.110  17.900  1.00  0.00           C
ATOM   3515  HA  TRP A 242      46.830  31.300  16.880  1.00  0.00           H
ATOM   3516  CB  TRP A 242      45.140  30.450  17.790  1.00  0.00           C
ATOM   3517  HB1 TRP A 242      45.390  29.690  17.030  1.00  0.00           H
ATOM   3518  HB2 TRP A 242      45.010  29.810  18.700  1.00  0.00           H
ATOM   3519  CG  TRP A 242      43.970  31.280  17.380  1.00  0.00           C
ATOM   3520  CD1 TRP A 242      43.690  31.610  16.050  1.00  0.00           C
ATOM   3521  HD1 TRP A 242      44.220  31.320  15.160  1.00  0.00           H
ATOM   3522  NE1 TRP A 242      42.600  32.490  16.030  1.00  0.00           N
ATOM   3523  HE1 TRP A 242      42.150  32.940  15.290  1.00  0.00           H
ATOM   3524  CE2 TRP A 242      42.260  32.800  17.320  1.00  0.00           C
ATOM   3525  CD2 TRP A 242      43.100  32.030  18.180  1.00  0.00           C
ATOM   3526  CE3 TRP A 242      43.080  32.250  19.530  1.00  0.00           C
ATOM   3527  HE3 TRP A 242      43.860  31.780  20.100  1.00  0.00           H
ATOM   3528  CZ3 TRP A 242      42.190  33.200  20.020  1.00  0.00           C
ATOM   3529  HZ3 TRP A 242      42.320  33.440  21.070  1.00  0.00           H
ATOM   3530  CZ2 TRP A 242      41.270  33.570  17.850  1.00  0.00           C
ATOM   3531  HZ2 TRP A 242      40.690  34.210  17.210  1.00  0.00           H
ATOM   3532  CH2 TRP A 242      41.250  33.810  19.230  1.00  0.00           C
ATOM   3533  HH2 TRP A 242      40.640  34.580  19.680  1.00  0.00           H
ATOM   3534  C   TRP A 242      46.390  32.560  18.550  1.00  0.00           C
ATOM   3535  O   TRP A 242      46.310  33.550  17.820  1.00  0.00           O
ATOM   3536  N   ILE A 243      46.470  32.710  19.880  1.00  0.00           N
ATOM   3537  HN  ILE A 243      46.490  31.940  20.510  1.00  0.00           H
ATOM   3538  CA  ILE A 243      46.630  33.970  20.550  1.00  0.00           C
ATOM   3539  HA  ILE A 243      45.830  34.610  20.220  1.00  0.00           H
ATOM   3540  CB  ILE A 243      46.510  33.840  22.070  1.00  0.00           C
ATOM   3541  HB  ILE A 243      47.050  32.980  22.510  1.00  0.00           H
ATOM   3542  CG2 ILE A 243      47.100  35.080  22.780  1.00  0.00           C
ATOM   3543 1HG2 ILE A 243      46.840  35.040  23.860  1.00  0.00           H
ATOM   3544 2HG2 ILE A 243      48.200  35.220  22.700  1.00  0.00           H
ATOM   3545 3HG2 ILE A 243      46.670  36.040  22.440  1.00  0.00           H
ATOM   3546  CG1 ILE A 243      44.990  33.680  22.380  1.00  0.00           C
ATOM   3547 1HG1 ILE A 243      44.320  34.500  22.050  1.00  0.00           H
ATOM   3548 2HG1 ILE A 243      44.730  32.770  21.780  1.00  0.00           H
ATOM   3549  CD  ILE A 243      44.710  33.170  23.810  1.00  0.00           C
ATOM   3550  HD1 ILE A 243      45.250  32.240  24.060  1.00  0.00           H
ATOM   3551  HD2 ILE A 243      45.000  33.970  24.530  1.00  0.00           H
ATOM   3552  HD3 ILE A 243      43.650  32.860  23.920  1.00  0.00           H
ATOM   3553  C   ILE A 243      47.900  34.710  20.070  1.00  0.00           C
ATOM   3554  O   ILE A 243      47.810  35.910  19.770  1.00  0.00           O
ATOM   3555  N   ASP A 244      49.120  34.090  20.020  1.00  0.00           N
ATOM   3556  HN  ASP A 244      49.150  33.200  20.450  1.00  0.00           H
ATOM   3557  CA  ASP A 244      50.320  34.860  19.590  1.00  0.00           C
ATOM   3558  HA  ASP A 244      50.360  35.730  20.240  1.00  0.00           H
ATOM   3559  CB  ASP A 244      51.570  34.050  19.870  1.00  0.00           C
ATOM   3560  HB1 ASP A 244      51.570  33.740  20.930  1.00  0.00           H
ATOM   3561  HB2 ASP A 244      51.440  33.170  19.220  1.00  0.00           H
ATOM   3562  CG  ASP A 244      52.910  34.750  19.580  1.00  0.00           C
ATOM   3563  OD1 ASP A 244      53.940  34.280  20.120  1.00  0.00           O
ATOM   3564  OD2 ASP A 244      53.010  35.760  18.900  1.00  0.00           O
ATOM   3565  C   ASP A 244      50.180  35.410  18.220  1.00  0.00           C
ATOM   3566  O   ASP A 244      50.420  36.580  18.010  1.00  0.00           O
ATOM   3567  N   ARG A 245      49.550  34.590  17.320  1.00  0.00           N
ATOM   3568  HN  ARG A 245      49.340  33.640  17.520  1.00  0.00           H
ATOM   3569  CA  ARG A 245      49.110  35.080  16.010  1.00  0.00           C
ATOM   3570  HA  ARG A 245      49.910  35.570  15.490  1.00  0.00           H
ATOM   3571  CB  ARG A 245      48.600  33.940  15.080  1.00  0.00           C
ATOM   3572  HB1 ARG A 245      47.670  33.500  15.510  1.00  0.00           H
ATOM   3573  HB2 ARG A 245      48.240  34.330  14.100  1.00  0.00           H
ATOM   3574  CG  ARG A 245      49.600  32.850  14.640  1.00  0.00           C
ATOM   3575  HG1 ARG A 245      50.520  33.440  14.410  1.00  0.00           H
ATOM   3576  HG2 ARG A 245      49.940  32.240  15.490  1.00  0.00           H
ATOM   3577  CD  ARG A 245      49.140  31.940  13.520  1.00  0.00           C
ATOM   3578  HD1 ARG A 245      48.860  32.620  12.690  1.00  0.00           H
ATOM   3579  HD2 ARG A 245      49.980  31.250  13.290  1.00  0.00           H
ATOM   3580  NE  ARG A 245      47.840  31.260  13.900  1.00  0.00           N
ATOM   3581  HE  ARG A 245      46.980  31.740  13.820  1.00  0.00           H
ATOM   3582  CZ  ARG A 245      47.630  30.120  14.450  1.00  0.00           C
ATOM   3583  NH1 ARG A 245      48.570  29.370  14.920  1.00  0.00           N
ATOM   3584 1HH1 ARG A 245      49.520  29.680  14.890  1.00  0.00           H
ATOM   3585 2HH1 ARG A 245      48.200  28.490  15.230  1.00  0.00           H
ATOM   3586  NH2 ARG A 245      46.370  29.730  14.530  1.00  0.00           N
ATOM   3587 1HH2 ARG A 245      45.750  30.070  13.820  1.00  0.00           H
ATOM   3588 2HH2 ARG A 245      46.180  28.840  14.940  1.00  0.00           H
ATOM   3589  C   ARG A 245      48.190  36.230  16.040  1.00  0.00           C
ATOM   3590  O   ARG A 245      48.370  37.200  15.350  1.00  0.00           O
ATOM   3591  N   SER A 246      47.170  36.120  16.910  1.00  0.00           N
ATOM   3592  HN  SER A 246      47.110  35.350  17.540  1.00  0.00           H
ATOM   3593  CA  SER A 246      46.090  37.060  17.040  1.00  0.00           C
ATOM   3594  HA  SER A 246      45.640  37.240  16.070  1.00  0.00           H
ATOM   3595  CB  SER A 246      44.960  36.740  18.000  1.00  0.00           C
ATOM   3596  HB1 SER A 246      45.380  36.620  19.020  1.00  0.00           H
ATOM   3597  HB2 SER A 246      44.120  37.480  18.030  1.00  0.00           H
ATOM   3598  OG  SER A 246      44.230  35.610  17.680  1.00  0.00           O
ATOM   3599  HG1 SER A 246      44.810  34.850  17.710  1.00  0.00           H
ATOM   3600  C   SER A 246      46.550  38.430  17.610  1.00  0.00           C
ATOM   3601  O   SER A 246      46.080  39.450  17.120  1.00  0.00           O
ATOM   3602  N   MET A 247      47.610  38.480  18.460  1.00  0.00           N
ATOM   3603  HN  MET A 247      48.120  37.640  18.640  1.00  0.00           H
ATOM   3604  CA  MET A 247      48.020  39.680  19.000  1.00  0.00           C
ATOM   3605  HA  MET A 247      47.230  40.410  19.060  1.00  0.00           H
ATOM   3606  CB  MET A 247      48.630  39.500  20.420  1.00  0.00           C
ATOM   3607  HB1 MET A 247      49.600  38.970  20.340  1.00  0.00           H
ATOM   3608  HB2 MET A 247      48.870  40.500  20.850  1.00  0.00           H
ATOM   3609  CG  MET A 247      47.690  38.840  21.480  1.00  0.00           C
ATOM   3610  HG1 MET A 247      46.710  39.310  21.310  1.00  0.00           H
ATOM   3611  HG2 MET A 247      47.670  37.750  21.280  1.00  0.00           H
ATOM   3612  SD  MET A 247      48.270  38.990  23.230  1.00  0.00           S
ATOM   3613  CE  MET A 247      49.840  38.040  23.080  1.00  0.00           C
ATOM   3614  HE1 MET A 247      49.950  37.330  22.220  1.00  0.00           H
ATOM   3615  HE2 MET A 247      50.650  38.750  22.830  1.00  0.00           H
ATOM   3616  HE3 MET A 247      50.180  37.600  24.030  1.00  0.00           H
ATOM   3617  C   MET A 247      49.150  40.240  18.170  1.00  0.00           C
ATOM   3618  O   MET A 247      49.710  41.240  18.580  1.00  0.00           O
ATOM   3619  N   LYS A 248      49.460  39.660  17.010  1.00  0.00           N
ATOM   3620  HN  LYS A 248      48.960  38.850  16.710  1.00  0.00           H
ATOM   3621  CA  LYS A 248      50.400  40.100  15.950  1.00  0.00           C
ATOM   3622  HA  LYS A 248      50.730  41.110  16.150  1.00  0.00           H
ATOM   3623  CB  LYS A 248      51.600  39.110  15.750  1.00  0.00           C
ATOM   3624  HB1 LYS A 248      51.210  38.080  15.720  1.00  0.00           H
ATOM   3625  HB2 LYS A 248      52.230  39.350  14.860  1.00  0.00           H
ATOM   3626  CG  LYS A 248      52.590  39.060  16.970  1.00  0.00           C
ATOM   3627  HG1 LYS A 248      52.770  40.110  17.260  1.00  0.00           H
ATOM   3628  HG2 LYS A 248      52.260  38.410  17.810  1.00  0.00           H
ATOM   3629  CD  LYS A 248      54.010  38.580  16.540  1.00  0.00           C
ATOM   3630  HD1 LYS A 248      53.940  37.660  15.930  1.00  0.00           H
ATOM   3631  HD2 LYS A 248      54.430  39.290  15.800  1.00  0.00           H
ATOM   3632  CE  LYS A 248      55.020  38.330  17.660  1.00  0.00           C
ATOM   3633  HE1 LYS A 248      55.920  38.750  17.150  1.00  0.00           H
ATOM   3634  HE2 LYS A 248      54.790  38.970  18.540  1.00  0.00           H
ATOM   3635  NZ  LYS A 248      55.230  36.890  17.960  1.00  0.00           N
ATOM   3636  HZ1 LYS A 248      55.990  36.650  18.630  1.00  0.00           H
ATOM   3637  HZ2 LYS A 248      54.390  36.540  18.460  1.00  0.00           H
ATOM   3638  HZ3 LYS A 248      55.450  36.350  17.100  1.00  0.00           H
ATOM   3639  C   LYS A 248      49.620  40.230  14.620  1.00  0.00           C
ATOM   3640  O   LYS A 248      50.170  40.430  13.510  1.00  0.00           O
ATOM   3641  N   THR A 249      48.290  40.070  14.700  1.00  0.00           N
ATOM   3642  HN  THR A 249      47.780  39.860  15.540  1.00  0.00           H
ATOM   3643  CA  THR A 249      47.390  40.310  13.620  1.00  0.00           C
ATOM   3644  HA  THR A 249      47.870  39.960  12.710  1.00  0.00           H
ATOM   3645  CB  THR A 249      46.140  39.550  13.660  1.00  0.00           C
ATOM   3646  HB  THR A 249      45.610  39.780  14.620  1.00  0.00           H
ATOM   3647  OG1 THR A 249      46.530  38.140  13.630  1.00  0.00           O
ATOM   3648  HG1 THR A 249      47.360  38.030  14.110  1.00  0.00           H
ATOM   3649  CG2 THR A 249      45.300  39.890  12.430  1.00  0.00           C
ATOM   3650 1HG2 THR A 249      45.960  39.990  11.540  1.00  0.00           H
ATOM   3651 2HG2 THR A 249      44.540  39.080  12.450  1.00  0.00           H
ATOM   3652 3HG2 THR A 249      44.720  40.830  12.580  1.00  0.00           H
ATOM   3653  C   THR A 249      47.040  41.790  13.400  1.00  0.00           C
ATOM   3654  OT1 THR A 249      46.470  42.400  14.310  1.00  0.00           O
ATOM   3655  OT2 THR A 249      47.120  42.270  12.200  1.00  0.00           O
ATOM   3656 CAL  CAL  1244     -37.000 122.240  36.320  1.00  0.00          Ca
ATOM   3657 CAL  CAL  1245     -21.690 126.940  37.420  1.00  0.00          Ca
ATOM   3658  C1  RIV B1246      22.190  40.100  27.810  1.00  0.00           C
ATOM   3659  N2  RIV B1246      22.070  39.520  26.510  1.00  0.00           N
ATOM   3660  C3  RIV B1246      21.780  41.560  27.880  1.00  0.00           C
ATOM   3661  C4  RIV B1246      21.930  40.250  25.380  1.00  0.00           C
ATOM   3662  O5  RIV B1246      22.480  42.150  26.830  1.00  0.00           O
ATOM   3663  C6  RIV B1246      21.920  41.730  25.600  1.00  0.00           C
ATOM   3664  C7  RIV B1246      22.810  35.260  26.100  1.00  0.00           C
ATOM   3665  C8  RIV B1246      21.490  35.790  26.090  1.00  0.00           C
ATOM   3666  C9  RIV B1246      23.820  36.240  26.220  1.00  0.00           C
ATOM   3667  C10 RIV B1246      21.300  37.210  26.170  1.00  0.00           C
ATOM   3668  C11 RIV B1246      23.620  37.600  26.440  1.00  0.00           C
ATOM   3669  C12 RIV B1246      22.350  38.150  26.270  1.00  0.00           C
ATOM   3670  O13 RIV B1246      21.850  39.900  24.210  1.00  0.00           O
ATOM   3671  N14 RIV B1246      23.070  33.870  25.960  1.00  0.00           N
ATOM   3672  C15 RIV B1246      24.300  33.290  25.800  1.00  0.00           C
ATOM   3673  C16 RIV B1246      22.150  32.940  26.580  1.00  0.00           C
ATOM   3674  O17 RIV B1246      24.180  31.970  26.180  1.00  0.00           O
ATOM   3675  C18 RIV B1246      23.160  31.880  27.060  1.00  0.00           C
ATOM   3676  O19 RIV B1246      25.280  33.780  25.260  1.00  0.00           O
ATOM   3677  C20 RIV B1246      23.710  32.170  28.520  1.00  0.00           C
ATOM   3678  N21 RIV B1246      24.820  31.330  29.040  1.00  0.00           N
ATOM   3679  C22 RIV B1246      25.770  31.730  29.970  1.00  0.00           C
ATOM   3680  S23 RIV B1246      27.520  30.880  31.870  1.00  0.00           S
ATOM   3681  C24 RIV B1246      28.200  29.290  31.670  1.00  0.00           C
ATOM   3682  C25 RIV B1246      26.700  30.640  30.400  1.00  0.00           C
ATOM   3683  C26 RIV B1246      27.950  28.710  30.490  1.00  0.00           C
ATOM   3684  C27 RIV B1246      27.040  29.470  29.800  1.00  0.00           C
ATOM   3685  O28 RIV B1246      25.780  32.880  30.460  1.00  0.00           O
ATOM   3686 CL   RIV B1246      29.470  28.620  32.730  1.00  0.00          Cl
ATOM   3687  H11 RIV B1246      23.220  39.980  28.200  1.00  0.00           H
ATOM   3688  H12 RIV B1246      21.460  39.550  28.440  1.00  0.00           H
ATOM   3689  H31 RIV B1246      20.680  41.600  27.700  1.00  0.00           H
ATOM   3690  H32 RIV B1246      22.130  41.970  28.860  1.00  0.00           H
ATOM   3691  H61 RIV B1246      20.860  42.050  25.570  1.00  0.00           H
ATOM   3692  H62 RIV B1246      22.550  42.160  24.820  1.00  0.00           H
ATOM   3693  H8  RIV B1246      20.640  35.170  25.850  1.00  0.00           H
ATOM   3694  H9  RIV B1246      24.820  35.840  26.320  1.00  0.00           H
ATOM   3695  H10 RIV B1246      20.270  37.530  26.130  1.00  0.00           H
ATOM   3696  H1  RIV B1246      24.400  38.280  26.720  1.00  0.00           H
ATOM   3697 1H16 RIV B1246      21.460  33.250  27.370  1.00  0.00           H
ATOM   3698 2H16 RIV B1246      21.620  32.400  25.760  1.00  0.00           H
ATOM   3699  H18 RIV B1246      22.630  30.920  26.980  1.00  0.00           H
ATOM   3700 1H20 RIV B1246      22.820  32.010  29.160  1.00  0.00           H
ATOM   3701 2H20 RIV B1246      23.970  33.250  28.590  1.00  0.00           H
ATOM   3702  H21 RIV B1246      24.730  30.350  28.950  1.00  0.00           H
ATOM   3703  H26 RIV B1246      28.460  27.810  30.190  1.00  0.00           H
ATOM   3704  H27 RIV B1246      26.720  29.270  28.800  1.00  0.00           H
ATOM   3705  OW  SOL  1247    -200.130 223.230 380.760  1.00  0.00           O
ATOM   3706  HW1 SOL  1247    -199.670 223.950 380.330  1.00  0.00           H
ATOM   3707  HW2 SOL  1247    -200.920 223.640 381.130  1.00  0.00           H
ATOM   3708  OW  SOL  1248    -324.670 542.480 143.620  1.00  0.00           O
ATOM   3709  HW1 SOL  1248    -324.050 542.880 144.250  1.00  0.00           H
TER
ENDMDL
