# Supplementary material for: Unexpected Dynamic Binding May Rescue the Binding Affinity of Rivaroxaban in a Mutant of Coagulation Factor X
Source: Front Mol Biosci. 2022 May 5;9:877170. doi: 10.3389/fmolb.2022.877170 (PMC9117642; doi:10.3389/fmolb.2022.877170)
Supplement: Supplementary file 4 [file DataSheet1.ZIP › SM-structures/clustering/Y99C_II/cluster.log]

Using gromos method for clustering
Using RMSD cutoff 0.15 nm
The RMSD ranges from 0.0151925 to 0.408352 nm
Average RMSD is 0.156225
Number of structures for matrix 1001
Energy of the matrix is 4.47033.

Found 8 clusters

Writing middle structure for each cluster to clusters.pdb

cl. | #st  rmsd | middle rmsd | cluster members
  1 | 776  0.120 | 144000 .094 |    200    400    600    800   1000   1200   1400
    |           |             |   1600   1800   2000   2200   2400   2600   2800
    |           |             |   3000   3200   3400   3600   3800   4000   4200
    |           |             |   4400   4600   4800   5000   5200   5400   5600
    |           |             |   5800   6000   6200   6400   6600   6800   7000
    |           |             |   7200   7400   7800   8000   8200   8400   8600
    |           |             |   8800   9000   9200   9400   9600   9800  10000
    |           |             |  10200  10400  10600  10800  11000  11200  11400
    |           |             |  11600  11800  12000  12200  12400  12600  12800
    |           |             |  13000  13200  13400  13600  13800  14000  14200
    |           |             |  14400  14600  14800  15000  15200  15400  15600
    |           |             |  15800  16000  16200  16400  16600  16800  17000
    |           |             |  17200  17400  17600  17800  18000  18200  18400
    |           |             |  18600  18800  19000  19200  19400  19600  19800
    |           |             |  20000  20200  20400  20600  20800  21000  21200
    |           |             |  21400  21600  21800  22000  22200  22400  22600
    |           |             |  22800  23000  23200  23400  23600  23800  24000
    |           |             |  24200  24400  24600  24800  25000  25200  25400
    |           |             |  25600  25800  26000  26200  26400  26600  26800
    |           |             |  27000  27200  27400  27600  27800  28000  28200
    |           |             |  28400  28600  28800  29000  29200  29400  29600
    |           |             |  29800  30000  30200  30400  30600  30800  31000
    |           |             |  31200  31400  31600  31800  32000  32200  32400
    |           |             |  32600  32800  33000  33200  33400  33600  33800
    |           |             |  34200  34400  34600  34800  35000  35200  35400
    |           |             |  35600  35800  36000  36200  36400  36600  36800
    |           |             |  37000  37200  37400  37600  37800  38000  38200
    |           |             |  38400  38600  38800  39000  39200  39400  39600
    |           |             |  39800  40000  40200  40400  40600  40800  41000
    |           |             |  41200  41400  41600  41800  42000  42200  42400
    |           |             |  42600  42800  43000  43200  43400  43600  43800
    |           |             |  44000  44200  44400  44600  44800  45000  45200
    |           |             |  45400  45600  45800  46000  46200  46400  46600
    |           |             |  46800  47000  47200  47400  47600  47800  48000
    |           |             |  48200  48400  48600  48800  49000  49200  49600
    |           |             |  49800  50000  50200  50400  50600  50800  51000
    |           |             |  51200  51600  51800  52000  52200  52400  52600
    |           |             |  52800  53000  53200  53400  53600  53800  54000
    |           |             |  54200  54400  54600  54800  55000  55200  55400
    |           |             |  55600  55800  56000  56200  56400  56600  56800
    |           |             |  57000  57200  57400  57800  58000  58200  58400
    |           |             |  58600  58800  59000  59200  59400  59600  59800
    |           |             |  60000  60200  60400  60600  60800  61000  61200
    |           |             |  61400  61600  61800  62000  62200  62400  62600
    |           |             |  62800  63000  63200  63400  63600  63800  64000
    |           |             |  64200  64400  64600  64800  65000  65200  65400
    |           |             |  65600  65800  66000  66200  69600  70000  71200
    |           |             |  71600  72000  72200  72600  73000  73200  73400
    |           |             |  74200  74400  82600  83200 110400 110600 110800
    |           |             | 111000 111600 111800 112000 112200 112400 112800
    |           |             | 113400 113600 113800 114000 114200 114400 114600
    |           |             | 114800 115000 115200 115400 115600 115800 116000
    |           |             | 116200 116400 116600 116800 117000 117200 117400
    |           |             | 117600 117800 118000 118200 118400 118600 118800
    |           |             | 119000 119200 119400 119600 119800 120000 120200
    |           |             | 120400 120600 120800 121000 121200 121400 121600
    |           |             | 121800 122000 122200 122400 122600 122800 123000
    |           |             | 123200 123400 123600 123800 124000 124200 124400
    |           |             | 124600 124800 125000 125200 125400 125600 125800
    |           |             | 126000 126200 126400 126600 126800 127000 127200
    |           |             | 127400 127600 127800 128200 128400 128600 128800
    |           |             | 129000 129200 129400 129600 129800 1#130000 130200
    |           |             | 130400 130600 130800 131000 131200 131400 131600
    |           |             | 131800 132000 132200 132400 132600 132800 133000
    |           |             | 133200 133400 133600 133800 134000 134200 134400
    |           |             | 134600 134800 135000 135200 135400 135600 135800
    |           |             | 136000 136200 136400 136600 136800 137000 137200
    |           |             | 137400 137600 137800 138000 138200 138400 138600
    |           |             | 138800 139000 139200 139400 139600 139800 140000
    |           |             | 140200 140400 140600 140800 141000 141200 141400
    |           |             | 141600 141800 142000 142200 142400 142600 142800
    |           |             | 143000 143200 143400 143600 143800 144000 144200
    |           |             | 144400 144600 144800 145000 145200 145400 145600
    |           |             | 145800 146000 146200 146400 146600 146800 147000
    |           |             | 147200 147400 147600 147800 148000 148200 148400
    |           |             | 148600 148800 149000 149200 149400 149600 149800
    |           |             | 150000 150200 150400 150600 150800 151000 151200
    |           |             | 151400 151600 151800 152000 152200 152400 152600
    |           |             | 152800 153000 153200 153400 153600 153800 154000
    |           |             | 154200 154400 154600 154800 155000 155200 155400
    |           |             | 155600 155800 156000 156200 156400 156600 156800
    |           |             | 157000 157200 157400 157600 157800 158000 158200
    |           |             | 158400 158600 158800 159000 159200 159400 159600
    |           |             | 159800 160000 160200 160400 160600 160800 161000
    |           |             | 161200 161400 161600 161800 162000 162200 162400
    |           |             | 162600 162800 163000 163200 163400 163600 163800
    |           |             | 164000 164200 164400 164600 164800 165000 165200
    |           |             | 165400 165600 165800 166000 166200 166400 166600
    |           |             | 166800 167000 167200 167400 167600 167800 168000
    |           |             | 168200 168600 168800 169000 169200 169400 169600
    |           |             | 169800 170000 170200 170400 170600 170800 171000
    |           |             | 171200 171400 171600 171800 172000 172200 172400
    |           |             | 172600 172800 173000 173200 173400 173600 173800
    |           |             | 174000 174200 174400 174600 174800 175000 175200
    |           |             | 175400 175600 175800 176000 176200 176400 176600
    |           |             | 176800 177000 177200 177400 177600 177800 178000
    |           |             | 178200 178400 178600 178800 179000 179200 179400
    |           |             | 179600 179800 180000 180200 180400 180600 180800
    |           |             | 181000 181200 181400 181600 182400 182600 182800
    |           |             | 183000 183200 183400 183600 183800 184000 184200
    |           |             | 184400 184600 184800 185000 185200 185400 185600
    |           |             | 185800 186000 186200 186400 186600 186800 187000
    |           |             | 187200 187400 187600 187800 188000 188200 188400
    |           |             | 189000 189400 189600 189800 190000 190200 190400
    |           |             | 190600 190800 191000 191200 191400 191600 191800
    |           |             | 192000 192200 192400 192600 192800 193000 193200
    |           |             | 193400 193600 193800 194000 194200 194400 194600
    |           |             | 194800 195000 195200 195400 195600 195800 196000
    |           |             | 196200 196400 196600 196800 197000 197200 197400
    |           |             | 197600 197800 198000 198200 198400 198600 198800
    |           |             | 199000 199200 199400 199600 199800 200000
  2 | 153  0.117 |  89800 .090 |  67200  67800  1#69200  69400  75200  2#75800  76000
    |           |             |  76200  76400  76600  76800  77000  77200  77400
    |           |             |  77600  77800  78000  78200  78400  78600  78800
    |           |             |  79000  79200  79400  79600  79800  3#80200  80400
    |           |             |  80600  80800  81000  81200  81400  81600  81800
    |           |             |  82000  82200  82400  4#82800  83000  5#83400  83600
    |           |             |  83800  84000  84200  84400  84600  84800  85000
    |           |             |  85200  85400  85600  85800  86000  86200  86400
    |           |             |  86600  86800  87000  87200  87400  87600  87800
    |           |             |  88000  88200  88400  88600  88800  89000  89200
    |           |             |  89400  89600  89800  90000  90200  90400  90600
    |           |             |  90800  91000  91200  91400  91600  91800  92000
    |           |             |  92200  92400  92600  92800  93000  93200  93400
    |           |             |  93600  93800  94000  94200  94400  94600  94800
    |           |             |  95000  95200  95400  95600  95800  96000  96200
    |           |             |  96400  96600  96800  97000  97200  97400  97600
    |           |             |  97800  98000  98200  98400  98600  98800  99000
    |           |             |  99200  99400  99600  99800 100000 100200 100400
    |           |             | 100600 100800 101000 101200 101400 101600 101800
    |           |             | 102000 102200 102400 102600 102800 103000 103200
    |           |             | 103400 103600 103800 104000 104200 104400 104600
    |           |             | 104800 105000 105200 105400 105600 105800
  3 |  30  0.118 |  71000 .098 |  67400  68800  69800  70200  70400  70600  70800
    |           |             |  71000  71400  71800  72400  72800  73600  73800
    |           |             |  74000  74600  74800  75000  80000 106000 106400
    |           |             | 106600 106800 107000 107200 107400 107600 107800
    |           |             | 108000 108200
  4 |  17  0.133 | 128000 .112 |      0   7600  34000 110200 111200 111400 112600
    |           |             | 113000 113200 128000 168400 181800 182000 182200
    |           |             | 188600 188800 189200
  5 |  16  0.137 | 109600 .119 |  57600  66400  66600  66800  67000  67600  68400
    |           |             |  68600  69000 108600 109000 109200 109400 109600
    |           |             | 109800 110000
  6 |   3  0.161 |  68000 .156 |  68000  68200 108800
  7 |   3  0.143 |  75400 .125 |  49400  75400  75600
  8 |   3  0.175 | 106200 .166 |  51400 106200 108400
