# Supplementary material for: Unexpected Dynamic Binding May Rescue the Binding Affinity of Rivaroxaban in a Mutant of Coagulation Factor X
Source: Front Mol Biosci. 2022 May 5;9:877170. doi: 10.3389/fmolb.2022.877170 (PMC9117642; doi:10.3389/fmolb.2022.877170)
Supplement: Supplementary file 4 [file DataSheet1.ZIP › SM-structures/clustering/Y99C_III/c1-Y99C_III.pdb]

REMARK    GENERATED BY TRJCONV
TITLE     HYDROLASE in water t= 150000.00000
REMARK    THIS IS A SIMULATION BOX
CRYST1   68.919   69.448   58.761  90.00  90.00  90.00 P 1           1
MODEL        1
ATOM      1  N   ILE A  16      27.620  36.050  39.730  1.00  0.00           N
ATOM      2  H1  ILE A  16      26.620  36.080  40.030  1.00  0.00           H
ATOM      3  H2  ILE A  16      28.140  36.910  39.990  1.00  0.00           H
ATOM      4  H3  ILE A  16      27.730  35.880  38.720  1.00  0.00           H
ATOM      5  CA  ILE A  16      28.070  34.870  40.450  1.00  0.00           C
ATOM      6  HA  ILE A  16      27.770  33.980  39.920  1.00  0.00           H
ATOM      7  CB  ILE A  16      29.590  34.990  40.780  1.00  0.00           C
ATOM      8  HB  ILE A  16      29.840  35.710  41.590  1.00  0.00           H
ATOM      9  CG2 ILE A  16      30.030  33.610  41.350  1.00  0.00           C
ATOM     10 1HG2 ILE A  16      29.380  33.220  42.160  1.00  0.00           H
ATOM     11 2HG2 ILE A  16      30.030  32.850  40.540  1.00  0.00           H
ATOM     12 3HG2 ILE A  16      30.980  33.780  41.890  1.00  0.00           H
ATOM     13  CG1 ILE A  16      30.440  35.490  39.580  1.00  0.00           C
ATOM     14 1HG1 ILE A  16      30.150  34.860  38.710  1.00  0.00           H
ATOM     15 2HG1 ILE A  16      30.220  36.550  39.340  1.00  0.00           H
ATOM     16  CD  ILE A  16      32.000  35.310  39.690  1.00  0.00           C
ATOM     17  HD1 ILE A  16      32.530  35.520  38.730  1.00  0.00           H
ATOM     18  HD2 ILE A  16      32.430  35.950  40.490  1.00  0.00           H
ATOM     19  HD3 ILE A  16      32.240  34.250  39.930  1.00  0.00           H
ATOM     20  C   ILE A  16      27.320  34.670  41.750  1.00  0.00           C
ATOM     21  O   ILE A  16      27.220  35.590  42.560  1.00  0.00           O
ATOM     22  N   VAL A  17      26.710  33.470  42.010  1.00  0.00           N
ATOM     23  HN  VAL A  17      26.690  32.690  41.370  1.00  0.00           H
ATOM     24  CA  VAL A  17      26.230  32.970  43.260  1.00  0.00           C
ATOM     25  HA  VAL A  17      25.840  33.860  43.730  1.00  0.00           H
ATOM     26  CB  VAL A  17      25.190  31.880  43.180  1.00  0.00           C
ATOM     27  HB  VAL A  17      25.580  30.860  43.010  1.00  0.00           H
ATOM     28  CG1 VAL A  17      24.300  31.960  44.460  1.00  0.00           C
ATOM     29 1HG1 VAL A  17      24.940  31.940  45.370  1.00  0.00           H
ATOM     30 2HG1 VAL A  17      23.750  32.930  44.530  1.00  0.00           H
ATOM     31 3HG1 VAL A  17      23.480  31.210  44.470  1.00  0.00           H
ATOM     32  CG2 VAL A  17      24.310  32.260  41.970  1.00  0.00           C
ATOM     33 1HG2 VAL A  17      24.040  33.330  42.050  1.00  0.00           H
ATOM     34 2HG2 VAL A  17      24.970  32.030  41.100  1.00  0.00           H
ATOM     35 3HG2 VAL A  17      23.400  31.630  42.000  1.00  0.00           H
ATOM     36  C   VAL A  17      27.450  32.550  44.080  1.00  0.00           C
ATOM     37  O   VAL A  17      28.270  31.760  43.590  1.00  0.00           O
ATOM     38  N   GLY A  18      27.630  33.010  45.300  1.00  0.00           N
ATOM     39  HN  GLY A  18      27.000  33.600  45.780  1.00  0.00           H
ATOM     40  CA  GLY A  18      28.930  32.790  46.080  1.00  0.00           C
ATOM     41  HA1 GLY A  18      28.640  33.210  47.030  1.00  0.00           H
ATOM     42  HA2 GLY A  18      29.240  31.760  46.190  1.00  0.00           H
ATOM     43  C   GLY A  18      30.030  33.790  45.730  1.00  0.00           C
ATOM     44  O   GLY A  18      29.770  34.930  45.330  1.00  0.00           O
ATOM     45  N   GLY A  19      31.330  33.300  45.700  1.00  0.00           N
ATOM     46  HN  GLY A  19      31.490  32.340  45.940  1.00  0.00           H
ATOM     47  CA  GLY A  19      32.510  34.070  45.360  1.00  0.00           C
ATOM     48  HA1 GLY A  19      33.290  33.350  45.180  1.00  0.00           H
ATOM     49  HA2 GLY A  19      32.340  34.650  44.460  1.00  0.00           H
ATOM     50  C   GLY A  19      32.800  35.120  46.340  1.00  0.00           C
ATOM     51  O   GLY A  19      32.190  35.230  47.420  1.00  0.00           O
ATOM     52  N   GLN A  20      33.760  36.000  45.990  1.00  0.00           N
ATOM     53  HN  GLN A  20      34.180  35.810  45.110  1.00  0.00           H
ATOM     54  CA  GLN A  20      34.400  37.010  46.860  1.00  0.00           C
ATOM     55  HA  GLN A  20      33.850  37.270  47.740  1.00  0.00           H
ATOM     56  CB  GLN A  20      35.820  36.490  47.090  1.00  0.00           C
ATOM     57  HB1 GLN A  20      36.380  36.330  46.150  1.00  0.00           H
ATOM     58  HB2 GLN A  20      36.440  37.210  47.670  1.00  0.00           H
ATOM     59  CG  GLN A  20      35.920  35.110  47.760  1.00  0.00           C
ATOM     60  HG1 GLN A  20      35.460  34.250  47.210  1.00  0.00           H
ATOM     61  HG2 GLN A  20      37.030  34.990  47.770  1.00  0.00           H
ATOM     62  CD  GLN A  20      35.360  35.120  49.150  1.00  0.00           C
ATOM     63  OE1 GLN A  20      35.740  35.920  49.990  1.00  0.00           O
ATOM     64  NE2 GLN A  20      34.470  34.170  49.500  1.00  0.00           N
ATOM     65 1HE2 GLN A  20      34.230  33.420  48.900  1.00  0.00           H
ATOM     66 2HE2 GLN A  20      33.800  34.370  50.230  1.00  0.00           H
ATOM     67  C   GLN A  20      34.550  38.310  46.050  1.00  0.00           C
ATOM     68  O   GLN A  20      34.450  38.200  44.850  1.00  0.00           O
ATOM     69  N   GLU A  21      34.810  39.530  46.640  1.00  0.00           N
ATOM     70  HN  GLU A  21      34.970  39.680  47.610  1.00  0.00           H
ATOM     71  CA  GLU A  21      35.130  40.730  45.800  1.00  0.00           C
ATOM     72  HA  GLU A  21      34.670  40.740  44.830  1.00  0.00           H
ATOM     73  CB  GLU A  21      34.480  42.030  46.450  1.00  0.00           C
ATOM     74  HB1 GLU A  21      33.370  41.970  46.440  1.00  0.00           H
ATOM     75  HB2 GLU A  21      34.860  42.010  47.490  1.00  0.00           H
ATOM     76  CG  GLU A  21      35.010  43.380  45.890  1.00  0.00           C
ATOM     77  HG1 GLU A  21      36.120  43.290  45.990  1.00  0.00           H
ATOM     78  HG2 GLU A  21      34.570  43.550  44.880  1.00  0.00           H
ATOM     79  CD  GLU A  21      34.800  44.680  46.800  1.00  0.00           C
ATOM     80  OE1 GLU A  21      35.350  44.740  47.920  1.00  0.00           O
ATOM     81  OE2 GLU A  21      34.040  45.570  46.290  1.00  0.00           O
ATOM     82  C   GLU A  21      36.640  40.830  45.510  1.00  0.00           C
ATOM     83  O   GLU A  21      37.490  40.540  46.310  1.00  0.00           O
ATOM     84  N   CYS A  22      36.980  41.280  44.260  1.00  0.00           N
ATOM     85  HN  CYS A  22      36.250  41.630  43.670  1.00  0.00           H
ATOM     86  CA  CYS A  22      38.400  41.430  43.840  1.00  0.00           C
ATOM     87  HA  CYS A  22      38.870  40.460  43.850  1.00  0.00           H
ATOM     88  CB  CYS A  22      38.460  41.770  42.270  1.00  0.00           C
ATOM     89  HB1 CYS A  22      37.850  42.650  41.980  1.00  0.00           H
ATOM     90  HB2 CYS A  22      39.470  42.070  41.930  1.00  0.00           H
ATOM     91  SG  CYS A  22      37.760  40.510  41.250  1.00  0.00           S
ATOM     92  C   CYS A  22      39.100  42.600  44.600  1.00  0.00           C
ATOM     93  O   CYS A  22      38.460  43.630  44.820  1.00  0.00           O
ATOM     94  N   LYS A  23      40.360  42.510  44.970  1.00  0.00           N
ATOM     95  HN  LYS A  23      40.910  41.690  44.850  1.00  0.00           H
ATOM     96  CA  LYS A  23      41.000  43.700  45.390  1.00  0.00           C
ATOM     97  HA  LYS A  23      40.360  44.360  45.970  1.00  0.00           H
ATOM     98  CB  LYS A  23      42.120  43.340  46.400  1.00  0.00           C
ATOM     99  HB1 LYS A  23      42.770  42.540  45.990  1.00  0.00           H
ATOM    100  HB2 LYS A  23      42.670  44.220  46.800  1.00  0.00           H
ATOM    101  CG  LYS A  23      41.610  42.560  47.610  1.00  0.00           C
ATOM    102  HG1 LYS A  23      40.740  43.120  48.020  1.00  0.00           H
ATOM    103  HG2 LYS A  23      41.160  41.560  47.450  1.00  0.00           H
ATOM    104  CD  LYS A  23      42.590  42.320  48.800  1.00  0.00           C
ATOM    105  HD1 LYS A  23      42.920  43.310  49.170  1.00  0.00           H
ATOM    106  HD2 LYS A  23      42.050  41.810  49.630  1.00  0.00           H
ATOM    107  CE  LYS A  23      43.790  41.510  48.470  1.00  0.00           C
ATOM    108  HE1 LYS A  23      44.440  41.810  47.620  1.00  0.00           H
ATOM    109  HE2 LYS A  23      44.420  41.460  49.400  1.00  0.00           H
ATOM    110  NZ  LYS A  23      43.270  40.210  48.090  1.00  0.00           N
ATOM    111  HZ1 LYS A  23      43.990  39.470  48.100  1.00  0.00           H
ATOM    112  HZ2 LYS A  23      42.530  39.940  48.780  1.00  0.00           H
ATOM    113  HZ3 LYS A  23      42.790  40.150  47.170  1.00  0.00           H
ATOM    114  C   LYS A  23      41.640  44.440  44.140  1.00  0.00           C
ATOM    115  O   LYS A  23      41.400  43.940  43.050  1.00  0.00           O
ATOM    116  N   ASP A  24      42.300  45.610  44.350  1.00  0.00           N
ATOM    117  HN  ASP A  24      42.280  45.960  45.290  1.00  0.00           H
ATOM    118  CA  ASP A  24      43.120  46.340  43.450  1.00  0.00           C
ATOM    119  HA  ASP A  24      42.550  46.660  42.610  1.00  0.00           H
ATOM    120  CB  ASP A  24      43.700  47.720  44.040  1.00  0.00           C
ATOM    121  HB1 ASP A  24      44.190  47.420  44.990  1.00  0.00           H
ATOM    122  HB2 ASP A  24      44.310  48.250  43.280  1.00  0.00           H
ATOM    123  CG  ASP A  24      42.600  48.730  44.240  1.00  0.00           C
ATOM    124  OD1 ASP A  24      42.820  49.710  45.010  1.00  0.00           O
ATOM    125  OD2 ASP A  24      41.540  48.700  43.620  1.00  0.00           O
ATOM    126  C   ASP A  24      44.210  45.510  42.790  1.00  0.00           C
ATOM    127  O   ASP A  24      45.100  45.010  43.470  1.00  0.00           O
ATOM    128  N   GLY A  25      44.190  45.320  41.480  1.00  0.00           N
ATOM    129  HN  GLY A  25      43.690  46.000  40.950  1.00  0.00           H
ATOM    130  CA  GLY A  25      45.130  44.430  40.830  1.00  0.00           C
ATOM    131  HA1 GLY A  25      45.290  44.790  39.830  1.00  0.00           H
ATOM    132  HA2 GLY A  25      46.130  44.450  41.240  1.00  0.00           H
ATOM    133  C   GLY A  25      44.900  42.930  40.920  1.00  0.00           C
ATOM    134  O   GLY A  25      45.860  42.150  40.760  1.00  0.00           O
ATOM    135  N   GLU A  26      43.620  42.550  41.030  1.00  0.00           N
ATOM    136  HN  GLU A  26      42.940  43.230  41.300  1.00  0.00           H
ATOM    137  CA  GLU A  26      43.220  41.190  41.260  1.00  0.00           C
ATOM    138  HA  GLU A  26      44.120  40.590  41.210  1.00  0.00           H
ATOM    139  CB  GLU A  26      42.820  41.030  42.710  1.00  0.00           C
ATOM    140  HB1 GLU A  26      43.680  41.440  43.270  1.00  0.00           H
ATOM    141  HB2 GLU A  26      41.920  41.650  42.920  1.00  0.00           H
ATOM    142  CG  GLU A  26      42.410  39.590  43.180  1.00  0.00           C
ATOM    143  HG1 GLU A  26      41.420  39.420  42.700  1.00  0.00           H
ATOM    144  HG2 GLU A  26      43.130  38.920  42.650  1.00  0.00           H
ATOM    145  CD  GLU A  26      42.530  39.400  44.700  1.00  0.00           C
ATOM    146  OE1 GLU A  26      41.870  40.050  45.580  1.00  0.00           O
ATOM    147  OE2 GLU A  26      43.380  38.520  45.040  1.00  0.00           O
ATOM    148  C   GLU A  26      42.370  40.540  40.180  1.00  0.00           C
ATOM    149  O   GLU A  26      42.500  39.310  39.840  1.00  0.00           O
ATOM    150  N   CYS A  27      41.630  41.390  39.510  1.00  0.00           N
ATOM    151  HN  CYS A  27      41.780  42.330  39.770  1.00  0.00           H
ATOM    152  CA  CYS A  27      40.860  41.050  38.330  1.00  0.00           C
ATOM    153  HA  CYS A  27      41.310  40.210  37.830  1.00  0.00           H
ATOM    154  CB  CYS A  27      39.380  40.640  38.730  1.00  0.00           C
ATOM    155  HB1 CYS A  27      38.950  41.610  39.080  1.00  0.00           H
ATOM    156  HB2 CYS A  27      38.670  40.320  37.950  1.00  0.00           H
ATOM    157  SG  CYS A  27      39.180  39.620  40.150  1.00  0.00           S
ATOM    158  C   CYS A  27      40.980  42.200  37.220  1.00  0.00           C
ATOM    159  O   CYS A  27      39.960  42.750  36.840  1.00  0.00           O
ATOM    160  N   PRO A  28      42.170  42.650  36.670  1.00  0.00           N
ATOM    161  CD  PRO A  28      43.420  42.010  37.040  1.00  0.00           C
ATOM    162  HD1 PRO A  28      43.320  40.930  36.790  1.00  0.00           H
ATOM    163  HD2 PRO A  28      43.650  42.170  38.110  1.00  0.00           H
ATOM    164  CA  PRO A  28      42.330  43.960  35.980  1.00  0.00           C
ATOM    165  HA  PRO A  28      41.730  44.760  36.410  1.00  0.00           H
ATOM    166  CB  PRO A  28      43.820  44.160  36.050  1.00  0.00           C
ATOM    167  HB1 PRO A  28      44.160  44.570  35.080  1.00  0.00           H
ATOM    168  HB2 PRO A  28      44.190  44.860  36.840  1.00  0.00           H
ATOM    169  CG  PRO A  28      44.470  42.860  36.260  1.00  0.00           C
ATOM    170  HG1 PRO A  28      44.840  42.410  35.330  1.00  0.00           H
ATOM    171  HG2 PRO A  28      45.350  42.910  36.950  1.00  0.00           H
ATOM    172  C   PRO A  28      41.830  43.780  34.560  1.00  0.00           C
ATOM    173  O   PRO A  28      41.950  44.770  33.830  1.00  0.00           O
ATOM    174  N   TRP A  29      41.280  42.660  34.160  1.00  0.00           N
ATOM    175  HN  TRP A  29      41.240  42.010  34.920  1.00  0.00           H
ATOM    176  CA  TRP A  29      40.950  42.210  32.800  1.00  0.00           C
ATOM    177  HA  TRP A  29      41.600  42.670  32.080  1.00  0.00           H
ATOM    178  CB  TRP A  29      41.340  40.750  32.620  1.00  0.00           C
ATOM    179  HB1 TRP A  29      40.990  40.330  31.650  1.00  0.00           H
ATOM    180  HB2 TRP A  29      42.430  40.590  32.470  1.00  0.00           H
ATOM    181  CG  TRP A  29      40.790  39.840  33.750  1.00  0.00           C
ATOM    182  CD1 TRP A  29      39.440  39.620  33.950  1.00  0.00           C
ATOM    183  HD1 TRP A  29      38.620  40.030  33.380  1.00  0.00           H
ATOM    184  NE1 TRP A  29      39.260  38.910  35.080  1.00  0.00           N
ATOM    185  HE1 TRP A  29      38.430  38.680  35.550  1.00  0.00           H
ATOM    186  CE2 TRP A  29      40.450  38.460  35.610  1.00  0.00           C
ATOM    187  CD2 TRP A  29      41.470  39.070  34.840  1.00  0.00           C
ATOM    188  CE3 TRP A  29      42.790  38.760  35.230  1.00  0.00           C
ATOM    189  HE3 TRP A  29      43.660  39.150  34.710  1.00  0.00           H
ATOM    190  CZ3 TRP A  29      43.020  37.970  36.290  1.00  0.00           C
ATOM    191  HZ3 TRP A  29      44.040  37.740  36.600  1.00  0.00           H
ATOM    192  CZ2 TRP A  29      40.690  37.720  36.720  1.00  0.00           C
ATOM    193  HZ2 TRP A  29      39.940  37.350  37.410  1.00  0.00           H
ATOM    194  CH2 TRP A  29      42.010  37.470  37.060  1.00  0.00           C
ATOM    195  HH2 TRP A  29      42.130  36.880  37.950  1.00  0.00           H
ATOM    196  C   TRP A  29      39.420  42.410  32.300  1.00  0.00           C
ATOM    197  O   TRP A  29      38.930  42.030  31.270  1.00  0.00           O
ATOM    198  N   GLN A  30      38.690  43.020  33.210  1.00  0.00           N
ATOM    199  HN  GLN A  30      39.250  43.360  33.960  1.00  0.00           H
ATOM    200  CA  GLN A  30      37.270  42.970  33.190  1.00  0.00           C
ATOM    201  HA  GLN A  30      36.940  41.990  32.890  1.00  0.00           H
ATOM    202  CB  GLN A  30      36.620  43.240  34.580  1.00  0.00           C
ATOM    203  HB1 GLN A  30      37.110  42.630  35.390  1.00  0.00           H
ATOM    204  HB2 GLN A  30      36.860  44.260  34.960  1.00  0.00           H
ATOM    205  CG  GLN A  30      35.050  43.050  34.650  1.00  0.00           C
ATOM    206  HG1 GLN A  30      34.740  43.190  35.700  1.00  0.00           H
ATOM    207  HG2 GLN A  30      34.480  43.790  34.050  1.00  0.00           H
ATOM    208  CD  GLN A  30      34.560  41.620  34.480  1.00  0.00           C
ATOM    209  OE1 GLN A  30      35.210  40.650  34.870  1.00  0.00           O
ATOM    210  NE2 GLN A  30      33.320  41.400  33.920  1.00  0.00           N
ATOM    211 1HE2 GLN A  30      33.010  40.460  33.830  1.00  0.00           H
ATOM    212 2HE2 GLN A  30      32.830  42.130  33.470  1.00  0.00           H
ATOM    213  C   GLN A  30      36.770  44.050  32.220  1.00  0.00           C
ATOM    214  O   GLN A  30      37.070  45.210  32.380  1.00  0.00           O
ATOM    215  N   ALA A  31      35.860  43.700  31.320  1.00  0.00           N
ATOM    216  HN  ALA A  31      35.720  42.710  31.250  1.00  0.00           H
ATOM    217  CA  ALA A  31      34.890  44.550  30.590  1.00  0.00           C
ATOM    218  HA  ALA A  31      35.060  45.530  31.000  1.00  0.00           H
ATOM    219  CB  ALA A  31      35.200  44.440  29.160  1.00  0.00           C
ATOM    220  HB1 ALA A  31      34.660  45.180  28.550  1.00  0.00           H
ATOM    221  HB2 ALA A  31      36.280  44.700  29.090  1.00  0.00           H
ATOM    222  HB3 ALA A  31      35.130  43.390  28.790  1.00  0.00           H
ATOM    223  C   ALA A  31      33.440  44.020  30.810  1.00  0.00           C
ATOM    224  O   ALA A  31      33.160  42.950  31.400  1.00  0.00           O
ATOM    225  N   LEU A  32      32.500  44.860  30.410  1.00  0.00           N
ATOM    226  HN  LEU A  32      32.640  45.750  29.990  1.00  0.00           H
ATOM    227  CA  LEU A  32      31.130  44.490  30.690  1.00  0.00           C
ATOM    228  HA  LEU A  32      31.030  43.450  30.450  1.00  0.00           H
ATOM    229  CB  LEU A  32      30.730  45.120  32.040  1.00  0.00           C
ATOM    230  HB1 LEU A  32      31.490  44.670  32.710  1.00  0.00           H
ATOM    231  HB2 LEU A  32      30.860  46.210  31.900  1.00  0.00           H
ATOM    232  CG  LEU A  32      29.250  45.000  32.630  1.00  0.00           C
ATOM    233  HG  LEU A  32      28.720  45.440  31.770  1.00  0.00           H
ATOM    234  CD1 LEU A  32      28.870  43.530  32.700  1.00  0.00           C
ATOM    235 1HD1 LEU A  32      27.810  43.350  32.960  1.00  0.00           H
ATOM    236 2HD1 LEU A  32      28.940  43.020  31.720  1.00  0.00           H
ATOM    237 3HD1 LEU A  32      29.580  42.990  33.380  1.00  0.00           H
ATOM    238  CD2 LEU A  32      28.930  45.840  33.920  1.00  0.00           C
ATOM    239 1HD2 LEU A  32      27.830  45.720  33.960  1.00  0.00           H
ATOM    240 2HD2 LEU A  32      29.450  45.530  34.850  1.00  0.00           H
ATOM    241 3HD2 LEU A  32      29.130  46.910  33.670  1.00  0.00           H
ATOM    242  C   LEU A  32      30.320  45.110  29.640  1.00  0.00           C
ATOM    243  O   LEU A  32      30.360  46.300  29.410  1.00  0.00           O
ATOM    244  N   LEU A  33      29.440  44.410  28.890  1.00  0.00           N
ATOM    245  HN  LEU A  33      29.330  43.430  29.030  1.00  0.00           H
ATOM    246  CA  LEU A  33      28.530  44.940  27.860  1.00  0.00           C
ATOM    247  HA  LEU A  33      28.890  45.820  27.370  1.00  0.00           H
ATOM    248  CB  LEU A  33      28.160  43.780  26.900  1.00  0.00           C
ATOM    249  HB1 LEU A  33      27.700  42.930  27.450  1.00  0.00           H
ATOM    250  HB2 LEU A  33      27.350  44.150  26.230  1.00  0.00           H
ATOM    251  CG  LEU A  33      29.240  43.170  25.860  1.00  0.00           C
ATOM    252  HG  LEU A  33      29.610  44.080  25.350  1.00  0.00           H
ATOM    253  CD1 LEU A  33      30.520  42.560  26.460  1.00  0.00           C
ATOM    254 1HD1 LEU A  33      31.050  43.220  27.190  1.00  0.00           H
ATOM    255 2HD1 LEU A  33      30.280  41.650  27.040  1.00  0.00           H
ATOM    256 3HD1 LEU A  33      31.310  42.260  25.750  1.00  0.00           H
ATOM    257  CD2 LEU A  33      28.610  42.250  24.740  1.00  0.00           C
ATOM    258 1HD2 LEU A  33      28.690  41.210  25.090  1.00  0.00           H
ATOM    259 2HD2 LEU A  33      27.560  42.520  24.510  1.00  0.00           H
ATOM    260 3HD2 LEU A  33      29.120  42.420  23.770  1.00  0.00           H
ATOM    261  C   LEU A  33      27.260  45.400  28.680  1.00  0.00           C
ATOM    262  O   LEU A  33      26.490  44.630  29.250  1.00  0.00           O
ATOM    263  N   ILE A  34      27.090  46.780  28.680  1.00  0.00           N
ATOM    264  HN  ILE A  34      27.750  47.320  28.140  1.00  0.00           H
ATOM    265  CA  ILE A  34      26.150  47.570  29.350  1.00  0.00           C
ATOM    266  HA  ILE A  34      25.650  47.000  30.110  1.00  0.00           H
ATOM    267  CB  ILE A  34      26.790  48.690  30.150  1.00  0.00           C
ATOM    268  HB  ILE A  34      25.970  49.320  30.550  1.00  0.00           H
ATOM    269  CG2 ILE A  34      27.300  48.150  31.480  1.00  0.00           C
ATOM    270 1HG2 ILE A  34      27.570  48.900  32.260  1.00  0.00           H
ATOM    271 2HG2 ILE A  34      26.490  47.510  31.900  1.00  0.00           H
ATOM    272 3HG2 ILE A  34      28.220  47.540  31.310  1.00  0.00           H
ATOM    273  CG1 ILE A  34      27.730  49.590  29.310  1.00  0.00           C
ATOM    274 1HG1 ILE A  34      28.670  49.020  29.100  1.00  0.00           H
ATOM    275 2HG1 ILE A  34      27.280  49.790  28.320  1.00  0.00           H
ATOM    276  CD  ILE A  34      28.050  50.980  29.980  1.00  0.00           C
ATOM    277  HD1 ILE A  34      28.290  50.870  31.050  1.00  0.00           H
ATOM    278  HD2 ILE A  34      29.020  51.340  29.580  1.00  0.00           H
ATOM    279  HD3 ILE A  34      27.210  51.690  29.790  1.00  0.00           H
ATOM    280  C   ILE A  34      25.180  48.040  28.330  1.00  0.00           C
ATOM    281  O   ILE A  34      25.510  48.350  27.160  1.00  0.00           O
ATOM    282  N   ASN A  35      23.870  48.040  28.670  1.00  0.00           N
ATOM    283  HN  ASN A  35      23.680  47.840  29.630  1.00  0.00           H
ATOM    284  CA  ASN A  35      22.790  48.390  27.830  1.00  0.00           C
ATOM    285  HA  ASN A  35      23.040  48.020  26.840  1.00  0.00           H
ATOM    286  CB  ASN A  35      21.510  47.550  28.190  1.00  0.00           C
ATOM    287  HB1 ASN A  35      20.940  47.520  27.230  1.00  0.00           H
ATOM    288  HB2 ASN A  35      21.810  46.540  28.540  1.00  0.00           H
ATOM    289  CG  ASN A  35      20.820  48.200  29.370  1.00  0.00           C
ATOM    290  OD1 ASN A  35      21.450  49.090  29.990  1.00  0.00           O
ATOM    291  ND2 ASN A  35      19.610  47.730  29.800  1.00  0.00           N
ATOM    292 1HD2 ASN A  35      19.270  46.820  29.550  1.00  0.00           H
ATOM    293 2HD2 ASN A  35      19.290  48.270  30.570  1.00  0.00           H
ATOM    294  C   ASN A  35      22.720  49.990  27.690  1.00  0.00           C
ATOM    295  O   ASN A  35      23.540  50.720  28.280  1.00  0.00           O
ATOM    296  N   GLU A  36      21.690  50.600  27.030  1.00  0.00           N
ATOM    297  HN  GLU A  36      21.100  50.150  26.370  1.00  0.00           H
ATOM    298  CA  GLU A  36      21.390  52.010  27.070  1.00  0.00           C
ATOM    299  HA  GLU A  36      22.270  52.510  26.680  1.00  0.00           H
ATOM    300  CB  GLU A  36      20.160  52.240  26.090  1.00  0.00           C
ATOM    301  HB1 GLU A  36      19.460  51.530  26.580  1.00  0.00           H
ATOM    302  HB2 GLU A  36      19.780  53.270  26.260  1.00  0.00           H
ATOM    303  CG  GLU A  36      20.380  52.070  24.600  1.00  0.00           C
ATOM    304  HG1 GLU A  36      20.830  53.050  24.290  1.00  0.00           H
ATOM    305  HG2 GLU A  36      21.160  51.340  24.360  1.00  0.00           H
ATOM    306  CD  GLU A  36      19.080  51.840  23.810  1.00  0.00           C
ATOM    307  OE1 GLU A  36      18.740  52.620  22.900  1.00  0.00           O
ATOM    308  OE2 GLU A  36      18.500  50.800  24.100  1.00  0.00           O
ATOM    309  C   GLU A  36      21.050  52.710  28.420  1.00  0.00           C
ATOM    310  O   GLU A  36      21.130  53.950  28.580  1.00  0.00           O
ATOM    311  N   GLU A  37      20.570  51.870  29.440  1.00  0.00           N
ATOM    312  HN  GLU A  37      20.590  50.920  29.190  1.00  0.00           H
ATOM    313  CA  GLU A  37      20.390  52.180  30.820  1.00  0.00           C
ATOM    314  HA  GLU A  37      19.910  53.150  30.850  1.00  0.00           H
ATOM    315  CB  GLU A  37      19.410  51.220  31.520  1.00  0.00           C
ATOM    316  HB1 GLU A  37      19.860  50.250  31.830  1.00  0.00           H
ATOM    317  HB2 GLU A  37      19.160  51.870  32.380  1.00  0.00           H
ATOM    318  CG  GLU A  37      18.110  50.900  30.740  1.00  0.00           C
ATOM    319  HG1 GLU A  37      17.600  51.880  30.570  1.00  0.00           H
ATOM    320  HG2 GLU A  37      18.320  50.460  29.750  1.00  0.00           H
ATOM    321  CD  GLU A  37      17.110  50.010  31.410  1.00  0.00           C
ATOM    322  OE1 GLU A  37      16.560  50.310  32.490  1.00  0.00           O
ATOM    323  OE2 GLU A  37      17.010  48.820  30.980  1.00  0.00           O
ATOM    324  C   GLU A  37      21.660  52.270  31.590  1.00  0.00           C
ATOM    325  O   GLU A  37      21.700  52.910  32.640  1.00  0.00           O
ATOM    326  N   ASN A  38      22.700  51.640  31.040  1.00  0.00           N
ATOM    327  HN  ASN A  38      22.540  51.130  30.190  1.00  0.00           H
ATOM    328  CA  ASN A  38      24.050  51.420  31.690  1.00  0.00           C
ATOM    329  HA  ASN A  38      24.740  51.270  30.860  1.00  0.00           H
ATOM    330  CB  ASN A  38      24.670  52.620  32.450  1.00  0.00           C
ATOM    331  HB1 ASN A  38      24.020  52.890  33.300  1.00  0.00           H
ATOM    332  HB2 ASN A  38      25.610  52.260  32.920  1.00  0.00           H
ATOM    333  CG  ASN A  38      24.930  53.790  31.520  1.00  0.00           C
ATOM    334  OD1 ASN A  38      25.790  54.010  30.660  1.00  0.00           O
ATOM    335  ND2 ASN A  38      24.050  54.820  31.740  1.00  0.00           N
ATOM    336 1HD2 ASN A  38      23.600  54.850  32.630  1.00  0.00           H
ATOM    337 2HD2 ASN A  38      24.220  55.660  31.220  1.00  0.00           H
ATOM    338  C   ASN A  38      23.960  50.220  32.680  1.00  0.00           C
ATOM    339  O   ASN A  38      24.670  50.140  33.670  1.00  0.00           O
ATOM    340  N   GLU A  39      23.130  49.190  32.430  1.00  0.00           N
ATOM    341  HN  GLU A  39      22.430  49.270  31.730  1.00  0.00           H
ATOM    342  CA  GLU A  39      22.990  47.970  33.160  1.00  0.00           C
ATOM    343  HA  GLU A  39      23.510  47.990  34.110  1.00  0.00           H
ATOM    344  CB  GLU A  39      21.500  47.610  33.300  1.00  0.00           C
ATOM    345  HB1 GLU A  39      20.960  47.390  32.350  1.00  0.00           H
ATOM    346  HB2 GLU A  39      21.460  46.600  33.780  1.00  0.00           H
ATOM    347  CG  GLU A  39      20.700  48.520  34.270  1.00  0.00           C
ATOM    348  HG1 GLU A  39      21.120  48.390  35.290  1.00  0.00           H
ATOM    349  HG2 GLU A  39      20.720  49.600  33.980  1.00  0.00           H
ATOM    350  CD  GLU A  39      19.290  48.090  34.360  1.00  0.00           C
ATOM    351  OE1 GLU A  39      18.530  48.050  33.310  1.00  0.00           O
ATOM    352  OE2 GLU A  39      18.710  47.800  35.440  1.00  0.00           O
ATOM    353  C   GLU A  39      23.610  46.850  32.280  1.00  0.00           C
ATOM    354  O   GLU A  39      23.510  46.810  31.060  1.00  0.00           O
ATOM    355  N   GLY A  40      24.510  46.040  32.930  1.00  0.00           N
ATOM    356  HN  GLY A  40      24.770  46.180  33.880  1.00  0.00           H
ATOM    357  CA  GLY A  40      25.090  44.870  32.410  1.00  0.00           C
ATOM    358  HA1 GLY A  40      25.730  45.220  31.620  1.00  0.00           H
ATOM    359  HA2 GLY A  40      25.660  44.330  33.150  1.00  0.00           H
ATOM    360  C   GLY A  40      24.220  43.820  31.890  1.00  0.00           C
ATOM    361  O   GLY A  40      23.140  43.530  32.450  1.00  0.00           O
ATOM    362  N   PHE A  41      24.730  42.990  30.940  1.00  0.00           N
ATOM    363  HN  PHE A  41      25.590  43.260  30.520  1.00  0.00           H
ATOM    364  CA  PHE A  41      24.050  41.740  30.500  1.00  0.00           C
ATOM    365  HA  PHE A  41      23.440  41.350  31.300  1.00  0.00           H
ATOM    366  CB  PHE A  41      23.030  41.940  29.320  1.00  0.00           C
ATOM    367  HB1 PHE A  41      22.580  40.980  29.020  1.00  0.00           H
ATOM    368  HB2 PHE A  41      22.230  42.570  29.740  1.00  0.00           H
ATOM    369  CG  PHE A  41      23.660  42.620  28.110  1.00  0.00           C
ATOM    370  CD1 PHE A  41      24.240  41.890  27.030  1.00  0.00           C
ATOM    371  HD1 PHE A  41      24.290  40.820  27.120  1.00  0.00           H
ATOM    372  CE1 PHE A  41      24.710  42.510  25.870  1.00  0.00           C
ATOM    373  HE1 PHE A  41      25.160  41.950  25.060  1.00  0.00           H
ATOM    374  CZ  PHE A  41      24.640  43.870  25.720  1.00  0.00           C
ATOM    375  HZ  PHE A  41      24.830  44.360  24.770  1.00  0.00           H
ATOM    376  CD2 PHE A  41      23.710  44.020  28.010  1.00  0.00           C
ATOM    377  HD2 PHE A  41      23.300  44.630  28.800  1.00  0.00           H
ATOM    378  CE2 PHE A  41      24.010  44.620  26.790  1.00  0.00           C
ATOM    379  HE2 PHE A  41      24.000  45.690  26.650  1.00  0.00           H
ATOM    380  C   PHE A  41      25.020  40.680  30.170  1.00  0.00           C
ATOM    381  O   PHE A  41      24.770  39.530  30.200  1.00  0.00           O
ATOM    382  N   CYS A  42      26.270  40.970  29.760  1.00  0.00           N
ATOM    383  HN  CYS A  42      26.640  41.880  29.620  1.00  0.00           H
ATOM    384  CA  CYS A  42      27.330  40.060  29.540  1.00  0.00           C
ATOM    385  HA  CYS A  42      27.160  39.200  30.180  1.00  0.00           H
ATOM    386  CB  CYS A  42      27.570  39.590  28.080  1.00  0.00           C
ATOM    387  HB1 CYS A  42      27.500  40.450  27.390  1.00  0.00           H
ATOM    388  HB2 CYS A  42      28.550  39.090  27.900  1.00  0.00           H
ATOM    389  SG  CYS A  42      26.320  38.400  27.460  1.00  0.00           S
ATOM    390  C   CYS A  42      28.710  40.750  29.910  1.00  0.00           C
ATOM    391  O   CYS A  42      28.850  41.890  29.560  1.00  0.00           O
ATOM    392  N   GLY A  43      29.620  40.040  30.660  1.00  0.00           N
ATOM    393  HN  GLY A  43      29.470  39.050  30.670  1.00  0.00           H
ATOM    394  CA  GLY A  43      31.010  40.400  30.930  1.00  0.00           C
ATOM    395  HA1 GLY A  43      31.020  41.340  31.460  1.00  0.00           H
ATOM    396  HA2 GLY A  43      31.450  39.690  31.620  1.00  0.00           H
ATOM    397  C   GLY A  43      31.890  40.290  29.680  1.00  0.00           C
ATOM    398  O   GLY A  43      31.550  39.790  28.580  1.00  0.00           O
ATOM    399  N   GLY A  44      33.160  40.630  29.860  1.00  0.00           N
ATOM    400  HN  GLY A  44      33.480  41.120  30.670  1.00  0.00           H
ATOM    401  CA  GLY A  44      34.110  40.510  28.740  1.00  0.00           C
ATOM    402  HA1 GLY A  44      33.860  39.530  28.330  1.00  0.00           H
ATOM    403  HA2 GLY A  44      33.980  41.320  28.030  1.00  0.00           H
ATOM    404  C   GLY A  44      35.480  40.490  29.270  1.00  0.00           C
ATOM    405  O   GLY A  44      35.620  40.790  30.440  1.00  0.00           O
ATOM    406  N   THR A  45      36.480  40.130  28.490  1.00  0.00           N
ATOM    407  HN  THR A  45      36.350  39.790  27.570  1.00  0.00           H
ATOM    408  CA  THR A  45      37.850  40.010  28.960  1.00  0.00           C
ATOM    409  HA  THR A  45      37.850  40.390  29.970  1.00  0.00           H
ATOM    410  CB  THR A  45      38.470  38.600  28.900  1.00  0.00           C
ATOM    411  HB  THR A  45      38.510  38.140  27.890  1.00  0.00           H
ATOM    412  OG1 THR A  45      37.600  37.630  29.530  1.00  0.00           O
ATOM    413  HG1 THR A  45      36.780  37.600  29.040  1.00  0.00           H
ATOM    414  CG2 THR A  45      39.800  38.600  29.640  1.00  0.00           C
ATOM    415 1HG2 THR A  45      40.360  39.500  29.320  1.00  0.00           H
ATOM    416 2HG2 THR A  45      39.400  38.620  30.680  1.00  0.00           H
ATOM    417 3HG2 THR A  45      40.390  37.660  29.530  1.00  0.00           H
ATOM    418  C   THR A  45      38.630  40.910  27.970  1.00  0.00           C
ATOM    419  O   THR A  45      38.760  40.650  26.820  1.00  0.00           O
ATOM    420  N   ILE A  46      39.260  42.040  28.530  1.00  0.00           N
ATOM    421  HN  ILE A  46      39.140  42.240  29.500  1.00  0.00           H
ATOM    422  CA  ILE A  46      40.160  42.850  27.740  1.00  0.00           C
ATOM    423  HA  ILE A  46      39.610  43.150  26.860  1.00  0.00           H
ATOM    424  CB  ILE A  46      40.780  43.950  28.670  1.00  0.00           C
ATOM    425  HB  ILE A  46      41.390  43.430  29.440  1.00  0.00           H
ATOM    426  CG2 ILE A  46      41.550  44.980  27.790  1.00  0.00           C
ATOM    427 1HG2 ILE A  46      40.900  45.610  27.150  1.00  0.00           H
ATOM    428 2HG2 ILE A  46      42.100  45.610  28.510  1.00  0.00           H
ATOM    429 3HG2 ILE A  46      42.330  44.410  27.230  1.00  0.00           H
ATOM    430  CG1 ILE A  46      39.790  44.690  29.530  1.00  0.00           C
ATOM    431 1HG1 ILE A  46      39.200  45.300  28.810  1.00  0.00           H
ATOM    432 2HG1 ILE A  46      39.010  44.150  30.110  1.00  0.00           H
ATOM    433  CD  ILE A  46      40.350  45.610  30.550  1.00  0.00           C
ATOM    434  HD1 ILE A  46      41.210  45.100  31.050  1.00  0.00           H
ATOM    435  HD2 ILE A  46      40.770  46.550  30.120  1.00  0.00           H
ATOM    436  HD3 ILE A  46      39.580  45.920  31.290  1.00  0.00           H
ATOM    437  C   ILE A  46      41.420  42.090  27.180  1.00  0.00           C
ATOM    438  O   ILE A  46      42.100  41.470  27.990  1.00  0.00           O
ATOM    439  N   LEU A  47      41.670  42.070  25.830  1.00  0.00           N
ATOM    440  HN  LEU A  47      41.250  42.710  25.180  1.00  0.00           H
ATOM    441  CA  LEU A  47      42.820  41.450  25.290  1.00  0.00           C
ATOM    442  HA  LEU A  47      43.140  40.580  25.860  1.00  0.00           H
ATOM    443  CB  LEU A  47      42.350  40.790  23.900  1.00  0.00           C
ATOM    444  HB1 LEU A  47      42.030  41.610  23.240  1.00  0.00           H
ATOM    445  HB2 LEU A  47      43.230  40.360  23.370  1.00  0.00           H
ATOM    446  CG  LEU A  47      41.230  39.810  24.030  1.00  0.00           C
ATOM    447  HG  LEU A  47      40.320  40.390  24.240  1.00  0.00           H
ATOM    448  CD1 LEU A  47      40.980  39.180  22.680  1.00  0.00           C
ATOM    449 1HD1 LEU A  47      41.900  38.690  22.260  1.00  0.00           H
ATOM    450 2HD1 LEU A  47      40.070  38.570  22.570  1.00  0.00           H
ATOM    451 3HD1 LEU A  47      40.740  40.030  22.010  1.00  0.00           H
ATOM    452  CD2 LEU A  47      41.540  38.760  25.110  1.00  0.00           C
ATOM    453 1HD2 LEU A  47      42.550  38.300  25.010  1.00  0.00           H
ATOM    454 2HD2 LEU A  47      41.620  39.260  26.100  1.00  0.00           H
ATOM    455 3HD2 LEU A  47      40.820  37.930  25.220  1.00  0.00           H
ATOM    456  C   LEU A  47      44.040  42.410  24.950  1.00  0.00           C
ATOM    457  O   LEU A  47      45.190  41.940  24.800  1.00  0.00           O
ATOM    458  N   SER A  48      43.670  43.650  24.630  1.00  0.00           N
ATOM    459  HN  SER A  48      42.790  44.060  24.830  1.00  0.00           H
ATOM    460  CA  SER A  48      44.550  44.480  23.740  1.00  0.00           C
ATOM    461  HA  SER A  48      45.520  44.620  24.180  1.00  0.00           H
ATOM    462  CB  SER A  48      44.740  44.010  22.270  1.00  0.00           C
ATOM    463  HB1 SER A  48      45.130  42.970  22.260  1.00  0.00           H
ATOM    464  HB2 SER A  48      43.720  43.820  21.860  1.00  0.00           H
ATOM    465  OG  SER A  48      45.440  44.910  21.420  1.00  0.00           O
ATOM    466  HG1 SER A  48      46.370  45.020  21.630  1.00  0.00           H
ATOM    467  C   SER A  48      43.840  45.810  23.740  1.00  0.00           C
ATOM    468  O   SER A  48      42.730  45.890  24.200  1.00  0.00           O
ATOM    469  N   GLU A  49      44.530  46.840  23.210  1.00  0.00           N
ATOM    470  HN  GLU A  49      45.430  46.700  22.830  1.00  0.00           H
ATOM    471  CA  GLU A  49      44.090  48.210  23.460  1.00  0.00           C
ATOM    472  HA  GLU A  49      43.930  48.310  24.520  1.00  0.00           H
ATOM    473  CB  GLU A  49      45.290  49.140  22.990  1.00  0.00           C
ATOM    474  HB1 GLU A  49      46.170  48.970  23.650  1.00  0.00           H
ATOM    475  HB2 GLU A  49      45.600  48.860  21.960  1.00  0.00           H
ATOM    476  CG  GLU A  49      44.790  50.620  22.780  1.00  0.00           C
ATOM    477  HG1 GLU A  49      44.160  50.660  21.870  1.00  0.00           H
ATOM    478  HG2 GLU A  49      44.300  51.040  23.680  1.00  0.00           H
ATOM    479  CD  GLU A  49      46.030  51.480  22.550  1.00  0.00           C
ATOM    480  OE1 GLU A  49      46.720  51.210  21.510  1.00  0.00           O
ATOM    481  OE2 GLU A  49      46.270  52.440  23.360  1.00  0.00           O
ATOM    482  C   GLU A  49      42.790  48.660  22.800  1.00  0.00           C
ATOM    483  O   GLU A  49      42.160  49.630  23.300  1.00  0.00           O
ATOM    484  N   PHE A  50      42.360  48.020  21.640  1.00  0.00           N
ATOM    485  HN  PHE A  50      42.950  47.470  21.060  1.00  0.00           H
ATOM    486  CA  PHE A  50      41.020  48.330  21.230  1.00  0.00           C
ATOM    487  HA  PHE A  50      40.510  49.160  21.680  1.00  0.00           H
ATOM    488  CB  PHE A  50      40.950  48.660  19.730  1.00  0.00           C
ATOM    489  HB1 PHE A  50      41.030  47.820  19.010  1.00  0.00           H
ATOM    490  HB2 PHE A  50      39.920  49.030  19.560  1.00  0.00           H
ATOM    491  CG  PHE A  50      41.870  49.780  19.290  1.00  0.00           C
ATOM    492  CD1 PHE A  50      43.100  49.520  18.710  1.00  0.00           C
ATOM    493  HD1 PHE A  50      43.310  48.480  18.510  1.00  0.00           H
ATOM    494  CE1 PHE A  50      43.870  50.560  18.150  1.00  0.00           C
ATOM    495  HE1 PHE A  50      44.840  50.290  17.770  1.00  0.00           H
ATOM    496  CZ  PHE A  50      43.360  51.830  18.160  1.00  0.00           C
ATOM    497  HZ  PHE A  50      43.900  52.640  17.700  1.00  0.00           H
ATOM    498  CD2 PHE A  50      41.450  51.110  19.490  1.00  0.00           C
ATOM    499  HD2 PHE A  50      40.470  51.310  19.870  1.00  0.00           H
ATOM    500  CE2 PHE A  50      42.150  52.130  18.790  1.00  0.00           C
ATOM    501  HE2 PHE A  50      41.740  53.110  18.940  1.00  0.00           H
ATOM    502  C   PHE A  50      40.130  47.040  21.290  1.00  0.00           C
ATOM    503  O   PHE A  50      39.090  47.000  20.580  1.00  0.00           O
ATOM    504  N   TYR A  51      40.470  45.980  21.950  1.00  0.00           N
ATOM    505  HN  TYR A  51      41.170  46.070  22.650  1.00  0.00           H
ATOM    506  CA  TYR A  51      39.870  44.670  21.780  1.00  0.00           C
ATOM    507  HA  TYR A  51      39.000  44.770  21.140  1.00  0.00           H
ATOM    508  CB  TYR A  51      40.810  43.570  21.020  1.00  0.00           C
ATOM    509  HB1 TYR A  51      41.740  43.390  21.590  1.00  0.00           H
ATOM    510  HB2 TYR A  51      40.320  42.580  20.890  1.00  0.00           H
ATOM    511  CG  TYR A  51      41.140  44.130  19.590  1.00  0.00           C
ATOM    512  CD1 TYR A  51      40.210  43.920  18.560  1.00  0.00           C
ATOM    513  HD1 TYR A  51      39.220  43.530  18.710  1.00  0.00           H
ATOM    514  CE1 TYR A  51      40.530  44.300  17.230  1.00  0.00           C
ATOM    515  HE1 TYR A  51      39.840  44.160  16.400  1.00  0.00           H
ATOM    516  CZ  TYR A  51      41.750  44.980  16.990  1.00  0.00           C
ATOM    517  OH  TYR A  51      42.080  45.400  15.730  1.00  0.00           O
ATOM    518  HH  TYR A  51      43.020  45.530  15.810  1.00  0.00           H
ATOM    519  CD2 TYR A  51      42.330  44.900  19.350  1.00  0.00           C
ATOM    520  HD2 TYR A  51      43.090  44.890  20.120  1.00  0.00           H
ATOM    521  CE2 TYR A  51      42.610  45.240  18.020  1.00  0.00           C
ATOM    522  HE2 TYR A  51      43.500  45.810  17.760  1.00  0.00           H
ATOM    523  C   TYR A  51      39.370  44.050  23.090  1.00  0.00           C
ATOM    524  O   TYR A  51      40.080  44.000  24.110  1.00  0.00           O
ATOM    525  N   ILE A  52      38.140  43.570  23.180  1.00  0.00           N
ATOM    526  HN  ILE A  52      37.630  43.570  22.320  1.00  0.00           H
ATOM    527  CA  ILE A  52      37.450  42.890  24.230  1.00  0.00           C
ATOM    528  HA  ILE A  52      38.100  42.710  25.070  1.00  0.00           H
ATOM    529  CB  ILE A  52      36.220  43.750  24.730  1.00  0.00           C
ATOM    530  HB  ILE A  52      35.590  43.990  23.850  1.00  0.00           H
ATOM    531  CG2 ILE A  52      35.450  42.920  25.670  1.00  0.00           C
ATOM    532 1HG2 ILE A  52      34.800  42.150  25.200  1.00  0.00           H
ATOM    533 2HG2 ILE A  52      36.150  42.380  26.340  1.00  0.00           H
ATOM    534 3HG2 ILE A  52      34.850  43.560  26.350  1.00  0.00           H
ATOM    535  CG1 ILE A  52      36.650  45.110  25.360  1.00  0.00           C
ATOM    536 1HG1 ILE A  52      37.040  45.720  24.520  1.00  0.00           H
ATOM    537 2HG1 ILE A  52      35.770  45.670  25.730  1.00  0.00           H
ATOM    538  CD  ILE A  52      37.780  45.070  26.420  1.00  0.00           C
ATOM    539  HD1 ILE A  52      38.000  46.120  26.720  1.00  0.00           H
ATOM    540  HD2 ILE A  52      37.460  44.430  27.270  1.00  0.00           H
ATOM    541  HD3 ILE A  52      38.710  44.650  25.970  1.00  0.00           H
ATOM    542  C   ILE A  52      36.930  41.580  23.740  1.00  0.00           C
ATOM    543  O   ILE A  52      36.130  41.520  22.810  1.00  0.00           O
ATOM    544  N   LEU A  53      37.370  40.480  24.310  1.00  0.00           N
ATOM    545  HN  LEU A  53      38.040  40.560  25.050  1.00  0.00           H
ATOM    546  CA  LEU A  53      36.660  39.230  24.090  1.00  0.00           C
ATOM    547  HA  LEU A  53      36.510  39.270  23.020  1.00  0.00           H
ATOM    548  CB  LEU A  53      37.620  38.140  24.640  1.00  0.00           C
ATOM    549  HB1 LEU A  53      38.660  38.320  24.270  1.00  0.00           H
ATOM    550  HB2 LEU A  53      37.600  38.190  25.750  1.00  0.00           H
ATOM    551  CG  LEU A  53      37.180  36.710  24.260  1.00  0.00           C
ATOM    552  HG  LEU A  53      36.170  36.470  24.670  1.00  0.00           H
ATOM    553  CD1 LEU A  53      37.320  36.260  22.840  1.00  0.00           C
ATOM    554 1HD1 LEU A  53      38.380  36.290  22.510  1.00  0.00           H
ATOM    555 2HD1 LEU A  53      36.910  35.240  22.670  1.00  0.00           H
ATOM    556 3HD1 LEU A  53      36.900  36.980  22.100  1.00  0.00           H
ATOM    557  CD2 LEU A  53      38.040  35.630  25.000  1.00  0.00           C
ATOM    558 1HD2 LEU A  53      37.560  34.700  24.660  1.00  0.00           H
ATOM    559 2HD2 LEU A  53      39.030  35.720  24.520  1.00  0.00           H
ATOM    560 3HD2 LEU A  53      37.980  35.810  26.100  1.00  0.00           H
ATOM    561  C   LEU A  53      35.230  39.100  24.710  1.00  0.00           C
ATOM    562  O   LEU A  53      35.020  39.470  25.850  1.00  0.00           O
ATOM    563  N   THR A  54      34.320  38.370  24.050  1.00  0.00           N
ATOM    564  HN  THR A  54      34.420  37.950  23.150  1.00  0.00           H
ATOM    565  CA  THR A  54      33.000  38.080  24.670  1.00  0.00           C
ATOM    566  HA  THR A  54      33.310  37.700  25.620  1.00  0.00           H
ATOM    567  CB  THR A  54      32.070  39.330  24.850  1.00  0.00           C
ATOM    568  HB  THR A  54      32.630  40.170  25.310  1.00  0.00           H
ATOM    569  OG1 THR A  54      31.130  39.060  25.860  1.00  0.00           O
ATOM    570  HG1 THR A  54      31.400  39.550  26.640  1.00  0.00           H
ATOM    571  CG2 THR A  54      31.350  39.810  23.660  1.00  0.00           C
ATOM    572 1HG2 THR A  54      32.030  40.000  22.820  1.00  0.00           H
ATOM    573 2HG2 THR A  54      30.600  39.080  23.280  1.00  0.00           H
ATOM    574 3HG2 THR A  54      30.970  40.840  23.890  1.00  0.00           H
ATOM    575  C   THR A  54      32.360  36.960  23.970  1.00  0.00           C
ATOM    576  O   THR A  54      32.930  36.370  23.040  1.00  0.00           O
ATOM    577  N   ALA A  55      31.150  36.620  24.440  1.00  0.00           N
ATOM    578  HN  ALA A  55      30.650  37.190  25.090  1.00  0.00           H
ATOM    579  CA  ALA A  55      30.260  35.710  23.650  1.00  0.00           C
ATOM    580  HA  ALA A  55      30.880  34.920  23.270  1.00  0.00           H
ATOM    581  CB  ALA A  55      29.340  35.000  24.600  1.00  0.00           C
ATOM    582  HB1 ALA A  55      28.460  35.580  24.950  1.00  0.00           H
ATOM    583  HB2 ALA A  55      28.970  34.080  24.080  1.00  0.00           H
ATOM    584  HB3 ALA A  55      29.900  34.680  25.510  1.00  0.00           H
ATOM    585  C   ALA A  55      29.420  36.350  22.540  1.00  0.00           C
ATOM    586  O   ALA A  55      28.910  37.450  22.580  1.00  0.00           O
ATOM    587  N   ALA A  56      29.200  35.620  21.440  1.00  0.00           N
ATOM    588  HN  ALA A  56      29.490  34.670  21.390  1.00  0.00           H
ATOM    589  CA  ALA A  56      28.360  35.990  20.280  1.00  0.00           C
ATOM    590  HA  ALA A  56      28.630  37.000  20.010  1.00  0.00           H
ATOM    591  CB  ALA A  56      28.620  34.950  19.160  1.00  0.00           C
ATOM    592  HB1 ALA A  56      28.190  35.310  18.200  1.00  0.00           H
ATOM    593  HB2 ALA A  56      29.700  34.740  19.020  1.00  0.00           H
ATOM    594  HB3 ALA A  56      28.080  34.060  19.530  1.00  0.00           H
ATOM    595  C   ALA A  56      26.920  36.150  20.610  1.00  0.00           C
ATOM    596  O   ALA A  56      26.180  36.980  20.100  1.00  0.00           O
ATOM    597  N   HIS A  57      26.360  35.300  21.470  1.00  0.00           N
ATOM    598  HN  HIS A  57      26.810  34.470  21.760  1.00  0.00           H
ATOM    599  CA  HIS A  57      24.990  35.410  22.000  1.00  0.00           C
ATOM    600  HA  HIS A  57      24.430  35.250  21.100  1.00  0.00           H
ATOM    601  CB  HIS A  57      24.680  34.310  23.050  1.00  0.00           C
ATOM    602  HB1 HIS A  57      25.280  33.400  22.820  1.00  0.00           H
ATOM    603  HB2 HIS A  57      24.960  34.760  24.030  1.00  0.00           H
ATOM    604  ND1 HIS A  57      22.500  33.200  22.290  1.00  0.00           N
ATOM    605  CG  HIS A  57      23.200  33.900  23.290  1.00  0.00           C
ATOM    606  CE1 HIS A  57      21.240  33.010  22.740  1.00  0.00           C
ATOM    607  HE1 HIS A  57      20.330  32.710  22.220  1.00  0.00           H
ATOM    608  NE2 HIS A  57      21.080  33.630  23.970  1.00  0.00           N
ATOM    609  HE2 HIS A  57      20.170  33.770  24.370  1.00  0.00           H
ATOM    610  CD2 HIS A  57      22.340  34.150  24.340  1.00  0.00           C
ATOM    611  HD2 HIS A  57      22.440  34.720  25.260  1.00  0.00           H
ATOM    612  C   HIS A  57      24.560  36.750  22.520  1.00  0.00           C
ATOM    613  O   HIS A  57      23.410  37.130  22.360  1.00  0.00           O
ATOM    614  N   CYS A  58      25.500  37.490  23.180  1.00  0.00           N
ATOM    615  HN  CYS A  58      26.440  37.170  23.290  1.00  0.00           H
ATOM    616  CA  CYS A  58      25.300  38.800  23.790  1.00  0.00           C
ATOM    617  HA  CYS A  58      24.510  38.660  24.510  1.00  0.00           H
ATOM    618  CB  CYS A  58      26.570  39.260  24.500  1.00  0.00           C
ATOM    619  HB1 CYS A  58      27.360  39.470  23.750  1.00  0.00           H
ATOM    620  HB2 CYS A  58      26.300  40.160  25.080  1.00  0.00           H
ATOM    621  SG  CYS A  58      27.060  37.950  25.660  1.00  0.00           S
ATOM    622  C   CYS A  58      24.810  39.800  22.800  1.00  0.00           C
ATOM    623  O   CYS A  58      24.090  40.770  23.180  1.00  0.00           O
ATOM    624  N   LEU A  59      25.220  39.720  21.460  1.00  0.00           N
ATOM    625  HN  LEU A  59      25.760  38.940  21.160  1.00  0.00           H
ATOM    626  CA  LEU A  59      24.970  40.690  20.420  1.00  0.00           C
ATOM    627  HA  LEU A  59      25.320  41.630  20.840  1.00  0.00           H
ATOM    628  CB  LEU A  59      25.730  40.310  19.130  1.00  0.00           C
ATOM    629  HB1 LEU A  59      25.390  39.300  18.820  1.00  0.00           H
ATOM    630  HB2 LEU A  59      25.520  40.990  18.280  1.00  0.00           H
ATOM    631  CG  LEU A  59      27.220  40.170  19.300  1.00  0.00           C
ATOM    632  HG  LEU A  59      27.520  39.560  20.180  1.00  0.00           H
ATOM    633  CD1 LEU A  59      27.840  39.370  18.110  1.00  0.00           C
ATOM    634 1HD1 LEU A  59      27.630  39.840  17.130  1.00  0.00           H
ATOM    635 2HD1 LEU A  59      28.920  39.420  18.360  1.00  0.00           H
ATOM    636 3HD1 LEU A  59      27.480  38.320  18.090  1.00  0.00           H
ATOM    637  CD2 LEU A  59      27.870  41.540  19.340  1.00  0.00           C
ATOM    638 1HD2 LEU A  59      28.940  41.470  19.630  1.00  0.00           H
ATOM    639 2HD2 LEU A  59      27.830  42.070  18.370  1.00  0.00           H
ATOM    640 3HD2 LEU A  59      27.330  42.240  20.010  1.00  0.00           H
ATOM    641  C   LEU A  59      23.510  40.990  20.150  1.00  0.00           C
ATOM    642  O   LEU A  59      23.140  42.040  19.570  1.00  0.00           O
ATOM    643  N   TYR A  60      22.650  40.020  20.470  1.00  0.00           N
ATOM    644  HN  TYR A  60      22.940  39.190  20.930  1.00  0.00           H
ATOM    645  CA  TYR A  60      21.220  40.130  20.200  1.00  0.00           C
ATOM    646  HA  TYR A  60      21.020  40.850  19.430  1.00  0.00           H
ATOM    647  CB  TYR A  60      20.770  38.760  19.720  1.00  0.00           C
ATOM    648  HB1 TYR A  60      21.100  37.940  20.370  1.00  0.00           H
ATOM    649  HB2 TYR A  60      19.680  38.850  19.480  1.00  0.00           H
ATOM    650  CG  TYR A  60      21.240  38.530  18.320  1.00  0.00           C
ATOM    651  CD1 TYR A  60      22.350  37.680  18.140  1.00  0.00           C
ATOM    652  HD1 TYR A  60      22.720  37.110  18.970  1.00  0.00           H
ATOM    653  CE1 TYR A  60      23.020  37.570  16.930  1.00  0.00           C
ATOM    654  HE1 TYR A  60      23.840  36.870  16.800  1.00  0.00           H
ATOM    655  CZ  TYR A  60      22.530  38.280  15.830  1.00  0.00           C
ATOM    656  OH  TYR A  60      23.380  38.340  14.630  1.00  0.00           O
ATOM    657  HH  TYR A  60      22.830  38.840  14.030  1.00  0.00           H
ATOM    658  CD2 TYR A  60      20.820  39.250  17.210  1.00  0.00           C
ATOM    659  HD2 TYR A  60      19.910  39.830  17.230  1.00  0.00           H
ATOM    660  CE2 TYR A  60      21.400  39.070  15.970  1.00  0.00           C
ATOM    661  HE2 TYR A  60      21.040  39.580  15.090  1.00  0.00           H
ATOM    662  C   TYR A  60      20.380  40.600  21.360  1.00  0.00           C
ATOM    663  O   TYR A  60      19.230  40.910  21.250  1.00  0.00           O
ATOM    664  N   GLN A  61      20.950  40.630  22.550  1.00  0.00           N
ATOM    665  HN  GLN A  61      21.900  40.310  22.620  1.00  0.00           H
ATOM    666  CA  GLN A  61      20.310  40.960  23.870  1.00  0.00           C
ATOM    667  HA  GLN A  61      19.410  40.390  23.970  1.00  0.00           H
ATOM    668  CB  GLN A  61      21.400  40.620  24.970  1.00  0.00           C
ATOM    669  HB1 GLN A  61      22.320  41.220  24.870  1.00  0.00           H
ATOM    670  HB2 GLN A  61      21.120  40.950  26.000  1.00  0.00           H
ATOM    671  CG  GLN A  61      21.810  39.130  24.940  1.00  0.00           C
ATOM    672  HG1 GLN A  61      22.480  38.900  24.080  1.00  0.00           H
ATOM    673  HG2 GLN A  61      22.400  38.780  25.820  1.00  0.00           H
ATOM    674  CD  GLN A  61      20.610  38.150  24.920  1.00  0.00           C
ATOM    675  OE1 GLN A  61      19.640  38.270  25.670  1.00  0.00           O
ATOM    676  NE2 GLN A  61      20.720  37.150  24.020  1.00  0.00           N
ATOM    677 1HE2 GLN A  61      21.460  37.110  23.340  1.00  0.00           H
ATOM    678 2HE2 GLN A  61      20.150  36.360  24.250  1.00  0.00           H
ATOM    679  C   GLN A  61      19.750  42.430  24.020  1.00  0.00           C
ATOM    680  O   GLN A  61      18.950  42.790  24.890  1.00  0.00           O
ATOM    681  N   ALA A  62      20.120  43.220  23.130  1.00  0.00           N
ATOM    682  HN  ALA A  62      20.760  42.920  22.420  1.00  0.00           H
ATOM    683  CA  ALA A  62      19.910  44.640  23.100  1.00  0.00           C
ATOM    684  HA  ALA A  62      18.950  44.920  23.510  1.00  0.00           H
ATOM    685  CB  ALA A  62      21.040  45.250  23.960  1.00  0.00           C
ATOM    686  HB1 ALA A  62      20.910  46.360  23.960  1.00  0.00           H
ATOM    687  HB2 ALA A  62      21.070  44.950  25.030  1.00  0.00           H
ATOM    688  HB3 ALA A  62      21.980  44.900  23.500  1.00  0.00           H
ATOM    689  C   ALA A  62      20.030  45.050  21.650  1.00  0.00           C
ATOM    690  O   ALA A  62      20.640  44.270  20.970  1.00  0.00           O
ATOM    691  N   LYS A  63      19.650  46.260  21.240  1.00  0.00           N
ATOM    692  HN  LYS A  63      19.110  46.920  21.740  1.00  0.00           H
ATOM    693  CA  LYS A  63      19.830  46.650  19.910  1.00  0.00           C
ATOM    694  HA  LYS A  63      20.310  45.890  19.310  1.00  0.00           H
ATOM    695  CB  LYS A  63      18.460  46.930  19.330  1.00  0.00           C
ATOM    696  HB1 LYS A  63      18.520  47.340  18.290  1.00  0.00           H
ATOM    697  HB2 LYS A  63      17.990  45.930  19.310  1.00  0.00           H
ATOM    698  CG  LYS A  63      17.510  47.760  20.150  1.00  0.00           C
ATOM    699  HG1 LYS A  63      17.320  47.270  21.140  1.00  0.00           H
ATOM    700  HG2 LYS A  63      18.030  48.680  20.480  1.00  0.00           H
ATOM    701  CD  LYS A  63      16.140  48.220  19.540  1.00  0.00           C
ATOM    702  HD1 LYS A  63      15.840  49.130  20.120  1.00  0.00           H
ATOM    703  HD2 LYS A  63      16.420  48.490  18.500  1.00  0.00           H
ATOM    704  CE  LYS A  63      14.890  47.360  19.540  1.00  0.00           C
ATOM    705  HE1 LYS A  63      14.090  48.020  19.130  1.00  0.00           H
ATOM    706  HE2 LYS A  63      14.830  46.410  18.970  1.00  0.00           H
ATOM    707  NZ  LYS A  63      14.530  47.050  20.910  1.00  0.00           N
ATOM    708  HZ1 LYS A  63      13.520  46.800  20.980  1.00  0.00           H
ATOM    709  HZ2 LYS A  63      15.010  46.180  21.220  1.00  0.00           H
ATOM    710  HZ3 LYS A  63      14.590  47.860  21.570  1.00  0.00           H
ATOM    711  C   LYS A  63      20.800  47.830  19.840  1.00  0.00           C
ATOM    712  O   LYS A  63      21.510  47.930  18.870  1.00  0.00           O
ATOM    713  N   ARG A  64      20.970  48.650  20.940  1.00  0.00           N
ATOM    714  HN  ARG A  64      20.270  48.630  21.650  1.00  0.00           H
ATOM    715  CA  ARG A  64      22.110  49.550  21.220  1.00  0.00           C
ATOM    716  HA  ARG A  64      22.780  49.420  20.390  1.00  0.00           H
ATOM    717  CB  ARG A  64      21.810  51.090  21.300  1.00  0.00           C
ATOM    718  HB1 ARG A  64      20.910  51.300  21.920  1.00  0.00           H
ATOM    719  HB2 ARG A  64      22.740  51.520  21.750  1.00  0.00           H
ATOM    720  CG  ARG A  64      21.590  51.910  20.040  1.00  0.00           C
ATOM    721  HG1 ARG A  64      21.630  52.960  20.380  1.00  0.00           H
ATOM    722  HG2 ARG A  64      22.440  51.810  19.350  1.00  0.00           H
ATOM    723  CD  ARG A  64      20.260  51.700  19.280  1.00  0.00           C
ATOM    724  HD1 ARG A  64      20.160  52.350  18.380  1.00  0.00           H
ATOM    725  HD2 ARG A  64      20.250  50.650  18.920  1.00  0.00           H
ATOM    726  NE  ARG A  64      19.090  52.010  20.210  1.00  0.00           N
ATOM    727  HE  ARG A  64      19.200  51.760  21.170  1.00  0.00           H
ATOM    728  CZ  ARG A  64      17.890  51.630  19.810  1.00  0.00           C
ATOM    729  NH1 ARG A  64      17.530  51.190  18.640  1.00  0.00           N
ATOM    730 1HH1 ARG A  64      18.170  51.340  17.890  1.00  0.00           H
ATOM    731 2HH1 ARG A  64      16.590  50.880  18.460  1.00  0.00           H
ATOM    732  NH2 ARG A  64      16.970  51.720  20.710  1.00  0.00           N
ATOM    733 1HH2 ARG A  64      17.170  52.250  21.520  1.00  0.00           H
ATOM    734 2HH2 ARG A  64      16.100  51.260  20.540  1.00  0.00           H
ATOM    735  C   ARG A  64      22.810  49.140  22.530  1.00  0.00           C
ATOM    736  O   ARG A  64      22.190  48.940  23.570  1.00  0.00           O
ATOM    737  N   PHE A  65      24.180  49.060  22.530  1.00  0.00           N
ATOM    738  HN  PHE A  65      24.590  48.990  21.620  1.00  0.00           H
ATOM    739  CA  PHE A  65      24.870  48.580  23.700  1.00  0.00           C
ATOM    740  HA  PHE A  65      24.470  48.940  24.640  1.00  0.00           H
ATOM    741  CB  PHE A  65      24.970  47.010  23.860  1.00  0.00           C
ATOM    742  HB1 PHE A  65      25.730  46.720  24.620  1.00  0.00           H
ATOM    743  HB2 PHE A  65      24.020  46.610  24.260  1.00  0.00           H
ATOM    744  CG  PHE A  65      25.240  46.300  22.610  1.00  0.00           C
ATOM    745  CD1 PHE A  65      26.480  45.780  22.230  1.00  0.00           C
ATOM    746  HD1 PHE A  65      27.330  45.930  22.870  1.00  0.00           H
ATOM    747  CE1 PHE A  65      26.620  44.990  21.080  1.00  0.00           C
ATOM    748  HE1 PHE A  65      27.580  44.540  20.890  1.00  0.00           H
ATOM    749  CZ  PHE A  65      25.480  44.640  20.290  1.00  0.00           C
ATOM    750  HZ  PHE A  65      25.550  43.880  19.520  1.00  0.00           H
ATOM    751  CD2 PHE A  65      24.180  46.100  21.760  1.00  0.00           C
ATOM    752  HD2 PHE A  65      23.220  46.500  22.020  1.00  0.00           H
ATOM    753  CE2 PHE A  65      24.310  45.300  20.610  1.00  0.00           C
ATOM    754  HE2 PHE A  65      23.390  45.110  20.070  1.00  0.00           H
ATOM    755  C   PHE A  65      26.270  49.110  23.720  1.00  0.00           C
ATOM    756  O   PHE A  65      26.850  49.450  22.680  1.00  0.00           O
ATOM    757  N   LYS A  66      26.890  49.150  24.910  1.00  0.00           N
ATOM    758  HN  LYS A  66      26.620  48.570  25.680  1.00  0.00           H
ATOM    759  CA  LYS A  66      28.130  49.890  25.120  1.00  0.00           C
ATOM    760  HA  LYS A  66      28.610  50.040  24.180  1.00  0.00           H
ATOM    761  CB  LYS A  66      28.010  51.320  25.820  1.00  0.00           C
ATOM    762  HB1 LYS A  66      27.730  51.180  26.890  1.00  0.00           H
ATOM    763  HB2 LYS A  66      29.010  51.800  25.800  1.00  0.00           H
ATOM    764  CG  LYS A  66      26.990  52.250  25.130  1.00  0.00           C
ATOM    765  HG1 LYS A  66      25.990  51.780  25.070  1.00  0.00           H
ATOM    766  HG2 LYS A  66      26.980  53.180  25.740  1.00  0.00           H
ATOM    767  CD  LYS A  66      27.330  52.660  23.650  1.00  0.00           C
ATOM    768  HD1 LYS A  66      28.080  53.460  23.750  1.00  0.00           H
ATOM    769  HD2 LYS A  66      27.750  51.800  23.080  1.00  0.00           H
ATOM    770  CE  LYS A  66      26.210  53.090  22.750  1.00  0.00           C
ATOM    771  HE1 LYS A  66      26.480  53.230  21.680  1.00  0.00           H
ATOM    772  HE2 LYS A  66      25.430  52.300  22.740  1.00  0.00           H
ATOM    773  NZ  LYS A  66      25.570  54.320  23.270  1.00  0.00           N
ATOM    774  HZ1 LYS A  66      24.530  54.270  23.200  1.00  0.00           H
ATOM    775  HZ2 LYS A  66      25.640  54.480  24.300  1.00  0.00           H
ATOM    776  HZ3 LYS A  66      25.960  55.140  22.770  1.00  0.00           H
ATOM    777  C   LYS A  66      29.040  49.050  25.990  1.00  0.00           C
ATOM    778  O   LYS A  66      28.600  48.030  26.540  1.00  0.00           O
ATOM    779  N   VAL A  67      30.320  49.400  26.130  1.00  0.00           N
ATOM    780  HN  VAL A  67      30.710  50.230  25.750  1.00  0.00           H
ATOM    781  CA  VAL A  67      31.190  48.470  26.810  1.00  0.00           C
ATOM    782  HA  VAL A  67      30.670  47.700  27.370  1.00  0.00           H
ATOM    783  CB  VAL A  67      32.230  47.850  25.840  1.00  0.00           C
ATOM    784  HB  VAL A  67      32.950  48.580  25.410  1.00  0.00           H
ATOM    785  CG1 VAL A  67      32.970  46.780  26.700  1.00  0.00           C
ATOM    786 1HG1 VAL A  67      32.340  46.110  27.320  1.00  0.00           H
ATOM    787 2HG1 VAL A  67      33.690  46.100  26.200  1.00  0.00           H
ATOM    788 3HG1 VAL A  67      33.620  47.300  27.440  1.00  0.00           H
ATOM    789  CG2 VAL A  67      31.380  47.270  24.760  1.00  0.00           C
ATOM    790 1HG2 VAL A  67      30.650  46.540  25.170  1.00  0.00           H
ATOM    791 2HG2 VAL A  67      30.920  48.070  24.150  1.00  0.00           H
ATOM    792 3HG2 VAL A  67      32.070  46.860  23.990  1.00  0.00           H
ATOM    793  C   VAL A  67      31.820  49.300  27.900  1.00  0.00           C
ATOM    794  O   VAL A  67      32.490  50.340  27.790  1.00  0.00           O
ATOM    795  N   ARG A  68      31.610  48.850  29.130  1.00  0.00           N
ATOM    796  HN  ARG A  68      31.050  48.020  29.260  1.00  0.00           H
ATOM    797  CA  ARG A  68      32.380  49.360  30.280  1.00  0.00           C
ATOM    798  HA  ARG A  68      32.460  50.430  30.080  1.00  0.00           H
ATOM    799  CB  ARG A  68      31.660  49.270  31.690  1.00  0.00           C
ATOM    800  HB1 ARG A  68      30.570  49.250  31.470  1.00  0.00           H
ATOM    801  HB2 ARG A  68      31.840  48.240  32.080  1.00  0.00           H
ATOM    802  CG  ARG A  68      31.800  50.410  32.720  1.00  0.00           C
ATOM    803  HG1 ARG A  68      31.520  51.410  32.330  1.00  0.00           H
ATOM    804  HG2 ARG A  68      31.060  50.190  33.510  1.00  0.00           H
ATOM    805  CD  ARG A  68      33.160  50.430  33.410  1.00  0.00           C
ATOM    806  HD1 ARG A  68      33.230  49.470  33.960  1.00  0.00           H
ATOM    807  HD2 ARG A  68      33.930  50.680  32.650  1.00  0.00           H
ATOM    808  NE  ARG A  68      33.080  51.570  34.440  1.00  0.00           N
ATOM    809  HE  ARG A  68      32.180  51.950  34.660  1.00  0.00           H
ATOM    810  CZ  ARG A  68      34.130  52.200  34.970  1.00  0.00           C
ATOM    811  NH1 ARG A  68      35.350  51.750  34.750  1.00  0.00           N
ATOM    812 1HH1 ARG A  68      35.520  50.890  34.250  1.00  0.00           H
ATOM    813 2HH1 ARG A  68      36.080  52.250  35.210  1.00  0.00           H
ATOM    814  NH2 ARG A  68      33.940  53.300  35.620  1.00  0.00           N
ATOM    815 1HH2 ARG A  68      33.100  53.840  35.640  1.00  0.00           H
ATOM    816 2HH2 ARG A  68      34.770  53.780  35.910  1.00  0.00           H
ATOM    817  C   ARG A  68      33.720  48.620  30.320  1.00  0.00           C
ATOM    818  O   ARG A  68      33.840  47.410  30.010  1.00  0.00           O
ATOM    819  N   VAL A  69      34.780  49.340  30.540  1.00  0.00           N
ATOM    820  HN  VAL A  69      34.840  50.330  30.580  1.00  0.00           H
ATOM    821  CA  VAL A  69      36.130  48.700  30.450  1.00  0.00           C
ATOM    822  HA  VAL A  69      36.140  47.610  30.440  1.00  0.00           H
ATOM    823  CB  VAL A  69      37.040  49.250  29.280  1.00  0.00           C
ATOM    824  HB  VAL A  69      37.000  50.360  29.340  1.00  0.00           H
ATOM    825  CG1 VAL A  69      38.400  48.630  29.240  1.00  0.00           C
ATOM    826 1HG1 VAL A  69      39.150  48.940  30.010  1.00  0.00           H
ATOM    827 2HG1 VAL A  69      38.400  47.530  29.370  1.00  0.00           H
ATOM    828 3HG1 VAL A  69      38.960  48.830  28.300  1.00  0.00           H
ATOM    829  CG2 VAL A  69      36.270  48.900  27.960  1.00  0.00           C
ATOM    830 1HG2 VAL A  69      35.980  47.830  27.970  1.00  0.00           H
ATOM    831 2HG2 VAL A  69      35.230  49.280  27.860  1.00  0.00           H
ATOM    832 3HG2 VAL A  69      36.890  48.990  27.050  1.00  0.00           H
ATOM    833  C   VAL A  69      36.850  49.040  31.680  1.00  0.00           C
ATOM    834  O   VAL A  69      36.860  50.220  32.140  1.00  0.00           O
ATOM    835  N   GLY A  70      37.390  48.020  32.450  1.00  0.00           N
ATOM    836  HN  GLY A  70      37.330  47.070  32.160  1.00  0.00           H
ATOM    837  CA  GLY A  70      38.210  48.330  33.560  1.00  0.00           C
ATOM    838  HA1 GLY A  70      38.820  47.450  33.710  1.00  0.00           H
ATOM    839  HA2 GLY A  70      38.710  49.250  33.280  1.00  0.00           H
ATOM    840  C   GLY A  70      37.410  48.490  34.800  1.00  0.00           C
ATOM    841  O   GLY A  70      36.210  48.510  34.790  1.00  0.00           O
ATOM    842  N   ASP A  71      38.260  48.430  35.810  1.00  0.00           N
ATOM    843  HN  ASP A  71      39.220  48.150  35.730  1.00  0.00           H
ATOM    844  CA  ASP A  71      37.940  48.800  37.170  1.00  0.00           C
ATOM    845  HA  ASP A  71      38.810  48.900  37.800  1.00  0.00           H
ATOM    846  CB  ASP A  71      37.220  50.210  37.290  1.00  0.00           C
ATOM    847  HB1 ASP A  71      36.270  50.330  36.740  1.00  0.00           H
ATOM    848  HB2 ASP A  71      37.030  50.490  38.360  1.00  0.00           H
ATOM    849  CG  ASP A  71      38.050  51.420  36.810  1.00  0.00           C
ATOM    850  OD1 ASP A  71      37.560  52.410  36.240  1.00  0.00           O
ATOM    851  OD2 ASP A  71      39.270  51.390  37.200  1.00  0.00           O
ATOM    852  C   ASP A  71      37.120  47.700  37.880  1.00  0.00           C
ATOM    853  O   ASP A  71      36.760  46.670  37.370  1.00  0.00           O
ATOM    854  N   ARG A  72      36.810  47.890  39.210  1.00  0.00           N
ATOM    855  HN  ARG A  72      37.170  48.640  39.750  1.00  0.00           H
ATOM    856  CA  ARG A  72      35.970  47.050  40.010  1.00  0.00           C
ATOM    857  HA  ARG A  72      35.470  46.320  39.390  1.00  0.00           H
ATOM    858  CB  ARG A  72      36.820  46.270  40.940  1.00  0.00           C
ATOM    859  HB1 ARG A  72      36.260  45.590  41.620  1.00  0.00           H
ATOM    860  HB2 ARG A  72      37.550  45.720  40.300  1.00  0.00           H
ATOM    861  CG  ARG A  72      37.510  47.130  41.990  1.00  0.00           C
ATOM    862  HG1 ARG A  72      38.090  47.900  41.430  1.00  0.00           H
ATOM    863  HG2 ARG A  72      36.890  47.820  42.610  1.00  0.00           H
ATOM    864  CD  ARG A  72      38.390  46.270  42.910  1.00  0.00           C
ATOM    865  HD1 ARG A  72      37.920  45.400  43.420  1.00  0.00           H
ATOM    866  HD2 ARG A  72      39.150  45.780  42.270  1.00  0.00           H
ATOM    867  NE  ARG A  72      39.190  47.170  43.790  1.00  0.00           N
ATOM    868  HE  ARG A  72      40.110  47.480  43.530  1.00  0.00           H
ATOM    869  CZ  ARG A  72      38.950  47.390  45.020  1.00  0.00           C
ATOM    870  NH1 ARG A  72      37.970  46.900  45.730  1.00  0.00           N
ATOM    871 1HH1 ARG A  72      37.250  46.450  45.210  1.00  0.00           H
ATOM    872 2HH1 ARG A  72      37.870  47.130  46.700  1.00  0.00           H
ATOM    873  NH2 ARG A  72      39.920  47.990  45.680  1.00  0.00           N
ATOM    874 1HH2 ARG A  72      40.610  48.500  45.160  1.00  0.00           H
ATOM    875 2HH2 ARG A  72      39.930  48.200  46.660  1.00  0.00           H
ATOM    876  C   ARG A  72      34.850  47.820  40.650  1.00  0.00           C
ATOM    877  O   ARG A  72      34.210  47.290  41.560  1.00  0.00           O
ATOM    878  N   ASN A  73      34.580  49.010  40.100  1.00  0.00           N
ATOM    879  HN  ASN A  73      35.230  49.350  39.420  1.00  0.00           H
ATOM    880  CA  ASN A  73      33.470  49.800  40.520  1.00  0.00           C
ATOM    881  HA  ASN A  73      32.700  49.320  41.110  1.00  0.00           H
ATOM    882  CB  ASN A  73      33.910  50.960  41.510  1.00  0.00           C
ATOM    883  HB1 ASN A  73      34.390  50.640  42.450  1.00  0.00           H
ATOM    884  HB2 ASN A  73      34.600  51.690  41.050  1.00  0.00           H
ATOM    885  CG  ASN A  73      32.710  51.720  42.100  1.00  0.00           C
ATOM    886  OD1 ASN A  73      31.540  51.330  42.010  1.00  0.00           O
ATOM    887  ND2 ASN A  73      33.050  52.870  42.750  1.00  0.00           N
ATOM    888 1HD2 ASN A  73      34.000  53.150  42.840  1.00  0.00           H
ATOM    889 2HD2 ASN A  73      32.330  53.370  43.230  1.00  0.00           H
ATOM    890  C   ASN A  73      32.820  50.450  39.300  1.00  0.00           C
ATOM    891  O   ASN A  73      33.410  51.220  38.540  1.00  0.00           O
ATOM    892  N   THR A  74      31.530  50.150  39.040  1.00  0.00           N
ATOM    893  HN  THR A  74      31.040  49.400  39.480  1.00  0.00           H
ATOM    894  CA  THR A  74      30.810  50.760  37.880  1.00  0.00           C
ATOM    895  HA  THR A  74      31.520  50.970  37.080  1.00  0.00           H
ATOM    896  CB  THR A  74      29.930  49.750  37.070  1.00  0.00           C
ATOM    897  HB  THR A  74      29.520  50.240  36.160  1.00  0.00           H
ATOM    898  OG1 THR A  74      28.980  49.150  37.980  1.00  0.00           O
ATOM    899  HG1 THR A  74      28.240  49.750  37.830  1.00  0.00           H
ATOM    900  CG2 THR A  74      30.910  48.650  36.650  1.00  0.00           C
ATOM    901 1HG2 THR A  74      31.300  48.100  37.530  1.00  0.00           H
ATOM    902 2HG2 THR A  74      30.270  47.820  36.270  1.00  0.00           H
ATOM    903 3HG2 THR A  74      31.790  48.950  36.030  1.00  0.00           H
ATOM    904  C   THR A  74      30.040  52.000  38.130  1.00  0.00           C
ATOM    905  O   THR A  74      29.580  52.660  37.180  1.00  0.00           O
ATOM    906  N   GLU A  75      29.910  52.460  39.380  1.00  0.00           N
ATOM    907  HN  GLU A  75      30.360  52.020  40.160  1.00  0.00           H
ATOM    908  CA  GLU A  75      28.980  53.560  39.670  1.00  0.00           C
ATOM    909  HA  GLU A  75      28.180  53.660  38.960  1.00  0.00           H
ATOM    910  CB  GLU A  75      28.390  53.230  41.070  1.00  0.00           C
ATOM    911  HB1 GLU A  75      29.100  53.510  41.880  1.00  0.00           H
ATOM    912  HB2 GLU A  75      27.530  53.920  41.150  1.00  0.00           H
ATOM    913  CG  GLU A  75      27.940  51.760  41.150  1.00  0.00           C
ATOM    914  HG1 GLU A  75      27.370  51.610  40.210  1.00  0.00           H
ATOM    915  HG2 GLU A  75      28.790  51.070  41.220  1.00  0.00           H
ATOM    916  CD  GLU A  75      27.070  51.540  42.320  1.00  0.00           C
ATOM    917  OE1 GLU A  75      26.010  52.190  42.410  1.00  0.00           O
ATOM    918  OE2 GLU A  75      27.510  50.820  43.270  1.00  0.00           O
ATOM    919  C   GLU A  75      29.660  54.990  39.610  1.00  0.00           C
ATOM    920  O   GLU A  75      29.020  56.010  39.780  1.00  0.00           O
ATOM    921  N   GLN A  76      30.980  55.050  39.440  1.00  0.00           N
ATOM    922  HN  GLN A  76      31.470  54.200  39.260  1.00  0.00           H
ATOM    923  CA  GLN A  76      31.750  56.340  39.480  1.00  0.00           C
ATOM    924  HA  GLN A  76      31.130  57.220  39.430  1.00  0.00           H
ATOM    925  CB  GLN A  76      32.520  56.560  40.810  1.00  0.00           C
ATOM    926  HB1 GLN A  76      33.200  55.700  40.980  1.00  0.00           H
ATOM    927  HB2 GLN A  76      33.190  57.440  40.700  1.00  0.00           H
ATOM    928  CG  GLN A  76      31.610  57.050  41.840  1.00  0.00           C
ATOM    929  HG1 GLN A  76      31.690  58.160  41.820  1.00  0.00           H
ATOM    930  HG2 GLN A  76      30.550  56.900  41.550  1.00  0.00           H
ATOM    931  CD  GLN A  76      31.890  56.340  43.160  1.00  0.00           C
ATOM    932  OE1 GLN A  76      30.950  55.860  43.880  1.00  0.00           O
ATOM    933  NE2 GLN A  76      33.150  56.120  43.550  1.00  0.00           N
ATOM    934 1HE2 GLN A  76      33.830  56.640  43.030  1.00  0.00           H
ATOM    935 2HE2 GLN A  76      33.340  55.630  44.400  1.00  0.00           H
ATOM    936  C   GLN A  76      32.670  56.430  38.280  1.00  0.00           C
ATOM    937  O   GLN A  76      33.500  55.580  38.050  1.00  0.00           O
ATOM    938  N   GLU A  77      32.660  57.620  37.590  1.00  0.00           N
ATOM    939  HN  GLU A  77      32.020  58.380  37.690  1.00  0.00           H
ATOM    940  CA  GLU A  77      33.610  57.800  36.530  1.00  0.00           C
ATOM    941  HA  GLU A  77      33.840  56.810  36.170  1.00  0.00           H
ATOM    942  CB  GLU A  77      33.070  58.810  35.450  1.00  0.00           C
ATOM    943  HB1 GLU A  77      33.100  59.830  35.880  1.00  0.00           H
ATOM    944  HB2 GLU A  77      33.820  58.800  34.620  1.00  0.00           H
ATOM    945  CG  GLU A  77      31.700  58.590  34.910  1.00  0.00           C
ATOM    946  HG1 GLU A  77      31.390  57.530  34.730  1.00  0.00           H
ATOM    947  HG2 GLU A  77      30.970  59.100  35.560  1.00  0.00           H
ATOM    948  CD  GLU A  77      31.440  59.350  33.610  1.00  0.00           C
ATOM    949  OE1 GLU A  77      30.940  58.830  32.540  1.00  0.00           O
ATOM    950  OE2 GLU A  77      31.590  60.570  33.630  1.00  0.00           O
ATOM    951  C   GLU A  77      34.990  58.310  36.990  1.00  0.00           C
ATOM    952  O   GLU A  77      34.990  59.410  37.470  1.00  0.00           O
ATOM    953  N   GLU A  78      36.040  57.510  36.970  1.00  0.00           N
ATOM    954  HN  GLU A  78      35.810  56.550  36.810  1.00  0.00           H
ATOM    955  CA  GLU A  78      37.400  57.890  37.450  1.00  0.00           C
ATOM    956  HA  GLU A  78      37.490  58.930  37.730  1.00  0.00           H
ATOM    957  CB  GLU A  78      37.970  57.060  38.640  1.00  0.00           C
ATOM    958  HB1 GLU A  78      37.710  56.020  38.330  1.00  0.00           H
ATOM    959  HB2 GLU A  78      39.030  57.400  38.640  1.00  0.00           H
ATOM    960  CG  GLU A  78      37.310  57.330  40.010  1.00  0.00           C
ATOM    961  HG1 GLU A  78      37.420  58.380  40.360  1.00  0.00           H
ATOM    962  HG2 GLU A  78      36.260  56.990  39.950  1.00  0.00           H
ATOM    963  CD  GLU A  78      38.080  56.560  41.120  1.00  0.00           C
ATOM    964  OE1 GLU A  78      39.240  56.840  41.390  1.00  0.00           O
ATOM    965  OE2 GLU A  78      37.370  55.670  41.680  1.00  0.00           O
ATOM    966  C   GLU A  78      38.330  57.860  36.300  1.00  0.00           C
ATOM    967  O   GLU A  78      38.380  56.930  35.550  1.00  0.00           O
ATOM    968  N   GLY A  79      39.150  58.890  36.250  1.00  0.00           N
ATOM    969  HN  GLY A  79      39.150  59.520  37.030  1.00  0.00           H
ATOM    970  CA  GLY A  79      40.290  59.000  35.390  1.00  0.00           C
ATOM    971  HA1 GLY A  79      40.920  59.850  35.610  1.00  0.00           H
ATOM    972  HA2 GLY A  79      40.870  58.100  35.240  1.00  0.00           H
ATOM    973  C   GLY A  79      39.790  59.200  33.930  1.00  0.00           C
ATOM    974  O   GLY A  79      40.370  58.680  32.990  1.00  0.00           O
ATOM    975  N   GLY A  80      38.700  59.970  33.680  1.00  0.00           N
ATOM    976  HN  GLY A  80      38.270  60.570  34.360  1.00  0.00           H
ATOM    977  CA  GLY A  80      38.120  60.060  32.390  1.00  0.00           C
ATOM    978  HA1 GLY A  80      37.600  61.010  32.330  1.00  0.00           H
ATOM    979  HA2 GLY A  80      38.910  60.090  31.660  1.00  0.00           H
ATOM    980  C   GLY A  80      37.190  58.980  32.020  1.00  0.00           C
ATOM    981  O   GLY A  80      37.150  57.980  32.690  1.00  0.00           O
ATOM    982  N   GLU A  81      36.390  59.060  30.920  1.00  0.00           N
ATOM    983  HN  GLU A  81      36.540  59.880  30.390  1.00  0.00           H
ATOM    984  CA  GLU A  81      35.380  58.070  30.520  1.00  0.00           C
ATOM    985  HA  GLU A  81      34.590  58.090  31.250  1.00  0.00           H
ATOM    986  CB  GLU A  81      34.800  58.360  29.090  1.00  0.00           C
ATOM    987  HB1 GLU A  81      35.690  58.280  28.420  1.00  0.00           H
ATOM    988  HB2 GLU A  81      34.050  57.580  28.800  1.00  0.00           H
ATOM    989  CG  GLU A  81      34.140  59.780  28.940  1.00  0.00           C
ATOM    990  HG1 GLU A  81      34.920  60.590  28.990  1.00  0.00           H
ATOM    991  HG2 GLU A  81      33.680  59.810  27.940  1.00  0.00           H
ATOM    992  CD  GLU A  81      33.020  59.870  29.940  1.00  0.00           C
ATOM    993  OE1 GLU A  81      31.960  59.280  29.760  1.00  0.00           O
ATOM    994  OE2 GLU A  81      33.170  60.740  30.860  1.00  0.00           O
ATOM    995  C   GLU A  81      35.890  56.650  30.350  1.00  0.00           C
ATOM    996  O   GLU A  81      36.820  56.430  29.560  1.00  0.00           O
ATOM    997  N   ALA A  82      35.450  55.640  31.030  1.00  0.00           N
ATOM    998  HN  ALA A  82      34.910  55.950  31.810  1.00  0.00           H
ATOM    999  CA  ALA A  82      35.860  54.240  30.910  1.00  0.00           C
ATOM   1000  HA  ALA A  82      36.650  54.230  30.180  1.00  0.00           H
ATOM   1001  CB  ALA A  82      36.350  53.790  32.260  1.00  0.00           C
ATOM   1002  HB1 ALA A  82      36.270  52.680  32.340  1.00  0.00           H
ATOM   1003  HB2 ALA A  82      37.420  54.060  32.370  1.00  0.00           H
ATOM   1004  HB3 ALA A  82      35.690  54.180  33.070  1.00  0.00           H
ATOM   1005  C   ALA A  82      34.670  53.430  30.310  1.00  0.00           C
ATOM   1006  O   ALA A  82      34.730  52.210  30.230  1.00  0.00           O
ATOM   1007  N   VAL A  83      33.710  54.110  29.730  1.00  0.00           N
ATOM   1008  HN  VAL A  83      33.640  55.080  29.880  1.00  0.00           H
ATOM   1009  CA  VAL A  83      32.750  53.520  28.840  1.00  0.00           C
ATOM   1010  HA  VAL A  83      32.520  52.470  28.930  1.00  0.00           H
ATOM   1011  CB  VAL A  83      31.300  54.070  29.040  1.00  0.00           C
ATOM   1012  HB  VAL A  83      31.440  55.170  28.940  1.00  0.00           H
ATOM   1013  CG1 VAL A  83      30.260  53.580  27.960  1.00  0.00           C
ATOM   1014 1HG1 VAL A  83      29.280  54.030  28.230  1.00  0.00           H
ATOM   1015 2HG1 VAL A  83      30.530  53.950  26.940  1.00  0.00           H
ATOM   1016 3HG1 VAL A  83      30.000  52.500  28.040  1.00  0.00           H
ATOM   1017  CG2 VAL A  83      30.790  53.890  30.490  1.00  0.00           C
ATOM   1018 1HG2 VAL A  83      31.180  52.880  30.740  1.00  0.00           H
ATOM   1019 2HG2 VAL A  83      31.250  54.590  31.220  1.00  0.00           H
ATOM   1020 3HG2 VAL A  83      29.680  53.980  30.550  1.00  0.00           H
ATOM   1021  C   VAL A  83      33.200  53.730  27.400  1.00  0.00           C
ATOM   1022  O   VAL A  83      33.280  54.820  26.880  1.00  0.00           O
ATOM   1023  N   HIS A  84      33.490  52.680  26.720  1.00  0.00           N
ATOM   1024  HN  HIS A  84      33.430  51.840  27.230  1.00  0.00           H
ATOM   1025  CA  HIS A  84      33.790  52.700  25.320  1.00  0.00           C
ATOM   1026  HA  HIS A  84      34.210  53.650  25.010  1.00  0.00           H
ATOM   1027  CB  HIS A  84      35.000  51.740  24.930  1.00  0.00           C
ATOM   1028  HB1 HIS A  84      34.860  50.690  25.240  1.00  0.00           H
ATOM   1029  HB2 HIS A  84      35.190  51.680  23.840  1.00  0.00           H
ATOM   1030  ND1 HIS A  84      37.390  52.590  24.830  1.00  0.00           N
ATOM   1031  HD1 HIS A  84      37.430  52.910  23.890  1.00  0.00           H
ATOM   1032  CG  HIS A  84      36.290  52.130  25.540  1.00  0.00           C
ATOM   1033  CE1 HIS A  84      38.350  52.780  25.740  1.00  0.00           C
ATOM   1034  HE1 HIS A  84      39.250  53.230  25.320  1.00  0.00           H
ATOM   1035  NE2 HIS A  84      37.960  52.610  26.960  1.00  0.00           N
ATOM   1036  CD2 HIS A  84      36.630  52.160  26.850  1.00  0.00           C
ATOM   1037  HD2 HIS A  84      36.040  51.820  27.700  1.00  0.00           H
ATOM   1038  C   HIS A  84      32.670  52.310  24.470  1.00  0.00           C
ATOM   1039  O   HIS A  84      31.730  51.600  24.900  1.00  0.00           O
ATOM   1040  N   GLU A  85      32.650  52.820  23.220  1.00  0.00           N
ATOM   1041  HN  GLU A  85      33.390  53.400  22.890  1.00  0.00           H
ATOM   1042  CA  GLU A  85      31.550  52.630  22.230  1.00  0.00           C
ATOM   1043  HA  GLU A  85      30.640  52.230  22.650  1.00  0.00           H
ATOM   1044  CB  GLU A  85      31.080  53.960  21.590  1.00  0.00           C
ATOM   1045  HB1 GLU A  85      31.920  54.450  21.070  1.00  0.00           H
ATOM   1046  HB2 GLU A  85      30.260  53.730  20.860  1.00  0.00           H
ATOM   1047  CG  GLU A  85      30.520  54.950  22.680  1.00  0.00           C
ATOM   1048  HG1 GLU A  85      29.750  54.430  23.270  1.00  0.00           H
ATOM   1049  HG2 GLU A  85      31.300  55.270  23.420  1.00  0.00           H
ATOM   1050  CD  GLU A  85      30.010  56.200  22.020  1.00  0.00           C
ATOM   1051  OE1 GLU A  85      29.320  56.990  22.670  1.00  0.00           O
ATOM   1052  OE2 GLU A  85      30.360  56.450  20.830  1.00  0.00           O
ATOM   1053  C   GLU A  85      32.020  51.700  21.120  1.00  0.00           C
ATOM   1054  O   GLU A  85      33.120  51.830  20.660  1.00  0.00           O
ATOM   1055  N   VAL A  86      31.170  50.690  20.800  1.00  0.00           N
ATOM   1056  HN  VAL A  86      30.280  50.600  21.230  1.00  0.00           H
ATOM   1057  CA  VAL A  86      31.420  49.710  19.860  1.00  0.00           C
ATOM   1058  HA  VAL A  86      32.390  49.300  20.080  1.00  0.00           H
ATOM   1059  CB  VAL A  86      30.440  48.560  19.930  1.00  0.00           C
ATOM   1060  HB  VAL A  86      29.410  48.910  19.720  1.00  0.00           H
ATOM   1061  CG1 VAL A  86      30.820  47.310  19.020  1.00  0.00           C
ATOM   1062 1HG1 VAL A  86      31.880  47.080  19.230  1.00  0.00           H
ATOM   1063 2HG1 VAL A  86      30.110  46.490  19.270  1.00  0.00           H
ATOM   1064 3HG1 VAL A  86      30.690  47.430  17.920  1.00  0.00           H
ATOM   1065  CG2 VAL A  86      30.480  47.940  21.360  1.00  0.00           C
ATOM   1066 1HG2 VAL A  86      29.900  48.590  22.060  1.00  0.00           H
ATOM   1067 2HG2 VAL A  86      30.040  46.920  21.430  1.00  0.00           H
ATOM   1068 3HG2 VAL A  86      31.530  47.740  21.640  1.00  0.00           H
ATOM   1069  C   VAL A  86      31.520  50.180  18.380  1.00  0.00           C
ATOM   1070  O   VAL A  86      30.830  51.130  17.950  1.00  0.00           O
ATOM   1071  N   GLU A  87      32.490  49.750  17.530  1.00  0.00           N
ATOM   1072  HN  GLU A  87      33.040  48.940  17.710  1.00  0.00           H
ATOM   1073  CA  GLU A  87      32.690  50.110  16.230  1.00  0.00           C
ATOM   1074  HA  GLU A  87      32.060  50.940  15.960  1.00  0.00           H
ATOM   1075  CB  GLU A  87      34.210  50.590  16.100  1.00  0.00           C
ATOM   1076  HB1 GLU A  87      34.450  51.420  16.800  1.00  0.00           H
ATOM   1077  HB2 GLU A  87      34.880  49.750  16.390  1.00  0.00           H
ATOM   1078  CG  GLU A  87      34.650  51.000  14.670  1.00  0.00           C
ATOM   1079  HG1 GLU A  87      34.760  50.110  14.020  1.00  0.00           H
ATOM   1080  HG2 GLU A  87      34.020  51.750  14.150  1.00  0.00           H
ATOM   1081  CD  GLU A  87      36.170  51.450  14.650  1.00  0.00           C
ATOM   1082  OE1 GLU A  87      37.020  50.520  14.590  1.00  0.00           O
ATOM   1083  OE2 GLU A  87      36.430  52.690  14.540  1.00  0.00           O
ATOM   1084  C   GLU A  87      32.320  48.970  15.260  1.00  0.00           C
ATOM   1085  O   GLU A  87      31.360  49.040  14.560  1.00  0.00           O
ATOM   1086  N   VAL A  88      33.200  47.950  15.160  1.00  0.00           N
ATOM   1087  HN  VAL A  88      33.980  47.730  15.730  1.00  0.00           H
ATOM   1088  CA  VAL A  88      32.780  46.810  14.380  1.00  0.00           C
ATOM   1089  HA  VAL A  88      31.750  46.840  14.060  1.00  0.00           H
ATOM   1090  CB  VAL A  88      33.670  46.710  13.190  1.00  0.00           C
ATOM   1091  HB  VAL A  88      33.460  47.480  12.420  1.00  0.00           H
ATOM   1092  CG1 VAL A  88      35.140  46.850  13.550  1.00  0.00           C
ATOM   1093 1HG1 VAL A  88      35.320  47.780  14.120  1.00  0.00           H
ATOM   1094 2HG1 VAL A  88      35.410  45.980  14.190  1.00  0.00           H
ATOM   1095 3HG1 VAL A  88      35.890  46.740  12.730  1.00  0.00           H
ATOM   1096  CG2 VAL A  88      33.290  45.470  12.330  1.00  0.00           C
ATOM   1097 1HG2 VAL A  88      32.290  45.510  11.860  1.00  0.00           H
ATOM   1098 2HG2 VAL A  88      34.020  45.590  11.500  1.00  0.00           H
ATOM   1099 3HG2 VAL A  88      33.370  44.480  12.830  1.00  0.00           H
ATOM   1100  C   VAL A  88      33.010  45.560  15.250  1.00  0.00           C
ATOM   1101  O   VAL A  88      33.870  45.580  16.120  1.00  0.00           O
ATOM   1102  N   VAL A  89      32.120  44.560  15.190  1.00  0.00           N
ATOM   1103  HN  VAL A  89      31.400  44.660  14.510  1.00  0.00           H
ATOM   1104  CA  VAL A  89      32.130  43.330  15.980  1.00  0.00           C
ATOM   1105  HA  VAL A  89      32.850  43.480  16.790  1.00  0.00           H
ATOM   1106  CB  VAL A  89      30.680  43.120  16.600  1.00  0.00           C
ATOM   1107  HB  VAL A  89      30.740  42.370  17.420  1.00  0.00           H
ATOM   1108  CG1 VAL A  89      30.140  44.400  17.370  1.00  0.00           C
ATOM   1109 1HG1 VAL A  89      30.920  44.740  18.090  1.00  0.00           H
ATOM   1110 2HG1 VAL A  89      29.810  45.060  16.540  1.00  0.00           H
ATOM   1111 3HG1 VAL A  89      29.180  44.210  17.880  1.00  0.00           H
ATOM   1112  CG2 VAL A  89      29.580  42.460  15.680  1.00  0.00           C
ATOM   1113 1HG2 VAL A  89      29.490  42.920  14.670  1.00  0.00           H
ATOM   1114 2HG2 VAL A  89      29.700  41.370  15.530  1.00  0.00           H
ATOM   1115 3HG2 VAL A  89      28.600  42.510  16.200  1.00  0.00           H
ATOM   1116  C   VAL A  89      32.530  42.170  15.100  1.00  0.00           C
ATOM   1117  O   VAL A  89      32.060  42.000  13.980  1.00  0.00           O
ATOM   1118  N   ILE A  90      33.500  41.420  15.540  1.00  0.00           N
ATOM   1119  HN  ILE A  90      33.880  41.620  16.450  1.00  0.00           H
ATOM   1120  CA  ILE A  90      34.100  40.320  14.870  1.00  0.00           C
ATOM   1121  HA  ILE A  90      33.770  40.220  13.840  1.00  0.00           H
ATOM   1122  CB  ILE A  90      35.650  40.300  14.870  1.00  0.00           C
ATOM   1123  HB  ILE A  90      35.970  40.080  15.910  1.00  0.00           H
ATOM   1124  CG2 ILE A  90      36.100  39.220  13.970  1.00  0.00           C
ATOM   1125 1HG2 ILE A  90      37.190  39.290  13.750  1.00  0.00           H
ATOM   1126 2HG2 ILE A  90      35.910  38.160  14.220  1.00  0.00           H
ATOM   1127 3HG2 ILE A  90      35.650  39.440  12.970  1.00  0.00           H
ATOM   1128  CG1 ILE A  90      36.280  41.690  14.350  1.00  0.00           C
ATOM   1129 1HG1 ILE A  90      37.320  41.330  14.230  1.00  0.00           H
ATOM   1130 2HG1 ILE A  90      35.810  42.040  13.410  1.00  0.00           H
ATOM   1131  CD  ILE A  90      36.290  42.760  15.460  1.00  0.00           C
ATOM   1132  HD1 ILE A  90      36.860  43.640  15.090  1.00  0.00           H
ATOM   1133  HD2 ILE A  90      35.260  43.100  15.720  1.00  0.00           H
ATOM   1134  HD3 ILE A  90      36.850  42.400  16.350  1.00  0.00           H
ATOM   1135  C   ILE A  90      33.500  39.090  15.480  1.00  0.00           C
ATOM   1136  O   ILE A  90      33.510  38.890  16.690  1.00  0.00           O
ATOM   1137  N   LYS A  91      32.920  38.220  14.630  1.00  0.00           N
ATOM   1138  HN  LYS A  91      32.920  38.400  13.640  1.00  0.00           H
ATOM   1139  CA  LYS A  91      32.220  37.020  15.010  1.00  0.00           C
ATOM   1140  HA  LYS A  91      32.720  36.610  15.880  1.00  0.00           H
ATOM   1141  CB  LYS A  91      30.680  37.290  15.230  1.00  0.00           C
ATOM   1142  HB1 LYS A  91      30.130  36.370  15.550  1.00  0.00           H
ATOM   1143  HB2 LYS A  91      30.610  38.060  16.030  1.00  0.00           H
ATOM   1144  CG  LYS A  91      29.960  37.930  14.060  1.00  0.00           C
ATOM   1145  HG1 LYS A  91      30.350  38.970  14.020  1.00  0.00           H
ATOM   1146  HG2 LYS A  91      30.280  37.390  13.150  1.00  0.00           H
ATOM   1147  CD  LYS A  91      28.440  37.920  14.270  1.00  0.00           C
ATOM   1148  HD1 LYS A  91      27.960  36.930  14.210  1.00  0.00           H
ATOM   1149  HD2 LYS A  91      28.150  38.280  15.270  1.00  0.00           H
ATOM   1150  CE  LYS A  91      27.870  38.980  13.230  1.00  0.00           C
ATOM   1151  HE1 LYS A  91      28.160  40.040  13.360  1.00  0.00           H
ATOM   1152  HE2 LYS A  91      28.340  38.640  12.280  1.00  0.00           H
ATOM   1153  NZ  LYS A  91      26.420  38.910  13.180  1.00  0.00           N
ATOM   1154  HZ1 LYS A  91      26.040  37.940  13.070  1.00  0.00           H
ATOM   1155  HZ2 LYS A  91      25.970  39.290  14.040  1.00  0.00           H
ATOM   1156  HZ3 LYS A  91      26.070  39.480  12.380  1.00  0.00           H
ATOM   1157  C   LYS A  91      32.580  36.010  13.950  1.00  0.00           C
ATOM   1158  O   LYS A  91      33.010  36.430  12.860  1.00  0.00           O
ATOM   1159  N   HIS A  92      32.490  34.670  14.250  1.00  0.00           N
ATOM   1160  HN  HIS A  92      32.000  34.410  15.080  1.00  0.00           H
ATOM   1161  CA  HIS A  92      32.900  33.550  13.500  1.00  0.00           C
ATOM   1162  HA  HIS A  92      33.960  33.650  13.370  1.00  0.00           H
ATOM   1163  CB  HIS A  92      32.820  32.260  14.290  1.00  0.00           C
ATOM   1164  HB1 HIS A  92      33.240  32.380  15.310  1.00  0.00           H
ATOM   1165  HB2 HIS A  92      31.750  31.980  14.340  1.00  0.00           H
ATOM   1166  ND1 HIS A  92      32.910  30.400  12.730  1.00  0.00           N
ATOM   1167  CG  HIS A  92      33.540  31.100  13.750  1.00  0.00           C
ATOM   1168  CE1 HIS A  92      33.560  29.230  12.760  1.00  0.00           C
ATOM   1169  HE1 HIS A  92      33.300  28.280  12.310  1.00  0.00           H
ATOM   1170  NE2 HIS A  92      34.510  29.170  13.650  1.00  0.00           N
ATOM   1171  HE2 HIS A  92      35.210  28.470  13.800  1.00  0.00           H
ATOM   1172  CD2 HIS A  92      34.500  30.370  14.300  1.00  0.00           C
ATOM   1173  HD2 HIS A  92      35.110  30.620  15.170  1.00  0.00           H
ATOM   1174  C   HIS A  92      32.190  33.430  12.120  1.00  0.00           C
ATOM   1175  O   HIS A  92      31.010  33.820  11.930  1.00  0.00           O
ATOM   1176  N   ASN A  93      32.940  32.980  11.120  1.00  0.00           N
ATOM   1177  HN  ASN A  93      33.810  32.580  11.430  1.00  0.00           H
ATOM   1178  CA  ASN A  93      32.390  32.760   9.820  1.00  0.00           C
ATOM   1179  HA  ASN A  93      31.930  33.650   9.440  1.00  0.00           H
ATOM   1180  CB  ASN A  93      33.380  32.220   8.770  1.00  0.00           C
ATOM   1181  HB1 ASN A  93      33.790  31.270   9.160  1.00  0.00           H
ATOM   1182  HB2 ASN A  93      32.890  31.910   7.820  1.00  0.00           H
ATOM   1183  CG  ASN A  93      34.350  33.250   8.350  1.00  0.00           C
ATOM   1184  OD1 ASN A  93      33.990  34.440   8.130  1.00  0.00           O
ATOM   1185  ND2 ASN A  93      35.690  32.910   8.450  1.00  0.00           N
ATOM   1186 1HD2 ASN A  93      35.950  32.010   8.800  1.00  0.00           H
ATOM   1187 2HD2 ASN A  93      36.350  33.660   8.480  1.00  0.00           H
ATOM   1188  C   ASN A  93      31.240  31.710   9.730  1.00  0.00           C
ATOM   1189  O   ASN A  93      30.230  32.060   9.150  1.00  0.00           O
ATOM   1190  N   ARG A  94      31.330  30.600  10.420  1.00  0.00           N
ATOM   1191  HN  ARG A  94      32.060  30.500  11.070  1.00  0.00           H
ATOM   1192  CA  ARG A  94      30.220  29.630  10.410  1.00  0.00           C
ATOM   1193  HA  ARG A  94      29.650  29.810   9.510  1.00  0.00           H
ATOM   1194  CB  ARG A  94      30.770  28.180  10.360  1.00  0.00           C
ATOM   1195  HB1 ARG A  94      31.330  27.980  11.300  1.00  0.00           H
ATOM   1196  HB2 ARG A  94      29.940  27.450  10.310  1.00  0.00           H
ATOM   1197  CG  ARG A  94      31.590  27.800   9.060  1.00  0.00           C
ATOM   1198  HG1 ARG A  94      32.620  28.170   9.230  1.00  0.00           H
ATOM   1199  HG2 ARG A  94      31.780  26.710   9.130  1.00  0.00           H
ATOM   1200  CD  ARG A  94      31.000  28.230   7.740  1.00  0.00           C
ATOM   1201  HD1 ARG A  94      30.820  29.330   7.630  1.00  0.00           H
ATOM   1202  HD2 ARG A  94      31.740  27.920   6.990  1.00  0.00           H
ATOM   1203  NE  ARG A  94      29.630  27.680   7.420  1.00  0.00           N
ATOM   1204  HE  ARG A  94      29.240  26.950   7.980  1.00  0.00           H
ATOM   1205  CZ  ARG A  94      28.850  28.170   6.490  1.00  0.00           C
ATOM   1206  NH1 ARG A  94      29.180  29.160   5.660  1.00  0.00           N
ATOM   1207 1HH1 ARG A  94      30.130  29.180   5.350  1.00  0.00           H
ATOM   1208 2HH1 ARG A  94      28.780  29.260   4.750  1.00  0.00           H
ATOM   1209  NH2 ARG A  94      27.600  27.700   6.430  1.00  0.00           N
ATOM   1210 1HH2 ARG A  94      27.300  27.130   7.200  1.00  0.00           H
ATOM   1211 2HH2 ARG A  94      26.980  28.020   5.730  1.00  0.00           H
ATOM   1212  C   ARG A  94      29.220  29.790  11.550  1.00  0.00           C
ATOM   1213  O   ARG A  94      28.420  28.860  11.720  1.00  0.00           O
ATOM   1214  N   PHE A  95      29.160  30.960  12.300  1.00  0.00           N
ATOM   1215  HN  PHE A  95      29.900  31.610  12.260  1.00  0.00           H
ATOM   1216  CA  PHE A  95      28.170  31.190  13.300  1.00  0.00           C
ATOM   1217  HA  PHE A  95      28.280  30.370  13.990  1.00  0.00           H
ATOM   1218  CB  PHE A  95      28.470  32.520  14.150  1.00  0.00           C
ATOM   1219  HB1 PHE A  95      29.450  32.370  14.660  1.00  0.00           H
ATOM   1220  HB2 PHE A  95      28.630  33.300  13.390  1.00  0.00           H
ATOM   1221  CG  PHE A  95      27.380  32.990  15.130  1.00  0.00           C
ATOM   1222  CD1 PHE A  95      27.390  32.530  16.480  1.00  0.00           C
ATOM   1223  HD1 PHE A  95      28.030  31.750  16.860  1.00  0.00           H
ATOM   1224  CE1 PHE A  95      26.390  33.110  17.360  1.00  0.00           C
ATOM   1225  HE1 PHE A  95      26.450  32.690  18.360  1.00  0.00           H
ATOM   1226  CZ  PHE A  95      25.500  34.150  16.930  1.00  0.00           C
ATOM   1227  HZ  PHE A  95      24.740  34.570  17.560  1.00  0.00           H
ATOM   1228  CD2 PHE A  95      26.430  33.920  14.720  1.00  0.00           C
ATOM   1229  HD2 PHE A  95      26.460  34.170  13.670  1.00  0.00           H
ATOM   1230  CE2 PHE A  95      25.520  34.530  15.560  1.00  0.00           C
ATOM   1231  HE2 PHE A  95      24.860  35.300  15.220  1.00  0.00           H
ATOM   1232  C   PHE A  95      26.700  31.170  12.770  1.00  0.00           C
ATOM   1233  O   PHE A  95      26.230  31.690  11.780  1.00  0.00           O
ATOM   1234  N   THR A  96      25.910  30.470  13.580  1.00  0.00           N
ATOM   1235  HN  THR A  96      26.330  30.090  14.400  1.00  0.00           H
ATOM   1236  CA  THR A  96      24.490  30.290  13.230  1.00  0.00           C
ATOM   1237  HA  THR A  96      24.190  31.030  12.500  1.00  0.00           H
ATOM   1238  CB  THR A  96      24.230  28.880  12.590  1.00  0.00           C
ATOM   1239  HB  THR A  96      24.850  28.120  13.100  1.00  0.00           H
ATOM   1240  OG1 THR A  96      24.440  28.910  11.150  1.00  0.00           O
ATOM   1241  HG1 THR A  96      25.310  29.310  11.100  1.00  0.00           H
ATOM   1242  CG2 THR A  96      22.830  28.380  12.790  1.00  0.00           C
ATOM   1243 1HG2 THR A  96      22.680  27.430  12.230  1.00  0.00           H
ATOM   1244 2HG2 THR A  96      22.570  28.170  13.850  1.00  0.00           H
ATOM   1245 3HG2 THR A  96      22.100  29.080  12.320  1.00  0.00           H
ATOM   1246  C   THR A  96      23.670  30.610  14.430  1.00  0.00           C
ATOM   1247  O   THR A  96      23.790  29.930  15.470  1.00  0.00           O
ATOM   1248  N   LYS A  97      22.860  31.670  14.480  1.00  0.00           N
ATOM   1249  HN  LYS A  97      22.860  32.230  13.640  1.00  0.00           H
ATOM   1250  CA  LYS A  97      22.000  32.160  15.550  1.00  0.00           C
ATOM   1251  HA  LYS A  97      22.660  32.490  16.330  1.00  0.00           H
ATOM   1252  CB  LYS A  97      21.480  33.530  15.220  1.00  0.00           C
ATOM   1253  HB1 LYS A  97      22.340  34.210  15.310  1.00  0.00           H
ATOM   1254  HB2 LYS A  97      21.230  33.500  14.140  1.00  0.00           H
ATOM   1255  CG  LYS A  97      20.180  34.090  15.880  1.00  0.00           C
ATOM   1256  HG1 LYS A  97      19.300  33.450  15.660  1.00  0.00           H
ATOM   1257  HG2 LYS A  97      20.400  34.160  16.960  1.00  0.00           H
ATOM   1258  CD  LYS A  97      19.810  35.480  15.320  1.00  0.00           C
ATOM   1259  HD1 LYS A  97      18.870  35.830  15.820  1.00  0.00           H
ATOM   1260  HD2 LYS A  97      20.630  36.210  15.470  1.00  0.00           H
ATOM   1261  CE  LYS A  97      19.670  35.600  13.810  1.00  0.00           C
ATOM   1262  HE1 LYS A  97      19.390  36.650  13.540  1.00  0.00           H
ATOM   1263  HE2 LYS A  97      20.660  35.450  13.310  1.00  0.00           H
ATOM   1264  NZ  LYS A  97      18.630  34.820  13.270  1.00  0.00           N
ATOM   1265  HZ1 LYS A  97      18.910  33.830  13.120  1.00  0.00           H
ATOM   1266  HZ2 LYS A  97      17.880  34.780  14.000  1.00  0.00           H
ATOM   1267  HZ3 LYS A  97      18.180  35.130  12.390  1.00  0.00           H
ATOM   1268  C   LYS A  97      20.930  31.210  16.150  1.00  0.00           C
ATOM   1269  O   LYS A  97      20.680  31.050  17.320  1.00  0.00           O
ATOM   1270  N   GLU A  98      20.360  30.430  15.230  1.00  0.00           N
ATOM   1271  HN  GLU A  98      20.590  30.570  14.270  1.00  0.00           H
ATOM   1272  CA  GLU A  98      19.310  29.430  15.410  1.00  0.00           C
ATOM   1273  HA  GLU A  98      18.390  29.710  15.910  1.00  0.00           H
ATOM   1274  CB  GLU A  98      18.800  28.920  14.050  1.00  0.00           C
ATOM   1275  HB1 GLU A  98      19.570  28.400  13.440  1.00  0.00           H
ATOM   1276  HB2 GLU A  98      18.050  28.190  14.420  1.00  0.00           H
ATOM   1277  CG  GLU A  98      18.130  30.060  13.190  1.00  0.00           C
ATOM   1278  HG1 GLU A  98      17.610  29.600  12.320  1.00  0.00           H
ATOM   1279  HG2 GLU A  98      17.340  30.560  13.790  1.00  0.00           H
ATOM   1280  CD  GLU A  98      19.040  31.060  12.630  1.00  0.00           C
ATOM   1281  OE1 GLU A  98      18.800  32.290  12.660  1.00  0.00           O
ATOM   1282  OE2 GLU A  98      20.060  30.680  12.110  1.00  0.00           O
ATOM   1283  C   GLU A  98      19.710  28.240  16.330  1.00  0.00           C
ATOM   1284  O   GLU A  98      18.960  27.910  17.250  1.00  0.00           O
ATOM   1285  N   THR A  99      20.940  27.650  16.200  1.00  0.00           N
ATOM   1286  HN  THR A  99      21.570  28.010  15.530  1.00  0.00           H
ATOM   1287  CA  THR A  99      21.400  26.500  16.940  1.00  0.00           C
ATOM   1288  HA  THR A  99      20.560  26.190  17.520  1.00  0.00           H
ATOM   1289  CB  THR A  99      21.830  25.410  16.000  1.00  0.00           C
ATOM   1290  HB  THR A  99      22.500  24.650  16.460  1.00  0.00           H
ATOM   1291  OG1 THR A  99      22.500  25.950  14.830  1.00  0.00           O
ATOM   1292  HG1 THR A  99      23.370  26.170  15.160  1.00  0.00           H
ATOM   1293  CG2 THR A  99      20.560  24.810  15.380  1.00  0.00           C
ATOM   1294 1HG2 THR A  99      19.810  24.600  16.170  1.00  0.00           H
ATOM   1295 2HG2 THR A  99      20.050  25.510  14.700  1.00  0.00           H
ATOM   1296 3HG2 THR A  99      20.700  23.830  14.860  1.00  0.00           H
ATOM   1297  C   THR A  99      22.570  26.810  17.840  1.00  0.00           C
ATOM   1298  O   THR A  99      23.100  25.860  18.520  1.00  0.00           O
ATOM   1299  N   CYS A 100      22.990  28.110  17.750  1.00  0.00           N
ATOM   1300  HN  CYS A 100      22.580  28.770  17.110  1.00  0.00           H
ATOM   1301  CA  CYS A 100      24.030  28.660  18.640  1.00  0.00           C
ATOM   1302  HA  CYS A 100      24.150  29.670  18.280  1.00  0.00           H
ATOM   1303  CB  CYS A 100      23.620  28.720  20.140  1.00  0.00           C
ATOM   1304  HB1 CYS A 100      23.340  27.710  20.530  1.00  0.00           H
ATOM   1305  HB2 CYS A 100      24.500  29.020  20.750  1.00  0.00           H
ATOM   1306  SG  CYS A 100      22.160  29.900  20.450  1.00  0.00           S
ATOM   1307  HG1 CYS A 100      22.790  30.970  19.980  1.00  0.00           H
ATOM   1308  C   CYS A 100      25.440  27.990  18.380  1.00  0.00           C
ATOM   1309  O   CYS A 100      26.140  27.510  19.260  1.00  0.00           O
ATOM   1310  N   ASP A 101      25.780  27.910  17.110  1.00  0.00           N
ATOM   1311  HN  ASP A 101      25.180  28.210  16.370  1.00  0.00           H
ATOM   1312  CA  ASP A 101      27.050  27.360  16.630  1.00  0.00           C
ATOM   1313  HA  ASP A 101      27.340  26.490  17.190  1.00  0.00           H
ATOM   1314  CB  ASP A 101      27.020  26.970  15.090  1.00  0.00           C
ATOM   1315  HB1 ASP A 101      26.960  27.920  14.510  1.00  0.00           H
ATOM   1316  HB2 ASP A 101      28.000  26.520  14.810  1.00  0.00           H
ATOM   1317  CG  ASP A 101      26.000  25.910  14.730  1.00  0.00           C
ATOM   1318  OD1 ASP A 101      25.440  25.110  15.510  1.00  0.00           O
ATOM   1319  OD2 ASP A 101      25.890  25.790  13.520  1.00  0.00           O
ATOM   1320  C   ASP A 101      28.160  28.470  16.710  1.00  0.00           C
ATOM   1321  O   ASP A 101      27.950  29.600  16.290  1.00  0.00           O
ATOM   1322  N   PHE A 102      29.350  28.150  17.230  1.00  0.00           N
ATOM   1323  HN  PHE A 102      29.410  27.230  17.610  1.00  0.00           H
ATOM   1324  CA  PHE A 102      30.490  28.950  17.180  1.00  0.00           C
ATOM   1325  HA  PHE A 102      31.250  28.340  17.630  1.00  0.00           H
ATOM   1326  CB  PHE A 102      30.850  29.360  15.720  1.00  0.00           C
ATOM   1327  HB1 PHE A 102      30.080  29.860  15.090  1.00  0.00           H
ATOM   1328  HB2 PHE A 102      31.710  30.060  15.720  1.00  0.00           H
ATOM   1329  CG  PHE A 102      31.420  28.030  15.110  1.00  0.00           C
ATOM   1330  CD1 PHE A 102      30.690  27.400  14.030  1.00  0.00           C
ATOM   1331  HD1 PHE A 102      29.880  27.950  13.590  1.00  0.00           H
ATOM   1332  CE1 PHE A 102      31.250  26.240  13.430  1.00  0.00           C
ATOM   1333  HE1 PHE A 102      30.750  25.820  12.570  1.00  0.00           H
ATOM   1334  CZ  PHE A 102      32.390  25.580  14.030  1.00  0.00           C
ATOM   1335  HZ  PHE A 102      32.920  24.750  13.580  1.00  0.00           H
ATOM   1336  CD2 PHE A 102      32.540  27.410  15.570  1.00  0.00           C
ATOM   1337  HD2 PHE A 102      32.950  27.930  16.420  1.00  0.00           H
ATOM   1338  CE2 PHE A 102      32.980  26.130  15.140  1.00  0.00           C
ATOM   1339  HE2 PHE A 102      33.870  25.730  15.600  1.00  0.00           H
ATOM   1340  C   PHE A 102      30.300  30.220  18.040  1.00  0.00           C
ATOM   1341  O   PHE A 102      30.700  31.280  17.600  1.00  0.00           O
ATOM   1342  N   ASP A 103      29.760  30.100  19.270  1.00  0.00           N
ATOM   1343  HN  ASP A 103      29.590  29.170  19.570  1.00  0.00           H
ATOM   1344  CA  ASP A 103      29.370  31.160  20.190  1.00  0.00           C
ATOM   1345  HA  ASP A 103      28.800  31.840  19.560  1.00  0.00           H
ATOM   1346  CB  ASP A 103      28.450  30.640  21.270  1.00  0.00           C
ATOM   1347  HB1 ASP A 103      27.770  30.010  20.660  1.00  0.00           H
ATOM   1348  HB2 ASP A 103      29.050  29.960  21.910  1.00  0.00           H
ATOM   1349  CG  ASP A 103      27.720  31.600  22.190  1.00  0.00           C
ATOM   1350  OD1 ASP A 103      27.380  32.770  21.770  1.00  0.00           O
ATOM   1351  OD2 ASP A 103      27.290  31.180  23.240  1.00  0.00           O
ATOM   1352  C   ASP A 103      30.540  32.020  20.870  1.00  0.00           C
ATOM   1353  O   ASP A 103      30.840  31.870  22.050  1.00  0.00           O
ATOM   1354  N   ILE A 104      31.280  32.900  20.090  1.00  0.00           N
ATOM   1355  HN  ILE A 104      31.000  32.960  19.130  1.00  0.00           H
ATOM   1356  CA  ILE A 104      32.370  33.650  20.530  1.00  0.00           C
ATOM   1357  HA  ILE A 104      32.300  34.020  21.540  1.00  0.00           H
ATOM   1358  CB  ILE A 104      33.620  32.850  20.460  1.00  0.00           C
ATOM   1359  HB  ILE A 104      33.450  31.850  20.920  1.00  0.00           H
ATOM   1360  CG2 ILE A 104      33.910  32.470  18.910  1.00  0.00           C
ATOM   1361 1HG2 ILE A 104      33.060  31.850  18.560  1.00  0.00           H
ATOM   1362 2HG2 ILE A 104      34.120  33.300  18.220  1.00  0.00           H
ATOM   1363 3HG2 ILE A 104      34.770  31.760  18.890  1.00  0.00           H
ATOM   1364  CG1 ILE A 104      34.840  33.590  21.150  1.00  0.00           C
ATOM   1365 1HG1 ILE A 104      35.100  34.570  20.710  1.00  0.00           H
ATOM   1366 2HG1 ILE A 104      34.430  33.760  22.180  1.00  0.00           H
ATOM   1367  CD  ILE A 104      36.140  32.790  21.230  1.00  0.00           C
ATOM   1368  HD1 ILE A 104      36.920  33.420  21.700  1.00  0.00           H
ATOM   1369  HD2 ILE A 104      35.990  31.860  21.830  1.00  0.00           H
ATOM   1370  HD3 ILE A 104      36.490  32.490  20.220  1.00  0.00           H
ATOM   1371  C   ILE A 104      32.460  34.890  19.700  1.00  0.00           C
ATOM   1372  O   ILE A 104      32.040  34.880  18.570  1.00  0.00           O
ATOM   1373  N   ALA A 105      32.870  35.970  20.260  1.00  0.00           N
ATOM   1374  HN  ALA A 105      33.090  35.940  21.230  1.00  0.00           H
ATOM   1375  CA  ALA A 105      32.920  37.220  19.580  1.00  0.00           C
ATOM   1376  HA  ALA A 105      33.040  37.060  18.530  1.00  0.00           H
ATOM   1377  CB  ALA A 105      31.700  38.140  19.860  1.00  0.00           C
ATOM   1378  HB1 ALA A 105      31.760  39.000  19.160  1.00  0.00           H
ATOM   1379  HB2 ALA A 105      30.720  37.630  19.830  1.00  0.00           H
ATOM   1380  HB3 ALA A 105      31.730  38.350  20.950  1.00  0.00           H
ATOM   1381  C   ALA A 105      34.150  37.890  20.090  1.00  0.00           C
ATOM   1382  O   ALA A 105      34.720  37.670  21.130  1.00  0.00           O
ATOM   1383  N   VAL A 106      34.610  38.830  19.300  1.00  0.00           N
ATOM   1384  HN  VAL A 106      34.200  39.020  18.400  1.00  0.00           H
ATOM   1385  CA  VAL A 106      35.640  39.780  19.670  1.00  0.00           C
ATOM   1386  HA  VAL A 106      35.690  39.880  20.740  1.00  0.00           H
ATOM   1387  CB  VAL A 106      36.960  39.550  18.960  1.00  0.00           C
ATOM   1388  HB  VAL A 106      36.760  39.480  17.870  1.00  0.00           H
ATOM   1389  CG1 VAL A 106      38.020  40.610  19.280  1.00  0.00           C
ATOM   1390 1HG1 VAL A 106      38.960  40.350  18.750  1.00  0.00           H
ATOM   1391 2HG1 VAL A 106      37.660  41.570  18.840  1.00  0.00           H
ATOM   1392 3HG1 VAL A 106      38.160  40.720  20.380  1.00  0.00           H
ATOM   1393  CG2 VAL A 106      37.480  38.170  19.520  1.00  0.00           C
ATOM   1394 1HG2 VAL A 106      38.360  37.940  18.880  1.00  0.00           H
ATOM   1395 2HG2 VAL A 106      37.810  38.320  20.570  1.00  0.00           H
ATOM   1396 3HG2 VAL A 106      36.780  37.310  19.500  1.00  0.00           H
ATOM   1397  C   VAL A 106      35.140  41.140  19.260  1.00  0.00           C
ATOM   1398  O   VAL A 106      34.620  41.390  18.180  1.00  0.00           O
ATOM   1399  N   LEU A 107      35.180  42.140  20.160  1.00  0.00           N
ATOM   1400  HN  LEU A 107      35.390  41.930  21.120  1.00  0.00           H
ATOM   1401  CA  LEU A 107      34.620  43.500  19.880  1.00  0.00           C
ATOM   1402  HA  LEU A 107      33.920  43.620  19.070  1.00  0.00           H
ATOM   1403  CB  LEU A 107      33.870  44.070  21.130  1.00  0.00           C
ATOM   1404  HB1 LEU A 107      34.530  44.420  21.950  1.00  0.00           H
ATOM   1405  HB2 LEU A 107      33.440  45.040  20.770  1.00  0.00           H
ATOM   1406  CG  LEU A 107      32.800  43.180  21.730  1.00  0.00           C
ATOM   1407  HG  LEU A 107      33.330  42.360  22.280  1.00  0.00           H
ATOM   1408  CD1 LEU A 107      32.000  43.960  22.750  1.00  0.00           C
ATOM   1409 1HD1 LEU A 107      32.510  44.410  23.630  1.00  0.00           H
ATOM   1410 2HD1 LEU A 107      31.530  44.830  22.250  1.00  0.00           H
ATOM   1411 3HD1 LEU A 107      31.100  43.430  23.130  1.00  0.00           H
ATOM   1412  CD2 LEU A 107      31.890  42.600  20.640  1.00  0.00           C
ATOM   1413 1HD2 LEU A 107      31.320  43.390  20.080  1.00  0.00           H
ATOM   1414 2HD2 LEU A 107      32.560  42.050  19.940  1.00  0.00           H
ATOM   1415 3HD2 LEU A 107      31.080  42.010  21.100  1.00  0.00           H
ATOM   1416  C   LEU A 107      35.790  44.420  19.560  1.00  0.00           C
ATOM   1417  O   LEU A 107      36.770  44.440  20.350  1.00  0.00           O
ATOM   1418  N   ARG A 108      35.660  45.220  18.540  1.00  0.00           N
ATOM   1419  HN  ARG A 108      34.810  45.210  18.030  1.00  0.00           H
ATOM   1420  CA  ARG A 108      36.680  46.270  18.270  1.00  0.00           C
ATOM   1421  HA  ARG A 108      37.600  46.240  18.840  1.00  0.00           H
ATOM   1422  CB  ARG A 108      37.240  46.310  16.820  1.00  0.00           C
ATOM   1423  HB1 ARG A 108      38.020  45.520  16.750  1.00  0.00           H
ATOM   1424  HB2 ARG A 108      36.450  46.200  16.040  1.00  0.00           H
ATOM   1425  CG  ARG A 108      37.930  47.620  16.450  1.00  0.00           C
ATOM   1426  HG1 ARG A 108      37.140  48.380  16.300  1.00  0.00           H
ATOM   1427  HG2 ARG A 108      38.620  47.910  17.270  1.00  0.00           H
ATOM   1428  CD  ARG A 108      38.730  47.520  15.170  1.00  0.00           C
ATOM   1429  HD1 ARG A 108      39.590  46.850  15.350  1.00  0.00           H
ATOM   1430  HD2 ARG A 108      38.100  47.190  14.320  1.00  0.00           H
ATOM   1431  NE  ARG A 108      39.230  48.940  14.880  1.00  0.00           N
ATOM   1432  HE  ARG A 108      38.620  49.730  15.000  1.00  0.00           H
ATOM   1433  CZ  ARG A 108      40.480  49.190  14.550  1.00  0.00           C
ATOM   1434  NH1 ARG A 108      41.230  48.270  14.100  1.00  0.00           N
ATOM   1435 1HH1 ARG A 108      40.810  47.420  13.800  1.00  0.00           H
ATOM   1436 2HH1 ARG A 108      42.220  48.380  13.930  1.00  0.00           H
ATOM   1437  NH2 ARG A 108      40.990  50.290  14.840  1.00  0.00           N
ATOM   1438 1HH2 ARG A 108      40.490  50.970  15.370  1.00  0.00           H
ATOM   1439 2HH2 ARG A 108      41.980  50.400  14.750  1.00  0.00           H
ATOM   1440  C   ARG A 108      36.100  47.640  18.650  1.00  0.00           C
ATOM   1441  O   ARG A 108      35.100  48.160  18.070  1.00  0.00           O
ATOM   1442  N   LEU A 109      36.720  48.320  19.690  1.00  0.00           N
ATOM   1443  HN  LEU A 109      37.490  47.970  20.220  1.00  0.00           H
ATOM   1444  CA  LEU A 109      36.230  49.610  20.210  1.00  0.00           C
ATOM   1445  HA  LEU A 109      35.160  49.630  20.160  1.00  0.00           H
ATOM   1446  CB  LEU A 109      36.590  49.800  21.700  1.00  0.00           C
ATOM   1447  HB1 LEU A 109      37.650  50.070  21.890  1.00  0.00           H
ATOM   1448  HB2 LEU A 109      36.050  50.670  22.130  1.00  0.00           H
ATOM   1449  CG  LEU A 109      36.070  48.630  22.630  1.00  0.00           C
ATOM   1450  HG  LEU A 109      36.510  47.720  22.190  1.00  0.00           H
ATOM   1451  CD1 LEU A 109      36.760  48.730  23.980  1.00  0.00           C
ATOM   1452 1HD1 LEU A 109      36.530  49.670  24.510  1.00  0.00           H
ATOM   1453 2HD1 LEU A 109      36.440  47.920  24.650  1.00  0.00           H
ATOM   1454 3HD1 LEU A 109      37.860  48.800  23.920  1.00  0.00           H
ATOM   1455  CD2 LEU A 109      34.620  48.380  22.650  1.00  0.00           C
ATOM   1456 1HD2 LEU A 109      34.270  47.580  23.350  1.00  0.00           H
ATOM   1457 2HD2 LEU A 109      33.950  49.210  22.940  1.00  0.00           H
ATOM   1458 3HD2 LEU A 109      34.320  47.930  21.680  1.00  0.00           H
ATOM   1459  C   LEU A 109      36.680  50.780  19.490  1.00  0.00           C
ATOM   1460  O   LEU A 109      37.520  50.800  18.640  1.00  0.00           O
ATOM   1461  N   LYS A 110      36.050  51.990  19.740  1.00  0.00           N
ATOM   1462  HN  LYS A 110      35.210  52.040  20.280  1.00  0.00           H
ATOM   1463  CA  LYS A 110      36.260  53.290  19.150  1.00  0.00           C
ATOM   1464  HA  LYS A 110      36.640  53.140  18.140  1.00  0.00           H
ATOM   1465  CB  LYS A 110      35.030  54.190  19.190  1.00  0.00           C
ATOM   1466  HB1 LYS A 110      34.670  54.120  20.240  1.00  0.00           H
ATOM   1467  HB2 LYS A 110      35.160  55.280  18.980  1.00  0.00           H
ATOM   1468  CG  LYS A 110      33.940  53.780  18.220  1.00  0.00           C
ATOM   1469  HG1 LYS A 110      33.660  52.710  18.330  1.00  0.00           H
ATOM   1470  HG2 LYS A 110      33.020  54.350  18.490  1.00  0.00           H
ATOM   1471  CD  LYS A 110      34.330  54.080  16.750  1.00  0.00           C
ATOM   1472  HD1 LYS A 110      35.370  53.760  16.510  1.00  0.00           H
ATOM   1473  HD2 LYS A 110      33.740  53.390  16.120  1.00  0.00           H
ATOM   1474  CE  LYS A 110      34.200  55.570  16.350  1.00  0.00           C
ATOM   1475  HE1 LYS A 110      34.640  56.100  17.220  1.00  0.00           H
ATOM   1476  HE2 LYS A 110      34.710  55.730  15.370  1.00  0.00           H
ATOM   1477  NZ  LYS A 110      32.780  55.940  16.120  1.00  0.00           N
ATOM   1478  HZ1 LYS A 110      32.330  56.180  17.030  1.00  0.00           H
ATOM   1479  HZ2 LYS A 110      32.830  56.840  15.590  1.00  0.00           H
ATOM   1480  HZ3 LYS A 110      32.180  55.300  15.580  1.00  0.00           H
ATOM   1481  C   LYS A 110      37.460  54.130  19.710  1.00  0.00           C
ATOM   1482  O   LYS A 110      38.530  54.240  19.100  1.00  0.00           O
ATOM   1483  N   THR A 111      37.320  54.870  20.890  1.00  0.00           N
ATOM   1484  HN  THR A 111      36.440  55.020  21.350  1.00  0.00           H
ATOM   1485  CA  THR A 111      38.520  55.380  21.540  1.00  0.00           C
ATOM   1486  HA  THR A 111      39.010  56.060  20.860  1.00  0.00           H
ATOM   1487  CB  THR A 111      38.110  56.310  22.780  1.00  0.00           C
ATOM   1488  HB  THR A 111      37.620  55.710  23.580  1.00  0.00           H
ATOM   1489  OG1 THR A 111      37.220  57.360  22.460  1.00  0.00           O
ATOM   1490  HG1 THR A 111      37.610  57.790  21.700  1.00  0.00           H
ATOM   1491  CG2 THR A 111      39.330  57.120  23.300  1.00  0.00           C
ATOM   1492 1HG2 THR A 111      39.080  57.750  24.180  1.00  0.00           H
ATOM   1493 2HG2 THR A 111      40.180  56.530  23.730  1.00  0.00           H
ATOM   1494 3HG2 THR A 111      39.840  57.790  22.570  1.00  0.00           H
ATOM   1495  C   THR A 111      39.540  54.320  22.070  1.00  0.00           C
ATOM   1496  O   THR A 111      39.030  53.390  22.690  1.00  0.00           O
ATOM   1497  N   PRO A 112      40.870  54.330  21.920  1.00  0.00           N
ATOM   1498  CD  PRO A 112      41.790  55.330  21.260  1.00  0.00           C
ATOM   1499  HD1 PRO A 112      41.340  56.330  21.410  1.00  0.00           H
ATOM   1500  HD2 PRO A 112      41.890  55.060  20.190  1.00  0.00           H
ATOM   1501  CA  PRO A 112      41.780  53.280  22.630  1.00  0.00           C
ATOM   1502  HA  PRO A 112      41.620  52.270  22.290  1.00  0.00           H
ATOM   1503  CB  PRO A 112      43.240  53.750  22.290  1.00  0.00           C
ATOM   1504  HB1 PRO A 112      43.970  53.650  23.130  1.00  0.00           H
ATOM   1505  HB2 PRO A 112      43.560  53.140  21.420  1.00  0.00           H
ATOM   1506  CG  PRO A 112      43.170  55.210  21.950  1.00  0.00           C
ATOM   1507  HG1 PRO A 112      43.210  55.890  22.840  1.00  0.00           H
ATOM   1508  HG2 PRO A 112      43.980  55.500  21.250  1.00  0.00           H
ATOM   1509  C   PRO A 112      41.500  53.150  24.070  1.00  0.00           C
ATOM   1510  O   PRO A 112      41.120  54.140  24.680  1.00  0.00           O
ATOM   1511  N   ILE A 113      41.640  51.950  24.620  1.00  0.00           N
ATOM   1512  HN  ILE A 113      42.030  51.200  24.080  1.00  0.00           H
ATOM   1513  CA  ILE A 113      41.660  51.670  26.100  1.00  0.00           C
ATOM   1514  HA  ILE A 113      40.760  52.110  26.460  1.00  0.00           H
ATOM   1515  CB  ILE A 113      41.600  50.200  26.500  1.00  0.00           C
ATOM   1516  HB  ILE A 113      42.520  49.690  26.140  1.00  0.00           H
ATOM   1517  CG2 ILE A 113      41.540  50.120  28.020  1.00  0.00           C
ATOM   1518 1HG2 ILE A 113      40.780  50.780  28.520  1.00  0.00           H
ATOM   1519 2HG2 ILE A 113      41.350  49.060  28.310  1.00  0.00           H
ATOM   1520 3HG2 ILE A 113      42.560  50.310  28.420  1.00  0.00           H
ATOM   1521  CG1 ILE A 113      40.340  49.600  25.780  1.00  0.00           C
ATOM   1522 1HG1 ILE A 113      39.400  50.020  26.220  1.00  0.00           H
ATOM   1523 2HG1 ILE A 113      40.270  49.890  24.700  1.00  0.00           H
ATOM   1524  CD  ILE A 113      40.370  48.090  25.770  1.00  0.00           C
ATOM   1525  HD1 ILE A 113      41.320  47.680  25.350  1.00  0.00           H
ATOM   1526  HD2 ILE A 113      40.270  47.650  26.800  1.00  0.00           H
ATOM   1527  HD3 ILE A 113      39.490  47.680  25.220  1.00  0.00           H
ATOM   1528  C   ILE A 113      42.890  52.310  26.720  1.00  0.00           C
ATOM   1529  O   ILE A 113      43.970  52.250  26.190  1.00  0.00           O
ATOM   1530  N   THR A 114      42.710  52.950  27.930  1.00  0.00           N
ATOM   1531  HN  THR A 114      41.800  53.090  28.330  1.00  0.00           H
ATOM   1532  CA  THR A 114      43.810  53.450  28.710  1.00  0.00           C
ATOM   1533  HA  THR A 114      44.700  53.660  28.130  1.00  0.00           H
ATOM   1534  CB  THR A 114      43.530  54.800  29.350  1.00  0.00           C
ATOM   1535  HB  THR A 114      42.640  54.640  29.990  1.00  0.00           H
ATOM   1536  OG1 THR A 114      43.390  55.770  28.410  1.00  0.00           O
ATOM   1537  HG1 THR A 114      42.630  55.510  27.880  1.00  0.00           H
ATOM   1538  CG2 THR A 114      44.770  55.300  30.160  1.00  0.00           C
ATOM   1539 1HG2 THR A 114      45.660  55.590  29.560  1.00  0.00           H
ATOM   1540 2HG2 THR A 114      44.420  56.230  30.640  1.00  0.00           H
ATOM   1541 3HG2 THR A 114      45.100  54.650  31.000  1.00  0.00           H
ATOM   1542  C   THR A 114      44.130  52.450  29.810  1.00  0.00           C
ATOM   1543  O   THR A 114      43.270  52.010  30.530  1.00  0.00           O
ATOM   1544  N   PHE A 115      45.370  52.000  29.910  1.00  0.00           N
ATOM   1545  HN  PHE A 115      46.020  52.300  29.220  1.00  0.00           H
ATOM   1546  CA  PHE A 115      45.800  51.070  30.920  1.00  0.00           C
ATOM   1547  HA  PHE A 115      44.930  50.500  31.210  1.00  0.00           H
ATOM   1548  CB  PHE A 115      46.760  49.990  30.390  1.00  0.00           C
ATOM   1549  HB1 PHE A 115      47.750  50.420  30.100  1.00  0.00           H
ATOM   1550  HB2 PHE A 115      47.010  49.310  31.220  1.00  0.00           H
ATOM   1551  CG  PHE A 115      46.160  49.200  29.290  1.00  0.00           C
ATOM   1552  CD1 PHE A 115      44.880  48.480  29.480  1.00  0.00           C
ATOM   1553  HD1 PHE A 115      44.400  48.550  30.440  1.00  0.00           H
ATOM   1554  CE1 PHE A 115      44.300  47.750  28.440  1.00  0.00           C
ATOM   1555  HE1 PHE A 115      43.380  47.210  28.660  1.00  0.00           H
ATOM   1556  CZ  PHE A 115      44.940  47.680  27.190  1.00  0.00           C
ATOM   1557  HZ  PHE A 115      44.550  46.960  26.490  1.00  0.00           H
ATOM   1558  CD2 PHE A 115      46.730  49.130  27.970  1.00  0.00           C
ATOM   1559  HD2 PHE A 115      47.620  49.750  27.830  1.00  0.00           H
ATOM   1560  CE2 PHE A 115      46.080  48.470  26.920  1.00  0.00           C
ATOM   1561  HE2 PHE A 115      46.530  48.480  25.930  1.00  0.00           H
ATOM   1562  C   PHE A 115      46.490  51.650  32.200  1.00  0.00           C
ATOM   1563  O   PHE A 115      47.350  52.450  32.170  1.00  0.00           O
ATOM   1564  N   ARG A 116      45.860  51.290  33.360  1.00  0.00           N
ATOM   1565  HN  ARG A 116      45.150  50.580  33.370  1.00  0.00           H
ATOM   1566  CA  ARG A 116      46.130  51.930  34.630  1.00  0.00           C
ATOM   1567  HA  ARG A 116      47.190  52.010  34.740  1.00  0.00           H
ATOM   1568  CB  ARG A 116      45.410  53.300  34.760  1.00  0.00           C
ATOM   1569  HB1 ARG A 116      45.480  53.710  35.790  1.00  0.00           H
ATOM   1570  HB2 ARG A 116      46.020  53.870  34.040  1.00  0.00           H
ATOM   1571  CG  ARG A 116      43.970  53.250  34.170  1.00  0.00           C
ATOM   1572  HG1 ARG A 116      43.960  53.220  33.070  1.00  0.00           H
ATOM   1573  HG2 ARG A 116      43.360  52.400  34.570  1.00  0.00           H
ATOM   1574  CD  ARG A 116      43.250  54.580  34.460  1.00  0.00           C
ATOM   1575  HD1 ARG A 116      43.420  54.860  35.520  1.00  0.00           H
ATOM   1576  HD2 ARG A 116      43.500  55.440  33.800  1.00  0.00           H
ATOM   1577  NE  ARG A 116      41.760  54.300  34.300  1.00  0.00           N
ATOM   1578  HE  ARG A 116      41.390  54.430  33.380  1.00  0.00           H
ATOM   1579  CZ  ARG A 116      40.950  53.610  35.100  1.00  0.00           C
ATOM   1580  NH1 ARG A 116      41.130  53.330  36.390  1.00  0.00           N
ATOM   1581 1HH1 ARG A 116      42.040  53.320  36.800  1.00  0.00           H
ATOM   1582 2HH1 ARG A 116      40.480  52.610  36.650  1.00  0.00           H
ATOM   1583  NH2 ARG A 116      39.720  53.350  34.710  1.00  0.00           N
ATOM   1584 1HH2 ARG A 116      39.550  53.490  33.740  1.00  0.00           H
ATOM   1585 2HH2 ARG A 116      39.080  53.020  35.410  1.00  0.00           H
ATOM   1586  C   ARG A 116      45.750  50.860  35.730  1.00  0.00           C
ATOM   1587  O   ARG A 116      45.570  49.750  35.400  1.00  0.00           O
ATOM   1588  N   MET A 117      45.700  51.250  37.010  1.00  0.00           N
ATOM   1589  HN  MET A 117      46.020  52.170  37.180  1.00  0.00           H
ATOM   1590  CA  MET A 117      45.320  50.410  38.160  1.00  0.00           C
ATOM   1591  HA  MET A 117      45.920  49.510  38.130  1.00  0.00           H
ATOM   1592  CB  MET A 117      45.610  51.030  39.560  1.00  0.00           C
ATOM   1593  HB1 MET A 117      46.650  51.420  39.660  1.00  0.00           H
ATOM   1594  HB2 MET A 117      45.060  51.990  39.620  1.00  0.00           H
ATOM   1595  CG  MET A 117      45.260  50.180  40.810  1.00  0.00           C
ATOM   1596  HG1 MET A 117      45.650  50.710  41.700  1.00  0.00           H
ATOM   1597  HG2 MET A 117      44.170  50.180  41.020  1.00  0.00           H
ATOM   1598  SD  MET A 117      45.770  48.360  40.790  1.00  0.00           S
ATOM   1599  CE  MET A 117      47.550  48.550  40.300  1.00  0.00           C
ATOM   1600  HE1 MET A 117      47.770  48.800  39.250  1.00  0.00           H
ATOM   1601  HE2 MET A 117      48.070  49.320  40.900  1.00  0.00           H
ATOM   1602  HE3 MET A 117      47.980  47.550  40.510  1.00  0.00           H
ATOM   1603  C   MET A 117      43.930  49.860  37.960  1.00  0.00           C
ATOM   1604  O   MET A 117      42.920  50.580  38.060  1.00  0.00           O
ATOM   1605  N   ASN A 118      43.850  48.530  37.710  1.00  0.00           N
ATOM   1606  HN  ASN A 118      44.700  48.070  37.460  1.00  0.00           H
ATOM   1607  CA  ASN A 118      42.610  47.780  37.620  1.00  0.00           C
ATOM   1608  HA  ASN A 118      42.790  46.750  37.870  1.00  0.00           H
ATOM   1609  CB  ASN A 118      41.360  48.200  38.570  1.00  0.00           C
ATOM   1610  HB1 ASN A 118      41.030  49.260  38.380  1.00  0.00           H
ATOM   1611  HB2 ASN A 118      40.520  47.510  38.360  1.00  0.00           H
ATOM   1612  CG  ASN A 118      41.710  47.950  40.020  1.00  0.00           C
ATOM   1613  OD1 ASN A 118      42.400  47.050  40.380  1.00  0.00           O
ATOM   1614  ND2 ASN A 118      40.940  48.770  40.930  1.00  0.00           N
ATOM   1615 1HD2 ASN A 118      40.180  49.260  40.500  1.00  0.00           H
ATOM   1616 2HD2 ASN A 118      41.270  48.780  41.870  1.00  0.00           H
ATOM   1617  C   ASN A 118      42.180  47.660  36.210  1.00  0.00           C
ATOM   1618  O   ASN A 118      41.050  47.330  35.840  1.00  0.00           O
ATOM   1619  N   VAL A 119      43.100  48.130  35.350  1.00  0.00           N
ATOM   1620  HN  VAL A 119      43.890  48.680  35.630  1.00  0.00           H
ATOM   1621  CA  VAL A 119      42.820  47.950  33.960  1.00  0.00           C
ATOM   1622  HA  VAL A 119      42.110  47.140  33.830  1.00  0.00           H
ATOM   1623  CB  VAL A 119      42.360  49.190  33.260  1.00  0.00           C
ATOM   1624  HB  VAL A 119      43.150  49.900  32.950  1.00  0.00           H
ATOM   1625  CG1 VAL A 119      41.600  48.810  31.940  1.00  0.00           C
ATOM   1626 1HG1 VAL A 119      42.200  48.030  31.440  1.00  0.00           H
ATOM   1627 2HG1 VAL A 119      40.590  48.520  32.280  1.00  0.00           H
ATOM   1628 3HG1 VAL A 119      41.490  49.770  31.370  1.00  0.00           H
ATOM   1629  CG2 VAL A 119      41.420  50.050  34.160  1.00  0.00           C
ATOM   1630 1HG2 VAL A 119      41.930  50.470  35.050  1.00  0.00           H
ATOM   1631 2HG2 VAL A 119      41.060  50.900  33.550  1.00  0.00           H
ATOM   1632 3HG2 VAL A 119      40.520  49.470  34.480  1.00  0.00           H
ATOM   1633  C   VAL A 119      44.090  47.550  33.290  1.00  0.00           C
ATOM   1634  O   VAL A 119      44.980  48.370  33.070  1.00  0.00           O
ATOM   1635  N   ALA A 120      44.280  46.270  33.080  1.00  0.00           N
ATOM   1636  HN  ALA A 120      43.620  45.610  33.410  1.00  0.00           H
ATOM   1637  CA  ALA A 120      45.400  45.760  32.290  1.00  0.00           C
ATOM   1638  HA  ALA A 120      45.850  46.530  31.670  1.00  0.00           H
ATOM   1639  CB  ALA A 120      46.550  45.230  33.250  1.00  0.00           C
ATOM   1640  HB1 ALA A 120      46.960  46.010  33.930  1.00  0.00           H
ATOM   1641  HB2 ALA A 120      46.100  44.470  33.930  1.00  0.00           H
ATOM   1642  HB3 ALA A 120      47.340  44.720  32.670  1.00  0.00           H
ATOM   1643  C   ALA A 120      44.930  44.590  31.300  1.00  0.00           C
ATOM   1644  O   ALA A 120      43.970  43.910  31.590  1.00  0.00           O
ATOM   1645  N   PRO A 121      45.600  44.200  30.230  1.00  0.00           N
ATOM   1646  CD  PRO A 121      46.810  44.850  29.700  1.00  0.00           C
ATOM   1647  HD1 PRO A 121      47.660  44.850  30.410  1.00  0.00           H
ATOM   1648  HD2 PRO A 121      46.650  45.890  29.340  1.00  0.00           H
ATOM   1649  CA  PRO A 121      45.040  43.320  29.230  1.00  0.00           C
ATOM   1650  HA  PRO A 121      43.970  43.300  29.330  1.00  0.00           H
ATOM   1651  CB  PRO A 121      45.630  43.830  27.980  1.00  0.00           C
ATOM   1652  HB1 PRO A 121      45.590  43.140  27.110  1.00  0.00           H
ATOM   1653  HB2 PRO A 121      45.020  44.700  27.650  1.00  0.00           H
ATOM   1654  CG  PRO A 121      47.080  44.120  28.430  1.00  0.00           C
ATOM   1655  HG1 PRO A 121      47.740  43.280  28.700  1.00  0.00           H
ATOM   1656  HG2 PRO A 121      47.530  44.840  27.700  1.00  0.00           H
ATOM   1657  C   PRO A 121      45.440  41.870  29.610  1.00  0.00           C
ATOM   1658  O   PRO A 121      46.500  41.610  30.180  1.00  0.00           O
ATOM   1659  N   ALA A 122      44.600  40.850  29.330  1.00  0.00           N
ATOM   1660  HN  ALA A 122      43.680  40.960  28.960  1.00  0.00           H
ATOM   1661  CA  ALA A 122      44.910  39.510  29.720  1.00  0.00           C
ATOM   1662  HA  ALA A 122      45.640  39.440  30.520  1.00  0.00           H
ATOM   1663  CB  ALA A 122      43.660  38.700  29.990  1.00  0.00           C
ATOM   1664  HB1 ALA A 122      42.920  38.470  29.190  1.00  0.00           H
ATOM   1665  HB2 ALA A 122      43.840  37.650  30.300  1.00  0.00           H
ATOM   1666  HB3 ALA A 122      43.080  39.220  30.780  1.00  0.00           H
ATOM   1667  C   ALA A 122      45.660  38.840  28.570  1.00  0.00           C
ATOM   1668  O   ALA A 122      45.910  39.470  27.540  1.00  0.00           O
ATOM   1669  N   CYS A 123      46.170  37.630  28.690  1.00  0.00           N
ATOM   1670  HN  CYS A 123      45.800  37.210  29.520  1.00  0.00           H
ATOM   1671  CA  CYS A 123      47.270  37.130  27.900  1.00  0.00           C
ATOM   1672  HA  CYS A 123      47.480  37.720  27.020  1.00  0.00           H
ATOM   1673  CB  CYS A 123      48.550  37.000  28.840  1.00  0.00           C
ATOM   1674  HB1 CYS A 123      48.230  36.150  29.480  1.00  0.00           H
ATOM   1675  HB2 CYS A 123      49.320  36.490  28.220  1.00  0.00           H
ATOM   1676  SG  CYS A 123      49.310  38.510  29.610  1.00  0.00           S
ATOM   1677  HG1 CYS A 123      50.070  38.830  28.560  1.00  0.00           H
ATOM   1678  C   CYS A 123      46.680  35.920  27.150  1.00  0.00           C
ATOM   1679  O   CYS A 123      46.090  35.090  27.780  1.00  0.00           O
ATOM   1680  N   LEU A 124      46.850  35.850  25.870  1.00  0.00           N
ATOM   1681  HN  LEU A 124      47.320  36.630  25.430  1.00  0.00           H
ATOM   1682  CA  LEU A 124      46.720  34.640  25.110  1.00  0.00           C
ATOM   1683  HA  LEU A 124      45.670  34.360  25.090  1.00  0.00           H
ATOM   1684  CB  LEU A 124      46.710  34.870  23.550  1.00  0.00           C
ATOM   1685  HB1 LEU A 124      47.330  35.740  23.230  1.00  0.00           H
ATOM   1686  HB2 LEU A 124      47.150  33.980  23.050  1.00  0.00           H
ATOM   1687  CG  LEU A 124      45.320  35.090  22.830  1.00  0.00           C
ATOM   1688  HG  LEU A 124      44.690  34.180  22.970  1.00  0.00           H
ATOM   1689  CD1 LEU A 124      44.570  36.350  23.220  1.00  0.00           C
ATOM   1690 1HD1 LEU A 124      44.400  36.220  24.310  1.00  0.00           H
ATOM   1691 2HD1 LEU A 124      45.160  37.270  23.050  1.00  0.00           H
ATOM   1692 3HD1 LEU A 124      43.610  36.360  22.670  1.00  0.00           H
ATOM   1693  CD2 LEU A 124      45.520  35.050  21.280  1.00  0.00           C
ATOM   1694 1HD2 LEU A 124      46.330  35.760  20.970  1.00  0.00           H
ATOM   1695 2HD2 LEU A 124      45.860  34.030  21.020  1.00  0.00           H
ATOM   1696 3HD2 LEU A 124      44.540  35.260  20.790  1.00  0.00           H
ATOM   1697  C   LEU A 124      47.570  33.430  25.570  1.00  0.00           C
ATOM   1698  O   LEU A 124      48.750  33.560  25.680  1.00  0.00           O
ATOM   1699  N   PRO A 125      47.040  32.210  25.850  1.00  0.00           N
ATOM   1700  CD  PRO A 125      45.710  31.990  26.110  1.00  0.00           C
ATOM   1701  HD1 PRO A 125      45.140  31.960  25.160  1.00  0.00           H
ATOM   1702  HD2 PRO A 125      45.300  32.750  26.810  1.00  0.00           H
ATOM   1703  CA  PRO A 125      47.810  30.970  26.030  1.00  0.00           C
ATOM   1704  HA  PRO A 125      48.330  30.960  26.980  1.00  0.00           H
ATOM   1705  CB  PRO A 125      46.780  29.870  25.960  1.00  0.00           C
ATOM   1706  HB1 PRO A 125      46.570  29.590  24.900  1.00  0.00           H
ATOM   1707  HB2 PRO A 125      47.100  28.930  26.470  1.00  0.00           H
ATOM   1708  CG  PRO A 125      45.590  30.520  26.560  1.00  0.00           C
ATOM   1709  HG1 PRO A 125      44.600  30.040  26.440  1.00  0.00           H
ATOM   1710  HG2 PRO A 125      45.780  30.520  27.650  1.00  0.00           H
ATOM   1711  C   PRO A 125      48.930  30.670  24.960  1.00  0.00           C
ATOM   1712  O   PRO A 125      48.680  30.980  23.780  1.00  0.00           O
ATOM   1713  N   GLU A 126      50.020  29.970  25.330  1.00  0.00           N
ATOM   1714  HN  GLU A 126      50.170  29.690  26.280  1.00  0.00           H
ATOM   1715  CA  GLU A 126      51.040  29.380  24.460  1.00  0.00           C
ATOM   1716  HA  GLU A 126      51.060  29.930  23.530  1.00  0.00           H
ATOM   1717  CB  GLU A 126      52.420  29.550  25.140  1.00  0.00           C
ATOM   1718  HB1 GLU A 126      52.470  28.870  26.030  1.00  0.00           H
ATOM   1719  HB2 GLU A 126      53.170  29.210  24.390  1.00  0.00           H
ATOM   1720  CG  GLU A 126      52.930  31.010  25.400  1.00  0.00           C
ATOM   1721  HG1 GLU A 126      52.760  31.490  24.420  1.00  0.00           H
ATOM   1722  HG2 GLU A 126      52.390  31.310  26.320  1.00  0.00           H
ATOM   1723  CD  GLU A 126      54.430  31.220  25.710  1.00  0.00           C
ATOM   1724  OE1 GLU A 126      54.930  30.480  26.590  1.00  0.00           O
ATOM   1725  OE2 GLU A 126      55.090  32.120  25.140  1.00  0.00           O
ATOM   1726  C   GLU A 126      50.770  27.890  24.100  1.00  0.00           C
ATOM   1727  O   GLU A 126      50.220  27.170  24.920  1.00  0.00           O
ATOM   1728  N   ARG A 127      51.050  27.480  22.890  1.00  0.00           N
ATOM   1729  HN  ARG A 127      51.610  28.040  22.290  1.00  0.00           H
ATOM   1730  CA  ARG A 127      50.620  26.130  22.470  1.00  0.00           C
ATOM   1731  HA  ARG A 127      49.550  26.050  22.610  1.00  0.00           H
ATOM   1732  CB  ARG A 127      50.820  25.880  20.970  1.00  0.00           C
ATOM   1733  HB1 ARG A 127      50.420  24.870  20.740  1.00  0.00           H
ATOM   1734  HB2 ARG A 127      50.140  26.550  20.400  1.00  0.00           H
ATOM   1735  CG  ARG A 127      52.220  26.120  20.480  1.00  0.00           C
ATOM   1736  HG1 ARG A 127      52.360  27.170  20.120  1.00  0.00           H
ATOM   1737  HG2 ARG A 127      52.880  26.060  21.360  1.00  0.00           H
ATOM   1738  CD  ARG A 127      52.690  25.140  19.420  1.00  0.00           C
ATOM   1739  HD1 ARG A 127      51.870  24.890  18.700  1.00  0.00           H
ATOM   1740  HD2 ARG A 127      53.600  25.570  18.960  1.00  0.00           H
ATOM   1741  NE  ARG A 127      53.230  23.930  20.180  1.00  0.00           N
ATOM   1742  HE  ARG A 127      53.820  24.210  20.940  1.00  0.00           H
ATOM   1743  CZ  ARG A 127      53.090  22.650  20.030  1.00  0.00           C
ATOM   1744  NH1 ARG A 127      52.200  22.130  19.220  1.00  0.00           N
ATOM   1745 1HH1 ARG A 127      51.560  22.800  18.850  1.00  0.00           H
ATOM   1746 2HH1 ARG A 127      52.030  21.160  19.090  1.00  0.00           H
ATOM   1747  NH2 ARG A 127      53.830  21.800  20.700  1.00  0.00           N
ATOM   1748 1HH2 ARG A 127      54.400  22.240  21.390  1.00  0.00           H
ATOM   1749 2HH2 ARG A 127      53.520  20.860  20.750  1.00  0.00           H
ATOM   1750  C   ARG A 127      51.150  24.950  23.230  1.00  0.00           C
ATOM   1751  O   ARG A 127      50.490  23.910  23.320  1.00  0.00           O
ATOM   1752  N   ASP A 128      52.440  24.980  23.730  1.00  0.00           N
ATOM   1753  HN  ASP A 128      52.970  25.820  23.640  1.00  0.00           H
ATOM   1754  CA  ASP A 128      52.920  23.780  24.460  1.00  0.00           C
ATOM   1755  HA  ASP A 128      52.680  22.900  23.900  1.00  0.00           H
ATOM   1756  CB  ASP A 128      54.490  23.890  24.600  1.00  0.00           C
ATOM   1757  HB1 ASP A 128      54.880  24.860  24.980  1.00  0.00           H
ATOM   1758  HB2 ASP A 128      54.970  23.190  25.330  1.00  0.00           H
ATOM   1759  CG  ASP A 128      55.150  23.570  23.210  1.00  0.00           C
ATOM   1760  OD1 ASP A 128      55.110  24.470  22.380  1.00  0.00           O
ATOM   1761  OD2 ASP A 128      55.640  22.490  22.860  1.00  0.00           O
ATOM   1762  C   ASP A 128      52.170  23.640  25.820  1.00  0.00           C
ATOM   1763  O   ASP A 128      51.840  22.520  26.200  1.00  0.00           O
ATOM   1764  N   TRP A 129      51.890  24.770  26.430  1.00  0.00           N
ATOM   1765  HN  TRP A 129      52.230  25.650  26.100  1.00  0.00           H
ATOM   1766  CA  TRP A 129      51.240  24.880  27.720  1.00  0.00           C
ATOM   1767  HA  TRP A 129      51.950  24.340  28.330  1.00  0.00           H
ATOM   1768  CB  TRP A 129      51.180  26.350  28.100  1.00  0.00           C
ATOM   1769  HB1 TRP A 129      52.260  26.600  28.060  1.00  0.00           H
ATOM   1770  HB2 TRP A 129      50.600  27.010  27.410  1.00  0.00           H
ATOM   1771  CG  TRP A 129      50.810  26.610  29.520  1.00  0.00           C
ATOM   1772  CD1 TRP A 129      51.720  26.710  30.570  1.00  0.00           C
ATOM   1773  HD1 TRP A 129      52.780  26.610  30.430  1.00  0.00           H
ATOM   1774  NE1 TRP A 129      51.060  27.000  31.710  1.00  0.00           N
ATOM   1775  HE1 TRP A 129      51.320  27.010  32.640  1.00  0.00           H
ATOM   1776  CE2 TRP A 129      49.730  27.160  31.350  1.00  0.00           C
ATOM   1777  CD2 TRP A 129      49.490  26.840  30.040  1.00  0.00           C
ATOM   1778  CE3 TRP A 129      48.160  26.810  29.500  1.00  0.00           C
ATOM   1779  HE3 TRP A 129      48.040  26.810  28.420  1.00  0.00           H
ATOM   1780  CZ3 TRP A 129      47.120  27.060  30.340  1.00  0.00           C
ATOM   1781  HZ3 TRP A 129      46.110  27.010  29.950  1.00  0.00           H
ATOM   1782  CZ2 TRP A 129      48.640  27.450  32.210  1.00  0.00           C
ATOM   1783  HZ2 TRP A 129      48.780  27.430  33.280  1.00  0.00           H
ATOM   1784  CH2 TRP A 129      47.360  27.320  31.710  1.00  0.00           C
ATOM   1785  HH2 TRP A 129      46.510  27.400  32.370  1.00  0.00           H
ATOM   1786  C   TRP A 129      49.830  24.250  27.730  1.00  0.00           C
ATOM   1787  O   TRP A 129      49.460  23.370  28.510  1.00  0.00           O
ATOM   1788  N   ALA A 130      49.090  24.560  26.600  1.00  0.00           N
ATOM   1789  HN  ALA A 130      49.400  25.280  25.980  1.00  0.00           H
ATOM   1790  CA  ALA A 130      47.770  23.990  26.470  1.00  0.00           C
ATOM   1791  HA  ALA A 130      47.230  24.020  27.410  1.00  0.00           H
ATOM   1792  CB  ALA A 130      47.020  24.800  25.380  1.00  0.00           C
ATOM   1793  HB1 ALA A 130      47.560  24.630  24.430  1.00  0.00           H
ATOM   1794  HB2 ALA A 130      46.010  24.390  25.160  1.00  0.00           H
ATOM   1795  HB3 ALA A 130      46.930  25.850  25.740  1.00  0.00           H
ATOM   1796  C   ALA A 130      47.680  22.490  26.150  1.00  0.00           C
ATOM   1797  O   ALA A 130      46.580  21.900  26.260  1.00  0.00           O
ATOM   1798  N   GLU A 131      48.820  21.890  25.770  1.00  0.00           N
ATOM   1799  HN  GLU A 131      49.640  22.460  25.700  1.00  0.00           H
ATOM   1800  CA  GLU A 131      48.950  20.520  25.330  1.00  0.00           C
ATOM   1801  HA  GLU A 131      47.980  20.050  25.440  1.00  0.00           H
ATOM   1802  CB  GLU A 131      49.490  20.390  23.860  1.00  0.00           C
ATOM   1803  HB1 GLU A 131      50.330  21.120  23.800  1.00  0.00           H
ATOM   1804  HB2 GLU A 131      49.820  19.370  23.550  1.00  0.00           H
ATOM   1805  CG  GLU A 131      48.400  20.880  22.860  1.00  0.00           C
ATOM   1806  HG1 GLU A 131      47.700  21.680  23.200  1.00  0.00           H
ATOM   1807  HG2 GLU A 131      48.810  21.460  22.000  1.00  0.00           H
ATOM   1808  CD  GLU A 131      47.700  19.680  22.220  1.00  0.00           C
ATOM   1809  OE1 GLU A 131      46.880  19.100  22.920  1.00  0.00           O
ATOM   1810  OE2 GLU A 131      48.050  19.330  21.070  1.00  0.00           O
ATOM   1811  C   GLU A 131      49.720  19.610  26.350  1.00  0.00           C
ATOM   1812  O   GLU A 131      49.980  18.430  26.120  1.00  0.00           O
ATOM   1813  N   SER A 132      50.120  20.190  27.540  1.00  0.00           N
ATOM   1814  HN  SER A 132      49.970  21.180  27.540  1.00  0.00           H
ATOM   1815  CA  SER A 132      50.780  19.430  28.520  1.00  0.00           C
ATOM   1816  HA  SER A 132      50.400  18.430  28.450  1.00  0.00           H
ATOM   1817  CB  SER A 132      52.250  19.520  28.160  1.00  0.00           C
ATOM   1818  HB1 SER A 132      52.400  19.120  27.130  1.00  0.00           H
ATOM   1819  HB2 SER A 132      52.600  20.560  28.080  1.00  0.00           H
ATOM   1820  OG  SER A 132      53.050  18.780  29.010  1.00  0.00           O
ATOM   1821  HG1 SER A 132      53.020  17.870  28.680  1.00  0.00           H
ATOM   1822  C   SER A 132      50.500  19.880  29.870  1.00  0.00           C
ATOM   1823  O   SER A 132      49.900  19.200  30.680  1.00  0.00           O
ATOM   1824  N   THR A 133      50.900  21.150  30.180  1.00  0.00           N
ATOM   1825  HN  THR A 133      51.410  21.680  29.510  1.00  0.00           H
ATOM   1826  CA  THR A 133      50.880  21.870  31.430  1.00  0.00           C
ATOM   1827  HA  THR A 133      51.310  21.190  32.150  1.00  0.00           H
ATOM   1828  CB  THR A 133      51.450  23.250  31.360  1.00  0.00           C
ATOM   1829  HB  THR A 133      50.670  24.000  31.100  1.00  0.00           H
ATOM   1830  OG1 THR A 133      52.500  23.250  30.370  1.00  0.00           O
ATOM   1831  HG1 THR A 133      53.200  22.890  30.930  1.00  0.00           H
ATOM   1832  CG2 THR A 133      52.130  23.680  32.730  1.00  0.00           C
ATOM   1833 1HG2 THR A 133      52.920  22.970  33.070  1.00  0.00           H
ATOM   1834 2HG2 THR A 133      52.520  24.720  32.700  1.00  0.00           H
ATOM   1835 3HG2 THR A 133      51.410  23.620  33.580  1.00  0.00           H
ATOM   1836  C   THR A 133      49.450  22.130  31.960  1.00  0.00           C
ATOM   1837  O   THR A 133      49.120  21.970  33.120  1.00  0.00           O
ATOM   1838  N   LEU A 134      48.500  22.470  30.980  1.00  0.00           N
ATOM   1839  HN  LEU A 134      48.790  22.800  30.090  1.00  0.00           H
ATOM   1840  CA  LEU A 134      47.130  22.660  31.250  1.00  0.00           C
ATOM   1841  HA  LEU A 134      46.880  23.560  31.790  1.00  0.00           H
ATOM   1842  CB  LEU A 134      46.440  22.960  29.860  1.00  0.00           C
ATOM   1843  HB1 LEU A 134      46.800  23.990  29.620  1.00  0.00           H
ATOM   1844  HB2 LEU A 134      46.790  22.270  29.060  1.00  0.00           H
ATOM   1845  CG  LEU A 134      44.890  23.110  29.840  1.00  0.00           C
ATOM   1846  HG  LEU A 134      44.500  22.100  30.130  1.00  0.00           H
ATOM   1847  CD1 LEU A 134      44.510  24.200  30.880  1.00  0.00           C
ATOM   1848 1HD1 LEU A 134      44.840  23.910  31.900  1.00  0.00           H
ATOM   1849 2HD1 LEU A 134      44.950  25.170  30.530  1.00  0.00           H
ATOM   1850 3HD1 LEU A 134      43.410  24.340  30.790  1.00  0.00           H
ATOM   1851  CD2 LEU A 134      44.200  23.480  28.510  1.00  0.00           C
ATOM   1852 1HD2 LEU A 134      44.520  22.750  27.740  1.00  0.00           H
ATOM   1853 2HD2 LEU A 134      43.130  23.200  28.640  1.00  0.00           H
ATOM   1854 3HD2 LEU A 134      44.430  24.520  28.210  1.00  0.00           H
ATOM   1855  C   LEU A 134      46.420  21.490  31.830  1.00  0.00           C
ATOM   1856  O   LEU A 134      45.550  21.550  32.720  1.00  0.00           O
ATOM   1857  N   MET A 135      46.770  20.230  31.430  1.00  0.00           N
ATOM   1858  HN  MET A 135      47.520  20.110  30.780  1.00  0.00           H
ATOM   1859  CA  MET A 135      46.030  19.030  31.890  1.00  0.00           C
ATOM   1860  HA  MET A 135      45.020  19.120  31.530  1.00  0.00           H
ATOM   1861  CB  MET A 135      46.640  17.730  31.250  1.00  0.00           C
ATOM   1862  HB1 MET A 135      47.730  17.660  31.490  1.00  0.00           H
ATOM   1863  HB2 MET A 135      46.210  16.780  31.640  1.00  0.00           H
ATOM   1864  CG  MET A 135      46.490  17.600  29.720  1.00  0.00           C
ATOM   1865  HG1 MET A 135      47.150  16.770  29.370  1.00  0.00           H
ATOM   1866  HG2 MET A 135      45.410  17.410  29.590  1.00  0.00           H
ATOM   1867  SD  MET A 135      47.080  19.020  28.660  1.00  0.00           S
ATOM   1868  CE  MET A 135      45.790  18.900  27.460  1.00  0.00           C
ATOM   1869  HE1 MET A 135      46.090  19.120  26.420  1.00  0.00           H
ATOM   1870  HE2 MET A 135      45.380  17.860  27.450  1.00  0.00           H
ATOM   1871  HE3 MET A 135      45.000  19.650  27.720  1.00  0.00           H
ATOM   1872  C   MET A 135      45.950  18.740  33.380  1.00  0.00           C
ATOM   1873  O   MET A 135      44.980  18.260  33.930  1.00  0.00           O
ATOM   1874  N   THR A 136      47.040  19.050  34.090  1.00  0.00           N
ATOM   1875  HN  THR A 136      47.810  19.500  33.660  1.00  0.00           H
ATOM   1876  CA  THR A 136      47.270  18.920  35.540  1.00  0.00           C
ATOM   1877  HA  THR A 136      46.650  18.140  35.950  1.00  0.00           H
ATOM   1878  CB  THR A 136      48.730  18.540  35.770  1.00  0.00           C
ATOM   1879  HB  THR A 136      48.990  18.630  36.850  1.00  0.00           H
ATOM   1880  OG1 THR A 136      49.610  19.290  34.970  1.00  0.00           O
ATOM   1881  HG1 THR A 136      49.800  20.100  35.460  1.00  0.00           H
ATOM   1882  CG2 THR A 136      48.930  17.020  35.390  1.00  0.00           C
ATOM   1883 1HG2 THR A 136      48.390  16.410  36.130  1.00  0.00           H
ATOM   1884 2HG2 THR A 136      48.580  16.900  34.340  1.00  0.00           H
ATOM   1885 3HG2 THR A 136      50.000  16.770  35.530  1.00  0.00           H
ATOM   1886  C   THR A 136      47.000  20.210  36.290  1.00  0.00           C
ATOM   1887  O   THR A 136      47.050  20.250  37.530  1.00  0.00           O
ATOM   1888  N   GLN A 137      46.560  21.280  35.680  1.00  0.00           N
ATOM   1889  HN  GLN A 137      46.500  21.310  34.680  1.00  0.00           H
ATOM   1890  CA  GLN A 137      45.740  22.310  36.410  1.00  0.00           C
ATOM   1891  HA  GLN A 137      46.250  22.640  37.300  1.00  0.00           H
ATOM   1892  CB  GLN A 137      45.500  23.440  35.430  1.00  0.00           C
ATOM   1893  HB1 GLN A 137      44.880  23.120  34.570  1.00  0.00           H
ATOM   1894  HB2 GLN A 137      44.780  24.140  35.910  1.00  0.00           H
ATOM   1895  CG  GLN A 137      46.750  24.120  34.840  1.00  0.00           C
ATOM   1896  HG1 GLN A 137      47.450  23.360  34.430  1.00  0.00           H
ATOM   1897  HG2 GLN A 137      46.500  24.900  34.090  1.00  0.00           H
ATOM   1898  CD  GLN A 137      47.500  24.880  35.840  1.00  0.00           C
ATOM   1899  OE1 GLN A 137      47.050  25.830  36.470  1.00  0.00           O
ATOM   1900  NE2 GLN A 137      48.750  24.540  36.100  1.00  0.00           N
ATOM   1901 1HE2 GLN A 137      49.250  25.170  36.700  1.00  0.00           H
ATOM   1902 2HE2 GLN A 137      49.170  23.720  35.700  1.00  0.00           H
ATOM   1903  C   GLN A 137      44.380  21.780  37.060  1.00  0.00           C
ATOM   1904  O   GLN A 137      43.620  21.030  36.450  1.00  0.00           O
ATOM   1905  N   LYS A 138      44.100  22.150  38.270  1.00  0.00           N
ATOM   1906  HN  LYS A 138      44.770  22.800  38.630  1.00  0.00           H
ATOM   1907  CA  LYS A 138      42.900  21.850  39.050  1.00  0.00           C
ATOM   1908  HA  LYS A 138      42.530  20.960  38.590  1.00  0.00           H
ATOM   1909  CB  LYS A 138      43.240  21.330  40.440  1.00  0.00           C
ATOM   1910  HB1 LYS A 138      43.860  22.060  40.990  1.00  0.00           H
ATOM   1911  HB2 LYS A 138      42.340  21.210  41.080  1.00  0.00           H
ATOM   1912  CG  LYS A 138      43.950  19.980  40.560  1.00  0.00           C
ATOM   1913  HG1 LYS A 138      43.300  19.300  39.980  1.00  0.00           H
ATOM   1914  HG2 LYS A 138      44.890  19.970  39.950  1.00  0.00           H
ATOM   1915  CD  LYS A 138      44.170  19.560  41.990  1.00  0.00           C
ATOM   1916  HD1 LYS A 138      44.930  20.280  42.350  1.00  0.00           H
ATOM   1917  HD2 LYS A 138      43.280  19.730  42.640  1.00  0.00           H
ATOM   1918  CE  LYS A 138      44.760  18.120  42.160  1.00  0.00           C
ATOM   1919  HE1 LYS A 138      45.600  17.840  41.480  1.00  0.00           H
ATOM   1920  HE2 LYS A 138      45.090  18.070  43.220  1.00  0.00           H
ATOM   1921  NZ  LYS A 138      43.680  17.170  41.910  1.00  0.00           N
ATOM   1922  HZ1 LYS A 138      43.470  16.920  40.920  1.00  0.00           H
ATOM   1923  HZ2 LYS A 138      43.970  16.230  42.280  1.00  0.00           H
ATOM   1924  HZ3 LYS A 138      42.770  17.330  42.410  1.00  0.00           H
ATOM   1925  C   LYS A 138      41.800  22.870  39.040  1.00  0.00           C
ATOM   1926  O   LYS A 138      40.630  22.540  38.890  1.00  0.00           O
ATOM   1927  N   THR A 139      42.170  24.120  39.240  1.00  0.00           N
ATOM   1928  HN  THR A 139      43.100  24.440  39.410  1.00  0.00           H
ATOM   1929  CA  THR A 139      41.190  25.210  39.230  1.00  0.00           C
ATOM   1930  HA  THR A 139      40.250  24.880  38.840  1.00  0.00           H
ATOM   1931  CB  THR A 139      40.830  25.810  40.690  1.00  0.00           C
ATOM   1932  HB  THR A 139      40.030  26.560  40.520  1.00  0.00           H
ATOM   1933  OG1 THR A 139      42.010  26.360  41.250  1.00  0.00           O
ATOM   1934  HG1 THR A 139      42.440  25.630  41.720  1.00  0.00           H
ATOM   1935  CG2 THR A 139      40.350  24.660  41.570  1.00  0.00           C
ATOM   1936 1HG2 THR A 139      40.180  25.170  42.540  1.00  0.00           H
ATOM   1937 2HG2 THR A 139      39.440  24.170  41.180  1.00  0.00           H
ATOM   1938 3HG2 THR A 139      41.180  23.920  41.690  1.00  0.00           H
ATOM   1939  C   THR A 139      41.580  26.380  38.320  1.00  0.00           C
ATOM   1940  O   THR A 139      42.720  26.560  37.940  1.00  0.00           O
ATOM   1941  N   GLY A 140      40.500  27.200  37.910  1.00  0.00           N
ATOM   1942  HN  GLY A 140      39.560  26.940  38.130  1.00  0.00           H
ATOM   1943  CA  GLY A 140      40.690  28.490  37.250  1.00  0.00           C
ATOM   1944  HA1 GLY A 140      41.720  28.800  37.220  1.00  0.00           H
ATOM   1945  HA2 GLY A 140      40.350  28.440  36.220  1.00  0.00           H
ATOM   1946  C   GLY A 140      39.730  29.560  37.820  1.00  0.00           C
ATOM   1947  O   GLY A 140      38.830  29.240  38.650  1.00  0.00           O
ATOM   1948  N   ILE A 141      39.930  30.840  37.370  1.00  0.00           N
ATOM   1949  HN  ILE A 141      40.600  31.100  36.680  1.00  0.00           H
ATOM   1950  CA  ILE A 141      39.190  31.880  38.100  1.00  0.00           C
ATOM   1951  HA  ILE A 141      38.550  31.530  38.880  1.00  0.00           H
ATOM   1952  CB  ILE A 141      40.230  32.710  38.920  1.00  0.00           C
ATOM   1953  HB  ILE A 141      40.960  32.040  39.420  1.00  0.00           H
ATOM   1954  CG2 ILE A 141      41.110  33.620  37.960  1.00  0.00           C
ATOM   1955 1HG2 ILE A 141      42.060  34.000  38.410  1.00  0.00           H
ATOM   1956 2HG2 ILE A 141      41.360  32.960  37.100  1.00  0.00           H
ATOM   1957 3HG2 ILE A 141      40.520  34.460  37.560  1.00  0.00           H
ATOM   1958  CG1 ILE A 141      39.470  33.520  39.990  1.00  0.00           C
ATOM   1959 1HG1 ILE A 141      38.930  34.350  39.470  1.00  0.00           H
ATOM   1960 2HG1 ILE A 141      38.710  32.860  40.440  1.00  0.00           H
ATOM   1961  CD  ILE A 141      40.420  34.030  41.080  1.00  0.00           C
ATOM   1962  HD1 ILE A 141      41.070  34.790  40.590  1.00  0.00           H
ATOM   1963  HD2 ILE A 141      39.860  34.420  41.950  1.00  0.00           H
ATOM   1964  HD3 ILE A 141      41.080  33.190  41.410  1.00  0.00           H
ATOM   1965  C   ILE A 141      38.210  32.760  37.230  1.00  0.00           C
ATOM   1966  O   ILE A 141      38.660  33.200  36.190  1.00  0.00           O
ATOM   1967  N   VAL A 142      36.970  32.960  37.610  1.00  0.00           N
ATOM   1968  HN  VAL A 142      36.620  32.720  38.520  1.00  0.00           H
ATOM   1969  CA  VAL A 142      36.010  33.670  36.860  1.00  0.00           C
ATOM   1970  HA  VAL A 142      36.290  34.030  35.890  1.00  0.00           H
ATOM   1971  CB  VAL A 142      34.720  32.770  36.670  1.00  0.00           C
ATOM   1972  HB  VAL A 142      34.480  32.310  37.660  1.00  0.00           H
ATOM   1973  CG1 VAL A 142      33.550  33.560  36.170  1.00  0.00           C
ATOM   1974 1HG1 VAL A 142      32.740  32.880  35.840  1.00  0.00           H
ATOM   1975 2HG1 VAL A 142      33.230  34.330  36.900  1.00  0.00           H
ATOM   1976 3HG1 VAL A 142      33.850  34.130  35.260  1.00  0.00           H
ATOM   1977  CG2 VAL A 142      35.050  31.590  35.740  1.00  0.00           C
ATOM   1978 1HG2 VAL A 142      34.800  31.780  34.670  1.00  0.00           H
ATOM   1979 2HG2 VAL A 142      36.020  31.110  36.030  1.00  0.00           H
ATOM   1980 3HG2 VAL A 142      34.390  30.770  36.080  1.00  0.00           H
ATOM   1981  C   VAL A 142      35.690  34.900  37.690  1.00  0.00           C
ATOM   1982  O   VAL A 142      35.490  34.750  38.870  1.00  0.00           O
ATOM   1983  N   SER A 143      35.660  36.070  36.990  1.00  0.00           N
ATOM   1984  HN  SER A 143      35.930  36.200  36.040  1.00  0.00           H
ATOM   1985  CA  SER A 143      35.150  37.290  37.640  1.00  0.00           C
ATOM   1986  HA  SER A 143      34.930  37.010  38.660  1.00  0.00           H
ATOM   1987  CB  SER A 143      36.250  38.450  37.720  1.00  0.00           C
ATOM   1988  HB1 SER A 143      35.750  39.330  38.200  1.00  0.00           H
ATOM   1989  HB2 SER A 143      37.060  38.130  38.410  1.00  0.00           H
ATOM   1990  OG  SER A 143      36.800  38.810  36.490  1.00  0.00           O
ATOM   1991  HG1 SER A 143      36.130  39.380  36.090  1.00  0.00           H
ATOM   1992  C   SER A 143      33.820  37.670  37.060  1.00  0.00           C
ATOM   1993  O   SER A 143      33.510  37.360  35.850  1.00  0.00           O
ATOM   1994  N   GLY A 144      32.980  38.330  37.880  1.00  0.00           N
ATOM   1995  HN  GLY A 144      33.160  38.420  38.860  1.00  0.00           H
ATOM   1996  CA  GLY A 144      31.610  38.610  37.430  1.00  0.00           C
ATOM   1997  HA1 GLY A 144      31.550  38.740  36.360  1.00  0.00           H
ATOM   1998  HA2 GLY A 144      30.970  37.810  37.790  1.00  0.00           H
ATOM   1999  C   GLY A 144      31.090  39.850  38.060  1.00  0.00           C
ATOM   2000  O   GLY A 144      31.340  40.220  39.210  1.00  0.00           O
ATOM   2001  N   PHE A 145      30.380  40.710  37.230  1.00  0.00           N
ATOM   2002  HN  PHE A 145      30.290  40.360  36.300  1.00  0.00           H
ATOM   2003  CA  PHE A 145      29.420  41.750  37.660  1.00  0.00           C
ATOM   2004  HA  PHE A 145      29.610  41.960  38.700  1.00  0.00           H
ATOM   2005  CB  PHE A 145      29.650  42.920  36.760  1.00  0.00           C
ATOM   2006  HB1 PHE A 145      29.650  42.590  35.700  1.00  0.00           H
ATOM   2007  HB2 PHE A 145      28.750  43.550  36.870  1.00  0.00           H
ATOM   2008  CG  PHE A 145      30.880  43.650  37.050  1.00  0.00           C
ATOM   2009  CD1 PHE A 145      31.630  44.160  36.000  1.00  0.00           C
ATOM   2010  HD1 PHE A 145      31.500  43.770  34.990  1.00  0.00           H
ATOM   2011  CE1 PHE A 145      32.660  45.120  36.150  1.00  0.00           C
ATOM   2012  HE1 PHE A 145      33.350  45.370  35.360  1.00  0.00           H
ATOM   2013  CZ  PHE A 145      32.920  45.550  37.510  1.00  0.00           C
ATOM   2014  HZ  PHE A 145      33.630  46.340  37.680  1.00  0.00           H
ATOM   2015  CD2 PHE A 145      31.020  44.220  38.340  1.00  0.00           C
ATOM   2016  HD2 PHE A 145      30.290  43.910  39.070  1.00  0.00           H
ATOM   2017  CE2 PHE A 145      32.080  45.140  38.530  1.00  0.00           C
ATOM   2018  HE2 PHE A 145      32.170  45.310  39.590  1.00  0.00           H
ATOM   2019  C   PHE A 145      27.970  41.250  37.610  1.00  0.00           C
ATOM   2020  O   PHE A 145      26.990  42.000  37.710  1.00  0.00           O
ATOM   2021  N   GLY A 146      27.790  39.970  37.300  1.00  0.00           N
ATOM   2022  HN  GLY A 146      28.580  39.540  36.890  1.00  0.00           H
ATOM   2023  CA  GLY A 146      26.530  39.260  37.250  1.00  0.00           C
ATOM   2024  HA1 GLY A 146      25.860  39.830  36.630  1.00  0.00           H
ATOM   2025  HA2 GLY A 146      26.860  38.300  36.890  1.00  0.00           H
ATOM   2026  C   GLY A 146      25.780  39.160  38.550  1.00  0.00           C
ATOM   2027  O   GLY A 146      26.140  39.670  39.550  1.00  0.00           O
ATOM   2028  N   ARG A 147      24.710  38.390  38.520  1.00  0.00           N
ATOM   2029  HN  ARG A 147      24.510  37.990  37.640  1.00  0.00           H
ATOM   2030  CA  ARG A 147      23.890  38.260  39.680  1.00  0.00           C
ATOM   2031  HA  ARG A 147      23.720  39.260  40.080  1.00  0.00           H
ATOM   2032  CB  ARG A 147      22.570  37.610  39.340  1.00  0.00           C
ATOM   2033  HB1 ARG A 147      22.730  36.540  39.110  1.00  0.00           H
ATOM   2034  HB2 ARG A 147      21.930  37.650  40.250  1.00  0.00           H
ATOM   2035  CG  ARG A 147      21.700  38.280  38.220  1.00  0.00           C
ATOM   2036  HG1 ARG A 147      21.400  39.350  38.350  1.00  0.00           H
ATOM   2037  HG2 ARG A 147      22.250  38.270  37.260  1.00  0.00           H
ATOM   2038  CD  ARG A 147      20.380  37.560  38.090  1.00  0.00           C
ATOM   2039  HD1 ARG A 147      20.590  36.510  37.760  1.00  0.00           H
ATOM   2040  HD2 ARG A 147      19.790  37.650  39.020  1.00  0.00           H
ATOM   2041  NE  ARG A 147      19.670  38.200  36.970  1.00  0.00           N
ATOM   2042  HE  ARG A 147      20.160  38.850  36.380  1.00  0.00           H
ATOM   2043  CZ  ARG A 147      18.420  37.920  36.690  1.00  0.00           C
ATOM   2044  NH1 ARG A 147      17.750  36.870  37.140  1.00  0.00           N
ATOM   2045 1HH1 ARG A 147      18.060  36.090  37.690  1.00  0.00           H
ATOM   2046 2HH1 ARG A 147      16.820  36.760  36.790  1.00  0.00           H
ATOM   2047  NH2 ARG A 147      17.820  38.600  35.720  1.00  0.00           N
ATOM   2048 1HH2 ARG A 147      18.400  38.940  34.990  1.00  0.00           H
ATOM   2049 2HH2 ARG A 147      16.900  38.300  35.440  1.00  0.00           H
ATOM   2050  C   ARG A 147      24.440  37.440  40.920  1.00  0.00           C
ATOM   2051  O   ARG A 147      25.070  36.410  40.830  1.00  0.00           O
ATOM   2052  N   THR A 148      24.010  37.890  42.120  1.00  0.00           N
ATOM   2053  HN  THR A 148      23.440  38.710  42.180  1.00  0.00           H
ATOM   2054  CA  THR A 148      24.340  37.250  43.420  1.00  0.00           C
ATOM   2055  HA  THR A 148      25.300  36.820  43.200  1.00  0.00           H
ATOM   2056  CB  THR A 148      24.390  38.260  44.560  1.00  0.00           C
ATOM   2057  HB  THR A 148      24.750  37.840  45.510  1.00  0.00           H
ATOM   2058  OG1 THR A 148      23.080  38.790  44.730  1.00  0.00           O
ATOM   2059  HG1 THR A 148      22.980  38.990  45.660  1.00  0.00           H
ATOM   2060  CG2 THR A 148      25.240  39.440  44.290  1.00  0.00           C
ATOM   2061 1HG2 THR A 148      24.940  40.040  43.400  1.00  0.00           H
ATOM   2062 2HG2 THR A 148      25.310  40.190  45.110  1.00  0.00           H
ATOM   2063 3HG2 THR A 148      26.300  39.230  44.000  1.00  0.00           H
ATOM   2064  C   THR A 148      23.470  36.140  43.760  1.00  0.00           C
ATOM   2065  O   THR A 148      23.660  35.500  44.830  1.00  0.00           O
ATOM   2066  N   HIS A 149      22.420  35.910  42.920  1.00  0.00           N
ATOM   2067  HN  HIS A 149      22.370  36.380  42.030  1.00  0.00           H
ATOM   2068  CA  HIS A 149      21.310  35.040  43.220  1.00  0.00           C
ATOM   2069  HA  HIS A 149      21.690  34.090  43.580  1.00  0.00           H
ATOM   2070  CB  HIS A 149      20.230  35.550  44.270  1.00  0.00           C
ATOM   2071  HB1 HIS A 149      20.780  35.670  45.220  1.00  0.00           H
ATOM   2072  HB2 HIS A 149      19.810  36.530  43.950  1.00  0.00           H
ATOM   2073  ND1 HIS A 149      17.880  34.520  43.850  1.00  0.00           N
ATOM   2074  CG  HIS A 149      19.060  34.580  44.600  1.00  0.00           C
ATOM   2075  CE1 HIS A 149      17.230  33.480  44.310  1.00  0.00           C
ATOM   2076  HE1 HIS A 149      16.340  32.980  43.930  1.00  0.00           H
ATOM   2077  NE2 HIS A 149      17.890  32.910  45.360  1.00  0.00           N
ATOM   2078  HE2 HIS A 149      17.650  32.120  45.930  1.00  0.00           H
ATOM   2079  CD2 HIS A 149      19.060  33.610  45.560  1.00  0.00           C
ATOM   2080  HD2 HIS A 149      19.790  33.530  46.350  1.00  0.00           H
ATOM   2081  C   HIS A 149      20.610  34.710  41.880  1.00  0.00           C
ATOM   2082  O   HIS A 149      20.670  35.610  41.040  1.00  0.00           O
ATOM   2083  N   GLU A 150      19.890  33.590  41.700  1.00  0.00           N
ATOM   2084  HN  GLU A 150      19.830  32.820  42.350  1.00  0.00           H
ATOM   2085  CA  GLU A 150      19.140  33.240  40.530  1.00  0.00           C
ATOM   2086  HA  GLU A 150      19.850  33.130  39.720  1.00  0.00           H
ATOM   2087  CB  GLU A 150      18.500  31.840  40.820  1.00  0.00           C
ATOM   2088  HB1 GLU A 150      18.020  31.910  41.810  1.00  0.00           H
ATOM   2089  HB2 GLU A 150      17.700  31.610  40.090  1.00  0.00           H
ATOM   2090  CG  GLU A 150      19.560  30.740  40.850  1.00  0.00           C
ATOM   2091  HG1 GLU A 150      20.310  30.750  40.030  1.00  0.00           H
ATOM   2092  HG2 GLU A 150      20.110  30.870  41.800  1.00  0.00           H
ATOM   2093  CD  GLU A 150      18.850  29.450  40.970  1.00  0.00           C
ATOM   2094  OE1 GLU A 150      17.950  29.150  40.100  1.00  0.00           O
ATOM   2095  OE2 GLU A 150      19.160  28.690  41.920  1.00  0.00           O
ATOM   2096  C   GLU A 150      18.150  34.250  40.030  1.00  0.00           C
ATOM   2097  O   GLU A 150      18.130  34.520  38.850  1.00  0.00           O
ATOM   2098  N   LYS A 151      17.310  34.820  40.930  1.00  0.00           N
ATOM   2099  HN  LYS A 151      17.470  34.550  41.880  1.00  0.00           H
ATOM   2100  CA  LYS A 151      16.250  35.810  40.690  1.00  0.00           C
ATOM   2101  HA  LYS A 151      16.030  35.840  39.640  1.00  0.00           H
ATOM   2102  CB  LYS A 151      14.990  35.370  41.520  1.00  0.00           C
ATOM   2103  HB1 LYS A 151      15.280  35.180  42.580  1.00  0.00           H
ATOM   2104  HB2 LYS A 151      14.120  36.040  41.310  1.00  0.00           H
ATOM   2105  CG  LYS A 151      14.510  33.990  41.230  1.00  0.00           C
ATOM   2106  HG1 LYS A 151      15.230  33.180  41.460  1.00  0.00           H
ATOM   2107  HG2 LYS A 151      13.610  33.870  41.870  1.00  0.00           H
ATOM   2108  CD  LYS A 151      13.950  33.840  39.770  1.00  0.00           C
ATOM   2109  HD1 LYS A 151      13.360  34.760  39.560  1.00  0.00           H
ATOM   2110  HD2 LYS A 151      14.830  33.920  39.090  1.00  0.00           H
ATOM   2111  CE  LYS A 151      13.180  32.550  39.440  1.00  0.00           C
ATOM   2112  HE1 LYS A 151      12.830  32.570  38.390  1.00  0.00           H
ATOM   2113  HE2 LYS A 151      13.760  31.610  39.480  1.00  0.00           H
ATOM   2114  NZ  LYS A 151      12.130  32.330  40.410  1.00  0.00           N
ATOM   2115  HZ1 LYS A 151      11.580  31.490  40.100  1.00  0.00           H
ATOM   2116  HZ2 LYS A 151      12.420  32.110  41.390  1.00  0.00           H
ATOM   2117  HZ3 LYS A 151      11.550  33.190  40.380  1.00  0.00           H
ATOM   2118  C   LYS A 151      16.740  37.180  40.990  1.00  0.00           C
ATOM   2119  O   LYS A 151      15.940  38.050  41.230  1.00  0.00           O
ATOM   2120  N   GLY A 152      18.070  37.410  41.180  1.00  0.00           N
ATOM   2121  HN  GLY A 152      18.670  36.630  41.160  1.00  0.00           H
ATOM   2122  CA  GLY A 152      18.630  38.730  41.390  1.00  0.00           C
ATOM   2123  HA1 GLY A 152      18.170  39.160  42.260  1.00  0.00           H
ATOM   2124  HA2 GLY A 152      19.660  38.460  41.580  1.00  0.00           H
ATOM   2125  C   GLY A 152      18.690  39.820  40.300  1.00  0.00           C
ATOM   2126  O   GLY A 152      17.900  39.900  39.400  1.00  0.00           O
ATOM   2127  N   ARG A 153      19.760  40.610  40.410  1.00  0.00           N
ATOM   2128  HN  ARG A 153      20.230  40.650  41.290  1.00  0.00           H
ATOM   2129  CA  ARG A 153      20.170  41.570  39.350  1.00  0.00           C
ATOM   2130  HA  ARG A 153      19.990  41.190  38.360  1.00  0.00           H
ATOM   2131  CB  ARG A 153      19.480  42.910  39.380  1.00  0.00           C
ATOM   2132  HB1 ARG A 153      19.610  43.540  38.480  1.00  0.00           H
ATOM   2133  HB2 ARG A 153      18.390  42.730  39.480  1.00  0.00           H
ATOM   2134  CG  ARG A 153      19.680  43.780  40.650  1.00  0.00           C
ATOM   2135  HG1 ARG A 153      19.350  43.200  41.540  1.00  0.00           H
ATOM   2136  HG2 ARG A 153      20.750  44.020  40.840  1.00  0.00           H
ATOM   2137  CD  ARG A 153      18.830  45.100  40.610  1.00  0.00           C
ATOM   2138  HD1 ARG A 153      17.810  44.870  40.270  1.00  0.00           H
ATOM   2139  HD2 ARG A 153      18.700  45.440  41.650  1.00  0.00           H
ATOM   2140  NE  ARG A 153      19.620  45.990  39.720  1.00  0.00           N
ATOM   2141  HE  ARG A 153      20.430  46.390  40.170  1.00  0.00           H
ATOM   2142  CZ  ARG A 153      19.370  46.400  38.500  1.00  0.00           C
ATOM   2143  NH1 ARG A 153      18.420  45.980  37.680  1.00  0.00           N
ATOM   2144 1HH1 ARG A 153      17.840  45.220  37.990  1.00  0.00           H
ATOM   2145 2HH1 ARG A 153      18.320  46.530  36.850  1.00  0.00           H
ATOM   2146  NH2 ARG A 153      20.110  47.360  37.990  1.00  0.00           N
ATOM   2147 1HH2 ARG A 153      20.710  47.820  38.650  1.00  0.00           H
ATOM   2148 2HH2 ARG A 153      19.910  47.730  37.090  1.00  0.00           H
ATOM   2149  C   ARG A 153      21.690  41.730  39.420  1.00  0.00           C
ATOM   2150  O   ARG A 153      22.360  41.310  40.370  1.00  0.00           O
ATOM   2151  N   GLN A 154      22.300  42.420  38.450  1.00  0.00           N
ATOM   2152  HN  GLN A 154      21.760  42.660  37.650  1.00  0.00           H
ATOM   2153  CA  GLN A 154      23.670  42.840  38.450  1.00  0.00           C
ATOM   2154  HA  GLN A 154      24.080  41.920  38.070  1.00  0.00           H
ATOM   2155  CB  GLN A 154      23.830  43.910  37.400  1.00  0.00           C
ATOM   2156  HB1 GLN A 154      22.910  44.520  37.510  1.00  0.00           H
ATOM   2157  HB2 GLN A 154      24.680  44.590  37.640  1.00  0.00           H
ATOM   2158  CG  GLN A 154      23.830  43.510  35.910  1.00  0.00           C
ATOM   2159  HG1 GLN A 154      22.780  43.280  35.650  1.00  0.00           H
ATOM   2160  HG2 GLN A 154      24.250  44.360  35.320  1.00  0.00           H
ATOM   2161  CD  GLN A 154      24.530  42.200  35.550  1.00  0.00           C
ATOM   2162  OE1 GLN A 154      24.010  41.070  35.730  1.00  0.00           O
ATOM   2163  NE2 GLN A 154      25.740  42.310  34.910  1.00  0.00           N
ATOM   2164 1HE2 GLN A 154      26.150  43.210  34.890  1.00  0.00           H
ATOM   2165 2HE2 GLN A 154      26.450  41.620  35.010  1.00  0.00           H
ATOM   2166  C   GLN A 154      24.360  43.250  39.750  1.00  0.00           C
ATOM   2167  O   GLN A 154      23.710  43.860  40.600  1.00  0.00           O
ATOM   2168  N   SER A 155      25.610  42.950  39.890  1.00  0.00           N
ATOM   2169  HN  SER A 155      26.100  42.590  39.110  1.00  0.00           H
ATOM   2170  CA  SER A 155      26.490  43.430  40.910  1.00  0.00           C
ATOM   2171  HA  SER A 155      25.950  43.800  41.770  1.00  0.00           H
ATOM   2172  CB  SER A 155      27.350  42.240  41.630  1.00  0.00           C
ATOM   2173  HB1 SER A 155      26.700  41.450  42.060  1.00  0.00           H
ATOM   2174  HB2 SER A 155      27.880  41.820  40.750  1.00  0.00           H
ATOM   2175  OG  SER A 155      28.180  42.690  42.730  1.00  0.00           O
ATOM   2176  HG1 SER A 155      29.080  42.590  42.430  1.00  0.00           H
ATOM   2177  C   SER A 155      27.340  44.520  40.390  1.00  0.00           C
ATOM   2178  O   SER A 155      27.800  44.420  39.220  1.00  0.00           O
ATOM   2179  N   THR A 156      27.550  45.630  41.100  1.00  0.00           N
ATOM   2180  HN  THR A 156      27.090  45.820  41.970  1.00  0.00           H
ATOM   2181  CA  THR A 156      28.450  46.710  40.710  1.00  0.00           C
ATOM   2182  HA  THR A 156      28.590  46.640  39.640  1.00  0.00           H
ATOM   2183  CB  THR A 156      27.970  48.160  40.940  1.00  0.00           C
ATOM   2184  HB  THR A 156      28.810  48.880  40.810  1.00  0.00           H
ATOM   2185  OG1 THR A 156      27.420  48.210  42.250  1.00  0.00           O
ATOM   2186  HG1 THR A 156      27.770  48.980  42.710  1.00  0.00           H
ATOM   2187  CG2 THR A 156      26.680  48.440  40.060  1.00  0.00           C
ATOM   2188 1HG2 THR A 156      25.780  47.900  40.440  1.00  0.00           H
ATOM   2189 2HG2 THR A 156      26.360  49.500  40.100  1.00  0.00           H
ATOM   2190 3HG2 THR A 156      26.850  48.070  39.020  1.00  0.00           H
ATOM   2191  C   THR A 156      29.820  46.510  41.390  1.00  0.00           C
ATOM   2192  O   THR A 156      30.840  47.040  41.030  1.00  0.00           O
ATOM   2193  N   ARG A 157      29.910  45.640  42.400  1.00  0.00           N
ATOM   2194  HN  ARG A 157      29.070  45.290  42.830  1.00  0.00           H
ATOM   2195  CA  ARG A 157      31.180  45.290  43.040  1.00  0.00           C
ATOM   2196  HA  ARG A 157      31.920  46.060  42.910  1.00  0.00           H
ATOM   2197  CB  ARG A 157      31.010  45.080  44.510  1.00  0.00           C
ATOM   2198  HB1 ARG A 157      30.540  44.110  44.750  1.00  0.00           H
ATOM   2199  HB2 ARG A 157      32.040  44.960  44.920  1.00  0.00           H
ATOM   2200  CG  ARG A 157      30.420  46.320  45.240  1.00  0.00           C
ATOM   2201  HG1 ARG A 157      29.350  46.460  44.990  1.00  0.00           H
ATOM   2202  HG2 ARG A 157      30.380  46.120  46.330  1.00  0.00           H
ATOM   2203  CD  ARG A 157      31.030  47.680  44.870  1.00  0.00           C
ATOM   2204  HD1 ARG A 157      31.250  47.670  43.780  1.00  0.00           H
ATOM   2205  HD2 ARG A 157      30.480  48.570  45.260  1.00  0.00           H
ATOM   2206  NE  ARG A 157      32.350  47.620  45.520  1.00  0.00           N
ATOM   2207  HE  ARG A 157      32.770  46.790  45.900  1.00  0.00           H
ATOM   2208  CZ  ARG A 157      33.150  48.730  45.760  1.00  0.00           C
ATOM   2209  NH1 ARG A 157      32.850  49.910  45.320  1.00  0.00           N
ATOM   2210 1HH1 ARG A 157      31.970  50.050  44.850  1.00  0.00           H
ATOM   2211 2HH1 ARG A 157      33.450  50.700  45.490  1.00  0.00           H
ATOM   2212  NH2 ARG A 157      34.250  48.580  46.400  1.00  0.00           N
ATOM   2213 1HH2 ARG A 157      34.440  47.680  46.810  1.00  0.00           H
ATOM   2214 2HH2 ARG A 157      34.610  49.410  46.830  1.00  0.00           H
ATOM   2215  C   ARG A 157      31.700  44.030  42.240  1.00  0.00           C
ATOM   2216  O   ARG A 157      30.890  43.070  42.120  1.00  0.00           O
ATOM   2217  N   LEU A 158      32.980  44.010  41.710  1.00  0.00           N
ATOM   2218  HN  LEU A 158      33.520  44.860  41.710  1.00  0.00           H
ATOM   2219  CA  LEU A 158      33.470  42.950  40.920  1.00  0.00           C
ATOM   2220  HA  LEU A 158      32.850  42.810  40.060  1.00  0.00           H
ATOM   2221  CB  LEU A 158      34.780  43.380  40.240  1.00  0.00           C
ATOM   2222  HB1 LEU A 158      34.500  44.290  39.660  1.00  0.00           H
ATOM   2223  HB2 LEU A 158      35.690  43.520  40.860  1.00  0.00           H
ATOM   2224  CG  LEU A 158      35.300  42.350  39.220  1.00  0.00           C
ATOM   2225  HG  LEU A 158      35.690  41.380  39.610  1.00  0.00           H
ATOM   2226  CD1 LEU A 158      34.240  41.880  38.180  1.00  0.00           C
ATOM   2227 1HD1 LEU A 158      33.760  42.830  37.830  1.00  0.00           H
ATOM   2228 2HD1 LEU A 158      34.780  41.250  37.460  1.00  0.00           H
ATOM   2229 3HD1 LEU A 158      33.410  41.290  38.610  1.00  0.00           H
ATOM   2230  CD2 LEU A 158      36.510  42.970  38.410  1.00  0.00           C
ATOM   2231 1HD2 LEU A 158      37.020  42.260  37.720  1.00  0.00           H
ATOM   2232 2HD2 LEU A 158      36.040  43.700  37.720  1.00  0.00           H
ATOM   2233 3HD2 LEU A 158      37.290  43.320  39.120  1.00  0.00           H
ATOM   2234  C   LEU A 158      33.730  41.690  41.750  1.00  0.00           C
ATOM   2235  O   LEU A 158      34.670  41.710  42.620  1.00  0.00           O
ATOM   2236  N   LYS A 159      32.990  40.640  41.410  1.00  0.00           N
ATOM   2237  HN  LYS A 159      32.260  40.640  40.740  1.00  0.00           H
ATOM   2238  CA  LYS A 159      33.070  39.380  42.090  1.00  0.00           C
ATOM   2239  HA  LYS A 159      33.510  39.590  43.060  1.00  0.00           H
ATOM   2240  CB  LYS A 159      31.700  38.740  42.260  1.00  0.00           C
ATOM   2241  HB1 LYS A 159      31.360  38.320  41.290  1.00  0.00           H
ATOM   2242  HB2 LYS A 159      31.740  37.820  42.880  1.00  0.00           H
ATOM   2243  CG  LYS A 159      30.660  39.570  43.110  1.00  0.00           C
ATOM   2244  HG1 LYS A 159      30.350  40.440  42.500  1.00  0.00           H
ATOM   2245  HG2 LYS A 159      29.820  38.880  43.360  1.00  0.00           H
ATOM   2246  CD  LYS A 159      31.340  40.020  44.410  1.00  0.00           C
ATOM   2247  HD1 LYS A 159      31.820  39.170  44.950  1.00  0.00           H
ATOM   2248  HD2 LYS A 159      32.160  40.780  44.350  1.00  0.00           H
ATOM   2249  CE  LYS A 159      30.230  40.610  45.370  1.00  0.00           C
ATOM   2250  HE1 LYS A 159      30.770  41.100  46.210  1.00  0.00           H
ATOM   2251  HE2 LYS A 159      29.580  41.360  44.900  1.00  0.00           H
ATOM   2252  NZ  LYS A 159      29.410  39.480  45.930  1.00  0.00           N
ATOM   2253  HZ1 LYS A 159      28.700  39.150  45.250  1.00  0.00           H
ATOM   2254  HZ2 LYS A 159      30.020  38.700  46.230  1.00  0.00           H
ATOM   2255  HZ3 LYS A 159      28.960  39.830  46.810  1.00  0.00           H
ATOM   2256  C   LYS A 159      33.940  38.510  41.380  1.00  0.00           C
ATOM   2257  O   LYS A 159      34.300  38.770  40.220  1.00  0.00           O
ATOM   2258  N   MET A 160      34.300  37.430  42.010  1.00  0.00           N
ATOM   2259  HN  MET A 160      34.170  37.310  43.000  1.00  0.00           H
ATOM   2260  CA  MET A 160      35.210  36.430  41.440  1.00  0.00           C
ATOM   2261  HA  MET A 160      34.820  36.260  40.450  1.00  0.00           H
ATOM   2262  CB  MET A 160      36.690  36.870  41.510  1.00  0.00           C
ATOM   2263  HB1 MET A 160      37.300  36.110  40.980  1.00  0.00           H
ATOM   2264  HB2 MET A 160      36.830  37.800  40.920  1.00  0.00           H
ATOM   2265  CG  MET A 160      37.270  37.240  42.840  1.00  0.00           C
ATOM   2266  HG1 MET A 160      36.790  38.190  43.170  1.00  0.00           H
ATOM   2267  HG2 MET A 160      36.970  36.520  43.640  1.00  0.00           H
ATOM   2268  SD  MET A 160      39.040  37.380  42.880  1.00  0.00           S
ATOM   2269  CE  MET A 160      39.310  37.620  44.610  1.00  0.00           C
ATOM   2270  HE1 MET A 160      40.390  37.800  44.840  1.00  0.00           H
ATOM   2271  HE2 MET A 160      38.760  38.480  45.060  1.00  0.00           H
ATOM   2272  HE3 MET A 160      39.040  36.730  45.210  1.00  0.00           H
ATOM   2273  C   MET A 160      35.030  35.090  42.230  1.00  0.00           C
ATOM   2274  O   MET A 160      34.570  35.090  43.390  1.00  0.00           O
ATOM   2275  N   LEU A 161      35.380  33.990  41.550  1.00  0.00           N
ATOM   2276  HN  LEU A 161      35.710  34.110  40.610  1.00  0.00           H
ATOM   2277  CA  LEU A 161      35.170  32.670  42.050  1.00  0.00           C
ATOM   2278  HA  LEU A 161      35.460  32.640  43.090  1.00  0.00           H
ATOM   2279  CB  LEU A 161      33.760  32.090  41.710  1.00  0.00           C
ATOM   2280  HB1 LEU A 161      33.060  32.760  42.240  1.00  0.00           H
ATOM   2281  HB2 LEU A 161      33.670  32.150  40.600  1.00  0.00           H
ATOM   2282  CG  LEU A 161      33.260  30.690  42.230  1.00  0.00           C
ATOM   2283  HG  LEU A 161      33.940  29.890  41.860  1.00  0.00           H
ATOM   2284  CD1 LEU A 161      33.380  30.630  43.760  1.00  0.00           C
ATOM   2285 1HD1 LEU A 161      32.740  31.390  44.260  1.00  0.00           H
ATOM   2286 2HD1 LEU A 161      33.070  29.620  44.070  1.00  0.00           H
ATOM   2287 3HD1 LEU A 161      34.470  30.690  43.960  1.00  0.00           H
ATOM   2288  CD2 LEU A 161      31.830  30.430  41.730  1.00  0.00           C
ATOM   2289 1HD2 LEU A 161      31.120  31.060  42.300  1.00  0.00           H
ATOM   2290 2HD2 LEU A 161      31.760  30.430  40.610  1.00  0.00           H
ATOM   2291 3HD2 LEU A 161      31.590  29.410  42.090  1.00  0.00           H
ATOM   2292  C   LEU A 161      36.180  31.770  41.340  1.00  0.00           C
ATOM   2293  O   LEU A 161      36.270  31.790  40.130  1.00  0.00           O
ATOM   2294  N   GLU A 162      37.040  30.980  42.130  1.00  0.00           N
ATOM   2295  HN  GLU A 162      36.970  30.960  43.110  1.00  0.00           H
ATOM   2296  CA  GLU A 162      37.900  29.900  41.530  1.00  0.00           C
ATOM   2297  HA  GLU A 162      38.310  30.290  40.610  1.00  0.00           H
ATOM   2298  CB  GLU A 162      39.030  29.510  42.520  1.00  0.00           C
ATOM   2299  HB1 GLU A 162      38.680  29.210  43.540  1.00  0.00           H
ATOM   2300  HB2 GLU A 162      39.570  28.640  42.100  1.00  0.00           H
ATOM   2301  CG  GLU A 162      39.990  30.660  42.720  1.00  0.00           C
ATOM   2302  HG1 GLU A 162      40.350  31.100  41.760  1.00  0.00           H
ATOM   2303  HG2 GLU A 162      39.600  31.610  43.130  1.00  0.00           H
ATOM   2304  CD  GLU A 162      41.280  30.300  43.530  1.00  0.00           C
ATOM   2305  OE1 GLU A 162      42.090  29.480  43.090  1.00  0.00           O
ATOM   2306  OE2 GLU A 162      41.490  30.830  44.650  1.00  0.00           O
ATOM   2307  C   GLU A 162      37.030  28.650  41.270  1.00  0.00           C
ATOM   2308  O   GLU A 162      36.760  27.980  42.230  1.00  0.00           O
ATOM   2309  N   VAL A 163      36.750  28.310  40.030  1.00  0.00           N
ATOM   2310  HN  VAL A 163      37.180  28.860  39.310  1.00  0.00           H
ATOM   2311  CA  VAL A 163      35.990  27.050  39.690  1.00  0.00           C
ATOM   2312  HA  VAL A 163      35.330  26.910  40.520  1.00  0.00           H
ATOM   2313  CB  VAL A 163      35.000  27.330  38.480  1.00  0.00           C
ATOM   2314  HB  VAL A 163      34.450  26.440  38.090  1.00  0.00           H
ATOM   2315  CG1 VAL A 163      33.930  28.270  39.090  1.00  0.00           C
ATOM   2316 1HG1 VAL A 163      33.190  27.690  39.680  1.00  0.00           H
ATOM   2317 2HG1 VAL A 163      34.380  29.020  39.770  1.00  0.00           H
ATOM   2318 3HG1 VAL A 163      33.370  28.910  38.360  1.00  0.00           H
ATOM   2319  CG2 VAL A 163      35.730  28.040  37.320  1.00  0.00           C
ATOM   2320 1HG2 VAL A 163      36.560  27.460  36.860  1.00  0.00           H
ATOM   2321 2HG2 VAL A 163      35.000  28.250  36.500  1.00  0.00           H
ATOM   2322 3HG2 VAL A 163      36.220  28.980  37.620  1.00  0.00           H
ATOM   2323  C   VAL A 163      36.920  25.890  39.480  1.00  0.00           C
ATOM   2324  O   VAL A 163      37.940  26.030  38.800  1.00  0.00           O
ATOM   2325  N   PRO A 164      36.680  24.690  40.030  1.00  0.00           N
ATOM   2326  CD  PRO A 164      35.820  24.410  41.220  1.00  0.00           C
ATOM   2327  HD1 PRO A 164      34.800  24.430  40.780  1.00  0.00           H
ATOM   2328  HD2 PRO A 164      35.990  25.280  41.870  1.00  0.00           H
ATOM   2329  CA  PRO A 164      37.360  23.520  39.580  1.00  0.00           C
ATOM   2330  HA  PRO A 164      38.410  23.780  39.660  1.00  0.00           H
ATOM   2331  CB  PRO A 164      37.000  22.350  40.560  1.00  0.00           C
ATOM   2332  HB1 PRO A 164      36.350  21.590  40.070  1.00  0.00           H
ATOM   2333  HB2 PRO A 164      37.940  21.830  40.840  1.00  0.00           H
ATOM   2334  CG  PRO A 164      36.200  23.010  41.690  1.00  0.00           C
ATOM   2335  HG1 PRO A 164      35.260  22.510  41.980  1.00  0.00           H
ATOM   2336  HG2 PRO A 164      36.980  23.110  42.470  1.00  0.00           H
ATOM   2337  C   PRO A 164      37.110  23.140  38.130  1.00  0.00           C
ATOM   2338  O   PRO A 164      35.990  23.400  37.650  1.00  0.00           O
ATOM   2339  N   TYR A 165      38.130  22.630  37.440  1.00  0.00           N
ATOM   2340  HN  TYR A 165      39.050  22.570  37.820  1.00  0.00           H
ATOM   2341  CA  TYR A 165      38.040  21.970  36.110  1.00  0.00           C
ATOM   2342  HA  TYR A 165      37.450  22.590  35.450  1.00  0.00           H
ATOM   2343  CB  TYR A 165      39.470  21.720  35.530  1.00  0.00           C
ATOM   2344  HB1 TYR A 165      40.160  21.330  36.290  1.00  0.00           H
ATOM   2345  HB2 TYR A 165      39.530  20.930  34.750  1.00  0.00           H
ATOM   2346  CG  TYR A 165      40.150  22.870  34.840  1.00  0.00           C
ATOM   2347  CD1 TYR A 165      39.680  23.290  33.620  1.00  0.00           C
ATOM   2348  HD1 TYR A 165      38.840  22.880  33.080  1.00  0.00           H
ATOM   2349  CE1 TYR A 165      40.270  24.350  32.960  1.00  0.00           C
ATOM   2350  HE1 TYR A 165      39.740  24.640  32.070  1.00  0.00           H
ATOM   2351  CZ  TYR A 165      41.400  25.030  33.520  1.00  0.00           C
ATOM   2352  OH  TYR A 165      42.000  26.090  32.770  1.00  0.00           O
ATOM   2353  HH  TYR A 165      42.580  26.710  33.210  1.00  0.00           H
ATOM   2354  CD2 TYR A 165      41.250  23.530  35.420  1.00  0.00           C
ATOM   2355  HD2 TYR A 165      41.610  23.170  36.370  1.00  0.00           H
ATOM   2356  CE2 TYR A 165      41.930  24.510  34.700  1.00  0.00           C
ATOM   2357  HE2 TYR A 165      42.770  25.010  35.150  1.00  0.00           H
ATOM   2358  C   TYR A 165      37.290  20.690  36.110  1.00  0.00           C
ATOM   2359  O   TYR A 165      37.500  19.920  37.000  1.00  0.00           O
ATOM   2360  N   VAL A 166      36.500  20.370  35.070  1.00  0.00           N
ATOM   2361  HN  VAL A 166      36.420  21.010  34.310  1.00  0.00           H
ATOM   2362  CA  VAL A 166      35.680  19.160  35.080  1.00  0.00           C
ATOM   2363  HA  VAL A 166      35.890  18.550  35.940  1.00  0.00           H
ATOM   2364  CB  VAL A 166      34.170  19.480  35.180  1.00  0.00           C
ATOM   2365  HB  VAL A 166      33.980  20.380  34.550  1.00  0.00           H
ATOM   2366  CG1 VAL A 166      33.360  18.300  34.720  1.00  0.00           C
ATOM   2367 1HG1 VAL A 166      33.400  18.100  33.630  1.00  0.00           H
ATOM   2368 2HG1 VAL A 166      33.610  17.340  35.220  1.00  0.00           H
ATOM   2369 3HG1 VAL A 166      32.310  18.570  35.000  1.00  0.00           H
ATOM   2370  CG2 VAL A 166      33.790  19.810  36.610  1.00  0.00           C
ATOM   2371 1HG2 VAL A 166      34.100  18.930  37.240  1.00  0.00           H
ATOM   2372 2HG2 VAL A 166      34.220  20.810  36.840  1.00  0.00           H
ATOM   2373 3HG2 VAL A 166      32.700  20.020  36.680  1.00  0.00           H
ATOM   2374  C   VAL A 166      36.000  18.290  33.950  1.00  0.00           C
ATOM   2375  O   VAL A 166      36.170  18.850  32.880  1.00  0.00           O
ATOM   2376  N   ASP A 167      36.270  17.000  34.230  1.00  0.00           N
ATOM   2377  HN  ASP A 167      36.340  16.730  35.190  1.00  0.00           H
ATOM   2378  CA  ASP A 167      36.490  16.110  33.180  1.00  0.00           C
ATOM   2379  HA  ASP A 167      37.360  16.450  32.620  1.00  0.00           H
ATOM   2380  CB  ASP A 167      37.060  14.830  33.850  1.00  0.00           C
ATOM   2381  HB1 ASP A 167      37.920  15.070  34.510  1.00  0.00           H
ATOM   2382  HB2 ASP A 167      36.180  14.400  34.360  1.00  0.00           H
ATOM   2383  CG  ASP A 167      37.680  13.870  32.800  1.00  0.00           C
ATOM   2384  OD1 ASP A 167      37.110  12.710  32.750  1.00  0.00           O
ATOM   2385  OD2 ASP A 167      38.630  14.120  32.070  1.00  0.00           O
ATOM   2386  C   ASP A 167      35.420  15.820  32.080  1.00  0.00           C
ATOM   2387  O   ASP A 167      34.270  16.080  32.210  1.00  0.00           O
ATOM   2388  N   ARG A 168      35.970  15.390  30.900  1.00  0.00           N
ATOM   2389  HN  ARG A 168      36.930  15.140  30.830  1.00  0.00           H
ATOM   2390  CA  ARG A 168      35.190  15.270  29.690  1.00  0.00           C
ATOM   2391  HA  ARG A 168      34.820  16.230  29.380  1.00  0.00           H
ATOM   2392  CB  ARG A 168      36.040  14.710  28.500  1.00  0.00           C
ATOM   2393  HB1 ARG A 168      36.280  13.650  28.750  1.00  0.00           H
ATOM   2394  HB2 ARG A 168      35.440  14.900  27.580  1.00  0.00           H
ATOM   2395  CG  ARG A 168      37.390  15.470  28.280  1.00  0.00           C
ATOM   2396  HG1 ARG A 168      38.030  15.460  29.180  1.00  0.00           H
ATOM   2397  HG2 ARG A 168      37.940  14.800  27.580  1.00  0.00           H
ATOM   2398  CD  ARG A 168      37.210  16.970  27.990  1.00  0.00           C
ATOM   2399  HD1 ARG A 168      36.670  17.550  28.780  1.00  0.00           H
ATOM   2400  HD2 ARG A 168      38.220  17.430  27.930  1.00  0.00           H
ATOM   2401  NE  ARG A 168      36.530  17.080  26.710  1.00  0.00           N
ATOM   2402  HE  ARG A 168      36.550  16.330  26.060  1.00  0.00           H
ATOM   2403  CZ  ARG A 168      35.810  18.170  26.330  1.00  0.00           C
ATOM   2404  NH1 ARG A 168      35.800  19.290  27.090  1.00  0.00           N
ATOM   2405 1HH1 ARG A 168      36.540  19.340  27.760  1.00  0.00           H
ATOM   2406 2HH1 ARG A 168      35.320  20.020  26.610  1.00  0.00           H
ATOM   2407  NH2 ARG A 168      35.200  18.230  25.230  1.00  0.00           N
ATOM   2408 1HH2 ARG A 168      34.960  17.360  24.800  1.00  0.00           H
ATOM   2409 2HH2 ARG A 168      34.660  19.010  24.920  1.00  0.00           H
ATOM   2410  C   ARG A 168      33.870  14.410  29.900  1.00  0.00           C
ATOM   2411  O   ARG A 168      32.770  14.960  29.680  1.00  0.00           O
ATOM   2412  N   ASN A 169      33.970  13.110  30.280  1.00  0.00           N
ATOM   2413  HN  ASN A 169      34.790  12.600  30.530  1.00  0.00           H
ATOM   2414  CA  ASN A 169      32.720  12.270  30.210  1.00  0.00           C
ATOM   2415  HA  ASN A 169      32.260  12.380  29.240  1.00  0.00           H
ATOM   2416  CB  ASN A 169      33.070  10.770  30.340  1.00  0.00           C
ATOM   2417  HB1 ASN A 169      33.980  10.620  29.710  1.00  0.00           H
ATOM   2418  HB2 ASN A 169      33.430  10.530  31.360  1.00  0.00           H
ATOM   2419  CG  ASN A 169      31.980   9.900  29.880  1.00  0.00           C
ATOM   2420  OD1 ASN A 169      31.070  10.260  29.130  1.00  0.00           O
ATOM   2421  ND2 ASN A 169      31.950   8.650  30.360  1.00  0.00           N
ATOM   2422 1HD2 ASN A 169      31.070   8.200  30.210  1.00  0.00           H
ATOM   2423 2HD2 ASN A 169      32.530   8.490  31.160  1.00  0.00           H
ATOM   2424  C   ASN A 169      31.630  12.730  31.280  1.00  0.00           C
ATOM   2425  O   ASN A 169      30.390  12.530  31.100  1.00  0.00           O
ATOM   2426  N   SER A 170      32.120  13.330  32.380  1.00  0.00           N
ATOM   2427  HN  SER A 170      33.100  13.260  32.530  1.00  0.00           H
ATOM   2428  CA  SER A 170      31.300  13.990  33.410  1.00  0.00           C
ATOM   2429  HA  SER A 170      30.490  13.360  33.760  1.00  0.00           H
ATOM   2430  CB  SER A 170      32.230  14.430  34.600  1.00  0.00           C
ATOM   2431  HB1 SER A 170      32.790  13.550  34.980  1.00  0.00           H
ATOM   2432  HB2 SER A 170      33.070  15.090  34.290  1.00  0.00           H
ATOM   2433  OG  SER A 170      31.520  15.140  35.630  1.00  0.00           O
ATOM   2434  HG1 SER A 170      30.960  14.520  36.110  1.00  0.00           H
ATOM   2435  C   SER A 170      30.640  15.210  32.800  1.00  0.00           C
ATOM   2436  O   SER A 170      29.400  15.350  32.900  1.00  0.00           O
ATOM   2437  N   CYS A 171      31.340  16.140  32.030  1.00  0.00           N
ATOM   2438  HN  CYS A 171      32.290  15.930  31.830  1.00  0.00           H
ATOM   2439  CA  CYS A 171      30.650  17.260  31.400  1.00  0.00           C
ATOM   2440  HA  CYS A 171      30.190  17.820  32.210  1.00  0.00           H
ATOM   2441  CB  CYS A 171      31.670  18.230  30.670  1.00  0.00           C
ATOM   2442  HB1 CYS A 171      32.400  18.410  31.490  1.00  0.00           H
ATOM   2443  HB2 CYS A 171      32.230  17.630  29.910  1.00  0.00           H
ATOM   2444  SG  CYS A 171      31.040  19.860  30.010  1.00  0.00           S
ATOM   2445  C   CYS A 171      29.680  16.840  30.370  1.00  0.00           C
ATOM   2446  O   CYS A 171      28.560  17.260  30.330  1.00  0.00           O
ATOM   2447  N   LYS A 172      30.110  15.940  29.500  1.00  0.00           N
ATOM   2448  HN  LYS A 172      31.040  15.600  29.590  1.00  0.00           H
ATOM   2449  CA  LYS A 172      29.280  15.430  28.430  1.00  0.00           C
ATOM   2450  HA  LYS A 172      28.870  16.250  27.850  1.00  0.00           H
ATOM   2451  CB  LYS A 172      29.970  14.440  27.560  1.00  0.00           C
ATOM   2452  HB1 LYS A 172      30.470  13.620  28.110  1.00  0.00           H
ATOM   2453  HB2 LYS A 172      29.250  14.040  26.810  1.00  0.00           H
ATOM   2454  CG  LYS A 172      31.160  15.080  26.780  1.00  0.00           C
ATOM   2455  HG1 LYS A 172      30.720  15.680  25.960  1.00  0.00           H
ATOM   2456  HG2 LYS A 172      31.810  15.730  27.410  1.00  0.00           H
ATOM   2457  CD  LYS A 172      32.080  13.940  26.170  1.00  0.00           C
ATOM   2458  HD1 LYS A 172      33.020  14.440  25.840  1.00  0.00           H
ATOM   2459  HD2 LYS A 172      32.330  13.220  26.980  1.00  0.00           H
ATOM   2460  CE  LYS A 172      31.420  13.310  24.930  1.00  0.00           C
ATOM   2461  HE1 LYS A 172      30.390  13.060  25.230  1.00  0.00           H
ATOM   2462  HE2 LYS A 172      31.500  14.030  24.090  1.00  0.00           H
ATOM   2463  NZ  LYS A 172      32.100  12.040  24.600  1.00  0.00           N
ATOM   2464  HZ1 LYS A 172      31.510  11.460  23.980  1.00  0.00           H
ATOM   2465  HZ2 LYS A 172      33.000  12.200  24.080  1.00  0.00           H
ATOM   2466  HZ3 LYS A 172      32.290  11.440  25.420  1.00  0.00           H
ATOM   2467  C   LYS A 172      28.070  14.670  29.040  1.00  0.00           C
ATOM   2468  O   LYS A 172      27.000  14.750  28.480  1.00  0.00           O
ATOM   2469  N   LEU A 173      28.100  13.910  30.140  1.00  0.00           N
ATOM   2470  HN  LEU A 173      28.910  13.880  30.710  1.00  0.00           H
ATOM   2471  CA  LEU A 173      26.950  13.320  30.860  1.00  0.00           C
ATOM   2472  HA  LEU A 173      26.360  12.720  30.180  1.00  0.00           H
ATOM   2473  CB  LEU A 173      27.460  12.380  31.960  1.00  0.00           C
ATOM   2474  HB1 LEU A 173      28.070  11.600  31.470  1.00  0.00           H
ATOM   2475  HB2 LEU A 173      28.170  12.990  32.570  1.00  0.00           H
ATOM   2476  CG  LEU A 173      26.440  11.710  32.890  1.00  0.00           C
ATOM   2477  HG  LEU A 173      25.820  12.490  33.370  1.00  0.00           H
ATOM   2478  CD1 LEU A 173      25.610  10.670  32.060  1.00  0.00           C
ATOM   2479 1HD1 LEU A 173      25.200  11.050  31.100  1.00  0.00           H
ATOM   2480 2HD1 LEU A 173      26.360   9.880  31.810  1.00  0.00           H
ATOM   2481 3HD1 LEU A 173      24.820  10.150  32.650  1.00  0.00           H
ATOM   2482  CD2 LEU A 173      27.190  11.060  34.040  1.00  0.00           C
ATOM   2483 1HD2 LEU A 173      26.440  10.540  34.660  1.00  0.00           H
ATOM   2484 2HD2 LEU A 173      27.910  10.280  33.690  1.00  0.00           H
ATOM   2485 3HD2 LEU A 173      27.740  11.790  34.680  1.00  0.00           H
ATOM   2486  C   LEU A 173      26.020  14.290  31.500  1.00  0.00           C
ATOM   2487  O   LEU A 173      24.810  14.120  31.510  1.00  0.00           O
ATOM   2488  N   SER A 174      26.580  15.320  32.160  1.00  0.00           N
ATOM   2489  HN  SER A 174      27.560  15.400  32.270  1.00  0.00           H
ATOM   2490  CA  SER A 174      25.740  16.190  33.010  1.00  0.00           C
ATOM   2491  HA  SER A 174      25.160  15.650  33.740  1.00  0.00           H
ATOM   2492  CB  SER A 174      26.750  17.140  33.730  1.00  0.00           C
ATOM   2493  HB1 SER A 174      27.370  17.800  33.090  1.00  0.00           H
ATOM   2494  HB2 SER A 174      26.240  17.880  34.390  1.00  0.00           H
ATOM   2495  OG  SER A 174      27.730  16.550  34.540  1.00  0.00           O
ATOM   2496  HG1 SER A 174      28.470  16.270  33.980  1.00  0.00           H
ATOM   2497  C   SER A 174      24.820  17.080  32.140  1.00  0.00           C
ATOM   2498  O   SER A 174      23.690  17.450  32.410  1.00  0.00           O
ATOM   2499  N   SER A 175      25.400  17.450  30.980  1.00  0.00           N
ATOM   2500  HN  SER A 175      26.330  17.180  30.740  1.00  0.00           H
ATOM   2501  CA  SER A 175      24.850  18.480  30.160  1.00  0.00           C
ATOM   2502  HA  SER A 175      24.320  19.180  30.790  1.00  0.00           H
ATOM   2503  CB  SER A 175      25.970  19.350  29.460  1.00  0.00           C
ATOM   2504  HB1 SER A 175      26.790  19.600  30.180  1.00  0.00           H
ATOM   2505  HB2 SER A 175      26.370  18.790  28.580  1.00  0.00           H
ATOM   2506  OG  SER A 175      25.450  20.620  29.170  1.00  0.00           O
ATOM   2507  HG1 SER A 175      24.940  20.860  29.950  1.00  0.00           H
ATOM   2508  C   SER A 175      23.840  18.020  29.130  1.00  0.00           C
ATOM   2509  O   SER A 175      24.140  17.080  28.350  1.00  0.00           O
ATOM   2510  N   SER A 176      22.690  18.740  28.940  1.00  0.00           N
ATOM   2511  HN  SER A 176      22.440  19.430  29.620  1.00  0.00           H
ATOM   2512  CA  SER A 176      21.730  18.270  27.920  1.00  0.00           C
ATOM   2513  HA  SER A 176      21.700  17.220  27.630  1.00  0.00           H
ATOM   2514  CB  SER A 176      20.250  18.540  28.350  1.00  0.00           C
ATOM   2515  HB1 SER A 176      20.140  19.540  28.830  1.00  0.00           H
ATOM   2516  HB2 SER A 176      19.570  18.550  27.480  1.00  0.00           H
ATOM   2517  OG  SER A 176      19.790  17.500  29.310  1.00  0.00           O
ATOM   2518  HG1 SER A 176      19.000  17.830  29.740  1.00  0.00           H
ATOM   2519  C   SER A 176      22.030  19.030  26.590  1.00  0.00           C
ATOM   2520  O   SER A 176      21.400  18.820  25.560  1.00  0.00           O
ATOM   2521  N   PHE A 177      23.030  19.910  26.590  1.00  0.00           N
ATOM   2522  HN  PHE A 177      23.370  20.190  27.490  1.00  0.00           H
ATOM   2523  CA  PHE A 177      23.630  20.440  25.410  1.00  0.00           C
ATOM   2524  HA  PHE A 177      22.860  20.480  24.650  1.00  0.00           H
ATOM   2525  CB  PHE A 177      24.320  21.780  25.640  1.00  0.00           C
ATOM   2526  HB1 PHE A 177      25.260  21.560  26.200  1.00  0.00           H
ATOM   2527  HB2 PHE A 177      24.550  22.320  24.700  1.00  0.00           H
ATOM   2528  CG  PHE A 177      23.530  22.720  26.490  1.00  0.00           C
ATOM   2529  CD1 PHE A 177      22.460  23.390  25.850  1.00  0.00           C
ATOM   2530  HD1 PHE A 177      22.240  23.080  24.830  1.00  0.00           H
ATOM   2531  CE1 PHE A 177      21.610  24.230  26.520  1.00  0.00           C
ATOM   2532  HE1 PHE A 177      20.910  24.810  25.960  1.00  0.00           H
ATOM   2533  CZ  PHE A 177      22.010  24.670  27.840  1.00  0.00           C
ATOM   2534  HZ  PHE A 177      21.350  25.360  28.320  1.00  0.00           H
ATOM   2535  CD2 PHE A 177      23.880  23.170  27.770  1.00  0.00           C
ATOM   2536  HD2 PHE A 177      24.760  22.810  28.300  1.00  0.00           H
ATOM   2537  CE2 PHE A 177      23.150  24.180  28.450  1.00  0.00           C
ATOM   2538  HE2 PHE A 177      23.360  24.460  29.470  1.00  0.00           H
ATOM   2539  C   PHE A 177      24.670  19.470  24.900  1.00  0.00           C
ATOM   2540  O   PHE A 177      25.310  18.790  25.690  1.00  0.00           O
ATOM   2541  N   ILE A 178      25.010  19.340  23.610  1.00  0.00           N
ATOM   2542  HN  ILE A 178      24.640  19.960  22.910  1.00  0.00           H
ATOM   2543  CA  ILE A 178      26.020  18.460  23.070  1.00  0.00           C
ATOM   2544  HA  ILE A 178      25.850  17.540  23.600  1.00  0.00           H
ATOM   2545  CB  ILE A 178      25.810  18.200  21.570  1.00  0.00           C
ATOM   2546  HB  ILE A 178      26.150  19.070  20.970  1.00  0.00           H
ATOM   2547  CG2 ILE A 178      26.800  17.000  21.230  1.00  0.00           C
ATOM   2548 1HG2 ILE A 178      27.600  16.880  22.000  1.00  0.00           H
ATOM   2549 2HG2 ILE A 178      26.170  16.080  21.140  1.00  0.00           H
ATOM   2550 3HG2 ILE A 178      27.350  17.170  20.270  1.00  0.00           H
ATOM   2551  CG1 ILE A 178      24.330  17.980  21.080  1.00  0.00           C
ATOM   2552 1HG1 ILE A 178      23.800  18.930  21.300  1.00  0.00           H
ATOM   2553 2HG1 ILE A 178      24.380  17.890  19.970  1.00  0.00           H
ATOM   2554  CD  ILE A 178      23.490  16.810  21.630  1.00  0.00           C
ATOM   2555  HD1 ILE A 178      23.690  16.580  22.710  1.00  0.00           H
ATOM   2556  HD2 ILE A 178      22.410  16.930  21.460  1.00  0.00           H
ATOM   2557  HD3 ILE A 178      23.910  15.900  21.130  1.00  0.00           H
ATOM   2558  C   ILE A 178      27.390  19.090  23.320  1.00  0.00           C
ATOM   2559  O   ILE A 178      27.660  20.070  22.690  1.00  0.00           O
ATOM   2560  N   ILE A 179      28.170  18.520  24.180  1.00  0.00           N
ATOM   2561  HN  ILE A 179      27.890  17.760  24.760  1.00  0.00           H
ATOM   2562  CA  ILE A 179      29.530  18.980  24.490  1.00  0.00           C
ATOM   2563  HA  ILE A 179      29.550  20.060  24.400  1.00  0.00           H
ATOM   2564  CB  ILE A 179      29.660  18.740  25.950  1.00  0.00           C
ATOM   2565  HB  ILE A 179      29.350  17.700  26.170  1.00  0.00           H
ATOM   2566  CG2 ILE A 179      31.170  18.850  26.260  1.00  0.00           C
ATOM   2567 1HG2 ILE A 179      31.720  19.740  25.860  1.00  0.00           H
ATOM   2568 2HG2 ILE A 179      31.180  18.860  27.360  1.00  0.00           H
ATOM   2569 3HG2 ILE A 179      31.740  17.970  25.910  1.00  0.00           H
ATOM   2570  CG1 ILE A 179      28.890  19.720  26.950  1.00  0.00           C
ATOM   2571 1HG1 ILE A 179      27.810  19.710  26.720  1.00  0.00           H
ATOM   2572 2HG1 ILE A 179      29.140  19.460  28.010  1.00  0.00           H
ATOM   2573  CD  ILE A 179      29.240  21.210  26.710  1.00  0.00           C
ATOM   2574  HD1 ILE A 179      28.870  21.620  25.740  1.00  0.00           H
ATOM   2575  HD2 ILE A 179      28.910  21.910  27.510  1.00  0.00           H
ATOM   2576  HD3 ILE A 179      30.340  21.410  26.710  1.00  0.00           H
ATOM   2577  C   ILE A 179      30.620  18.560  23.570  1.00  0.00           C
ATOM   2578  O   ILE A 179      31.020  17.460  23.560  1.00  0.00           O
ATOM   2579  N   THR A 180      31.220  19.510  22.840  1.00  0.00           N
ATOM   2580  HN  THR A 180      30.970  20.470  22.940  1.00  0.00           H
ATOM   2581  CA  THR A 180      32.130  19.200  21.760  1.00  0.00           C
ATOM   2582  HA  THR A 180      32.040  18.220  21.320  1.00  0.00           H
ATOM   2583  CB  THR A 180      31.930  20.090  20.480  1.00  0.00           C
ATOM   2584  HB  THR A 180      32.520  19.680  19.640  1.00  0.00           H
ATOM   2585  OG1 THR A 180      32.300  21.470  20.820  1.00  0.00           O
ATOM   2586  HG1 THR A 180      32.010  21.990  20.060  1.00  0.00           H
ATOM   2587  CG2 THR A 180      30.410  20.070  20.070  1.00  0.00           C
ATOM   2588 1HG2 THR A 180      29.750  20.480  20.880  1.00  0.00           H
ATOM   2589 2HG2 THR A 180      30.220  20.660  19.140  1.00  0.00           H
ATOM   2590 3HG2 THR A 180      30.050  19.050  19.850  1.00  0.00           H
ATOM   2591  C   THR A 180      33.510  19.370  22.280  1.00  0.00           C
ATOM   2592  O   THR A 180      33.830  19.940  23.380  1.00  0.00           O
ATOM   2593  N   GLN A 181      34.540  18.800  21.520  1.00  0.00           N
ATOM   2594  HN  GLN A 181      34.330  18.290  20.690  1.00  0.00           H
ATOM   2595  CA  GLN A 181      35.930  19.130  21.750  1.00  0.00           C
ATOM   2596  HA  GLN A 181      36.240  18.650  22.680  1.00  0.00           H
ATOM   2597  CB  GLN A 181      36.730  18.520  20.550  1.00  0.00           C
ATOM   2598  HB1 GLN A 181      36.270  18.960  19.640  1.00  0.00           H
ATOM   2599  HB2 GLN A 181      37.770  18.880  20.690  1.00  0.00           H
ATOM   2600  CG  GLN A 181      36.640  16.960  20.450  1.00  0.00           C
ATOM   2601  HG1 GLN A 181      35.670  16.610  20.020  1.00  0.00           H
ATOM   2602  HG2 GLN A 181      37.420  16.570  19.750  1.00  0.00           H
ATOM   2603  CD  GLN A 181      36.910  16.230  21.780  1.00  0.00           C
ATOM   2604  OE1 GLN A 181      36.030  15.560  22.260  1.00  0.00           O
ATOM   2605  NE2 GLN A 181      38.120  16.400  22.310  1.00  0.00           N
ATOM   2606 1HE2 GLN A 181      38.770  17.000  21.850  1.00  0.00           H
ATOM   2607 2HE2 GLN A 181      38.370  16.120  23.220  1.00  0.00           H
ATOM   2608  C   GLN A 181      36.310  20.640  21.930  1.00  0.00           C
ATOM   2609  O   GLN A 181      37.410  20.970  22.460  1.00  0.00           O
ATOM   2610  N   ASN A 182      35.430  21.590  21.550  1.00  0.00           N
ATOM   2611  HN  ASN A 182      34.510  21.440  21.220  1.00  0.00           H
ATOM   2612  CA  ASN A 182      35.710  23.020  21.650  1.00  0.00           C
ATOM   2613  HA  ASN A 182      36.760  23.220  21.820  1.00  0.00           H
ATOM   2614  CB  ASN A 182      35.100  23.750  20.460  1.00  0.00           C
ATOM   2615  HB1 ASN A 182      34.000  23.650  20.350  1.00  0.00           H
ATOM   2616  HB2 ASN A 182      35.210  24.850  20.480  1.00  0.00           H
ATOM   2617  CG  ASN A 182      35.820  23.300  19.200  1.00  0.00           C
ATOM   2618  OD1 ASN A 182      37.030  23.170  19.110  1.00  0.00           O
ATOM   2619  ND2 ASN A 182      35.000  23.060  18.090  1.00  0.00           N
ATOM   2620 1HD2 ASN A 182      34.010  23.270  18.110  1.00  0.00           H
ATOM   2621 2HD2 ASN A 182      35.460  22.880  17.230  1.00  0.00           H
ATOM   2622  C   ASN A 182      35.020  23.630  22.930  1.00  0.00           C
ATOM   2623  O   ASN A 182      35.120  24.840  23.200  1.00  0.00           O
ATOM   2624  N   MET A 183      34.460  22.750  23.830  1.00  0.00           N
ATOM   2625  HN  MET A 183      34.440  21.760  23.770  1.00  0.00           H
ATOM   2626  CA  MET A 183      33.710  23.310  24.920  1.00  0.00           C
ATOM   2627  HA  MET A 183      34.040  24.280  25.270  1.00  0.00           H
ATOM   2628  CB  MET A 183      32.170  23.470  24.510  1.00  0.00           C
ATOM   2629  HB1 MET A 183      31.560  22.550  24.470  1.00  0.00           H
ATOM   2630  HB2 MET A 183      31.770  24.090  25.340  1.00  0.00           H
ATOM   2631  CG  MET A 183      31.890  24.140  23.240  1.00  0.00           C
ATOM   2632  HG1 MET A 183      32.450  25.100  23.210  1.00  0.00           H
ATOM   2633  HG2 MET A 183      32.210  23.500  22.390  1.00  0.00           H
ATOM   2634  SD  MET A 183      30.090  24.440  22.980  1.00  0.00           S
ATOM   2635  CE  MET A 183      29.310  22.750  23.060  1.00  0.00           C
ATOM   2636  HE1 MET A 183      29.440  22.250  24.040  1.00  0.00           H
ATOM   2637  HE2 MET A 183      28.210  22.780  22.910  1.00  0.00           H
ATOM   2638  HE3 MET A 183      29.790  22.120  22.290  1.00  0.00           H
ATOM   2639  C   MET A 183      34.010  22.400  26.070  1.00  0.00           C
ATOM   2640  O   MET A 183      34.410  21.220  25.960  1.00  0.00           O
ATOM   2641  N   PHE A 184      33.690  22.940  27.310  1.00  0.00           N
ATOM   2642  HN  PHE A 184      33.300  23.860  27.410  1.00  0.00           H
ATOM   2643  CA  PHE A 184      33.990  22.280  28.530  1.00  0.00           C
ATOM   2644  HA  PHE A 184      33.760  21.230  28.380  1.00  0.00           H
ATOM   2645  CB  PHE A 184      35.480  22.430  29.070  1.00  0.00           C
ATOM   2646  HB1 PHE A 184      35.640  21.740  29.920  1.00  0.00           H
ATOM   2647  HB2 PHE A 184      36.160  22.170  28.230  1.00  0.00           H
ATOM   2648  CG  PHE A 184      36.020  23.870  29.540  1.00  0.00           C
ATOM   2649  CD1 PHE A 184      36.490  24.040  30.840  1.00  0.00           C
ATOM   2650  HD1 PHE A 184      36.520  23.210  31.530  1.00  0.00           H
ATOM   2651  CE1 PHE A 184      37.110  25.200  31.290  1.00  0.00           C
ATOM   2652  HE1 PHE A 184      37.440  25.210  32.310  1.00  0.00           H
ATOM   2653  CZ  PHE A 184      37.380  26.200  30.350  1.00  0.00           C
ATOM   2654  HZ  PHE A 184      37.640  27.190  30.690  1.00  0.00           H
ATOM   2655  CD2 PHE A 184      36.200  24.930  28.650  1.00  0.00           C
ATOM   2656  HD2 PHE A 184      35.880  24.850  27.620  1.00  0.00           H
ATOM   2657  CE2 PHE A 184      36.830  26.160  29.080  1.00  0.00           C
ATOM   2658  HE2 PHE A 184      36.970  26.930  28.330  1.00  0.00           H
ATOM   2659  C   PHE A 184      33.050  22.710  29.640  1.00  0.00           C
ATOM   2660  O   PHE A 184      32.140  23.540  29.430  1.00  0.00           O
ATOM   2661  N   CYS A 185      33.200  22.210  30.810  1.00  0.00           N
ATOM   2662  HN  CYS A 185      33.910  21.540  30.960  1.00  0.00           H
ATOM   2663  CA  CYS A 185      32.450  22.510  32.000  1.00  0.00           C
ATOM   2664  HA  CYS A 185      31.780  23.320  31.770  1.00  0.00           H
ATOM   2665  CB  CYS A 185      31.700  21.200  32.490  1.00  0.00           C
ATOM   2666  HB1 CYS A 185      32.410  20.350  32.540  1.00  0.00           H
ATOM   2667  HB2 CYS A 185      31.280  21.470  33.480  1.00  0.00           H
ATOM   2668  SG  CYS A 185      30.200  20.750  31.640  1.00  0.00           S
ATOM   2669  C   CYS A 185      33.470  22.890  33.100  1.00  0.00           C
ATOM   2670  O   CYS A 185      34.680  22.490  33.050  1.00  0.00           O
ATOM   2671  N   ALA A 186      33.000  23.580  34.130  1.00  0.00           N
ATOM   2672  HN  ALA A 186      32.100  24.020  34.160  1.00  0.00           H
ATOM   2673  CA  ALA A 186      33.710  23.860  35.320  1.00  0.00           C
ATOM   2674  HA  ALA A 186      34.240  22.970  35.630  1.00  0.00           H
ATOM   2675  CB  ALA A 186      34.670  24.990  35.000  1.00  0.00           C
ATOM   2676  HB1 ALA A 186      35.540  25.030  35.700  1.00  0.00           H
ATOM   2677  HB2 ALA A 186      35.040  24.740  33.990  1.00  0.00           H
ATOM   2678  HB3 ALA A 186      34.180  25.980  34.930  1.00  0.00           H
ATOM   2679  C   ALA A 186      32.720  24.330  36.460  1.00  0.00           C
ATOM   2680  O   ALA A 186      31.670  24.880  36.270  1.00  0.00           O
ATOM   2681  N   GLY A 187      33.110  24.060  37.780  1.00  0.00           N
ATOM   2682  HN  GLY A 187      34.010  23.630  37.920  1.00  0.00           H
ATOM   2683  CA  GLY A 187      32.340  24.330  39.020  1.00  0.00           C
ATOM   2684  HA1 GLY A 187      32.630  25.300  39.360  1.00  0.00           H
ATOM   2685  HA2 GLY A 187      31.290  24.260  38.740  1.00  0.00           H
ATOM   2686  C   GLY A 187      32.410  23.310  40.120  1.00  0.00           C
ATOM   2687  O   GLY A 187      33.120  22.310  40.090  1.00  0.00           O
ATOM   2688  N   TYR A 188      31.660  23.540  41.170  1.00  0.00           N
ATOM   2689  HN  TYR A 188      31.190  24.410  41.170  1.00  0.00           H
ATOM   2690  CA  TYR A 188      31.740  22.740  42.390  1.00  0.00           C
ATOM   2691  HA  TYR A 188      32.700  22.250  42.500  1.00  0.00           H
ATOM   2692  CB  TYR A 188      31.630  23.640  43.680  1.00  0.00           C
ATOM   2693  HB1 TYR A 188      30.680  24.230  43.650  1.00  0.00           H
ATOM   2694  HB2 TYR A 188      31.760  22.960  44.550  1.00  0.00           H
ATOM   2695  CG  TYR A 188      32.750  24.730  43.790  1.00  0.00           C
ATOM   2696  CD1 TYR A 188      33.840  24.530  44.620  1.00  0.00           C
ATOM   2697  HD1 TYR A 188      33.990  23.590  45.130  1.00  0.00           H
ATOM   2698  CE1 TYR A 188      34.720  25.600  44.820  1.00  0.00           C
ATOM   2699  HE1 TYR A 188      35.540  25.440  45.500  1.00  0.00           H
ATOM   2700  CZ  TYR A 188      34.520  26.830  44.180  1.00  0.00           C
ATOM   2701  OH  TYR A 188      35.340  27.920  44.430  1.00  0.00           O
ATOM   2702  HH  TYR A 188      35.940  28.140  43.710  1.00  0.00           H
ATOM   2703  CD2 TYR A 188      32.600  25.980  43.140  1.00  0.00           C
ATOM   2704  HD2 TYR A 188      31.760  26.220  42.490  1.00  0.00           H
ATOM   2705  CE2 TYR A 188      33.550  26.930  43.160  1.00  0.00           C
ATOM   2706  HE2 TYR A 188      33.370  27.880  42.690  1.00  0.00           H
ATOM   2707  C   TYR A 188      30.700  21.640  42.430  1.00  0.00           C
ATOM   2708  O   TYR A 188      29.470  21.850  42.370  1.00  0.00           O
ATOM   2709  N   ASP A 189      31.130  20.380  42.590  1.00  0.00           N
ATOM   2710  HN  ASP A 189      32.100  20.190  42.590  1.00  0.00           H
ATOM   2711  CA  ASP A 189      30.330  19.130  42.680  1.00  0.00           C
ATOM   2712  HA  ASP A 189      29.710  19.030  41.810  1.00  0.00           H
ATOM   2713  CB  ASP A 189      31.200  17.860  42.950  1.00  0.00           C
ATOM   2714  HB1 ASP A 189      31.600  17.780  43.980  1.00  0.00           H
ATOM   2715  HB2 ASP A 189      30.560  16.980  42.720  1.00  0.00           H
ATOM   2716  CG  ASP A 189      32.390  17.660  41.940  1.00  0.00           C
ATOM   2717  OD1 ASP A 189      33.000  16.550  42.070  1.00  0.00           O
ATOM   2718  OD2 ASP A 189      32.500  18.400  40.920  1.00  0.00           O
ATOM   2719  C   ASP A 189      29.410  19.250  43.880  1.00  0.00           C
ATOM   2720  O   ASP A 189      28.280  18.740  43.810  1.00  0.00           O
ATOM   2721  N   THR A 190      29.870  19.730  45.040  1.00  0.00           N
ATOM   2722  HN  THR A 190      30.850  19.910  45.110  1.00  0.00           H
ATOM   2723  CA  THR A 190      29.150  19.560  46.270  1.00  0.00           C
ATOM   2724  HA  THR A 190      28.200  19.090  46.040  1.00  0.00           H
ATOM   2725  CB  THR A 190      29.970  18.860  47.410  1.00  0.00           C
ATOM   2726  HB  THR A 190      30.940  19.400  47.510  1.00  0.00           H
ATOM   2727  OG1 THR A 190      30.170  17.480  47.120  1.00  0.00           O
ATOM   2728  HG1 THR A 190      30.970  17.370  46.600  1.00  0.00           H
ATOM   2729  CG2 THR A 190      29.220  18.870  48.750  1.00  0.00           C
ATOM   2730 1HG2 THR A 190      28.900  19.880  49.080  1.00  0.00           H
ATOM   2731 2HG2 THR A 190      28.310  18.230  48.670  1.00  0.00           H
ATOM   2732 3HG2 THR A 190      29.770  18.330  49.560  1.00  0.00           H
ATOM   2733  C   THR A 190      28.790  20.990  46.850  1.00  0.00           C
ATOM   2734  O   THR A 190      27.640  21.260  47.180  1.00  0.00           O
ATOM   2735  N   LYS A 191      29.750  21.950  46.890  1.00  0.00           N
ATOM   2736  HN  LYS A 191      30.660  21.790  46.500  1.00  0.00           H
ATOM   2737  CA  LYS A 191      29.400  23.250  47.260  1.00  0.00           C
ATOM   2738  HA  LYS A 191      28.980  23.290  48.260  1.00  0.00           H
ATOM   2739  CB  LYS A 191      30.800  24.150  47.350  1.00  0.00           C
ATOM   2740  HB1 LYS A 191      31.420  24.050  46.440  1.00  0.00           H
ATOM   2741  HB2 LYS A 191      30.560  25.230  47.390  1.00  0.00           H
ATOM   2742  CG  LYS A 191      31.690  23.710  48.530  1.00  0.00           C
ATOM   2743  HG1 LYS A 191      31.900  22.620  48.450  1.00  0.00           H
ATOM   2744  HG2 LYS A 191      32.600  24.350  48.540  1.00  0.00           H
ATOM   2745  CD  LYS A 191      31.100  23.880  49.940  1.00  0.00           C
ATOM   2746  HD1 LYS A 191      30.730  24.910  50.110  1.00  0.00           H
ATOM   2747  HD2 LYS A 191      30.130  23.370  50.130  1.00  0.00           H
ATOM   2748  CE  LYS A 191      32.100  23.480  50.990  1.00  0.00           C
ATOM   2749  HE1 LYS A 191      31.510  23.130  51.860  1.00  0.00           H
ATOM   2750  HE2 LYS A 191      32.720  22.580  50.870  1.00  0.00           H
ATOM   2751  NZ  LYS A 191      32.920  24.640  51.400  1.00  0.00           N
ATOM   2752  HZ1 LYS A 191      33.240  25.280  50.650  1.00  0.00           H
ATOM   2753  HZ2 LYS A 191      32.460  25.320  52.060  1.00  0.00           H
ATOM   2754  HZ3 LYS A 191      33.820  24.370  51.840  1.00  0.00           H
ATOM   2755  C   LYS A 191      28.380  24.100  46.450  1.00  0.00           C
ATOM   2756  O   LYS A 191      27.940  23.750  45.360  1.00  0.00           O
ATOM   2757  N   GLN A 192      27.910  25.190  47.060  1.00  0.00           N
ATOM   2758  HN  GLN A 192      28.300  25.570  47.900  1.00  0.00           H
ATOM   2759  CA  GLN A 192      26.730  25.920  46.560  1.00  0.00           C
ATOM   2760  HA  GLN A 192      26.240  25.280  45.840  1.00  0.00           H
ATOM   2761  CB  GLN A 192      25.770  26.200  47.770  1.00  0.00           C
ATOM   2762  HB1 GLN A 192      26.220  26.870  48.530  1.00  0.00           H
ATOM   2763  HB2 GLN A 192      24.900  26.760  47.360  1.00  0.00           H
ATOM   2764  CG  GLN A 192      25.340  24.950  48.550  1.00  0.00           C
ATOM   2765  HG1 GLN A 192      26.230  24.410  48.960  1.00  0.00           H
ATOM   2766  HG2 GLN A 192      24.820  25.270  49.480  1.00  0.00           H
ATOM   2767  CD  GLN A 192      24.570  23.870  47.790  1.00  0.00           C
ATOM   2768  OE1 GLN A 192      25.110  22.780  47.540  1.00  0.00           O
ATOM   2769  NE2 GLN A 192      23.310  24.100  47.430  1.00  0.00           N
ATOM   2770 1HE2 GLN A 192      23.090  25.060  47.260  1.00  0.00           H
ATOM   2771 2HE2 GLN A 192      22.720  23.390  47.030  1.00  0.00           H
ATOM   2772  C   GLN A 192      27.190  27.180  45.900  1.00  0.00           C
ATOM   2773  O   GLN A 192      26.470  28.200  45.820  1.00  0.00           O
ATOM   2774  N   GLU A 193      28.450  27.250  45.290  1.00  0.00           N
ATOM   2775  HN  GLU A 193      29.040  26.440  45.260  1.00  0.00           H
ATOM   2776  CA  GLU A 193      28.930  28.510  44.600  1.00  0.00           C
ATOM   2777  HA  GLU A 193      28.280  29.340  44.820  1.00  0.00           H
ATOM   2778  CB  GLU A 193      30.420  28.920  45.030  1.00  0.00           C
ATOM   2779  HB1 GLU A 193      31.120  28.120  44.710  1.00  0.00           H
ATOM   2780  HB2 GLU A 193      30.760  29.860  44.570  1.00  0.00           H
ATOM   2781  CG  GLU A 193      30.520  29.040  46.630  1.00  0.00           C
ATOM   2782  HG1 GLU A 193      29.820  29.830  47.000  1.00  0.00           H
ATOM   2783  HG2 GLU A 193      30.230  28.030  47.000  1.00  0.00           H
ATOM   2784  CD  GLU A 193      31.870  29.600  47.110  1.00  0.00           C
ATOM   2785  OE1 GLU A 193      32.600  29.010  47.920  1.00  0.00           O
ATOM   2786  OE2 GLU A 193      32.120  30.750  46.730  1.00  0.00           O
ATOM   2787  C   GLU A 193      28.940  28.320  43.110  1.00  0.00           C
ATOM   2788  O   GLU A 193      29.390  27.260  42.660  1.00  0.00           O
ATOM   2789  N   ASP A 194      28.490  29.350  42.300  1.00  0.00           N
ATOM   2790  HN  ASP A 194      28.040  30.150  42.680  1.00  0.00           H
ATOM   2791  CA  ASP A 194      28.450  29.190  40.890  1.00  0.00           C
ATOM   2792  HA  ASP A 194      29.380  28.850  40.470  1.00  0.00           H
ATOM   2793  CB  ASP A 194      27.260  28.230  40.520  1.00  0.00           C
ATOM   2794  HB1 ASP A 194      27.230  27.430  41.290  1.00  0.00           H
ATOM   2795  HB2 ASP A 194      26.250  28.710  40.540  1.00  0.00           H
ATOM   2796  CG  ASP A 194      27.370  27.500  39.150  1.00  0.00           C
ATOM   2797  OD1 ASP A 194      26.360  27.030  38.600  1.00  0.00           O
ATOM   2798  OD2 ASP A 194      28.550  27.380  38.710  1.00  0.00           O
ATOM   2799  C   ASP A 194      28.210  30.460  40.020  1.00  0.00           C
ATOM   2800  O   ASP A 194      27.620  31.450  40.430  1.00  0.00           O
ATOM   2801  N   ALA A 195      28.840  30.460  38.790  1.00  0.00           N
ATOM   2802  HN  ALA A 195      29.400  29.680  38.510  1.00  0.00           H
ATOM   2803  CA  ALA A 195      28.540  31.420  37.770  1.00  0.00           C
ATOM   2804  HA  ALA A 195      28.690  32.450  38.070  1.00  0.00           H
ATOM   2805  CB  ALA A 195      29.590  31.280  36.640  1.00  0.00           C
ATOM   2806  HB1 ALA A 195      29.500  30.240  36.250  1.00  0.00           H
ATOM   2807  HB2 ALA A 195      29.360  32.020  35.840  1.00  0.00           H
ATOM   2808  HB3 ALA A 195      30.620  31.400  37.020  1.00  0.00           H
ATOM   2809  C   ALA A 195      27.090  31.350  37.220  1.00  0.00           C
ATOM   2810  O   ALA A 195      26.460  30.280  37.120  1.00  0.00           O
ATOM   2811  N   CYS A 196      26.500  32.510  36.890  1.00  0.00           N
ATOM   2812  HN  CYS A 196      26.950  33.390  36.810  1.00  0.00           H
ATOM   2813  CA  CYS A 196      25.030  32.750  36.790  1.00  0.00           C
ATOM   2814  HA  CYS A 196      24.660  31.860  36.300  1.00  0.00           H
ATOM   2815  CB  CYS A 196      24.410  33.230  38.110  1.00  0.00           C
ATOM   2816  HB1 CYS A 196      25.020  32.750  38.910  1.00  0.00           H
ATOM   2817  HB2 CYS A 196      24.680  34.300  38.200  1.00  0.00           H
ATOM   2818  SG  CYS A 196      22.630  32.670  38.350  1.00  0.00           S
ATOM   2819  C   CYS A 196      24.790  33.770  35.640  1.00  0.00           C
ATOM   2820  O   CYS A 196      25.690  34.050  34.810  1.00  0.00           O
ATOM   2821  N   GLN A 197      23.520  34.250  35.500  1.00  0.00           N
ATOM   2822  HN  GLN A 197      22.790  33.780  35.990  1.00  0.00           H
ATOM   2823  CA  GLN A 197      23.130  35.350  34.600  1.00  0.00           C
ATOM   2824  HA  GLN A 197      23.340  35.060  33.580  1.00  0.00           H
ATOM   2825  CB  GLN A 197      21.560  35.490  34.670  1.00  0.00           C
ATOM   2826  HB1 GLN A 197      21.260  35.800  35.690  1.00  0.00           H
ATOM   2827  HB2 GLN A 197      21.250  36.380  34.080  1.00  0.00           H
ATOM   2828  CG  GLN A 197      20.680  34.250  34.280  1.00  0.00           C
ATOM   2829  HG1 GLN A 197      21.100  33.340  34.760  1.00  0.00           H
ATOM   2830  HG2 GLN A 197      19.650  34.390  34.660  1.00  0.00           H
ATOM   2831  CD  GLN A 197      20.610  34.030  32.770  1.00  0.00           C
ATOM   2832  OE1 GLN A 197      21.200  34.770  32.000  1.00  0.00           O
ATOM   2833  NE2 GLN A 197      19.930  32.950  32.340  1.00  0.00           N
ATOM   2834 1HE2 GLN A 197      19.390  32.380  32.950  1.00  0.00           H
ATOM   2835 2HE2 GLN A 197      19.690  32.980  31.370  1.00  0.00           H
ATOM   2836  C   GLN A 197      23.880  36.620  34.790  1.00  0.00           C
ATOM   2837  O   GLN A 197      23.850  37.220  35.880  1.00  0.00           O
ATOM   2838  N   GLY A 198      24.630  36.980  33.800  1.00  0.00           N
ATOM   2839  HN  GLY A 198      24.590  36.330  33.050  1.00  0.00           H
ATOM   2840  CA  GLY A 198      25.460  38.220  33.730  1.00  0.00           C
ATOM   2841  HA1 GLY A 198      25.480  38.640  32.730  1.00  0.00           H
ATOM   2842  HA2 GLY A 198      25.130  38.910  34.510  1.00  0.00           H
ATOM   2843  C   GLY A 198      26.950  38.150  33.950  1.00  0.00           C
ATOM   2844  O   GLY A 198      27.610  39.200  33.930  1.00  0.00           O
ATOM   2845  N   ASP A 199      27.510  37.010  34.240  1.00  0.00           N
ATOM   2846  HN  ASP A 199      26.780  36.400  34.560  1.00  0.00           H
ATOM   2847  CA  ASP A 199      28.920  36.770  34.350  1.00  0.00           C
ATOM   2848  HA  ASP A 199      29.460  37.700  34.490  1.00  0.00           H
ATOM   2849  CB  ASP A 199      29.390  35.650  35.420  1.00  0.00           C
ATOM   2850  HB1 ASP A 199      29.060  34.630  35.130  1.00  0.00           H
ATOM   2851  HB2 ASP A 199      30.480  35.680  35.630  1.00  0.00           H
ATOM   2852  CG  ASP A 199      28.670  35.990  36.680  1.00  0.00           C
ATOM   2853  OD1 ASP A 199      28.800  37.050  37.280  1.00  0.00           O
ATOM   2854  OD2 ASP A 199      27.960  35.120  37.140  1.00  0.00           O
ATOM   2855  C   ASP A 199      29.350  36.230  33.000  1.00  0.00           C
ATOM   2856  O   ASP A 199      30.500  36.410  32.570  1.00  0.00           O
ATOM   2857  N   SER A 200      28.310  35.690  32.250  1.00  0.00           N
ATOM   2858  HN  SER A 200      27.390  35.650  32.640  1.00  0.00           H
ATOM   2859  CA  SER A 200      28.510  35.040  30.950  1.00  0.00           C
ATOM   2860  HA  SER A 200      29.170  34.210  31.110  1.00  0.00           H
ATOM   2861  CB  SER A 200      27.210  34.500  30.310  1.00  0.00           C
ATOM   2862  HB1 SER A 200      26.830  33.620  30.880  1.00  0.00           H
ATOM   2863  HB2 SER A 200      26.500  35.350  30.300  1.00  0.00           H
ATOM   2864  OG  SER A 200      27.260  34.000  28.960  1.00  0.00           O
ATOM   2865  HG1 SER A 200      27.650  33.140  29.020  1.00  0.00           H
ATOM   2866  C   SER A 200      29.210  35.970  30.040  1.00  0.00           C
ATOM   2867  O   SER A 200      29.120  37.170  30.160  1.00  0.00           O
ATOM   2868  N   GLY A 201      30.020  35.410  29.100  1.00  0.00           N
ATOM   2869  HN  GLY A 201      30.040  34.430  29.020  1.00  0.00           H
ATOM   2870  CA  GLY A 201      30.730  36.110  28.090  1.00  0.00           C
ATOM   2871  HA1 GLY A 201      30.960  35.390  27.330  1.00  0.00           H
ATOM   2872  HA2 GLY A 201      30.260  37.040  27.780  1.00  0.00           H
ATOM   2873  C   GLY A 201      32.060  36.530  28.570  1.00  0.00           C
ATOM   2874  O   GLY A 201      33.040  36.670  27.740  1.00  0.00           O
ATOM   2875  N   GLY A 202      32.180  36.820  29.860  1.00  0.00           N
ATOM   2876  HN  GLY A 202      31.340  36.770  30.390  1.00  0.00           H
ATOM   2877  CA  GLY A 202      33.330  37.260  30.570  1.00  0.00           C
ATOM   2878  HA1 GLY A 202      33.780  38.050  29.990  1.00  0.00           H
ATOM   2879  HA2 GLY A 202      33.020  37.460  31.580  1.00  0.00           H
ATOM   2880  C   GLY A 202      34.380  36.170  30.840  1.00  0.00           C
ATOM   2881  O   GLY A 202      34.280  35.070  30.210  1.00  0.00           O
ATOM   2882  N   PRO A 203      35.320  36.370  31.700  1.00  0.00           N
ATOM   2883  CD  PRO A 203      35.490  37.610  32.460  1.00  0.00           C
ATOM   2884  HD1 PRO A 203      34.510  37.590  32.980  1.00  0.00           H
ATOM   2885  HD2 PRO A 203      35.560  38.470  31.750  1.00  0.00           H
ATOM   2886  CA  PRO A 203      36.550  35.580  31.790  1.00  0.00           C
ATOM   2887  HA  PRO A 203      36.740  35.280  30.770  1.00  0.00           H
ATOM   2888  CB  PRO A 203      37.570  36.430  32.560  1.00  0.00           C
ATOM   2889  HB1 PRO A 203      38.100  35.800  33.320  1.00  0.00           H
ATOM   2890  HB2 PRO A 203      38.200  37.040  31.880  1.00  0.00           H
ATOM   2891  CG  PRO A 203      36.700  37.430  33.360  1.00  0.00           C
ATOM   2892  HG1 PRO A 203      36.440  37.170  34.410  1.00  0.00           H
ATOM   2893  HG2 PRO A 203      37.110  38.460  33.420  1.00  0.00           H
ATOM   2894  C   PRO A 203      36.380  34.250  32.460  1.00  0.00           C
ATOM   2895  O   PRO A 203      35.660  34.110  33.420  1.00  0.00           O
ATOM   2896  N   HIS A 204      37.100  33.300  31.920  1.00  0.00           N
ATOM   2897  HN  HIS A 204      37.420  33.360  30.970  1.00  0.00           H
ATOM   2898  CA  HIS A 204      37.830  32.310  32.640  1.00  0.00           C
ATOM   2899  HA  HIS A 204      37.730  32.480  33.700  1.00  0.00           H
ATOM   2900  CB  HIS A 204      37.280  30.900  32.410  1.00  0.00           C
ATOM   2901  HB1 HIS A 204      36.260  30.910  32.850  1.00  0.00           H
ATOM   2902  HB2 HIS A 204      37.170  30.860  31.320  1.00  0.00           H
ATOM   2903  ND1 HIS A 204      38.940  29.070  32.300  1.00  0.00           N
ATOM   2904  CG  HIS A 204      38.000  29.710  33.040  1.00  0.00           C
ATOM   2905  CE1 HIS A 204      39.250  27.900  32.950  1.00  0.00           C
ATOM   2906  HE1 HIS A 204      39.920  27.170  32.500  1.00  0.00           H
ATOM   2907  NE2 HIS A 204      38.570  27.770  34.080  1.00  0.00           N
ATOM   2908  HE2 HIS A 204      38.390  26.970  34.680  1.00  0.00           H
ATOM   2909  CD2 HIS A 204      37.720  28.930  34.090  1.00  0.00           C
ATOM   2910  HD2 HIS A 204      37.020  28.940  34.920  1.00  0.00           H
ATOM   2911  C   HIS A 204      39.330  32.410  32.430  1.00  0.00           C
ATOM   2912  O   HIS A 204      39.790  32.160  31.340  1.00  0.00           O
ATOM   2913  N   VAL A 205      40.050  32.710  33.510  1.00  0.00           N
ATOM   2914  HN  VAL A 205      39.570  32.950  34.350  1.00  0.00           H
ATOM   2915  CA  VAL A 205      41.470  32.970  33.530  1.00  0.00           C
ATOM   2916  HA  VAL A 205      41.850  32.870  32.520  1.00  0.00           H
ATOM   2917  CB  VAL A 205      41.790  34.300  34.130  1.00  0.00           C
ATOM   2918  HB  VAL A 205      41.170  34.470  35.040  1.00  0.00           H
ATOM   2919  CG1 VAL A 205      43.230  34.580  34.630  1.00  0.00           C
ATOM   2920 1HG1 VAL A 205      43.220  35.460  35.300  1.00  0.00           H
ATOM   2921 2HG1 VAL A 205      43.630  33.740  35.230  1.00  0.00           H
ATOM   2922 3HG1 VAL A 205      43.890  34.700  33.750  1.00  0.00           H
ATOM   2923  CG2 VAL A 205      41.230  35.350  33.090  1.00  0.00           C
ATOM   2924 1HG2 VAL A 205      40.210  35.170  32.680  1.00  0.00           H
ATOM   2925 2HG2 VAL A 205      41.170  36.360  33.540  1.00  0.00           H
ATOM   2926 3HG2 VAL A 205      41.940  35.310  32.230  1.00  0.00           H
ATOM   2927  C   VAL A 205      42.110  31.830  34.380  1.00  0.00           C
ATOM   2928  O   VAL A 205      41.570  31.460  35.410  1.00  0.00           O
ATOM   2929  N   THR A 206      43.280  31.190  34.020  1.00  0.00           N
ATOM   2930  HN  THR A 206      43.700  31.500  33.170  1.00  0.00           H
ATOM   2931  CA  THR A 206      44.100  30.250  34.850  1.00  0.00           C
ATOM   2932  HA  THR A 206      43.610  30.200  35.810  1.00  0.00           H
ATOM   2933  CB  THR A 206      44.410  28.900  34.220  1.00  0.00           C
ATOM   2934  HB  THR A 206      44.740  29.080  33.170  1.00  0.00           H
ATOM   2935  OG1 THR A 206      43.200  28.190  34.060  1.00  0.00           O
ATOM   2936  HG1 THR A 206      42.570  28.730  33.580  1.00  0.00           H
ATOM   2937  CG2 THR A 206      45.350  28.030  35.020  1.00  0.00           C
ATOM   2938 1HG2 THR A 206      46.440  28.090  34.820  1.00  0.00           H
ATOM   2939 2HG2 THR A 206      45.280  28.240  36.110  1.00  0.00           H
ATOM   2940 3HG2 THR A 206      45.130  26.940  34.930  1.00  0.00           H
ATOM   2941  C   THR A 206      45.420  30.880  35.140  1.00  0.00           C
ATOM   2942  O   THR A 206      46.270  31.160  34.230  1.00  0.00           O
ATOM   2943  N   ARG A 207      45.730  31.070  36.370  1.00  0.00           N
ATOM   2944  HN  ARG A 207      45.050  30.860  37.070  1.00  0.00           H
ATOM   2945  CA  ARG A 207      46.950  31.920  36.740  1.00  0.00           C
ATOM   2946  HA  ARG A 207      47.120  32.620  35.940  1.00  0.00           H
ATOM   2947  CB  ARG A 207      46.620  32.730  38.000  1.00  0.00           C
ATOM   2948  HB1 ARG A 207      46.400  32.040  38.840  1.00  0.00           H
ATOM   2949  HB2 ARG A 207      47.430  33.410  38.350  1.00  0.00           H
ATOM   2950  CG  ARG A 207      45.350  33.510  37.890  1.00  0.00           C
ATOM   2951  HG1 ARG A 207      45.460  34.210  37.030  1.00  0.00           H
ATOM   2952  HG2 ARG A 207      44.500  32.830  37.680  1.00  0.00           H
ATOM   2953  CD  ARG A 207      45.310  34.470  39.090  1.00  0.00           C
ATOM   2954  HD1 ARG A 207      46.130  35.210  39.200  1.00  0.00           H
ATOM   2955  HD2 ARG A 207      44.410  35.080  38.860  1.00  0.00           H
ATOM   2956  NE  ARG A 207      44.990  33.730  40.290  1.00  0.00           N
ATOM   2957  HE  ARG A 207      45.360  32.810  40.470  1.00  0.00           H
ATOM   2958  CZ  ARG A 207      44.200  34.160  41.270  1.00  0.00           C
ATOM   2959  NH1 ARG A 207      43.590  35.310  41.240  1.00  0.00           N
ATOM   2960 1HH1 ARG A 207      43.880  36.040  40.610  1.00  0.00           H
ATOM   2961 2HH1 ARG A 207      43.120  35.610  42.070  1.00  0.00           H
ATOM   2962  NH2 ARG A 207      44.080  33.400  42.320  1.00  0.00           N
ATOM   2963 1HH2 ARG A 207      44.650  32.580  42.400  1.00  0.00           H
ATOM   2964 2HH2 ARG A 207      43.700  33.850  43.140  1.00  0.00           H
ATOM   2965  C   ARG A 207      48.190  31.210  37.030  1.00  0.00           C
ATOM   2966  O   ARG A 207      48.400  30.580  38.060  1.00  0.00           O
ATOM   2967  N   PHE A 208      49.100  31.160  36.090  1.00  0.00           N
ATOM   2968  HN  PHE A 208      48.850  31.570  35.210  1.00  0.00           H
ATOM   2969  CA  PHE A 208      50.290  30.430  36.200  1.00  0.00           C
ATOM   2970  HA  PHE A 208      50.520  29.890  37.110  1.00  0.00           H
ATOM   2971  CB  PHE A 208      50.240  29.280  35.100  1.00  0.00           C
ATOM   2972  HB1 PHE A 208      49.460  28.490  35.220  1.00  0.00           H
ATOM   2973  HB2 PHE A 208      49.880  29.720  34.150  1.00  0.00           H
ATOM   2974  CG  PHE A 208      51.570  28.650  34.740  1.00  0.00           C
ATOM   2975  CD1 PHE A 208      51.840  27.320  35.030  1.00  0.00           C
ATOM   2976  HD1 PHE A 208      51.240  26.810  35.770  1.00  0.00           H
ATOM   2977  CE1 PHE A 208      52.940  26.630  34.420  1.00  0.00           C
ATOM   2978  HE1 PHE A 208      53.130  25.620  34.770  1.00  0.00           H
ATOM   2979  CZ  PHE A 208      53.760  27.290  33.470  1.00  0.00           C
ATOM   2980  HZ  PHE A 208      54.550  26.710  33.000  1.00  0.00           H
ATOM   2981  CD2 PHE A 208      52.410  29.290  33.760  1.00  0.00           C
ATOM   2982  HD2 PHE A 208      52.380  30.330  33.480  1.00  0.00           H
ATOM   2983  CE2 PHE A 208      53.520  28.600  33.170  1.00  0.00           C
ATOM   2984  HE2 PHE A 208      54.130  29.000  32.380  1.00  0.00           H
ATOM   2985  C   PHE A 208      51.440  31.380  35.970  1.00  0.00           C
ATOM   2986  O   PHE A 208      51.470  32.260  35.080  1.00  0.00           O
ATOM   2987  N   LYS A 209      52.470  31.340  36.920  1.00  0.00           N
ATOM   2988  HN  LYS A 209      52.540  30.690  37.680  1.00  0.00           H
ATOM   2989  CA  LYS A 209      53.690  32.150  36.830  1.00  0.00           C
ATOM   2990  HA  LYS A 209      54.040  32.130  37.860  1.00  0.00           H
ATOM   2991  CB  LYS A 209      54.770  31.480  36.020  1.00  0.00           C
ATOM   2992  HB1 LYS A 209      54.340  31.300  35.020  1.00  0.00           H
ATOM   2993  HB2 LYS A 209      55.500  32.240  35.670  1.00  0.00           H
ATOM   2994  CG  LYS A 209      55.440  30.270  36.710  1.00  0.00           C
ATOM   2995  HG1 LYS A 209      55.920  30.670  37.620  1.00  0.00           H
ATOM   2996  HG2 LYS A 209      54.670  29.550  37.030  1.00  0.00           H
ATOM   2997  CD  LYS A 209      56.560  29.700  35.850  1.00  0.00           C
ATOM   2998  HD1 LYS A 209      56.070  29.340  34.930  1.00  0.00           H
ATOM   2999  HD2 LYS A 209      57.180  30.610  35.720  1.00  0.00           H
ATOM   3000  CE  LYS A 209      57.330  28.570  36.630  1.00  0.00           C
ATOM   3001  HE1 LYS A 209      57.650  28.830  37.660  1.00  0.00           H
ATOM   3002  HE2 LYS A 209      56.660  27.690  36.670  1.00  0.00           H
ATOM   3003  NZ  LYS A 209      58.530  28.140  35.960  1.00  0.00           N
ATOM   3004  HZ1 LYS A 209      58.300  27.710  35.040  1.00  0.00           H
ATOM   3005  HZ2 LYS A 209      59.200  28.920  35.880  1.00  0.00           H
ATOM   3006  HZ3 LYS A 209      59.060  27.430  36.500  1.00  0.00           H
ATOM   3007  C   LYS A 209      53.470  33.690  36.600  1.00  0.00           C
ATOM   3008  O   LYS A 209      54.030  34.310  35.660  1.00  0.00           O
ATOM   3009  N   ASP A 210      52.580  34.310  37.410  1.00  0.00           N
ATOM   3010  HN  ASP A 210      52.170  33.840  38.180  1.00  0.00           H
ATOM   3011  CA  ASP A 210      52.180  35.710  37.300  1.00  0.00           C
ATOM   3012  HA  ASP A 210      51.270  35.790  37.870  1.00  0.00           H
ATOM   3013  CB  ASP A 210      53.310  36.530  38.030  1.00  0.00           C
ATOM   3014  HB1 ASP A 210      54.340  36.170  37.840  1.00  0.00           H
ATOM   3015  HB2 ASP A 210      53.290  37.580  37.700  1.00  0.00           H
ATOM   3016  CG  ASP A 210      53.180  36.410  39.530  1.00  0.00           C
ATOM   3017  OD1 ASP A 210      52.210  35.940  40.130  1.00  0.00           O
ATOM   3018  OD2 ASP A 210      54.140  36.920  40.160  1.00  0.00           O
ATOM   3019  C   ASP A 210      51.880  36.180  35.960  1.00  0.00           C
ATOM   3020  O   ASP A 210      52.460  37.140  35.360  1.00  0.00           O
ATOM   3021  N   THR A 211      50.940  35.430  35.340  1.00  0.00           N
ATOM   3022  HN  THR A 211      50.910  34.490  35.660  1.00  0.00           H
ATOM   3023  CA  THR A 211      50.560  35.770  33.950  1.00  0.00           C
ATOM   3024  HA  THR A 211      50.600  36.830  33.730  1.00  0.00           H
ATOM   3025  CB  THR A 211      51.360  35.090  32.890  1.00  0.00           C
ATOM   3026  HB  THR A 211      51.400  33.970  33.000  1.00  0.00           H
ATOM   3027  OG1 THR A 211      52.780  35.230  33.150  1.00  0.00           O
ATOM   3028  HG1 THR A 211      52.840  35.070  34.090  1.00  0.00           H
ATOM   3029  CG2 THR A 211      51.110  35.450  31.430  1.00  0.00           C
ATOM   3030 1HG2 THR A 211      51.070  36.550  31.270  1.00  0.00           H
ATOM   3031 2HG2 THR A 211      51.730  34.960  30.630  1.00  0.00           H
ATOM   3032 3HG2 THR A 211      50.150  34.950  31.160  1.00  0.00           H
ATOM   3033  C   THR A 211      49.190  35.190  33.690  1.00  0.00           C
ATOM   3034  O   THR A 211      48.850  34.010  34.010  1.00  0.00           O
ATOM   3035  N   TYR A 212      48.290  36.100  33.290  1.00  0.00           N
ATOM   3036  HN  TYR A 212      48.590  37.050  33.310  1.00  0.00           H
ATOM   3037  CA  TYR A 212      46.920  35.820  33.200  1.00  0.00           C
ATOM   3038  HA  TYR A 212      46.650  35.180  34.030  1.00  0.00           H
ATOM   3039  CB  TYR A 212      46.000  37.070  33.330  1.00  0.00           C
ATOM   3040  HB1 TYR A 212      46.140  37.650  32.400  1.00  0.00           H
ATOM   3041  HB2 TYR A 212      44.960  36.690  33.330  1.00  0.00           H
ATOM   3042  CG  TYR A 212      46.300  37.890  34.550  1.00  0.00           C
ATOM   3043  CD1 TYR A 212      46.440  37.240  35.770  1.00  0.00           C
ATOM   3044  HD1 TYR A 212      46.540  36.170  35.810  1.00  0.00           H
ATOM   3045  CE1 TYR A 212      46.800  38.050  36.930  1.00  0.00           C
ATOM   3046  HE1 TYR A 212      46.780  37.650  37.940  1.00  0.00           H
ATOM   3047  CZ  TYR A 212      46.910  39.460  36.780  1.00  0.00           C
ATOM   3048  OH  TYR A 212      47.330  40.300  37.780  1.00  0.00           O
ATOM   3049  HH  TYR A 212      47.230  39.850  38.620  1.00  0.00           H
ATOM   3050  CD2 TYR A 212      46.410  39.300  34.450  1.00  0.00           C
ATOM   3051  HD2 TYR A 212      46.180  39.700  33.470  1.00  0.00           H
ATOM   3052  CE2 TYR A 212      46.700  40.070  35.580  1.00  0.00           C
ATOM   3053  HE2 TYR A 212      46.980  41.090  35.400  1.00  0.00           H
ATOM   3054  C   TYR A 212      46.520  35.210  31.890  1.00  0.00           C
ATOM   3055  O   TYR A 212      45.950  35.910  31.080  1.00  0.00           O
ATOM   3056  N   PHE A 213      46.660  33.910  31.600  1.00  0.00           N
ATOM   3057  HN  PHE A 213      47.010  33.260  32.270  1.00  0.00           H
ATOM   3058  CA  PHE A 213      46.240  33.180  30.370  1.00  0.00           C
ATOM   3059  HA  PHE A 213      46.520  33.860  29.560  1.00  0.00           H
ATOM   3060  CB  PHE A 213      47.110  31.810  30.170  1.00  0.00           C
ATOM   3061  HB1 PHE A 213      46.980  31.250  31.120  1.00  0.00           H
ATOM   3062  HB2 PHE A 213      46.850  31.260  29.250  1.00  0.00           H
ATOM   3063  CG  PHE A 213      48.620  32.040  30.040  1.00  0.00           C
ATOM   3064  CD1 PHE A 213      49.030  33.050  29.120  1.00  0.00           C
ATOM   3065  HD1 PHE A 213      48.270  33.740  28.770  1.00  0.00           H
ATOM   3066  CE1 PHE A 213      50.400  33.320  28.890  1.00  0.00           C
ATOM   3067  HE1 PHE A 213      50.900  34.100  28.340  1.00  0.00           H
ATOM   3068  CZ  PHE A 213      51.380  32.520  29.630  1.00  0.00           C
ATOM   3069  HZ  PHE A 213      52.450  32.670  29.720  1.00  0.00           H
ATOM   3070  CD2 PHE A 213      49.560  31.210  30.580  1.00  0.00           C
ATOM   3071  HD2 PHE A 213      49.250  30.350  31.150  1.00  0.00           H
ATOM   3072  CE2 PHE A 213      50.940  31.460  30.470  1.00  0.00           C
ATOM   3073  HE2 PHE A 213      51.590  30.970  31.180  1.00  0.00           H
ATOM   3074  C   PHE A 213      44.770  32.950  30.440  1.00  0.00           C
ATOM   3075  O   PHE A 213      44.250  32.430  31.370  1.00  0.00           O
ATOM   3076  N   VAL A 214      43.980  33.470  29.450  1.00  0.00           N
ATOM   3077  HN  VAL A 214      44.480  33.840  28.670  1.00  0.00           H
ATOM   3078  CA  VAL A 214      42.570  33.230  29.120  1.00  0.00           C
ATOM   3079  HA  VAL A 214      42.090  33.450  30.060  1.00  0.00           H
ATOM   3080  CB  VAL A 214      42.050  34.220  28.140  1.00  0.00           C
ATOM   3081  HB  VAL A 214      42.310  33.920  27.100  1.00  0.00           H
ATOM   3082  CG1 VAL A 214      40.510  34.150  28.360  1.00  0.00           C
ATOM   3083 1HG1 VAL A 214      40.180  34.940  27.660  1.00  0.00           H
ATOM   3084 2HG1 VAL A 214      39.920  33.210  28.400  1.00  0.00           H
ATOM   3085 3HG1 VAL A 214      40.350  34.580  29.380  1.00  0.00           H
ATOM   3086  CG2 VAL A 214      42.580  35.670  28.410  1.00  0.00           C
ATOM   3087 1HG2 VAL A 214      42.310  35.840  29.470  1.00  0.00           H
ATOM   3088 2HG2 VAL A 214      43.670  35.860  28.270  1.00  0.00           H
ATOM   3089 3HG2 VAL A 214      42.090  36.460  27.810  1.00  0.00           H
ATOM   3090  C   VAL A 214      42.280  31.790  28.740  1.00  0.00           C
ATOM   3091  O   VAL A 214      42.480  31.290  27.630  1.00  0.00           O
ATOM   3092  N   THR A 215      41.700  31.070  29.690  1.00  0.00           N
ATOM   3093  HN  THR A 215      41.600  31.470  30.600  1.00  0.00           H
ATOM   3094  CA  THR A 215      41.450  29.620  29.440  1.00  0.00           C
ATOM   3095  HA  THR A 215      41.970  29.220  28.580  1.00  0.00           H
ATOM   3096  CB  THR A 215      41.940  28.770  30.610  1.00  0.00           C
ATOM   3097  HB  THR A 215      41.620  27.700  30.630  1.00  0.00           H
ATOM   3098  OG1 THR A 215      41.600  29.260  31.900  1.00  0.00           O
ATOM   3099  HG1 THR A 215      40.640  29.320  31.890  1.00  0.00           H
ATOM   3100  CG2 THR A 215      43.530  28.630  30.550  1.00  0.00           C
ATOM   3101 1HG2 THR A 215      43.740  27.730  31.180  1.00  0.00           H
ATOM   3102 2HG2 THR A 215      43.950  28.570  29.540  1.00  0.00           H
ATOM   3103 3HG2 THR A 215      44.040  29.490  31.040  1.00  0.00           H
ATOM   3104  C   THR A 215      39.980  29.220  29.040  1.00  0.00           C
ATOM   3105  O   THR A 215      39.690  28.100  28.850  1.00  0.00           O
ATOM   3106  N   GLY A 216      39.100  30.190  28.950  1.00  0.00           N
ATOM   3107  HN  GLY A 216      39.270  31.030  29.450  1.00  0.00           H
ATOM   3108  CA  GLY A 216      37.820  30.020  28.250  1.00  0.00           C
ATOM   3109  HA1 GLY A 216      38.120  29.980  27.210  1.00  0.00           H
ATOM   3110  HA2 GLY A 216      37.300  29.180  28.680  1.00  0.00           H
ATOM   3111  C   GLY A 216      36.960  31.290  28.460  1.00  0.00           C
ATOM   3112  O   GLY A 216      37.320  32.190  29.210  1.00  0.00           O
ATOM   3113  N   ILE A 217      35.800  31.320  27.870  1.00  0.00           N
ATOM   3114  HN  ILE A 217      35.580  30.590  27.240  1.00  0.00           H
ATOM   3115  CA  ILE A 217      34.730  32.280  28.200  1.00  0.00           C
ATOM   3116  HA  ILE A 217      35.210  33.000  28.840  1.00  0.00           H
ATOM   3117  CB  ILE A 217      34.090  32.980  26.940  1.00  0.00           C
ATOM   3118  HB  ILE A 217      33.200  33.450  27.400  1.00  0.00           H
ATOM   3119  CG2 ILE A 217      34.980  34.110  26.560  1.00  0.00           C
ATOM   3120 1HG2 ILE A 217      35.420  34.510  27.500  1.00  0.00           H
ATOM   3121 2HG2 ILE A 217      35.760  33.880  25.800  1.00  0.00           H
ATOM   3122 3HG2 ILE A 217      34.320  34.920  26.170  1.00  0.00           H
ATOM   3123  CG1 ILE A 217      33.760  32.060  25.780  1.00  0.00           C
ATOM   3124 1HG1 ILE A 217      34.700  31.830  25.250  1.00  0.00           H
ATOM   3125 2HG1 ILE A 217      33.300  31.100  26.140  1.00  0.00           H
ATOM   3126  CD  ILE A 217      32.750  32.600  24.730  1.00  0.00           C
ATOM   3127  HD1 ILE A 217      31.780  32.640  25.280  1.00  0.00           H
ATOM   3128  HD2 ILE A 217      33.030  33.650  24.470  1.00  0.00           H
ATOM   3129  HD3 ILE A 217      32.780  31.950  23.830  1.00  0.00           H
ATOM   3130  C   ILE A 217      33.630  31.550  29.030  1.00  0.00           C
ATOM   3131  O   ILE A 217      33.450  30.380  28.970  1.00  0.00           O
ATOM   3132  N   VAL A 218      32.800  32.260  29.790  1.00  0.00           N
ATOM   3133  HN  VAL A 218      32.930  33.250  29.810  1.00  0.00           H
ATOM   3134  CA  VAL A 218      31.730  31.790  30.680  1.00  0.00           C
ATOM   3135  HA  VAL A 218      31.990  30.790  30.990  1.00  0.00           H
ATOM   3136  CB  VAL A 218      31.470  32.770  31.830  1.00  0.00           C
ATOM   3137  HB  VAL A 218      31.280  33.780  31.400  1.00  0.00           H
ATOM   3138  CG1 VAL A 218      30.280  32.240  32.710  1.00  0.00           C
ATOM   3139 1HG1 VAL A 218      29.930  33.030  33.420  1.00  0.00           H
ATOM   3140 2HG1 VAL A 218      29.430  31.880  32.110  1.00  0.00           H
ATOM   3141 3HG1 VAL A 218      30.560  31.370  33.350  1.00  0.00           H
ATOM   3142  CG2 VAL A 218      32.760  33.000  32.610  1.00  0.00           C
ATOM   3143 1HG2 VAL A 218      32.630  34.030  33.010  1.00  0.00           H
ATOM   3144 2HG2 VAL A 218      33.060  32.370  33.480  1.00  0.00           H
ATOM   3145 3HG2 VAL A 218      33.650  32.910  31.950  1.00  0.00           H
ATOM   3146  C   VAL A 218      30.570  31.700  29.660  1.00  0.00           C
ATOM   3147  O   VAL A 218      30.090  32.700  29.130  1.00  0.00           O
ATOM   3148  N   SER A 219      30.000  30.500  29.290  1.00  0.00           N
ATOM   3149  HN  SER A 219      30.210  29.610  29.700  1.00  0.00           H
ATOM   3150  CA  SER A 219      29.190  30.440  28.060  1.00  0.00           C
ATOM   3151  HA  SER A 219      29.120  31.390  27.560  1.00  0.00           H
ATOM   3152  CB  SER A 219      29.650  29.320  27.010  1.00  0.00           C
ATOM   3153  HB1 SER A 219      29.750  28.270  27.370  1.00  0.00           H
ATOM   3154  HB2 SER A 219      28.790  29.240  26.300  1.00  0.00           H
ATOM   3155  OG  SER A 219      30.830  29.740  26.310  1.00  0.00           O
ATOM   3156  HG1 SER A 219      30.560  30.350  25.620  1.00  0.00           H
ATOM   3157  C   SER A 219      27.740  30.190  28.470  1.00  0.00           C
ATOM   3158  O   SER A 219      26.890  31.070  28.510  1.00  0.00           O
ATOM   3159  N   TRP A 220      27.350  28.890  28.750  1.00  0.00           N
ATOM   3160  HN  TRP A 220      28.060  28.180  28.720  1.00  0.00           H
ATOM   3161  CA  TRP A 220      25.970  28.510  29.030  1.00  0.00           C
ATOM   3162  HA  TRP A 220      25.400  29.420  29.020  1.00  0.00           H
ATOM   3163  CB  TRP A 220      25.410  27.590  27.900  1.00  0.00           C
ATOM   3164  HB1 TRP A 220      25.900  26.590  27.840  1.00  0.00           H
ATOM   3165  HB2 TRP A 220      24.320  27.440  28.060  1.00  0.00           H
ATOM   3166  CG  TRP A 220      25.660  28.080  26.470  1.00  0.00           C
ATOM   3167  CD1 TRP A 220      25.510  29.340  26.020  1.00  0.00           C
ATOM   3168  HD1 TRP A 220      25.330  30.310  26.470  1.00  0.00           H
ATOM   3169  NE1 TRP A 220      26.040  29.320  24.810  1.00  0.00           N
ATOM   3170  HE1 TRP A 220      26.420  30.090  24.350  1.00  0.00           H
ATOM   3171  CE2 TRP A 220      26.250  28.090  24.410  1.00  0.00           C
ATOM   3172  CD2 TRP A 220      25.930  27.210  25.420  1.00  0.00           C
ATOM   3173  CE3 TRP A 220      26.040  25.810  25.280  1.00  0.00           C
ATOM   3174  HE3 TRP A 220      25.980  25.080  26.080  1.00  0.00           H
ATOM   3175  CZ3 TRP A 220      26.400  25.420  24.010  1.00  0.00           C
ATOM   3176  HZ3 TRP A 220      26.590  24.360  23.900  1.00  0.00           H
ATOM   3177  CZ2 TRP A 220      26.580  27.660  23.180  1.00  0.00           C
ATOM   3178  HZ2 TRP A 220      26.740  28.320  22.330  1.00  0.00           H
ATOM   3179  CH2 TRP A 220      26.570  26.320  22.950  1.00  0.00           C
ATOM   3180  HH2 TRP A 220      27.080  26.070  22.030  1.00  0.00           H
ATOM   3181  C   TRP A 220      25.700  27.860  30.340  1.00  0.00           C
ATOM   3182  O   TRP A 220      26.550  27.480  31.140  1.00  0.00           O
ATOM   3183  N   GLY A 221      24.450  27.630  30.670  1.00  0.00           N
ATOM   3184  HN  GLY A 221      23.750  27.730  29.970  1.00  0.00           H
ATOM   3185  CA  GLY A 221      24.050  26.850  31.860  1.00  0.00           C
ATOM   3186  HA1 GLY A 221      24.710  26.000  31.950  1.00  0.00           H
ATOM   3187  HA2 GLY A 221      24.060  27.470  32.740  1.00  0.00           H
ATOM   3188  C   GLY A 221      22.640  26.410  31.800  1.00  0.00           C
ATOM   3189  O   GLY A 221      21.810  27.070  31.180  1.00  0.00           O
ATOM   3190  N   GLU A 222      22.390  25.360  32.520  1.00  0.00           N
ATOM   3191  HN  GLU A 222      23.140  24.850  32.950  1.00  0.00           H
ATOM   3192  CA  GLU A 222      21.090  24.790  32.880  1.00  0.00           C
ATOM   3193  HA  GLU A 222      20.340  25.230  32.230  1.00  0.00           H
ATOM   3194  CB  GLU A 222      20.930  23.290  32.550  1.00  0.00           C
ATOM   3195  HB1 GLU A 222      21.610  22.690  33.190  1.00  0.00           H
ATOM   3196  HB2 GLU A 222      19.870  23.090  32.820  1.00  0.00           H
ATOM   3197  CG  GLU A 222      20.990  22.790  31.100  1.00  0.00           C
ATOM   3198  HG1 GLU A 222      20.120  23.180  30.540  1.00  0.00           H
ATOM   3199  HG2 GLU A 222      21.910  23.180  30.610  1.00  0.00           H
ATOM   3200  CD  GLU A 222      20.890  21.250  31.150  1.00  0.00           C
ATOM   3201  OE1 GLU A 222      21.880  20.510  31.130  1.00  0.00           O
ATOM   3202  OE2 GLU A 222      19.690  20.870  31.190  1.00  0.00           O
ATOM   3203  C   GLU A 222      20.550  25.110  34.270  1.00  0.00           C
ATOM   3204  O   GLU A 222      19.600  24.540  34.780  1.00  0.00           O
ATOM   3205  N   GLY A 223      21.200  26.160  34.840  1.00  0.00           N
ATOM   3206  HN  GLY A 223      21.890  26.680  34.340  1.00  0.00           H
ATOM   3207  CA  GLY A 223      20.770  26.810  36.080  1.00  0.00           C
ATOM   3208  HA1 GLY A 223      20.510  27.850  35.920  1.00  0.00           H
ATOM   3209  HA2 GLY A 223      19.990  26.160  36.450  1.00  0.00           H
ATOM   3210  C   GLY A 223      21.900  26.890  37.050  1.00  0.00           C
ATOM   3211  O   GLY A 223      22.900  26.190  36.930  1.00  0.00           O
ATOM   3212  N   CYS A 224      21.890  27.920  37.870  1.00  0.00           N
ATOM   3213  HN  CYS A 224      21.130  28.570  37.870  1.00  0.00           H
ATOM   3214  CA  CYS A 224      23.030  28.160  38.730  1.00  0.00           C
ATOM   3215  HA  CYS A 224      23.890  27.880  38.130  1.00  0.00           H
ATOM   3216  CB  CYS A 224      23.210  29.650  39.120  1.00  0.00           C
ATOM   3217  HB1 CYS A 224      22.670  30.040  40.000  1.00  0.00           H
ATOM   3218  HB2 CYS A 224      24.270  29.810  39.450  1.00  0.00           H
ATOM   3219  SG  CYS A 224      22.620  30.680  37.680  1.00  0.00           S
ATOM   3220  C   CYS A 224      23.040  27.330  40.040  1.00  0.00           C
ATOM   3221  O   CYS A 224      22.070  27.280  40.790  1.00  0.00           O
ATOM   3222  N   ALA A 225      24.180  26.620  40.360  1.00  0.00           N
ATOM   3223  HN  ALA A 225      24.990  26.650  39.780  1.00  0.00           H
ATOM   3224  CA  ALA A 225      24.380  26.030  41.640  1.00  0.00           C
ATOM   3225  HA  ALA A 225      25.370  25.600  41.700  1.00  0.00           H
ATOM   3226  CB  ALA A 225      24.240  26.980  42.840  1.00  0.00           C
ATOM   3227  HB1 ALA A 225      24.170  26.420  43.810  1.00  0.00           H
ATOM   3228  HB2 ALA A 225      25.060  27.730  42.890  1.00  0.00           H
ATOM   3229  HB3 ALA A 225      23.300  27.570  42.710  1.00  0.00           H
ATOM   3230  C   ALA A 225      23.570  24.740  41.770  1.00  0.00           C
ATOM   3231  O   ALA A 225      22.990  24.400  42.830  1.00  0.00           O
ATOM   3232  N   ARG A 226      23.550  24.000  40.650  1.00  0.00           N
ATOM   3233  HN  ARG A 226      24.000  24.360  39.840  1.00  0.00           H
ATOM   3234  CA  ARG A 226      22.740  22.840  40.410  1.00  0.00           C
ATOM   3235  HA  ARG A 226      22.000  22.820  41.200  1.00  0.00           H
ATOM   3236  CB  ARG A 226      22.100  22.900  39.030  1.00  0.00           C
ATOM   3237  HB1 ARG A 226      22.890  23.290  38.350  1.00  0.00           H
ATOM   3238  HB2 ARG A 226      21.880  21.890  38.630  1.00  0.00           H
ATOM   3239  CG  ARG A 226      20.980  23.920  39.020  1.00  0.00           C
ATOM   3240  HG1 ARG A 226      21.440  24.800  39.530  1.00  0.00           H
ATOM   3241  HG2 ARG A 226      20.600  24.030  37.990  1.00  0.00           H
ATOM   3242  CD  ARG A 226      19.700  23.490  39.830  1.00  0.00           C
ATOM   3243  HD1 ARG A 226      19.400  22.530  39.350  1.00  0.00           H
ATOM   3244  HD2 ARG A 226      19.930  23.300  40.900  1.00  0.00           H
ATOM   3245  NE  ARG A 226      18.680  24.490  39.580  1.00  0.00           N
ATOM   3246  HE  ARG A 226      18.280  24.560  38.670  1.00  0.00           H
ATOM   3247  CZ  ARG A 226      18.660  25.640  40.250  1.00  0.00           C
ATOM   3248  NH1 ARG A 226      19.500  26.030  41.200  1.00  0.00           N
ATOM   3249 1HH1 ARG A 226      20.100  25.420  41.700  1.00  0.00           H
ATOM   3250 2HH1 ARG A 226      19.360  26.940  41.560  1.00  0.00           H
ATOM   3251  NH2 ARG A 226      17.880  26.580  39.730  1.00  0.00           N
ATOM   3252 1HH2 ARG A 226      17.230  26.390  39.000  1.00  0.00           H
ATOM   3253 2HH2 ARG A 226      17.930  27.490  40.130  1.00  0.00           H
ATOM   3254  C   ARG A 226      23.450  21.550  40.580  1.00  0.00           C
ATOM   3255  O   ARG A 226      24.570  21.330  40.140  1.00  0.00           O
ATOM   3256  N   LYS A 227      22.840  20.590  41.280  1.00  0.00           N
ATOM   3257  HN  LYS A 227      21.940  20.740  41.690  1.00  0.00           H
ATOM   3258  CA  LYS A 227      23.430  19.220  41.320  1.00  0.00           C
ATOM   3259  HA  LYS A 227      24.490  19.400  41.450  1.00  0.00           H
ATOM   3260  CB  LYS A 227      22.940  18.370  42.540  1.00  0.00           C
ATOM   3261  HB1 LYS A 227      21.880  18.060  42.430  1.00  0.00           H
ATOM   3262  HB2 LYS A 227      23.510  17.420  42.430  1.00  0.00           H
ATOM   3263  CG  LYS A 227      23.150  19.020  43.920  1.00  0.00           C
ATOM   3264  HG1 LYS A 227      22.640  20.010  43.900  1.00  0.00           H
ATOM   3265  HG2 LYS A 227      22.630  18.390  44.670  1.00  0.00           H
ATOM   3266  CD  LYS A 227      24.660  19.270  44.120  1.00  0.00           C
ATOM   3267  HD1 LYS A 227      25.140  18.270  44.130  1.00  0.00           H
ATOM   3268  HD2 LYS A 227      25.110  19.900  43.320  1.00  0.00           H
ATOM   3269  CE  LYS A 227      24.940  19.860  45.480  1.00  0.00           C
ATOM   3270  HE1 LYS A 227      24.330  19.250  46.170  1.00  0.00           H
ATOM   3271  HE2 LYS A 227      26.020  19.810  45.760  1.00  0.00           H
ATOM   3272  NZ  LYS A 227      24.520  21.210  45.610  1.00  0.00           N
ATOM   3273  HZ1 LYS A 227      23.490  21.150  45.470  1.00  0.00           H
ATOM   3274  HZ2 LYS A 227      24.610  21.730  46.510  1.00  0.00           H
ATOM   3275  HZ3 LYS A 227      24.930  21.810  44.870  1.00  0.00           H
ATOM   3276  C   LYS A 227      23.300  18.390  40.050  1.00  0.00           C
ATOM   3277  O   LYS A 227      22.360  18.500  39.250  1.00  0.00           O
ATOM   3278  N   GLY A 228      24.410  17.660  39.730  1.00  0.00           N
ATOM   3279  HN  GLY A 228      25.100  17.590  40.460  1.00  0.00           H
ATOM   3280  CA  GLY A 228      24.610  16.890  38.500  1.00  0.00           C
ATOM   3281  HA1 GLY A 228      25.600  16.480  38.550  1.00  0.00           H
ATOM   3282  HA2 GLY A 228      23.880  16.100  38.480  1.00  0.00           H
ATOM   3283  C   GLY A 228      24.460  17.710  37.290  1.00  0.00           C
ATOM   3284  O   GLY A 228      23.990  17.280  36.270  1.00  0.00           O
ATOM   3285  N   LYS A 229      24.920  18.990  37.490  1.00  0.00           N
ATOM   3286  HN  LYS A 229      25.260  19.270  38.380  1.00  0.00           H
ATOM   3287  CA  LYS A 229      25.010  20.000  36.420  1.00  0.00           C
ATOM   3288  HA  LYS A 229      25.010  19.420  35.510  1.00  0.00           H
ATOM   3289  CB  LYS A 229      23.780  20.900  36.420  1.00  0.00           C
ATOM   3290  HB1 LYS A 229      23.630  21.300  37.450  1.00  0.00           H
ATOM   3291  HB2 LYS A 229      23.930  21.760  35.720  1.00  0.00           H
ATOM   3292  CG  LYS A 229      22.450  20.300  35.960  1.00  0.00           C
ATOM   3293  HG1 LYS A 229      22.310  19.320  36.480  1.00  0.00           H
ATOM   3294  HG2 LYS A 229      21.670  21.070  36.110  1.00  0.00           H
ATOM   3295  CD  LYS A 229      22.420  19.830  34.460  1.00  0.00           C
ATOM   3296  HD1 LYS A 229      22.430  20.680  33.750  1.00  0.00           H
ATOM   3297  HD2 LYS A 229      23.260  19.150  34.250  1.00  0.00           H
ATOM   3298  CE  LYS A 229      21.100  19.130  34.040  1.00  0.00           C
ATOM   3299  HE1 LYS A 229      20.890  18.330  34.770  1.00  0.00           H
ATOM   3300  HE2 LYS A 229      20.260  19.860  33.950  1.00  0.00           H
ATOM   3301  NZ  LYS A 229      21.190  18.480  32.630  1.00  0.00           N
ATOM   3302  HZ1 LYS A 229      22.090  17.990  32.470  1.00  0.00           H
ATOM   3303  HZ2 LYS A 229      20.400  17.810  32.600  1.00  0.00           H
ATOM   3304  HZ3 LYS A 229      21.070  19.180  31.860  1.00  0.00           H
ATOM   3305  C   LYS A 229      26.250  20.830  36.670  1.00  0.00           C
ATOM   3306  O   LYS A 229      26.730  21.100  37.750  1.00  0.00           O
ATOM   3307  N   TYR A 230      26.870  21.350  35.640  1.00  0.00           N
ATOM   3308  HN  TYR A 230      26.640  20.920  34.770  1.00  0.00           H
ATOM   3309  CA  TYR A 230      28.020  22.190  35.750  1.00  0.00           C
ATOM   3310  HA  TYR A 230      28.210  22.640  36.710  1.00  0.00           H
ATOM   3311  CB  TYR A 230      29.250  21.440  35.320  1.00  0.00           C
ATOM   3312  HB1 TYR A 230      28.940  21.020  34.340  1.00  0.00           H
ATOM   3313  HB2 TYR A 230      30.160  22.070  35.190  1.00  0.00           H
ATOM   3314  CG  TYR A 230      29.590  20.330  36.300  1.00  0.00           C
ATOM   3315  CD1 TYR A 230      30.290  20.630  37.470  1.00  0.00           C
ATOM   3316  HD1 TYR A 230      30.490  21.670  37.700  1.00  0.00           H
ATOM   3317  CE1 TYR A 230      30.880  19.670  38.330  1.00  0.00           C
ATOM   3318  HE1 TYR A 230      31.470  19.930  39.190  1.00  0.00           H
ATOM   3319  CZ  TYR A 230      30.600  18.310  37.990  1.00  0.00           C
ATOM   3320  OH  TYR A 230      31.140  17.310  38.830  1.00  0.00           O
ATOM   3321  HH  TYR A 230      31.740  17.830  39.370  1.00  0.00           H
ATOM   3322  CD2 TYR A 230      29.420  18.990  35.930  1.00  0.00           C
ATOM   3323  HD2 TYR A 230      28.700  18.930  35.130  1.00  0.00           H
ATOM   3324  CE2 TYR A 230      29.780  17.990  36.860  1.00  0.00           C
ATOM   3325  HE2 TYR A 230      29.760  16.960  36.570  1.00  0.00           H
ATOM   3326  C   TYR A 230      27.840  23.320  34.730  1.00  0.00           C
ATOM   3327  O   TYR A 230      27.310  23.150  33.660  1.00  0.00           O
ATOM   3328  N   GLY A 231      28.300  24.520  35.130  1.00  0.00           N
ATOM   3329  HN  GLY A 231      28.670  24.650  36.040  1.00  0.00           H
ATOM   3330  CA  GLY A 231      28.470  25.740  34.230  1.00  0.00           C
ATOM   3331  HA1 GLY A 231      27.480  26.090  33.970  1.00  0.00           H
ATOM   3332  HA2 GLY A 231      29.070  26.440  34.810  1.00  0.00           H
ATOM   3333  C   GLY A 231      29.270  25.480  33.000  1.00  0.00           C
ATOM   3334  O   GLY A 231      30.190  24.700  33.060  1.00  0.00           O
ATOM   3335  N   ILE A 232      28.880  25.980  31.820  1.00  0.00           N
ATOM   3336  HN  ILE A 232      28.120  26.620  31.760  1.00  0.00           H
ATOM   3337  CA  ILE A 232      29.340  25.630  30.530  1.00  0.00           C
ATOM   3338  HA  ILE A 232      29.880  24.690  30.560  1.00  0.00           H
ATOM   3339  CB  ILE A 232      28.250  25.410  29.470  1.00  0.00           C
ATOM   3340  HB  ILE A 232      27.730  26.380  29.230  1.00  0.00           H
ATOM   3341  CG2 ILE A 232      28.810  24.830  28.130  1.00  0.00           C
ATOM   3342 1HG2 ILE A 232      28.060  24.600  27.350  1.00  0.00           H
ATOM   3343 2HG2 ILE A 232      29.550  25.470  27.600  1.00  0.00           H
ATOM   3344 3HG2 ILE A 232      29.410  23.910  28.300  1.00  0.00           H
ATOM   3345  CG1 ILE A 232      27.140  24.460  29.990  1.00  0.00           C
ATOM   3346 1HG1 ILE A 232      26.700  24.940  30.890  1.00  0.00           H
ATOM   3347 2HG1 ILE A 232      26.330  24.370  29.230  1.00  0.00           H
ATOM   3348  CD  ILE A 232      27.540  22.970  30.240  1.00  0.00           C
ATOM   3349  HD1 ILE A 232      28.370  22.930  30.970  1.00  0.00           H
ATOM   3350  HD2 ILE A 232      26.700  22.390  30.680  1.00  0.00           H
ATOM   3351  HD3 ILE A 232      27.860  22.510  29.270  1.00  0.00           H
ATOM   3352  C   ILE A 232      30.270  26.650  29.910  1.00  0.00           C
ATOM   3353  O   ILE A 232      29.880  27.810  29.820  1.00  0.00           O
ATOM   3354  N   TYR A 233      31.510  26.310  29.620  1.00  0.00           N
ATOM   3355  HN  TYR A 233      31.740  25.340  29.490  1.00  0.00           H
ATOM   3356  CA  TYR A 233      32.660  27.220  29.290  1.00  0.00           C
ATOM   3357  HA  TYR A 233      32.200  28.200  29.320  1.00  0.00           H
ATOM   3358  CB  TYR A 233      33.800  27.010  30.290  1.00  0.00           C
ATOM   3359  HB1 TYR A 233      34.040  25.940  30.420  1.00  0.00           H
ATOM   3360  HB2 TYR A 233      34.770  27.520  30.080  1.00  0.00           H
ATOM   3361  CG  TYR A 233      33.350  27.600  31.590  1.00  0.00           C
ATOM   3362  CD1 TYR A 233      33.690  28.900  32.070  1.00  0.00           C
ATOM   3363  HD1 TYR A 233      34.330  29.520  31.460  1.00  0.00           H
ATOM   3364  CE1 TYR A 233      33.320  29.390  33.320  1.00  0.00           C
ATOM   3365  HE1 TYR A 233      33.680  30.320  33.720  1.00  0.00           H
ATOM   3366  CZ  TYR A 233      32.610  28.510  34.140  1.00  0.00           C
ATOM   3367  OH  TYR A 233      32.340  28.960  35.490  1.00  0.00           O
ATOM   3368  HH  TYR A 233      31.810  28.230  35.830  1.00  0.00           H
ATOM   3369  CD2 TYR A 233      32.650  26.740  32.520  1.00  0.00           C
ATOM   3370  HD2 TYR A 233      32.610  25.690  32.260  1.00  0.00           H
ATOM   3371  CE2 TYR A 233      32.260  27.240  33.750  1.00  0.00           C
ATOM   3372  HE2 TYR A 233      31.800  26.490  34.380  1.00  0.00           H
ATOM   3373  C   TYR A 233      33.240  26.940  27.860  1.00  0.00           C
ATOM   3374  O   TYR A 233      33.510  25.810  27.430  1.00  0.00           O
ATOM   3375  N   THR A 234      33.380  27.950  27.000  1.00  0.00           N
ATOM   3376  HN  THR A 234      32.970  28.850  27.200  1.00  0.00           H
ATOM   3377  CA  THR A 234      33.950  27.740  25.670  1.00  0.00           C
ATOM   3378  HA  THR A 234      33.710  26.760  25.290  1.00  0.00           H
ATOM   3379  CB  THR A 234      33.400  28.500  24.500  1.00  0.00           C
ATOM   3380  HB  THR A 234      33.600  29.550  24.820  1.00  0.00           H
ATOM   3381  OG1 THR A 234      32.080  28.140  24.320  1.00  0.00           O
ATOM   3382  HG1 THR A 234      31.520  28.570  24.980  1.00  0.00           H
ATOM   3383  CG2 THR A 234      34.000  28.210  23.150  1.00  0.00           C
ATOM   3384 1HG2 THR A 234      34.120  27.120  23.010  1.00  0.00           H
ATOM   3385 2HG2 THR A 234      33.410  28.600  22.300  1.00  0.00           H
ATOM   3386 3HG2 THR A 234      35.020  28.670  23.090  1.00  0.00           H
ATOM   3387  C   THR A 234      35.460  27.950  25.680  1.00  0.00           C
ATOM   3388  O   THR A 234      35.980  28.940  26.210  1.00  0.00           O
ATOM   3389  N   LYS A 235      36.290  27.070  25.020  1.00  0.00           N
ATOM   3390  HN  LYS A 235      35.890  26.250  24.610  1.00  0.00           H
ATOM   3391  CA  LYS A 235      37.690  27.300  24.840  1.00  0.00           C
ATOM   3392  HA  LYS A 235      38.050  27.490  25.830  1.00  0.00           H
ATOM   3393  CB  LYS A 235      38.410  26.050  24.260  1.00  0.00           C
ATOM   3394  HB1 LYS A 235      37.990  25.800  23.270  1.00  0.00           H
ATOM   3395  HB2 LYS A 235      39.510  26.220  24.220  1.00  0.00           H
ATOM   3396  CG  LYS A 235      38.160  24.830  25.270  1.00  0.00           C
ATOM   3397  HG1 LYS A 235      38.360  25.090  26.330  1.00  0.00           H
ATOM   3398  HG2 LYS A 235      37.100  24.510  25.140  1.00  0.00           H
ATOM   3399  CD  LYS A 235      39.010  23.550  24.970  1.00  0.00           C
ATOM   3400  HD1 LYS A 235      38.740  23.110  23.980  1.00  0.00           H
ATOM   3401  HD2 LYS A 235      40.070  23.880  24.980  1.00  0.00           H
ATOM   3402  CE  LYS A 235      38.690  22.350  25.820  1.00  0.00           C
ATOM   3403  HE1 LYS A 235      38.690  22.460  26.920  1.00  0.00           H
ATOM   3404  HE2 LYS A 235      37.670  21.970  25.570  1.00  0.00           H
ATOM   3405  NZ  LYS A 235      39.640  21.260  25.480  1.00  0.00           N
ATOM   3406  HZ1 LYS A 235      39.940  21.290  24.490  1.00  0.00           H
ATOM   3407  HZ2 LYS A 235      40.390  21.560  26.130  1.00  0.00           H
ATOM   3408  HZ3 LYS A 235      39.250  20.300  25.610  1.00  0.00           H
ATOM   3409  C   LYS A 235      38.120  28.460  23.970  1.00  0.00           C
ATOM   3410  O   LYS A 235      37.920  28.440  22.770  1.00  0.00           O
ATOM   3411  N   VAL A 236      38.820  29.400  24.570  1.00  0.00           N
ATOM   3412  HN  VAL A 236      38.750  29.340  25.560  1.00  0.00           H
ATOM   3413  CA  VAL A 236      39.770  30.240  23.870  1.00  0.00           C
ATOM   3414  HA  VAL A 236      39.160  30.720  23.100  1.00  0.00           H
ATOM   3415  CB  VAL A 236      40.350  31.290  24.750  1.00  0.00           C
ATOM   3416  HB  VAL A 236      40.640  30.900  25.750  1.00  0.00           H
ATOM   3417  CG1 VAL A 236      41.520  32.050  24.060  1.00  0.00           C
ATOM   3418 1HG1 VAL A 236      41.150  32.480  23.100  1.00  0.00           H
ATOM   3419 2HG1 VAL A 236      41.850  32.910  24.690  1.00  0.00           H
ATOM   3420 3HG1 VAL A 236      42.420  31.400  23.910  1.00  0.00           H
ATOM   3421  CG2 VAL A 236      39.170  32.240  25.130  1.00  0.00           C
ATOM   3422 1HG2 VAL A 236      39.680  32.990  25.770  1.00  0.00           H
ATOM   3423 2HG2 VAL A 236      38.530  32.710  24.340  1.00  0.00           H
ATOM   3424 3HG2 VAL A 236      38.490  31.710  25.830  1.00  0.00           H
ATOM   3425  C   VAL A 236      40.860  29.440  23.160  1.00  0.00           C
ATOM   3426  O   VAL A 236      41.170  29.730  22.000  1.00  0.00           O
ATOM   3427  N   THR A 237      41.410  28.390  23.830  1.00  0.00           N
ATOM   3428  HN  THR A 237      41.050  28.010  24.680  1.00  0.00           H
ATOM   3429  CA  THR A 237      42.460  27.590  23.130  1.00  0.00           C
ATOM   3430  HA  THR A 237      43.210  28.300  22.800  1.00  0.00           H
ATOM   3431  CB  THR A 237      43.160  26.510  23.910  1.00  0.00           C
ATOM   3432  HB  THR A 237      43.940  26.030  23.300  1.00  0.00           H
ATOM   3433  OG1 THR A 237      42.270  25.590  24.440  1.00  0.00           O
ATOM   3434  HG1 THR A 237      42.820  24.790  24.400  1.00  0.00           H
ATOM   3435  CG2 THR A 237      43.850  27.170  25.070  1.00  0.00           C
ATOM   3436 1HG2 THR A 237      44.540  27.980  24.740  1.00  0.00           H
ATOM   3437 2HG2 THR A 237      43.050  27.500  25.750  1.00  0.00           H
ATOM   3438 3HG2 THR A 237      44.490  26.490  25.670  1.00  0.00           H
ATOM   3439  C   THR A 237      42.040  26.960  21.700  1.00  0.00           C
ATOM   3440  O   THR A 237      42.950  26.710  20.890  1.00  0.00           O
ATOM   3441  N   ALA A 238      40.750  26.680  21.480  1.00  0.00           N
ATOM   3442  HN  ALA A 238      40.200  26.760  22.300  1.00  0.00           H
ATOM   3443  CA  ALA A 238      40.230  26.230  20.250  1.00  0.00           C
ATOM   3444  HA  ALA A 238      40.830  25.360  20.040  1.00  0.00           H
ATOM   3445  CB  ALA A 238      38.740  25.800  20.390  1.00  0.00           C
ATOM   3446  HB1 ALA A 238      38.250  25.560  19.420  1.00  0.00           H
ATOM   3447  HB2 ALA A 238      38.820  24.920  21.080  1.00  0.00           H
ATOM   3448  HB3 ALA A 238      38.360  26.640  21.000  1.00  0.00           H
ATOM   3449  C   ALA A 238      40.270  27.210  19.200  1.00  0.00           C
ATOM   3450  O   ALA A 238      40.470  26.850  18.090  1.00  0.00           O
ATOM   3451  N   PHE A 239      39.900  28.490  19.480  1.00  0.00           N
ATOM   3452  HN  PHE A 239      39.650  28.740  20.420  1.00  0.00           H
ATOM   3453  CA  PHE A 239      39.710  29.490  18.430  1.00  0.00           C
ATOM   3454  HA  PHE A 239      39.770  29.080  17.420  1.00  0.00           H
ATOM   3455  CB  PHE A 239      38.370  30.270  18.450  1.00  0.00           C
ATOM   3456  HB1 PHE A 239      38.280  30.960  19.300  1.00  0.00           H
ATOM   3457  HB2 PHE A 239      38.260  30.860  17.510  1.00  0.00           H
ATOM   3458  CG  PHE A 239      37.210  29.280  18.390  1.00  0.00           C
ATOM   3459  CD1 PHE A 239      37.000  28.560  17.220  1.00  0.00           C
ATOM   3460  HD1 PHE A 239      37.590  28.700  16.340  1.00  0.00           H
ATOM   3461  CE1 PHE A 239      35.950  27.670  17.120  1.00  0.00           C
ATOM   3462  HE1 PHE A 239      35.770  27.170  16.180  1.00  0.00           H
ATOM   3463  CZ  PHE A 239      35.100  27.370  18.170  1.00  0.00           C
ATOM   3464  HZ  PHE A 239      34.300  26.680  17.960  1.00  0.00           H
ATOM   3465  CD2 PHE A 239      36.350  29.030  19.480  1.00  0.00           C
ATOM   3466  HD2 PHE A 239      36.580  29.390  20.470  1.00  0.00           H
ATOM   3467  CE2 PHE A 239      35.290  28.150  19.320  1.00  0.00           C
ATOM   3468  HE2 PHE A 239      34.730  28.050  20.240  1.00  0.00           H
ATOM   3469  C   PHE A 239      40.830  30.510  18.500  1.00  0.00           C
ATOM   3470  O   PHE A 239      40.630  31.650  18.160  1.00  0.00           O
ATOM   3471  N   LEU A 240      42.030  30.190  19.050  1.00  0.00           N
ATOM   3472  HN  LEU A 240      42.010  29.230  19.330  1.00  0.00           H
ATOM   3473  CA  LEU A 240      43.050  31.060  19.450  1.00  0.00           C
ATOM   3474  HA  LEU A 240      42.650  31.760  20.170  1.00  0.00           H
ATOM   3475  CB  LEU A 240      44.140  30.100  20.010  1.00  0.00           C
ATOM   3476  HB1 LEU A 240      43.600  29.470  20.760  1.00  0.00           H
ATOM   3477  HB2 LEU A 240      44.540  29.400  19.260  1.00  0.00           H
ATOM   3478  CG  LEU A 240      45.270  30.780  20.790  1.00  0.00           C
ATOM   3479  HG  LEU A 240      45.800  31.580  20.230  1.00  0.00           H
ATOM   3480  CD1 LEU A 240      44.810  31.120  22.210  1.00  0.00           C
ATOM   3481 1HD1 LEU A 240      43.890  31.750  22.260  1.00  0.00           H
ATOM   3482 2HD1 LEU A 240      44.560  30.150  22.670  1.00  0.00           H
ATOM   3483 3HD1 LEU A 240      45.640  31.510  22.840  1.00  0.00           H
ATOM   3484  CD2 LEU A 240      46.430  29.690  20.750  1.00  0.00           C
ATOM   3485 1HD2 LEU A 240      47.100  29.810  21.630  1.00  0.00           H
ATOM   3486 2HD2 LEU A 240      46.110  28.630  20.820  1.00  0.00           H
ATOM   3487 3HD2 LEU A 240      46.880  29.710  19.740  1.00  0.00           H
ATOM   3488  C   LEU A 240      43.630  31.820  18.290  1.00  0.00           C
ATOM   3489  O   LEU A 240      43.890  33.020  18.400  1.00  0.00           O
ATOM   3490  N   LYS A 241      43.920  31.130  17.190  1.00  0.00           N
ATOM   3491  HN  LYS A 241      43.710  30.150  17.120  1.00  0.00           H
ATOM   3492  CA  LYS A 241      44.500  31.660  15.980  1.00  0.00           C
ATOM   3493  HA  LYS A 241      45.320  32.240  16.360  1.00  0.00           H
ATOM   3494  CB  LYS A 241      45.060  30.580  15.000  1.00  0.00           C
ATOM   3495  HB1 LYS A 241      44.400  29.700  14.950  1.00  0.00           H
ATOM   3496  HB2 LYS A 241      45.100  30.980  13.960  1.00  0.00           H
ATOM   3497  CG  LYS A 241      46.510  30.280  15.330  1.00  0.00           C
ATOM   3498  HG1 LYS A 241      46.870  29.670  14.480  1.00  0.00           H
ATOM   3499  HG2 LYS A 241      47.040  31.250  15.330  1.00  0.00           H
ATOM   3500  CD  LYS A 241      46.660  29.580  16.650  1.00  0.00           C
ATOM   3501  HD1 LYS A 241      46.450  30.360  17.420  1.00  0.00           H
ATOM   3502  HD2 LYS A 241      45.800  28.870  16.700  1.00  0.00           H
ATOM   3503  CE  LYS A 241      48.060  28.990  16.970  1.00  0.00           C
ATOM   3504  HE1 LYS A 241      48.030  28.510  17.970  1.00  0.00           H
ATOM   3505  HE2 LYS A 241      48.260  28.140  16.280  1.00  0.00           H
ATOM   3506  NZ  LYS A 241      49.110  30.070  16.810  1.00  0.00           N
ATOM   3507  HZ1 LYS A 241      49.750  29.890  17.610  1.00  0.00           H
ATOM   3508  HZ2 LYS A 241      49.580  30.150  15.890  1.00  0.00           H
ATOM   3509  HZ3 LYS A 241      48.730  31.040  16.800  1.00  0.00           H
ATOM   3510  C   LYS A 241      43.620  32.700  15.210  1.00  0.00           C
ATOM   3511  O   LYS A 241      44.150  33.720  14.720  1.00  0.00           O
ATOM   3512  N   TRP A 242      42.330  32.400  15.230  1.00  0.00           N
ATOM   3513  HN  TRP A 242      42.110  31.530  15.660  1.00  0.00           H
ATOM   3514  CA  TRP A 242      41.280  33.290  14.840  1.00  0.00           C
ATOM   3515  HA  TRP A 242      41.540  33.650  13.850  1.00  0.00           H
ATOM   3516  CB  TRP A 242      39.900  32.560  14.530  1.00  0.00           C
ATOM   3517  HB1 TRP A 242      40.050  31.930  13.630  1.00  0.00           H
ATOM   3518  HB2 TRP A 242      39.600  31.910  15.380  1.00  0.00           H
ATOM   3519  CG  TRP A 242      38.780  33.540  14.190  1.00  0.00           C
ATOM   3520  CD1 TRP A 242      38.480  34.040  12.930  1.00  0.00           C
ATOM   3521  HD1 TRP A 242      39.010  33.870  12.000  1.00  0.00           H
ATOM   3522  NE1 TRP A 242      37.300  34.830  13.010  1.00  0.00           N
ATOM   3523  HE1 TRP A 242      36.980  35.550  12.440  1.00  0.00           H
ATOM   3524  CE2 TRP A 242      36.820  34.770  14.270  1.00  0.00           C
ATOM   3525  CD2 TRP A 242      37.710  33.970  15.010  1.00  0.00           C
ATOM   3526  CE3 TRP A 242      37.390  33.570  16.300  1.00  0.00           C
ATOM   3527  HE3 TRP A 242      38.130  32.950  16.800  1.00  0.00           H
ATOM   3528  CZ3 TRP A 242      36.320  34.170  16.940  1.00  0.00           C
ATOM   3529  HZ3 TRP A 242      36.050  33.940  17.960  1.00  0.00           H
ATOM   3530  CZ2 TRP A 242      35.700  35.350  14.900  1.00  0.00           C
ATOM   3531  HZ2 TRP A 242      35.030  35.960  14.330  1.00  0.00           H
ATOM   3532  CH2 TRP A 242      35.500  35.050  16.260  1.00  0.00           C
ATOM   3533  HH2 TRP A 242      34.650  35.460  16.800  1.00  0.00           H
ATOM   3534  C   TRP A 242      41.160  34.590  15.700  1.00  0.00           C
ATOM   3535  O   TRP A 242      40.990  35.620  15.040  1.00  0.00           O
ATOM   3536  N   ILE A 243      41.290  34.650  17.020  1.00  0.00           N
ATOM   3537  HN  ILE A 243      41.390  33.770  17.500  1.00  0.00           H
ATOM   3538  CA  ILE A 243      41.190  35.840  17.820  1.00  0.00           C
ATOM   3539  HA  ILE A 243      40.360  36.440  17.470  1.00  0.00           H
ATOM   3540  CB  ILE A 243      41.100  35.420  19.290  1.00  0.00           C
ATOM   3541  HB  ILE A 243      41.960  34.840  19.680  1.00  0.00           H
ATOM   3542  CG2 ILE A 243      41.020  36.710  20.160  1.00  0.00           C
ATOM   3543 1HG2 ILE A 243      40.180  37.320  19.760  1.00  0.00           H
ATOM   3544 2HG2 ILE A 243      40.870  36.470  21.230  1.00  0.00           H
ATOM   3545 3HG2 ILE A 243      42.050  37.130  20.140  1.00  0.00           H
ATOM   3546  CG1 ILE A 243      39.810  34.600  19.480  1.00  0.00           C
ATOM   3547 1HG1 ILE A 243      38.920  35.260  19.430  1.00  0.00           H
ATOM   3548 2HG1 ILE A 243      39.660  33.960  18.590  1.00  0.00           H
ATOM   3549  CD  ILE A 243      39.880  33.730  20.740  1.00  0.00           C
ATOM   3550  HD1 ILE A 243      40.840  33.180  20.720  1.00  0.00           H
ATOM   3551  HD2 ILE A 243      39.790  34.240  21.720  1.00  0.00           H
ATOM   3552  HD3 ILE A 243      39.170  32.880  20.750  1.00  0.00           H
ATOM   3553  C   ILE A 243      42.480  36.640  17.630  1.00  0.00           C
ATOM   3554  O   ILE A 243      42.530  37.830  17.550  1.00  0.00           O
ATOM   3555  N   ASP A 244      43.570  35.870  17.490  1.00  0.00           N
ATOM   3556  HN  ASP A 244      43.460  34.880  17.410  1.00  0.00           H
ATOM   3557  CA  ASP A 244      44.900  36.360  17.350  1.00  0.00           C
ATOM   3558  HA  ASP A 244      45.040  36.960  18.240  1.00  0.00           H
ATOM   3559  CB  ASP A 244      45.950  35.210  17.500  1.00  0.00           C
ATOM   3560  HB1 ASP A 244      46.110  34.920  18.560  1.00  0.00           H
ATOM   3561  HB2 ASP A 244      45.600  34.280  16.990  1.00  0.00           H
ATOM   3562  CG  ASP A 244      47.300  35.610  16.970  1.00  0.00           C
ATOM   3563  OD1 ASP A 244      47.900  36.640  17.330  1.00  0.00           O
ATOM   3564  OD2 ASP A 244      47.900  34.730  16.290  1.00  0.00           O
ATOM   3565  C   ASP A 244      44.970  37.280  16.140  1.00  0.00           C
ATOM   3566  O   ASP A 244      45.340  38.450  16.190  1.00  0.00           O
ATOM   3567  N   ARG A 245      44.550  36.760  14.950  1.00  0.00           N
ATOM   3568  HN  ARG A 245      44.210  35.820  14.960  1.00  0.00           H
ATOM   3569  CA  ARG A 245      44.850  37.430  13.630  1.00  0.00           C
ATOM   3570  HA  ARG A 245      45.790  37.940  13.650  1.00  0.00           H
ATOM   3571  CB  ARG A 245      44.820  36.450  12.390  1.00  0.00           C
ATOM   3572  HB1 ARG A 245      43.800  36.040  12.370  1.00  0.00           H
ATOM   3573  HB2 ARG A 245      44.920  37.110  11.500  1.00  0.00           H
ATOM   3574  CG  ARG A 245      45.860  35.300  12.270  1.00  0.00           C
ATOM   3575  HG1 ARG A 245      45.600  34.640  13.140  1.00  0.00           H
ATOM   3576  HG2 ARG A 245      45.900  34.750  11.300  1.00  0.00           H
ATOM   3577  CD  ARG A 245      47.290  35.840  12.490  1.00  0.00           C
ATOM   3578  HD1 ARG A 245      47.500  36.110  13.540  1.00  0.00           H
ATOM   3579  HD2 ARG A 245      48.120  35.150  12.240  1.00  0.00           H
ATOM   3580  NE  ARG A 245      47.520  37.070  11.700  1.00  0.00           N
ATOM   3581  HE  ARG A 245      46.770  37.430  11.140  1.00  0.00           H
ATOM   3582  CZ  ARG A 245      48.670  37.730  11.580  1.00  0.00           C
ATOM   3583  NH1 ARG A 245      49.720  37.480  12.270  1.00  0.00           N
ATOM   3584 1HH1 ARG A 245      49.720  36.940  13.110  1.00  0.00           H
ATOM   3585 2HH1 ARG A 245      50.520  38.020  11.980  1.00  0.00           H
ATOM   3586  NH2 ARG A 245      48.620  38.640  10.580  1.00  0.00           N
ATOM   3587 1HH2 ARG A 245      47.710  38.930  10.270  1.00  0.00           H
ATOM   3588 2HH2 ARG A 245      49.440  39.110  10.250  1.00  0.00           H
ATOM   3589  C   ARG A 245      43.820  38.490  13.440  1.00  0.00           C
ATOM   3590  O   ARG A 245      44.000  39.360  12.580  1.00  0.00           O
ATOM   3591  N   SER A 246      42.670  38.490  14.230  1.00  0.00           N
ATOM   3592  HN  SER A 246      42.660  37.670  14.810  1.00  0.00           H
ATOM   3593  CA  SER A 246      41.650  39.520  14.270  1.00  0.00           C
ATOM   3594  HA  SER A 246      41.440  39.850  13.260  1.00  0.00           H
ATOM   3595  CB  SER A 246      40.390  39.060  14.980  1.00  0.00           C
ATOM   3596  HB1 SER A 246      40.520  38.970  16.090  1.00  0.00           H
ATOM   3597  HB2 SER A 246      39.580  39.800  14.870  1.00  0.00           H
ATOM   3598  OG  SER A 246      39.830  37.910  14.310  1.00  0.00           O
ATOM   3599  HG1 SER A 246      40.380  37.190  14.610  1.00  0.00           H
ATOM   3600  C   SER A 246      42.200  40.790  14.910  1.00  0.00           C
ATOM   3601  O   SER A 246      41.710  41.920  14.750  1.00  0.00           O
ATOM   3602  N   MET A 247      43.310  40.640  15.650  1.00  0.00           N
ATOM   3603  HN  MET A 247      43.720  39.760  15.900  1.00  0.00           H
ATOM   3604  CA  MET A 247      43.980  41.740  16.330  1.00  0.00           C
ATOM   3605  HA  MET A 247      43.390  42.630  16.260  1.00  0.00           H
ATOM   3606  CB  MET A 247      44.220  41.560  17.840  1.00  0.00           C
ATOM   3607  HB1 MET A 247      44.980  40.760  17.980  1.00  0.00           H
ATOM   3608  HB2 MET A 247      44.580  42.500  18.300  1.00  0.00           H
ATOM   3609  CG  MET A 247      42.950  41.060  18.570  1.00  0.00           C
ATOM   3610  HG1 MET A 247      42.090  41.740  18.500  1.00  0.00           H
ATOM   3611  HG2 MET A 247      42.500  40.120  18.180  1.00  0.00           H
ATOM   3612  SD  MET A 247      43.220  40.980  20.310  1.00  0.00           S
ATOM   3613  CE  MET A 247      44.430  39.590  20.190  1.00  0.00           C
ATOM   3614  HE1 MET A 247      44.340  39.090  21.190  1.00  0.00           H
ATOM   3615  HE2 MET A 247      44.150  38.800  19.460  1.00  0.00           H
ATOM   3616  HE3 MET A 247      45.440  39.970  19.960  1.00  0.00           H
ATOM   3617  C   MET A 247      45.330  42.100  15.550  1.00  0.00           C
ATOM   3618  O   MET A 247      46.170  42.920  15.940  1.00  0.00           O
ATOM   3619  N   LYS A 248      45.570  41.470  14.400  1.00  0.00           N
ATOM   3620  HN  LYS A 248      45.010  40.700  14.120  1.00  0.00           H
ATOM   3621  CA  LYS A 248      46.750  41.720  13.590  1.00  0.00           C
ATOM   3622  HA  LYS A 248      47.320  42.500  14.090  1.00  0.00           H
ATOM   3623  CB  LYS A 248      47.690  40.470  13.370  1.00  0.00           C
ATOM   3624  HB1 LYS A 248      47.000  39.880  12.740  1.00  0.00           H
ATOM   3625  HB2 LYS A 248      48.590  40.790  12.810  1.00  0.00           H
ATOM   3626  CG  LYS A 248      48.160  39.790  14.640  1.00  0.00           C
ATOM   3627  HG1 LYS A 248      47.270  39.260  15.030  1.00  0.00           H
ATOM   3628  HG2 LYS A 248      48.950  39.010  14.570  1.00  0.00           H
ATOM   3629  CD  LYS A 248      48.800  40.660  15.750  1.00  0.00           C
ATOM   3630  HD1 LYS A 248      49.850  40.970  15.560  1.00  0.00           H
ATOM   3631  HD2 LYS A 248      48.120  41.500  16.000  1.00  0.00           H
ATOM   3632  CE  LYS A 248      48.820  39.980  17.160  1.00  0.00           C
ATOM   3633  HE1 LYS A 248      49.240  40.700  17.910  1.00  0.00           H
ATOM   3634  HE2 LYS A 248      47.790  39.680  17.440  1.00  0.00           H
ATOM   3635  NZ  LYS A 248      49.620  38.770  17.020  1.00  0.00           N
ATOM   3636  HZ1 LYS A 248      50.260  38.780  16.200  1.00  0.00           H
ATOM   3637  HZ2 LYS A 248      50.220  38.690  17.880  1.00  0.00           H
ATOM   3638  HZ3 LYS A 248      49.030  37.920  17.020  1.00  0.00           H
ATOM   3639  C   LYS A 248      46.320  42.420  12.310  1.00  0.00           C
ATOM   3640  O   LYS A 248      47.090  42.500  11.330  1.00  0.00           O
ATOM   3641  N   THR A 249      45.130  42.950  12.380  1.00  0.00           N
ATOM   3642  HN  THR A 249      44.480  42.830  13.140  1.00  0.00           H
ATOM   3643  CA  THR A 249      44.730  44.020  11.460  1.00  0.00           C
ATOM   3644  HA  THR A 249      45.610  44.350  10.910  1.00  0.00           H
ATOM   3645  CB  THR A 249      43.560  43.710  10.550  1.00  0.00           C
ATOM   3646  HB  THR A 249      43.380  44.660  10.000  1.00  0.00           H
ATOM   3647  OG1 THR A 249      42.490  43.240  11.370  1.00  0.00           O
ATOM   3648  HG1 THR A 249      42.480  43.840  12.110  1.00  0.00           H
ATOM   3649  CG2 THR A 249      43.970  42.630   9.570  1.00  0.00           C
ATOM   3650 1HG2 THR A 249      44.810  42.890   8.900  1.00  0.00           H
ATOM   3651 2HG2 THR A 249      44.360  41.790  10.180  1.00  0.00           H
ATOM   3652 3HG2 THR A 249      43.090  42.200   9.050  1.00  0.00           H
ATOM   3653  C   THR A 249      44.400  45.180  12.580  1.00  0.00           C
ATOM   3654  OT1 THR A 249      45.260  46.010  12.920  1.00  0.00           O
ATOM   3655  OT2 THR A 249      43.270  45.170  13.070  1.00  0.00           O
ATOM   3656 CAL  CAL  1244    -130.250  82.650  38.330  1.00  0.00          Ca
ATOM   3657 CAL  CAL  1245     -36.780  54.140  17.780  1.00  0.00          Ca
ATOM   3658  C1  RIV B1246      23.080  26.300  23.640  1.00  0.00           C
ATOM   3659  N2  RIV B1246      21.850  27.170  23.620  1.00  0.00           N
ATOM   3660  C3  RIV B1246      23.150  25.260  22.550  1.00  0.00           C
ATOM   3661  C4  RIV B1246      20.780  26.860  22.870  1.00  0.00           C
ATOM   3662  O5  RIV B1246      21.910  24.760  22.300  1.00  0.00           O
ATOM   3663  C6  RIV B1246      21.000  25.740  21.860  1.00  0.00           C
ATOM   3664  C7  RIV B1246      21.480  30.310  26.450  1.00  0.00           C
ATOM   3665  C8  RIV B1246      21.050  29.000  26.760  1.00  0.00           C
ATOM   3666  C9  RIV B1246      22.130  30.500  25.250  1.00  0.00           C
ATOM   3667  C10 RIV B1246      21.180  27.960  25.780  1.00  0.00           C
ATOM   3668  C11 RIV B1246      22.380  29.430  24.370  1.00  0.00           C
ATOM   3669  C12 RIV B1246      21.840  28.160  24.580  1.00  0.00           C
ATOM   3670  O13 RIV B1246      19.720  27.500  22.950  1.00  0.00           O
ATOM   3671  N14 RIV B1246      21.460  31.350  27.380  1.00  0.00           N
ATOM   3672  C15 RIV B1246      20.470  31.480  28.360  1.00  0.00           C
ATOM   3673  C16 RIV B1246      22.330  32.530  27.530  1.00  0.00           C
ATOM   3674  O17 RIV B1246      20.860  32.370  29.310  1.00  0.00           O
ATOM   3675  C18 RIV B1246      22.210  32.820  28.980  1.00  0.00           C
ATOM   3676  O19 RIV B1246      19.400  30.920  28.380  1.00  0.00           O
ATOM   3677  C20 RIV B1246      23.340  32.310  29.870  1.00  0.00           C
ATOM   3678  N21 RIV B1246      22.890  32.340  31.260  1.00  0.00           N
ATOM   3679  C22 RIV B1246      23.430  31.820  32.310  1.00  0.00           C
ATOM   3680  S23 RIV B1246      25.300  30.470  33.780  1.00  0.00           S
ATOM   3681  C24 RIV B1246      26.840  30.200  33.100  1.00  0.00           C
ATOM   3682  C25 RIV B1246      24.860  31.230  32.350  1.00  0.00           C
ATOM   3683  C26 RIV B1246      27.040  30.640  31.870  1.00  0.00           C
ATOM   3684  C27 RIV B1246      25.910  31.250  31.440  1.00  0.00           C
ATOM   3685  O28 RIV B1246      22.750  31.760  33.350  1.00  0.00           O
ATOM   3686 CL   RIV B1246      28.050  29.220  33.800  1.00  0.00          Cl
ATOM   3687  H11 RIV B1246      23.010  25.830  24.640  1.00  0.00           H
ATOM   3688  H12 RIV B1246      23.950  27.000  23.720  1.00  0.00           H
ATOM   3689  H31 RIV B1246      23.560  25.860  21.710  1.00  0.00           H
ATOM   3690  H32 RIV B1246      23.840  24.440  22.840  1.00  0.00           H
ATOM   3691  H61 RIV B1246      21.350  26.200  20.910  1.00  0.00           H
ATOM   3692  H62 RIV B1246      20.010  25.280  21.670  1.00  0.00           H
ATOM   3693  H8  RIV B1246      20.680  28.810  27.760  1.00  0.00           H
ATOM   3694  H9  RIV B1246      22.610  31.430  24.970  1.00  0.00           H
ATOM   3695  H10 RIV B1246      20.720  27.010  25.990  1.00  0.00           H
ATOM   3696  H1  RIV B1246      22.790  29.420  23.360  1.00  0.00           H
ATOM   3697 1H16 RIV B1246      23.360  32.340  27.180  1.00  0.00           H
ATOM   3698 2H16 RIV B1246      22.030  33.370  26.890  1.00  0.00           H
ATOM   3699  H18 RIV B1246      22.190  33.920  29.070  1.00  0.00           H
ATOM   3700 1H20 RIV B1246      24.280  32.790  29.540  1.00  0.00           H
ATOM   3701 2H20 RIV B1246      23.470  31.270  29.530  1.00  0.00           H
ATOM   3702  H21 RIV B1246      22.000  32.760  31.440  1.00  0.00           H
ATOM   3703  H26 RIV B1246      27.950  30.530  31.300  1.00  0.00           H
ATOM   3704  H27 RIV B1246      25.780  31.710  30.490  1.00  0.00           H
ATOM   3705  OW  SOL  1247    -299.230 139.050  81.050  1.00  0.00           O
ATOM   3706  HW1 SOL  1247    -298.710 138.710  80.320  1.00  0.00           H
ATOM   3707  HW2 SOL  1247    -298.590 139.380  81.670  1.00  0.00           H
ATOM   3708  OW  SOL  1248    -338.250 135.380-605.570  1.00  0.00           O
ATOM   3709  HW1 SOL  1248    -337.560 135.670-606.170  1.00  0.00           H
TER
ENDMDL
