# Supplementary material for: Unexpected Dynamic Binding May Rescue the Binding Affinity of Rivaroxaban in a Mutant of Coagulation Factor X
Source: Front Mol Biosci. 2022 May 5;9:877170. doi: 10.3389/fmolb.2022.877170 (PMC9117642; doi:10.3389/fmolb.2022.877170)
Supplement: Supplementary file 4 [file DataSheet1.ZIP › SM-structures/clustering/Y99C_III/c2-Y99C_III.pdb]

REMARK    GENERATED BY TRJCONV
TITLE     HYDROLASE in water t= 85800.00000
REMARK    THIS IS A SIMULATION BOX
CRYST1   68.759   69.286   58.625  90.00  90.00  90.00 P 1           1
MODEL        1
ATOM      1  N   ILE A  16      27.470  37.190  38.570  1.00  0.00           N
ATOM      2  H1  ILE A  16      27.750  36.880  37.620  1.00  0.00           H
ATOM      3  H2  ILE A  16      26.470  37.460  38.580  1.00  0.00           H
ATOM      4  H3  ILE A  16      27.950  38.070  38.870  1.00  0.00           H
ATOM      5  CA  ILE A  16      27.950  36.160  39.460  1.00  0.00           C
ATOM      6  HA  ILE A  16      28.190  35.220  38.970  1.00  0.00           H
ATOM      7  CB  ILE A  16      29.330  36.460  40.080  1.00  0.00           C
ATOM      8  HB  ILE A  16      29.250  37.360  40.730  1.00  0.00           H
ATOM      9  CG2 ILE A  16      29.810  35.300  40.970  1.00  0.00           C
ATOM     10 1HG2 ILE A  16      30.000  34.360  40.410  1.00  0.00           H
ATOM     11 2HG2 ILE A  16      30.750  35.660  41.440  1.00  0.00           H
ATOM     12 3HG2 ILE A  16      29.180  34.980  41.830  1.00  0.00           H
ATOM     13  CG1 ILE A  16      30.410  36.720  38.990  1.00  0.00           C
ATOM     14 1HG1 ILE A  16      30.000  37.430  38.240  1.00  0.00           H
ATOM     15 2HG1 ILE A  16      31.280  37.260  39.400  1.00  0.00           H
ATOM     16  CD  ILE A  16      30.890  35.540  38.170  1.00  0.00           C
ATOM     17  HD1 ILE A  16      30.110  34.780  37.990  1.00  0.00           H
ATOM     18  HD2 ILE A  16      31.250  35.900  37.190  1.00  0.00           H
ATOM     19  HD3 ILE A  16      31.720  35.010  38.670  1.00  0.00           H
ATOM     20  C   ILE A  16      26.950  35.890  40.580  1.00  0.00           C
ATOM     21  O   ILE A  16      26.660  36.840  41.350  1.00  0.00           O
ATOM     22  N   VAL A  17      26.450  34.620  40.730  1.00  0.00           N
ATOM     23  HN  VAL A  17      26.780  33.930  40.100  1.00  0.00           H
ATOM     24  CA  VAL A  17      25.650  34.080  41.860  1.00  0.00           C
ATOM     25  HA  VAL A  17      24.780  34.720  41.930  1.00  0.00           H
ATOM     26  CB  VAL A  17      25.010  32.760  41.460  1.00  0.00           C
ATOM     27  HB  VAL A  17      25.820  32.050  41.160  1.00  0.00           H
ATOM     28  CG1 VAL A  17      24.280  32.140  42.630  1.00  0.00           C
ATOM     29 1HG1 VAL A  17      23.780  32.730  43.430  1.00  0.00           H
ATOM     30 2HG1 VAL A  17      23.590  31.470  42.090  1.00  0.00           H
ATOM     31 3HG1 VAL A  17      24.990  31.490  43.190  1.00  0.00           H
ATOM     32  CG2 VAL A  17      23.950  33.010  40.370  1.00  0.00           C
ATOM     33 1HG2 VAL A  17      23.060  33.620  40.660  1.00  0.00           H
ATOM     34 2HG2 VAL A  17      24.410  33.710  39.650  1.00  0.00           H
ATOM     35 3HG2 VAL A  17      23.640  32.100  39.800  1.00  0.00           H
ATOM     36  C   VAL A  17      26.430  34.170  43.160  1.00  0.00           C
ATOM     37  O   VAL A  17      27.520  33.670  43.270  1.00  0.00           O
ATOM     38  N   GLY A  18      25.900  34.860  44.150  1.00  0.00           N
ATOM     39  HN  GLY A  18      24.940  35.080  44.300  1.00  0.00           H
ATOM     40  CA  GLY A  18      26.790  35.050  45.370  1.00  0.00           C
ATOM     41  HA1 GLY A  18      26.210  35.490  46.160  1.00  0.00           H
ATOM     42  HA2 GLY A  18      27.160  34.080  45.670  1.00  0.00           H
ATOM     43  C   GLY A  18      27.940  35.930  45.040  1.00  0.00           C
ATOM     44  O   GLY A  18      27.810  36.970  44.430  1.00  0.00           O
ATOM     45  N   GLY A  19      29.180  35.530  45.450  1.00  0.00           N
ATOM     46  HN  GLY A  19      29.250  34.670  45.940  1.00  0.00           H
ATOM     47  CA  GLY A  19      30.450  36.190  45.160  1.00  0.00           C
ATOM     48  HA1 GLY A  19      31.160  35.400  45.380  1.00  0.00           H
ATOM     49  HA2 GLY A  19      30.430  36.490  44.120  1.00  0.00           H
ATOM     50  C   GLY A  19      30.910  37.320  46.000  1.00  0.00           C
ATOM     51  O   GLY A  19      30.160  38.230  46.340  1.00  0.00           O
ATOM     52  N   GLN A  20      32.230  37.270  46.360  1.00  0.00           N
ATOM     53  HN  GLN A  20      32.760  36.470  46.090  1.00  0.00           H
ATOM     54  CA  GLN A  20      32.970  38.350  46.830  1.00  0.00           C
ATOM     55  HA  GLN A  20      32.430  38.940  47.550  1.00  0.00           H
ATOM     56  CB  GLN A  20      34.250  37.840  47.640  1.00  0.00           C
ATOM     57  HB1 GLN A  20      34.800  37.090  47.030  1.00  0.00           H
ATOM     58  HB2 GLN A  20      34.970  38.660  47.860  1.00  0.00           H
ATOM     59  CG  GLN A  20      33.990  37.120  49.020  1.00  0.00           C
ATOM     60  HG1 GLN A  20      33.370  36.200  48.860  1.00  0.00           H
ATOM     61  HG2 GLN A  20      35.000  36.940  49.410  1.00  0.00           H
ATOM     62  CD  GLN A  20      33.220  38.060  49.960  1.00  0.00           C
ATOM     63  OE1 GLN A  20      33.580  39.140  50.370  1.00  0.00           O
ATOM     64  NE2 GLN A  20      31.970  37.710  50.350  1.00  0.00           N
ATOM     65 1HE2 GLN A  20      31.820  36.730  50.460  1.00  0.00           H
ATOM     66 2HE2 GLN A  20      31.410  38.270  50.960  1.00  0.00           H
ATOM     67  C   GLN A  20      33.270  39.420  45.770  1.00  0.00           C
ATOM     68  O   GLN A  20      33.510  39.170  44.600  1.00  0.00           O
ATOM     69  N   GLU A  21      33.120  40.670  46.140  1.00  0.00           N
ATOM     70  HN  GLU A  21      32.980  40.880  47.110  1.00  0.00           H
ATOM     71  CA  GLU A  21      33.540  41.750  45.270  1.00  0.00           C
ATOM     72  HA  GLU A  21      33.150  41.590  44.280  1.00  0.00           H
ATOM     73  CB  GLU A  21      32.980  43.120  45.850  1.00  0.00           C
ATOM     74  HB1 GLU A  21      33.350  43.290  46.880  1.00  0.00           H
ATOM     75  HB2 GLU A  21      33.470  43.830  45.140  1.00  0.00           H
ATOM     76  CG  GLU A  21      31.480  43.510  45.640  1.00  0.00           C
ATOM     77  HG1 GLU A  21      31.150  43.430  44.580  1.00  0.00           H
ATOM     78  HG2 GLU A  21      30.900  42.830  46.310  1.00  0.00           H
ATOM     79  CD  GLU A  21      31.210  44.870  46.160  1.00  0.00           C
ATOM     80  OE1 GLU A  21      30.610  45.020  47.250  1.00  0.00           O
ATOM     81  OE2 GLU A  21      31.530  45.870  45.420  1.00  0.00           O
ATOM     82  C   GLU A  21      35.050  41.770  45.050  1.00  0.00           C
ATOM     83  O   GLU A  21      35.820  41.500  45.970  1.00  0.00           O
ATOM     84  N   CYS A  22      35.460  42.080  43.750  1.00  0.00           N
ATOM     85  HN  CYS A  22      34.770  42.160  43.040  1.00  0.00           H
ATOM     86  CA  CYS A  22      36.900  42.270  43.440  1.00  0.00           C
ATOM     87  HA  CYS A  22      37.400  41.400  43.850  1.00  0.00           H
ATOM     88  CB  CYS A  22      37.240  42.490  41.970  1.00  0.00           C
ATOM     89  HB1 CYS A  22      36.880  43.430  41.490  1.00  0.00           H
ATOM     90  HB2 CYS A  22      38.350  42.400  41.920  1.00  0.00           H
ATOM     91  SG  CYS A  22      36.600  41.120  41.020  1.00  0.00           S
ATOM     92  C   CYS A  22      37.510  43.450  44.190  1.00  0.00           C
ATOM     93  O   CYS A  22      36.860  44.490  44.440  1.00  0.00           O
ATOM     94  N   LYS A  23      38.760  43.230  44.600  1.00  0.00           N
ATOM     95  HN  LYS A  23      39.280  42.390  44.500  1.00  0.00           H
ATOM     96  CA  LYS A  23      39.500  44.450  45.170  1.00  0.00           C
ATOM     97  HA  LYS A  23      38.720  45.070  45.590  1.00  0.00           H
ATOM     98  CB  LYS A  23      40.630  44.040  46.230  1.00  0.00           C
ATOM     99  HB1 LYS A  23      41.350  43.300  45.800  1.00  0.00           H
ATOM    100  HB2 LYS A  23      41.170  44.990  46.420  1.00  0.00           H
ATOM    101  CG  LYS A  23      40.040  43.550  47.580  1.00  0.00           C
ATOM    102  HG1 LYS A  23      39.380  44.340  47.990  1.00  0.00           H
ATOM    103  HG2 LYS A  23      39.330  42.720  47.370  1.00  0.00           H
ATOM    104  CD  LYS A  23      41.130  43.160  48.570  1.00  0.00           C
ATOM    105  HD1 LYS A  23      41.870  43.960  48.730  1.00  0.00           H
ATOM    106  HD2 LYS A  23      40.660  42.980  49.560  1.00  0.00           H
ATOM    107  CE  LYS A  23      42.120  42.010  48.220  1.00  0.00           C
ATOM    108  HE1 LYS A  23      42.870  42.350  47.460  1.00  0.00           H
ATOM    109  HE2 LYS A  23      42.680  41.720  49.130  1.00  0.00           H
ATOM    110  NZ  LYS A  23      41.320  40.800  47.870  1.00  0.00           N
ATOM    111  HZ1 LYS A  23      40.530  40.730  48.530  1.00  0.00           H
ATOM    112  HZ2 LYS A  23      40.970  40.980  46.910  1.00  0.00           H
ATOM    113  HZ3 LYS A  23      42.080  40.100  47.950  1.00  0.00           H
ATOM    114  C   LYS A  23      40.180  45.250  44.040  1.00  0.00           C
ATOM    115  O   LYS A  23      40.100  45.010  42.840  1.00  0.00           O
ATOM    116  N   ASP A  24      40.750  46.470  44.320  1.00  0.00           N
ATOM    117  HN  ASP A  24      40.720  46.750  45.280  1.00  0.00           H
ATOM    118  CA  ASP A  24      41.310  47.260  43.240  1.00  0.00           C
ATOM    119  HA  ASP A  24      40.530  47.410  42.510  1.00  0.00           H
ATOM    120  CB  ASP A  24      41.610  48.720  43.560  1.00  0.00           C
ATOM    121  HB1 ASP A  24      42.270  48.810  44.450  1.00  0.00           H
ATOM    122  HB2 ASP A  24      42.080  49.280  42.730  1.00  0.00           H
ATOM    123  CG  ASP A  24      40.370  49.530  43.910  1.00  0.00           C
ATOM    124  OD1 ASP A  24      40.230  50.060  44.960  1.00  0.00           O
ATOM    125  OD2 ASP A  24      39.530  49.620  42.950  1.00  0.00           O
ATOM    126  C   ASP A  24      42.590  46.620  42.570  1.00  0.00           C
ATOM    127  O   ASP A  24      43.570  46.260  43.180  1.00  0.00           O
ATOM    128  N   GLY A  25      42.370  46.370  41.200  1.00  0.00           N
ATOM    129  HN  GLY A  25      41.560  46.810  40.830  1.00  0.00           H
ATOM    130  CA  GLY A  25      43.230  45.610  40.340  1.00  0.00           C
ATOM    131  HA1 GLY A  25      42.940  45.610  39.300  1.00  0.00           H
ATOM    132  HA2 GLY A  25      44.240  45.920  40.530  1.00  0.00           H
ATOM    133  C   GLY A  25      43.250  44.140  40.520  1.00  0.00           C
ATOM    134  O   GLY A  25      44.170  43.530  40.010  1.00  0.00           O
ATOM    135  N   GLU A  26      42.370  43.440  41.340  1.00  0.00           N
ATOM    136  HN  GLU A  26      41.900  43.950  42.050  1.00  0.00           H
ATOM    137  CA  GLU A  26      42.370  42.040  41.450  1.00  0.00           C
ATOM    138  HA  GLU A  26      43.390  41.700  41.610  1.00  0.00           H
ATOM    139  CB  GLU A  26      41.710  41.800  42.780  1.00  0.00           C
ATOM    140  HB1 GLU A  26      42.280  42.360  43.550  1.00  0.00           H
ATOM    141  HB2 GLU A  26      40.700  42.250  42.820  1.00  0.00           H
ATOM    142  CG  GLU A  26      41.550  40.280  43.230  1.00  0.00           C
ATOM    143  HG1 GLU A  26      40.820  39.830  42.520  1.00  0.00           H
ATOM    144  HG2 GLU A  26      42.490  39.750  42.970  1.00  0.00           H
ATOM    145  CD  GLU A  26      41.140  40.020  44.700  1.00  0.00           C
ATOM    146  OE1 GLU A  26      40.390  40.780  45.290  1.00  0.00           O
ATOM    147  OE2 GLU A  26      41.560  38.980  45.240  1.00  0.00           O
ATOM    148  C   GLU A  26      41.710  41.310  40.280  1.00  0.00           C
ATOM    149  O   GLU A  26      42.020  40.160  40.030  1.00  0.00           O
ATOM    150  N   CYS A  27      40.790  41.980  39.500  1.00  0.00           N
ATOM    151  HN  CYS A  27      40.350  42.850  39.700  1.00  0.00           H
ATOM    152  CA  CYS A  27      40.140  41.380  38.360  1.00  0.00           C
ATOM    153  HA  CYS A  27      40.520  40.400  38.070  1.00  0.00           H
ATOM    154  CB  CYS A  27      38.650  41.180  38.710  1.00  0.00           C
ATOM    155  HB1 CYS A  27      38.100  42.140  38.800  1.00  0.00           H
ATOM    156  HB2 CYS A  27      38.110  40.720  37.860  1.00  0.00           H
ATOM    157  SG  CYS A  27      38.320  40.190  40.270  1.00  0.00           S
ATOM    158  C   CYS A  27      40.130  42.350  37.110  1.00  0.00           C
ATOM    159  O   CYS A  27      39.140  42.810  36.560  1.00  0.00           O
ATOM    160  N   PRO A  28      41.340  42.880  36.810  1.00  0.00           N
ATOM    161  CD  PRO A  28      42.670  42.340  37.020  1.00  0.00           C
ATOM    162  HD1 PRO A  28      42.780  41.340  36.530  1.00  0.00           H
ATOM    163  HD2 PRO A  28      42.770  42.210  38.120  1.00  0.00           H
ATOM    164  CA  PRO A  28      41.460  43.950  35.820  1.00  0.00           C
ATOM    165  HA  PRO A  28      40.720  44.730  35.950  1.00  0.00           H
ATOM    166  CB  PRO A  28      42.850  44.550  36.220  1.00  0.00           C
ATOM    167  HB1 PRO A  28      43.230  45.340  35.530  1.00  0.00           H
ATOM    168  HB2 PRO A  28      42.880  45.020  37.220  1.00  0.00           H
ATOM    169  CG  PRO A  28      43.720  43.360  36.520  1.00  0.00           C
ATOM    170  HG1 PRO A  28      44.220  43.080  35.560  1.00  0.00           H
ATOM    171  HG2 PRO A  28      44.590  43.460  37.200  1.00  0.00           H
ATOM    172  C   PRO A  28      41.320  43.460  34.350  1.00  0.00           C
ATOM    173  O   PRO A  28      41.300  44.310  33.450  1.00  0.00           O
ATOM    174  N   TRP A  29      41.140  42.170  34.180  1.00  0.00           N
ATOM    175  HN  TRP A  29      41.100  41.620  35.010  1.00  0.00           H
ATOM    176  CA  TRP A  29      41.090  41.490  32.870  1.00  0.00           C
ATOM    177  HA  TRP A  29      41.830  42.010  32.270  1.00  0.00           H
ATOM    178  CB  TRP A  29      41.390  40.020  33.010  1.00  0.00           C
ATOM    179  HB1 TRP A  29      41.510  39.510  32.040  1.00  0.00           H
ATOM    180  HB2 TRP A  29      42.430  39.950  33.410  1.00  0.00           H
ATOM    181  CG  TRP A  29      40.470  39.280  33.920  1.00  0.00           C
ATOM    182  CD1 TRP A  29      39.090  39.080  33.860  1.00  0.00           C
ATOM    183  HD1 TRP A  29      38.520  39.480  33.040  1.00  0.00           H
ATOM    184  NE1 TRP A  29      38.610  38.590  35.070  1.00  0.00           N
ATOM    185  HE1 TRP A  29      37.690  38.560  35.400  1.00  0.00           H
ATOM    186  CE2 TRP A  29      39.690  38.290  35.890  1.00  0.00           C
ATOM    187  CD2 TRP A  29      40.850  38.730  35.240  1.00  0.00           C
ATOM    188  CE3 TRP A  29      42.120  38.680  35.870  1.00  0.00           C
ATOM    189  HE3 TRP A  29      42.950  39.220  35.430  1.00  0.00           H
ATOM    190  CZ3 TRP A  29      42.160  38.150  37.090  1.00  0.00           C
ATOM    191  HZ3 TRP A  29      43.110  38.140  37.590  1.00  0.00           H
ATOM    192  CZ2 TRP A  29      39.710  37.810  37.170  1.00  0.00           C
ATOM    193  HZ2 TRP A  29      38.840  37.490  37.710  1.00  0.00           H
ATOM    194  CH2 TRP A  29      41.010  37.740  37.830  1.00  0.00           C
ATOM    195  HH2 TRP A  29      41.000  37.520  38.890  1.00  0.00           H
ATOM    196  C   TRP A  29      39.710  41.620  32.240  1.00  0.00           C
ATOM    197  O   TRP A  29      39.510  41.330  31.070  1.00  0.00           O
ATOM    198  N   GLN A  30      38.600  42.020  32.950  1.00  0.00           N
ATOM    199  HN  GLN A  30      38.720  42.190  33.920  1.00  0.00           H
ATOM    200  CA  GLN A  30      37.260  42.100  32.530  1.00  0.00           C
ATOM    201  HA  GLN A  30      36.900  41.160  32.130  1.00  0.00           H
ATOM    202  CB  GLN A  30      36.500  42.370  33.880  1.00  0.00           C
ATOM    203  HB1 GLN A  30      36.740  41.490  34.500  1.00  0.00           H
ATOM    204  HB2 GLN A  30      36.850  43.170  34.570  1.00  0.00           H
ATOM    205  CG  GLN A  30      34.930  42.280  33.660  1.00  0.00           C
ATOM    206  HG1 GLN A  30      34.440  42.780  34.510  1.00  0.00           H
ATOM    207  HG2 GLN A  30      34.560  42.830  32.770  1.00  0.00           H
ATOM    208  CD  GLN A  30      34.340  40.990  33.680  1.00  0.00           C
ATOM    209  OE1 GLN A  30      34.440  40.140  34.580  1.00  0.00           O
ATOM    210  NE2 GLN A  30      33.550  40.680  32.630  1.00  0.00           N
ATOM    211 1HE2 GLN A  30      33.620  41.310  31.860  1.00  0.00           H
ATOM    212 2HE2 GLN A  30      32.990  39.870  32.800  1.00  0.00           H
ATOM    213  C   GLN A  30      36.990  43.220  31.520  1.00  0.00           C
ATOM    214  O   GLN A  30      37.090  44.390  31.820  1.00  0.00           O
ATOM    215  N   ALA A  31      36.330  42.910  30.390  1.00  0.00           N
ATOM    216  HN  ALA A  31      36.270  41.960  30.090  1.00  0.00           H
ATOM    217  CA  ALA A  31      35.550  43.810  29.670  1.00  0.00           C
ATOM    218  HA  ALA A  31      35.670  44.830  30.010  1.00  0.00           H
ATOM    219  CB  ALA A  31      35.940  43.800  28.250  1.00  0.00           C
ATOM    220  HB1 ALA A  31      37.040  43.800  28.140  1.00  0.00           H
ATOM    221  HB2 ALA A  31      35.620  42.850  27.760  1.00  0.00           H
ATOM    222  HB3 ALA A  31      35.560  44.660  27.670  1.00  0.00           H
ATOM    223  C   ALA A  31      34.020  43.520  29.910  1.00  0.00           C
ATOM    224  O   ALA A  31      33.610  42.450  30.290  1.00  0.00           O
ATOM    225  N   LEU A  32      33.190  44.500  29.520  1.00  0.00           N
ATOM    226  HN  LEU A  32      33.410  45.420  29.240  1.00  0.00           H
ATOM    227  CA  LEU A  32      31.730  44.300  29.450  1.00  0.00           C
ATOM    228  HA  LEU A  32      31.530  43.240  29.360  1.00  0.00           H
ATOM    229  CB  LEU A  32      31.190  44.800  30.710  1.00  0.00           C
ATOM    230  HB1 LEU A  32      31.850  44.400  31.500  1.00  0.00           H
ATOM    231  HB2 LEU A  32      31.330  45.910  30.700  1.00  0.00           H
ATOM    232  CG  LEU A  32      29.720  44.560  31.020  1.00  0.00           C
ATOM    233  HG  LEU A  32      29.170  44.570  30.060  1.00  0.00           H
ATOM    234  CD1 LEU A  32      29.590  43.140  31.430  1.00  0.00           C
ATOM    235 1HD1 LEU A  32      30.290  42.720  32.170  1.00  0.00           H
ATOM    236 2HD1 LEU A  32      28.590  42.950  31.850  1.00  0.00           H
ATOM    237 3HD1 LEU A  32      29.540  42.530  30.510  1.00  0.00           H
ATOM    238  CD2 LEU A  32      29.070  45.690  31.840  1.00  0.00           C
ATOM    239 1HD2 LEU A  32      29.510  45.700  32.850  1.00  0.00           H
ATOM    240 2HD2 LEU A  32      29.260  46.670  31.340  1.00  0.00           H
ATOM    241 3HD2 LEU A  32      28.000  45.400  31.890  1.00  0.00           H
ATOM    242  C   LEU A  32      31.170  45.050  28.260  1.00  0.00           C
ATOM    243  O   LEU A  32      31.540  46.180  27.870  1.00  0.00           O
ATOM    244  N   LEU A  33      30.380  44.180  27.520  1.00  0.00           N
ATOM    245  HN  LEU A  33      30.070  43.310  27.910  1.00  0.00           H
ATOM    246  CA  LEU A  33      29.720  44.470  26.210  1.00  0.00           C
ATOM    247  HA  LEU A  33      30.300  45.270  25.770  1.00  0.00           H
ATOM    248  CB  LEU A  33      29.610  43.230  25.230  1.00  0.00           C
ATOM    249  HB1 LEU A  33      29.510  42.310  25.850  1.00  0.00           H
ATOM    250  HB2 LEU A  33      28.770  43.350  24.510  1.00  0.00           H
ATOM    251  CG  LEU A  33      30.790  43.110  24.180  1.00  0.00           C
ATOM    252  HG  LEU A  33      30.980  44.100  23.720  1.00  0.00           H
ATOM    253  CD1 LEU A  33      32.040  42.580  24.780  1.00  0.00           C
ATOM    254 1HD1 LEU A  33      31.920  41.580  25.250  1.00  0.00           H
ATOM    255 2HD1 LEU A  33      32.810  42.470  23.980  1.00  0.00           H
ATOM    256 3HD1 LEU A  33      32.490  43.320  25.470  1.00  0.00           H
ATOM    257  CD2 LEU A  33      30.290  42.070  23.190  1.00  0.00           C
ATOM    258 1HD2 LEU A  33      29.540  42.550  22.530  1.00  0.00           H
ATOM    259 2HD2 LEU A  33      31.080  41.760  22.460  1.00  0.00           H
ATOM    260 3HD2 LEU A  33      29.980  41.120  23.660  1.00  0.00           H
ATOM    261  C   LEU A  33      28.310  44.900  26.590  1.00  0.00           C
ATOM    262  O   LEU A  33      27.590  44.150  27.220  1.00  0.00           O
ATOM    263  N   ILE A  34      27.980  46.110  26.140  1.00  0.00           N
ATOM    264  HN  ILE A  34      28.570  46.630  25.530  1.00  0.00           H
ATOM    265  CA  ILE A  34      26.820  46.750  26.620  1.00  0.00           C
ATOM    266  HA  ILE A  34      26.360  46.130  27.360  1.00  0.00           H
ATOM    267  CB  ILE A  34      27.000  48.060  27.470  1.00  0.00           C
ATOM    268  HB  ILE A  34      26.070  48.670  27.450  1.00  0.00           H
ATOM    269  CG2 ILE A  34      27.300  47.760  28.950  1.00  0.00           C
ATOM    270 1HG2 ILE A  34      26.460  47.320  29.530  1.00  0.00           H
ATOM    271 2HG2 ILE A  34      28.160  47.070  28.860  1.00  0.00           H
ATOM    272 3HG2 ILE A  34      27.570  48.680  29.510  1.00  0.00           H
ATOM    273  CG1 ILE A  34      28.100  48.990  26.930  1.00  0.00           C
ATOM    274 1HG1 ILE A  34      29.060  48.430  26.930  1.00  0.00           H
ATOM    275 2HG1 ILE A  34      28.030  49.140  25.830  1.00  0.00           H
ATOM    276  CD  ILE A  34      28.190  50.430  27.600  1.00  0.00           C
ATOM    277  HD1 ILE A  34      28.790  51.150  27.010  1.00  0.00           H
ATOM    278  HD2 ILE A  34      27.190  50.920  27.690  1.00  0.00           H
ATOM    279  HD3 ILE A  34      28.610  50.300  28.620  1.00  0.00           H
ATOM    280  C   ILE A  34      26.020  47.180  25.380  1.00  0.00           C
ATOM    281  O   ILE A  34      26.570  47.510  24.340  1.00  0.00           O
ATOM    282  N   ASN A  35      24.630  47.150  25.530  1.00  0.00           N
ATOM    283  HN  ASN A  35      24.190  46.800  26.340  1.00  0.00           H
ATOM    284  CA  ASN A  35      23.780  47.310  24.340  1.00  0.00           C
ATOM    285  HA  ASN A  35      24.360  46.980  23.500  1.00  0.00           H
ATOM    286  CB  ASN A  35      22.580  46.350  24.280  1.00  0.00           C
ATOM    287  HB1 ASN A  35      21.960  46.380  23.360  1.00  0.00           H
ATOM    288  HB2 ASN A  35      23.090  45.360  24.260  1.00  0.00           H
ATOM    289  CG  ASN A  35      21.490  46.540  25.410  1.00  0.00           C
ATOM    290  OD1 ASN A  35      21.480  47.630  26.060  1.00  0.00           O
ATOM    291  ND2 ASN A  35      20.670  45.540  25.670  1.00  0.00           N
ATOM    292 1HD2 ASN A  35      20.830  44.680  25.200  1.00  0.00           H
ATOM    293 2HD2 ASN A  35      19.920  45.660  26.320  1.00  0.00           H
ATOM    294  C   ASN A  35      23.470  48.800  24.100  1.00  0.00           C
ATOM    295  O   ASN A  35      24.050  49.640  24.740  1.00  0.00           O
ATOM    296  N   GLU A  36      22.580  49.100  23.170  1.00  0.00           N
ATOM    297  HN  GLU A  36      22.150  48.410  22.600  1.00  0.00           H
ATOM    298  CA  GLU A  36      22.200  50.470  22.880  1.00  0.00           C
ATOM    299  HA  GLU A  36      23.090  51.080  22.930  1.00  0.00           H
ATOM    300  CB  GLU A  36      21.520  50.460  21.490  1.00  0.00           C
ATOM    301  HB1 GLU A  36      20.800  49.640  21.340  1.00  0.00           H
ATOM    302  HB2 GLU A  36      21.090  51.480  21.310  1.00  0.00           H
ATOM    303  CG  GLU A  36      22.580  50.300  20.410  1.00  0.00           C
ATOM    304  HG1 GLU A  36      23.360  51.060  20.570  1.00  0.00           H
ATOM    305  HG2 GLU A  36      23.090  49.330  20.540  1.00  0.00           H
ATOM    306  CD  GLU A  36      22.040  50.440  18.970  1.00  0.00           C
ATOM    307  OE1 GLU A  36      21.430  49.460  18.560  1.00  0.00           O
ATOM    308  OE2 GLU A  36      22.110  51.500  18.380  1.00  0.00           O
ATOM    309  C   GLU A  36      21.230  51.120  23.830  1.00  0.00           C
ATOM    310  O   GLU A  36      21.050  52.340  23.830  1.00  0.00           O
ATOM    311  N   GLU A  37      20.520  50.290  24.720  1.00  0.00           N
ATOM    312  HN  GLU A  37      20.720  49.330  24.610  1.00  0.00           H
ATOM    313  CA  GLU A  37      19.630  50.700  25.880  1.00  0.00           C
ATOM    314  HA  GLU A  37      19.260  51.700  25.690  1.00  0.00           H
ATOM    315  CB  GLU A  37      18.470  49.680  26.190  1.00  0.00           C
ATOM    316  HB1 GLU A  37      18.900  48.650  26.220  1.00  0.00           H
ATOM    317  HB2 GLU A  37      17.910  49.960  27.100  1.00  0.00           H
ATOM    318  CG  GLU A  37      17.510  49.690  24.950  1.00  0.00           C
ATOM    319  HG1 GLU A  37      18.050  49.490  23.990  1.00  0.00           H
ATOM    320  HG2 GLU A  37      16.840  48.830  25.080  1.00  0.00           H
ATOM    321  CD  GLU A  37      16.620  50.930  24.800  1.00  0.00           C
ATOM    322  OE1 GLU A  37      15.780  51.090  25.690  1.00  0.00           O
ATOM    323  OE2 GLU A  37      16.630  51.640  23.810  1.00  0.00           O
ATOM    324  C   GLU A  37      20.570  50.780  27.090  1.00  0.00           C
ATOM    325  O   GLU A  37      20.100  50.980  28.250  1.00  0.00           O
ATOM    326  N   ASN A  38      21.920  50.650  26.880  1.00  0.00           N
ATOM    327  HN  ASN A  38      22.110  50.380  25.930  1.00  0.00           H
ATOM    328  CA  ASN A  38      23.020  50.750  27.850  1.00  0.00           C
ATOM    329  HA  ASN A  38      23.900  50.510  27.260  1.00  0.00           H
ATOM    330  CB  ASN A  38      23.220  52.230  28.350  1.00  0.00           C
ATOM    331  HB1 ASN A  38      22.390  52.510  29.020  1.00  0.00           H
ATOM    332  HB2 ASN A  38      24.120  52.340  29.000  1.00  0.00           H
ATOM    333  CG  ASN A  38      23.290  53.180  27.150  1.00  0.00           C
ATOM    334  OD1 ASN A  38      24.300  53.010  26.440  1.00  0.00           O
ATOM    335  ND2 ASN A  38      22.360  54.130  26.920  1.00  0.00           N
ATOM    336 1HD2 ASN A  38      21.480  53.970  27.370  1.00  0.00           H
ATOM    337 2HD2 ASN A  38      22.460  54.720  26.120  1.00  0.00           H
ATOM    338  C   ASN A  38      22.980  49.780  29.000  1.00  0.00           C
ATOM    339  O   ASN A  38      23.280  50.080  30.140  1.00  0.00           O
ATOM    340  N   GLU A  39      22.680  48.480  28.640  1.00  0.00           N
ATOM    341  HN  GLU A  39      22.290  48.250  27.760  1.00  0.00           H
ATOM    342  CA  GLU A  39      22.600  47.450  29.620  1.00  0.00           C
ATOM    343  HA  GLU A  39      22.840  47.830  30.600  1.00  0.00           H
ATOM    344  CB  GLU A  39      21.300  46.720  29.670  1.00  0.00           C
ATOM    345  HB1 GLU A  39      21.160  46.220  28.680  1.00  0.00           H
ATOM    346  HB2 GLU A  39      21.360  45.920  30.440  1.00  0.00           H
ATOM    347  CG  GLU A  39      20.120  47.680  30.010  1.00  0.00           C
ATOM    348  HG1 GLU A  39      20.340  48.010  31.050  1.00  0.00           H
ATOM    349  HG2 GLU A  39      20.110  48.510  29.270  1.00  0.00           H
ATOM    350  CD  GLU A  39      18.680  47.040  29.920  1.00  0.00           C
ATOM    351  OE1 GLU A  39      17.700  47.560  30.470  1.00  0.00           O
ATOM    352  OE2 GLU A  39      18.580  45.950  29.360  1.00  0.00           O
ATOM    353  C   GLU A  39      23.710  46.480  29.190  1.00  0.00           C
ATOM    354  O   GLU A  39      23.920  46.250  27.990  1.00  0.00           O
ATOM    355  N   GLY A  40      24.430  45.800  30.150  1.00  0.00           N
ATOM    356  HN  GLY A  40      24.270  46.090  31.090  1.00  0.00           H
ATOM    357  CA  GLY A  40      25.240  44.640  29.920  1.00  0.00           C
ATOM    358  HA1 GLY A  40      25.990  44.910  29.180  1.00  0.00           H
ATOM    359  HA2 GLY A  40      25.710  44.330  30.850  1.00  0.00           H
ATOM    360  C   GLY A  40      24.510  43.460  29.430  1.00  0.00           C
ATOM    361  O   GLY A  40      23.390  43.270  29.750  1.00  0.00           O
ATOM    362  N   PHE A  41      25.130  42.610  28.540  1.00  0.00           N
ATOM    363  HN  PHE A  41      26.060  42.720  28.200  1.00  0.00           H
ATOM    364  CA  PHE A  41      24.520  41.310  28.130  1.00  0.00           C
ATOM    365  HA  PHE A  41      23.880  41.040  28.950  1.00  0.00           H
ATOM    366  CB  PHE A  41      23.680  41.420  26.850  1.00  0.00           C
ATOM    367  HB1 PHE A  41      23.220  40.430  26.690  1.00  0.00           H
ATOM    368  HB2 PHE A  41      22.910  42.220  26.930  1.00  0.00           H
ATOM    369  CG  PHE A  41      24.590  41.670  25.690  1.00  0.00           C
ATOM    370  CD1 PHE A  41      25.140  40.700  24.780  1.00  0.00           C
ATOM    371  HD1 PHE A  41      24.940  39.650  24.870  1.00  0.00           H
ATOM    372  CE1 PHE A  41      26.010  41.030  23.790  1.00  0.00           C
ATOM    373  HE1 PHE A  41      26.500  40.230  23.260  1.00  0.00           H
ATOM    374  CZ  PHE A  41      26.240  42.360  23.470  1.00  0.00           C
ATOM    375  HZ  PHE A  41      26.770  42.630  22.580  1.00  0.00           H
ATOM    376  CD2 PHE A  41      24.890  42.990  25.350  1.00  0.00           C
ATOM    377  HD2 PHE A  41      24.530  43.790  25.980  1.00  0.00           H
ATOM    378  CE2 PHE A  41      25.600  43.320  24.200  1.00  0.00           C
ATOM    379  HE2 PHE A  41      25.810  44.390  24.130  1.00  0.00           H
ATOM    380  C   PHE A  41      25.580  40.200  28.040  1.00  0.00           C
ATOM    381  O   PHE A  41      25.280  39.010  28.150  1.00  0.00           O
ATOM    382  N   CYS A  42      26.800  40.610  27.870  1.00  0.00           N
ATOM    383  HN  CYS A  42      27.000  41.570  27.700  1.00  0.00           H
ATOM    384  CA  CYS A  42      27.910  39.690  27.770  1.00  0.00           C
ATOM    385  HA  CYS A  42      27.830  38.820  28.400  1.00  0.00           H
ATOM    386  CB  CYS A  42      28.370  39.390  26.350  1.00  0.00           C
ATOM    387  HB1 CYS A  42      28.070  40.280  25.760  1.00  0.00           H
ATOM    388  HB2 CYS A  42      29.440  39.130  26.250  1.00  0.00           H
ATOM    389  SG  CYS A  42      27.540  38.000  25.560  1.00  0.00           S
ATOM    390  C   CYS A  42      29.080  40.420  28.360  1.00  0.00           C
ATOM    391  O   CYS A  42      29.240  41.600  28.340  1.00  0.00           O
ATOM    392  N   GLY A  43      29.950  39.570  28.950  1.00  0.00           N
ATOM    393  HN  GLY A  43      29.730  38.590  28.840  1.00  0.00           H
ATOM    394  CA  GLY A  43      31.370  39.980  29.360  1.00  0.00           C
ATOM    395  HA1 GLY A  43      31.310  41.000  29.710  1.00  0.00           H
ATOM    396  HA2 GLY A  43      31.730  39.180  30.000  1.00  0.00           H
ATOM    397  C   GLY A  43      32.260  39.840  28.140  1.00  0.00           C
ATOM    398  O   GLY A  43      31.940  39.240  27.110  1.00  0.00           O
ATOM    399  N   GLY A  44      33.500  40.390  28.250  1.00  0.00           N
ATOM    400  HN  GLY A  44      33.610  40.920  29.090  1.00  0.00           H
ATOM    401  CA  GLY A  44      34.630  40.010  27.440  1.00  0.00           C
ATOM    402  HA1 GLY A  44      34.430  39.050  26.970  1.00  0.00           H
ATOM    403  HA2 GLY A  44      34.780  40.730  26.650  1.00  0.00           H
ATOM    404  C   GLY A  44      35.950  39.930  28.200  1.00  0.00           C
ATOM    405  O   GLY A  44      36.040  40.340  29.340  1.00  0.00           O
ATOM    406  N   THR A  45      37.030  39.450  27.480  1.00  0.00           N
ATOM    407  HN  THR A  45      36.950  39.080  26.550  1.00  0.00           H
ATOM    408  CA  THR A  45      38.300  39.540  27.970  1.00  0.00           C
ATOM    409  HA  THR A  45      38.380  39.680  29.040  1.00  0.00           H
ATOM    410  CB  THR A  45      38.930  38.140  28.060  1.00  0.00           C
ATOM    411  HB  THR A  45      38.860  37.600  27.090  1.00  0.00           H
ATOM    412  OG1 THR A  45      38.330  37.400  29.070  1.00  0.00           O
ATOM    413  HG1 THR A  45      37.480  37.290  28.640  1.00  0.00           H
ATOM    414  CG2 THR A  45      40.430  38.200  28.570  1.00  0.00           C
ATOM    415 1HG2 THR A  45      40.470  38.790  29.510  1.00  0.00           H
ATOM    416 2HG2 THR A  45      40.870  37.200  28.800  1.00  0.00           H
ATOM    417 3HG2 THR A  45      40.990  38.720  27.760  1.00  0.00           H
ATOM    418  C   THR A  45      39.210  40.450  27.100  1.00  0.00           C
ATOM    419  O   THR A  45      39.280  40.360  25.880  1.00  0.00           O
ATOM    420  N   ILE A  46      39.960  41.360  27.770  1.00  0.00           N
ATOM    421  HN  ILE A  46      40.020  41.310  28.760  1.00  0.00           H
ATOM    422  CA  ILE A  46      40.910  42.340  27.140  1.00  0.00           C
ATOM    423  HA  ILE A  46      40.410  42.710  26.260  1.00  0.00           H
ATOM    424  CB  ILE A  46      41.350  43.450  28.030  1.00  0.00           C
ATOM    425  HB  ILE A  46      41.910  42.970  28.860  1.00  0.00           H
ATOM    426  CG2 ILE A  46      42.270  44.380  27.260  1.00  0.00           C
ATOM    427 1HG2 ILE A  46      41.800  44.770  26.330  1.00  0.00           H
ATOM    428 2HG2 ILE A  46      42.600  45.180  27.960  1.00  0.00           H
ATOM    429 3HG2 ILE A  46      43.190  43.870  26.920  1.00  0.00           H
ATOM    430  CG1 ILE A  46      40.090  44.270  28.490  1.00  0.00           C
ATOM    431 1HG1 ILE A  46      39.620  44.800  27.630  1.00  0.00           H
ATOM    432 2HG1 ILE A  46      39.300  43.550  28.780  1.00  0.00           H
ATOM    433  CD  ILE A  46      40.340  45.220  29.650  1.00  0.00           C
ATOM    434  HD1 ILE A  46      39.370  45.670  29.930  1.00  0.00           H
ATOM    435  HD2 ILE A  46      40.690  44.640  30.530  1.00  0.00           H
ATOM    436  HD3 ILE A  46      40.950  46.100  29.340  1.00  0.00           H
ATOM    437  C   ILE A  46      42.120  41.520  26.630  1.00  0.00           C
ATOM    438  O   ILE A  46      42.900  40.930  27.420  1.00  0.00           O
ATOM    439  N   LEU A  47      42.350  41.340  25.320  1.00  0.00           N
ATOM    440  HN  LEU A  47      41.810  41.710  24.560  1.00  0.00           H
ATOM    441  CA  LEU A  47      43.550  40.540  24.960  1.00  0.00           C
ATOM    442  HA  LEU A  47      43.740  39.740  25.670  1.00  0.00           H
ATOM    443  CB  LEU A  47      43.340  39.890  23.580  1.00  0.00           C
ATOM    444  HB1 LEU A  47      43.150  40.650  22.790  1.00  0.00           H
ATOM    445  HB2 LEU A  47      44.210  39.280  23.250  1.00  0.00           H
ATOM    446  CG  LEU A  47      42.290  38.700  23.500  1.00  0.00           C
ATOM    447  HG  LEU A  47      41.310  39.160  23.690  1.00  0.00           H
ATOM    448  CD1 LEU A  47      42.150  38.210  22.070  1.00  0.00           C
ATOM    449 1HD1 LEU A  47      41.430  37.360  21.970  1.00  0.00           H
ATOM    450 2HD1 LEU A  47      41.870  38.910  21.260  1.00  0.00           H
ATOM    451 3HD1 LEU A  47      43.050  37.580  21.890  1.00  0.00           H
ATOM    452  CD2 LEU A  47      42.660  37.440  24.410  1.00  0.00           C
ATOM    453 1HD2 LEU A  47      42.000  36.570  24.200  1.00  0.00           H
ATOM    454 2HD2 LEU A  47      43.750  37.280  24.240  1.00  0.00           H
ATOM    455 3HD2 LEU A  47      42.710  37.640  25.510  1.00  0.00           H
ATOM    456  C   LEU A  47      44.790  41.350  24.830  1.00  0.00           C
ATOM    457  O   LEU A  47      45.930  40.900  25.110  1.00  0.00           O
ATOM    458  N   SER A  48      44.610  42.670  24.450  1.00  0.00           N
ATOM    459  HN  SER A  48      43.740  43.040  24.160  1.00  0.00           H
ATOM    460  CA  SER A  48      45.740  43.480  24.130  1.00  0.00           C
ATOM    461  HA  SER A  48      46.450  43.630  24.940  1.00  0.00           H
ATOM    462  CB  SER A  48      46.540  42.990  22.840  1.00  0.00           C
ATOM    463  HB1 SER A  48      46.830  41.910  22.880  1.00  0.00           H
ATOM    464  HB2 SER A  48      45.980  43.110  21.900  1.00  0.00           H
ATOM    465  OG  SER A  48      47.850  43.660  22.740  1.00  0.00           O
ATOM    466  HG1 SER A  48      48.560  43.020  22.690  1.00  0.00           H
ATOM    467  C   SER A  48      45.090  44.850  23.790  1.00  0.00           C
ATOM    468  O   SER A  48      43.970  45.130  24.170  1.00  0.00           O
ATOM    469  N   GLU A  49      45.940  45.730  23.210  1.00  0.00           N
ATOM    470  HN  GLU A  49      46.860  45.480  22.890  1.00  0.00           H
ATOM    471  CA  GLU A  49      45.530  47.040  22.920  1.00  0.00           C
ATOM    472  HA  GLU A  49      45.220  47.500  23.840  1.00  0.00           H
ATOM    473  CB  GLU A  49      46.830  47.820  22.420  1.00  0.00           C
ATOM    474  HB1 GLU A  49      47.290  47.250  21.600  1.00  0.00           H
ATOM    475  HB2 GLU A  49      46.580  48.760  21.900  1.00  0.00           H
ATOM    476  CG  GLU A  49      47.800  48.210  23.600  1.00  0.00           C
ATOM    477  HG1 GLU A  49      47.480  49.160  24.070  1.00  0.00           H
ATOM    478  HG2 GLU A  49      47.770  47.420  24.380  1.00  0.00           H
ATOM    479  CD  GLU A  49      49.260  48.350  23.110  1.00  0.00           C
ATOM    480  OE1 GLU A  49      49.520  49.510  22.720  1.00  0.00           O
ATOM    481  OE2 GLU A  49      50.060  47.460  23.110  1.00  0.00           O
ATOM    482  C   GLU A  49      44.310  47.300  21.990  1.00  0.00           C
ATOM    483  O   GLU A  49      43.440  48.160  22.230  1.00  0.00           O
ATOM    484  N   PHE A  50      44.230  46.600  20.900  1.00  0.00           N
ATOM    485  HN  PHE A  50      44.920  45.950  20.610  1.00  0.00           H
ATOM    486  CA  PHE A  50      43.130  46.710  20.010  1.00  0.00           C
ATOM    487  HA  PHE A  50      42.490  47.570  20.160  1.00  0.00           H
ATOM    488  CB  PHE A  50      43.460  47.120  18.570  1.00  0.00           C
ATOM    489  HB1 PHE A  50      44.130  46.390  18.070  1.00  0.00           H
ATOM    490  HB2 PHE A  50      42.490  47.290  18.050  1.00  0.00           H
ATOM    491  CG  PHE A  50      44.240  48.410  18.480  1.00  0.00           C
ATOM    492  CD1 PHE A  50      45.570  48.560  18.680  1.00  0.00           C
ATOM    493  HD1 PHE A  50      46.080  47.690  19.090  1.00  0.00           H
ATOM    494  CE1 PHE A  50      46.290  49.700  18.270  1.00  0.00           C
ATOM    495  HE1 PHE A  50      47.360  49.650  18.390  1.00  0.00           H
ATOM    496  CZ  PHE A  50      45.600  50.750  17.700  1.00  0.00           C
ATOM    497  HZ  PHE A  50      46.180  51.640  17.490  1.00  0.00           H
ATOM    498  CD2 PHE A  50      43.540  49.570  18.030  1.00  0.00           C
ATOM    499  HD2 PHE A  50      42.460  49.460  17.920  1.00  0.00           H
ATOM    500  CE2 PHE A  50      44.240  50.760  17.690  1.00  0.00           C
ATOM    501  HE2 PHE A  50      43.620  51.550  17.300  1.00  0.00           H
ATOM    502  C   PHE A  50      42.350  45.410  19.960  1.00  0.00           C
ATOM    503  O   PHE A  50      41.700  45.080  18.930  1.00  0.00           O
ATOM    504  N   TYR A  51      42.310  44.520  20.950  1.00  0.00           N
ATOM    505  HN  TYR A  51      42.830  44.680  21.790  1.00  0.00           H
ATOM    506  CA  TYR A  51      41.590  43.230  20.810  1.00  0.00           C
ATOM    507  HA  TYR A  51      40.800  43.330  20.070  1.00  0.00           H
ATOM    508  CB  TYR A  51      42.710  42.110  20.560  1.00  0.00           C
ATOM    509  HB1 TYR A  51      43.550  42.310  21.260  1.00  0.00           H
ATOM    510  HB2 TYR A  51      42.210  41.130  20.590  1.00  0.00           H
ATOM    511  CG  TYR A  51      43.220  42.220  19.110  1.00  0.00           C
ATOM    512  CD1 TYR A  51      42.320  42.020  18.100  1.00  0.00           C
ATOM    513  HD1 TYR A  51      41.360  41.790  18.540  1.00  0.00           H
ATOM    514  CE1 TYR A  51      42.580  42.230  16.770  1.00  0.00           C
ATOM    515  HE1 TYR A  51      41.850  42.180  15.970  1.00  0.00           H
ATOM    516  CZ  TYR A  51      43.840  42.620  16.480  1.00  0.00           C
ATOM    517  OH  TYR A  51      44.170  43.050  15.110  1.00  0.00           O
ATOM    518  HH  TYR A  51      43.800  42.500  14.410  1.00  0.00           H
ATOM    519  CD2 TYR A  51      44.490  42.690  18.810  1.00  0.00           C
ATOM    520  HD2 TYR A  51      45.260  42.850  19.570  1.00  0.00           H
ATOM    521  CE2 TYR A  51      44.880  42.790  17.470  1.00  0.00           C
ATOM    522  HE2 TYR A  51      45.900  43.030  17.230  1.00  0.00           H
ATOM    523  C   TYR A  51      40.770  42.860  21.990  1.00  0.00           C
ATOM    524  O   TYR A  51      41.350  42.790  23.120  1.00  0.00           O
ATOM    525  N   ILE A  52      39.510  42.470  21.900  1.00  0.00           N
ATOM    526  HN  ILE A  52      38.960  42.630  21.090  1.00  0.00           H
ATOM    527  CA  ILE A  52      38.650  41.820  22.910  1.00  0.00           C
ATOM    528  HA  ILE A  52      39.280  41.770  23.790  1.00  0.00           H
ATOM    529  CB  ILE A  52      37.270  42.580  23.180  1.00  0.00           C
ATOM    530  HB  ILE A  52      36.560  42.480  22.330  1.00  0.00           H
ATOM    531  CG2 ILE A  52      36.600  41.940  24.400  1.00  0.00           C
ATOM    532 1HG2 ILE A  52      37.340  42.000  25.230  1.00  0.00           H
ATOM    533 2HG2 ILE A  52      35.710  42.580  24.620  1.00  0.00           H
ATOM    534 3HG2 ILE A  52      36.260  40.910  24.160  1.00  0.00           H
ATOM    535  CG1 ILE A  52      37.580  44.070  23.470  1.00  0.00           C
ATOM    536 1HG1 ILE A  52      38.320  44.580  22.820  1.00  0.00           H
ATOM    537 2HG1 ILE A  52      36.590  44.570  23.290  1.00  0.00           H
ATOM    538  CD  ILE A  52      37.910  44.290  24.920  1.00  0.00           C
ATOM    539  HD1 ILE A  52      37.030  44.330  25.590  1.00  0.00           H
ATOM    540  HD2 ILE A  52      38.690  43.650  25.370  1.00  0.00           H
ATOM    541  HD3 ILE A  52      38.400  45.300  24.930  1.00  0.00           H
ATOM    542  C   ILE A  52      38.240  40.390  22.610  1.00  0.00           C
ATOM    543  O   ILE A  52      37.910  40.130  21.460  1.00  0.00           O
ATOM    544  N   LEU A  53      38.320  39.410  23.480  1.00  0.00           N
ATOM    545  HN  LEU A  53      38.460  39.630  24.440  1.00  0.00           H
ATOM    546  CA  LEU A  53      37.790  38.050  23.230  1.00  0.00           C
ATOM    547  HA  LEU A  53      37.710  37.760  22.180  1.00  0.00           H
ATOM    548  CB  LEU A  53      38.870  37.060  23.740  1.00  0.00           C
ATOM    549  HB1 LEU A  53      39.710  37.020  23.010  1.00  0.00           H
ATOM    550  HB2 LEU A  53      39.310  37.550  24.640  1.00  0.00           H
ATOM    551  CG  LEU A  53      38.510  35.650  24.180  1.00  0.00           C
ATOM    552  HG  LEU A  53      37.690  35.910  24.890  1.00  0.00           H
ATOM    553  CD1 LEU A  53      38.020  34.710  23.170  1.00  0.00           C
ATOM    554 1HD1 LEU A  53      37.890  33.710  23.630  1.00  0.00           H
ATOM    555 2HD1 LEU A  53      36.980  34.920  22.820  1.00  0.00           H
ATOM    556 3HD1 LEU A  53      38.750  34.570  22.330  1.00  0.00           H
ATOM    557  CD2 LEU A  53      39.760  34.980  24.900  1.00  0.00           C
ATOM    558 1HD2 LEU A  53      40.380  35.620  25.560  1.00  0.00           H
ATOM    559 2HD2 LEU A  53      39.450  34.020  25.380  1.00  0.00           H
ATOM    560 3HD2 LEU A  53      40.440  34.590  24.120  1.00  0.00           H
ATOM    561  C   LEU A  53      36.490  37.950  24.010  1.00  0.00           C
ATOM    562  O   LEU A  53      36.410  38.320  25.170  1.00  0.00           O
ATOM    563  N   THR A  54      35.540  37.370  23.360  1.00  0.00           N
ATOM    564  HN  THR A  54      35.670  37.080  22.410  1.00  0.00           H
ATOM    565  CA  THR A  54      34.190  37.130  23.850  1.00  0.00           C
ATOM    566  HA  THR A  54      34.230  36.840  24.880  1.00  0.00           H
ATOM    567  CB  THR A  54      33.250  38.330  23.950  1.00  0.00           C
ATOM    568  HB  THR A  54      33.740  39.080  24.600  1.00  0.00           H
ATOM    569  OG1 THR A  54      31.960  38.080  24.550  1.00  0.00           O
ATOM    570  HG1 THR A  54      32.060  38.430  25.440  1.00  0.00           H
ATOM    571  CG2 THR A  54      33.050  38.910  22.510  1.00  0.00           C
ATOM    572 1HG2 THR A  54      32.300  39.730  22.560  1.00  0.00           H
ATOM    573 2HG2 THR A  54      34.000  39.240  22.020  1.00  0.00           H
ATOM    574 3HG2 THR A  54      32.720  38.110  21.830  1.00  0.00           H
ATOM    575  C   THR A  54      33.690  35.910  23.180  1.00  0.00           C
ATOM    576  O   THR A  54      34.300  35.380  22.250  1.00  0.00           O
ATOM    577  N   ALA A  55      32.500  35.340  23.630  1.00  0.00           N
ATOM    578  HN  ALA A  55      32.010  35.950  24.250  1.00  0.00           H
ATOM    579  CA  ALA A  55      31.750  34.380  22.920  1.00  0.00           C
ATOM    580  HA  ALA A  55      32.400  33.790  22.290  1.00  0.00           H
ATOM    581  CB  ALA A  55      30.730  33.620  23.710  1.00  0.00           C
ATOM    582  HB1 ALA A  55      31.260  33.010  24.470  1.00  0.00           H
ATOM    583  HB2 ALA A  55      29.980  34.190  24.290  1.00  0.00           H
ATOM    584  HB3 ALA A  55      30.150  32.860  23.140  1.00  0.00           H
ATOM    585  C   ALA A  55      30.890  35.030  21.740  1.00  0.00           C
ATOM    586  O   ALA A  55      30.490  36.230  21.670  1.00  0.00           O
ATOM    587  N   ALA A  56      30.580  34.190  20.740  1.00  0.00           N
ATOM    588  HN  ALA A  56      30.630  33.200  20.760  1.00  0.00           H
ATOM    589  CA  ALA A  56      29.840  34.720  19.570  1.00  0.00           C
ATOM    590  HA  ALA A  56      30.220  35.680  19.260  1.00  0.00           H
ATOM    591  CB  ALA A  56      30.060  33.850  18.320  1.00  0.00           C
ATOM    592  HB1 ALA A  56      29.420  34.210  17.490  1.00  0.00           H
ATOM    593  HB2 ALA A  56      31.130  33.830  18.020  1.00  0.00           H
ATOM    594  HB3 ALA A  56      29.720  32.810  18.500  1.00  0.00           H
ATOM    595  C   ALA A  56      28.360  34.910  19.760  1.00  0.00           C
ATOM    596  O   ALA A  56      27.690  35.580  19.020  1.00  0.00           O
ATOM    597  N   HIS A  57      27.820  34.220  20.800  1.00  0.00           N
ATOM    598  HN  HIS A  57      28.300  33.490  21.260  1.00  0.00           H
ATOM    599  CA  HIS A  57      26.430  34.250  21.170  1.00  0.00           C
ATOM    600  HA  HIS A  57      25.830  33.830  20.360  1.00  0.00           H
ATOM    601  CB  HIS A  57      26.210  33.300  22.360  1.00  0.00           C
ATOM    602  HB1 HIS A  57      26.600  32.330  21.990  1.00  0.00           H
ATOM    603  HB2 HIS A  57      26.810  33.620  23.240  1.00  0.00           H
ATOM    604  ND1 HIS A  57      23.790  32.410  22.090  1.00  0.00           N
ATOM    605  CG  HIS A  57      24.760  33.120  22.780  1.00  0.00           C
ATOM    606  CE1 HIS A  57      22.650  32.640  22.780  1.00  0.00           C
ATOM    607  HE1 HIS A  57      21.680  32.190  22.540  1.00  0.00           H
ATOM    608  NE2 HIS A  57      22.860  33.430  23.870  1.00  0.00           N
ATOM    609  HE2 HIS A  57      22.100  33.780  24.420  1.00  0.00           H
ATOM    610  CD2 HIS A  57      24.240  33.670  23.920  1.00  0.00           C
ATOM    611  HD2 HIS A  57      24.780  34.210  24.700  1.00  0.00           H
ATOM    612  C   HIS A  57      26.030  35.650  21.500  1.00  0.00           C
ATOM    613  O   HIS A  57      24.870  35.980  21.320  1.00  0.00           O
ATOM    614  N   CYS A  58      26.980  36.470  22.000  1.00  0.00           N
ATOM    615  HN  CYS A  58      27.890  36.090  22.150  1.00  0.00           H
ATOM    616  CA  CYS A  58      26.810  37.900  22.250  1.00  0.00           C
ATOM    617  HA  CYS A  58      26.130  38.040  23.080  1.00  0.00           H
ATOM    618  CB  CYS A  58      28.230  38.470  22.630  1.00  0.00           C
ATOM    619  HB1 CYS A  58      28.920  38.380  21.760  1.00  0.00           H
ATOM    620  HB2 CYS A  58      28.390  39.520  22.950  1.00  0.00           H
ATOM    621  SG  CYS A  58      28.750  37.520  24.040  1.00  0.00           S
ATOM    622  C   CYS A  58      26.290  38.680  21.070  1.00  0.00           C
ATOM    623  O   CYS A  58      25.520  39.620  21.170  1.00  0.00           O
ATOM    624  N   LEU A  59      26.720  38.300  19.850  1.00  0.00           N
ATOM    625  HN  LEU A  59      27.280  37.470  19.850  1.00  0.00           H
ATOM    626  CA  LEU A  59      26.530  39.040  18.580  1.00  0.00           C
ATOM    627  HA  LEU A  59      26.760  40.070  18.820  1.00  0.00           H
ATOM    628  CB  LEU A  59      27.610  38.440  17.680  1.00  0.00           C
ATOM    629  HB1 LEU A  59      27.400  37.390  17.360  1.00  0.00           H
ATOM    630  HB2 LEU A  59      27.640  38.990  16.710  1.00  0.00           H
ATOM    631  CG  LEU A  59      29.090  38.420  18.220  1.00  0.00           C
ATOM    632  HG  LEU A  59      29.040  37.850  19.170  1.00  0.00           H
ATOM    633  CD1 LEU A  59      30.110  37.780  17.320  1.00  0.00           C
ATOM    634 1HD1 LEU A  59      29.910  38.180  16.300  1.00  0.00           H
ATOM    635 2HD1 LEU A  59      31.180  37.970  17.500  1.00  0.00           H
ATOM    636 3HD1 LEU A  59      29.980  36.680  17.160  1.00  0.00           H
ATOM    637  CD2 LEU A  59      29.460  39.860  18.640  1.00  0.00           C
ATOM    638 1HD2 LEU A  59      30.460  39.860  19.150  1.00  0.00           H
ATOM    639 2HD2 LEU A  59      29.510  40.490  17.720  1.00  0.00           H
ATOM    640 3HD2 LEU A  59      28.650  40.390  19.180  1.00  0.00           H
ATOM    641  C   LEU A  59      25.220  38.840  17.870  1.00  0.00           C
ATOM    642  O   LEU A  59      24.770  39.600  17.030  1.00  0.00           O
ATOM    643  N   TYR A  60      24.500  37.860  18.420  1.00  0.00           N
ATOM    644  HN  TYR A  60      25.000  37.280  19.060  1.00  0.00           H
ATOM    645  CA  TYR A  60      23.130  37.590  18.140  1.00  0.00           C
ATOM    646  HA  TYR A  60      22.800  38.100  17.240  1.00  0.00           H
ATOM    647  CB  TYR A  60      23.030  36.140  17.900  1.00  0.00           C
ATOM    648  HB1 TYR A  60      23.460  35.470  18.670  1.00  0.00           H
ATOM    649  HB2 TYR A  60      21.990  35.760  17.770  1.00  0.00           H
ATOM    650  CG  TYR A  60      23.700  35.770  16.560  1.00  0.00           C
ATOM    651  CD1 TYR A  60      25.120  35.400  16.550  1.00  0.00           C
ATOM    652  HD1 TYR A  60      25.650  35.250  17.480  1.00  0.00           H
ATOM    653  CE1 TYR A  60      25.840  35.260  15.360  1.00  0.00           C
ATOM    654  HE1 TYR A  60      26.920  35.100  15.390  1.00  0.00           H
ATOM    655  CZ  TYR A  60      25.140  35.520  14.110  1.00  0.00           C
ATOM    656  OH  TYR A  60      25.840  35.420  12.920  1.00  0.00           O
ATOM    657  HH  TYR A  60      25.100  35.280  12.330  1.00  0.00           H
ATOM    658  CD2 TYR A  60      23.080  35.950  15.390  1.00  0.00           C
ATOM    659  HD2 TYR A  60      22.090  36.360  15.310  1.00  0.00           H
ATOM    660  CE2 TYR A  60      23.730  35.680  14.160  1.00  0.00           C
ATOM    661  HE2 TYR A  60      23.260  35.910  13.220  1.00  0.00           H
ATOM    662  C   TYR A  60      22.070  38.060  19.200  1.00  0.00           C
ATOM    663  O   TYR A  60      20.880  37.940  18.990  1.00  0.00           O
ATOM    664  N   GLN A  61      22.420  38.670  20.360  1.00  0.00           N
ATOM    665  HN  GLN A  61      23.380  38.720  20.580  1.00  0.00           H
ATOM    666  CA  GLN A  61      21.510  39.080  21.440  1.00  0.00           C
ATOM    667  HA  GLN A  61      20.460  38.850  21.280  1.00  0.00           H
ATOM    668  CB  GLN A  61      21.920  38.510  22.830  1.00  0.00           C
ATOM    669  HB1 GLN A  61      22.870  38.950  23.230  1.00  0.00           H
ATOM    670  HB2 GLN A  61      21.160  38.750  23.600  1.00  0.00           H
ATOM    671  CG  GLN A  61      22.090  36.940  23.040  1.00  0.00           C
ATOM    672  HG1 GLN A  61      23.130  36.610  22.880  1.00  0.00           H
ATOM    673  HG2 GLN A  61      21.830  36.680  24.090  1.00  0.00           H
ATOM    674  CD  GLN A  61      21.180  36.090  22.150  1.00  0.00           C
ATOM    675  OE1 GLN A  61      19.980  36.050  22.300  1.00  0.00           O
ATOM    676  NE2 GLN A  61      21.850  35.360  21.210  1.00  0.00           N
ATOM    677 1HE2 GLN A  61      22.840  35.490  21.160  1.00  0.00           H
ATOM    678 2HE2 GLN A  61      21.380  34.610  20.740  1.00  0.00           H
ATOM    679  C   GLN A  61      21.690  40.570  21.570  1.00  0.00           C
ATOM    680  O   GLN A  61      21.170  41.180  22.520  1.00  0.00           O
ATOM    681  N   ALA A  62      22.380  41.310  20.640  1.00  0.00           N
ATOM    682  HN  ALA A  62      22.970  40.780  20.040  1.00  0.00           H
ATOM    683  CA  ALA A  62      22.260  42.770  20.560  1.00  0.00           C
ATOM    684  HA  ALA A  62      21.260  43.020  20.850  1.00  0.00           H
ATOM    685  CB  ALA A  62      23.320  43.540  21.420  1.00  0.00           C
ATOM    686  HB1 ALA A  62      23.570  44.570  21.090  1.00  0.00           H
ATOM    687  HB2 ALA A  62      22.910  43.530  22.460  1.00  0.00           H
ATOM    688  HB3 ALA A  62      24.280  42.990  21.510  1.00  0.00           H
ATOM    689  C   ALA A  62      22.410  43.030  19.110  1.00  0.00           C
ATOM    690  O   ALA A  62      23.220  42.540  18.360  1.00  0.00           O
ATOM    691  N   LYS A  63      21.480  43.920  18.590  1.00  0.00           N
ATOM    692  HN  LYS A  63      20.690  44.340  19.030  1.00  0.00           H
ATOM    693  CA  LYS A  63      21.520  44.440  17.240  1.00  0.00           C
ATOM    694  HA  LYS A  63      21.390  43.630  16.550  1.00  0.00           H
ATOM    695  CB  LYS A  63      20.410  45.420  16.990  1.00  0.00           C
ATOM    696  HB1 LYS A  63      20.210  45.900  17.970  1.00  0.00           H
ATOM    697  HB2 LYS A  63      20.600  46.280  16.310  1.00  0.00           H
ATOM    698  CG  LYS A  63      19.190  44.800  16.360  1.00  0.00           C
ATOM    699  HG1 LYS A  63      18.480  45.630  16.160  1.00  0.00           H
ATOM    700  HG2 LYS A  63      19.430  44.290  15.400  1.00  0.00           H
ATOM    701  CD  LYS A  63      18.570  43.730  17.260  1.00  0.00           C
ATOM    702  HD1 LYS A  63      19.360  42.960  17.340  1.00  0.00           H
ATOM    703  HD2 LYS A  63      18.360  44.100  18.290  1.00  0.00           H
ATOM    704  CE  LYS A  63      17.220  43.130  16.850  1.00  0.00           C
ATOM    705  HE1 LYS A  63      16.830  42.360  17.550  1.00  0.00           H
ATOM    706  HE2 LYS A  63      16.450  43.950  16.840  1.00  0.00           H
ATOM    707  NZ  LYS A  63      17.170  42.570  15.490  1.00  0.00           N
ATOM    708  HZ1 LYS A  63      16.340  41.940  15.440  1.00  0.00           H
ATOM    709  HZ2 LYS A  63      17.120  43.260  14.700  1.00  0.00           H
ATOM    710  HZ3 LYS A  63      18.080  42.080  15.350  1.00  0.00           H
ATOM    711  C   LYS A  63      22.920  44.950  16.940  1.00  0.00           C
ATOM    712  O   LYS A  63      23.480  44.610  15.920  1.00  0.00           O
ATOM    713  N   ARG A  64      23.460  45.850  17.790  1.00  0.00           N
ATOM    714  HN  ARG A  64      22.810  46.100  18.490  1.00  0.00           H
ATOM    715  CA  ARG A  64      24.820  46.200  18.040  1.00  0.00           C
ATOM    716  HA  ARG A  64      25.450  45.330  17.990  1.00  0.00           H
ATOM    717  CB  ARG A  64      25.280  47.220  17.030  1.00  0.00           C
ATOM    718  HB1 ARG A  64      26.330  47.600  17.020  1.00  0.00           H
ATOM    719  HB2 ARG A  64      25.210  46.760  16.020  1.00  0.00           H
ATOM    720  CG  ARG A  64      24.410  48.490  16.970  1.00  0.00           C
ATOM    721  HG1 ARG A  64      23.350  48.170  17.050  1.00  0.00           H
ATOM    722  HG2 ARG A  64      24.640  49.020  17.920  1.00  0.00           H
ATOM    723  CD  ARG A  64      24.640  49.380  15.770  1.00  0.00           C
ATOM    724  HD1 ARG A  64      25.700  49.740  15.750  1.00  0.00           H
ATOM    725  HD2 ARG A  64      24.290  48.940  14.810  1.00  0.00           H
ATOM    726  NE  ARG A  64      23.840  50.550  16.120  1.00  0.00           N
ATOM    727  HE  ARG A  64      23.520  50.810  17.030  1.00  0.00           H
ATOM    728  CZ  ARG A  64      23.150  51.310  15.240  1.00  0.00           C
ATOM    729  NH1 ARG A  64      23.330  51.370  13.950  1.00  0.00           N
ATOM    730 1HH1 ARG A  64      24.040  50.760  13.580  1.00  0.00           H
ATOM    731 2HH1 ARG A  64      22.840  51.930  13.300  1.00  0.00           H
ATOM    732  NH2 ARG A  64      22.270  52.050  15.800  1.00  0.00           N
ATOM    733 1HH2 ARG A  64      22.000  51.860  16.750  1.00  0.00           H
ATOM    734 2HH2 ARG A  64      21.690  52.480  15.110  1.00  0.00           H
ATOM    735  C   ARG A  64      25.130  46.830  19.450  1.00  0.00           C
ATOM    736  O   ARG A  64      24.280  47.000  20.300  1.00  0.00           O
ATOM    737  N   PHE A  65      26.440  47.070  19.740  1.00  0.00           N
ATOM    738  HN  PHE A  65      27.150  46.730  19.120  1.00  0.00           H
ATOM    739  CA  PHE A  65      26.940  47.120  21.110  1.00  0.00           C
ATOM    740  HA  PHE A  65      26.300  47.760  21.720  1.00  0.00           H
ATOM    741  CB  PHE A  65      27.150  45.730  21.740  1.00  0.00           C
ATOM    742  HB1 PHE A  65      27.540  45.680  22.780  1.00  0.00           H
ATOM    743  HB2 PHE A  65      26.130  45.290  21.740  1.00  0.00           H
ATOM    744  CG  PHE A  65      27.970  44.740  21.050  1.00  0.00           C
ATOM    745  CD1 PHE A  65      29.410  44.820  20.950  1.00  0.00           C
ATOM    746  HD1 PHE A  65      29.830  45.550  21.620  1.00  0.00           H
ATOM    747  CE1 PHE A  65      30.200  44.030  20.070  1.00  0.00           C
ATOM    748  HE1 PHE A  65      31.270  44.050  20.090  1.00  0.00           H
ATOM    749  CZ  PHE A  65      29.510  43.140  19.270  1.00  0.00           C
ATOM    750  HZ  PHE A  65      30.120  42.610  18.550  1.00  0.00           H
ATOM    751  CD2 PHE A  65      27.350  43.880  20.170  1.00  0.00           C
ATOM    752  HD2 PHE A  65      26.270  43.880  20.190  1.00  0.00           H
ATOM    753  CE2 PHE A  65      28.110  43.080  19.370  1.00  0.00           C
ATOM    754  HE2 PHE A  65      27.690  42.380  18.660  1.00  0.00           H
ATOM    755  C   PHE A  65      28.250  47.910  21.060  1.00  0.00           C
ATOM    756  O   PHE A  65      28.880  48.080  20.000  1.00  0.00           O
ATOM    757  N   LYS A  66      28.770  48.180  22.300  1.00  0.00           N
ATOM    758  HN  LYS A  66      28.250  47.990  23.130  1.00  0.00           H
ATOM    759  CA  LYS A  66      30.120  48.770  22.500  1.00  0.00           C
ATOM    760  HA  LYS A  66      30.710  48.440  21.660  1.00  0.00           H
ATOM    761  CB  LYS A  66      30.150  50.260  22.450  1.00  0.00           C
ATOM    762  HB1 LYS A  66      31.190  50.630  22.560  1.00  0.00           H
ATOM    763  HB2 LYS A  66      29.880  50.490  21.400  1.00  0.00           H
ATOM    764  CG  LYS A  66      29.160  51.000  23.380  1.00  0.00           C
ATOM    765  HG1 LYS A  66      28.170  50.500  23.510  1.00  0.00           H
ATOM    766  HG2 LYS A  66      29.560  51.030  24.420  1.00  0.00           H
ATOM    767  CD  LYS A  66      29.030  52.410  22.840  1.00  0.00           C
ATOM    768  HD1 LYS A  66      30.020  52.890  22.850  1.00  0.00           H
ATOM    769  HD2 LYS A  66      28.840  52.370  21.740  1.00  0.00           H
ATOM    770  CE  LYS A  66      28.080  53.400  23.540  1.00  0.00           C
ATOM    771  HE1 LYS A  66      28.190  53.400  24.640  1.00  0.00           H
ATOM    772  HE2 LYS A  66      28.360  54.380  23.110  1.00  0.00           H
ATOM    773  NZ  LYS A  66      26.670  53.200  23.190  1.00  0.00           N
ATOM    774  HZ1 LYS A  66      26.320  52.320  23.620  1.00  0.00           H
ATOM    775  HZ2 LYS A  66      26.140  53.990  23.610  1.00  0.00           H
ATOM    776  HZ3 LYS A  66      26.360  53.240  22.210  1.00  0.00           H
ATOM    777  C   LYS A  66      30.730  48.210  23.740  1.00  0.00           C
ATOM    778  O   LYS A  66      30.030  47.470  24.420  1.00  0.00           O
ATOM    779  N   VAL A  67      32.040  48.410  23.990  1.00  0.00           N
ATOM    780  HN  VAL A  67      32.620  48.910  23.350  1.00  0.00           H
ATOM    781  CA  VAL A  67      32.750  47.720  25.050  1.00  0.00           C
ATOM    782  HA  VAL A  67      32.170  46.980  25.590  1.00  0.00           H
ATOM    783  CB  VAL A  67      33.940  46.950  24.610  1.00  0.00           C
ATOM    784  HB  VAL A  67      34.740  47.660  24.340  1.00  0.00           H
ATOM    785  CG1 VAL A  67      34.610  46.140  25.670  1.00  0.00           C
ATOM    786 1HG1 VAL A  67      34.970  46.720  26.550  1.00  0.00           H
ATOM    787 2HG1 VAL A  67      33.750  45.530  26.020  1.00  0.00           H
ATOM    788 3HG1 VAL A  67      35.430  45.500  25.290  1.00  0.00           H
ATOM    789  CG2 VAL A  67      33.690  45.940  23.410  1.00  0.00           C
ATOM    790 1HG2 VAL A  67      33.290  46.570  22.600  1.00  0.00           H
ATOM    791 2HG2 VAL A  67      34.630  45.540  22.980  1.00  0.00           H
ATOM    792 3HG2 VAL A  67      33.030  45.140  23.810  1.00  0.00           H
ATOM    793  C   VAL A  67      33.200  48.710  26.120  1.00  0.00           C
ATOM    794  O   VAL A  67      33.840  49.730  25.950  1.00  0.00           O
ATOM    795  N   ARG A  68      32.880  48.370  27.410  1.00  0.00           N
ATOM    796  HN  ARG A  68      32.420  47.510  27.580  1.00  0.00           H
ATOM    797  CA  ARG A  68      33.350  49.110  28.570  1.00  0.00           C
ATOM    798  HA  ARG A  68      33.960  49.900  28.160  1.00  0.00           H
ATOM    799  CB  ARG A  68      32.140  49.580  29.400  1.00  0.00           C
ATOM    800  HB1 ARG A  68      31.400  49.870  28.610  1.00  0.00           H
ATOM    801  HB2 ARG A  68      31.620  48.720  29.880  1.00  0.00           H
ATOM    802  CG  ARG A  68      32.210  50.900  30.300  1.00  0.00           C
ATOM    803  HG1 ARG A  68      32.590  51.810  29.780  1.00  0.00           H
ATOM    804  HG2 ARG A  68      31.150  51.110  30.550  1.00  0.00           H
ATOM    805  CD  ARG A  68      33.090  50.760  31.590  1.00  0.00           C
ATOM    806  HD1 ARG A  68      32.680  49.940  32.210  1.00  0.00           H
ATOM    807  HD2 ARG A  68      34.180  50.620  31.410  1.00  0.00           H
ATOM    808  NE  ARG A  68      32.960  52.000  32.380  1.00  0.00           N
ATOM    809  HE  ARG A  68      32.060  52.400  32.540  1.00  0.00           H
ATOM    810  CZ  ARG A  68      33.800  52.350  33.330  1.00  0.00           C
ATOM    811  NH1 ARG A  68      34.990  51.830  33.550  1.00  0.00           N
ATOM    812 1HH1 ARG A  68      35.410  51.340  32.790  1.00  0.00           H
ATOM    813 2HH1 ARG A  68      35.470  52.160  34.360  1.00  0.00           H
ATOM    814  NH2 ARG A  68      33.350  53.280  34.180  1.00  0.00           N
ATOM    815 1HH2 ARG A  68      32.380  53.490  34.070  1.00  0.00           H
ATOM    816 2HH2 ARG A  68      33.890  53.570  34.970  1.00  0.00           H
ATOM    817  C   ARG A  68      34.310  48.310  29.300  1.00  0.00           C
ATOM    818  O   ARG A  68      34.120  47.100  29.340  1.00  0.00           O
ATOM    819  N   VAL A  69      35.410  48.880  29.720  1.00  0.00           N
ATOM    820  HN  VAL A  69      35.510  49.880  29.650  1.00  0.00           H
ATOM    821  CA  VAL A  69      36.560  48.260  30.310  1.00  0.00           C
ATOM    822  HA  VAL A  69      36.270  47.280  30.670  1.00  0.00           H
ATOM    823  CB  VAL A  69      37.720  48.090  29.300  1.00  0.00           C
ATOM    824  HB  VAL A  69      38.620  47.730  29.850  1.00  0.00           H
ATOM    825  CG1 VAL A  69      37.250  47.060  28.300  1.00  0.00           C
ATOM    826 1HG1 VAL A  69      36.410  47.470  27.720  1.00  0.00           H
ATOM    827 2HG1 VAL A  69      38.070  46.820  27.590  1.00  0.00           H
ATOM    828 3HG1 VAL A  69      37.010  46.070  28.750  1.00  0.00           H
ATOM    829  CG2 VAL A  69      38.070  49.420  28.640  1.00  0.00           C
ATOM    830 1HG2 VAL A  69      38.550  50.060  29.410  1.00  0.00           H
ATOM    831 2HG2 VAL A  69      38.750  49.330  27.780  1.00  0.00           H
ATOM    832 3HG2 VAL A  69      37.190  49.980  28.240  1.00  0.00           H
ATOM    833  C   VAL A  69      37.080  49.180  31.530  1.00  0.00           C
ATOM    834  O   VAL A  69      36.650  50.320  31.650  1.00  0.00           O
ATOM    835  N   GLY A  70      37.920  48.690  32.430  1.00  0.00           N
ATOM    836  HN  GLY A  70      38.250  47.750  32.350  1.00  0.00           H
ATOM    837  CA  GLY A  70      38.310  49.390  33.700  1.00  0.00           C
ATOM    838  HA1 GLY A  70      39.100  48.850  34.200  1.00  0.00           H
ATOM    839  HA2 GLY A  70      38.680  50.340  33.330  1.00  0.00           H
ATOM    840  C   GLY A  70      37.350  49.650  34.760  1.00  0.00           C
ATOM    841  O   GLY A  70      36.170  49.300  34.640  1.00  0.00           O
ATOM    842  N   ASP A  71      37.850  50.210  35.860  1.00  0.00           N
ATOM    843  HN  ASP A  71      38.840  50.330  35.900  1.00  0.00           H
ATOM    844  CA  ASP A  71      37.130  50.320  37.100  1.00  0.00           C
ATOM    845  HA  ASP A  71      37.900  50.470  37.850  1.00  0.00           H
ATOM    846  CB  ASP A  71      36.100  51.480  37.080  1.00  0.00           C
ATOM    847  HB1 ASP A  71      35.130  51.140  36.670  1.00  0.00           H
ATOM    848  HB2 ASP A  71      36.020  51.840  38.130  1.00  0.00           H
ATOM    849  CG  ASP A  71      36.610  52.660  36.320  1.00  0.00           C
ATOM    850  OD1 ASP A  71      35.920  53.280  35.440  1.00  0.00           O
ATOM    851  OD2 ASP A  71      37.730  53.080  36.670  1.00  0.00           O
ATOM    852  C   ASP A  71      36.470  49.000  37.600  1.00  0.00           C
ATOM    853  O   ASP A  71      36.690  47.870  37.170  1.00  0.00           O
ATOM    854  N   ARG A  72      35.500  49.060  38.540  1.00  0.00           N
ATOM    855  HN  ARG A  72      35.090  49.930  38.840  1.00  0.00           H
ATOM    856  CA  ARG A  72      34.820  47.850  38.840  1.00  0.00           C
ATOM    857  HA  ARG A  72      34.750  47.200  37.980  1.00  0.00           H
ATOM    858  CB  ARG A  72      35.580  47.020  39.960  1.00  0.00           C
ATOM    859  HB1 ARG A  72      35.050  46.120  40.330  1.00  0.00           H
ATOM    860  HB2 ARG A  72      36.470  46.510  39.510  1.00  0.00           H
ATOM    861  CG  ARG A  72      36.040  47.820  41.110  1.00  0.00           C
ATOM    862  HG1 ARG A  72      36.740  48.600  40.740  1.00  0.00           H
ATOM    863  HG2 ARG A  72      35.170  48.280  41.610  1.00  0.00           H
ATOM    864  CD  ARG A  72      36.870  46.990  42.130  1.00  0.00           C
ATOM    865  HD1 ARG A  72      36.350  46.130  42.610  1.00  0.00           H
ATOM    866  HD2 ARG A  72      37.720  46.570  41.560  1.00  0.00           H
ATOM    867  NE  ARG A  72      37.430  47.820  43.180  1.00  0.00           N
ATOM    868  HE  ARG A  72      38.150  48.480  42.900  1.00  0.00           H
ATOM    869  CZ  ARG A  72      36.880  48.140  44.350  1.00  0.00           C
ATOM    870  NH1 ARG A  72      35.770  47.690  44.820  1.00  0.00           N
ATOM    871 1HH1 ARG A  72      35.260  47.050  44.240  1.00  0.00           H
ATOM    872 2HH1 ARG A  72      35.380  47.960  45.700  1.00  0.00           H
ATOM    873  NH2 ARG A  72      37.500  48.990  45.210  1.00  0.00           N
ATOM    874 1HH2 ARG A  72      38.430  49.280  45.000  1.00  0.00           H
ATOM    875 2HH2 ARG A  72      37.080  49.230  46.090  1.00  0.00           H
ATOM    876  C   ARG A  72      33.460  47.980  39.360  1.00  0.00           C
ATOM    877  O   ARG A  72      32.710  46.990  39.390  1.00  0.00           O
ATOM    878  N   ASN A  73      33.070  49.160  39.810  1.00  0.00           N
ATOM    879  HN  ASN A  73      33.740  49.910  39.830  1.00  0.00           H
ATOM    880  CA  ASN A  73      31.860  49.450  40.460  1.00  0.00           C
ATOM    881  HA  ASN A  73      31.190  48.600  40.430  1.00  0.00           H
ATOM    882  CB  ASN A  73      32.260  49.980  41.890  1.00  0.00           C
ATOM    883  HB1 ASN A  73      33.150  49.380  42.170  1.00  0.00           H
ATOM    884  HB2 ASN A  73      32.560  51.050  41.870  1.00  0.00           H
ATOM    885  CG  ASN A  73      31.070  49.940  42.810  1.00  0.00           C
ATOM    886  OD1 ASN A  73      29.890  50.120  42.510  1.00  0.00           O
ATOM    887  ND2 ASN A  73      31.460  49.620  44.120  1.00  0.00           N
ATOM    888 1HD2 ASN A  73      32.280  50.020  44.510  1.00  0.00           H
ATOM    889 2HD2 ASN A  73      30.720  49.240  44.680  1.00  0.00           H
ATOM    890  C   ASN A  73      31.090  50.510  39.740  1.00  0.00           C
ATOM    891  O   ASN A  73      31.500  51.490  39.140  1.00  0.00           O
ATOM    892  N   THR A  74      29.750  50.340  39.630  1.00  0.00           N
ATOM    893  HN  THR A  74      29.260  49.530  39.960  1.00  0.00           H
ATOM    894  CA  THR A  74      28.910  51.260  38.870  1.00  0.00           C
ATOM    895  HA  THR A  74      29.490  51.890  38.210  1.00  0.00           H
ATOM    896  CB  THR A  74      27.790  50.690  37.900  1.00  0.00           C
ATOM    897  HB  THR A  74      27.330  51.540  37.370  1.00  0.00           H
ATOM    898  OG1 THR A  74      26.710  49.950  38.540  1.00  0.00           O
ATOM    899  HG1 THR A  74      26.180  49.660  37.800  1.00  0.00           H
ATOM    900  CG2 THR A  74      28.350  49.740  36.840  1.00  0.00           C
ATOM    901 1HG2 THR A  74      27.540  49.490  36.110  1.00  0.00           H
ATOM    902 2HG2 THR A  74      29.160  50.320  36.370  1.00  0.00           H
ATOM    903 3HG2 THR A  74      28.800  48.920  37.420  1.00  0.00           H
ATOM    904  C   THR A  74      28.170  52.160  39.810  1.00  0.00           C
ATOM    905  O   THR A  74      27.580  53.130  39.390  1.00  0.00           O
ATOM    906  N   GLU A  75      28.270  52.000  41.220  1.00  0.00           N
ATOM    907  HN  GLU A  75      28.600  51.150  41.600  1.00  0.00           H
ATOM    908  CA  GLU A  75      27.710  53.060  42.120  1.00  0.00           C
ATOM    909  HA  GLU A  75      26.800  53.470  41.700  1.00  0.00           H
ATOM    910  CB  GLU A  75      27.260  52.460  43.500  1.00  0.00           C
ATOM    911  HB1 GLU A  75      28.140  51.850  43.810  1.00  0.00           H
ATOM    912  HB2 GLU A  75      27.080  53.300  44.200  1.00  0.00           H
ATOM    913  CG  GLU A  75      26.020  51.690  43.250  1.00  0.00           C
ATOM    914  HG1 GLU A  75      25.130  52.290  43.570  1.00  0.00           H
ATOM    915  HG2 GLU A  75      25.950  51.250  42.230  1.00  0.00           H
ATOM    916  CD  GLU A  75      25.950  50.580  44.290  1.00  0.00           C
ATOM    917  OE1 GLU A  75      25.850  49.390  43.840  1.00  0.00           O
ATOM    918  OE2 GLU A  75      26.090  50.810  45.500  1.00  0.00           O
ATOM    919  C   GLU A  75      28.690  54.190  42.330  1.00  0.00           C
ATOM    920  O   GLU A  75      28.210  55.270  42.800  1.00  0.00           O
ATOM    921  N   GLN A  76      29.990  54.070  41.880  1.00  0.00           N
ATOM    922  HN  GLN A  76      30.210  53.210  41.430  1.00  0.00           H
ATOM    923  CA  GLN A  76      31.110  54.980  42.120  1.00  0.00           C
ATOM    924  HA  GLN A  76      30.850  55.690  42.870  1.00  0.00           H
ATOM    925  CB  GLN A  76      32.410  54.190  42.550  1.00  0.00           C
ATOM    926  HB1 GLN A  76      32.670  53.580  41.650  1.00  0.00           H
ATOM    927  HB2 GLN A  76      33.120  54.980  42.840  1.00  0.00           H
ATOM    928  CG  GLN A  76      32.130  53.280  43.820  1.00  0.00           C
ATOM    929  HG1 GLN A  76      31.400  53.860  44.430  1.00  0.00           H
ATOM    930  HG2 GLN A  76      31.600  52.350  43.500  1.00  0.00           H
ATOM    931  CD  GLN A  76      33.370  52.840  44.640  1.00  0.00           C
ATOM    932  OE1 GLN A  76      33.760  51.650  44.460  1.00  0.00           O
ATOM    933  NE2 GLN A  76      33.960  53.730  45.470  1.00  0.00           N
ATOM    934 1HE2 GLN A  76      33.710  54.700  45.470  1.00  0.00           H
ATOM    935 2HE2 GLN A  76      34.700  53.450  46.080  1.00  0.00           H
ATOM    936  C   GLN A  76      31.500  55.730  40.850  1.00  0.00           C
ATOM    937  O   GLN A  76      32.540  56.350  40.820  1.00  0.00           O
ATOM    938  N   GLU A  77      30.680  55.750  39.790  1.00  0.00           N
ATOM    939  HN  GLU A  77      29.870  55.180  39.850  1.00  0.00           H
ATOM    940  CA  GLU A  77      30.910  56.560  38.650  1.00  0.00           C
ATOM    941  HA  GLU A  77      31.880  56.300  38.260  1.00  0.00           H
ATOM    942  CB  GLU A  77      29.970  56.070  37.470  1.00  0.00           C
ATOM    943  HB1 GLU A  77      28.910  56.370  37.630  1.00  0.00           H
ATOM    944  HB2 GLU A  77      30.320  56.550  36.540  1.00  0.00           H
ATOM    945  CG  GLU A  77      30.060  54.530  37.310  1.00  0.00           C
ATOM    946  HG1 GLU A  77      31.120  54.240  37.180  1.00  0.00           H
ATOM    947  HG2 GLU A  77      29.550  53.940  38.100  1.00  0.00           H
ATOM    948  CD  GLU A  77      29.480  54.190  35.980  1.00  0.00           C
ATOM    949  OE1 GLU A  77      29.500  52.940  35.590  1.00  0.00           O
ATOM    950  OE2 GLU A  77      28.970  55.000  35.190  1.00  0.00           O
ATOM    951  C   GLU A  77      30.840  58.070  38.830  1.00  0.00           C
ATOM    952  O   GLU A  77      29.880  58.530  39.400  1.00  0.00           O
ATOM    953  N   GLU A  78      31.780  58.840  38.180  1.00  0.00           N
ATOM    954  HN  GLU A  78      32.590  58.460  37.730  1.00  0.00           H
ATOM    955  CA  GLU A  78      31.830  60.250  38.170  1.00  0.00           C
ATOM    956  HA  GLU A  78      30.850  60.720  38.230  1.00  0.00           H
ATOM    957  CB  GLU A  78      32.650  60.890  39.390  1.00  0.00           C
ATOM    958  HB1 GLU A  78      33.670  60.500  39.210  1.00  0.00           H
ATOM    959  HB2 GLU A  78      32.660  61.970  39.120  1.00  0.00           H
ATOM    960  CG  GLU A  78      32.020  60.570  40.830  1.00  0.00           C
ATOM    961  HG1 GLU A  78      30.930  60.790  40.900  1.00  0.00           H
ATOM    962  HG2 GLU A  78      32.110  59.470  40.920  1.00  0.00           H
ATOM    963  CD  GLU A  78      32.580  61.260  42.000  1.00  0.00           C
ATOM    964  OE1 GLU A  78      32.300  62.440  42.340  1.00  0.00           O
ATOM    965  OE2 GLU A  78      33.270  60.480  42.740  1.00  0.00           O
ATOM    966  C   GLU A  78      32.400  60.610  36.820  1.00  0.00           C
ATOM    967  O   GLU A  78      33.420  60.020  36.430  1.00  0.00           O
ATOM    968  N   GLY A  79      31.830  61.580  36.090  1.00  0.00           N
ATOM    969  HN  GLY A  79      31.090  62.120  36.450  1.00  0.00           H
ATOM    970  CA  GLY A  79      32.160  62.010  34.740  1.00  0.00           C
ATOM    971  HA1 GLY A  79      31.390  62.670  34.380  1.00  0.00           H
ATOM    972  HA2 GLY A  79      33.060  62.590  34.870  1.00  0.00           H
ATOM    973  C   GLY A  79      32.330  60.880  33.780  1.00  0.00           C
ATOM    974  O   GLY A  79      31.830  59.750  33.910  1.00  0.00           O
ATOM    975  N   GLY A  80      33.140  61.180  32.700  1.00  0.00           N
ATOM    976  HN  GLY A  80      33.560  62.080  32.710  1.00  0.00           H
ATOM    977  CA  GLY A  80      33.330  60.370  31.530  1.00  0.00           C
ATOM    978  HA1 GLY A  80      32.340  60.310  31.100  1.00  0.00           H
ATOM    979  HA2 GLY A  80      34.010  60.910  30.890  1.00  0.00           H
ATOM    980  C   GLY A  80      33.800  58.920  31.870  1.00  0.00           C
ATOM    981  O   GLY A  80      34.240  58.630  32.990  1.00  0.00           O
ATOM    982  N   GLU A  81      33.550  57.930  31.040  1.00  0.00           N
ATOM    983  HN  GLU A  81      33.110  58.210  30.190  1.00  0.00           H
ATOM    984  CA  GLU A  81      33.750  56.580  31.150  1.00  0.00           C
ATOM    985  HA  GLU A  81      34.370  56.370  32.000  1.00  0.00           H
ATOM    986  CB  GLU A  81      32.390  55.860  31.240  1.00  0.00           C
ATOM    987  HB1 GLU A  81      31.750  56.100  30.370  1.00  0.00           H
ATOM    988  HB2 GLU A  81      32.630  54.780  31.130  1.00  0.00           H
ATOM    989  CG  GLU A  81      31.610  56.070  32.630  1.00  0.00           C
ATOM    990  HG1 GLU A  81      32.280  56.010  33.510  1.00  0.00           H
ATOM    991  HG2 GLU A  81      31.030  57.020  32.610  1.00  0.00           H
ATOM    992  CD  GLU A  81      30.540  55.020  32.710  1.00  0.00           C
ATOM    993  OE1 GLU A  81      30.810  53.860  33.060  1.00  0.00           O
ATOM    994  OE2 GLU A  81      29.340  55.320  32.370  1.00  0.00           O
ATOM    995  C   GLU A  81      34.390  55.940  29.910  1.00  0.00           C
ATOM    996  O   GLU A  81      34.140  56.320  28.780  1.00  0.00           O
ATOM    997  N   ALA A  82      35.240  54.900  30.090  1.00  0.00           N
ATOM    998  HN  ALA A  82      35.330  54.490  30.990  1.00  0.00           H
ATOM    999  CA  ALA A  82      36.060  54.360  29.060  1.00  0.00           C
ATOM   1000  HA  ALA A  82      36.300  55.090  28.300  1.00  0.00           H
ATOM   1001  CB  ALA A  82      37.330  53.730  29.630  1.00  0.00           C
ATOM   1002  HB1 ALA A  82      38.010  53.340  28.830  1.00  0.00           H
ATOM   1003  HB2 ALA A  82      37.870  54.470  30.250  1.00  0.00           H
ATOM   1004  HB3 ALA A  82      37.130  52.850  30.270  1.00  0.00           H
ATOM   1005  C   ALA A  82      35.340  53.340  28.270  1.00  0.00           C
ATOM   1006  O   ALA A  82      35.350  52.140  28.540  1.00  0.00           O
ATOM   1007  N   VAL A  83      34.750  53.750  27.090  1.00  0.00           N
ATOM   1008  HN  VAL A  83      34.650  54.740  27.000  1.00  0.00           H
ATOM   1009  CA  VAL A  83      34.140  52.900  26.160  1.00  0.00           C
ATOM   1010  HA  VAL A  83      34.140  51.860  26.410  1.00  0.00           H
ATOM   1011  CB  VAL A  83      32.710  53.330  25.920  1.00  0.00           C
ATOM   1012  HB  VAL A  83      32.180  53.220  26.890  1.00  0.00           H
ATOM   1013  CG1 VAL A  83      32.550  54.840  25.570  1.00  0.00           C
ATOM   1014 1HG1 VAL A  83      31.510  55.050  25.240  1.00  0.00           H
ATOM   1015 2HG1 VAL A  83      32.860  55.460  26.440  1.00  0.00           H
ATOM   1016 3HG1 VAL A  83      33.020  55.090  24.590  1.00  0.00           H
ATOM   1017  CG2 VAL A  83      31.970  52.480  24.880  1.00  0.00           C
ATOM   1018 1HG2 VAL A  83      32.120  52.710  23.810  1.00  0.00           H
ATOM   1019 2HG2 VAL A  83      32.270  51.410  24.890  1.00  0.00           H
ATOM   1020 3HG2 VAL A  83      30.870  52.510  25.110  1.00  0.00           H
ATOM   1021  C   VAL A  83      34.880  52.970  24.810  1.00  0.00           C
ATOM   1022  O   VAL A  83      35.370  54.020  24.390  1.00  0.00           O
ATOM   1023  N   HIS A  84      35.060  51.730  24.240  1.00  0.00           N
ATOM   1024  HN  HIS A  84      34.690  50.960  24.760  1.00  0.00           H
ATOM   1025  CA  HIS A  84      35.710  51.450  22.960  1.00  0.00           C
ATOM   1026  HA  HIS A  84      36.000  52.380  22.500  1.00  0.00           H
ATOM   1027  CB  HIS A  84      37.020  50.650  23.100  1.00  0.00           C
ATOM   1028  HB1 HIS A  84      36.810  49.760  23.720  1.00  0.00           H
ATOM   1029  HB2 HIS A  84      37.460  50.390  22.110  1.00  0.00           H
ATOM   1030  ND1 HIS A  84      39.140  51.990  23.600  1.00  0.00           N
ATOM   1031  HD1 HIS A  84      39.720  51.720  22.830  1.00  0.00           H
ATOM   1032  CG  HIS A  84      37.950  51.400  23.990  1.00  0.00           C
ATOM   1033  CE1 HIS A  84      39.760  52.530  24.710  1.00  0.00           C
ATOM   1034  HE1 HIS A  84      40.590  53.230  24.650  1.00  0.00           H
ATOM   1035  NE2 HIS A  84      39.000  52.390  25.720  1.00  0.00           N
ATOM   1036  CD2 HIS A  84      37.880  51.700  25.270  1.00  0.00           C
ATOM   1037  HD2 HIS A  84      37.100  51.410  25.960  1.00  0.00           H
ATOM   1038  C   HIS A  84      34.690  50.880  21.970  1.00  0.00           C
ATOM   1039  O   HIS A  84      33.740  50.160  22.310  1.00  0.00           O
ATOM   1040  N   GLU A  85      34.910  51.140  20.670  1.00  0.00           N
ATOM   1041  HN  GLU A  85      35.620  51.830  20.540  1.00  0.00           H
ATOM   1042  CA  GLU A  85      33.890  50.800  19.620  1.00  0.00           C
ATOM   1043  HA  GLU A  85      32.980  50.280  19.920  1.00  0.00           H
ATOM   1044  CB  GLU A  85      33.550  51.960  18.660  1.00  0.00           C
ATOM   1045  HB1 GLU A  85      34.550  52.280  18.290  1.00  0.00           H
ATOM   1046  HB2 GLU A  85      33.030  51.670  17.720  1.00  0.00           H
ATOM   1047  CG  GLU A  85      32.770  53.090  19.330  1.00  0.00           C
ATOM   1048  HG1 GLU A  85      31.750  52.780  19.630  1.00  0.00           H
ATOM   1049  HG2 GLU A  85      33.280  53.510  20.220  1.00  0.00           H
ATOM   1050  CD  GLU A  85      32.650  54.230  18.360  1.00  0.00           C
ATOM   1051  OE1 GLU A  85      31.890  53.980  17.350  1.00  0.00           O
ATOM   1052  OE2 GLU A  85      33.280  55.290  18.470  1.00  0.00           O
ATOM   1053  C   GLU A  85      34.600  49.730  18.780  1.00  0.00           C
ATOM   1054  O   GLU A  85      35.810  49.770  18.510  1.00  0.00           O
ATOM   1055  N   VAL A  86      33.790  48.770  18.400  1.00  0.00           N
ATOM   1056  HN  VAL A  86      32.810  48.930  18.540  1.00  0.00           H
ATOM   1057  CA  VAL A  86      34.260  47.700  17.450  1.00  0.00           C
ATOM   1058  HA  VAL A  86      35.320  47.630  17.660  1.00  0.00           H
ATOM   1059  CB  VAL A  86      33.490  46.410  17.490  1.00  0.00           C
ATOM   1060  HB  VAL A  86      33.750  45.760  16.630  1.00  0.00           H
ATOM   1061  CG1 VAL A  86      33.830  45.680  18.780  1.00  0.00           C
ATOM   1062 1HG1 VAL A  86      33.360  44.680  18.910  1.00  0.00           H
ATOM   1063 2HG1 VAL A  86      34.920  45.660  19.010  1.00  0.00           H
ATOM   1064 3HG1 VAL A  86      33.500  46.120  19.740  1.00  0.00           H
ATOM   1065  CG2 VAL A  86      31.970  46.620  17.490  1.00  0.00           C
ATOM   1066 1HG2 VAL A  86      31.700  46.990  18.490  1.00  0.00           H
ATOM   1067 2HG2 VAL A  86      31.660  47.390  16.750  1.00  0.00           H
ATOM   1068 3HG2 VAL A  86      31.560  45.650  17.110  1.00  0.00           H
ATOM   1069  C   VAL A  86      34.380  48.150  15.940  1.00  0.00           C
ATOM   1070  O   VAL A  86      33.530  48.970  15.520  1.00  0.00           O
ATOM   1071  N   GLU A  87      35.540  47.730  15.340  1.00  0.00           N
ATOM   1072  HN  GLU A  87      36.130  47.050  15.770  1.00  0.00           H
ATOM   1073  CA  GLU A  87      35.910  47.940  13.950  1.00  0.00           C
ATOM   1074  HA  GLU A  87      35.250  48.720  13.590  1.00  0.00           H
ATOM   1075  CB  GLU A  87      37.410  48.350  13.800  1.00  0.00           C
ATOM   1076  HB1 GLU A  87      37.520  49.260  14.430  1.00  0.00           H
ATOM   1077  HB2 GLU A  87      37.990  47.630  14.410  1.00  0.00           H
ATOM   1078  CG  GLU A  87      37.950  48.370  12.380  1.00  0.00           C
ATOM   1079  HG1 GLU A  87      37.930  47.360  11.920  1.00  0.00           H
ATOM   1080  HG2 GLU A  87      37.230  49.020  11.840  1.00  0.00           H
ATOM   1081  CD  GLU A  87      39.270  49.050  12.220  1.00  0.00           C
ATOM   1082  OE1 GLU A  87      40.310  48.560  12.780  1.00  0.00           O
ATOM   1083  OE2 GLU A  87      39.290  50.060  11.490  1.00  0.00           O
ATOM   1084  C   GLU A  87      35.480  46.830  13.080  1.00  0.00           C
ATOM   1085  O   GLU A  87      34.600  46.910  12.180  1.00  0.00           O
ATOM   1086  N   VAL A  88      36.110  45.610  13.250  1.00  0.00           N
ATOM   1087  HN  VAL A  88      36.750  45.620  14.020  1.00  0.00           H
ATOM   1088  CA  VAL A  88      35.830  44.430  12.540  1.00  0.00           C
ATOM   1089  HA  VAL A  88      34.810  44.490  12.220  1.00  0.00           H
ATOM   1090  CB  VAL A  88      36.700  44.320  11.310  1.00  0.00           C
ATOM   1091  HB  VAL A  88      36.520  45.180  10.640  1.00  0.00           H
ATOM   1092  CG1 VAL A  88      38.210  44.340  11.710  1.00  0.00           C
ATOM   1093 1HG1 VAL A  88      38.480  43.450  12.310  1.00  0.00           H
ATOM   1094 2HG1 VAL A  88      38.850  44.320  10.800  1.00  0.00           H
ATOM   1095 3HG1 VAL A  88      38.480  45.230  12.330  1.00  0.00           H
ATOM   1096  CG2 VAL A  88      36.490  43.060  10.520  1.00  0.00           C
ATOM   1097 1HG2 VAL A  88      35.400  42.890  10.380  1.00  0.00           H
ATOM   1098 2HG2 VAL A  88      36.850  43.230   9.480  1.00  0.00           H
ATOM   1099 3HG2 VAL A  88      36.960  42.180  10.990  1.00  0.00           H
ATOM   1100  C   VAL A  88      35.970  43.310  13.520  1.00  0.00           C
ATOM   1101  O   VAL A  88      36.940  43.130  14.260  1.00  0.00           O
ATOM   1102  N   VAL A  89      34.970  42.390  13.460  1.00  0.00           N
ATOM   1103  HN  VAL A  89      34.270  42.490  12.750  1.00  0.00           H
ATOM   1104  CA  VAL A  89      34.960  41.150  14.210  1.00  0.00           C
ATOM   1105  HA  VAL A  89      35.470  41.380  15.140  1.00  0.00           H
ATOM   1106  CB  VAL A  89      33.490  40.600  14.340  1.00  0.00           C
ATOM   1107  HB  VAL A  89      33.140  40.420  13.300  1.00  0.00           H
ATOM   1108  CG1 VAL A  89      33.450  39.380  15.300  1.00  0.00           C
ATOM   1109 1HG1 VAL A  89      34.280  38.670  15.110  1.00  0.00           H
ATOM   1110 2HG1 VAL A  89      33.530  39.700  16.360  1.00  0.00           H
ATOM   1111 3HG1 VAL A  89      32.500  38.850  15.150  1.00  0.00           H
ATOM   1112  CG2 VAL A  89      32.610  41.700  14.990  1.00  0.00           C
ATOM   1113 1HG2 VAL A  89      33.090  41.850  15.980  1.00  0.00           H
ATOM   1114 2HG2 VAL A  89      32.500  42.710  14.530  1.00  0.00           H
ATOM   1115 3HG2 VAL A  89      31.570  41.370  15.170  1.00  0.00           H
ATOM   1116  C   VAL A  89      35.710  40.070  13.450  1.00  0.00           C
ATOM   1117  O   VAL A  89      35.430  39.720  12.300  1.00  0.00           O
ATOM   1118  N   ILE A  90      36.550  39.280  14.130  1.00  0.00           N
ATOM   1119  HN  ILE A  90      36.660  39.430  15.120  1.00  0.00           H
ATOM   1120  CA  ILE A  90      37.310  38.110  13.710  1.00  0.00           C
ATOM   1121  HA  ILE A  90      37.250  38.000  12.640  1.00  0.00           H
ATOM   1122  CB  ILE A  90      38.790  38.260  14.090  1.00  0.00           C
ATOM   1123  HB  ILE A  90      38.750  38.580  15.160  1.00  0.00           H
ATOM   1124  CG2 ILE A  90      39.610  36.930  13.940  1.00  0.00           C
ATOM   1125 1HG2 ILE A  90      39.370  36.170  14.710  1.00  0.00           H
ATOM   1126 2HG2 ILE A  90      39.540  36.480  12.920  1.00  0.00           H
ATOM   1127 3HG2 ILE A  90      40.690  37.160  13.860  1.00  0.00           H
ATOM   1128  CG1 ILE A  90      39.470  39.430  13.290  1.00  0.00           C
ATOM   1129 1HG1 ILE A  90      40.450  39.070  12.910  1.00  0.00           H
ATOM   1130 2HG1 ILE A  90      38.860  39.560  12.370  1.00  0.00           H
ATOM   1131  CD  ILE A  90      39.620  40.750  14.030  1.00  0.00           C
ATOM   1132  HD1 ILE A  90      40.320  40.610  14.890  1.00  0.00           H
ATOM   1133  HD2 ILE A  90      40.130  41.510  13.400  1.00  0.00           H
ATOM   1134  HD3 ILE A  90      38.650  41.250  14.250  1.00  0.00           H
ATOM   1135  C   ILE A  90      36.640  36.910  14.360  1.00  0.00           C
ATOM   1136  O   ILE A  90      36.710  36.740  15.570  1.00  0.00           O
ATOM   1137  N   LYS A  91      35.870  36.090  13.570  1.00  0.00           N
ATOM   1138  HN  LYS A  91      35.730  36.260  12.600  1.00  0.00           H
ATOM   1139  CA  LYS A  91      35.130  34.930  14.080  1.00  0.00           C
ATOM   1140  HA  LYS A  91      35.460  34.770  15.090  1.00  0.00           H
ATOM   1141  CB  LYS A  91      33.600  34.910  14.140  1.00  0.00           C
ATOM   1142  HB1 LYS A  91      33.290  34.010  14.700  1.00  0.00           H
ATOM   1143  HB2 LYS A  91      33.270  35.770  14.780  1.00  0.00           H
ATOM   1144  CG  LYS A  91      32.820  35.050  12.830  1.00  0.00           C
ATOM   1145  HG1 LYS A  91      33.020  36.080  12.460  1.00  0.00           H
ATOM   1146  HG2 LYS A  91      33.090  34.240  12.110  1.00  0.00           H
ATOM   1147  CD  LYS A  91      31.330  34.920  12.940  1.00  0.00           C
ATOM   1148  HD1 LYS A  91      31.130  33.910  13.350  1.00  0.00           H
ATOM   1149  HD2 LYS A  91      30.990  35.600  13.740  1.00  0.00           H
ATOM   1150  CE  LYS A  91      30.500  35.170  11.610  1.00  0.00           C
ATOM   1151  HE1 LYS A  91      30.730  34.370  10.880  1.00  0.00           H
ATOM   1152  HE2 LYS A  91      29.440  35.320  11.910  1.00  0.00           H
ATOM   1153  NZ  LYS A  91      31.000  36.400  10.890  1.00  0.00           N
ATOM   1154  HZ1 LYS A  91      31.730  36.160  10.200  1.00  0.00           H
ATOM   1155  HZ2 LYS A  91      30.190  36.690  10.310  1.00  0.00           H
ATOM   1156  HZ3 LYS A  91      31.330  37.200  11.470  1.00  0.00           H
ATOM   1157  C   LYS A  91      35.550  33.710  13.320  1.00  0.00           C
ATOM   1158  O   LYS A  91      35.890  33.790  12.170  1.00  0.00           O
ATOM   1159  N   HIS A  92      35.630  32.530  13.930  1.00  0.00           N
ATOM   1160  HN  HIS A  92      35.390  32.430  14.890  1.00  0.00           H
ATOM   1161  CA  HIS A  92      36.140  31.300  13.330  1.00  0.00           C
ATOM   1162  HA  HIS A  92      37.160  31.580  13.150  1.00  0.00           H
ATOM   1163  CB  HIS A  92      35.980  30.020  14.270  1.00  0.00           C
ATOM   1164  HB1 HIS A  92      36.340  30.450  15.240  1.00  0.00           H
ATOM   1165  HB2 HIS A  92      34.880  29.850  14.330  1.00  0.00           H
ATOM   1166  ND1 HIS A  92      36.540  27.850  13.150  1.00  0.00           N
ATOM   1167  CG  HIS A  92      36.820  28.860  14.060  1.00  0.00           C
ATOM   1168  CE1 HIS A  92      37.440  26.880  13.420  1.00  0.00           C
ATOM   1169  HE1 HIS A  92      37.560  26.010  12.770  1.00  0.00           H
ATOM   1170  NE2 HIS A  92      38.280  27.190  14.480  1.00  0.00           N
ATOM   1171  HE2 HIS A  92      39.090  26.640  14.710  1.00  0.00           H
ATOM   1172  CD2 HIS A  92      37.880  28.480  14.890  1.00  0.00           C
ATOM   1173  HD2 HIS A  92      38.290  28.910  15.800  1.00  0.00           H
ATOM   1174  C   HIS A  92      35.510  30.990  12.010  1.00  0.00           C
ATOM   1175  O   HIS A  92      34.330  31.230  11.740  1.00  0.00           O
ATOM   1176  N   ASN A  93      36.280  30.330  11.170  1.00  0.00           N
ATOM   1177  HN  ASN A  93      37.230  30.240  11.420  1.00  0.00           H
ATOM   1178  CA  ASN A  93      35.810  29.870   9.860  1.00  0.00           C
ATOM   1179  HA  ASN A  93      35.540  30.680   9.220  1.00  0.00           H
ATOM   1180  CB  ASN A  93      37.000  29.150   9.130  1.00  0.00           C
ATOM   1181  HB1 ASN A  93      37.930  29.760   9.030  1.00  0.00           H
ATOM   1182  HB2 ASN A  93      37.240  28.310   9.830  1.00  0.00           H
ATOM   1183  CG  ASN A  93      36.580  28.650   7.750  1.00  0.00           C
ATOM   1184  OD1 ASN A  93      36.320  27.480   7.560  1.00  0.00           O
ATOM   1185  ND2 ASN A  93      36.470  29.580   6.720  1.00  0.00           N
ATOM   1186 1HD2 ASN A  93      36.790  30.510   6.920  1.00  0.00           H
ATOM   1187 2HD2 ASN A  93      36.440  29.330   5.750  1.00  0.00           H
ATOM   1188  C   ASN A  93      34.610  28.890  10.030  1.00  0.00           C
ATOM   1189  O   ASN A  93      33.680  28.890   9.260  1.00  0.00           O
ATOM   1190  N   ARG A  94      34.570  27.990  11.090  1.00  0.00           N
ATOM   1191  HN  ARG A  94      35.220  28.100  11.840  1.00  0.00           H
ATOM   1192  CA  ARG A  94      33.620  26.910  11.110  1.00  0.00           C
ATOM   1193  HA  ARG A  94      33.130  26.850  10.150  1.00  0.00           H
ATOM   1194  CB  ARG A  94      34.300  25.570  11.440  1.00  0.00           C
ATOM   1195  HB1 ARG A  94      34.650  25.640  12.500  1.00  0.00           H
ATOM   1196  HB2 ARG A  94      33.660  24.670  11.320  1.00  0.00           H
ATOM   1197  CG  ARG A  94      35.470  25.300  10.560  1.00  0.00           C
ATOM   1198  HG1 ARG A  94      36.150  26.180  10.510  1.00  0.00           H
ATOM   1199  HG2 ARG A  94      36.070  24.430  10.900  1.00  0.00           H
ATOM   1200  CD  ARG A  94      35.060  24.950   9.110  1.00  0.00           C
ATOM   1201  HD1 ARG A  94      34.520  25.790   8.620  1.00  0.00           H
ATOM   1202  HD2 ARG A  94      36.020  24.870   8.550  1.00  0.00           H
ATOM   1203  NE  ARG A  94      34.180  23.760   8.930  1.00  0.00           N
ATOM   1204  HE  ARG A  94      33.890  23.130   9.650  1.00  0.00           H
ATOM   1205  CZ  ARG A  94      33.630  23.330   7.770  1.00  0.00           C
ATOM   1206  NH1 ARG A  94      33.940  23.830   6.670  1.00  0.00           N
ATOM   1207 1HH1 ARG A  94      34.470  24.670   6.540  1.00  0.00           H
ATOM   1208 2HH1 ARG A  94      33.420  23.590   5.850  1.00  0.00           H
ATOM   1209  NH2 ARG A  94      32.700  22.300   7.760  1.00  0.00           N
ATOM   1210 1HH2 ARG A  94      32.300  22.100   8.650  1.00  0.00           H
ATOM   1211 2HH2 ARG A  94      32.190  22.040   6.950  1.00  0.00           H
ATOM   1212  C   ARG A  94      32.510  27.150  12.120  1.00  0.00           C
ATOM   1213  O   ARG A  94      31.910  26.150  12.580  1.00  0.00           O
ATOM   1214  N   PHE A  95      32.200  28.370  12.440  1.00  0.00           N
ATOM   1215  HN  PHE A  95      32.850  29.060  12.090  1.00  0.00           H
ATOM   1216  CA  PHE A  95      31.030  28.800  13.170  1.00  0.00           C
ATOM   1217  HA  PHE A  95      31.030  28.300  14.130  1.00  0.00           H
ATOM   1218  CB  PHE A  95      31.060  30.330  13.460  1.00  0.00           C
ATOM   1219  HB1 PHE A  95      31.990  30.420  14.060  1.00  0.00           H
ATOM   1220  HB2 PHE A  95      31.300  30.860  12.510  1.00  0.00           H
ATOM   1221  CG  PHE A  95      29.800  30.830  14.030  1.00  0.00           C
ATOM   1222  CD1 PHE A  95      29.570  30.690  15.430  1.00  0.00           C
ATOM   1223  HD1 PHE A  95      30.350  30.230  16.040  1.00  0.00           H
ATOM   1224  CE1 PHE A  95      28.490  31.310  16.050  1.00  0.00           C
ATOM   1225  HE1 PHE A  95      28.300  31.370  17.120  1.00  0.00           H
ATOM   1226  CZ  PHE A  95      27.490  31.920  15.280  1.00  0.00           C
ATOM   1227  HZ  PHE A  95      26.620  32.350  15.750  1.00  0.00           H
ATOM   1228  CD2 PHE A  95      28.850  31.490  13.320  1.00  0.00           C
ATOM   1229  HD2 PHE A  95      29.000  31.610  12.260  1.00  0.00           H
ATOM   1230  CE2 PHE A  95      27.740  32.100  13.860  1.00  0.00           C
ATOM   1231  HE2 PHE A  95      26.940  32.530  13.270  1.00  0.00           H
ATOM   1232  C   PHE A  95      29.710  28.250  12.670  1.00  0.00           C
ATOM   1233  O   PHE A  95      29.430  28.290  11.470  1.00  0.00           O
ATOM   1234  N   THR A  96      28.890  27.670  13.570  1.00  0.00           N
ATOM   1235  HN  THR A  96      29.240  27.520  14.500  1.00  0.00           H
ATOM   1236  CA  THR A  96      27.570  27.000  13.330  1.00  0.00           C
ATOM   1237  HA  THR A  96      27.210  27.420  12.400  1.00  0.00           H
ATOM   1238  CB  THR A  96      27.640  25.510  13.280  1.00  0.00           C
ATOM   1239  HB  THR A  96      27.930  25.080  14.270  1.00  0.00           H
ATOM   1240  OG1 THR A  96      28.550  25.160  12.250  1.00  0.00           O
ATOM   1241  HG1 THR A  96      29.370  25.590  12.530  1.00  0.00           H
ATOM   1242  CG2 THR A  96      26.300  24.840  12.880  1.00  0.00           C
ATOM   1243 1HG2 THR A  96      25.940  25.310  11.930  1.00  0.00           H
ATOM   1244 2HG2 THR A  96      26.480  23.750  12.700  1.00  0.00           H
ATOM   1245 3HG2 THR A  96      25.560  24.870  13.700  1.00  0.00           H
ATOM   1246  C   THR A  96      26.590  27.420  14.400  1.00  0.00           C
ATOM   1247  O   THR A  96      26.690  27.060  15.580  1.00  0.00           O
ATOM   1248  N   LYS A  97      25.550  28.200  13.990  1.00  0.00           N
ATOM   1249  HN  LYS A  97      25.600  28.660  13.100  1.00  0.00           H
ATOM   1250  CA  LYS A  97      24.560  28.800  14.930  1.00  0.00           C
ATOM   1251  HA  LYS A  97      25.080  29.290  15.750  1.00  0.00           H
ATOM   1252  CB  LYS A  97      23.830  29.890  14.230  1.00  0.00           C
ATOM   1253  HB1 LYS A  97      24.480  30.740  13.920  1.00  0.00           H
ATOM   1254  HB2 LYS A  97      23.450  29.460  13.280  1.00  0.00           H
ATOM   1255  CG  LYS A  97      22.620  30.420  15.020  1.00  0.00           C
ATOM   1256  HG1 LYS A  97      21.920  30.840  14.270  1.00  0.00           H
ATOM   1257  HG2 LYS A  97      22.070  29.560  15.470  1.00  0.00           H
ATOM   1258  CD  LYS A  97      22.930  31.500  16.150  1.00  0.00           C
ATOM   1259  HD1 LYS A  97      23.560  31.060  16.960  1.00  0.00           H
ATOM   1260  HD2 LYS A  97      23.600  32.210  15.610  1.00  0.00           H
ATOM   1261  CE  LYS A  97      21.700  32.330  16.710  1.00  0.00           C
ATOM   1262  HE1 LYS A  97      22.120  33.180  17.300  1.00  0.00           H
ATOM   1263  HE2 LYS A  97      21.040  32.620  15.860  1.00  0.00           H
ATOM   1264  NZ  LYS A  97      20.960  31.500  17.660  1.00  0.00           N
ATOM   1265  HZ1 LYS A  97      21.540  30.750  18.060  1.00  0.00           H
ATOM   1266  HZ2 LYS A  97      20.540  32.130  18.370  1.00  0.00           H
ATOM   1267  HZ3 LYS A  97      20.190  30.970  17.220  1.00  0.00           H
ATOM   1268  C   LYS A  97      23.720  27.710  15.620  1.00  0.00           C
ATOM   1269  O   LYS A  97      23.610  27.650  16.860  1.00  0.00           O
ATOM   1270  N   GLU A  98      23.230  26.710  14.850  1.00  0.00           N
ATOM   1271  HN  GLU A  98      23.450  26.700  13.870  1.00  0.00           H
ATOM   1272  CA  GLU A  98      22.270  25.700  15.140  1.00  0.00           C
ATOM   1273  HA  GLU A  98      21.460  26.250  15.580  1.00  0.00           H
ATOM   1274  CB  GLU A  98      21.700  25.050  13.840  1.00  0.00           C
ATOM   1275  HB1 GLU A  98      22.620  24.710  13.330  1.00  0.00           H
ATOM   1276  HB2 GLU A  98      21.070  24.150  14.040  1.00  0.00           H
ATOM   1277  CG  GLU A  98      20.800  25.980  13.030  1.00  0.00           C
ATOM   1278  HG1 GLU A  98      19.880  26.260  13.600  1.00  0.00           H
ATOM   1279  HG2 GLU A  98      21.290  26.970  12.910  1.00  0.00           H
ATOM   1280  CD  GLU A  98      20.510  25.430  11.670  1.00  0.00           C
ATOM   1281  OE1 GLU A  98      21.450  24.890  10.980  1.00  0.00           O
ATOM   1282  OE2 GLU A  98      19.280  25.430  11.290  1.00  0.00           O
ATOM   1283  C   GLU A  98      22.600  24.650  16.150  1.00  0.00           C
ATOM   1284  O   GLU A  98      21.850  24.450  17.090  1.00  0.00           O
ATOM   1285  N   THR A  99      23.830  23.960  15.980  1.00  0.00           N
ATOM   1286  HN  THR A  99      24.270  24.110  15.090  1.00  0.00           H
ATOM   1287  CA  THR A  99      24.460  22.980  16.910  1.00  0.00           C
ATOM   1288  HA  THR A  99      23.740  22.440  17.490  1.00  0.00           H
ATOM   1289  CB  THR A  99      25.530  22.070  16.220  1.00  0.00           C
ATOM   1290  HB  THR A  99      26.150  21.510  16.960  1.00  0.00           H
ATOM   1291  OG1 THR A  99      26.370  22.800  15.320  1.00  0.00           O
ATOM   1292  HG1 THR A  99      27.100  22.190  15.350  1.00  0.00           H
ATOM   1293  CG2 THR A  99      24.850  21.000  15.450  1.00  0.00           C
ATOM   1294 1HG2 THR A  99      24.230  21.500  14.660  1.00  0.00           H
ATOM   1295 2HG2 THR A  99      25.630  20.370  14.960  1.00  0.00           H
ATOM   1296 3HG2 THR A  99      24.160  20.350  16.030  1.00  0.00           H
ATOM   1297  C   THR A  99      25.210  23.780  17.940  1.00  0.00           C
ATOM   1298  O   THR A  99      25.590  23.310  18.970  1.00  0.00           O
ATOM   1299  N   CYS A 100      25.510  25.080  17.740  1.00  0.00           N
ATOM   1300  HN  CYS A 100      25.130  25.570  16.950  1.00  0.00           H
ATOM   1301  CA  CYS A 100      26.180  25.930  18.650  1.00  0.00           C
ATOM   1302  HA  CYS A 100      25.940  26.920  18.290  1.00  0.00           H
ATOM   1303  CB  CYS A 100      25.770  26.090  20.170  1.00  0.00           C
ATOM   1304  HB1 CYS A 100      26.000  25.160  20.740  1.00  0.00           H
ATOM   1305  HB2 CYS A 100      26.270  26.930  20.680  1.00  0.00           H
ATOM   1306  SG  CYS A 100      23.990  26.330  20.340  1.00  0.00           S
ATOM   1307  HG1 CYS A 100      23.730  27.130  19.320  1.00  0.00           H
ATOM   1308  C   CYS A 100      27.660  25.780  18.580  1.00  0.00           C
ATOM   1309  O   CYS A 100      28.510  26.430  19.270  1.00  0.00           O
ATOM   1310  N   ASP A 101      28.150  24.940  17.610  1.00  0.00           N
ATOM   1311  HN  ASP A 101      27.610  24.460  16.920  1.00  0.00           H
ATOM   1312  CA  ASP A 101      29.560  24.840  17.530  1.00  0.00           C
ATOM   1313  HA  ASP A 101      29.940  24.440  18.450  1.00  0.00           H
ATOM   1314  CB  ASP A 101      29.870  23.750  16.420  1.00  0.00           C
ATOM   1315  HB1 ASP A 101      29.470  24.120  15.460  1.00  0.00           H
ATOM   1316  HB2 ASP A 101      30.960  23.510  16.400  1.00  0.00           H
ATOM   1317  CG  ASP A 101      29.220  22.470  16.750  1.00  0.00           C
ATOM   1318  OD1 ASP A 101      29.160  22.160  17.940  1.00  0.00           O
ATOM   1319  OD2 ASP A 101      28.910  21.620  15.840  1.00  0.00           O
ATOM   1320  C   ASP A 101      30.340  26.090  17.180  1.00  0.00           C
ATOM   1321  O   ASP A 101      29.890  27.010  16.510  1.00  0.00           O
ATOM   1322  N   PHE A 102      31.610  26.160  17.660  1.00  0.00           N
ATOM   1323  HN  PHE A 102      31.940  25.330  18.090  1.00  0.00           H
ATOM   1324  CA  PHE A 102      32.560  27.250  17.390  1.00  0.00           C
ATOM   1325  HA  PHE A 102      33.430  27.060  18.000  1.00  0.00           H
ATOM   1326  CB  PHE A 102      33.210  27.230  15.920  1.00  0.00           C
ATOM   1327  HB1 PHE A 102      32.460  27.540  15.170  1.00  0.00           H
ATOM   1328  HB2 PHE A 102      34.090  27.900  15.930  1.00  0.00           H
ATOM   1329  CG  PHE A 102      33.780  25.790  15.640  1.00  0.00           C
ATOM   1330  CD1 PHE A 102      33.000  24.650  15.170  1.00  0.00           C
ATOM   1331  HD1 PHE A 102      31.920  24.720  15.080  1.00  0.00           H
ATOM   1332  CE1 PHE A 102      33.670  23.520  14.720  1.00  0.00           C
ATOM   1333  HE1 PHE A 102      33.110  22.660  14.360  1.00  0.00           H
ATOM   1334  CZ  PHE A 102      35.080  23.480  14.720  1.00  0.00           C
ATOM   1335  HZ  PHE A 102      35.550  22.570  14.390  1.00  0.00           H
ATOM   1336  CD2 PHE A 102      35.190  25.690  15.600  1.00  0.00           C
ATOM   1337  HD2 PHE A 102      35.740  26.550  15.970  1.00  0.00           H
ATOM   1338  CE2 PHE A 102      35.830  24.580  15.080  1.00  0.00           C
ATOM   1339  HE2 PHE A 102      36.910  24.520  15.170  1.00  0.00           H
ATOM   1340  C   PHE A 102      32.150  28.660  17.830  1.00  0.00           C
ATOM   1341  O   PHE A 102      32.250  29.710  17.220  1.00  0.00           O
ATOM   1342  N   ASP A 103      31.730  28.690  19.080  1.00  0.00           N
ATOM   1343  HN  ASP A 103      31.550  27.770  19.440  1.00  0.00           H
ATOM   1344  CA  ASP A 103      31.200  29.790  19.840  1.00  0.00           C
ATOM   1345  HA  ASP A 103      30.730  30.410  19.080  1.00  0.00           H
ATOM   1346  CB  ASP A 103      30.100  29.330  20.860  1.00  0.00           C
ATOM   1347  HB1 ASP A 103      29.360  28.730  20.290  1.00  0.00           H
ATOM   1348  HB2 ASP A 103      30.540  28.650  21.620  1.00  0.00           H
ATOM   1349  CG  ASP A 103      29.400  30.520  21.430  1.00  0.00           C
ATOM   1350  OD1 ASP A 103      28.790  30.250  22.520  1.00  0.00           O
ATOM   1351  OD2 ASP A 103      29.320  31.580  20.870  1.00  0.00           O
ATOM   1352  C   ASP A 103      32.290  30.520  20.540  1.00  0.00           C
ATOM   1353  O   ASP A 103      32.520  30.340  21.770  1.00  0.00           O
ATOM   1354  N   ILE A 104      33.020  31.360  19.800  1.00  0.00           N
ATOM   1355  HN  ILE A 104      32.820  31.470  18.830  1.00  0.00           H
ATOM   1356  CA  ILE A 104      34.160  32.100  20.270  1.00  0.00           C
ATOM   1357  HA  ILE A 104      33.790  32.510  21.210  1.00  0.00           H
ATOM   1358  CB  ILE A 104      35.510  31.250  20.330  1.00  0.00           C
ATOM   1359  HB  ILE A 104      35.230  30.400  20.990  1.00  0.00           H
ATOM   1360  CG2 ILE A 104      36.010  30.770  18.910  1.00  0.00           C
ATOM   1361 1HG2 ILE A 104      37.010  30.290  19.030  1.00  0.00           H
ATOM   1362 2HG2 ILE A 104      35.300  30.010  18.500  1.00  0.00           H
ATOM   1363 3HG2 ILE A 104      36.100  31.670  18.270  1.00  0.00           H
ATOM   1364  CG1 ILE A 104      36.560  32.030  21.130  1.00  0.00           C
ATOM   1365 1HG1 ILE A 104      37.090  32.780  20.490  1.00  0.00           H
ATOM   1366 2HG1 ILE A 104      36.100  32.660  21.920  1.00  0.00           H
ATOM   1367  CD  ILE A 104      37.570  31.150  21.950  1.00  0.00           C
ATOM   1368  HD1 ILE A 104      38.140  30.420  21.330  1.00  0.00           H
ATOM   1369  HD2 ILE A 104      38.180  31.760  22.660  1.00  0.00           H
ATOM   1370  HD3 ILE A 104      37.070  30.530  22.730  1.00  0.00           H
ATOM   1371  C   ILE A 104      34.240  33.270  19.250  1.00  0.00           C
ATOM   1372  O   ILE A 104      34.130  33.040  18.030  1.00  0.00           O
ATOM   1373  N   ALA A 105      34.610  34.520  19.660  1.00  0.00           N
ATOM   1374  HN  ALA A 105      34.810  34.730  20.620  1.00  0.00           H
ATOM   1375  CA  ALA A 105      34.810  35.670  18.750  1.00  0.00           C
ATOM   1376  HA  ALA A 105      35.080  35.190  17.810  1.00  0.00           H
ATOM   1377  CB  ALA A 105      33.510  36.590  18.640  1.00  0.00           C
ATOM   1378  HB1 ALA A 105      32.590  36.050  18.290  1.00  0.00           H
ATOM   1379  HB2 ALA A 105      33.210  36.980  19.620  1.00  0.00           H
ATOM   1380  HB3 ALA A 105      33.740  37.330  17.830  1.00  0.00           H
ATOM   1381  C   ALA A 105      35.900  36.570  19.270  1.00  0.00           C
ATOM   1382  O   ALA A 105      36.050  36.840  20.470  1.00  0.00           O
ATOM   1383  N   VAL A 106      36.640  37.190  18.370  1.00  0.00           N
ATOM   1384  HN  VAL A 106      36.600  37.030  17.390  1.00  0.00           H
ATOM   1385  CA  VAL A 106      37.590  38.230  18.740  1.00  0.00           C
ATOM   1386  HA  VAL A 106      37.600  38.450  19.800  1.00  0.00           H
ATOM   1387  CB  VAL A 106      39.040  37.860  18.320  1.00  0.00           C
ATOM   1388  HB  VAL A 106      39.040  37.700  17.220  1.00  0.00           H
ATOM   1389  CG1 VAL A 106      40.080  39.000  18.640  1.00  0.00           C
ATOM   1390 1HG1 VAL A 106      39.930  39.080  19.730  1.00  0.00           H
ATOM   1391 2HG1 VAL A 106      41.090  38.580  18.400  1.00  0.00           H
ATOM   1392 3HG1 VAL A 106      39.980  39.910  18.020  1.00  0.00           H
ATOM   1393  CG2 VAL A 106      39.500  36.510  18.910  1.00  0.00           C
ATOM   1394 1HG2 VAL A 106      39.280  36.520  20.000  1.00  0.00           H
ATOM   1395 2HG2 VAL A 106      38.940  35.670  18.420  1.00  0.00           H
ATOM   1396 3HG2 VAL A 106      40.570  36.210  18.790  1.00  0.00           H
ATOM   1397  C   VAL A 106      37.190  39.530  18.170  1.00  0.00           C
ATOM   1398  O   VAL A 106      36.720  39.540  17.020  1.00  0.00           O
ATOM   1399  N   LEU A 107      37.210  40.690  18.860  1.00  0.00           N
ATOM   1400  HN  LEU A 107      37.420  40.560  19.820  1.00  0.00           H
ATOM   1401  CA  LEU A 107      36.810  41.950  18.320  1.00  0.00           C
ATOM   1402  HA  LEU A 107      36.220  41.800  17.410  1.00  0.00           H
ATOM   1403  CB  LEU A 107      35.940  42.700  19.480  1.00  0.00           C
ATOM   1404  HB1 LEU A 107      36.710  42.840  20.270  1.00  0.00           H
ATOM   1405  HB2 LEU A 107      35.650  43.720  19.150  1.00  0.00           H
ATOM   1406  CG  LEU A 107      34.730  41.930  20.100  1.00  0.00           C
ATOM   1407  HG  LEU A 107      35.150  41.170  20.800  1.00  0.00           H
ATOM   1408  CD1 LEU A 107      33.940  42.880  21.160  1.00  0.00           C
ATOM   1409 1HD1 LEU A 107      33.070  43.240  20.570  1.00  0.00           H
ATOM   1410 2HD1 LEU A 107      33.560  42.240  21.990  1.00  0.00           H
ATOM   1411 3HD1 LEU A 107      34.490  43.780  21.500  1.00  0.00           H
ATOM   1412  CD2 LEU A 107      33.770  41.170  19.190  1.00  0.00           C
ATOM   1413 1HD2 LEU A 107      34.280  40.260  18.810  1.00  0.00           H
ATOM   1414 2HD2 LEU A 107      32.920  40.780  19.790  1.00  0.00           H
ATOM   1415 3HD2 LEU A 107      33.480  41.830  18.340  1.00  0.00           H
ATOM   1416  C   LEU A 107      37.900  42.940  18.020  1.00  0.00           C
ATOM   1417  O   LEU A 107      38.590  43.420  18.910  1.00  0.00           O
ATOM   1418  N   ARG A 108      38.170  43.350  16.770  1.00  0.00           N
ATOM   1419  HN  ARG A 108      37.780  43.070  15.890  1.00  0.00           H
ATOM   1420  CA  ARG A 108      39.090  44.400  16.600  1.00  0.00           C
ATOM   1421  HA  ARG A 108      39.970  44.290  17.240  1.00  0.00           H
ATOM   1422  CB  ARG A 108      39.500  44.620  15.130  1.00  0.00           C
ATOM   1423  HB1 ARG A 108      40.040  43.730  14.730  1.00  0.00           H
ATOM   1424  HB2 ARG A 108      38.590  44.730  14.500  1.00  0.00           H
ATOM   1425  CG  ARG A 108      40.420  45.830  14.850  1.00  0.00           C
ATOM   1426  HG1 ARG A 108      40.580  45.860  13.750  1.00  0.00           H
ATOM   1427  HG2 ARG A 108      39.840  46.700  15.250  1.00  0.00           H
ATOM   1428  CD  ARG A 108      41.810  45.700  15.390  1.00  0.00           C
ATOM   1429  HD1 ARG A 108      41.740  45.560  16.490  1.00  0.00           H
ATOM   1430  HD2 ARG A 108      42.310  44.860  14.860  1.00  0.00           H
ATOM   1431  NE  ARG A 108      42.550  46.870  15.040  1.00  0.00           N
ATOM   1432  HE  ARG A 108      42.060  47.720  14.820  1.00  0.00           H
ATOM   1433  CZ  ARG A 108      43.890  46.940  15.100  1.00  0.00           C
ATOM   1434  NH1 ARG A 108      44.640  45.890  15.330  1.00  0.00           N
ATOM   1435 1HH1 ARG A 108      44.280  44.970  15.530  1.00  0.00           H
ATOM   1436 2HH1 ARG A 108      45.580  46.180  15.550  1.00  0.00           H
ATOM   1437  NH2 ARG A 108      44.550  48.040  14.920  1.00  0.00           N
ATOM   1438 1HH2 ARG A 108      43.990  48.780  14.550  1.00  0.00           H
ATOM   1439 2HH2 ARG A 108      45.530  48.050  14.710  1.00  0.00           H
ATOM   1440  C   ARG A 108      38.500  45.710  17.170  1.00  0.00           C
ATOM   1441  O   ARG A 108      37.340  46.050  16.840  1.00  0.00           O
ATOM   1442  N   LEU A 109      39.190  46.530  18.000  1.00  0.00           N
ATOM   1443  HN  LEU A 109      39.980  46.090  18.420  1.00  0.00           H
ATOM   1444  CA  LEU A 109      38.740  47.840  18.500  1.00  0.00           C
ATOM   1445  HA  LEU A 109      37.660  47.890  18.430  1.00  0.00           H
ATOM   1446  CB  LEU A 109      39.300  48.150  19.920  1.00  0.00           C
ATOM   1447  HB1 LEU A 109      40.410  48.230  19.950  1.00  0.00           H
ATOM   1448  HB2 LEU A 109      38.920  49.080  20.380  1.00  0.00           H
ATOM   1449  CG  LEU A 109      38.980  47.060  20.990  1.00  0.00           C
ATOM   1450  HG  LEU A 109      39.080  46.050  20.540  1.00  0.00           H
ATOM   1451  CD1 LEU A 109      39.860  47.310  22.210  1.00  0.00           C
ATOM   1452 1HD1 LEU A 109      39.630  48.270  22.740  1.00  0.00           H
ATOM   1453 2HD1 LEU A 109      39.730  46.510  22.970  1.00  0.00           H
ATOM   1454 3HD1 LEU A 109      40.920  47.190  21.900  1.00  0.00           H
ATOM   1455  CD2 LEU A 109      37.520  47.120  21.380  1.00  0.00           C
ATOM   1456 1HD2 LEU A 109      37.200  48.190  21.360  1.00  0.00           H
ATOM   1457 2HD2 LEU A 109      36.900  46.630  20.580  1.00  0.00           H
ATOM   1458 3HD2 LEU A 109      37.380  46.690  22.390  1.00  0.00           H
ATOM   1459  C   LEU A 109      39.180  48.930  17.520  1.00  0.00           C
ATOM   1460  O   LEU A 109      40.230  48.740  16.920  1.00  0.00           O
ATOM   1461  N   LYS A 110      38.370  49.980  17.330  1.00  0.00           N
ATOM   1462  HN  LYS A 110      37.480  49.780  17.740  1.00  0.00           H
ATOM   1463  CA  LYS A 110      38.760  51.140  16.580  1.00  0.00           C
ATOM   1464  HA  LYS A 110      39.350  50.770  15.760  1.00  0.00           H
ATOM   1465  CB  LYS A 110      37.440  51.920  16.050  1.00  0.00           C
ATOM   1466  HB1 LYS A 110      36.740  51.120  15.730  1.00  0.00           H
ATOM   1467  HB2 LYS A 110      37.070  52.410  16.970  1.00  0.00           H
ATOM   1468  CG  LYS A 110      37.790  53.040  15.040  1.00  0.00           C
ATOM   1469  HG1 LYS A 110      36.760  53.420  14.910  1.00  0.00           H
ATOM   1470  HG2 LYS A 110      38.450  53.840  15.450  1.00  0.00           H
ATOM   1471  CD  LYS A 110      38.100  52.390  13.650  1.00  0.00           C
ATOM   1472  HD1 LYS A 110      39.150  52.080  13.480  1.00  0.00           H
ATOM   1473  HD2 LYS A 110      37.510  51.460  13.510  1.00  0.00           H
ATOM   1474  CE  LYS A 110      37.770  53.230  12.440  1.00  0.00           C
ATOM   1475  HE1 LYS A 110      36.800  53.750  12.380  1.00  0.00           H
ATOM   1476  HE2 LYS A 110      38.640  53.910  12.380  1.00  0.00           H
ATOM   1477  NZ  LYS A 110      37.800  52.390  11.160  1.00  0.00           N
ATOM   1478  HZ1 LYS A 110      36.920  51.850  11.070  1.00  0.00           H
ATOM   1479  HZ2 LYS A 110      38.040  52.970  10.330  1.00  0.00           H
ATOM   1480  HZ3 LYS A 110      38.450  51.590  11.310  1.00  0.00           H
ATOM   1481  C   LYS A 110      39.710  52.070  17.370  1.00  0.00           C
ATOM   1482  O   LYS A 110      40.600  52.570  16.710  1.00  0.00           O
ATOM   1483  N   THR A 111      39.600  52.120  18.690  1.00  0.00           N
ATOM   1484  HN  THR A 111      38.870  51.680  19.200  1.00  0.00           H
ATOM   1485  CA  THR A 111      40.540  52.970  19.440  1.00  0.00           C
ATOM   1486  HA  THR A 111      41.300  53.380  18.800  1.00  0.00           H
ATOM   1487  CB  THR A 111      39.970  54.240  20.090  1.00  0.00           C
ATOM   1488  HB  THR A 111      40.740  54.720  20.720  1.00  0.00           H
ATOM   1489  OG1 THR A 111      38.820  53.940  20.830  1.00  0.00           O
ATOM   1490  HG1 THR A 111      38.530  54.820  21.100  1.00  0.00           H
ATOM   1491  CG2 THR A 111      39.560  55.260  19.030  1.00  0.00           C
ATOM   1492 1HG2 THR A 111      40.480  55.780  18.660  1.00  0.00           H
ATOM   1493 2HG2 THR A 111      38.950  54.690  18.300  1.00  0.00           H
ATOM   1494 3HG2 THR A 111      38.960  56.070  19.510  1.00  0.00           H
ATOM   1495  C   THR A 111      41.290  52.120  20.520  1.00  0.00           C
ATOM   1496  O   THR A 111      40.530  51.490  21.280  1.00  0.00           O
ATOM   1497  N   PRO A 112      42.570  52.100  20.760  1.00  0.00           N
ATOM   1498  CD  PRO A 112      43.420  53.260  20.360  1.00  0.00           C
ATOM   1499  HD1 PRO A 112      42.890  54.220  20.480  1.00  0.00           H
ATOM   1500  HD2 PRO A 112      43.720  53.020  19.320  1.00  0.00           H
ATOM   1501  CA  PRO A 112      43.220  51.300  21.810  1.00  0.00           C
ATOM   1502  HA  PRO A 112      43.050  50.280  21.500  1.00  0.00           H
ATOM   1503  CB  PRO A 112      44.710  51.680  21.700  1.00  0.00           C
ATOM   1504  HB1 PRO A 112      45.410  51.610  22.560  1.00  0.00           H
ATOM   1505  HB2 PRO A 112      45.180  51.120  20.870  1.00  0.00           H
ATOM   1506  CG  PRO A 112      44.600  53.150  21.330  1.00  0.00           C
ATOM   1507  HG1 PRO A 112      44.400  53.720  22.240  1.00  0.00           H
ATOM   1508  HG2 PRO A 112      45.500  53.610  20.870  1.00  0.00           H
ATOM   1509  C   PRO A 112      42.740  51.560  23.310  1.00  0.00           C
ATOM   1510  O   PRO A 112      42.380  52.710  23.700  1.00  0.00           O
ATOM   1511  N   ILE A 113      42.760  50.490  24.080  1.00  0.00           N
ATOM   1512  HN  ILE A 113      42.880  49.590  23.680  1.00  0.00           H
ATOM   1513  CA  ILE A 113      42.510  50.530  25.500  1.00  0.00           C
ATOM   1514  HA  ILE A 113      41.790  51.260  25.840  1.00  0.00           H
ATOM   1515  CB  ILE A 113      41.980  49.250  26.060  1.00  0.00           C
ATOM   1516  HB  ILE A 113      42.620  48.350  25.860  1.00  0.00           H
ATOM   1517  CG2 ILE A 113      41.910  49.260  27.590  1.00  0.00           C
ATOM   1518 1HG2 ILE A 113      41.530  48.330  28.060  1.00  0.00           H
ATOM   1519 2HG2 ILE A 113      42.910  49.340  28.060  1.00  0.00           H
ATOM   1520 3HG2 ILE A 113      41.300  50.150  27.880  1.00  0.00           H
ATOM   1521  CG1 ILE A 113      40.650  48.910  25.470  1.00  0.00           C
ATOM   1522 1HG1 ILE A 113      39.790  49.450  25.930  1.00  0.00           H
ATOM   1523 2HG1 ILE A 113      40.570  49.130  24.380  1.00  0.00           H
ATOM   1524  CD  ILE A 113      40.380  47.400  25.670  1.00  0.00           C
ATOM   1525  HD1 ILE A 113      41.210  46.700  25.460  1.00  0.00           H
ATOM   1526  HD2 ILE A 113      40.130  47.330  26.750  1.00  0.00           H
ATOM   1527  HD3 ILE A 113      39.460  47.070  25.150  1.00  0.00           H
ATOM   1528  C   ILE A 113      43.840  50.820  26.130  1.00  0.00           C
ATOM   1529  O   ILE A 113      44.920  50.370  25.790  1.00  0.00           O
ATOM   1530  N   THR A 114      43.730  51.640  27.200  1.00  0.00           N
ATOM   1531  HN  THR A 114      42.800  51.960  27.370  1.00  0.00           H
ATOM   1532  CA  THR A 114      44.910  52.200  27.860  1.00  0.00           C
ATOM   1533  HA  THR A 114      45.800  51.990  27.280  1.00  0.00           H
ATOM   1534  CB  THR A 114      44.900  53.680  28.190  1.00  0.00           C
ATOM   1535  HB  THR A 114      44.060  54.050  28.820  1.00  0.00           H
ATOM   1536  OG1 THR A 114      44.820  54.460  27.000  1.00  0.00           O
ATOM   1537  HG1 THR A 114      45.490  53.980  26.490  1.00  0.00           H
ATOM   1538  CG2 THR A 114      46.210  54.180  28.740  1.00  0.00           C
ATOM   1539 1HG2 THR A 114      47.080  53.940  28.100  1.00  0.00           H
ATOM   1540 2HG2 THR A 114      46.130  55.290  28.840  1.00  0.00           H
ATOM   1541 3HG2 THR A 114      46.260  53.720  29.760  1.00  0.00           H
ATOM   1542  C   THR A 114      44.860  51.610  29.160  1.00  0.00           C
ATOM   1543  O   THR A 114      43.910  51.780  29.930  1.00  0.00           O
ATOM   1544  N   PHE A 115      45.860  50.790  29.520  1.00  0.00           N
ATOM   1545  HN  PHE A 115      46.700  50.610  29.000  1.00  0.00           H
ATOM   1546  CA  PHE A 115      45.990  50.070  30.730  1.00  0.00           C
ATOM   1547  HA  PHE A 115      44.990  49.750  30.990  1.00  0.00           H
ATOM   1548  CB  PHE A 115      46.980  48.900  30.670  1.00  0.00           C
ATOM   1549  HB1 PHE A 115      48.000  49.350  30.650  1.00  0.00           H
ATOM   1550  HB2 PHE A 115      46.950  48.260  31.570  1.00  0.00           H
ATOM   1551  CG  PHE A 115      46.810  48.030  29.480  1.00  0.00           C
ATOM   1552  CD1 PHE A 115      45.550  47.480  29.040  1.00  0.00           C
ATOM   1553  HD1 PHE A 115      44.700  47.560  29.720  1.00  0.00           H
ATOM   1554  CE1 PHE A 115      45.580  46.780  27.800  1.00  0.00           C
ATOM   1555  HE1 PHE A 115      44.710  46.180  27.570  1.00  0.00           H
ATOM   1556  CZ  PHE A 115      46.740  46.490  27.110  1.00  0.00           C
ATOM   1557  HZ  PHE A 115      46.650  45.820  26.280  1.00  0.00           H
ATOM   1558  CD2 PHE A 115      47.980  47.670  28.790  1.00  0.00           C
ATOM   1559  HD2 PHE A 115      48.970  48.000  29.090  1.00  0.00           H
ATOM   1560  CE2 PHE A 115      47.950  46.900  27.680  1.00  0.00           C
ATOM   1561  HE2 PHE A 115      48.890  46.730  27.160  1.00  0.00           H
ATOM   1562  C   PHE A 115      46.340  51.000  31.930  1.00  0.00           C
ATOM   1563  O   PHE A 115      47.190  51.920  31.700  1.00  0.00           O
ATOM   1564  N   ARG A 116      45.700  50.910  33.120  1.00  0.00           N
ATOM   1565  HN  ARG A 116      44.980  50.220  33.190  1.00  0.00           H
ATOM   1566  CA  ARG A 116      45.940  51.720  34.270  1.00  0.00           C
ATOM   1567  HA  ARG A 116      46.990  51.880  34.440  1.00  0.00           H
ATOM   1568  CB  ARG A 116      45.270  53.160  34.150  1.00  0.00           C
ATOM   1569  HB1 ARG A 116      45.150  53.640  35.150  1.00  0.00           H
ATOM   1570  HB2 ARG A 116      45.950  53.820  33.580  1.00  0.00           H
ATOM   1571  CG  ARG A 116      43.860  53.260  33.490  1.00  0.00           C
ATOM   1572  HG1 ARG A 116      43.820  54.340  33.180  1.00  0.00           H
ATOM   1573  HG2 ARG A 116      43.680  52.700  32.550  1.00  0.00           H
ATOM   1574  CD  ARG A 116      42.790  53.220  34.520  1.00  0.00           C
ATOM   1575  HD1 ARG A 116      42.940  52.310  35.150  1.00  0.00           H
ATOM   1576  HD2 ARG A 116      42.780  54.160  35.120  1.00  0.00           H
ATOM   1577  NE  ARG A 116      41.460  53.120  33.970  1.00  0.00           N
ATOM   1578  HE  ARG A 116      41.250  53.510  33.080  1.00  0.00           H
ATOM   1579  CZ  ARG A 116      40.380  53.090  34.720  1.00  0.00           C
ATOM   1580  NH1 ARG A 116      40.290  52.650  35.920  1.00  0.00           N
ATOM   1581 1HH1 ARG A 116      41.120  52.330  36.350  1.00  0.00           H
ATOM   1582 2HH1 ARG A 116      39.400  52.530  36.360  1.00  0.00           H
ATOM   1583  NH2 ARG A 116      39.250  53.530  34.260  1.00  0.00           N
ATOM   1584 1HH2 ARG A 116      39.350  54.020  33.370  1.00  0.00           H
ATOM   1585 2HH2 ARG A 116      38.420  53.620  34.810  1.00  0.00           H
ATOM   1586  C   ARG A 116      45.280  51.010  35.420  1.00  0.00           C
ATOM   1587  O   ARG A 116      44.720  49.930  35.180  1.00  0.00           O
ATOM   1588  N   MET A 117      45.240  51.560  36.710  1.00  0.00           N
ATOM   1589  HN  MET A 117      45.620  52.460  36.890  1.00  0.00           H
ATOM   1590  CA  MET A 117      44.630  50.820  37.790  1.00  0.00           C
ATOM   1591  HA  MET A 117      45.170  49.890  37.910  1.00  0.00           H
ATOM   1592  CB  MET A 117      44.960  51.590  39.040  1.00  0.00           C
ATOM   1593  HB1 MET A 117      46.040  51.800  39.130  1.00  0.00           H
ATOM   1594  HB2 MET A 117      44.390  52.540  39.160  1.00  0.00           H
ATOM   1595  CG  MET A 117      44.570  50.700  40.230  1.00  0.00           C
ATOM   1596  HG1 MET A 117      44.770  51.320  41.120  1.00  0.00           H
ATOM   1597  HG2 MET A 117      43.490  50.450  40.210  1.00  0.00           H
ATOM   1598  SD  MET A 117      45.550  49.170  40.350  1.00  0.00           S
ATOM   1599  CE  MET A 117      47.100  49.760  40.960  1.00  0.00           C
ATOM   1600  HE1 MET A 117      47.810  48.940  41.160  1.00  0.00           H
ATOM   1601  HE2 MET A 117      47.530  50.540  40.310  1.00  0.00           H
ATOM   1602  HE3 MET A 117      46.960  50.130  42.000  1.00  0.00           H
ATOM   1603  C   MET A 117      43.160  50.310  37.620  1.00  0.00           C
ATOM   1604  O   MET A 117      42.220  51.000  37.290  1.00  0.00           O
ATOM   1605  N   ASN A 118      42.970  48.930  37.720  1.00  0.00           N
ATOM   1606  HN  ASN A 118      43.730  48.340  37.960  1.00  0.00           H
ATOM   1607  CA  ASN A 118      41.820  48.220  37.320  1.00  0.00           C
ATOM   1608  HA  ASN A 118      42.150  47.320  37.840  1.00  0.00           H
ATOM   1609  CB  ASN A 118      40.400  48.800  37.850  1.00  0.00           C
ATOM   1610  HB1 ASN A 118      40.300  49.890  37.690  1.00  0.00           H
ATOM   1611  HB2 ASN A 118      39.530  48.280  37.410  1.00  0.00           H
ATOM   1612  CG  ASN A 118      40.240  48.520  39.310  1.00  0.00           C
ATOM   1613  OD1 ASN A 118      40.350  47.430  39.860  1.00  0.00           O
ATOM   1614  ND2 ASN A 118      40.070  49.550  40.150  1.00  0.00           N
ATOM   1615 1HD2 ASN A 118      39.870  50.460  39.780  1.00  0.00           H
ATOM   1616 2HD2 ASN A 118      39.940  49.470  41.130  1.00  0.00           H
ATOM   1617  C   ASN A 118      41.610  47.840  35.870  1.00  0.00           C
ATOM   1618  O   ASN A 118      40.650  47.100  35.560  1.00  0.00           O
ATOM   1619  N   VAL A 119      42.460  48.050  34.950  1.00  0.00           N
ATOM   1620  HN  VAL A 119      43.310  48.470  35.260  1.00  0.00           H
ATOM   1621  CA  VAL A 119      42.540  47.570  33.530  1.00  0.00           C
ATOM   1622  HA  VAL A 119      41.940  46.670  33.580  1.00  0.00           H
ATOM   1623  CB  VAL A 119      41.910  48.510  32.540  1.00  0.00           C
ATOM   1624  HB  VAL A 119      40.840  48.390  32.810  1.00  0.00           H
ATOM   1625  CG1 VAL A 119      42.230  49.990  32.840  1.00  0.00           C
ATOM   1626 1HG1 VAL A 119      41.530  50.660  32.320  1.00  0.00           H
ATOM   1627 2HG1 VAL A 119      42.360  50.250  33.910  1.00  0.00           H
ATOM   1628 3HG1 VAL A 119      43.210  50.270  32.400  1.00  0.00           H
ATOM   1629  CG2 VAL A 119      42.030  48.130  31.070  1.00  0.00           C
ATOM   1630 1HG2 VAL A 119      43.110  48.160  30.780  1.00  0.00           H
ATOM   1631 2HG2 VAL A 119      41.650  47.100  30.880  1.00  0.00           H
ATOM   1632 3HG2 VAL A 119      41.480  48.860  30.440  1.00  0.00           H
ATOM   1633  C   VAL A 119      43.840  46.960  33.040  1.00  0.00           C
ATOM   1634  O   VAL A 119      44.890  47.630  33.120  1.00  0.00           O
ATOM   1635  N   ALA A 120      43.860  45.700  32.620  1.00  0.00           N
ATOM   1636  HN  ALA A 120      43.080  45.080  32.610  1.00  0.00           H
ATOM   1637  CA  ALA A 120      45.060  45.090  32.050  1.00  0.00           C
ATOM   1638  HA  ALA A 120      45.620  45.900  31.600  1.00  0.00           H
ATOM   1639  CB  ALA A 120      45.810  44.320  33.280  1.00  0.00           C
ATOM   1640  HB1 ALA A 120      45.510  44.880  34.200  1.00  0.00           H
ATOM   1641  HB2 ALA A 120      45.460  43.290  33.510  1.00  0.00           H
ATOM   1642  HB3 ALA A 120      46.910  44.360  33.140  1.00  0.00           H
ATOM   1643  C   ALA A 120      44.850  44.090  30.900  1.00  0.00           C
ATOM   1644  O   ALA A 120      43.800  43.540  30.870  1.00  0.00           O
ATOM   1645  N   PRO A 121      45.740  43.830  29.990  1.00  0.00           N
ATOM   1646  CD  PRO A 121      47.170  44.220  30.050  1.00  0.00           C
ATOM   1647  HD1 PRO A 121      47.660  43.970  31.020  1.00  0.00           H
ATOM   1648  HD2 PRO A 121      47.190  45.300  29.810  1.00  0.00           H
ATOM   1649  CA  PRO A 121      45.570  42.700  29.100  1.00  0.00           C
ATOM   1650  HA  PRO A 121      44.560  42.750  28.710  1.00  0.00           H
ATOM   1651  CB  PRO A 121      46.660  42.900  28.080  1.00  0.00           C
ATOM   1652  HB1 PRO A 121      46.950  41.990  27.500  1.00  0.00           H
ATOM   1653  HB2 PRO A 121      46.370  43.600  27.260  1.00  0.00           H
ATOM   1654  CG  PRO A 121      47.820  43.500  28.870  1.00  0.00           C
ATOM   1655  HG1 PRO A 121      48.480  42.700  29.280  1.00  0.00           H
ATOM   1656  HG2 PRO A 121      48.370  44.190  28.190  1.00  0.00           H
ATOM   1657  C   PRO A 121      45.790  41.370  29.770  1.00  0.00           C
ATOM   1658  O   PRO A 121      46.620  41.240  30.690  1.00  0.00           O
ATOM   1659  N   ALA A 122      45.000  40.300  29.380  1.00  0.00           N
ATOM   1660  HN  ALA A 122      44.360  40.530  28.640  1.00  0.00           H
ATOM   1661  CA  ALA A 122      45.280  38.960  29.620  1.00  0.00           C
ATOM   1662  HA  ALA A 122      45.430  38.990  30.690  1.00  0.00           H
ATOM   1663  CB  ALA A 122      43.970  38.200  29.150  1.00  0.00           C
ATOM   1664  HB1 ALA A 122      43.710  38.290  28.080  1.00  0.00           H
ATOM   1665  HB2 ALA A 122      44.050  37.130  29.440  1.00  0.00           H
ATOM   1666  HB3 ALA A 122      43.190  38.610  29.830  1.00  0.00           H
ATOM   1667  C   ALA A 122      46.510  38.530  28.940  1.00  0.00           C
ATOM   1668  O   ALA A 122      46.860  38.960  27.860  1.00  0.00           O
ATOM   1669  N   CYS A 123      47.170  37.540  29.500  1.00  0.00           N
ATOM   1670  HN  CYS A 123      47.000  37.260  30.450  1.00  0.00           H
ATOM   1671  CA  CYS A 123      48.200  36.810  28.800  1.00  0.00           C
ATOM   1672  HA  CYS A 123      48.760  37.400  28.090  1.00  0.00           H
ATOM   1673  CB  CYS A 123      49.260  36.270  29.760  1.00  0.00           C
ATOM   1674  HB1 CYS A 123      48.750  35.890  30.670  1.00  0.00           H
ATOM   1675  HB2 CYS A 123      49.840  35.420  29.340  1.00  0.00           H
ATOM   1676  SG  CYS A 123      50.370  37.570  30.210  1.00  0.00           S
ATOM   1677  HG1 CYS A 123      50.820  37.700  28.980  1.00  0.00           H
ATOM   1678  C   CYS A 123      47.650  35.660  28.040  1.00  0.00           C
ATOM   1679  O   CYS A 123      46.670  34.970  28.410  1.00  0.00           O
ATOM   1680  N   LEU A 124      48.190  35.320  26.830  1.00  0.00           N
ATOM   1681  HN  LEU A 124      49.030  35.790  26.540  1.00  0.00           H
ATOM   1682  CA  LEU A 124      47.910  34.090  26.080  1.00  0.00           C
ATOM   1683  HA  LEU A 124      46.840  33.950  26.130  1.00  0.00           H
ATOM   1684  CB  LEU A 124      48.390  34.080  24.630  1.00  0.00           C
ATOM   1685  HB1 LEU A 124      49.410  34.490  24.550  1.00  0.00           H
ATOM   1686  HB2 LEU A 124      48.320  33.100  24.120  1.00  0.00           H
ATOM   1687  CG  LEU A 124      47.680  35.080  23.650  1.00  0.00           C
ATOM   1688  HG  LEU A 124      47.890  36.150  23.830  1.00  0.00           H
ATOM   1689  CD1 LEU A 124      48.120  34.790  22.230  1.00  0.00           C
ATOM   1690 1HD1 LEU A 124      48.100  33.720  21.940  1.00  0.00           H
ATOM   1691 2HD1 LEU A 124      47.630  35.370  21.430  1.00  0.00           H
ATOM   1692 3HD1 LEU A 124      49.180  35.040  22.090  1.00  0.00           H
ATOM   1693  CD2 LEU A 124      46.150  34.860  23.930  1.00  0.00           C
ATOM   1694 1HD2 LEU A 124      45.630  35.470  23.150  1.00  0.00           H
ATOM   1695 2HD2 LEU A 124      45.860  33.790  23.840  1.00  0.00           H
ATOM   1696 3HD2 LEU A 124      45.900  35.210  24.950  1.00  0.00           H
ATOM   1697  C   LEU A 124      48.670  32.870  26.620  1.00  0.00           C
ATOM   1698  O   LEU A 124      49.790  33.090  26.990  1.00  0.00           O
ATOM   1699  N   PRO A 125      48.230  31.580  26.640  1.00  0.00           N
ATOM   1700  CD  PRO A 125      46.860  31.250  26.870  1.00  0.00           C
ATOM   1701  HD1 PRO A 125      46.410  31.510  25.890  1.00  0.00           H
ATOM   1702  HD2 PRO A 125      46.450  31.880  27.690  1.00  0.00           H
ATOM   1703  CA  PRO A 125      49.130  30.490  26.880  1.00  0.00           C
ATOM   1704  HA  PRO A 125      49.500  30.450  27.900  1.00  0.00           H
ATOM   1705  CB  PRO A 125      48.170  29.310  26.680  1.00  0.00           C
ATOM   1706  HB1 PRO A 125      48.010  29.030  25.620  1.00  0.00           H
ATOM   1707  HB2 PRO A 125      48.690  28.470  27.190  1.00  0.00           H
ATOM   1708  CG  PRO A 125      46.840  29.840  27.240  1.00  0.00           C
ATOM   1709  HG1 PRO A 125      45.970  29.250  26.870  1.00  0.00           H
ATOM   1710  HG2 PRO A 125      46.830  29.720  28.340  1.00  0.00           H
ATOM   1711  C   PRO A 125      50.360  30.330  26.010  1.00  0.00           C
ATOM   1712  O   PRO A 125      50.270  30.400  24.820  1.00  0.00           O
ATOM   1713  N   GLU A 126      51.540  30.200  26.570  1.00  0.00           N
ATOM   1714  HN  GLU A 126      51.570  30.210  27.560  1.00  0.00           H
ATOM   1715  CA  GLU A 126      52.830  29.800  25.880  1.00  0.00           C
ATOM   1716  HA  GLU A 126      52.920  30.520  25.100  1.00  0.00           H
ATOM   1717  CB  GLU A 126      54.020  29.860  26.760  1.00  0.00           C
ATOM   1718  HB1 GLU A 126      53.820  29.210  27.650  1.00  0.00           H
ATOM   1719  HB2 GLU A 126      54.950  29.520  26.260  1.00  0.00           H
ATOM   1720  CG  GLU A 126      54.440  31.230  27.460  1.00  0.00           C
ATOM   1721  HG1 GLU A 126      53.480  31.750  27.670  1.00  0.00           H
ATOM   1722  HG2 GLU A 126      54.920  31.050  28.440  1.00  0.00           H
ATOM   1723  CD  GLU A 126      55.320  31.960  26.520  1.00  0.00           C
ATOM   1724  OE1 GLU A 126      56.530  32.210  26.890  1.00  0.00           O
ATOM   1725  OE2 GLU A 126      54.860  32.350  25.370  1.00  0.00           O
ATOM   1726  C   GLU A 126      52.730  28.440  25.120  1.00  0.00           C
ATOM   1727  O   GLU A 126      52.250  27.430  25.640  1.00  0.00           O
ATOM   1728  N   ARG A 127      53.090  28.410  23.780  1.00  0.00           N
ATOM   1729  HN  ARG A 127      53.630  29.100  23.330  1.00  0.00           H
ATOM   1730  CA  ARG A 127      52.290  27.650  22.810  1.00  0.00           C
ATOM   1731  HA  ARG A 127      51.230  27.750  23.050  1.00  0.00           H
ATOM   1732  CB  ARG A 127      52.620  28.020  21.380  1.00  0.00           C
ATOM   1733  HB1 ARG A 127      53.630  27.740  21.020  1.00  0.00           H
ATOM   1734  HB2 ARG A 127      52.040  27.370  20.680  1.00  0.00           H
ATOM   1735  CG  ARG A 127      52.370  29.490  20.880  1.00  0.00           C
ATOM   1736  HG1 ARG A 127      53.040  30.070  21.530  1.00  0.00           H
ATOM   1737  HG2 ARG A 127      52.870  29.590  19.890  1.00  0.00           H
ATOM   1738  CD  ARG A 127      50.930  29.890  20.650  1.00  0.00           C
ATOM   1739  HD1 ARG A 127      50.530  29.430  19.720  1.00  0.00           H
ATOM   1740  HD2 ARG A 127      50.250  29.670  21.500  1.00  0.00           H
ATOM   1741  NE  ARG A 127      51.060  31.380  20.470  1.00  0.00           N
ATOM   1742  HE  ARG A 127      50.880  31.690  19.550  1.00  0.00           H
ATOM   1743  CZ  ARG A 127      50.960  32.290  21.450  1.00  0.00           C
ATOM   1744  NH1 ARG A 127      51.040  32.040  22.750  1.00  0.00           N
ATOM   1745 1HH1 ARG A 127      50.660  31.210  23.150  1.00  0.00           H
ATOM   1746 2HH1 ARG A 127      51.230  32.750  23.430  1.00  0.00           H
ATOM   1747  NH2 ARG A 127      51.120  33.480  20.990  1.00  0.00           N
ATOM   1748 1HH2 ARG A 127      51.280  33.580  20.010  1.00  0.00           H
ATOM   1749 2HH2 ARG A 127      51.340  34.190  21.660  1.00  0.00           H
ATOM   1750  C   ARG A 127      52.200  26.120  22.960  1.00  0.00           C
ATOM   1751  O   ARG A 127      51.170  25.500  22.910  1.00  0.00           O
ATOM   1752  N   ASP A 128      53.360  25.500  23.080  1.00  0.00           N
ATOM   1753  HN  ASP A 128      54.230  25.970  23.250  1.00  0.00           H
ATOM   1754  CA  ASP A 128      53.430  24.060  23.120  1.00  0.00           C
ATOM   1755  HA  ASP A 128      52.550  23.590  22.680  1.00  0.00           H
ATOM   1756  CB  ASP A 128      54.730  23.510  22.490  1.00  0.00           C
ATOM   1757  HB1 ASP A 128      55.560  24.080  22.940  1.00  0.00           H
ATOM   1758  HB2 ASP A 128      54.830  22.410  22.660  1.00  0.00           H
ATOM   1759  CG  ASP A 128      54.910  23.730  21.010  1.00  0.00           C
ATOM   1760  OD1 ASP A 128      53.950  23.980  20.290  1.00  0.00           O
ATOM   1761  OD2 ASP A 128      56.050  23.640  20.550  1.00  0.00           O
ATOM   1762  C   ASP A 128      53.340  23.730  24.700  1.00  0.00           C
ATOM   1763  O   ASP A 128      53.490  22.550  25.020  1.00  0.00           O
ATOM   1764  N   TRP A 129      53.140  24.740  25.610  1.00  0.00           N
ATOM   1765  HN  TRP A 129      52.960  25.680  25.330  1.00  0.00           H
ATOM   1766  CA  TRP A 129      52.990  24.540  27.030  1.00  0.00           C
ATOM   1767  HA  TRP A 129      53.410  23.570  27.220  1.00  0.00           H
ATOM   1768  CB  TRP A 129      53.970  25.490  27.820  1.00  0.00           C
ATOM   1769  HB1 TRP A 129      54.960  25.280  27.360  1.00  0.00           H
ATOM   1770  HB2 TRP A 129      53.680  26.550  27.680  1.00  0.00           H
ATOM   1771  CG  TRP A 129      54.130  25.310  29.270  1.00  0.00           C
ATOM   1772  CD1 TRP A 129      54.960  24.390  29.780  1.00  0.00           C
ATOM   1773  HD1 TRP A 129      55.600  23.770  29.170  1.00  0.00           H
ATOM   1774  NE1 TRP A 129      54.840  24.370  31.110  1.00  0.00           N
ATOM   1775  HE1 TRP A 129      55.140  23.630  31.680  1.00  0.00           H
ATOM   1776  CE2 TRP A 129      53.960  25.350  31.480  1.00  0.00           C
ATOM   1777  CD2 TRP A 129      53.490  25.930  30.280  1.00  0.00           C
ATOM   1778  CE3 TRP A 129      52.490  26.910  30.350  1.00  0.00           C
ATOM   1779  HE3 TRP A 129      52.120  27.290  29.430  1.00  0.00           H
ATOM   1780  CZ3 TRP A 129      51.890  27.240  31.550  1.00  0.00           C
ATOM   1781  HZ3 TRP A 129      51.100  27.970  31.550  1.00  0.00           H
ATOM   1782  CZ2 TRP A 129      53.450  25.780  32.680  1.00  0.00           C
ATOM   1783  HZ2 TRP A 129      53.770  25.290  33.590  1.00  0.00           H
ATOM   1784  CH2 TRP A 129      52.380  26.690  32.750  1.00  0.00           C
ATOM   1785  HH2 TRP A 129      52.010  26.970  33.720  1.00  0.00           H
ATOM   1786  C   TRP A 129      51.550  24.680  27.430  1.00  0.00           C
ATOM   1787  O   TRP A 129      51.220  24.450  28.590  1.00  0.00           O
ATOM   1788  N   ALA A 130      50.670  24.910  26.360  1.00  0.00           N
ATOM   1789  HN  ALA A 130      50.990  25.140  25.450  1.00  0.00           H
ATOM   1790  CA  ALA A 130      49.210  25.210  26.490  1.00  0.00           C
ATOM   1791  HA  ALA A 130      49.030  26.260  26.620  1.00  0.00           H
ATOM   1792  CB  ALA A 130      48.590  24.810  25.130  1.00  0.00           C
ATOM   1793  HB1 ALA A 130      48.850  23.740  24.980  1.00  0.00           H
ATOM   1794  HB2 ALA A 130      47.510  24.880  24.870  1.00  0.00           H
ATOM   1795  HB3 ALA A 130      49.090  25.370  24.310  1.00  0.00           H
ATOM   1796  C   ALA A 130      48.560  24.590  27.660  1.00  0.00           C
ATOM   1797  O   ALA A 130      48.160  25.230  28.610  1.00  0.00           O
ATOM   1798  N   GLU A 131      48.450  23.240  27.630  1.00  0.00           N
ATOM   1799  HN  GLU A 131      48.840  22.800  26.830  1.00  0.00           H
ATOM   1800  CA  GLU A 131      47.670  22.540  28.640  1.00  0.00           C
ATOM   1801  HA  GLU A 131      47.270  23.280  29.320  1.00  0.00           H
ATOM   1802  CB  GLU A 131      46.560  21.680  27.970  1.00  0.00           C
ATOM   1803  HB1 GLU A 131      47.080  20.900  27.390  1.00  0.00           H
ATOM   1804  HB2 GLU A 131      45.990  21.230  28.800  1.00  0.00           H
ATOM   1805  CG  GLU A 131      45.560  22.470  27.050  1.00  0.00           C
ATOM   1806  HG1 GLU A 131      45.360  23.360  27.680  1.00  0.00           H
ATOM   1807  HG2 GLU A 131      45.970  22.620  26.030  1.00  0.00           H
ATOM   1808  CD  GLU A 131      44.230  21.690  26.900  1.00  0.00           C
ATOM   1809  OE1 GLU A 131      43.390  22.080  26.080  1.00  0.00           O
ATOM   1810  OE2 GLU A 131      43.990  20.740  27.700  1.00  0.00           O
ATOM   1811  C   GLU A 131      48.570  21.640  29.540  1.00  0.00           C
ATOM   1812  O   GLU A 131      48.100  20.730  30.260  1.00  0.00           O
ATOM   1813  N   SER A 132      49.870  21.970  29.520  1.00  0.00           N
ATOM   1814  HN  SER A 132      50.170  22.690  28.900  1.00  0.00           H
ATOM   1815  CA  SER A 132      50.910  21.320  30.350  1.00  0.00           C
ATOM   1816  HA  SER A 132      50.830  20.290  30.050  1.00  0.00           H
ATOM   1817  CB  SER A 132      52.360  21.840  30.100  1.00  0.00           C
ATOM   1818  HB1 SER A 132      52.530  22.040  29.020  1.00  0.00           H
ATOM   1819  HB2 SER A 132      52.500  22.830  30.600  1.00  0.00           H
ATOM   1820  OG  SER A 132      53.310  20.920  30.620  1.00  0.00           O
ATOM   1821  HG1 SER A 132      54.120  20.860  30.120  1.00  0.00           H
ATOM   1822  C   SER A 132      50.690  21.260  31.890  1.00  0.00           C
ATOM   1823  O   SER A 132      51.110  20.280  32.530  1.00  0.00           O
ATOM   1824  N   THR A 133      50.030  22.310  32.420  1.00  0.00           N
ATOM   1825  HN  THR A 133      49.860  23.040  31.780  1.00  0.00           H
ATOM   1826  CA  THR A 133      49.810  22.430  33.870  1.00  0.00           C
ATOM   1827  HA  THR A 133      49.620  21.440  34.270  1.00  0.00           H
ATOM   1828  CB  THR A 133      51.040  23.090  34.530  1.00  0.00           C
ATOM   1829  HB  THR A 133      51.760  23.440  33.770  1.00  0.00           H
ATOM   1830  OG1 THR A 133      51.710  22.230  35.410  1.00  0.00           O
ATOM   1831  HG1 THR A 133      52.170  21.640  34.820  1.00  0.00           H
ATOM   1832  CG2 THR A 133      50.860  24.360  35.410  1.00  0.00           C
ATOM   1833 1HG2 THR A 133      50.350  24.180  36.380  1.00  0.00           H
ATOM   1834 2HG2 THR A 133      51.820  24.870  35.610  1.00  0.00           H
ATOM   1835 3HG2 THR A 133      50.290  25.130  34.850  1.00  0.00           H
ATOM   1836  C   THR A 133      48.580  23.230  34.200  1.00  0.00           C
ATOM   1837  O   THR A 133      47.880  22.880  35.140  1.00  0.00           O
ATOM   1838  N   LEU A 134      48.090  24.250  33.430  1.00  0.00           N
ATOM   1839  HN  LEU A 134      48.600  24.580  32.640  1.00  0.00           H
ATOM   1840  CA  LEU A 134      46.920  25.100  33.760  1.00  0.00           C
ATOM   1841  HA  LEU A 134      47.060  25.540  34.730  1.00  0.00           H
ATOM   1842  CB  LEU A 134      46.770  26.310  32.870  1.00  0.00           C
ATOM   1843  HB1 LEU A 134      46.510  25.980  31.840  1.00  0.00           H
ATOM   1844  HB2 LEU A 134      45.920  26.950  33.180  1.00  0.00           H
ATOM   1845  CG  LEU A 134      47.980  27.210  32.670  1.00  0.00           C
ATOM   1846  HG  LEU A 134      48.870  26.560  32.550  1.00  0.00           H
ATOM   1847  CD1 LEU A 134      47.760  28.220  31.530  1.00  0.00           C
ATOM   1848 1HD1 LEU A 134      47.600  27.680  30.560  1.00  0.00           H
ATOM   1849 2HD1 LEU A 134      46.820  28.780  31.730  1.00  0.00           H
ATOM   1850 3HD1 LEU A 134      48.610  28.910  31.380  1.00  0.00           H
ATOM   1851  CD2 LEU A 134      48.270  27.950  33.980  1.00  0.00           C
ATOM   1852 1HD2 LEU A 134      49.210  28.480  33.740  1.00  0.00           H
ATOM   1853 2HD2 LEU A 134      47.540  28.780  34.150  1.00  0.00           H
ATOM   1854 3HD2 LEU A 134      48.470  27.320  34.880  1.00  0.00           H
ATOM   1855  C   LEU A 134      45.580  24.340  33.730  1.00  0.00           C
ATOM   1856  O   LEU A 134      44.610  24.650  34.450  1.00  0.00           O
ATOM   1857  N   MET A 135      45.560  23.210  33.020  1.00  0.00           N
ATOM   1858  HN  MET A 135      46.230  22.780  32.420  1.00  0.00           H
ATOM   1859  CA  MET A 135      44.350  22.380  32.970  1.00  0.00           C
ATOM   1860  HA  MET A 135      43.480  22.980  33.190  1.00  0.00           H
ATOM   1861  CB  MET A 135      44.130  21.740  31.580  1.00  0.00           C
ATOM   1862  HB1 MET A 135      44.940  21.010  31.370  1.00  0.00           H
ATOM   1863  HB2 MET A 135      43.180  21.150  31.640  1.00  0.00           H
ATOM   1864  CG  MET A 135      43.930  22.800  30.460  1.00  0.00           C
ATOM   1865  HG1 MET A 135      44.850  23.400  30.360  1.00  0.00           H
ATOM   1866  HG2 MET A 135      43.740  22.310  29.480  1.00  0.00           H
ATOM   1867  SD  MET A 135      42.530  23.890  30.730  1.00  0.00           S
ATOM   1868  CE  MET A 135      42.500  24.450  29.110  1.00  0.00           C
ATOM   1869  HE1 MET A 135      43.480  24.780  28.740  1.00  0.00           H
ATOM   1870  HE2 MET A 135      42.040  23.760  28.370  1.00  0.00           H
ATOM   1871  HE3 MET A 135      41.870  25.370  29.060  1.00  0.00           H
ATOM   1872  C   MET A 135      44.350  21.200  33.900  1.00  0.00           C
ATOM   1873  O   MET A 135      43.340  20.470  34.030  1.00  0.00           O
ATOM   1874  N   THR A 136      45.450  20.920  34.610  1.00  0.00           N
ATOM   1875  HN  THR A 136      46.210  21.560  34.530  1.00  0.00           H
ATOM   1876  CA  THR A 136      45.590  19.880  35.620  1.00  0.00           C
ATOM   1877  HA  THR A 136      44.690  19.310  35.600  1.00  0.00           H
ATOM   1878  CB  THR A 136      46.730  18.880  35.330  1.00  0.00           C
ATOM   1879  HB  THR A 136      46.610  18.600  34.270  1.00  0.00           H
ATOM   1880  OG1 THR A 136      46.630  17.770  36.220  1.00  0.00           O
ATOM   1881  HG1 THR A 136      45.820  17.320  35.940  1.00  0.00           H
ATOM   1882  CG2 THR A 136      48.080  19.570  35.720  1.00  0.00           C
ATOM   1883 1HG2 THR A 136      48.150  20.520  35.140  1.00  0.00           H
ATOM   1884 2HG2 THR A 136      48.130  19.810  36.800  1.00  0.00           H
ATOM   1885 3HG2 THR A 136      48.940  18.890  35.520  1.00  0.00           H
ATOM   1886  C   THR A 136      45.620  20.490  36.990  1.00  0.00           C
ATOM   1887  O   THR A 136      45.680  19.820  38.000  1.00  0.00           O
ATOM   1888  N   GLN A 137      45.580  21.870  37.080  1.00  0.00           N
ATOM   1889  HN  GLN A 137      45.610  22.310  36.180  1.00  0.00           H
ATOM   1890  CA  GLN A 137      45.320  22.680  38.320  1.00  0.00           C
ATOM   1891  HA  GLN A 137      46.000  22.230  39.030  1.00  0.00           H
ATOM   1892  CB  GLN A 137      45.670  24.170  38.120  1.00  0.00           C
ATOM   1893  HB1 GLN A 137      45.240  24.600  37.190  1.00  0.00           H
ATOM   1894  HB2 GLN A 137      45.230  24.710  38.980  1.00  0.00           H
ATOM   1895  CG  GLN A 137      47.150  24.670  37.930  1.00  0.00           C
ATOM   1896  HG1 GLN A 137      47.500  24.700  36.880  1.00  0.00           H
ATOM   1897  HG2 GLN A 137      47.290  25.710  38.280  1.00  0.00           H
ATOM   1898  CD  GLN A 137      48.110  23.800  38.840  1.00  0.00           C
ATOM   1899  OE1 GLN A 137      48.100  23.820  39.980  1.00  0.00           O
ATOM   1900  NE2 GLN A 137      48.860  22.870  38.190  1.00  0.00           N
ATOM   1901 1HE2 GLN A 137      48.900  22.780  37.190  1.00  0.00           H
ATOM   1902 2HE2 GLN A 137      49.510  22.250  38.630  1.00  0.00           H
ATOM   1903  C   GLN A 137      43.970  22.510  38.900  1.00  0.00           C
ATOM   1904  O   GLN A 137      43.030  22.150  38.220  1.00  0.00           O
ATOM   1905  N   LYS A 138      43.790  22.720  40.230  1.00  0.00           N
ATOM   1906  HN  LYS A 138      44.520  22.960  40.870  1.00  0.00           H
ATOM   1907  CA  LYS A 138      42.520  22.470  40.870  1.00  0.00           C
ATOM   1908  HA  LYS A 138      42.150  21.520  40.510  1.00  0.00           H
ATOM   1909  CB  LYS A 138      42.730  22.370  42.410  1.00  0.00           C
ATOM   1910  HB1 LYS A 138      43.490  21.680  42.830  1.00  0.00           H
ATOM   1911  HB2 LYS A 138      43.060  23.390  42.690  1.00  0.00           H
ATOM   1912  CG  LYS A 138      41.370  22.250  43.240  1.00  0.00           C
ATOM   1913  HG1 LYS A 138      41.590  22.290  44.320  1.00  0.00           H
ATOM   1914  HG2 LYS A 138      40.670  23.070  42.980  1.00  0.00           H
ATOM   1915  CD  LYS A 138      40.380  21.060  42.880  1.00  0.00           C
ATOM   1916  HD1 LYS A 138      40.040  21.210  41.830  1.00  0.00           H
ATOM   1917  HD2 LYS A 138      40.950  20.110  42.750  1.00  0.00           H
ATOM   1918  CE  LYS A 138      39.320  20.810  43.980  1.00  0.00           C
ATOM   1919  HE1 LYS A 138      39.790  20.490  44.930  1.00  0.00           H
ATOM   1920  HE2 LYS A 138      38.600  21.650  44.140  1.00  0.00           H
ATOM   1921  NZ  LYS A 138      38.570  19.630  43.570  1.00  0.00           N
ATOM   1922  HZ1 LYS A 138      39.250  18.850  43.470  1.00  0.00           H
ATOM   1923  HZ2 LYS A 138      37.880  19.340  44.300  1.00  0.00           H
ATOM   1924  HZ3 LYS A 138      38.040  19.740  42.680  1.00  0.00           H
ATOM   1925  C   LYS A 138      41.370  23.450  40.380  1.00  0.00           C
ATOM   1926  O   LYS A 138      40.290  23.030  40.080  1.00  0.00           O
ATOM   1927  N   THR A 139      41.680  24.780  40.290  1.00  0.00           N
ATOM   1928  HN  THR A 139      42.620  25.070  40.490  1.00  0.00           H
ATOM   1929  CA  THR A 139      40.700  25.860  40.170  1.00  0.00           C
ATOM   1930  HA  THR A 139      39.780  25.450  39.780  1.00  0.00           H
ATOM   1931  CB  THR A 139      40.290  26.560  41.440  1.00  0.00           C
ATOM   1932  HB  THR A 139      39.340  27.090  41.250  1.00  0.00           H
ATOM   1933  OG1 THR A 139      41.360  27.360  41.940  1.00  0.00           O
ATOM   1934  HG1 THR A 139      42.060  26.720  42.010  1.00  0.00           H
ATOM   1935  CG2 THR A 139      39.930  25.500  42.540  1.00  0.00           C
ATOM   1936 1HG2 THR A 139      39.180  24.760  42.200  1.00  0.00           H
ATOM   1937 2HG2 THR A 139      40.880  24.960  42.680  1.00  0.00           H
ATOM   1938 3HG2 THR A 139      39.700  26.010  43.500  1.00  0.00           H
ATOM   1939  C   THR A 139      41.170  26.840  39.090  1.00  0.00           C
ATOM   1940  O   THR A 139      42.340  27.010  38.720  1.00  0.00           O
ATOM   1941  N   GLY A 140      40.200  27.510  38.440  1.00  0.00           N
ATOM   1942  HN  GLY A 140      39.220  27.460  38.640  1.00  0.00           H
ATOM   1943  CA  GLY A 140      40.380  28.640  37.510  1.00  0.00           C
ATOM   1944  HA1 GLY A 140      41.390  29.030  37.560  1.00  0.00           H
ATOM   1945  HA2 GLY A 140      40.180  28.260  36.510  1.00  0.00           H
ATOM   1946  C   GLY A 140      39.500  29.830  38.030  1.00  0.00           C
ATOM   1947  O   GLY A 140      38.580  29.690  38.760  1.00  0.00           O
ATOM   1948  N   ILE A 141      39.830  31.100  37.630  1.00  0.00           N
ATOM   1949  HN  ILE A 141      40.420  31.210  36.840  1.00  0.00           H
ATOM   1950  CA  ILE A 141      39.100  32.300  38.110  1.00  0.00           C
ATOM   1951  HA  ILE A 141      38.420  32.030  38.920  1.00  0.00           H
ATOM   1952  CB  ILE A 141      39.930  33.440  38.610  1.00  0.00           C
ATOM   1953  HB  ILE A 141      40.470  33.810  37.700  1.00  0.00           H
ATOM   1954  CG2 ILE A 141      39.110  34.520  39.390  1.00  0.00           C
ATOM   1955 1HG2 ILE A 141      39.720  35.450  39.380  1.00  0.00           H
ATOM   1956 2HG2 ILE A 141      38.210  34.780  38.800  1.00  0.00           H
ATOM   1957 3HG2 ILE A 141      38.760  34.260  40.410  1.00  0.00           H
ATOM   1958  CG1 ILE A 141      41.050  32.750  39.550  1.00  0.00           C
ATOM   1959 1HG1 ILE A 141      40.470  32.100  40.240  1.00  0.00           H
ATOM   1960 2HG1 ILE A 141      41.690  32.010  39.010  1.00  0.00           H
ATOM   1961  CD  ILE A 141      41.840  33.780  40.390  1.00  0.00           C
ATOM   1962  HD1 ILE A 141      42.490  34.380  39.720  1.00  0.00           H
ATOM   1963  HD2 ILE A 141      41.230  34.430  41.040  1.00  0.00           H
ATOM   1964  HD3 ILE A 141      42.570  33.160  40.940  1.00  0.00           H
ATOM   1965  C   ILE A 141      38.250  32.840  37.000  1.00  0.00           C
ATOM   1966  O   ILE A 141      38.650  33.120  35.880  1.00  0.00           O
ATOM   1967  N   VAL A 142      36.970  33.010  37.420  1.00  0.00           N
ATOM   1968  HN  VAL A 142      36.810  32.830  38.390  1.00  0.00           H
ATOM   1969  CA  VAL A 142      35.860  33.680  36.660  1.00  0.00           C
ATOM   1970  HA  VAL A 142      36.410  34.130  35.840  1.00  0.00           H
ATOM   1971  CB  VAL A 142      34.820  32.690  36.170  1.00  0.00           C
ATOM   1972  HB  VAL A 142      35.350  31.980  35.510  1.00  0.00           H
ATOM   1973  CG1 VAL A 142      34.290  31.900  37.330  1.00  0.00           C
ATOM   1974 1HG1 VAL A 142      33.820  32.590  38.070  1.00  0.00           H
ATOM   1975 2HG1 VAL A 142      33.450  31.280  36.950  1.00  0.00           H
ATOM   1976 3HG1 VAL A 142      35.100  31.310  37.810  1.00  0.00           H
ATOM   1977  CG2 VAL A 142      33.640  33.310  35.310  1.00  0.00           C
ATOM   1978 1HG2 VAL A 142      32.930  33.840  35.970  1.00  0.00           H
ATOM   1979 2HG2 VAL A 142      33.950  34.030  34.520  1.00  0.00           H
ATOM   1980 3HG2 VAL A 142      33.070  32.540  34.730  1.00  0.00           H
ATOM   1981  C   VAL A 142      35.320  34.870  37.530  1.00  0.00           C
ATOM   1982  O   VAL A 142      35.580  34.990  38.720  1.00  0.00           O
ATOM   1983  N   SER A 143      34.560  35.720  36.820  1.00  0.00           N
ATOM   1984  HN  SER A 143      34.110  35.490  35.960  1.00  0.00           H
ATOM   1985  CA  SER A 143      34.250  37.050  37.260  1.00  0.00           C
ATOM   1986  HA  SER A 143      33.790  37.100  38.240  1.00  0.00           H
ATOM   1987  CB  SER A 143      35.350  38.200  37.170  1.00  0.00           C
ATOM   1988  HB1 SER A 143      35.010  39.150  37.630  1.00  0.00           H
ATOM   1989  HB2 SER A 143      36.220  37.880  37.810  1.00  0.00           H
ATOM   1990  OG  SER A 143      35.940  38.420  35.870  1.00  0.00           O
ATOM   1991  HG1 SER A 143      35.270  38.850  35.350  1.00  0.00           H
ATOM   1992  C   SER A 143      33.160  37.450  36.370  1.00  0.00           C
ATOM   1993  O   SER A 143      32.870  36.850  35.330  1.00  0.00           O
ATOM   1994  N   GLY A 144      32.490  38.590  36.750  1.00  0.00           N
ATOM   1995  HN  GLY A 144      32.750  39.090  37.570  1.00  0.00           H
ATOM   1996  CA  GLY A 144      31.320  39.000  35.960  1.00  0.00           C
ATOM   1997  HA1 GLY A 144      31.700  39.480  35.080  1.00  0.00           H
ATOM   1998  HA2 GLY A 144      30.650  38.170  35.790  1.00  0.00           H
ATOM   1999  C   GLY A 144      30.430  40.070  36.630  1.00  0.00           C
ATOM   2000  O   GLY A 144      30.360  40.200  37.890  1.00  0.00           O
ATOM   2001  N   PHE A 145      29.730  40.850  35.840  1.00  0.00           N
ATOM   2002  HN  PHE A 145      29.930  40.670  34.870  1.00  0.00           H
ATOM   2003  CA  PHE A 145      28.730  41.930  36.090  1.00  0.00           C
ATOM   2004  HA  PHE A 145      28.900  42.290  37.100  1.00  0.00           H
ATOM   2005  CB  PHE A 145      29.000  43.190  35.230  1.00  0.00           C
ATOM   2006  HB1 PHE A 145      28.970  43.060  34.120  1.00  0.00           H
ATOM   2007  HB2 PHE A 145      28.170  43.880  35.490  1.00  0.00           H
ATOM   2008  CG  PHE A 145      30.300  43.910  35.600  1.00  0.00           C
ATOM   2009  CD1 PHE A 145      31.340  43.960  34.740  1.00  0.00           C
ATOM   2010  HD1 PHE A 145      31.400  43.190  33.970  1.00  0.00           H
ATOM   2011  CE1 PHE A 145      32.290  44.980  34.810  1.00  0.00           C
ATOM   2012  HE1 PHE A 145      33.090  44.940  34.090  1.00  0.00           H
ATOM   2013  CZ  PHE A 145      32.270  46.000  35.780  1.00  0.00           C
ATOM   2014  HZ  PHE A 145      32.980  46.810  35.760  1.00  0.00           H
ATOM   2015  CD2 PHE A 145      30.190  45.000  36.510  1.00  0.00           C
ATOM   2016  HD2 PHE A 145      29.250  44.980  37.060  1.00  0.00           H
ATOM   2017  CE2 PHE A 145      31.140  46.040  36.670  1.00  0.00           C
ATOM   2018  HE2 PHE A 145      30.990  46.880  37.320  1.00  0.00           H
ATOM   2019  C   PHE A 145      27.260  41.430  35.990  1.00  0.00           C
ATOM   2020  O   PHE A 145      26.340  42.210  36.280  1.00  0.00           O
ATOM   2021  N   GLY A 146      27.010  40.050  35.760  1.00  0.00           N
ATOM   2022  HN  GLY A 146      27.700  39.340  35.670  1.00  0.00           H
ATOM   2023  CA  GLY A 146      25.710  39.380  35.720  1.00  0.00           C
ATOM   2024  HA1 GLY A 146      25.180  39.920  34.940  1.00  0.00           H
ATOM   2025  HA2 GLY A 146      25.840  38.350  35.460  1.00  0.00           H
ATOM   2026  C   GLY A 146      24.860  39.450  36.900  1.00  0.00           C
ATOM   2027  O   GLY A 146      25.180  39.960  37.960  1.00  0.00           O
ATOM   2028  N   ARG A 147      23.660  38.870  36.770  1.00  0.00           N
ATOM   2029  HN  ARG A 147      23.400  38.370  35.940  1.00  0.00           H
ATOM   2030  CA  ARG A 147      22.660  38.720  37.800  1.00  0.00           C
ATOM   2031  HA  ARG A 147      22.470  39.670  38.290  1.00  0.00           H
ATOM   2032  CB  ARG A 147      21.290  38.300  37.280  1.00  0.00           C
ATOM   2033  HB1 ARG A 147      20.550  38.060  38.080  1.00  0.00           H
ATOM   2034  HB2 ARG A 147      20.860  39.000  36.530  1.00  0.00           H
ATOM   2035  CG  ARG A 147      21.280  37.030  36.480  1.00  0.00           C
ATOM   2036  HG1 ARG A 147      21.780  37.210  35.500  1.00  0.00           H
ATOM   2037  HG2 ARG A 147      21.810  36.270  37.080  1.00  0.00           H
ATOM   2038  CD  ARG A 147      19.900  36.450  36.040  1.00  0.00           C
ATOM   2039  HD1 ARG A 147      19.880  35.390  35.720  1.00  0.00           H
ATOM   2040  HD2 ARG A 147      19.120  36.650  36.820  1.00  0.00           H
ATOM   2041  NE  ARG A 147      19.470  37.210  34.860  1.00  0.00           N
ATOM   2042  HE  ARG A 147      20.050  37.980  34.580  1.00  0.00           H
ATOM   2043  CZ  ARG A 147      18.330  37.230  34.230  1.00  0.00           C
ATOM   2044  NH1 ARG A 147      17.320  36.480  34.600  1.00  0.00           N
ATOM   2045 1HH1 ARG A 147      17.570  35.900  35.380  1.00  0.00           H
ATOM   2046 2HH1 ARG A 147      16.750  36.110  33.860  1.00  0.00           H
ATOM   2047  NH2 ARG A 147      18.180  37.870  33.110  1.00  0.00           N
ATOM   2048 1HH2 ARG A 147      18.950  38.370  32.720  1.00  0.00           H
ATOM   2049 2HH2 ARG A 147      17.290  37.870  32.660  1.00  0.00           H
ATOM   2050  C   ARG A 147      23.180  37.870  38.950  1.00  0.00           C
ATOM   2051  O   ARG A 147      24.140  37.060  38.780  1.00  0.00           O
ATOM   2052  N   THR A 148      22.850  38.150  40.230  1.00  0.00           N
ATOM   2053  HN  THR A 148      22.200  38.880  40.430  1.00  0.00           H
ATOM   2054  CA  THR A 148      23.450  37.440  41.400  1.00  0.00           C
ATOM   2055  HA  THR A 148      24.320  36.910  41.040  1.00  0.00           H
ATOM   2056  CB  THR A 148      23.990  38.450  42.460  1.00  0.00           C
ATOM   2057  HB  THR A 148      24.570  39.130  41.790  1.00  0.00           H
ATOM   2058  OG1 THR A 148      24.860  37.810  43.400  1.00  0.00           O
ATOM   2059  HG1 THR A 148      25.550  37.350  42.920  1.00  0.00           H
ATOM   2060  CG2 THR A 148      22.830  39.150  43.190  1.00  0.00           C
ATOM   2061 1HG2 THR A 148      22.380  38.420  43.890  1.00  0.00           H
ATOM   2062 2HG2 THR A 148      23.280  40.030  43.710  1.00  0.00           H
ATOM   2063 3HG2 THR A 148      22.130  39.450  42.390  1.00  0.00           H
ATOM   2064  C   THR A 148      22.380  36.460  41.910  1.00  0.00           C
ATOM   2065  O   THR A 148      22.610  35.830  42.890  1.00  0.00           O
ATOM   2066  N   HIS A 149      21.250  36.280  41.190  1.00  0.00           N
ATOM   2067  HN  HIS A 149      21.210  36.780  40.330  1.00  0.00           H
ATOM   2068  CA  HIS A 149      20.200  35.220  41.380  1.00  0.00           C
ATOM   2069  HA  HIS A 149      20.790  34.390  41.750  1.00  0.00           H
ATOM   2070  CB  HIS A 149      19.200  35.370  42.490  1.00  0.00           C
ATOM   2071  HB1 HIS A 149      18.510  34.520  42.650  1.00  0.00           H
ATOM   2072  HB2 HIS A 149      19.720  35.550  43.460  1.00  0.00           H
ATOM   2073  ND1 HIS A 149      17.110  36.370  41.560  1.00  0.00           N
ATOM   2074  CG  HIS A 149      18.290  36.480  42.210  1.00  0.00           C
ATOM   2075  CE1 HIS A 149      16.550  37.600  41.590  1.00  0.00           C
ATOM   2076  HE1 HIS A 149      15.570  37.850  41.180  1.00  0.00           H
ATOM   2077  NE2 HIS A 149      17.360  38.460  42.330  1.00  0.00           N
ATOM   2078  HE2 HIS A 149      17.200  39.400  42.610  1.00  0.00           H
ATOM   2079  CD2 HIS A 149      18.460  37.740  42.660  1.00  0.00           C
ATOM   2080  HD2 HIS A 149      19.270  38.050  43.310  1.00  0.00           H
ATOM   2081  C   HIS A 149      19.580  34.820  39.990  1.00  0.00           C
ATOM   2082  O   HIS A 149      19.610  35.590  39.010  1.00  0.00           O
ATOM   2083  N   GLU A 150      19.050  33.630  39.830  1.00  0.00           N
ATOM   2084  HN  GLU A 150      18.920  32.970  40.560  1.00  0.00           H
ATOM   2085  CA  GLU A 150      18.500  33.170  38.540  1.00  0.00           C
ATOM   2086  HA  GLU A 150      19.210  33.090  37.740  1.00  0.00           H
ATOM   2087  CB  GLU A 150      17.930  31.740  38.600  1.00  0.00           C
ATOM   2088  HB1 GLU A 150      18.730  31.060  38.970  1.00  0.00           H
ATOM   2089  HB2 GLU A 150      17.190  31.610  39.440  1.00  0.00           H
ATOM   2090  CG  GLU A 150      17.280  31.230  37.350  1.00  0.00           C
ATOM   2091  HG1 GLU A 150      16.510  32.000  37.140  1.00  0.00           H
ATOM   2092  HG2 GLU A 150      18.000  31.320  36.500  1.00  0.00           H
ATOM   2093  CD  GLU A 150      16.570  29.860  37.460  1.00  0.00           C
ATOM   2094  OE1 GLU A 150      16.610  29.200  38.490  1.00  0.00           O
ATOM   2095  OE2 GLU A 150      15.930  29.450  36.460  1.00  0.00           O
ATOM   2096  C   GLU A 150      17.480  34.110  37.910  1.00  0.00           C
ATOM   2097  O   GLU A 150      17.530  34.330  36.720  1.00  0.00           O
ATOM   2098  N   LYS A 151      16.520  34.660  38.710  1.00  0.00           N
ATOM   2099  HN  LYS A 151      16.480  34.420  39.670  1.00  0.00           H
ATOM   2100  CA  LYS A 151      15.560  35.560  38.300  1.00  0.00           C
ATOM   2101  HA  LYS A 151      15.400  35.430  37.250  1.00  0.00           H
ATOM   2102  CB  LYS A 151      14.230  35.290  39.070  1.00  0.00           C
ATOM   2103  HB1 LYS A 151      14.270  35.530  40.150  1.00  0.00           H
ATOM   2104  HB2 LYS A 151      13.440  35.970  38.680  1.00  0.00           H
ATOM   2105  CG  LYS A 151      13.780  33.790  38.940  1.00  0.00           C
ATOM   2106  HG1 LYS A 151      14.510  33.130  39.440  1.00  0.00           H
ATOM   2107  HG2 LYS A 151      12.790  33.790  39.460  1.00  0.00           H
ATOM   2108  CD  LYS A 151      13.640  33.260  37.490  1.00  0.00           C
ATOM   2109  HD1 LYS A 151      12.910  33.930  36.980  1.00  0.00           H
ATOM   2110  HD2 LYS A 151      14.620  33.200  36.970  1.00  0.00           H
ATOM   2111  CE  LYS A 151      13.050  31.830  37.450  1.00  0.00           C
ATOM   2112  HE1 LYS A 151      13.170  31.410  36.430  1.00  0.00           H
ATOM   2113  HE2 LYS A 151      13.630  31.130  38.090  1.00  0.00           H
ATOM   2114  NZ  LYS A 151      11.610  31.690  37.850  1.00  0.00           N
ATOM   2115  HZ1 LYS A 151      11.150  32.560  37.540  1.00  0.00           H
ATOM   2116  HZ2 LYS A 151      11.220  30.870  37.350  1.00  0.00           H
ATOM   2117  HZ3 LYS A 151      11.530  31.570  38.870  1.00  0.00           H
ATOM   2118  C   LYS A 151      15.900  37.020  38.410  1.00  0.00           C
ATOM   2119  O   LYS A 151      15.040  37.800  38.090  1.00  0.00           O
ATOM   2120  N   GLY A 152      17.110  37.410  38.800  1.00  0.00           N
ATOM   2121  HN  GLY A 152      17.780  36.670  38.860  1.00  0.00           H
ATOM   2122  CA  GLY A 152      17.720  38.780  38.860  1.00  0.00           C
ATOM   2123  HA1 GLY A 152      17.160  39.310  39.630  1.00  0.00           H
ATOM   2124  HA2 GLY A 152      18.730  38.750  39.240  1.00  0.00           H
ATOM   2125  C   GLY A 152      17.860  39.590  37.600  1.00  0.00           C
ATOM   2126  O   GLY A 152      17.360  39.280  36.540  1.00  0.00           O
ATOM   2127  N   ARG A 153      18.650  40.650  37.740  1.00  0.00           N
ATOM   2128  HN  ARG A 153      19.140  40.760  38.610  1.00  0.00           H
ATOM   2129  CA  ARG A 153      18.990  41.610  36.800  1.00  0.00           C
ATOM   2130  HA  ARG A 153      19.010  41.140  35.830  1.00  0.00           H
ATOM   2131  CB  ARG A 153      18.080  42.880  36.850  1.00  0.00           C
ATOM   2132  HB1 ARG A 153      17.980  43.130  37.930  1.00  0.00           H
ATOM   2133  HB2 ARG A 153      18.550  43.740  36.330  1.00  0.00           H
ATOM   2134  CG  ARG A 153      16.670  42.710  36.370  1.00  0.00           C
ATOM   2135  HG1 ARG A 153      16.050  42.120  37.070  1.00  0.00           H
ATOM   2136  HG2 ARG A 153      16.180  43.700  36.340  1.00  0.00           H
ATOM   2137  CD  ARG A 153      16.470  42.090  34.930  1.00  0.00           C
ATOM   2138  HD1 ARG A 153      17.060  42.660  34.190  1.00  0.00           H
ATOM   2139  HD2 ARG A 153      16.920  41.080  35.030  1.00  0.00           H
ATOM   2140  NE  ARG A 153      15.100  42.070  34.470  1.00  0.00           N
ATOM   2141  HE  ARG A 153      14.730  42.870  34.000  1.00  0.00           H
ATOM   2142  CZ  ARG A 153      14.300  40.950  34.500  1.00  0.00           C
ATOM   2143  NH1 ARG A 153      14.670  39.860  35.110  1.00  0.00           N
ATOM   2144 1HH1 ARG A 153      15.450  39.820  35.740  1.00  0.00           H
ATOM   2145 2HH1 ARG A 153      14.080  39.070  34.970  1.00  0.00           H
ATOM   2146  NH2 ARG A 153      13.400  40.920  33.610  1.00  0.00           N
ATOM   2147 1HH2 ARG A 153      13.270  41.750  33.090  1.00  0.00           H
ATOM   2148 2HH2 ARG A 153      12.790  40.130  33.530  1.00  0.00           H
ATOM   2149  C   ARG A 153      20.490  41.960  36.980  1.00  0.00           C
ATOM   2150  O   ARG A 153      20.950  41.650  38.130  1.00  0.00           O
ATOM   2151  N   GLN A 154      21.220  42.510  35.970  1.00  0.00           N
ATOM   2152  HN  GLN A 154      20.790  42.770  35.110  1.00  0.00           H
ATOM   2153  CA  GLN A 154      22.640  42.890  36.160  1.00  0.00           C
ATOM   2154  HA  GLN A 154      23.200  41.980  36.090  1.00  0.00           H
ATOM   2155  CB  GLN A 154      22.940  43.980  35.160  1.00  0.00           C
ATOM   2156  HB1 GLN A 154      22.170  44.730  35.430  1.00  0.00           H
ATOM   2157  HB2 GLN A 154      23.890  44.520  35.390  1.00  0.00           H
ATOM   2158  CG  GLN A 154      22.990  43.510  33.650  1.00  0.00           C
ATOM   2159  HG1 GLN A 154      21.980  43.250  33.280  1.00  0.00           H
ATOM   2160  HG2 GLN A 154      23.320  44.290  32.940  1.00  0.00           H
ATOM   2161  CD  GLN A 154      23.810  42.170  33.470  1.00  0.00           C
ATOM   2162  OE1 GLN A 154      23.220  41.070  33.500  1.00  0.00           O
ATOM   2163  NE2 GLN A 154      25.080  42.160  33.140  1.00  0.00           N
ATOM   2164 1HE2 GLN A 154      25.510  43.060  33.090  1.00  0.00           H
ATOM   2165 2HE2 GLN A 154      25.450  41.420  32.580  1.00  0.00           H
ATOM   2166  C   GLN A 154      23.100  43.380  37.490  1.00  0.00           C
ATOM   2167  O   GLN A 154      22.480  44.310  38.070  1.00  0.00           O
ATOM   2168  N   SER A 155      24.160  42.740  38.100  1.00  0.00           N
ATOM   2169  HN  SER A 155      24.820  42.110  37.690  1.00  0.00           H
ATOM   2170  CA  SER A 155      24.670  43.360  39.370  1.00  0.00           C
ATOM   2171  HA  SER A 155      23.900  43.490  40.120  1.00  0.00           H
ATOM   2172  CB  SER A 155      25.850  42.460  40.020  1.00  0.00           C
ATOM   2173  HB1 SER A 155      26.650  42.340  39.260  1.00  0.00           H
ATOM   2174  HB2 SER A 155      26.250  42.920  40.950  1.00  0.00           H
ATOM   2175  OG  SER A 155      25.450  41.200  40.450  1.00  0.00           O
ATOM   2176  HG1 SER A 155      25.310  40.700  39.640  1.00  0.00           H
ATOM   2177  C   SER A 155      25.380  44.660  39.040  1.00  0.00           C
ATOM   2178  O   SER A 155      25.760  44.950  37.920  1.00  0.00           O
ATOM   2179  N   THR A 156      25.460  45.530  40.020  1.00  0.00           N
ATOM   2180  HN  THR A 156      25.160  45.300  40.940  1.00  0.00           H
ATOM   2181  CA  THR A 156      26.130  46.820  39.830  1.00  0.00           C
ATOM   2182  HA  THR A 156      26.240  47.110  38.800  1.00  0.00           H
ATOM   2183  CB  THR A 156      25.450  47.870  40.690  1.00  0.00           C
ATOM   2184  HB  THR A 156      26.000  48.820  40.600  1.00  0.00           H
ATOM   2185  OG1 THR A 156      25.470  47.560  42.060  1.00  0.00           O
ATOM   2186  HG1 THR A 156      25.650  48.420  42.440  1.00  0.00           H
ATOM   2187  CG2 THR A 156      24.020  48.130  40.320  1.00  0.00           C
ATOM   2188 1HG2 THR A 156      23.950  48.200  39.210  1.00  0.00           H
ATOM   2189 2HG2 THR A 156      23.470  47.210  40.610  1.00  0.00           H
ATOM   2190 3HG2 THR A 156      23.540  49.070  40.640  1.00  0.00           H
ATOM   2191  C   THR A 156      27.590  46.720  40.270  1.00  0.00           C
ATOM   2192  O   THR A 156      28.360  47.620  40.090  1.00  0.00           O
ATOM   2193  N   ARG A 157      28.080  45.550  40.800  1.00  0.00           N
ATOM   2194  HN  ARG A 157      27.550  44.720  40.910  1.00  0.00           H
ATOM   2195  CA  ARG A 157      29.470  45.390  41.220  1.00  0.00           C
ATOM   2196  HA  ARG A 157      29.970  46.330  41.080  1.00  0.00           H
ATOM   2197  CB  ARG A 157      29.580  44.950  42.740  1.00  0.00           C
ATOM   2198  HB1 ARG A 157      29.290  43.880  42.850  1.00  0.00           H
ATOM   2199  HB2 ARG A 157      30.650  44.990  43.050  1.00  0.00           H
ATOM   2200  CG  ARG A 157      28.680  45.760  43.650  1.00  0.00           C
ATOM   2201  HG1 ARG A 157      27.670  45.520  43.290  1.00  0.00           H
ATOM   2202  HG2 ARG A 157      28.830  45.490  44.710  1.00  0.00           H
ATOM   2203  CD  ARG A 157      28.920  47.250  43.530  1.00  0.00           C
ATOM   2204  HD1 ARG A 157      29.970  47.610  43.620  1.00  0.00           H
ATOM   2205  HD2 ARG A 157      28.550  47.660  42.560  1.00  0.00           H
ATOM   2206  NE  ARG A 157      28.060  47.930  44.590  1.00  0.00           N
ATOM   2207  HE  ARG A 157      27.230  48.380  44.260  1.00  0.00           H
ATOM   2208  CZ  ARG A 157      28.260  48.060  45.890  1.00  0.00           C
ATOM   2209  NH1 ARG A 157      29.350  47.570  46.420  1.00  0.00           N
ATOM   2210 1HH1 ARG A 157      29.960  47.180  45.730  1.00  0.00           H
ATOM   2211 2HH1 ARG A 157      29.590  47.600  47.390  1.00  0.00           H
ATOM   2212  NH2 ARG A 157      27.420  48.650  46.620  1.00  0.00           N
ATOM   2213 1HH2 ARG A 157      26.750  49.230  46.140  1.00  0.00           H
ATOM   2214 2HH2 ARG A 157      27.830  49.080  47.430  1.00  0.00           H
ATOM   2215  C   ARG A 157      30.180  44.340  40.440  1.00  0.00           C
ATOM   2216  O   ARG A 157      29.520  43.330  40.050  1.00  0.00           O
ATOM   2217  N   LEU A 158      31.520  44.520  40.210  1.00  0.00           N
ATOM   2218  HN  LEU A 158      32.020  45.340  40.470  1.00  0.00           H
ATOM   2219  CA  LEU A 158      32.370  43.460  39.820  1.00  0.00           C
ATOM   2220  HA  LEU A 158      31.760  43.020  39.030  1.00  0.00           H
ATOM   2221  CB  LEU A 158      33.720  43.740  39.240  1.00  0.00           C
ATOM   2222  HB1 LEU A 158      33.740  44.570  38.490  1.00  0.00           H
ATOM   2223  HB2 LEU A 158      34.530  44.000  39.960  1.00  0.00           H
ATOM   2224  CG  LEU A 158      34.320  42.510  38.400  1.00  0.00           C
ATOM   2225  HG  LEU A 158      34.360  41.570  38.990  1.00  0.00           H
ATOM   2226  CD1 LEU A 158      33.320  42.250  37.230  1.00  0.00           C
ATOM   2227 1HD1 LEU A 158      32.250  42.090  37.480  1.00  0.00           H
ATOM   2228 2HD1 LEU A 158      33.360  43.210  36.670  1.00  0.00           H
ATOM   2229 3HD1 LEU A 158      33.750  41.390  36.680  1.00  0.00           H
ATOM   2230  CD2 LEU A 158      35.650  42.920  37.760  1.00  0.00           C
ATOM   2231 1HD2 LEU A 158      35.540  43.710  36.980  1.00  0.00           H
ATOM   2232 2HD2 LEU A 158      36.350  43.300  38.540  1.00  0.00           H
ATOM   2233 3HD2 LEU A 158      36.070  42.100  37.140  1.00  0.00           H
ATOM   2234  C   LEU A 158      32.590  42.480  41.000  1.00  0.00           C
ATOM   2235  O   LEU A 158      33.060  42.720  42.130  1.00  0.00           O
ATOM   2236  N   LYS A 159      32.420  41.250  40.670  1.00  0.00           N
ATOM   2237  HN  LYS A 159      32.050  41.020  39.770  1.00  0.00           H
ATOM   2238  CA  LYS A 159      32.720  40.180  41.600  1.00  0.00           C
ATOM   2239  HA  LYS A 159      33.120  40.570  42.520  1.00  0.00           H
ATOM   2240  CB  LYS A 159      31.340  39.450  42.020  1.00  0.00           C
ATOM   2241  HB1 LYS A 159      30.920  38.840  41.190  1.00  0.00           H
ATOM   2242  HB2 LYS A 159      31.610  38.700  42.790  1.00  0.00           H
ATOM   2243  CG  LYS A 159      30.250  40.400  42.640  1.00  0.00           C
ATOM   2244  HG1 LYS A 159      30.710  40.980  43.470  1.00  0.00           H
ATOM   2245  HG2 LYS A 159      29.990  41.090  41.830  1.00  0.00           H
ATOM   2246  CD  LYS A 159      29.020  39.690  43.120  1.00  0.00           C
ATOM   2247  HD1 LYS A 159      28.420  39.400  42.240  1.00  0.00           H
ATOM   2248  HD2 LYS A 159      29.230  38.650  43.440  1.00  0.00           H
ATOM   2249  CE  LYS A 159      28.440  40.350  44.380  1.00  0.00           C
ATOM   2250  HE1 LYS A 159      29.230  40.200  45.140  1.00  0.00           H
ATOM   2251  HE2 LYS A 159      28.300  41.430  44.160  1.00  0.00           H
ATOM   2252  NZ  LYS A 159      27.200  39.700  44.730  1.00  0.00           N
ATOM   2253  HZ1 LYS A 159      26.940  39.920  45.720  1.00  0.00           H
ATOM   2254  HZ2 LYS A 159      26.410  40.180  44.220  1.00  0.00           H
ATOM   2255  HZ3 LYS A 159      27.030  38.710  44.480  1.00  0.00           H
ATOM   2256  C   LYS A 159      33.630  39.040  40.970  1.00  0.00           C
ATOM   2257  O   LYS A 159      33.690  38.780  39.760  1.00  0.00           O
ATOM   2258  N   MET A 160      34.310  38.330  41.880  1.00  0.00           N
ATOM   2259  HN  MET A 160      34.210  38.590  42.830  1.00  0.00           H
ATOM   2260  CA  MET A 160      35.220  37.300  41.620  1.00  0.00           C
ATOM   2261  HA  MET A 160      35.220  37.130  40.540  1.00  0.00           H
ATOM   2262  CB  MET A 160      36.670  37.650  41.860  1.00  0.00           C
ATOM   2263  HB1 MET A 160      37.350  36.770  41.740  1.00  0.00           H
ATOM   2264  HB2 MET A 160      37.000  38.230  40.970  1.00  0.00           H
ATOM   2265  CG  MET A 160      37.010  38.450  43.160  1.00  0.00           C
ATOM   2266  HG1 MET A 160      38.090  38.710  43.090  1.00  0.00           H
ATOM   2267  HG2 MET A 160      36.410  39.390  43.130  1.00  0.00           H
ATOM   2268  SD  MET A 160      36.760  37.570  44.720  1.00  0.00           S
ATOM   2269  CE  MET A 160      37.790  36.130  44.320  1.00  0.00           C
ATOM   2270  HE1 MET A 160      38.840  36.400  44.120  1.00  0.00           H
ATOM   2271  HE2 MET A 160      37.960  35.460  45.180  1.00  0.00           H
ATOM   2272  HE3 MET A 160      37.430  35.520  43.460  1.00  0.00           H
ATOM   2273  C   MET A 160      34.790  35.980  42.110  1.00  0.00           C
ATOM   2274  O   MET A 160      34.180  35.810  43.180  1.00  0.00           O
ATOM   2275  N   LEU A 161      35.110  34.860  41.310  1.00  0.00           N
ATOM   2276  HN  LEU A 161      35.570  34.880  40.440  1.00  0.00           H
ATOM   2277  CA  LEU A 161      34.760  33.540  41.770  1.00  0.00           C
ATOM   2278  HA  LEU A 161      34.720  33.490  42.850  1.00  0.00           H
ATOM   2279  CB  LEU A 161      33.400  33.130  41.250  1.00  0.00           C
ATOM   2280  HB1 LEU A 161      32.790  34.040  41.410  1.00  0.00           H
ATOM   2281  HB2 LEU A 161      33.370  32.960  40.150  1.00  0.00           H
ATOM   2282  CG  LEU A 161      32.760  31.820  41.780  1.00  0.00           C
ATOM   2283  HG  LEU A 161      33.570  31.060  41.700  1.00  0.00           H
ATOM   2284  CD1 LEU A 161      32.220  31.910  43.220  1.00  0.00           C
ATOM   2285 1HD1 LEU A 161      31.490  32.760  43.180  1.00  0.00           H
ATOM   2286 2HD1 LEU A 161      31.690  31.030  43.650  1.00  0.00           H
ATOM   2287 3HD1 LEU A 161      33.150  32.020  43.820  1.00  0.00           H
ATOM   2288  CD2 LEU A 161      31.740  31.360  40.820  1.00  0.00           C
ATOM   2289 1HD2 LEU A 161      31.380  30.360  41.140  1.00  0.00           H
ATOM   2290 2HD2 LEU A 161      31.030  32.210  40.950  1.00  0.00           H
ATOM   2291 3HD2 LEU A 161      32.060  31.320  39.760  1.00  0.00           H
ATOM   2292  C   LEU A 161      35.850  32.550  41.270  1.00  0.00           C
ATOM   2293  O   LEU A 161      36.020  32.250  40.090  1.00  0.00           O
ATOM   2294  N   GLU A 162      36.370  31.800  42.220  1.00  0.00           N
ATOM   2295  HN  GLU A 162      36.210  31.950  43.190  1.00  0.00           H
ATOM   2296  CA  GLU A 162      37.290  30.780  41.960  1.00  0.00           C
ATOM   2297  HA  GLU A 162      37.810  30.950  41.020  1.00  0.00           H
ATOM   2298  CB  GLU A 162      38.230  30.710  43.150  1.00  0.00           C
ATOM   2299  HB1 GLU A 162      37.580  30.650  44.060  1.00  0.00           H
ATOM   2300  HB2 GLU A 162      38.830  29.790  43.000  1.00  0.00           H
ATOM   2301  CG  GLU A 162      39.150  32.000  43.310  1.00  0.00           C
ATOM   2302  HG1 GLU A 162      39.440  32.140  42.230  1.00  0.00           H
ATOM   2303  HG2 GLU A 162      38.430  32.790  43.600  1.00  0.00           H
ATOM   2304  CD  GLU A 162      40.380  31.820  44.190  1.00  0.00           C
ATOM   2305  OE1 GLU A 162      40.410  32.360  45.380  1.00  0.00           O
ATOM   2306  OE2 GLU A 162      41.360  31.290  43.730  1.00  0.00           O
ATOM   2307  C   GLU A 162      36.580  29.470  41.640  1.00  0.00           C
ATOM   2308  O   GLU A 162      35.860  28.930  42.530  1.00  0.00           O
ATOM   2309  N   VAL A 163      36.780  28.810  40.470  1.00  0.00           N
ATOM   2310  HN  VAL A 163      37.350  29.220  39.760  1.00  0.00           H
ATOM   2311  CA  VAL A 163      36.010  27.630  40.060  1.00  0.00           C
ATOM   2312  HA  VAL A 163      35.420  27.460  40.950  1.00  0.00           H
ATOM   2313  CB  VAL A 163      34.980  27.920  38.990  1.00  0.00           C
ATOM   2314  HB  VAL A 163      34.520  26.950  38.680  1.00  0.00           H
ATOM   2315  CG1 VAL A 163      33.940  28.960  39.470  1.00  0.00           C
ATOM   2316 1HG1 VAL A 163      33.370  28.390  40.230  1.00  0.00           H
ATOM   2317 2HG1 VAL A 163      34.230  29.970  39.860  1.00  0.00           H
ATOM   2318 3HG1 VAL A 163      33.240  29.240  38.660  1.00  0.00           H
ATOM   2319  CG2 VAL A 163      35.720  28.630  37.790  1.00  0.00           C
ATOM   2320 1HG2 VAL A 163      34.940  28.800  37.020  1.00  0.00           H
ATOM   2321 2HG2 VAL A 163      36.040  29.660  38.030  1.00  0.00           H
ATOM   2322 3HG2 VAL A 163      36.650  28.150  37.440  1.00  0.00           H
ATOM   2323  C   VAL A 163      36.870  26.390  39.830  1.00  0.00           C
ATOM   2324  O   VAL A 163      37.770  26.460  38.990  1.00  0.00           O
ATOM   2325  N   PRO A 164      36.680  25.250  40.480  1.00  0.00           N
ATOM   2326  CD  PRO A 164      35.730  25.100  41.600  1.00  0.00           C
ATOM   2327  HD1 PRO A 164      34.740  25.110  41.110  1.00  0.00           H
ATOM   2328  HD2 PRO A 164      35.890  25.920  42.340  1.00  0.00           H
ATOM   2329  CA  PRO A 164      37.220  23.920  40.150  1.00  0.00           C
ATOM   2330  HA  PRO A 164      38.290  23.890  40.280  1.00  0.00           H
ATOM   2331  CB  PRO A 164      36.590  22.930  41.140  1.00  0.00           C
ATOM   2332  HB1 PRO A 164      35.650  22.470  40.760  1.00  0.00           H
ATOM   2333  HB2 PRO A 164      37.290  22.140  41.490  1.00  0.00           H
ATOM   2334  CG  PRO A 164      36.120  23.780  42.310  1.00  0.00           C
ATOM   2335  HG1 PRO A 164      35.210  23.480  42.890  1.00  0.00           H
ATOM   2336  HG2 PRO A 164      36.930  23.960  43.060  1.00  0.00           H
ATOM   2337  C   PRO A 164      37.070  23.480  38.800  1.00  0.00           C
ATOM   2338  O   PRO A 164      36.000  23.660  38.250  1.00  0.00           O
ATOM   2339  N   TYR A 165      38.080  22.880  38.200  1.00  0.00           N
ATOM   2340  HN  TYR A 165      39.020  22.850  38.530  1.00  0.00           H
ATOM   2341  CA  TYR A 165      37.970  22.120  37.040  1.00  0.00           C
ATOM   2342  HA  TYR A 165      37.250  22.590  36.380  1.00  0.00           H
ATOM   2343  CB  TYR A 165      39.350  21.740  36.310  1.00  0.00           C
ATOM   2344  HB1 TYR A 165      39.930  21.430  37.210  1.00  0.00           H
ATOM   2345  HB2 TYR A 165      39.270  20.890  35.610  1.00  0.00           H
ATOM   2346  CG  TYR A 165      39.990  22.910  35.590  1.00  0.00           C
ATOM   2347  CD1 TYR A 165      39.640  23.280  34.280  1.00  0.00           C
ATOM   2348  HD1 TYR A 165      38.850  22.720  33.800  1.00  0.00           H
ATOM   2349  CE1 TYR A 165      40.320  24.250  33.600  1.00  0.00           C
ATOM   2350  HE1 TYR A 165      40.070  24.480  32.580  1.00  0.00           H
ATOM   2351  CZ  TYR A 165      41.390  24.940  34.150  1.00  0.00           C
ATOM   2352  OH  TYR A 165      42.090  25.940  33.370  1.00  0.00           O
ATOM   2353  HH  TYR A 165      42.400  26.650  33.940  1.00  0.00           H
ATOM   2354  CD2 TYR A 165      41.090  23.620  36.180  1.00  0.00           C
ATOM   2355  HD2 TYR A 165      41.320  23.310  37.200  1.00  0.00           H
ATOM   2356  CE2 TYR A 165      41.740  24.660  35.460  1.00  0.00           C
ATOM   2357  HE2 TYR A 165      42.610  25.090  35.940  1.00  0.00           H
ATOM   2358  C   TYR A 165      37.360  20.760  37.280  1.00  0.00           C
ATOM   2359  O   TYR A 165      37.920  19.940  38.040  1.00  0.00           O
ATOM   2360  N   VAL A 166      36.230  20.470  36.610  1.00  0.00           N
ATOM   2361  HN  VAL A 166      35.710  21.110  36.040  1.00  0.00           H
ATOM   2362  CA  VAL A 166      35.480  19.240  36.790  1.00  0.00           C
ATOM   2363  HA  VAL A 166      35.600  18.790  37.760  1.00  0.00           H
ATOM   2364  CB  VAL A 166      33.970  19.540  36.570  1.00  0.00           C
ATOM   2365  HB  VAL A 166      33.870  20.090  35.610  1.00  0.00           H
ATOM   2366  CG1 VAL A 166      33.020  18.340  36.600  1.00  0.00           C
ATOM   2367 1HG1 VAL A 166      31.970  18.710  36.590  1.00  0.00           H
ATOM   2368 2HG1 VAL A 166      33.250  17.670  35.750  1.00  0.00           H
ATOM   2369 3HG1 VAL A 166      33.130  17.800  37.570  1.00  0.00           H
ATOM   2370  CG2 VAL A 166      33.550  20.540  37.660  1.00  0.00           C
ATOM   2371 1HG2 VAL A 166      33.650  20.050  38.660  1.00  0.00           H
ATOM   2372 2HG2 VAL A 166      34.170  21.450  37.680  1.00  0.00           H
ATOM   2373 3HG2 VAL A 166      32.480  20.840  37.640  1.00  0.00           H
ATOM   2374  C   VAL A 166      35.980  18.240  35.820  1.00  0.00           C
ATOM   2375  O   VAL A 166      36.230  18.480  34.620  1.00  0.00           O
ATOM   2376  N   ASP A 167      36.030  17.000  36.290  1.00  0.00           N
ATOM   2377  HN  ASP A 167      35.950  16.810  37.260  1.00  0.00           H
ATOM   2378  CA  ASP A 167      36.350  15.790  35.440  1.00  0.00           C
ATOM   2379  HA  ASP A 167      37.360  15.720  35.100  1.00  0.00           H
ATOM   2380  CB  ASP A 167      36.170  14.600  36.370  1.00  0.00           C
ATOM   2381  HB1 ASP A 167      35.160  14.520  36.820  1.00  0.00           H
ATOM   2382  HB2 ASP A 167      36.320  13.620  35.870  1.00  0.00           H
ATOM   2383  CG  ASP A 167      37.060  14.660  37.630  1.00  0.00           C
ATOM   2384  OD1 ASP A 167      38.040  15.450  37.650  1.00  0.00           O
ATOM   2385  OD2 ASP A 167      36.810  13.830  38.510  1.00  0.00           O
ATOM   2386  C   ASP A 167      35.450  15.550  34.220  1.00  0.00           C
ATOM   2387  O   ASP A 167      34.270  15.750  34.200  1.00  0.00           O
ATOM   2388  N   ARG A 168      36.030  14.870  33.220  1.00  0.00           N
ATOM   2389  HN  ARG A 168      36.960  14.500  33.300  1.00  0.00           H
ATOM   2390  CA  ARG A 168      35.320  14.680  31.970  1.00  0.00           C
ATOM   2391  HA  ARG A 168      35.030  15.640  31.600  1.00  0.00           H
ATOM   2392  CB  ARG A 168      36.270  14.150  30.880  1.00  0.00           C
ATOM   2393  HB1 ARG A 168      36.500  13.140  31.280  1.00  0.00           H
ATOM   2394  HB2 ARG A 168      35.780  13.880  29.920  1.00  0.00           H
ATOM   2395  CG  ARG A 168      37.620  14.850  30.530  1.00  0.00           C
ATOM   2396  HG1 ARG A 168      38.210  14.970  31.470  1.00  0.00           H
ATOM   2397  HG2 ARG A 168      38.160  14.220  29.790  1.00  0.00           H
ATOM   2398  CD  ARG A 168      37.530  16.290  30.000  1.00  0.00           C
ATOM   2399  HD1 ARG A 168      36.830  16.890  30.610  1.00  0.00           H
ATOM   2400  HD2 ARG A 168      38.560  16.700  29.900  1.00  0.00           H
ATOM   2401  NE  ARG A 168      36.870  16.120  28.700  1.00  0.00           N
ATOM   2402  HE  ARG A 168      36.750  15.280  28.160  1.00  0.00           H
ATOM   2403  CZ  ARG A 168      36.470  17.210  28.030  1.00  0.00           C
ATOM   2404  NH1 ARG A 168      36.580  18.430  28.420  1.00  0.00           N
ATOM   2405 1HH1 ARG A 168      37.070  18.500  29.270  1.00  0.00           H
ATOM   2406 2HH1 ARG A 168      36.190  19.200  27.890  1.00  0.00           H
ATOM   2407  NH2 ARG A 168      35.980  16.940  26.790  1.00  0.00           N
ATOM   2408 1HH2 ARG A 168      36.320  16.150  26.290  1.00  0.00           H
ATOM   2409 2HH2 ARG A 168      35.500  17.640  26.250  1.00  0.00           H
ATOM   2410  C   ARG A 168      33.990  13.930  32.010  1.00  0.00           C
ATOM   2411  O   ARG A 168      33.060  14.350  31.470  1.00  0.00           O
ATOM   2412  N   ASN A 169      33.950  12.800  32.710  1.00  0.00           N
ATOM   2413  HN  ASN A 169      34.790  12.420  33.090  1.00  0.00           H
ATOM   2414  CA  ASN A 169      32.700  11.970  32.790  1.00  0.00           C
ATOM   2415  HA  ASN A 169      32.330  11.740  31.800  1.00  0.00           H
ATOM   2416  CB  ASN A 169      32.920  10.640  33.530  1.00  0.00           C
ATOM   2417  HB1 ASN A 169      32.940  10.700  34.640  1.00  0.00           H
ATOM   2418  HB2 ASN A 169      31.960  10.100  33.400  1.00  0.00           H
ATOM   2419  CG  ASN A 169      34.030   9.850  32.830  1.00  0.00           C
ATOM   2420  OD1 ASN A 169      34.470  10.080  31.720  1.00  0.00           O
ATOM   2421  ND2 ASN A 169      34.430   8.770  33.530  1.00  0.00           N
ATOM   2422 1HD2 ASN A 169      34.280   8.620  34.500  1.00  0.00           H
ATOM   2423 2HD2 ASN A 169      35.180   8.250  33.120  1.00  0.00           H
ATOM   2424  C   ASN A 169      31.600  12.710  33.490  1.00  0.00           C
ATOM   2425  O   ASN A 169      30.450  12.620  33.240  1.00  0.00           O
ATOM   2426  N   SER A 170      31.970  13.480  34.470  1.00  0.00           N
ATOM   2427  HN  SER A 170      32.920  13.790  34.520  1.00  0.00           H
ATOM   2428  CA  SER A 170      31.030  14.290  35.290  1.00  0.00           C
ATOM   2429  HA  SER A 170      30.160  13.720  35.570  1.00  0.00           H
ATOM   2430  CB  SER A 170      31.480  14.980  36.560  1.00  0.00           C
ATOM   2431  HB1 SER A 170      32.150  15.820  36.260  1.00  0.00           H
ATOM   2432  HB2 SER A 170      30.690  15.300  37.280  1.00  0.00           H
ATOM   2433  OG  SER A 170      32.360  14.120  37.280  1.00  0.00           O
ATOM   2434  HG1 SER A 170      32.230  14.350  38.200  1.00  0.00           H
ATOM   2435  C   SER A 170      30.490  15.350  34.300  1.00  0.00           C
ATOM   2436  O   SER A 170      29.310  15.700  34.280  1.00  0.00           O
ATOM   2437  N   CYS A 171      31.350  15.990  33.460  1.00  0.00           N
ATOM   2438  HN  CYS A 171      32.320  15.930  33.670  1.00  0.00           H
ATOM   2439  CA  CYS A 171      30.920  16.950  32.390  1.00  0.00           C
ATOM   2440  HA  CYS A 171      30.330  17.720  32.870  1.00  0.00           H
ATOM   2441  CB  CYS A 171      32.170  17.550  31.670  1.00  0.00           C
ATOM   2442  HB1 CYS A 171      32.860  17.860  32.490  1.00  0.00           H
ATOM   2443  HB2 CYS A 171      32.760  16.910  30.980  1.00  0.00           H
ATOM   2444  SG  CYS A 171      31.760  19.000  30.700  1.00  0.00           S
ATOM   2445  C   CYS A 171      30.020  16.270  31.310  1.00  0.00           C
ATOM   2446  O   CYS A 171      28.930  16.700  31.060  1.00  0.00           O
ATOM   2447  N   LYS A 172      30.480  15.110  30.750  1.00  0.00           N
ATOM   2448  HN  LYS A 172      31.360  14.770  31.070  1.00  0.00           H
ATOM   2449  CA  LYS A 172      29.730  14.300  29.770  1.00  0.00           C
ATOM   2450  HA  LYS A 172      29.500  14.890  28.890  1.00  0.00           H
ATOM   2451  CB  LYS A 172      30.740  13.170  29.240  1.00  0.00           C
ATOM   2452  HB1 LYS A 172      31.340  12.890  30.140  1.00  0.00           H
ATOM   2453  HB2 LYS A 172      30.210  12.240  28.950  1.00  0.00           H
ATOM   2454  CG  LYS A 172      31.750  13.680  28.190  1.00  0.00           C
ATOM   2455  HG1 LYS A 172      31.120  14.130  27.400  1.00  0.00           H
ATOM   2456  HG2 LYS A 172      32.330  14.460  28.720  1.00  0.00           H
ATOM   2457  CD  LYS A 172      32.700  12.600  27.720  1.00  0.00           C
ATOM   2458  HD1 LYS A 172      33.650  12.950  27.270  1.00  0.00           H
ATOM   2459  HD2 LYS A 172      33.100  12.040  28.590  1.00  0.00           H
ATOM   2460  CE  LYS A 172      32.070  11.640  26.700  1.00  0.00           C
ATOM   2461  HE1 LYS A 172      32.750  10.770  26.560  1.00  0.00           H
ATOM   2462  HE2 LYS A 172      31.110  11.240  27.080  1.00  0.00           H
ATOM   2463  NZ  LYS A 172      31.850  12.240  25.420  1.00  0.00           N
ATOM   2464  HZ1 LYS A 172      31.050  12.900  25.530  1.00  0.00           H
ATOM   2465  HZ2 LYS A 172      32.710  12.760  25.150  1.00  0.00           H
ATOM   2466  HZ3 LYS A 172      31.630  11.570  24.660  1.00  0.00           H
ATOM   2467  C   LYS A 172      28.360  13.750  30.240  1.00  0.00           C
ATOM   2468  O   LYS A 172      27.390  13.730  29.440  1.00  0.00           O
ATOM   2469  N   LEU A 173      28.170  13.340  31.480  1.00  0.00           N
ATOM   2470  HN  LEU A 173      28.970  13.290  32.080  1.00  0.00           H
ATOM   2471  CA  LEU A 173      26.900  12.780  31.860  1.00  0.00           C
ATOM   2472  HA  LEU A 173      26.420  12.570  30.910  1.00  0.00           H
ATOM   2473  CB  LEU A 173      27.030  11.400  32.620  1.00  0.00           C
ATOM   2474  HB1 LEU A 173      27.460  11.680  33.610  1.00  0.00           H
ATOM   2475  HB2 LEU A 173      26.060  10.990  32.930  1.00  0.00           H
ATOM   2476  CG  LEU A 173      27.930  10.300  32.030  1.00  0.00           C
ATOM   2477  HG  LEU A 173      28.780  10.910  31.650  1.00  0.00           H
ATOM   2478  CD1 LEU A 173      28.360   9.270  33.110  1.00  0.00           C
ATOM   2479 1HD1 LEU A 173      28.810   8.420  32.550  1.00  0.00           H
ATOM   2480 2HD1 LEU A 173      29.130   9.770  33.750  1.00  0.00           H
ATOM   2481 3HD1 LEU A 173      27.520   8.840  33.690  1.00  0.00           H
ATOM   2482  CD2 LEU A 173      27.220   9.510  30.910  1.00  0.00           C
ATOM   2483 1HD2 LEU A 173      26.420   8.860  31.310  1.00  0.00           H
ATOM   2484 2HD2 LEU A 173      26.740  10.170  30.170  1.00  0.00           H
ATOM   2485 3HD2 LEU A 173      27.910   8.750  30.480  1.00  0.00           H
ATOM   2486  C   LEU A 173      25.900  13.740  32.550  1.00  0.00           C
ATOM   2487  O   LEU A 173      24.690  13.640  32.380  1.00  0.00           O
ATOM   2488  N   SER A 174      26.410  14.790  33.200  1.00  0.00           N
ATOM   2489  HN  SER A 174      27.400  14.870  33.280  1.00  0.00           H
ATOM   2490  CA  SER A 174      25.580  15.760  33.900  1.00  0.00           C
ATOM   2491  HA  SER A 174      24.810  15.160  34.350  1.00  0.00           H
ATOM   2492  CB  SER A 174      26.280  16.540  35.000  1.00  0.00           C
ATOM   2493  HB1 SER A 174      25.530  17.220  35.430  1.00  0.00           H
ATOM   2494  HB2 SER A 174      26.660  15.870  35.800  1.00  0.00           H
ATOM   2495  OG  SER A 174      27.310  17.360  34.510  1.00  0.00           O
ATOM   2496  HG1 SER A 174      28.040  16.750  34.400  1.00  0.00           H
ATOM   2497  C   SER A 174      25.000  16.760  32.950  1.00  0.00           C
ATOM   2498  O   SER A 174      23.920  17.220  33.130  1.00  0.00           O
ATOM   2499  N   SER A 175      25.660  17.100  31.800  1.00  0.00           N
ATOM   2500  HN  SER A 175      26.540  16.670  31.620  1.00  0.00           H
ATOM   2501  CA  SER A 175      25.150  17.980  30.820  1.00  0.00           C
ATOM   2502  HA  SER A 175      24.460  18.650  31.320  1.00  0.00           H
ATOM   2503  CB  SER A 175      26.310  18.730  30.000  1.00  0.00           C
ATOM   2504  HB1 SER A 175      26.920  19.250  30.770  1.00  0.00           H
ATOM   2505  HB2 SER A 175      26.880  17.890  29.550  1.00  0.00           H
ATOM   2506  OG  SER A 175      25.800  19.600  28.990  1.00  0.00           O
ATOM   2507  HG1 SER A 175      25.490  20.370  29.470  1.00  0.00           H
ATOM   2508  C   SER A 175      24.270  17.270  29.770  1.00  0.00           C
ATOM   2509  O   SER A 175      24.510  16.140  29.340  1.00  0.00           O
ATOM   2510  N   SER A 176      23.240  18.050  29.360  1.00  0.00           N
ATOM   2511  HN  SER A 176      23.060  18.950  29.750  1.00  0.00           H
ATOM   2512  CA  SER A 176      22.470  17.760  28.120  1.00  0.00           C
ATOM   2513  HA  SER A 176      22.220  16.710  28.040  1.00  0.00           H
ATOM   2514  CB  SER A 176      21.150  18.610  28.070  1.00  0.00           C
ATOM   2515  HB1 SER A 176      20.370  18.210  27.380  1.00  0.00           H
ATOM   2516  HB2 SER A 176      20.860  18.560  29.140  1.00  0.00           H
ATOM   2517  OG  SER A 176      21.270  20.050  27.980  1.00  0.00           O
ATOM   2518  HG1 SER A 176      21.810  20.380  28.710  1.00  0.00           H
ATOM   2519  C   SER A 176      23.160  18.020  26.810  1.00  0.00           C
ATOM   2520  O   SER A 176      22.640  17.650  25.770  1.00  0.00           O
ATOM   2521  N   PHE A 177      24.290  18.770  26.790  1.00  0.00           N
ATOM   2522  HN  PHE A 177      24.640  19.220  27.620  1.00  0.00           H
ATOM   2523  CA  PHE A 177      24.930  19.270  25.610  1.00  0.00           C
ATOM   2524  HA  PHE A 177      24.190  19.410  24.830  1.00  0.00           H
ATOM   2525  CB  PHE A 177      25.770  20.580  25.870  1.00  0.00           C
ATOM   2526  HB1 PHE A 177      26.570  20.360  26.610  1.00  0.00           H
ATOM   2527  HB2 PHE A 177      26.320  20.960  25.000  1.00  0.00           H
ATOM   2528  CG  PHE A 177      24.950  21.710  26.540  1.00  0.00           C
ATOM   2529  CD1 PHE A 177      23.760  22.080  25.900  1.00  0.00           C
ATOM   2530  HD1 PHE A 177      23.380  21.470  25.090  1.00  0.00           H
ATOM   2531  CE1 PHE A 177      22.890  23.070  26.430  1.00  0.00           C
ATOM   2532  HE1 PHE A 177      22.020  23.430  25.890  1.00  0.00           H
ATOM   2533  CZ  PHE A 177      23.230  23.770  27.590  1.00  0.00           C
ATOM   2534  HZ  PHE A 177      22.480  24.380  28.080  1.00  0.00           H
ATOM   2535  CD2 PHE A 177      25.330  22.460  27.710  1.00  0.00           C
ATOM   2536  HD2 PHE A 177      26.270  22.280  28.190  1.00  0.00           H
ATOM   2537  CE2 PHE A 177      24.500  23.480  28.150  1.00  0.00           C
ATOM   2538  HE2 PHE A 177      24.840  24.020  29.040  1.00  0.00           H
ATOM   2539  C   PHE A 177      25.840  18.150  25.140  1.00  0.00           C
ATOM   2540  O   PHE A 177      25.980  17.120  25.770  1.00  0.00           O
ATOM   2541  N   ILE A 178      26.440  18.280  23.970  1.00  0.00           N
ATOM   2542  HN  ILE A 178      26.500  19.150  23.490  1.00  0.00           H
ATOM   2543  CA  ILE A 178      27.230  17.140  23.440  1.00  0.00           C
ATOM   2544  HA  ILE A 178      27.040  16.190  23.910  1.00  0.00           H
ATOM   2545  CB  ILE A 178      27.070  16.930  21.950  1.00  0.00           C
ATOM   2546  HB  ILE A 178      27.570  17.770  21.430  1.00  0.00           H
ATOM   2547  CG2 ILE A 178      27.850  15.590  21.640  1.00  0.00           C
ATOM   2548 1HG2 ILE A 178      28.510  15.750  20.760  1.00  0.00           H
ATOM   2549 2HG2 ILE A 178      28.510  15.350  22.500  1.00  0.00           H
ATOM   2550 3HG2 ILE A 178      27.100  14.790  21.490  1.00  0.00           H
ATOM   2551  CG1 ILE A 178      25.600  16.860  21.470  1.00  0.00           C
ATOM   2552 1HG1 ILE A 178      25.210  17.900  21.470  1.00  0.00           H
ATOM   2553 2HG1 ILE A 178      25.670  16.420  20.450  1.00  0.00           H
ATOM   2554  CD  ILE A 178      24.710  15.940  22.350  1.00  0.00           C
ATOM   2555  HD1 ILE A 178      24.690  16.280  23.410  1.00  0.00           H
ATOM   2556  HD2 ILE A 178      23.660  15.830  22.020  1.00  0.00           H
ATOM   2557  HD3 ILE A 178      25.160  14.910  22.370  1.00  0.00           H
ATOM   2558  C   ILE A 178      28.640  17.500  23.780  1.00  0.00           C
ATOM   2559  O   ILE A 178      29.390  18.160  23.080  1.00  0.00           O
ATOM   2560  N   ILE A 179      29.100  17.120  24.970  1.00  0.00           N
ATOM   2561  HN  ILE A 179      28.600  16.450  25.520  1.00  0.00           H
ATOM   2562  CA  ILE A 179      30.420  17.440  25.450  1.00  0.00           C
ATOM   2563  HA  ILE A 179      30.620  18.490  25.360  1.00  0.00           H
ATOM   2564  CB  ILE A 179      30.440  17.100  26.970  1.00  0.00           C
ATOM   2565  HB  ILE A 179      30.090  16.040  27.010  1.00  0.00           H
ATOM   2566  CG2 ILE A 179      31.880  17.130  27.570  1.00  0.00           C
ATOM   2567 1HG2 ILE A 179      32.330  18.130  27.640  1.00  0.00           H
ATOM   2568 2HG2 ILE A 179      31.720  16.840  28.630  1.00  0.00           H
ATOM   2569 3HG2 ILE A 179      32.530  16.410  27.010  1.00  0.00           H
ATOM   2570  CG1 ILE A 179      29.430  17.970  27.740  1.00  0.00           C
ATOM   2571 1HG1 ILE A 179      28.390  17.770  27.380  1.00  0.00           H
ATOM   2572 2HG1 ILE A 179      29.400  17.580  28.780  1.00  0.00           H
ATOM   2573  CD  ILE A 179      29.610  19.470  27.630  1.00  0.00           C
ATOM   2574  HD1 ILE A 179      30.610  19.870  27.900  1.00  0.00           H
ATOM   2575  HD2 ILE A 179      29.390  19.770  26.570  1.00  0.00           H
ATOM   2576  HD3 ILE A 179      28.870  20.000  28.250  1.00  0.00           H
ATOM   2577  C   ILE A 179      31.570  16.750  24.690  1.00  0.00           C
ATOM   2578  O   ILE A 179      31.780  15.520  24.720  1.00  0.00           O
ATOM   2579  N   THR A 180      32.400  17.500  23.970  1.00  0.00           N
ATOM   2580  HN  THR A 180      32.320  18.490  24.020  1.00  0.00           H
ATOM   2581  CA  THR A 180      33.480  16.930  23.150  1.00  0.00           C
ATOM   2582  HA  THR A 180      33.710  15.940  23.490  1.00  0.00           H
ATOM   2583  CB  THR A 180      33.100  16.850  21.700  1.00  0.00           C
ATOM   2584  HB  THR A 180      32.090  16.390  21.530  1.00  0.00           H
ATOM   2585  OG1 THR A 180      34.000  15.960  21.080  1.00  0.00           O
ATOM   2586  HG1 THR A 180      33.800  16.070  20.140  1.00  0.00           H
ATOM   2587  CG2 THR A 180      33.080  18.130  20.840  1.00  0.00           C
ATOM   2588 1HG2 THR A 180      32.350  18.900  21.180  1.00  0.00           H
ATOM   2589 2HG2 THR A 180      34.120  18.530  20.880  1.00  0.00           H
ATOM   2590 3HG2 THR A 180      32.750  17.800  19.830  1.00  0.00           H
ATOM   2591  C   THR A 180      34.780  17.820  23.380  1.00  0.00           C
ATOM   2592  O   THR A 180      34.830  18.570  24.390  1.00  0.00           O
ATOM   2593  N   GLN A 181      35.890  17.700  22.560  1.00  0.00           N
ATOM   2594  HN  GLN A 181      35.740  17.150  21.750  1.00  0.00           H
ATOM   2595  CA  GLN A 181      37.240  18.200  22.940  1.00  0.00           C
ATOM   2596  HA  GLN A 181      37.570  17.560  23.740  1.00  0.00           H
ATOM   2597  CB  GLN A 181      38.110  18.060  21.750  1.00  0.00           C
ATOM   2598  HB1 GLN A 181      37.730  18.550  20.830  1.00  0.00           H
ATOM   2599  HB2 GLN A 181      39.140  18.450  21.880  1.00  0.00           H
ATOM   2600  CG  GLN A 181      38.340  16.570  21.370  1.00  0.00           C
ATOM   2601  HG1 GLN A 181      38.650  16.070  22.310  1.00  0.00           H
ATOM   2602  HG2 GLN A 181      37.350  16.140  21.080  1.00  0.00           H
ATOM   2603  CD  GLN A 181      39.510  16.410  20.370  1.00  0.00           C
ATOM   2604  OE1 GLN A 181      40.680  16.150  20.700  1.00  0.00           O
ATOM   2605  NE2 GLN A 181      39.190  16.430  19.080  1.00  0.00           N
ATOM   2606 1HE2 GLN A 181      38.270  16.410  18.710  1.00  0.00           H
ATOM   2607 2HE2 GLN A 181      39.970  16.470  18.460  1.00  0.00           H
ATOM   2608  C   GLN A 181      37.360  19.630  23.590  1.00  0.00           C
ATOM   2609  O   GLN A 181      38.100  19.840  24.570  1.00  0.00           O
ATOM   2610  N   ASN A 182      36.640  20.590  22.980  1.00  0.00           N
ATOM   2611  HN  ASN A 182      35.990  20.200  22.330  1.00  0.00           H
ATOM   2612  CA  ASN A 182      36.830  22.010  23.080  1.00  0.00           C
ATOM   2613  HA  ASN A 182      37.910  22.090  23.130  1.00  0.00           H
ATOM   2614  CB  ASN A 182      36.290  22.750  21.810  1.00  0.00           C
ATOM   2615  HB1 ASN A 182      35.190  22.590  21.690  1.00  0.00           H
ATOM   2616  HB2 ASN A 182      36.460  23.830  22.000  1.00  0.00           H
ATOM   2617  CG  ASN A 182      36.830  22.240  20.490  1.00  0.00           C
ATOM   2618  OD1 ASN A 182      37.390  21.160  20.320  1.00  0.00           O
ATOM   2619  ND2 ASN A 182      36.720  23.210  19.540  1.00  0.00           N
ATOM   2620 1HD2 ASN A 182      36.050  23.930  19.740  1.00  0.00           H
ATOM   2621 2HD2 ASN A 182      37.260  23.120  18.690  1.00  0.00           H
ATOM   2622  C   ASN A 182      36.150  22.660  24.270  1.00  0.00           C
ATOM   2623  O   ASN A 182      36.340  23.860  24.580  1.00  0.00           O
ATOM   2624  N   MET A 183      35.280  21.950  24.970  1.00  0.00           N
ATOM   2625  HN  MET A 183      35.190  20.970  24.820  1.00  0.00           H
ATOM   2626  CA  MET A 183      34.530  22.430  26.060  1.00  0.00           C
ATOM   2627  HA  MET A 183      34.600  23.510  26.020  1.00  0.00           H
ATOM   2628  CB  MET A 183      32.960  21.960  25.830  1.00  0.00           C
ATOM   2629  HB1 MET A 183      32.890  20.890  26.140  1.00  0.00           H
ATOM   2630  HB2 MET A 183      32.380  22.550  26.560  1.00  0.00           H
ATOM   2631  CG  MET A 183      32.430  22.110  24.380  1.00  0.00           C
ATOM   2632  HG1 MET A 183      32.750  21.330  23.640  1.00  0.00           H
ATOM   2633  HG2 MET A 183      31.340  21.960  24.460  1.00  0.00           H
ATOM   2634  SD  MET A 183      32.570  23.860  23.760  1.00  0.00           S
ATOM   2635  CE  MET A 183      31.590  24.720  24.960  1.00  0.00           C
ATOM   2636  HE1 MET A 183      32.130  24.910  25.900  1.00  0.00           H
ATOM   2637  HE2 MET A 183      31.220  25.650  24.480  1.00  0.00           H
ATOM   2638  HE3 MET A 183      30.670  24.220  25.310  1.00  0.00           H
ATOM   2639  C   MET A 183      35.080  21.860  27.370  1.00  0.00           C
ATOM   2640  O   MET A 183      35.710  20.790  27.280  1.00  0.00           O
ATOM   2641  N   PHE A 184      34.850  22.490  28.490  1.00  0.00           N
ATOM   2642  HN  PHE A 184      34.410  23.370  28.380  1.00  0.00           H
ATOM   2643  CA  PHE A 184      35.150  21.860  29.750  1.00  0.00           C
ATOM   2644  HA  PHE A 184      35.020  20.790  29.700  1.00  0.00           H
ATOM   2645  CB  PHE A 184      36.560  22.160  30.320  1.00  0.00           C
ATOM   2646  HB1 PHE A 184      36.750  21.580  31.260  1.00  0.00           H
ATOM   2647  HB2 PHE A 184      37.300  21.810  29.580  1.00  0.00           H
ATOM   2648  CG  PHE A 184      36.850  23.570  30.620  1.00  0.00           C
ATOM   2649  CD1 PHE A 184      37.040  23.970  31.990  1.00  0.00           C
ATOM   2650  HD1 PHE A 184      36.880  23.230  32.750  1.00  0.00           H
ATOM   2651  CE1 PHE A 184      37.420  25.220  32.320  1.00  0.00           C
ATOM   2652  HE1 PHE A 184      37.420  25.590  33.340  1.00  0.00           H
ATOM   2653  CZ  PHE A 184      37.730  26.110  31.290  1.00  0.00           C
ATOM   2654  HZ  PHE A 184      38.090  27.110  31.460  1.00  0.00           H
ATOM   2655  CD2 PHE A 184      37.160  24.440  29.630  1.00  0.00           C
ATOM   2656  HD2 PHE A 184      37.180  24.110  28.610  1.00  0.00           H
ATOM   2657  CE2 PHE A 184      37.730  25.700  29.930  1.00  0.00           C
ATOM   2658  HE2 PHE A 184      38.030  26.410  29.180  1.00  0.00           H
ATOM   2659  C   PHE A 184      33.960  22.310  30.670  1.00  0.00           C
ATOM   2660  O   PHE A 184      33.260  23.230  30.290  1.00  0.00           O
ATOM   2661  N   CYS A 185      33.680  21.510  31.730  1.00  0.00           N
ATOM   2662  HN  CYS A 185      34.150  20.660  31.940  1.00  0.00           H
ATOM   2663  CA  CYS A 185      32.780  21.930  32.710  1.00  0.00           C
ATOM   2664  HA  CYS A 185      32.090  22.720  32.460  1.00  0.00           H
ATOM   2665  CB  CYS A 185      31.980  20.670  33.240  1.00  0.00           C
ATOM   2666  HB1 CYS A 185      32.660  19.820  33.450  1.00  0.00           H
ATOM   2667  HB2 CYS A 185      31.540  20.930  34.220  1.00  0.00           H
ATOM   2668  SG  CYS A 185      30.750  20.050  31.990  1.00  0.00           S
ATOM   2669  C   CYS A 185      33.580  22.500  33.830  1.00  0.00           C
ATOM   2670  O   CYS A 185      34.570  21.910  34.210  1.00  0.00           O
ATOM   2671  N   ALA A 186      33.190  23.650  34.470  1.00  0.00           N
ATOM   2672  HN  ALA A 186      32.460  24.280  34.210  1.00  0.00           H
ATOM   2673  CA  ALA A 186      33.930  24.040  35.710  1.00  0.00           C
ATOM   2674  HA  ALA A 186      34.450  23.210  36.180  1.00  0.00           H
ATOM   2675  CB  ALA A 186      35.010  25.080  35.390  1.00  0.00           C
ATOM   2676  HB1 ALA A 186      34.520  26.030  35.040  1.00  0.00           H
ATOM   2677  HB2 ALA A 186      35.850  25.110  36.110  1.00  0.00           H
ATOM   2678  HB3 ALA A 186      35.510  24.690  34.470  1.00  0.00           H
ATOM   2679  C   ALA A 186      32.990  24.570  36.800  1.00  0.00           C
ATOM   2680  O   ALA A 186      32.060  25.340  36.560  1.00  0.00           O
ATOM   2681  N   GLY A 187      33.170  24.260  38.050  1.00  0.00           N
ATOM   2682  HN  GLY A 187      34.010  23.750  38.250  1.00  0.00           H
ATOM   2683  CA  GLY A 187      32.350  24.670  39.140  1.00  0.00           C
ATOM   2684  HA1 GLY A 187      32.830  25.490  39.660  1.00  0.00           H
ATOM   2685  HA2 GLY A 187      31.410  25.020  38.750  1.00  0.00           H
ATOM   2686  C   GLY A 187      31.930  23.690  40.170  1.00  0.00           C
ATOM   2687  O   GLY A 187      31.990  22.470  39.990  1.00  0.00           O
ATOM   2688  N   TYR A 188      31.510  24.270  41.290  1.00  0.00           N
ATOM   2689  HN  TYR A 188      31.160  25.190  41.140  1.00  0.00           H
ATOM   2690  CA  TYR A 188      31.170  23.640  42.550  1.00  0.00           C
ATOM   2691  HA  TYR A 188      32.120  23.230  42.810  1.00  0.00           H
ATOM   2692  CB  TYR A 188      30.610  24.650  43.700  1.00  0.00           C
ATOM   2693  HB1 TYR A 188      29.700  25.140  43.290  1.00  0.00           H
ATOM   2694  HB2 TYR A 188      30.490  24.180  44.690  1.00  0.00           H
ATOM   2695  CG  TYR A 188      31.780  25.600  44.000  1.00  0.00           C
ATOM   2696  CD1 TYR A 188      32.820  25.160  44.820  1.00  0.00           C
ATOM   2697  HD1 TYR A 188      32.680  24.140  45.150  1.00  0.00           H
ATOM   2698  CE1 TYR A 188      33.900  25.970  45.200  1.00  0.00           C
ATOM   2699  HE1 TYR A 188      34.700  25.580  45.810  1.00  0.00           H
ATOM   2700  CZ  TYR A 188      33.950  27.230  44.730  1.00  0.00           C
ATOM   2701  OH  TYR A 188      35.130  28.040  44.940  1.00  0.00           O
ATOM   2702  HH  TYR A 188      35.150  28.810  44.360  1.00  0.00           H
ATOM   2703  CD2 TYR A 188      31.780  26.950  43.630  1.00  0.00           C
ATOM   2704  HD2 TYR A 188      31.010  27.340  42.990  1.00  0.00           H
ATOM   2705  CE2 TYR A 188      32.850  27.800  44.010  1.00  0.00           C
ATOM   2706  HE2 TYR A 188      32.940  28.820  43.680  1.00  0.00           H
ATOM   2707  C   TYR A 188      30.190  22.450  42.530  1.00  0.00           C
ATOM   2708  O   TYR A 188      29.140  22.450  41.870  1.00  0.00           O
ATOM   2709  N   ASP A 189      30.430  21.390  43.360  1.00  0.00           N
ATOM   2710  HN  ASP A 189      31.370  21.280  43.660  1.00  0.00           H
ATOM   2711  CA  ASP A 189      29.440  20.370  43.790  1.00  0.00           C
ATOM   2712  HA  ASP A 189      28.640  20.300  43.060  1.00  0.00           H
ATOM   2713  CB  ASP A 189      30.080  19.000  43.930  1.00  0.00           C
ATOM   2714  HB1 ASP A 189      30.930  19.070  44.640  1.00  0.00           H
ATOM   2715  HB2 ASP A 189      29.340  18.260  44.310  1.00  0.00           H
ATOM   2716  CG  ASP A 189      30.560  18.390  42.590  1.00  0.00           C
ATOM   2717  OD1 ASP A 189      31.160  17.300  42.650  1.00  0.00           O
ATOM   2718  OD2 ASP A 189      30.280  18.900  41.440  1.00  0.00           O
ATOM   2719  C   ASP A 189      28.770  20.800  45.200  1.00  0.00           C
ATOM   2720  O   ASP A 189      27.770  20.190  45.690  1.00  0.00           O
ATOM   2721  N   THR A 190      29.370  21.790  45.900  1.00  0.00           N
ATOM   2722  HN  THR A 190      30.330  21.980  45.670  1.00  0.00           H
ATOM   2723  CA  THR A 190      29.030  21.950  47.310  1.00  0.00           C
ATOM   2724  HA  THR A 190      28.220  21.290  47.620  1.00  0.00           H
ATOM   2725  CB  THR A 190      30.240  21.650  48.280  1.00  0.00           C
ATOM   2726  HB  THR A 190      30.030  21.830  49.350  1.00  0.00           H
ATOM   2727  OG1 THR A 190      31.400  22.390  48.000  1.00  0.00           O
ATOM   2728  HG1 THR A 190      31.780  22.450  48.880  1.00  0.00           H
ATOM   2729  CG2 THR A 190      30.660  20.200  48.040  1.00  0.00           C
ATOM   2730 1HG2 THR A 190      30.960  19.910  47.010  1.00  0.00           H
ATOM   2731 2HG2 THR A 190      31.570  20.000  48.650  1.00  0.00           H
ATOM   2732 3HG2 THR A 190      29.770  19.600  48.320  1.00  0.00           H
ATOM   2733  C   THR A 190      28.450  23.400  47.670  1.00  0.00           C
ATOM   2734  O   THR A 190      28.090  23.710  48.820  1.00  0.00           O
ATOM   2735  N   LYS A 191      28.280  24.280  46.580  1.00  0.00           N
ATOM   2736  HN  LYS A 191      28.440  23.980  45.640  1.00  0.00           H
ATOM   2737  CA  LYS A 191      27.600  25.490  46.780  1.00  0.00           C
ATOM   2738  HA  LYS A 191      26.710  25.200  47.320  1.00  0.00           H
ATOM   2739  CB  LYS A 191      28.350  26.560  47.640  1.00  0.00           C
ATOM   2740  HB1 LYS A 191      27.730  27.480  47.760  1.00  0.00           H
ATOM   2741  HB2 LYS A 191      28.390  26.140  48.670  1.00  0.00           H
ATOM   2742  CG  LYS A 191      29.780  26.950  47.080  1.00  0.00           C
ATOM   2743  HG1 LYS A 191      30.420  26.060  46.950  1.00  0.00           H
ATOM   2744  HG2 LYS A 191      29.570  27.440  46.110  1.00  0.00           H
ATOM   2745  CD  LYS A 191      30.480  27.990  48.040  1.00  0.00           C
ATOM   2746  HD1 LYS A 191      29.770  28.830  48.090  1.00  0.00           H
ATOM   2747  HD2 LYS A 191      30.520  27.530  49.050  1.00  0.00           H
ATOM   2748  CE  LYS A 191      31.880  28.350  47.580  1.00  0.00           C
ATOM   2749  HE1 LYS A 191      32.540  27.550  48.000  1.00  0.00           H
ATOM   2750  HE2 LYS A 191      31.930  28.470  46.480  1.00  0.00           H
ATOM   2751  NZ  LYS A 191      32.280  29.670  48.160  1.00  0.00           N
ATOM   2752  HZ1 LYS A 191      32.340  29.600  49.210  1.00  0.00           H
ATOM   2753  HZ2 LYS A 191      33.220  29.830  47.780  1.00  0.00           H
ATOM   2754  HZ3 LYS A 191      31.530  30.340  47.910  1.00  0.00           H
ATOM   2755  C   LYS A 191      27.120  26.070  45.520  1.00  0.00           C
ATOM   2756  O   LYS A 191      27.550  25.610  44.450  1.00  0.00           O
ATOM   2757  N   GLN A 192      26.130  27.000  45.560  1.00  0.00           N
ATOM   2758  HN  GLN A 192      25.740  27.310  46.420  1.00  0.00           H
ATOM   2759  CA  GLN A 192      25.400  27.470  44.410  1.00  0.00           C
ATOM   2760  HA  GLN A 192      25.500  26.710  43.630  1.00  0.00           H
ATOM   2761  CB  GLN A 192      23.910  27.740  44.770  1.00  0.00           C
ATOM   2762  HB1 GLN A 192      23.950  28.420  45.640  1.00  0.00           H
ATOM   2763  HB2 GLN A 192      23.400  28.250  43.920  1.00  0.00           H
ATOM   2764  CG  GLN A 192      23.150  26.520  45.180  1.00  0.00           C
ATOM   2765  HG1 GLN A 192      23.260  26.320  46.260  1.00  0.00           H
ATOM   2766  HG2 GLN A 192      22.110  26.720  44.860  1.00  0.00           H
ATOM   2767  CD  GLN A 192      23.560  25.230  44.550  1.00  0.00           C
ATOM   2768  OE1 GLN A 192      24.010  24.230  45.220  1.00  0.00           O
ATOM   2769  NE2 GLN A 192      23.450  25.180  43.260  1.00  0.00           N
ATOM   2770 1HE2 GLN A 192      22.930  25.850  42.740  1.00  0.00           H
ATOM   2771 2HE2 GLN A 192      23.920  24.420  42.810  1.00  0.00           H
ATOM   2772  C   GLN A 192      26.070  28.690  43.740  1.00  0.00           C
ATOM   2773  O   GLN A 192      25.570  29.230  42.730  1.00  0.00           O
ATOM   2774  N   GLU A 193      27.200  29.220  44.350  1.00  0.00           N
ATOM   2775  HN  GLU A 193      27.670  28.920  45.180  1.00  0.00           H
ATOM   2776  CA  GLU A 193      27.950  30.390  43.830  1.00  0.00           C
ATOM   2777  HA  GLU A 193      27.310  31.270  43.760  1.00  0.00           H
ATOM   2778  CB  GLU A 193      29.050  30.840  44.880  1.00  0.00           C
ATOM   2779  HB1 GLU A 193      29.870  30.090  44.870  1.00  0.00           H
ATOM   2780  HB2 GLU A 193      29.450  31.830  44.560  1.00  0.00           H
ATOM   2781  CG  GLU A 193      28.470  31.020  46.310  1.00  0.00           C
ATOM   2782  HG1 GLU A 193      27.480  31.500  46.220  1.00  0.00           H
ATOM   2783  HG2 GLU A 193      28.270  30.030  46.780  1.00  0.00           H
ATOM   2784  CD  GLU A 193      29.410  31.910  47.120  1.00  0.00           C
ATOM   2785  OE1 GLU A 193      30.390  31.360  47.680  1.00  0.00           O
ATOM   2786  OE2 GLU A 193      29.160  33.130  47.300  1.00  0.00           O
ATOM   2787  C   GLU A 193      28.610  30.030  42.510  1.00  0.00           C
ATOM   2788  O   GLU A 193      29.410  29.100  42.450  1.00  0.00           O
ATOM   2789  N   ASP A 194      28.280  30.770  41.450  1.00  0.00           N
ATOM   2790  HN  ASP A 194      27.840  31.640  41.660  1.00  0.00           H
ATOM   2791  CA  ASP A 194      28.430  30.310  40.070  1.00  0.00           C
ATOM   2792  HA  ASP A 194      29.310  29.700  39.960  1.00  0.00           H
ATOM   2793  CB  ASP A 194      27.180  29.390  39.680  1.00  0.00           C
ATOM   2794  HB1 ASP A 194      26.810  28.820  40.550  1.00  0.00           H
ATOM   2795  HB2 ASP A 194      26.340  30.020  39.290  1.00  0.00           H
ATOM   2796  CG  ASP A 194      27.550  28.300  38.650  1.00  0.00           C
ATOM   2797  OD1 ASP A 194      26.640  27.480  38.370  1.00  0.00           O
ATOM   2798  OD2 ASP A 194      28.750  28.220  38.210  1.00  0.00           O
ATOM   2799  C   ASP A 194      28.480  31.500  39.060  1.00  0.00           C
ATOM   2800  O   ASP A 194      28.120  32.650  39.290  1.00  0.00           O
ATOM   2801  N   ALA A 195      28.960  31.200  37.760  1.00  0.00           N
ATOM   2802  HN  ALA A 195      29.140  30.270  37.430  1.00  0.00           H
ATOM   2803  CA  ALA A 195      28.610  32.180  36.730  1.00  0.00           C
ATOM   2804  HA  ALA A 195      28.960  33.180  36.950  1.00  0.00           H
ATOM   2805  CB  ALA A 195      29.380  31.880  35.410  1.00  0.00           C
ATOM   2806  HB1 ALA A 195      29.290  30.840  35.050  1.00  0.00           H
ATOM   2807  HB2 ALA A 195      28.940  32.550  34.650  1.00  0.00           H
ATOM   2808  HB3 ALA A 195      30.460  32.010  35.670  1.00  0.00           H
ATOM   2809  C   ALA A 195      27.140  32.230  36.390  1.00  0.00           C
ATOM   2810  O   ALA A 195      26.480  31.160  36.310  1.00  0.00           O
ATOM   2811  N   CYS A 196      26.590  33.380  36.160  1.00  0.00           N
ATOM   2812  HN  CYS A 196      27.050  34.260  36.080  1.00  0.00           H
ATOM   2813  CA  CYS A 196      25.150  33.380  35.670  1.00  0.00           C
ATOM   2814  HA  CYS A 196      24.860  32.400  35.320  1.00  0.00           H
ATOM   2815  CB  CYS A 196      24.180  33.810  36.780  1.00  0.00           C
ATOM   2816  HB1 CYS A 196      24.270  33.020  37.560  1.00  0.00           H
ATOM   2817  HB2 CYS A 196      24.440  34.800  37.220  1.00  0.00           H
ATOM   2818  SG  CYS A 196      22.360  33.720  36.570  1.00  0.00           S
ATOM   2819  C   CYS A 196      24.980  34.330  34.470  1.00  0.00           C
ATOM   2820  O   CYS A 196      25.940  34.830  33.880  1.00  0.00           O
ATOM   2821  N   GLN A 197      23.710  34.520  33.920  1.00  0.00           N
ATOM   2822  HN  GLN A 197      22.930  34.240  34.470  1.00  0.00           H
ATOM   2823  CA  GLN A 197      23.440  35.320  32.810  1.00  0.00           C
ATOM   2824  HA  GLN A 197      23.800  34.920  31.880  1.00  0.00           H
ATOM   2825  CB  GLN A 197      21.940  35.410  32.670  1.00  0.00           C
ATOM   2826  HB1 GLN A 197      21.460  35.730  33.620  1.00  0.00           H
ATOM   2827  HB2 GLN A 197      21.770  36.250  31.960  1.00  0.00           H
ATOM   2828  CG  GLN A 197      21.120  34.170  32.060  1.00  0.00           C
ATOM   2829  HG1 GLN A 197      21.320  33.340  32.780  1.00  0.00           H
ATOM   2830  HG2 GLN A 197      20.020  34.310  32.160  1.00  0.00           H
ATOM   2831  CD  GLN A 197      21.460  33.700  30.620  1.00  0.00           C
ATOM   2832  OE1 GLN A 197      22.170  34.300  29.810  1.00  0.00           O
ATOM   2833  NE2 GLN A 197      20.970  32.530  30.270  1.00  0.00           N
ATOM   2834 1HE2 GLN A 197      20.490  31.850  30.840  1.00  0.00           H
ATOM   2835 2HE2 GLN A 197      21.160  32.290  29.320  1.00  0.00           H
ATOM   2836  C   GLN A 197      24.080  36.690  32.890  1.00  0.00           C
ATOM   2837  O   GLN A 197      24.090  37.290  33.990  1.00  0.00           O
ATOM   2838  N   GLY A 198      24.700  37.160  31.830  1.00  0.00           N
ATOM   2839  HN  GLY A 198      24.840  36.680  30.970  1.00  0.00           H
ATOM   2840  CA  GLY A 198      25.420  38.420  31.770  1.00  0.00           C
ATOM   2841  HA1 GLY A 198      25.390  38.720  30.730  1.00  0.00           H
ATOM   2842  HA2 GLY A 198      24.860  39.050  32.430  1.00  0.00           H
ATOM   2843  C   GLY A 198      26.810  38.410  32.240  1.00  0.00           C
ATOM   2844  O   GLY A 198      27.640  39.220  31.880  1.00  0.00           O
ATOM   2845  N   ASP A 199      27.190  37.410  32.990  1.00  0.00           N
ATOM   2846  HN  ASP A 199      26.510  36.790  33.350  1.00  0.00           H
ATOM   2847  CA  ASP A 199      28.600  36.890  33.070  1.00  0.00           C
ATOM   2848  HA  ASP A 199      29.230  37.740  33.300  1.00  0.00           H
ATOM   2849  CB  ASP A 199      28.790  35.870  34.270  1.00  0.00           C
ATOM   2850  HB1 ASP A 199      28.310  34.870  34.210  1.00  0.00           H
ATOM   2851  HB2 ASP A 199      29.880  35.680  34.340  1.00  0.00           H
ATOM   2852  CG  ASP A 199      28.300  36.360  35.580  1.00  0.00           C
ATOM   2853  OD1 ASP A 199      28.350  37.570  35.790  1.00  0.00           O
ATOM   2854  OD2 ASP A 199      27.990  35.520  36.520  1.00  0.00           O
ATOM   2855  C   ASP A 199      29.030  36.240  31.680  1.00  0.00           C
ATOM   2856  O   ASP A 199      30.210  36.260  31.260  1.00  0.00           O
ATOM   2857  N   SER A 200      27.990  35.770  30.880  1.00  0.00           N
ATOM   2858  HN  SER A 200      27.050  35.840  31.220  1.00  0.00           H
ATOM   2859  CA  SER A 200      28.080  35.250  29.540  1.00  0.00           C
ATOM   2860  HA  SER A 200      28.190  34.190  29.660  1.00  0.00           H
ATOM   2861  CB  SER A 200      26.710  35.480  28.730  1.00  0.00           C
ATOM   2862  HB1 SER A 200      26.760  36.490  28.280  1.00  0.00           H
ATOM   2863  HB2 SER A 200      26.650  34.640  27.990  1.00  0.00           H
ATOM   2864  OG  SER A 200      25.490  35.370  29.510  1.00  0.00           O
ATOM   2865  HG1 SER A 200      24.820  35.130  28.880  1.00  0.00           H
ATOM   2866  C   SER A 200      29.220  35.820  28.640  1.00  0.00           C
ATOM   2867  O   SER A 200      29.200  36.990  28.290  1.00  0.00           O
ATOM   2868  N   GLY A 201      30.180  34.990  28.160  1.00  0.00           N
ATOM   2869  HN  GLY A 201      30.080  34.020  28.370  1.00  0.00           H
ATOM   2870  CA  GLY A 201      31.140  35.410  27.180  1.00  0.00           C
ATOM   2871  HA1 GLY A 201      31.480  34.490  26.750  1.00  0.00           H
ATOM   2872  HA2 GLY A 201      30.650  36.110  26.520  1.00  0.00           H
ATOM   2873  C   GLY A 201      32.350  36.140  27.710  1.00  0.00           C
ATOM   2874  O   GLY A 201      33.330  36.460  27.000  1.00  0.00           O
ATOM   2875  N   GLY A 202      32.370  36.350  29.050  1.00  0.00           N
ATOM   2876  HN  GLY A 202      31.530  36.140  29.560  1.00  0.00           H
ATOM   2877  CA  GLY A 202      33.500  36.690  29.850  1.00  0.00           C
ATOM   2878  HA1 GLY A 202      33.880  37.600  29.430  1.00  0.00           H
ATOM   2879  HA2 GLY A 202      33.070  36.830  30.830  1.00  0.00           H
ATOM   2880  C   GLY A 202      34.570  35.590  30.050  1.00  0.00           C
ATOM   2881  O   GLY A 202      34.660  34.640  29.230  1.00  0.00           O
ATOM   2882  N   PRO A 203      35.400  35.750  31.080  1.00  0.00           N
ATOM   2883  CD  PRO A 203      35.410  36.950  31.990  1.00  0.00           C
ATOM   2884  HD1 PRO A 203      34.970  36.640  32.960  1.00  0.00           H
ATOM   2885  HD2 PRO A 203      34.960  37.810  31.480  1.00  0.00           H
ATOM   2886  CA  PRO A 203      36.690  35.080  31.180  1.00  0.00           C
ATOM   2887  HA  PRO A 203      37.120  34.780  30.240  1.00  0.00           H
ATOM   2888  CB  PRO A 203      37.660  36.050  32.020  1.00  0.00           C
ATOM   2889  HB1 PRO A 203      37.890  35.710  33.040  1.00  0.00           H
ATOM   2890  HB2 PRO A 203      38.570  36.150  31.380  1.00  0.00           H
ATOM   2891  CG  PRO A 203      36.870  37.280  32.210  1.00  0.00           C
ATOM   2892  HG1 PRO A 203      37.060  37.620  33.250  1.00  0.00           H
ATOM   2893  HG2 PRO A 203      37.140  38.100  31.520  1.00  0.00           H
ATOM   2894  C   PRO A 203      36.530  33.860  32.080  1.00  0.00           C
ATOM   2895  O   PRO A 203      35.620  33.730  32.890  1.00  0.00           O
ATOM   2896  N   HIS A 204      37.530  33.020  31.900  1.00  0.00           N
ATOM   2897  HN  HIS A 204      38.230  33.070  31.190  1.00  0.00           H
ATOM   2898  CA  HIS A 204      37.970  32.010  32.830  1.00  0.00           C
ATOM   2899  HA  HIS A 204      37.720  32.300  33.840  1.00  0.00           H
ATOM   2900  CB  HIS A 204      37.550  30.540  32.460  1.00  0.00           C
ATOM   2901  HB1 HIS A 204      36.440  30.580  32.540  1.00  0.00           H
ATOM   2902  HB2 HIS A 204      37.830  30.230  31.440  1.00  0.00           H
ATOM   2903  ND1 HIS A 204      39.200  28.790  33.100  1.00  0.00           N
ATOM   2904  CG  HIS A 204      38.060  29.560  33.480  1.00  0.00           C
ATOM   2905  CE1 HIS A 204      39.350  27.820  33.950  1.00  0.00           C
ATOM   2906  HE1 HIS A 204      40.180  27.110  34.020  1.00  0.00           H
ATOM   2907  NE2 HIS A 204      38.310  27.790  34.830  1.00  0.00           N
ATOM   2908  HE2 HIS A 204      38.020  27.030  35.400  1.00  0.00           H
ATOM   2909  CD2 HIS A 204      37.460  28.900  34.530  1.00  0.00           C
ATOM   2910  HD2 HIS A 204      36.580  29.240  35.050  1.00  0.00           H
ATOM   2911  C   HIS A 204      39.430  32.100  32.660  1.00  0.00           C
ATOM   2912  O   HIS A 204      39.960  31.960  31.570  1.00  0.00           O
ATOM   2913  N   VAL A 205      40.170  32.520  33.710  1.00  0.00           N
ATOM   2914  HN  VAL A 205      39.760  32.680  34.600  1.00  0.00           H
ATOM   2915  CA  VAL A 205      41.620  32.670  33.640  1.00  0.00           C
ATOM   2916  HA  VAL A 205      41.950  32.310  32.670  1.00  0.00           H
ATOM   2917  CB  VAL A 205      42.000  34.190  33.850  1.00  0.00           C
ATOM   2918  HB  VAL A 205      43.010  34.250  33.410  1.00  0.00           H
ATOM   2919  CG1 VAL A 205      41.180  34.970  32.790  1.00  0.00           C
ATOM   2920 1HG1 VAL A 205      41.430  36.040  32.660  1.00  0.00           H
ATOM   2921 2HG1 VAL A 205      41.170  34.480  31.790  1.00  0.00           H
ATOM   2922 3HG1 VAL A 205      40.110  34.970  33.100  1.00  0.00           H
ATOM   2923  CG2 VAL A 205      41.940  34.640  35.300  1.00  0.00           C
ATOM   2924 1HG2 VAL A 205      40.960  34.410  35.730  1.00  0.00           H
ATOM   2925 2HG2 VAL A 205      42.660  34.090  35.950  1.00  0.00           H
ATOM   2926 3HG2 VAL A 205      42.080  35.750  35.320  1.00  0.00           H
ATOM   2927  C   VAL A 205      42.230  31.740  34.670  1.00  0.00           C
ATOM   2928  O   VAL A 205      41.580  31.380  35.570  1.00  0.00           O
ATOM   2929  N   THR A 206      43.420  31.280  34.440  1.00  0.00           N
ATOM   2930  HN  THR A 206      43.880  31.450  33.570  1.00  0.00           H
ATOM   2931  CA  THR A 206      44.140  30.360  35.360  1.00  0.00           C
ATOM   2932  HA  THR A 206      43.580  30.140  36.250  1.00  0.00           H
ATOM   2933  CB  THR A 206      44.260  28.910  34.860  1.00  0.00           C
ATOM   2934  HB  THR A 206      44.640  28.910  33.820  1.00  0.00           H
ATOM   2935  OG1 THR A 206      42.920  28.270  34.690  1.00  0.00           O
ATOM   2936  HG1 THR A 206      42.400  28.930  34.220  1.00  0.00           H
ATOM   2937  CG2 THR A 206      45.100  28.090  35.830  1.00  0.00           C
ATOM   2938 1HG2 THR A 206      46.150  28.450  35.800  1.00  0.00           H
ATOM   2939 2HG2 THR A 206      44.760  28.150  36.880  1.00  0.00           H
ATOM   2940 3HG2 THR A 206      45.060  27.030  35.500  1.00  0.00           H
ATOM   2941  C   THR A 206      45.440  30.950  35.800  1.00  0.00           C
ATOM   2942  O   THR A 206      46.380  31.350  35.100  1.00  0.00           O
ATOM   2943  N   ARG A 207      45.630  31.000  37.110  1.00  0.00           N
ATOM   2944  HN  ARG A 207      44.930  30.610  37.710  1.00  0.00           H
ATOM   2945  CA  ARG A 207      46.720  31.740  37.720  1.00  0.00           C
ATOM   2946  HA  ARG A 207      47.020  32.540  37.050  1.00  0.00           H
ATOM   2947  CB  ARG A 207      46.320  32.410  39.000  1.00  0.00           C
ATOM   2948  HB1 ARG A 207      45.410  33.020  38.810  1.00  0.00           H
ATOM   2949  HB2 ARG A 207      46.030  31.750  39.850  1.00  0.00           H
ATOM   2950  CG  ARG A 207      47.330  33.500  39.480  1.00  0.00           C
ATOM   2951  HG1 ARG A 207      48.260  32.950  39.750  1.00  0.00           H
ATOM   2952  HG2 ARG A 207      47.390  34.220  38.640  1.00  0.00           H
ATOM   2953  CD  ARG A 207      46.900  34.150  40.780  1.00  0.00           C
ATOM   2954  HD1 ARG A 207      46.010  34.800  40.620  1.00  0.00           H
ATOM   2955  HD2 ARG A 207      46.730  33.370  41.530  1.00  0.00           H
ATOM   2956  NE  ARG A 207      48.030  35.090  41.180  1.00  0.00           N
ATOM   2957  HE  ARG A 207      48.820  34.660  41.640  1.00  0.00           H
ATOM   2958  CZ  ARG A 207      48.040  36.360  40.970  1.00  0.00           C
ATOM   2959  NH1 ARG A 207      47.050  37.030  40.340  1.00  0.00           N
ATOM   2960 1HH1 ARG A 207      46.130  36.650  40.390  1.00  0.00           H
ATOM   2961 2HH1 ARG A 207      47.110  38.030  40.280  1.00  0.00           H
ATOM   2962  NH2 ARG A 207      49.110  37.060  41.250  1.00  0.00           N
ATOM   2963 1HH2 ARG A 207      49.880  36.550  41.630  1.00  0.00           H
ATOM   2964 2HH2 ARG A 207      49.120  38.050  41.110  1.00  0.00           H
ATOM   2965  C   ARG A 207      47.960  30.820  37.890  1.00  0.00           C
ATOM   2966  O   ARG A 207      47.940  29.760  38.460  1.00  0.00           O
ATOM   2967  N   PHE A 208      49.110  31.240  37.360  1.00  0.00           N
ATOM   2968  HN  PHE A 208      49.070  32.080  36.820  1.00  0.00           H
ATOM   2969  CA  PHE A 208      50.350  30.500  37.370  1.00  0.00           C
ATOM   2970  HA  PHE A 208      50.310  29.930  38.290  1.00  0.00           H
ATOM   2971  CB  PHE A 208      50.450  29.670  36.080  1.00  0.00           C
ATOM   2972  HB1 PHE A 208      49.620  28.940  36.130  1.00  0.00           H
ATOM   2973  HB2 PHE A 208      50.340  30.330  35.190  1.00  0.00           H
ATOM   2974  CG  PHE A 208      51.680  28.870  36.090  1.00  0.00           C
ATOM   2975  CD1 PHE A 208      51.700  27.720  36.920  1.00  0.00           C
ATOM   2976  HD1 PHE A 208      50.770  27.400  37.350  1.00  0.00           H
ATOM   2977  CE1 PHE A 208      52.850  26.900  37.140  1.00  0.00           C
ATOM   2978  HE1 PHE A 208      52.750  25.950  37.630  1.00  0.00           H
ATOM   2979  CZ  PHE A 208      53.980  27.220  36.360  1.00  0.00           C
ATOM   2980  HZ  PHE A 208      54.840  26.560  36.350  1.00  0.00           H
ATOM   2981  CD2 PHE A 208      52.900  29.220  35.480  1.00  0.00           C
ATOM   2982  HD2 PHE A 208      52.900  30.050  34.780  1.00  0.00           H
ATOM   2983  CE2 PHE A 208      54.000  28.350  35.490  1.00  0.00           C
ATOM   2984  HE2 PHE A 208      54.910  28.540  34.950  1.00  0.00           H
ATOM   2985  C   PHE A 208      51.480  31.490  37.510  1.00  0.00           C
ATOM   2986  O   PHE A 208      51.670  32.390  36.720  1.00  0.00           O
ATOM   2987  N   LYS A 209      52.220  31.380  38.650  1.00  0.00           N
ATOM   2988  HN  LYS A 209      51.910  30.640  39.250  1.00  0.00           H
ATOM   2989  CA  LYS A 209      53.380  32.100  39.150  1.00  0.00           C
ATOM   2990  HA  LYS A 209      53.390  31.720  40.160  1.00  0.00           H
ATOM   2991  CB  LYS A 209      54.660  31.630  38.480  1.00  0.00           C
ATOM   2992  HB1 LYS A 209      54.520  31.910  37.420  1.00  0.00           H
ATOM   2993  HB2 LYS A 209      55.480  32.270  38.860  1.00  0.00           H
ATOM   2994  CG  LYS A 209      55.040  30.130  38.520  1.00  0.00           C
ATOM   2995  HG1 LYS A 209      54.200  29.640  38.010  1.00  0.00           H
ATOM   2996  HG2 LYS A 209      55.880  29.890  37.830  1.00  0.00           H
ATOM   2997  CD  LYS A 209      55.410  29.700  39.890  1.00  0.00           C
ATOM   2998  HD1 LYS A 209      54.520  29.840  40.550  1.00  0.00           H
ATOM   2999  HD2 LYS A 209      55.640  28.630  39.770  1.00  0.00           H
ATOM   3000  CE  LYS A 209      56.640  30.440  40.410  1.00  0.00           C
ATOM   3001  HE1 LYS A 209      57.480  30.230  39.720  1.00  0.00           H
ATOM   3002  HE2 LYS A 209      56.320  31.510  40.480  1.00  0.00           H
ATOM   3003  NZ  LYS A 209      57.060  30.030  41.740  1.00  0.00           N
ATOM   3004  HZ1 LYS A 209      56.320  30.250  42.440  1.00  0.00           H
ATOM   3005  HZ2 LYS A 209      57.230  29.010  41.790  1.00  0.00           H
ATOM   3006  HZ3 LYS A 209      57.880  30.570  42.090  1.00  0.00           H
ATOM   3007  C   LYS A 209      53.250  33.630  39.000  1.00  0.00           C
ATOM   3008  O   LYS A 209      54.200  34.280  38.530  1.00  0.00           O
ATOM   3009  N   ASP A 210      52.070  34.150  39.400  1.00  0.00           N
ATOM   3010  HN  ASP A 210      51.420  33.470  39.710  1.00  0.00           H
ATOM   3011  CA  ASP A 210      51.710  35.580  39.220  1.00  0.00           C
ATOM   3012  HA  ASP A 210      50.740  35.570  39.690  1.00  0.00           H
ATOM   3013  CB  ASP A 210      52.630  36.520  40.020  1.00  0.00           C
ATOM   3014  HB1 ASP A 210      53.600  36.480  39.490  1.00  0.00           H
ATOM   3015  HB2 ASP A 210      52.200  37.540  39.970  1.00  0.00           H
ATOM   3016  CG  ASP A 210      52.760  36.120  41.460  1.00  0.00           C
ATOM   3017  OD1 ASP A 210      53.890  36.230  41.950  1.00  0.00           O
ATOM   3018  OD2 ASP A 210      51.640  35.910  42.020  1.00  0.00           O
ATOM   3019  C   ASP A 210      51.390  36.060  37.760  1.00  0.00           C
ATOM   3020  O   ASP A 210      51.550  37.230  37.400  1.00  0.00           O
ATOM   3021  N   THR A 211      50.930  35.180  36.870  1.00  0.00           N
ATOM   3022  HN  THR A 211      50.980  34.220  37.110  1.00  0.00           H
ATOM   3023  CA  THR A 211      50.290  35.590  35.600  1.00  0.00           C
ATOM   3024  HA  THR A 211      50.110  36.640  35.750  1.00  0.00           H
ATOM   3025  CB  THR A 211      51.180  35.330  34.440  1.00  0.00           C
ATOM   3026  HB  THR A 211      51.790  34.410  34.470  1.00  0.00           H
ATOM   3027  OG1 THR A 211      52.260  36.270  34.460  1.00  0.00           O
ATOM   3028  HG1 THR A 211      52.910  35.930  35.060  1.00  0.00           H
ATOM   3029  CG2 THR A 211      50.530  35.570  33.050  1.00  0.00           C
ATOM   3030 1HG2 THR A 211      51.220  35.460  32.190  1.00  0.00           H
ATOM   3031 2HG2 THR A 211      49.610  34.960  32.850  1.00  0.00           H
ATOM   3032 3HG2 THR A 211      50.140  36.610  32.980  1.00  0.00           H
ATOM   3033  C   THR A 211      48.980  34.990  35.450  1.00  0.00           C
ATOM   3034  O   THR A 211      48.800  33.840  35.800  1.00  0.00           O
ATOM   3035  N   TYR A 212      47.950  35.770  35.020  1.00  0.00           N
ATOM   3036  HN  TYR A 212      48.000  36.740  34.840  1.00  0.00           H
ATOM   3037  CA  TYR A 212      46.600  35.270  34.630  1.00  0.00           C
ATOM   3038  HA  TYR A 212      46.490  34.300  35.110  1.00  0.00           H
ATOM   3039  CB  TYR A 212      45.360  36.040  35.040  1.00  0.00           C
ATOM   3040  HB1 TYR A 212      44.460  35.830  34.430  1.00  0.00           H
ATOM   3041  HB2 TYR A 212      45.100  35.820  36.100  1.00  0.00           H
ATOM   3042  CG  TYR A 212      45.520  37.570  34.990  1.00  0.00           C
ATOM   3043  CD1 TYR A 212      46.110  38.230  36.120  1.00  0.00           C
ATOM   3044  HD1 TYR A 212      46.200  37.690  37.050  1.00  0.00           H
ATOM   3045  CE1 TYR A 212      46.400  39.580  36.030  1.00  0.00           C
ATOM   3046  HE1 TYR A 212      46.830  40.070  36.890  1.00  0.00           H
ATOM   3047  CZ  TYR A 212      46.040  40.230  34.920  1.00  0.00           C
ATOM   3048  OH  TYR A 212      46.340  41.620  34.920  1.00  0.00           O
ATOM   3049  HH  TYR A 212      46.780  41.860  35.740  1.00  0.00           H
ATOM   3050  CD2 TYR A 212      45.140  38.290  33.870  1.00  0.00           C
ATOM   3051  HD2 TYR A 212      44.520  37.850  33.100  1.00  0.00           H
ATOM   3052  CE2 TYR A 212      45.430  39.630  33.810  1.00  0.00           C
ATOM   3053  HE2 TYR A 212      45.070  40.180  32.950  1.00  0.00           H
ATOM   3054  C   TYR A 212      46.760  34.980  33.150  1.00  0.00           C
ATOM   3055  O   TYR A 212      46.680  35.950  32.380  1.00  0.00           O
ATOM   3056  N   PHE A 213      46.940  33.720  32.750  1.00  0.00           N
ATOM   3057  HN  PHE A 213      47.160  32.950  33.350  1.00  0.00           H
ATOM   3058  CA  PHE A 213      46.620  33.240  31.490  1.00  0.00           C
ATOM   3059  HA  PHE A 213      47.040  33.860  30.700  1.00  0.00           H
ATOM   3060  CB  PHE A 213      47.370  31.910  31.230  1.00  0.00           C
ATOM   3061  HB1 PHE A 213      47.020  31.100  31.890  1.00  0.00           H
ATOM   3062  HB2 PHE A 213      47.270  31.630  30.160  1.00  0.00           H
ATOM   3063  CG  PHE A 213      48.890  32.040  31.400  1.00  0.00           C
ATOM   3064  CD1 PHE A 213      49.680  32.920  30.610  1.00  0.00           C
ATOM   3065  HD1 PHE A 213      49.270  33.380  29.730  1.00  0.00           H
ATOM   3066  CE1 PHE A 213      51.030  32.990  30.720  1.00  0.00           C
ATOM   3067  HE1 PHE A 213      51.610  33.680  30.120  1.00  0.00           H
ATOM   3068  CZ  PHE A 213      51.610  32.370  31.790  1.00  0.00           C
ATOM   3069  HZ  PHE A 213      52.670  32.490  31.910  1.00  0.00           H
ATOM   3070  CD2 PHE A 213      49.500  31.420  32.490  1.00  0.00           C
ATOM   3071  HD2 PHE A 213      48.830  30.810  33.080  1.00  0.00           H
ATOM   3072  CE2 PHE A 213      50.860  31.590  32.670  1.00  0.00           C
ATOM   3073  HE2 PHE A 213      51.400  31.220  33.530  1.00  0.00           H
ATOM   3074  C   PHE A 213      45.110  33.000  31.250  1.00  0.00           C
ATOM   3075  O   PHE A 213      44.390  32.390  32.050  1.00  0.00           O
ATOM   3076  N   VAL A 214      44.630  33.400  30.120  1.00  0.00           N
ATOM   3077  HN  VAL A 214      45.230  33.750  29.400  1.00  0.00           H
ATOM   3078  CA  VAL A 214      43.250  33.230  29.650  1.00  0.00           C
ATOM   3079  HA  VAL A 214      42.650  33.330  30.550  1.00  0.00           H
ATOM   3080  CB  VAL A 214      42.700  34.360  28.800  1.00  0.00           C
ATOM   3081  HB  VAL A 214      43.000  35.280  29.350  1.00  0.00           H
ATOM   3082  CG1 VAL A 214      43.400  34.450  27.400  1.00  0.00           C
ATOM   3083 1HG1 VAL A 214      44.500  34.600  27.410  1.00  0.00           H
ATOM   3084 2HG1 VAL A 214      43.120  33.570  26.780  1.00  0.00           H
ATOM   3085 3HG1 VAL A 214      42.890  35.270  26.850  1.00  0.00           H
ATOM   3086  CG2 VAL A 214      41.160  34.330  28.680  1.00  0.00           C
ATOM   3087 1HG2 VAL A 214      40.820  33.310  28.380  1.00  0.00           H
ATOM   3088 2HG2 VAL A 214      40.780  34.640  29.680  1.00  0.00           H
ATOM   3089 3HG2 VAL A 214      40.810  35.030  27.880  1.00  0.00           H
ATOM   3090  C   VAL A 214      42.970  31.840  29.140  1.00  0.00           C
ATOM   3091  O   VAL A 214      43.460  31.460  28.040  1.00  0.00           O
ATOM   3092  N   THR A 215      42.320  30.970  29.980  1.00  0.00           N
ATOM   3093  HN  THR A 215      42.070  31.280  30.900  1.00  0.00           H
ATOM   3094  CA  THR A 215      42.110  29.580  29.730  1.00  0.00           C
ATOM   3095  HA  THR A 215      42.890  29.200  29.100  1.00  0.00           H
ATOM   3096  CB  THR A 215      42.240  28.790  31.090  1.00  0.00           C
ATOM   3097  HB  THR A 215      41.760  27.800  31.010  1.00  0.00           H
ATOM   3098  OG1 THR A 215      41.740  29.540  32.230  1.00  0.00           O
ATOM   3099  HG1 THR A 215      40.840  29.230  32.310  1.00  0.00           H
ATOM   3100  CG2 THR A 215      43.720  28.630  31.280  1.00  0.00           C
ATOM   3101 1HG2 THR A 215      43.890  28.060  32.210  1.00  0.00           H
ATOM   3102 2HG2 THR A 215      44.220  28.020  30.500  1.00  0.00           H
ATOM   3103 3HG2 THR A 215      44.220  29.620  31.230  1.00  0.00           H
ATOM   3104  C   THR A 215      40.820  29.130  29.100  1.00  0.00           C
ATOM   3105  O   THR A 215      40.830  28.090  28.440  1.00  0.00           O
ATOM   3106  N   GLY A 216      39.720  29.840  29.240  1.00  0.00           N
ATOM   3107  HN  GLY A 216      39.600  30.600  29.850  1.00  0.00           H
ATOM   3108  CA  GLY A 216      38.410  29.410  28.650  1.00  0.00           C
ATOM   3109  HA1 GLY A 216      38.500  29.000  27.670  1.00  0.00           H
ATOM   3110  HA2 GLY A 216      37.880  28.710  29.290  1.00  0.00           H
ATOM   3111  C   GLY A 216      37.590  30.670  28.610  1.00  0.00           C
ATOM   3112  O   GLY A 216      37.900  31.700  29.170  1.00  0.00           O
ATOM   3113  N   ILE A 217      36.460  30.530  27.980  1.00  0.00           N
ATOM   3114  HN  ILE A 217      36.310  29.740  27.400  1.00  0.00           H
ATOM   3115  CA  ILE A 217      35.480  31.610  27.980  1.00  0.00           C
ATOM   3116  HA  ILE A 217      35.720  32.430  28.650  1.00  0.00           H
ATOM   3117  CB  ILE A 217      35.310  32.270  26.590  1.00  0.00           C
ATOM   3118  HB  ILE A 217      34.300  32.740  26.500  1.00  0.00           H
ATOM   3119  CG2 ILE A 217      36.420  33.330  26.490  1.00  0.00           C
ATOM   3120 1HG2 ILE A 217      36.230  33.830  25.520  1.00  0.00           H
ATOM   3121 2HG2 ILE A 217      36.460  34.010  27.370  1.00  0.00           H
ATOM   3122 3HG2 ILE A 217      37.400  32.790  26.500  1.00  0.00           H
ATOM   3123  CG1 ILE A 217      35.230  31.220  25.490  1.00  0.00           C
ATOM   3124 1HG1 ILE A 217      36.250  30.870  25.260  1.00  0.00           H
ATOM   3125 2HG1 ILE A 217      34.650  30.350  25.900  1.00  0.00           H
ATOM   3126  CD  ILE A 217      34.610  31.790  24.220  1.00  0.00           C
ATOM   3127  HD1 ILE A 217      34.920  31.200  23.340  1.00  0.00           H
ATOM   3128  HD2 ILE A 217      33.490  31.840  24.230  1.00  0.00           H
ATOM   3129  HD3 ILE A 217      35.050  32.780  23.970  1.00  0.00           H
ATOM   3130  C   ILE A 217      34.210  31.070  28.610  1.00  0.00           C
ATOM   3131  O   ILE A 217      33.920  29.880  28.400  1.00  0.00           O
ATOM   3132  N   VAL A 218      33.410  31.900  29.310  1.00  0.00           N
ATOM   3133  HN  VAL A 218      33.690  32.850  29.360  1.00  0.00           H
ATOM   3134  CA  VAL A 218      32.140  31.640  30.050  1.00  0.00           C
ATOM   3135  HA  VAL A 218      32.390  30.820  30.700  1.00  0.00           H
ATOM   3136  CB  VAL A 218      31.670  32.850  30.850  1.00  0.00           C
ATOM   3137  HB  VAL A 218      31.520  33.700  30.160  1.00  0.00           H
ATOM   3138  CG1 VAL A 218      30.250  32.650  31.500  1.00  0.00           C
ATOM   3139 1HG1 VAL A 218      30.230  32.060  32.450  1.00  0.00           H
ATOM   3140 2HG1 VAL A 218      29.780  33.630  31.710  1.00  0.00           H
ATOM   3141 3HG1 VAL A 218      29.480  32.150  30.880  1.00  0.00           H
ATOM   3142  CG2 VAL A 218      32.700  33.240  31.810  1.00  0.00           C
ATOM   3143 1HG2 VAL A 218      32.580  34.240  32.290  1.00  0.00           H
ATOM   3144 2HG2 VAL A 218      32.730  32.500  32.630  1.00  0.00           H
ATOM   3145 3HG2 VAL A 218      33.640  33.280  31.230  1.00  0.00           H
ATOM   3146  C   VAL A 218      31.110  31.390  28.940  1.00  0.00           C
ATOM   3147  O   VAL A 218      30.620  32.280  28.320  1.00  0.00           O
ATOM   3148  N   SER A 219      30.780  30.100  28.700  1.00  0.00           N
ATOM   3149  HN  SER A 219      30.970  29.290  29.260  1.00  0.00           H
ATOM   3150  CA  SER A 219      30.100  29.770  27.490  1.00  0.00           C
ATOM   3151  HA  SER A 219      30.010  30.610  26.810  1.00  0.00           H
ATOM   3152  CB  SER A 219      30.820  28.700  26.620  1.00  0.00           C
ATOM   3153  HB1 SER A 219      31.050  27.810  27.250  1.00  0.00           H
ATOM   3154  HB2 SER A 219      30.180  28.330  25.790  1.00  0.00           H
ATOM   3155  OG  SER A 219      32.070  29.230  26.160  1.00  0.00           O
ATOM   3156  HG1 SER A 219      31.780  29.810  25.450  1.00  0.00           H
ATOM   3157  C   SER A 219      28.630  29.340  27.640  1.00  0.00           C
ATOM   3158  O   SER A 219      27.770  30.170  27.260  1.00  0.00           O
ATOM   3159  N   TRP A 220      28.330  28.060  28.030  1.00  0.00           N
ATOM   3160  HN  TRP A 220      28.970  27.350  28.310  1.00  0.00           H
ATOM   3161  CA  TRP A 220      26.970  27.530  28.100  1.00  0.00           C
ATOM   3162  HA  TRP A 220      26.260  28.320  27.920  1.00  0.00           H
ATOM   3163  CB  TRP A 220      26.760  26.510  26.900  1.00  0.00           C
ATOM   3164  HB1 TRP A 220      27.300  25.590  27.190  1.00  0.00           H
ATOM   3165  HB2 TRP A 220      25.660  26.350  26.840  1.00  0.00           H
ATOM   3166  CG  TRP A 220      27.340  26.840  25.550  1.00  0.00           C
ATOM   3167  CD1 TRP A 220      27.360  27.980  24.790  1.00  0.00           C
ATOM   3168  HD1 TRP A 220      27.100  28.920  25.250  1.00  0.00           H
ATOM   3169  NE1 TRP A 220      27.920  27.790  23.550  1.00  0.00           N
ATOM   3170  HE1 TRP A 220      28.240  28.550  23.020  1.00  0.00           H
ATOM   3171  CE2 TRP A 220      28.220  26.450  23.460  1.00  0.00           C
ATOM   3172  CD2 TRP A 220      27.820  25.800  24.650  1.00  0.00           C
ATOM   3173  CE3 TRP A 220      28.020  24.430  24.750  1.00  0.00           C
ATOM   3174  HE3 TRP A 220      27.860  23.840  25.630  1.00  0.00           H
ATOM   3175  CZ3 TRP A 220      28.530  23.750  23.610  1.00  0.00           C
ATOM   3176  HZ3 TRP A 220      28.800  22.720  23.660  1.00  0.00           H
ATOM   3177  CZ2 TRP A 220      28.830  25.780  22.410  1.00  0.00           C
ATOM   3178  HZ2 TRP A 220      29.230  26.210  21.510  1.00  0.00           H
ATOM   3179  CH2 TRP A 220      28.960  24.380  22.490  1.00  0.00           C
ATOM   3180  HH2 TRP A 220      29.370  23.850  21.630  1.00  0.00           H
ATOM   3181  C   TRP A 220      26.520  26.930  29.430  1.00  0.00           C
ATOM   3182  O   TRP A 220      27.300  26.510  30.250  1.00  0.00           O
ATOM   3183  N   GLY A 221      25.190  26.860  29.610  1.00  0.00           N
ATOM   3184  HN  GLY A 221      24.510  27.150  28.920  1.00  0.00           H
ATOM   3185  CA  GLY A 221      24.660  26.360  30.810  1.00  0.00           C
ATOM   3186  HA1 GLY A 221      25.040  25.390  31.120  1.00  0.00           H
ATOM   3187  HA2 GLY A 221      24.790  27.030  31.640  1.00  0.00           H
ATOM   3188  C   GLY A 221      23.220  26.210  30.620  1.00  0.00           C
ATOM   3189  O   GLY A 221      22.540  26.900  29.840  1.00  0.00           O
ATOM   3190  N   GLU A 222      22.530  25.330  31.360  1.00  0.00           N
ATOM   3191  HN  GLU A 222      23.080  24.710  31.920  1.00  0.00           H
ATOM   3192  CA  GLU A 222      21.100  24.950  31.310  1.00  0.00           C
ATOM   3193  HA  GLU A 222      20.870  25.130  30.270  1.00  0.00           H
ATOM   3194  CB  GLU A 222      20.810  23.420  31.640  1.00  0.00           C
ATOM   3195  HB1 GLU A 222      21.420  23.290  32.550  1.00  0.00           H
ATOM   3196  HB2 GLU A 222      19.710  23.240  31.750  1.00  0.00           H
ATOM   3197  CG  GLU A 222      21.420  22.440  30.590  1.00  0.00           C
ATOM   3198  HG1 GLU A 222      20.970  22.660  29.600  1.00  0.00           H
ATOM   3199  HG2 GLU A 222      22.490  22.710  30.530  1.00  0.00           H
ATOM   3200  CD  GLU A 222      21.260  20.970  31.020  1.00  0.00           C
ATOM   3201  OE1 GLU A 222      20.320  20.680  31.800  1.00  0.00           O
ATOM   3202  OE2 GLU A 222      22.230  20.200  30.790  1.00  0.00           O
ATOM   3203  C   GLU A 222      20.110  25.750  32.250  1.00  0.00           C
ATOM   3204  O   GLU A 222      18.910  25.410  32.180  1.00  0.00           O
ATOM   3205  N   GLY A 223      20.590  26.660  33.050  1.00  0.00           N
ATOM   3206  HN  GLY A 223      21.590  26.720  33.060  1.00  0.00           H
ATOM   3207  CA  GLY A 223      19.880  27.480  33.950  1.00  0.00           C
ATOM   3208  HA1 GLY A 223      19.580  28.400  33.490  1.00  0.00           H
ATOM   3209  HA2 GLY A 223      18.980  26.930  34.220  1.00  0.00           H
ATOM   3210  C   GLY A 223      20.620  27.790  35.170  1.00  0.00           C
ATOM   3211  O   GLY A 223      21.500  27.000  35.490  1.00  0.00           O
ATOM   3212  N   CYS A 224      20.470  29.020  35.850  1.00  0.00           N
ATOM   3213  HN  CYS A 224      19.670  29.570  35.650  1.00  0.00           H
ATOM   3214  CA  CYS A 224      21.490  29.410  36.850  1.00  0.00           C
ATOM   3215  HA  CYS A 224      22.450  29.190  36.430  1.00  0.00           H
ATOM   3216  CB  CYS A 224      21.490  30.930  37.350  1.00  0.00           C
ATOM   3217  HB1 CYS A 224      20.530  31.300  37.790  1.00  0.00           H
ATOM   3218  HB2 CYS A 224      22.180  31.080  38.210  1.00  0.00           H
ATOM   3219  SG  CYS A 224      22.010  31.900  35.860  1.00  0.00           S
ATOM   3220  C   CYS A 224      21.500  28.560  38.090  1.00  0.00           C
ATOM   3221  O   CYS A 224      20.460  28.390  38.680  1.00  0.00           O
ATOM   3222  N   ALA A 225      22.640  27.960  38.470  1.00  0.00           N
ATOM   3223  HN  ALA A 225      23.460  28.150  37.930  1.00  0.00           H
ATOM   3224  CA  ALA A 225      22.930  27.350  39.720  1.00  0.00           C
ATOM   3225  HA  ALA A 225      23.920  26.920  39.670  1.00  0.00           H
ATOM   3226  CB  ALA A 225      22.830  28.450  40.780  1.00  0.00           C
ATOM   3227  HB1 ALA A 225      23.290  29.310  40.280  1.00  0.00           H
ATOM   3228  HB2 ALA A 225      21.800  28.800  41.000  1.00  0.00           H
ATOM   3229  HB3 ALA A 225      23.370  28.130  41.690  1.00  0.00           H
ATOM   3230  C   ALA A 225      22.070  26.120  40.020  1.00  0.00           C
ATOM   3231  O   ALA A 225      21.620  25.940  41.110  1.00  0.00           O
ATOM   3232  N   ARG A 226      21.770  25.330  38.980  1.00  0.00           N
ATOM   3233  HN  ARG A 226      22.000  25.650  38.060  1.00  0.00           H
ATOM   3234  CA  ARG A 226      21.280  23.970  39.100  1.00  0.00           C
ATOM   3235  HA  ARG A 226      20.340  23.930  39.630  1.00  0.00           H
ATOM   3236  CB  ARG A 226      20.960  23.360  37.730  1.00  0.00           C
ATOM   3237  HB1 ARG A 226      21.890  23.390  37.140  1.00  0.00           H
ATOM   3238  HB2 ARG A 226      20.680  22.280  37.780  1.00  0.00           H
ATOM   3239  CG  ARG A 226      19.800  24.220  36.910  1.00  0.00           C
ATOM   3240  HG1 ARG A 226      20.160  25.270  36.900  1.00  0.00           H
ATOM   3241  HG2 ARG A 226      19.690  23.750  35.920  1.00  0.00           H
ATOM   3242  CD  ARG A 226      18.440  24.060  37.510  1.00  0.00           C
ATOM   3243  HD1 ARG A 226      18.040  23.030  37.390  1.00  0.00           H
ATOM   3244  HD2 ARG A 226      18.340  24.380  38.560  1.00  0.00           H
ATOM   3245  NE  ARG A 226      17.530  24.860  36.640  1.00  0.00           N
ATOM   3246  HE  ARG A 226      17.210  24.450  35.790  1.00  0.00           H
ATOM   3247  CZ  ARG A 226      17.090  26.060  36.970  1.00  0.00           C
ATOM   3248  NH1 ARG A 226      17.350  26.660  38.110  1.00  0.00           N
ATOM   3249 1HH1 ARG A 226      17.780  26.160  38.850  1.00  0.00           H
ATOM   3250 2HH1 ARG A 226      16.880  27.530  38.280  1.00  0.00           H
ATOM   3251  NH2 ARG A 226      16.410  26.710  36.030  1.00  0.00           N
ATOM   3252 1HH2 ARG A 226      16.230  26.390  35.090  1.00  0.00           H
ATOM   3253 2HH2 ARG A 226      16.020  27.590  36.290  1.00  0.00           H
ATOM   3254  C   ARG A 226      22.220  22.930  39.790  1.00  0.00           C
ATOM   3255  O   ARG A 226      23.350  22.730  39.440  1.00  0.00           O
ATOM   3256  N   LYS A 227      21.710  22.210  40.790  1.00  0.00           N
ATOM   3257  HN  LYS A 227      20.770  22.330  41.110  1.00  0.00           H
ATOM   3258  CA  LYS A 227      22.430  21.080  41.470  1.00  0.00           C
ATOM   3259  HA  LYS A 227      23.370  21.510  41.750  1.00  0.00           H
ATOM   3260  CB  LYS A 227      21.570  20.550  42.630  1.00  0.00           C
ATOM   3261  HB1 LYS A 227      20.550  20.380  42.220  1.00  0.00           H
ATOM   3262  HB2 LYS A 227      21.960  19.530  42.890  1.00  0.00           H
ATOM   3263  CG  LYS A 227      21.650  21.410  43.820  1.00  0.00           C
ATOM   3264  HG1 LYS A 227      21.580  22.470  43.510  1.00  0.00           H
ATOM   3265  HG2 LYS A 227      20.770  21.070  44.400  1.00  0.00           H
ATOM   3266  CD  LYS A 227      23.050  21.220  44.590  1.00  0.00           C
ATOM   3267  HD1 LYS A 227      23.770  21.630  43.870  1.00  0.00           H
ATOM   3268  HD2 LYS A 227      23.090  21.860  45.500  1.00  0.00           H
ATOM   3269  CE  LYS A 227      23.480  19.830  45.050  1.00  0.00           C
ATOM   3270  HE1 LYS A 227      23.250  19.060  44.280  1.00  0.00           H
ATOM   3271  HE2 LYS A 227      24.540  19.690  45.360  1.00  0.00           H
ATOM   3272  NZ  LYS A 227      22.630  19.450  46.230  1.00  0.00           N
ATOM   3273  HZ1 LYS A 227      23.160  18.710  46.710  1.00  0.00           H
ATOM   3274  HZ2 LYS A 227      22.440  20.240  46.890  1.00  0.00           H
ATOM   3275  HZ3 LYS A 227      21.720  19.000  45.990  1.00  0.00           H
ATOM   3276  C   LYS A 227      22.740  20.010  40.470  1.00  0.00           C
ATOM   3277  O   LYS A 227      21.910  19.560  39.660  1.00  0.00           O
ATOM   3278  N   GLY A 228      24.020  19.540  40.510  1.00  0.00           N
ATOM   3279  HN  GLY A 228      24.630  19.880  41.220  1.00  0.00           H
ATOM   3280  CA  GLY A 228      24.400  18.410  39.660  1.00  0.00           C
ATOM   3281  HA1 GLY A 228      25.240  17.970  40.170  1.00  0.00           H
ATOM   3282  HA2 GLY A 228      23.670  17.620  39.540  1.00  0.00           H
ATOM   3283  C   GLY A 228      24.850  18.850  38.360  1.00  0.00           C
ATOM   3284  O   GLY A 228      25.370  18.080  37.470  1.00  0.00           O
ATOM   3285  N   LYS A 229      24.960  20.190  38.100  1.00  0.00           N
ATOM   3286  HN  LYS A 229      24.730  20.890  38.760  1.00  0.00           H
ATOM   3287  CA  LYS A 229      25.240  20.700  36.750  1.00  0.00           C
ATOM   3288  HA  LYS A 229      25.790  19.970  36.170  1.00  0.00           H
ATOM   3289  CB  LYS A 229      23.990  20.960  35.880  1.00  0.00           C
ATOM   3290  HB1 LYS A 229      23.270  21.440  36.580  1.00  0.00           H
ATOM   3291  HB2 LYS A 229      24.140  21.770  35.140  1.00  0.00           H
ATOM   3292  CG  LYS A 229      23.380  19.770  35.080  1.00  0.00           C
ATOM   3293  HG1 LYS A 229      23.910  19.770  34.100  1.00  0.00           H
ATOM   3294  HG2 LYS A 229      23.600  18.800  35.580  1.00  0.00           H
ATOM   3295  CD  LYS A 229      21.860  19.970  34.830  1.00  0.00           C
ATOM   3296  HD1 LYS A 229      21.380  20.370  35.750  1.00  0.00           H
ATOM   3297  HD2 LYS A 229      21.740  20.810  34.120  1.00  0.00           H
ATOM   3298  CE  LYS A 229      21.000  18.830  34.250  1.00  0.00           C
ATOM   3299  HE1 LYS A 229      21.040  17.960  34.950  1.00  0.00           H
ATOM   3300  HE2 LYS A 229      19.910  19.040  34.160  1.00  0.00           H
ATOM   3301  NZ  LYS A 229      21.580  18.370  33.020  1.00  0.00           N
ATOM   3302  HZ1 LYS A 229      20.960  17.640  32.620  1.00  0.00           H
ATOM   3303  HZ2 LYS A 229      21.590  19.180  32.380  1.00  0.00           H
ATOM   3304  HZ3 LYS A 229      22.560  18.010  32.980  1.00  0.00           H
ATOM   3305  C   LYS A 229      26.100  21.930  36.750  1.00  0.00           C
ATOM   3306  O   LYS A 229      26.070  22.650  37.770  1.00  0.00           O
ATOM   3307  N   TYR A 230      27.010  22.060  35.730  1.00  0.00           N
ATOM   3308  HN  TYR A 230      27.080  21.380  35.020  1.00  0.00           H
ATOM   3309  CA  TYR A 230      28.010  23.060  35.700  1.00  0.00           C
ATOM   3310  HA  TYR A 230      28.110  23.620  36.620  1.00  0.00           H
ATOM   3311  CB  TYR A 230      29.330  22.310  35.360  1.00  0.00           C
ATOM   3312  HB1 TYR A 230      29.320  21.870  34.330  1.00  0.00           H
ATOM   3313  HB2 TYR A 230      30.260  22.890  35.480  1.00  0.00           H
ATOM   3314  CG  TYR A 230      29.490  21.160  36.340  1.00  0.00           C
ATOM   3315  CD1 TYR A 230      29.920  21.340  37.650  1.00  0.00           C
ATOM   3316  HD1 TYR A 230      30.180  22.360  37.880  1.00  0.00           H
ATOM   3317  CE1 TYR A 230      30.050  20.310  38.550  1.00  0.00           C
ATOM   3318  HE1 TYR A 230      30.370  20.490  39.570  1.00  0.00           H
ATOM   3319  CZ  TYR A 230      29.890  18.930  38.070  1.00  0.00           C
ATOM   3320  OH  TYR A 230      30.080  17.780  38.880  1.00  0.00           O
ATOM   3321  HH  TYR A 230      30.310  18.100  39.760  1.00  0.00           H
ATOM   3322  CD2 TYR A 230      29.220  19.880  35.910  1.00  0.00           C
ATOM   3323  HD2 TYR A 230      28.850  19.560  34.940  1.00  0.00           H
ATOM   3324  CE2 TYR A 230      29.440  18.790  36.750  1.00  0.00           C
ATOM   3325  HE2 TYR A 230      29.140  17.830  36.370  1.00  0.00           H
ATOM   3326  C   TYR A 230      27.740  24.050  34.670  1.00  0.00           C
ATOM   3327  O   TYR A 230      26.850  23.970  33.810  1.00  0.00           O
ATOM   3328  N   GLY A 231      28.460  25.200  34.660  1.00  0.00           N
ATOM   3329  HN  GLY A 231      29.000  25.470  35.460  1.00  0.00           H
ATOM   3330  CA  GLY A 231      28.760  25.990  33.510  1.00  0.00           C
ATOM   3331  HA1 GLY A 231      27.860  26.210  32.970  1.00  0.00           H
ATOM   3332  HA2 GLY A 231      29.280  26.850  33.900  1.00  0.00           H
ATOM   3333  C   GLY A 231      29.700  25.260  32.660  1.00  0.00           C
ATOM   3334  O   GLY A 231      30.400  24.400  33.110  1.00  0.00           O
ATOM   3335  N   ILE A 232      29.650  25.540  31.410  1.00  0.00           N
ATOM   3336  HN  ILE A 232      29.110  26.290  31.030  1.00  0.00           H
ATOM   3337  CA  ILE A 232      30.350  24.820  30.370  1.00  0.00           C
ATOM   3338  HA  ILE A 232      31.080  24.140  30.780  1.00  0.00           H
ATOM   3339  CB  ILE A 232      29.490  24.020  29.300  1.00  0.00           C
ATOM   3340  HB  ILE A 232      28.610  24.610  28.960  1.00  0.00           H
ATOM   3341  CG2 ILE A 232      30.320  23.560  28.150  1.00  0.00           C
ATOM   3342 1HG2 ILE A 232      30.840  24.390  27.640  1.00  0.00           H
ATOM   3343 2HG2 ILE A 232      31.060  22.840  28.560  1.00  0.00           H
ATOM   3344 3HG2 ILE A 232      29.720  23.060  27.350  1.00  0.00           H
ATOM   3345  CG1 ILE A 232      28.950  22.800  30.030  1.00  0.00           C
ATOM   3346 1HG1 ILE A 232      28.540  22.040  29.320  1.00  0.00           H
ATOM   3347 2HG1 ILE A 232      29.670  22.340  30.730  1.00  0.00           H
ATOM   3348  CD  ILE A 232      27.650  23.080  30.850  1.00  0.00           C
ATOM   3349  HD1 ILE A 232      27.340  24.160  30.860  1.00  0.00           H
ATOM   3350  HD2 ILE A 232      26.820  22.370  30.630  1.00  0.00           H
ATOM   3351  HD3 ILE A 232      27.980  22.750  31.860  1.00  0.00           H
ATOM   3352  C   ILE A 232      31.140  25.950  29.760  1.00  0.00           C
ATOM   3353  O   ILE A 232      30.560  26.980  29.430  1.00  0.00           O
ATOM   3354  N   TYR A 233      32.450  25.800  29.550  1.00  0.00           N
ATOM   3355  HN  TYR A 233      32.850  24.940  29.820  1.00  0.00           H
ATOM   3356  CA  TYR A 233      33.360  26.900  29.090  1.00  0.00           C
ATOM   3357  HA  TYR A 233      32.710  27.670  28.710  1.00  0.00           H
ATOM   3358  CB  TYR A 233      34.430  27.350  30.210  1.00  0.00           C
ATOM   3359  HB1 TYR A 233      34.980  26.420  30.480  1.00  0.00           H
ATOM   3360  HB2 TYR A 233      35.090  28.070  29.680  1.00  0.00           H
ATOM   3361  CG  TYR A 233      33.830  27.890  31.480  1.00  0.00           C
ATOM   3362  CD1 TYR A 233      33.970  29.250  31.760  1.00  0.00           C
ATOM   3363  HD1 TYR A 233      34.450  29.910  31.050  1.00  0.00           H
ATOM   3364  CE1 TYR A 233      33.420  29.780  33.000  1.00  0.00           C
ATOM   3365  HE1 TYR A 233      33.490  30.820  33.260  1.00  0.00           H
ATOM   3366  CZ  TYR A 233      32.920  28.900  33.950  1.00  0.00           C
ATOM   3367  OH  TYR A 233      32.520  29.510  35.190  1.00  0.00           O
ATOM   3368  HH  TYR A 233      31.990  28.840  35.620  1.00  0.00           H
ATOM   3369  CD2 TYR A 233      33.220  27.060  32.400  1.00  0.00           C
ATOM   3370  HD2 TYR A 233      33.150  26.010  32.120  1.00  0.00           H
ATOM   3371  CE2 TYR A 233      32.830  27.560  33.660  1.00  0.00           C
ATOM   3372  HE2 TYR A 233      32.410  26.830  34.350  1.00  0.00           H
ATOM   3373  C   TYR A 233      34.080  26.380  27.860  1.00  0.00           C
ATOM   3374  O   TYR A 233      34.480  25.200  27.770  1.00  0.00           O
ATOM   3375  N   THR A 234      34.170  27.200  26.800  1.00  0.00           N
ATOM   3376  HN  THR A 234      33.740  28.090  26.880  1.00  0.00           H
ATOM   3377  CA  THR A 234      34.940  26.850  25.600  1.00  0.00           C
ATOM   3378  HA  THR A 234      34.890  25.800  25.390  1.00  0.00           H
ATOM   3379  CB  THR A 234      34.580  27.640  24.280  1.00  0.00           C
ATOM   3380  HB  THR A 234      34.890  28.700  24.380  1.00  0.00           H
ATOM   3381  OG1 THR A 234      33.210  27.610  23.930  1.00  0.00           O
ATOM   3382  HG1 THR A 234      32.690  27.920  24.680  1.00  0.00           H
ATOM   3383  CG2 THR A 234      35.320  27.090  23.110  1.00  0.00           C
ATOM   3384 1HG2 THR A 234      36.340  27.500  22.990  1.00  0.00           H
ATOM   3385 2HG2 THR A 234      35.430  25.980  23.180  1.00  0.00           H
ATOM   3386 3HG2 THR A 234      34.750  27.280  22.180  1.00  0.00           H
ATOM   3387  C   THR A 234      36.440  27.060  25.880  1.00  0.00           C
ATOM   3388  O   THR A 234      36.900  28.160  26.210  1.00  0.00           O
ATOM   3389  N   LYS A 235      37.300  26.070  25.690  1.00  0.00           N
ATOM   3390  HN  LYS A 235      36.940  25.240  25.270  1.00  0.00           H
ATOM   3391  CA  LYS A 235      38.710  26.110  25.950  1.00  0.00           C
ATOM   3392  HA  LYS A 235      38.890  26.500  26.930  1.00  0.00           H
ATOM   3393  CB  LYS A 235      39.440  24.770  25.680  1.00  0.00           C
ATOM   3394  HB1 LYS A 235      39.310  24.410  24.640  1.00  0.00           H
ATOM   3395  HB2 LYS A 235      40.500  25.040  25.900  1.00  0.00           H
ATOM   3396  CG  LYS A 235      39.110  23.600  26.530  1.00  0.00           C
ATOM   3397  HG1 LYS A 235      39.230  23.940  27.570  1.00  0.00           H
ATOM   3398  HG2 LYS A 235      38.050  23.310  26.370  1.00  0.00           H
ATOM   3399  CD  LYS A 235      40.060  22.370  26.230  1.00  0.00           C
ATOM   3400  HD1 LYS A 235      39.800  21.790  25.310  1.00  0.00           H
ATOM   3401  HD2 LYS A 235      41.050  22.840  26.030  1.00  0.00           H
ATOM   3402  CE  LYS A 235      40.230  21.400  27.450  1.00  0.00           C
ATOM   3403  HE1 LYS A 235      40.390  21.960  28.390  1.00  0.00           H
ATOM   3404  HE2 LYS A 235      39.300  20.770  27.500  1.00  0.00           H
ATOM   3405  NZ  LYS A 235      41.390  20.470  27.310  1.00  0.00           N
ATOM   3406  HZ1 LYS A 235      41.500  19.890  28.170  1.00  0.00           H
ATOM   3407  HZ2 LYS A 235      41.220  19.870  26.480  1.00  0.00           H
ATOM   3408  HZ3 LYS A 235      42.240  21.050  27.180  1.00  0.00           H
ATOM   3409  C   LYS A 235      39.350  27.120  25.000  1.00  0.00           C
ATOM   3410  O   LYS A 235      39.170  26.990  23.830  1.00  0.00           O
ATOM   3411  N   VAL A 236      40.130  28.100  25.550  1.00  0.00           N
ATOM   3412  HN  VAL A 236      40.230  28.120  26.540  1.00  0.00           H
ATOM   3413  CA  VAL A 236      40.990  28.970  24.800  1.00  0.00           C
ATOM   3414  HA  VAL A 236      40.430  29.350  23.970  1.00  0.00           H
ATOM   3415  CB  VAL A 236      41.460  30.210  25.640  1.00  0.00           C
ATOM   3416  HB  VAL A 236      41.860  29.900  26.630  1.00  0.00           H
ATOM   3417  CG1 VAL A 236      42.540  31.000  24.860  1.00  0.00           C
ATOM   3418 1HG1 VAL A 236      42.240  30.980  23.790  1.00  0.00           H
ATOM   3419 2HG1 VAL A 236      42.720  32.010  25.260  1.00  0.00           H
ATOM   3420 3HG1 VAL A 236      43.490  30.420  24.930  1.00  0.00           H
ATOM   3421  CG2 VAL A 236      40.260  31.180  25.880  1.00  0.00           C
ATOM   3422 1HG2 VAL A 236      40.630  32.130  26.330  1.00  0.00           H
ATOM   3423 2HG2 VAL A 236      39.890  31.530  24.900  1.00  0.00           H
ATOM   3424 3HG2 VAL A 236      39.480  30.670  26.480  1.00  0.00           H
ATOM   3425  C   VAL A 236      42.130  28.200  24.110  1.00  0.00           C
ATOM   3426  O   VAL A 236      42.520  28.410  22.960  1.00  0.00           O
ATOM   3427  N   THR A 237      42.620  27.150  24.780  1.00  0.00           N
ATOM   3428  HN  THR A 237      42.320  26.970  25.730  1.00  0.00           H
ATOM   3429  CA  THR A 237      43.690  26.320  24.230  1.00  0.00           C
ATOM   3430  HA  THR A 237      44.530  26.970  24.020  1.00  0.00           H
ATOM   3431  CB  THR A 237      44.180  25.320  25.270  1.00  0.00           C
ATOM   3432  HB  THR A 237      44.920  24.630  24.800  1.00  0.00           H
ATOM   3433  OG1 THR A 237      43.130  24.620  25.870  1.00  0.00           O
ATOM   3434  HG1 THR A 237      43.220  23.670  25.820  1.00  0.00           H
ATOM   3435  CG2 THR A 237      44.910  26.110  26.370  1.00  0.00           C
ATOM   3436 1HG2 THR A 237      45.870  26.550  26.030  1.00  0.00           H
ATOM   3437 2HG2 THR A 237      44.270  26.930  26.720  1.00  0.00           H
ATOM   3438 3HG2 THR A 237      45.290  25.390  27.120  1.00  0.00           H
ATOM   3439  C   THR A 237      43.370  25.490  23.000  1.00  0.00           C
ATOM   3440  O   THR A 237      44.190  25.260  22.140  1.00  0.00           O
ATOM   3441  N   ALA A 238      42.050  25.100  22.870  1.00  0.00           N
ATOM   3442  HN  ALA A 238      41.470  25.230  23.690  1.00  0.00           H
ATOM   3443  CA  ALA A 238      41.600  24.450  21.670  1.00  0.00           C
ATOM   3444  HA  ALA A 238      42.170  23.550  21.450  1.00  0.00           H
ATOM   3445  CB  ALA A 238      40.150  24.050  21.760  1.00  0.00           C
ATOM   3446  HB1 ALA A 238      39.960  23.330  22.580  1.00  0.00           H
ATOM   3447  HB2 ALA A 238      39.540  24.970  21.880  1.00  0.00           H
ATOM   3448  HB3 ALA A 238      39.800  23.540  20.840  1.00  0.00           H
ATOM   3449  C   ALA A 238      41.860  25.400  20.450  1.00  0.00           C
ATOM   3450  O   ALA A 238      42.290  24.980  19.410  1.00  0.00           O
ATOM   3451  N   PHE A 239      41.600  26.750  20.640  1.00  0.00           N
ATOM   3452  HN  PHE A 239      41.290  27.130  21.500  1.00  0.00           H
ATOM   3453  CA  PHE A 239      41.690  27.760  19.570  1.00  0.00           C
ATOM   3454  HA  PHE A 239      41.800  27.260  18.610  1.00  0.00           H
ATOM   3455  CB  PHE A 239      40.430  28.600  19.380  1.00  0.00           C
ATOM   3456  HB1 PHE A 239      40.310  29.290  20.240  1.00  0.00           H
ATOM   3457  HB2 PHE A 239      40.520  29.290  18.530  1.00  0.00           H
ATOM   3458  CG  PHE A 239      39.220  27.730  19.150  1.00  0.00           C
ATOM   3459  CD1 PHE A 239      39.180  26.930  18.010  1.00  0.00           C
ATOM   3460  HD1 PHE A 239      39.950  26.800  17.270  1.00  0.00           H
ATOM   3461  CE1 PHE A 239      38.020  26.170  17.790  1.00  0.00           C
ATOM   3462  HE1 PHE A 239      38.100  25.490  16.970  1.00  0.00           H
ATOM   3463  CZ  PHE A 239      36.950  26.210  18.580  1.00  0.00           C
ATOM   3464  HZ  PHE A 239      36.150  25.510  18.360  1.00  0.00           H
ATOM   3465  CD2 PHE A 239      38.200  27.730  20.030  1.00  0.00           C
ATOM   3466  HD2 PHE A 239      38.160  28.290  20.950  1.00  0.00           H
ATOM   3467  CE2 PHE A 239      36.990  27.040  19.710  1.00  0.00           C
ATOM   3468  HE2 PHE A 239      36.300  27.090  20.550  1.00  0.00           H
ATOM   3469  C   PHE A 239      42.990  28.600  19.730  1.00  0.00           C
ATOM   3470  O   PHE A 239      43.030  29.760  19.240  1.00  0.00           O
ATOM   3471  N   LEU A 240      44.040  28.140  20.400  1.00  0.00           N
ATOM   3472  HN  LEU A 240      43.990  27.270  20.890  1.00  0.00           H
ATOM   3473  CA  LEU A 240      45.300  28.850  20.720  1.00  0.00           C
ATOM   3474  HA  LEU A 240      44.950  29.660  21.340  1.00  0.00           H
ATOM   3475  CB  LEU A 240      46.330  28.000  21.520  1.00  0.00           C
ATOM   3476  HB1 LEU A 240      45.920  27.640  22.490  1.00  0.00           H
ATOM   3477  HB2 LEU A 240      46.670  27.090  20.990  1.00  0.00           H
ATOM   3478  CG  LEU A 240      47.530  28.800  22.080  1.00  0.00           C
ATOM   3479  HG  LEU A 240      48.160  29.120  21.220  1.00  0.00           H
ATOM   3480  CD1 LEU A 240      47.100  30.160  22.740  1.00  0.00           C
ATOM   3481 1HD1 LEU A 240      48.010  30.700  23.090  1.00  0.00           H
ATOM   3482 2HD1 LEU A 240      46.610  30.770  21.960  1.00  0.00           H
ATOM   3483 3HD1 LEU A 240      46.380  29.860  23.520  1.00  0.00           H
ATOM   3484  CD2 LEU A 240      48.380  27.800  22.990  1.00  0.00           C
ATOM   3485 1HD2 LEU A 240      48.720  26.840  22.520  1.00  0.00           H
ATOM   3486 2HD2 LEU A 240      49.180  28.330  23.540  1.00  0.00           H
ATOM   3487 3HD2 LEU A 240      47.740  27.540  23.860  1.00  0.00           H
ATOM   3488  C   LEU A 240      46.010  29.290  19.430  1.00  0.00           C
ATOM   3489  O   LEU A 240      46.540  30.420  19.320  1.00  0.00           O
ATOM   3490  N   LYS A 241      46.020  28.420  18.390  1.00  0.00           N
ATOM   3491  HN  LYS A 241      45.620  27.510  18.520  1.00  0.00           H
ATOM   3492  CA  LYS A 241      46.490  28.750  17.060  1.00  0.00           C
ATOM   3493  HA  LYS A 241      47.480  29.170  17.120  1.00  0.00           H
ATOM   3494  CB  LYS A 241      46.640  27.450  16.290  1.00  0.00           C
ATOM   3495  HB1 LYS A 241      47.290  26.730  16.840  1.00  0.00           H
ATOM   3496  HB2 LYS A 241      45.730  26.860  16.050  1.00  0.00           H
ATOM   3497  CG  LYS A 241      47.430  27.660  14.970  1.00  0.00           C
ATOM   3498  HG1 LYS A 241      47.470  26.680  14.460  1.00  0.00           H
ATOM   3499  HG2 LYS A 241      46.860  28.330  14.290  1.00  0.00           H
ATOM   3500  CD  LYS A 241      48.860  28.300  15.180  1.00  0.00           C
ATOM   3501  HD1 LYS A 241      49.420  28.180  14.230  1.00  0.00           H
ATOM   3502  HD2 LYS A 241      48.800  29.400  15.320  1.00  0.00           H
ATOM   3503  CE  LYS A 241      49.750  27.650  16.240  1.00  0.00           C
ATOM   3504  HE1 LYS A 241      49.540  28.100  17.230  1.00  0.00           H
ATOM   3505  HE2 LYS A 241      49.670  26.540  16.210  1.00  0.00           H
ATOM   3506  NZ  LYS A 241      51.110  28.030  15.870  1.00  0.00           N
ATOM   3507  HZ1 LYS A 241      51.160  29.070  15.750  1.00  0.00           H
ATOM   3508  HZ2 LYS A 241      51.800  27.840  16.620  1.00  0.00           H
ATOM   3509  HZ3 LYS A 241      51.410  27.550  15.010  1.00  0.00           H
ATOM   3510  C   LYS A 241      45.620  29.750  16.310  1.00  0.00           C
ATOM   3511  O   LYS A 241      46.160  30.670  15.720  1.00  0.00           O
ATOM   3512  N   TRP A 242      44.300  29.670  16.440  1.00  0.00           N
ATOM   3513  HN  TRP A 242      44.010  28.890  17.000  1.00  0.00           H
ATOM   3514  CA  TRP A 242      43.320  30.600  15.820  1.00  0.00           C
ATOM   3515  HA  TRP A 242      43.600  30.770  14.800  1.00  0.00           H
ATOM   3516  CB  TRP A 242      41.880  29.980  15.670  1.00  0.00           C
ATOM   3517  HB1 TRP A 242      42.150  29.240  14.880  1.00  0.00           H
ATOM   3518  HB2 TRP A 242      41.630  29.440  16.600  1.00  0.00           H
ATOM   3519  CG  TRP A 242      40.770  30.810  15.130  1.00  0.00           C
ATOM   3520  CD1 TRP A 242      40.480  30.950  13.830  1.00  0.00           C
ATOM   3521  HD1 TRP A 242      41.050  30.530  13.010  1.00  0.00           H
ATOM   3522  NE1 TRP A 242      39.600  31.920  13.610  1.00  0.00           N
ATOM   3523  HE1 TRP A 242      39.380  32.270  12.710  1.00  0.00           H
ATOM   3524  CE2 TRP A 242      39.190  32.400  14.830  1.00  0.00           C
ATOM   3525  CD2 TRP A 242      39.890  31.720  15.850  1.00  0.00           C
ATOM   3526  CE3 TRP A 242      39.560  31.990  17.180  1.00  0.00           C
ATOM   3527  HE3 TRP A 242      40.080  31.490  17.980  1.00  0.00           H
ATOM   3528  CZ3 TRP A 242      38.710  33.100  17.540  1.00  0.00           C
ATOM   3529  HZ3 TRP A 242      38.580  33.430  18.550  1.00  0.00           H
ATOM   3530  CZ2 TRP A 242      38.380  33.460  15.110  1.00  0.00           C
ATOM   3531  HZ2 TRP A 242      37.910  34.110  14.380  1.00  0.00           H
ATOM   3532  CH2 TRP A 242      38.150  33.810  16.440  1.00  0.00           C
ATOM   3533  HH2 TRP A 242      37.490  34.630  16.680  1.00  0.00           H
ATOM   3534  C   TRP A 242      43.360  31.980  16.460  1.00  0.00           C
ATOM   3535  O   TRP A 242      43.380  33.000  15.780  1.00  0.00           O
ATOM   3536  N   ILE A 243      43.360  32.060  17.800  1.00  0.00           N
ATOM   3537  HN  ILE A 243      43.290  31.250  18.390  1.00  0.00           H
ATOM   3538  CA  ILE A 243      43.610  33.220  18.560  1.00  0.00           C
ATOM   3539  HA  ILE A 243      42.760  33.860  18.430  1.00  0.00           H
ATOM   3540  CB  ILE A 243      43.660  32.980  20.110  1.00  0.00           C
ATOM   3541  HB  ILE A 243      44.380  32.170  20.350  1.00  0.00           H
ATOM   3542  CG2 ILE A 243      44.040  34.210  20.960  1.00  0.00           C
ATOM   3543 1HG2 ILE A 243      43.700  34.170  22.020  1.00  0.00           H
ATOM   3544 2HG2 ILE A 243      45.140  34.330  20.880  1.00  0.00           H
ATOM   3545 3HG2 ILE A 243      43.530  35.070  20.480  1.00  0.00           H
ATOM   3546  CG1 ILE A 243      42.240  32.460  20.490  1.00  0.00           C
ATOM   3547 1HG1 ILE A 243      41.840  31.720  19.760  1.00  0.00           H
ATOM   3548 2HG1 ILE A 243      42.410  31.950  21.460  1.00  0.00           H
ATOM   3549  CD  ILE A 243      41.100  33.450  20.700  1.00  0.00           C
ATOM   3550  HD1 ILE A 243      41.250  34.240  21.470  1.00  0.00           H
ATOM   3551  HD2 ILE A 243      40.740  33.990  19.800  1.00  0.00           H
ATOM   3552  HD3 ILE A 243      40.260  32.890  21.160  1.00  0.00           H
ATOM   3553  C   ILE A 243      44.970  33.860  18.310  1.00  0.00           C
ATOM   3554  O   ILE A 243      45.040  35.050  18.130  1.00  0.00           O
ATOM   3555  N   ASP A 244      46.090  33.050  18.170  1.00  0.00           N
ATOM   3556  HN  ASP A 244      46.090  32.060  18.320  1.00  0.00           H
ATOM   3557  CA  ASP A 244      47.320  33.750  17.740  1.00  0.00           C
ATOM   3558  HA  ASP A 244      47.510  34.560  18.430  1.00  0.00           H
ATOM   3559  CB  ASP A 244      48.510  32.740  17.980  1.00  0.00           C
ATOM   3560  HB1 ASP A 244      48.430  32.460  19.050  1.00  0.00           H
ATOM   3561  HB2 ASP A 244      48.300  31.860  17.340  1.00  0.00           H
ATOM   3562  CG  ASP A 244      49.920  33.160  17.690  1.00  0.00           C
ATOM   3563  OD1 ASP A 244      50.860  32.410  18.120  1.00  0.00           O
ATOM   3564  OD2 ASP A 244      50.180  34.200  17.020  1.00  0.00           O
ATOM   3565  C   ASP A 244      47.310  34.280  16.320  1.00  0.00           C
ATOM   3566  O   ASP A 244      47.900  35.320  16.030  1.00  0.00           O
ATOM   3567  N   ARG A 245      46.600  33.720  15.420  1.00  0.00           N
ATOM   3568  HN  ARG A 245      46.140  32.850  15.560  1.00  0.00           H
ATOM   3569  CA  ARG A 245      46.360  34.350  14.160  1.00  0.00           C
ATOM   3570  HA  ARG A 245      47.320  34.730  13.850  1.00  0.00           H
ATOM   3571  CB  ARG A 245      45.910  33.280  13.110  1.00  0.00           C
ATOM   3572  HB1 ARG A 245      45.090  32.710  13.570  1.00  0.00           H
ATOM   3573  HB2 ARG A 245      45.720  33.820  12.150  1.00  0.00           H
ATOM   3574  CG  ARG A 245      47.080  32.320  12.820  1.00  0.00           C
ATOM   3575  HG1 ARG A 245      47.940  32.960  12.510  1.00  0.00           H
ATOM   3576  HG2 ARG A 245      47.450  32.000  13.820  1.00  0.00           H
ATOM   3577  CD  ARG A 245      46.750  31.240  11.780  1.00  0.00           C
ATOM   3578  HD1 ARG A 245      45.990  30.620  12.310  1.00  0.00           H
ATOM   3579  HD2 ARG A 245      46.240  31.580  10.850  1.00  0.00           H
ATOM   3580  NE  ARG A 245      48.070  30.510  11.620  1.00  0.00           N
ATOM   3581  HE  ARG A 245      48.750  30.600  12.350  1.00  0.00           H
ATOM   3582  CZ  ARG A 245      48.300  29.770  10.570  1.00  0.00           C
ATOM   3583  NH1 ARG A 245      47.370  29.170   9.910  1.00  0.00           N
ATOM   3584 1HH1 ARG A 245      46.380  29.240  10.050  1.00  0.00           H
ATOM   3585 2HH1 ARG A 245      47.540  28.720   9.030  1.00  0.00           H
ATOM   3586  NH2 ARG A 245      49.550  29.410  10.320  1.00  0.00           N
ATOM   3587 1HH2 ARG A 245      50.260  29.540  11.020  1.00  0.00           H
ATOM   3588 2HH2 ARG A 245      49.740  28.760   9.590  1.00  0.00           H
ATOM   3589  C   ARG A 245      45.560  35.630  14.130  1.00  0.00           C
ATOM   3590  O   ARG A 245      45.700  36.550  13.380  1.00  0.00           O
ATOM   3591  N   SER A 246      44.610  35.670  15.110  1.00  0.00           N
ATOM   3592  HN  SER A 246      44.510  34.880  15.710  1.00  0.00           H
ATOM   3593  CA  SER A 246      43.670  36.800  15.360  1.00  0.00           C
ATOM   3594  HA  SER A 246      43.180  36.880  14.400  1.00  0.00           H
ATOM   3595  CB  SER A 246      42.500  36.430  16.310  1.00  0.00           C
ATOM   3596  HB1 SER A 246      42.910  36.300  17.330  1.00  0.00           H
ATOM   3597  HB2 SER A 246      41.760  37.250  16.420  1.00  0.00           H
ATOM   3598  OG  SER A 246      41.750  35.260  15.900  1.00  0.00           O
ATOM   3599  HG1 SER A 246      42.290  34.460  15.920  1.00  0.00           H
ATOM   3600  C   SER A 246      44.330  38.050  15.790  1.00  0.00           C
ATOM   3601  O   SER A 246      43.920  39.120  15.370  1.00  0.00           O
ATOM   3602  N   MET A 247      45.400  37.880  16.650  1.00  0.00           N
ATOM   3603  HN  MET A 247      45.560  37.000  17.080  1.00  0.00           H
ATOM   3604  CA  MET A 247      46.050  39.050  17.160  1.00  0.00           C
ATOM   3605  HA  MET A 247      45.350  39.840  17.380  1.00  0.00           H
ATOM   3606  CB  MET A 247      46.640  38.710  18.590  1.00  0.00           C
ATOM   3607  HB1 MET A 247      47.290  37.810  18.520  1.00  0.00           H
ATOM   3608  HB2 MET A 247      47.260  39.580  18.870  1.00  0.00           H
ATOM   3609  CG  MET A 247      45.570  38.570  19.640  1.00  0.00           C
ATOM   3610  HG1 MET A 247      45.110  39.560  19.880  1.00  0.00           H
ATOM   3611  HG2 MET A 247      44.800  37.930  19.150  1.00  0.00           H
ATOM   3612  SD  MET A 247      46.210  37.810  21.110  1.00  0.00           S
ATOM   3613  CE  MET A 247      47.540  38.860  21.730  1.00  0.00           C
ATOM   3614  HE1 MET A 247      48.530  38.500  21.350  1.00  0.00           H
ATOM   3615  HE2 MET A 247      47.410  39.930  21.450  1.00  0.00           H
ATOM   3616  HE3 MET A 247      47.570  38.790  22.830  1.00  0.00           H
ATOM   3617  C   MET A 247      47.180  39.510  16.190  1.00  0.00           C
ATOM   3618  O   MET A 247      48.270  38.880  16.070  1.00  0.00           O
ATOM   3619  N   LYS A 248      47.050  40.730  15.530  1.00  0.00           N
ATOM   3620  HN  LYS A 248      46.250  41.330  15.460  1.00  0.00           H
ATOM   3621  CA  LYS A 248      48.160  41.270  14.770  1.00  0.00           C
ATOM   3622  HA  LYS A 248      48.610  40.400  14.330  1.00  0.00           H
ATOM   3623  CB  LYS A 248      47.690  42.290  13.740  1.00  0.00           C
ATOM   3624  HB1 LYS A 248      47.230  43.040  14.420  1.00  0.00           H
ATOM   3625  HB2 LYS A 248      48.520  42.660  13.100  1.00  0.00           H
ATOM   3626  CG  LYS A 248      46.690  41.840  12.760  1.00  0.00           C
ATOM   3627  HG1 LYS A 248      47.200  41.040  12.170  1.00  0.00           H
ATOM   3628  HG2 LYS A 248      45.840  41.330  13.260  1.00  0.00           H
ATOM   3629  CD  LYS A 248      46.080  43.030  12.040  1.00  0.00           C
ATOM   3630  HD1 LYS A 248      45.070  42.770  11.630  1.00  0.00           H
ATOM   3631  HD2 LYS A 248      45.770  43.750  12.830  1.00  0.00           H
ATOM   3632  CE  LYS A 248      46.910  43.580  10.900  1.00  0.00           C
ATOM   3633  HE1 LYS A 248      46.370  44.450  10.480  1.00  0.00           H
ATOM   3634  HE2 LYS A 248      47.860  43.980  11.300  1.00  0.00           H
ATOM   3635  NZ  LYS A 248      47.120  42.610   9.900  1.00  0.00           N
ATOM   3636  HZ1 LYS A 248      47.880  41.910  10.050  1.00  0.00           H
ATOM   3637  HZ2 LYS A 248      46.180  42.170   9.850  1.00  0.00           H
ATOM   3638  HZ3 LYS A 248      47.260  42.980   8.940  1.00  0.00           H
ATOM   3639  C   LYS A 248      49.160  41.880  15.690  1.00  0.00           C
ATOM   3640  O   LYS A 248      48.760  42.400  16.710  1.00  0.00           O
ATOM   3641  N   THR A 249      50.450  41.770  15.380  1.00  0.00           N
ATOM   3642  HN  THR A 249      50.710  41.350  14.520  1.00  0.00           H
ATOM   3643  CA  THR A 249      51.550  42.200  16.270  1.00  0.00           C
ATOM   3644  HA  THR A 249      51.180  42.370  17.260  1.00  0.00           H
ATOM   3645  CB  THR A 249      52.630  41.170  16.380  1.00  0.00           C
ATOM   3646  HB  THR A 249      53.010  40.950  15.350  1.00  0.00           H
ATOM   3647  OG1 THR A 249      52.080  39.930  16.850  1.00  0.00           O
ATOM   3648  HG1 THR A 249      51.420  39.660  16.210  1.00  0.00           H
ATOM   3649  CG2 THR A 249      53.860  41.550  17.200  1.00  0.00           C
ATOM   3650 1HG2 THR A 249      53.520  41.490  18.260  1.00  0.00           H
ATOM   3651 2HG2 THR A 249      54.670  40.800  17.060  1.00  0.00           H
ATOM   3652 3HG2 THR A 249      54.370  42.510  17.000  1.00  0.00           H
ATOM   3653  C   THR A 249      52.140  43.490  15.650  1.00  0.00           C
ATOM   3654  OT1 THR A 249      52.620  43.430  14.490  1.00  0.00           O
ATOM   3655  OT2 THR A 249      51.940  44.570  16.240  1.00  0.00           O
ATOM   3656 CAL  CAL  1244    -131.520  22.700   6.950  1.00  0.00          Ca
ATOM   3657 CAL  CAL  1245     -27.540  14.730  21.800  1.00  0.00          Ca
ATOM   3658  C1  RIV B1246      24.600  24.800  23.590  1.00  0.00           C
ATOM   3659  N2  RIV B1246      23.300  25.490  23.620  1.00  0.00           N
ATOM   3660  C3  RIV B1246      24.660  23.380  22.960  1.00  0.00           C
ATOM   3661  C4  RIV B1246      22.180  24.890  23.070  1.00  0.00           C
ATOM   3662  O5  RIV B1246      23.390  22.720  23.060  1.00  0.00           O
ATOM   3663  C6  RIV B1246      22.330  23.550  22.440  1.00  0.00           C
ATOM   3664  C7  RIV B1246      23.320  29.040  25.800  1.00  0.00           C
ATOM   3665  C8  RIV B1246      23.900  29.030  24.510  1.00  0.00           C
ATOM   3666  C9  RIV B1246      22.600  27.960  26.280  1.00  0.00           C
ATOM   3667  C10 RIV B1246      23.980  27.780  23.890  1.00  0.00           C
ATOM   3668  C11 RIV B1246      22.450  26.830  25.470  1.00  0.00           C
ATOM   3669  C12 RIV B1246      23.240  26.730  24.360  1.00  0.00           C
ATOM   3670  O13 RIV B1246      21.030  25.450  23.000  1.00  0.00           O
ATOM   3671  N14 RIV B1246      23.350  30.250  26.600  1.00  0.00           N
ATOM   3672  C15 RIV B1246      22.300  30.850  27.220  1.00  0.00           C
ATOM   3673  C16 RIV B1246      24.400  31.190  26.460  1.00  0.00           C
ATOM   3674  O17 RIV B1246      22.760  32.020  27.790  1.00  0.00           O
ATOM   3675  C18 RIV B1246      24.170  32.070  27.680  1.00  0.00           C
ATOM   3676  O19 RIV B1246      21.120  30.480  27.180  1.00  0.00           O
ATOM   3677  C20 RIV B1246      25.020  31.590  28.890  1.00  0.00           C
ATOM   3678  N21 RIV B1246      24.450  31.840  30.170  1.00  0.00           N
ATOM   3679  C22 RIV B1246      24.690  31.480  31.440  1.00  0.00           C
ATOM   3680  S23 RIV B1246      27.330  30.480  30.730  1.00  0.00           S
ATOM   3681  C24 RIV B1246      28.170  29.680  31.930  1.00  0.00           C
ATOM   3682  C25 RIV B1246      25.900  30.610  31.740  1.00  0.00           C
ATOM   3683  C26 RIV B1246      27.470  29.470  33.050  1.00  0.00           C
ATOM   3684  C27 RIV B1246      26.190  29.990  32.930  1.00  0.00           C
ATOM   3685  O28 RIV B1246      23.840  31.810  32.220  1.00  0.00           O
ATOM   3686 CL   RIV B1246      29.740  29.010  31.900  1.00  0.00          Cl
ATOM   3687  H11 RIV B1246      25.000  24.770  24.630  1.00  0.00           H
ATOM   3688  H12 RIV B1246      25.310  25.300  22.890  1.00  0.00           H
ATOM   3689  H31 RIV B1246      24.970  23.400  21.890  1.00  0.00           H
ATOM   3690  H32 RIV B1246      25.500  22.920  23.510  1.00  0.00           H
ATOM   3691  H61 RIV B1246      22.520  23.830  21.380  1.00  0.00           H
ATOM   3692  H62 RIV B1246      21.360  23.030  22.400  1.00  0.00           H
ATOM   3693  H8  RIV B1246      24.500  29.860  24.180  1.00  0.00           H
ATOM   3694  H9  RIV B1246      22.040  27.950  27.200  1.00  0.00           H
ATOM   3695  H10 RIV B1246      24.590  27.610  23.010  1.00  0.00           H
ATOM   3696  H1  RIV B1246      21.920  25.970  25.860  1.00  0.00           H
ATOM   3697 1H16 RIV B1246      25.370  30.680  26.520  1.00  0.00           H
ATOM   3698 2H16 RIV B1246      24.390  31.760  25.510  1.00  0.00           H
ATOM   3699  H18 RIV B1246      24.300  33.150  27.520  1.00  0.00           H
ATOM   3700 1H20 RIV B1246      26.000  32.120  28.890  1.00  0.00           H
ATOM   3701 2H20 RIV B1246      25.200  30.490  28.770  1.00  0.00           H
ATOM   3702  H21 RIV B1246      23.650  32.430  30.020  1.00  0.00           H
ATOM   3703  H26 RIV B1246      27.880  28.980  33.930  1.00  0.00           H
ATOM   3704  H27 RIV B1246      25.460  29.880  33.720  1.00  0.00           H
ATOM   3705  OW  SOL  1247      32.460   3.690-146.450  1.00  0.00           O
ATOM   3706  HW1 SOL  1247      32.190   4.070-145.620  1.00  0.00           H
ATOM   3707  HW2 SOL  1247      33.170   3.090-146.240  1.00  0.00           H
ATOM   3708  OW  SOL  1248    -129.640  39.090-458.760  1.00  0.00           O
ATOM   3709  HW1 SOL  1248    -130.410  39.480-459.160  1.00  0.00           H
TER
ENDMDL
