# Supplementary material for: Unexpected Dynamic Binding May Rescue the Binding Affinity of Rivaroxaban in a Mutant of Coagulation Factor X
Source: Front Mol Biosci. 2022 May 5;9:877170. doi: 10.3389/fmolb.2022.877170 (PMC9117642; doi:10.3389/fmolb.2022.877170)
Supplement: Supplementary file 4 [file DataSheet1.ZIP › SM-structures/clustering/Y99C_III/c3-Y99C_III.pdb]

REMARK    GENERATED BY TRJCONV
TITLE     HYDROLASE in water t= 159600.00000
REMARK    THIS IS A SIMULATION BOX
CRYST1   68.870   69.398   58.719  90.00  90.00  90.00 P 1           1
MODEL        1
ATOM      1  N   ILE A  16      24.320  36.490  33.910  1.00  0.00           N
ATOM      2  H1  ILE A  16      23.310  36.610  33.660  1.00  0.00           H
ATOM      3  H2  ILE A  16      24.840  37.390  34.030  1.00  0.00           H
ATOM      4  H3  ILE A  16      24.750  36.040  33.070  1.00  0.00           H
ATOM      5  CA  ILE A  16      24.520  35.480  35.010  1.00  0.00           C
ATOM      6  HA  ILE A  16      24.700  34.510  34.560  1.00  0.00           H
ATOM      7  CB  ILE A  16      25.700  36.040  35.870  1.00  0.00           C
ATOM      8  HB  ILE A  16      25.380  37.050  36.190  1.00  0.00           H
ATOM      9  CG2 ILE A  16      25.860  35.270  37.250  1.00  0.00           C
ATOM     10 1HG2 ILE A  16      26.860  35.560  37.650  1.00  0.00           H
ATOM     11 2HG2 ILE A  16      25.090  35.540  38.020  1.00  0.00           H
ATOM     12 3HG2 ILE A  16      25.880  34.160  37.210  1.00  0.00           H
ATOM     13  CG1 ILE A  16      27.080  36.050  35.170  1.00  0.00           C
ATOM     14 1HG1 ILE A  16      27.070  36.310  34.090  1.00  0.00           H
ATOM     15 2HG1 ILE A  16      27.810  36.780  35.580  1.00  0.00           H
ATOM     16  CD  ILE A  16      27.730  34.660  35.190  1.00  0.00           C
ATOM     17  HD1 ILE A  16      28.260  34.360  36.110  1.00  0.00           H
ATOM     18  HD2 ILE A  16      27.030  33.810  35.070  1.00  0.00           H
ATOM     19  HD3 ILE A  16      28.510  34.600  34.390  1.00  0.00           H
ATOM     20  C   ILE A  16      23.320  35.380  35.920  1.00  0.00           C
ATOM     21  O   ILE A  16      22.730  36.430  36.340  1.00  0.00           O
ATOM     22  N   VAL A  17      22.890  34.200  36.360  1.00  0.00           N
ATOM     23  HN  VAL A  17      23.360  33.360  36.090  1.00  0.00           H
ATOM     24  CA  VAL A  17      21.910  34.040  37.470  1.00  0.00           C
ATOM     25  HA  VAL A  17      21.150  34.790  37.320  1.00  0.00           H
ATOM     26  CB  VAL A  17      21.360  32.560  37.450  1.00  0.00           C
ATOM     27  HB  VAL A  17      22.070  31.770  37.740  1.00  0.00           H
ATOM     28  CG1 VAL A  17      20.140  32.560  38.460  1.00  0.00           C
ATOM     29 1HG1 VAL A  17      20.460  32.840  39.490  1.00  0.00           H
ATOM     30 2HG1 VAL A  17      19.430  33.370  38.170  1.00  0.00           H
ATOM     31 3HG1 VAL A  17      19.470  31.680  38.420  1.00  0.00           H
ATOM     32  CG2 VAL A  17      20.830  32.330  36.020  1.00  0.00           C
ATOM     33 1HG2 VAL A  17      20.040  31.580  35.870  1.00  0.00           H
ATOM     34 2HG2 VAL A  17      20.410  33.310  35.730  1.00  0.00           H
ATOM     35 3HG2 VAL A  17      21.650  31.930  35.380  1.00  0.00           H
ATOM     36  C   VAL A  17      22.640  34.270  38.770  1.00  0.00           C
ATOM     37  O   VAL A  17      23.700  33.660  38.980  1.00  0.00           O
ATOM     38  N   GLY A  18      22.170  35.120  39.670  1.00  0.00           N
ATOM     39  HN  GLY A  18      21.320  35.570  39.400  1.00  0.00           H
ATOM     40  CA  GLY A  18      22.720  35.550  40.960  1.00  0.00           C
ATOM     41  HA1 GLY A  18      22.030  36.220  41.450  1.00  0.00           H
ATOM     42  HA2 GLY A  18      23.000  34.720  41.590  1.00  0.00           H
ATOM     43  C   GLY A  18      23.890  36.370  40.700  1.00  0.00           C
ATOM     44  O   GLY A  18      23.940  37.120  39.780  1.00  0.00           O
ATOM     45  N   GLY A  19      24.910  36.050  41.530  1.00  0.00           N
ATOM     46  HN  GLY A  19      24.750  35.310  42.190  1.00  0.00           H
ATOM     47  CA  GLY A  19      26.190  36.860  41.550  1.00  0.00           C
ATOM     48  HA1 GLY A  19      26.900  36.370  42.190  1.00  0.00           H
ATOM     49  HA2 GLY A  19      26.520  36.920  40.520  1.00  0.00           H
ATOM     50  C   GLY A  19      26.040  38.320  41.930  1.00  0.00           C
ATOM     51  O   GLY A  19      24.970  38.880  42.090  1.00  0.00           O
ATOM     52  N   GLN A  20      27.140  38.960  42.220  1.00  0.00           N
ATOM     53  HN  GLN A  20      27.990  38.430  42.220  1.00  0.00           H
ATOM     54  CA  GLN A  20      27.200  40.380  42.670  1.00  0.00           C
ATOM     55  HA  GLN A  20      26.270  40.750  43.110  1.00  0.00           H
ATOM     56  CB  GLN A  20      28.330  40.670  43.710  1.00  0.00           C
ATOM     57  HB1 GLN A  20      29.430  40.690  43.550  1.00  0.00           H
ATOM     58  HB2 GLN A  20      28.090  41.710  44.010  1.00  0.00           H
ATOM     59  CG  GLN A  20      28.310  39.870  45.040  1.00  0.00           C
ATOM     60  HG1 GLN A  20      28.950  40.480  45.720  1.00  0.00           H
ATOM     61  HG2 GLN A  20      27.300  39.800  45.490  1.00  0.00           H
ATOM     62  CD  GLN A  20      28.750  38.430  44.770  1.00  0.00           C
ATOM     63  OE1 GLN A  20      27.910  37.530  44.720  1.00  0.00           O
ATOM     64  NE2 GLN A  20      30.060  38.150  44.630  1.00  0.00           N
ATOM     65 1HE2 GLN A  20      30.660  38.940  44.810  1.00  0.00           H
ATOM     66 2HE2 GLN A  20      30.340  37.270  44.250  1.00  0.00           H
ATOM     67  C   GLN A  20      27.520  41.270  41.540  1.00  0.00           C
ATOM     68  O   GLN A  20      27.990  40.820  40.470  1.00  0.00           O
ATOM     69  N   GLU A  21      27.340  42.630  41.670  1.00  0.00           N
ATOM     70  HN  GLU A  21      26.930  43.020  42.490  1.00  0.00           H
ATOM     71  CA  GLU A  21      27.960  43.540  40.720  1.00  0.00           C
ATOM     72  HA  GLU A  21      27.950  43.080  39.740  1.00  0.00           H
ATOM     73  CB  GLU A  21      27.320  44.900  40.740  1.00  0.00           C
ATOM     74  HB1 GLU A  21      26.200  44.830  40.700  1.00  0.00           H
ATOM     75  HB2 GLU A  21      27.530  45.360  41.730  1.00  0.00           H
ATOM     76  CG  GLU A  21      27.690  45.900  39.640  1.00  0.00           C
ATOM     77  HG1 GLU A  21      28.790  46.000  39.810  1.00  0.00           H
ATOM     78  HG2 GLU A  21      27.580  45.360  38.680  1.00  0.00           H
ATOM     79  CD  GLU A  21      27.030  47.250  39.700  1.00  0.00           C
ATOM     80  OE1 GLU A  21      25.730  47.330  39.720  1.00  0.00           O
ATOM     81  OE2 GLU A  21      27.780  48.270  39.790  1.00  0.00           O
ATOM     82  C   GLU A  21      29.470  43.770  41.010  1.00  0.00           C
ATOM     83  O   GLU A  21      29.800  44.080  42.130  1.00  0.00           O
ATOM     84  N   CYS A  22      30.390  43.620  39.980  1.00  0.00           N
ATOM     85  HN  CYS A  22      30.020  43.380  39.080  1.00  0.00           H
ATOM     86  CA  CYS A  22      31.760  44.060  40.050  1.00  0.00           C
ATOM     87  HA  CYS A  22      32.340  43.420  40.690  1.00  0.00           H
ATOM     88  CB  CYS A  22      32.470  43.940  38.660  1.00  0.00           C
ATOM     89  HB1 CYS A  22      31.870  44.500  37.900  1.00  0.00           H
ATOM     90  HB2 CYS A  22      33.490  44.370  38.720  1.00  0.00           H
ATOM     91  SG  CYS A  22      32.510  42.170  38.230  1.00  0.00           S
ATOM     92  C   CYS A  22      31.980  45.560  40.430  1.00  0.00           C
ATOM     93  O   CYS A  22      31.380  46.420  39.790  1.00  0.00           O
ATOM     94  N   LYS A  23      32.930  45.860  41.340  1.00  0.00           N
ATOM     95  HN  LYS A  23      33.320  45.080  41.840  1.00  0.00           H
ATOM     96  CA  LYS A  23      33.270  47.220  41.740  1.00  0.00           C
ATOM     97  HA  LYS A  23      32.370  47.810  41.600  1.00  0.00           H
ATOM     98  CB  LYS A  23      33.630  47.240  43.270  1.00  0.00           C
ATOM     99  HB1 LYS A  23      34.380  46.450  43.510  1.00  0.00           H
ATOM    100  HB2 LYS A  23      34.030  48.240  43.520  1.00  0.00           H
ATOM    101  CG  LYS A  23      32.350  46.850  44.080  1.00  0.00           C
ATOM    102  HG1 LYS A  23      31.700  47.660  43.720  1.00  0.00           H
ATOM    103  HG2 LYS A  23      31.830  45.930  43.720  1.00  0.00           H
ATOM    104  CD  LYS A  23      32.520  46.730  45.610  1.00  0.00           C
ATOM    105  HD1 LYS A  23      32.760  47.700  46.100  1.00  0.00           H
ATOM    106  HD2 LYS A  23      31.560  46.450  46.090  1.00  0.00           H
ATOM    107  CE  LYS A  23      33.540  45.590  45.920  1.00  0.00           C
ATOM    108  HE1 LYS A  23      34.540  45.720  45.430  1.00  0.00           H
ATOM    109  HE2 LYS A  23      33.670  45.430  47.010  1.00  0.00           H
ATOM    110  NZ  LYS A  23      32.980  44.300  45.440  1.00  0.00           N
ATOM    111  HZ1 LYS A  23      33.110  43.500  46.100  1.00  0.00           H
ATOM    112  HZ2 LYS A  23      31.950  44.430  45.350  1.00  0.00           H
ATOM    113  HZ3 LYS A  23      33.300  44.010  44.500  1.00  0.00           H
ATOM    114  C   LYS A  23      34.370  47.800  40.840  1.00  0.00           C
ATOM    115  O   LYS A  23      34.850  47.110  39.930  1.00  0.00           O
ATOM    116  N   ASP A  24      34.730  49.070  40.960  1.00  0.00           N
ATOM    117  HN  ASP A  24      34.330  49.630  41.670  1.00  0.00           H
ATOM    118  CA  ASP A  24      35.770  49.590  40.100  1.00  0.00           C
ATOM    119  HA  ASP A  24      35.460  49.460  39.080  1.00  0.00           H
ATOM    120  CB  ASP A  24      35.920  51.080  40.300  1.00  0.00           C
ATOM    121  HB1 ASP A  24      36.350  51.150  41.320  1.00  0.00           H
ATOM    122  HB2 ASP A  24      36.610  51.480  39.520  1.00  0.00           H
ATOM    123  CG  ASP A  24      34.600  51.750  40.120  1.00  0.00           C
ATOM    124  OD1 ASP A  24      34.060  51.730  38.930  1.00  0.00           O
ATOM    125  OD2 ASP A  24      34.020  52.360  41.020  1.00  0.00           O
ATOM    126  C   ASP A  24      37.170  49.020  40.330  1.00  0.00           C
ATOM    127  O   ASP A  24      37.690  49.010  41.480  1.00  0.00           O
ATOM    128  N   GLY A  25      37.740  48.470  39.310  1.00  0.00           N
ATOM    129  HN  GLY A  25      37.260  48.470  38.450  1.00  0.00           H
ATOM    130  CA  GLY A  25      39.060  47.860  39.260  1.00  0.00           C
ATOM    131  HA1 GLY A  25      39.500  48.000  38.280  1.00  0.00           H
ATOM    132  HA2 GLY A  25      39.660  48.120  40.130  1.00  0.00           H
ATOM    133  C   GLY A  25      38.980  46.340  39.390  1.00  0.00           C
ATOM    134  O   GLY A  25      39.970  45.650  39.150  1.00  0.00           O
ATOM    135  N   GLU A  26      37.820  45.820  39.910  1.00  0.00           N
ATOM    136  HN  GLU A  26      37.150  46.510  40.180  1.00  0.00           H
ATOM    137  CA  GLU A  26      37.500  44.420  40.200  1.00  0.00           C
ATOM    138  HA  GLU A  26      38.290  44.010  40.820  1.00  0.00           H
ATOM    139  CB  GLU A  26      36.260  44.470  41.100  1.00  0.00           C
ATOM    140  HB1 GLU A  26      36.500  44.960  42.070  1.00  0.00           H
ATOM    141  HB2 GLU A  26      35.370  44.940  40.630  1.00  0.00           H
ATOM    142  CG  GLU A  26      35.800  43.070  41.650  1.00  0.00           C
ATOM    143  HG1 GLU A  26      35.240  42.480  40.910  1.00  0.00           H
ATOM    144  HG2 GLU A  26      36.690  42.430  41.850  1.00  0.00           H
ATOM    145  CD  GLU A  26      34.950  43.120  42.900  1.00  0.00           C
ATOM    146  OE1 GLU A  26      33.810  43.710  42.850  1.00  0.00           O
ATOM    147  OE2 GLU A  26      35.440  42.640  43.990  1.00  0.00           O
ATOM    148  C   GLU A  26      37.430  43.460  39.010  1.00  0.00           C
ATOM    149  O   GLU A  26      38.110  42.430  39.070  1.00  0.00           O
ATOM    150  N   CYS A  27      36.750  43.820  37.930  1.00  0.00           N
ATOM    151  HN  CYS A  27      36.330  44.720  37.850  1.00  0.00           H
ATOM    152  CA  CYS A  27      36.630  42.930  36.800  1.00  0.00           C
ATOM    153  HA  CYS A  27      37.230  42.040  36.910  1.00  0.00           H
ATOM    154  CB  CYS A  27      35.200  42.380  36.660  1.00  0.00           C
ATOM    155  HB1 CYS A  27      34.600  43.310  36.460  1.00  0.00           H
ATOM    156  HB2 CYS A  27      35.110  41.710  35.780  1.00  0.00           H
ATOM    157  SG  CYS A  27      34.540  41.720  38.270  1.00  0.00           S
ATOM    158  C   CYS A  27      37.050  43.620  35.520  1.00  0.00           C
ATOM    159  O   CYS A  27      36.190  43.910  34.700  1.00  0.00           O
ATOM    160  N   PRO A  28      38.270  43.790  35.170  1.00  0.00           N
ATOM    161  CD  PRO A  28      39.330  43.530  36.150  1.00  0.00           C
ATOM    162  HD1 PRO A  28      39.460  42.460  36.380  1.00  0.00           H
ATOM    163  HD2 PRO A  28      39.130  44.000  37.130  1.00  0.00           H
ATOM    164  CA  PRO A  28      38.650  44.730  34.130  1.00  0.00           C
ATOM    165  HA  PRO A  28      37.840  45.380  33.820  1.00  0.00           H
ATOM    166  CB  PRO A  28      39.860  45.400  34.780  1.00  0.00           C
ATOM    167  HB1 PRO A  28      40.680  45.810  34.150  1.00  0.00           H
ATOM    168  HB2 PRO A  28      39.320  46.130  35.440  1.00  0.00           H
ATOM    169  CG  PRO A  28      40.530  44.260  35.550  1.00  0.00           C
ATOM    170  HG1 PRO A  28      41.110  43.550  34.900  1.00  0.00           H
ATOM    171  HG2 PRO A  28      41.210  44.720  36.290  1.00  0.00           H
ATOM    172  C   PRO A  28      39.030  44.120  32.740  1.00  0.00           C
ATOM    173  O   PRO A  28      39.450  44.780  31.840  1.00  0.00           O
ATOM    174  N   TRP A  29      38.800  42.820  32.550  1.00  0.00           N
ATOM    175  HN  TRP A  29      38.400  42.280  33.280  1.00  0.00           H
ATOM    176  CA  TRP A  29      39.100  42.090  31.280  1.00  0.00           C
ATOM    177  HA  TRP A  29      39.890  42.630  30.780  1.00  0.00           H
ATOM    178  CB  TRP A  29      39.280  40.540  31.750  1.00  0.00           C
ATOM    179  HB1 TRP A  29      39.280  39.840  30.890  1.00  0.00           H
ATOM    180  HB2 TRP A  29      40.320  40.490  32.140  1.00  0.00           H
ATOM    181  CG  TRP A  29      38.320  40.110  32.770  1.00  0.00           C
ATOM    182  CD1 TRP A  29      37.010  39.760  32.600  1.00  0.00           C
ATOM    183  HD1 TRP A  29      36.400  39.780  31.710  1.00  0.00           H
ATOM    184  NE1 TRP A  29      36.540  39.480  33.880  1.00  0.00           N
ATOM    185  HE1 TRP A  29      35.610  39.290  34.110  1.00  0.00           H
ATOM    186  CE2 TRP A  29      37.480  39.470  34.810  1.00  0.00           C
ATOM    187  CD2 TRP A  29      38.660  39.850  34.160  1.00  0.00           C
ATOM    188  CE3 TRP A  29      39.830  39.980  34.940  1.00  0.00           C
ATOM    189  HE3 TRP A  29      40.780  40.290  34.510  1.00  0.00           H
ATOM    190  CZ3 TRP A  29      39.740  39.830  36.350  1.00  0.00           C
ATOM    191  HZ3 TRP A  29      40.530  40.070  37.050  1.00  0.00           H
ATOM    192  CZ2 TRP A  29      37.440  39.150  36.160  1.00  0.00           C
ATOM    193  HZ2 TRP A  29      36.480  38.880  36.580  1.00  0.00           H
ATOM    194  CH2 TRP A  29      38.530  39.460  36.920  1.00  0.00           C
ATOM    195  HH2 TRP A  29      38.440  39.490  38.000  1.00  0.00           H
ATOM    196  C   TRP A  29      37.900  42.030  30.320  1.00  0.00           C
ATOM    197  O   TRP A  29      38.060  41.450  29.220  1.00  0.00           O
ATOM    198  N   GLN A  30      36.730  42.690  30.690  1.00  0.00           N
ATOM    199  HN  GLN A  30      36.810  43.110  31.590  1.00  0.00           H
ATOM    200  CA  GLN A  30      35.500  42.590  30.050  1.00  0.00           C
ATOM    201  HA  GLN A  30      35.420  41.510  30.000  1.00  0.00           H
ATOM    202  CB  GLN A  30      34.450  43.360  30.890  1.00  0.00           C
ATOM    203  HB1 GLN A  30      34.570  43.220  31.990  1.00  0.00           H
ATOM    204  HB2 GLN A  30      34.400  44.430  30.580  1.00  0.00           H
ATOM    205  CG  GLN A  30      32.970  42.930  30.630  1.00  0.00           C
ATOM    206  HG1 GLN A  30      32.310  43.260  31.460  1.00  0.00           H
ATOM    207  HG2 GLN A  30      32.630  43.310  29.640  1.00  0.00           H
ATOM    208  CD  GLN A  30      32.670  41.380  30.510  1.00  0.00           C
ATOM    209  OE1 GLN A  30      33.120  40.510  31.240  1.00  0.00           O
ATOM    210  NE2 GLN A  30      31.750  41.010  29.580  1.00  0.00           N
ATOM    211 1HE2 GLN A  30      31.310  40.120  29.720  1.00  0.00           H
ATOM    212 2HE2 GLN A  30      31.480  41.610  28.830  1.00  0.00           H
ATOM    213  C   GLN A  30      35.500  43.140  28.630  1.00  0.00           C
ATOM    214  O   GLN A  30      35.720  44.310  28.420  1.00  0.00           O
ATOM    215  N   ALA A  31      35.160  42.300  27.570  1.00  0.00           N
ATOM    216  HN  ALA A  31      35.060  41.310  27.670  1.00  0.00           H
ATOM    217  CA  ALA A  31      34.730  42.840  26.300  1.00  0.00           C
ATOM    218  HA  ALA A  31      34.660  43.910  26.470  1.00  0.00           H
ATOM    219  CB  ALA A  31      35.810  42.490  25.270  1.00  0.00           C
ATOM    220  HB1 ALA A  31      35.840  41.380  25.160  1.00  0.00           H
ATOM    221  HB2 ALA A  31      35.500  42.910  24.280  1.00  0.00           H
ATOM    222  HB3 ALA A  31      36.810  42.900  25.490  1.00  0.00           H
ATOM    223  C   ALA A  31      33.360  42.340  26.070  1.00  0.00           C
ATOM    224  O   ALA A  31      32.950  41.300  26.510  1.00  0.00           O
ATOM    225  N   LEU A  32      32.490  43.280  25.570  1.00  0.00           N
ATOM    226  HN  LEU A  32      32.710  44.250  25.530  1.00  0.00           H
ATOM    227  CA  LEU A  32      31.180  42.860  25.230  1.00  0.00           C
ATOM    228  HA  LEU A  32      30.920  41.830  25.420  1.00  0.00           H
ATOM    229  CB  LEU A  32      30.170  43.700  26.120  1.00  0.00           C
ATOM    230  HB1 LEU A  32      30.530  43.870  27.160  1.00  0.00           H
ATOM    231  HB2 LEU A  32      30.040  44.690  25.620  1.00  0.00           H
ATOM    232  CG  LEU A  32      28.760  43.100  26.280  1.00  0.00           C
ATOM    233  HG  LEU A  32      28.300  42.870  25.290  1.00  0.00           H
ATOM    234  CD1 LEU A  32      28.690  41.710  27.010  1.00  0.00           C
ATOM    235 1HD1 LEU A  32      27.670  41.310  27.140  1.00  0.00           H
ATOM    236 2HD1 LEU A  32      29.420  40.980  26.600  1.00  0.00           H
ATOM    237 3HD1 LEU A  32      29.070  41.820  28.050  1.00  0.00           H
ATOM    238  CD2 LEU A  32      27.950  44.120  27.100  1.00  0.00           C
ATOM    239 1HD2 LEU A  32      28.130  45.160  26.770  1.00  0.00           H
ATOM    240 2HD2 LEU A  32      26.850  43.970  27.060  1.00  0.00           H
ATOM    241 3HD2 LEU A  32      28.140  44.180  28.200  1.00  0.00           H
ATOM    242  C   LEU A  32      31.080  43.190  23.790  1.00  0.00           C
ATOM    243  O   LEU A  32      31.390  44.290  23.270  1.00  0.00           O
ATOM    244  N   LEU A  33      30.600  42.140  23.120  1.00  0.00           N
ATOM    245  HN  LEU A  33      30.410  41.270  23.570  1.00  0.00           H
ATOM    246  CA  LEU A  33      30.190  42.110  21.730  1.00  0.00           C
ATOM    247  HA  LEU A  33      30.880  42.700  21.140  1.00  0.00           H
ATOM    248  CB  LEU A  33      30.240  40.650  21.180  1.00  0.00           C
ATOM    249  HB1 LEU A  33      29.780  39.900  21.840  1.00  0.00           H
ATOM    250  HB2 LEU A  33      29.650  40.660  20.230  1.00  0.00           H
ATOM    251  CG  LEU A  33      31.650  40.100  20.790  1.00  0.00           C
ATOM    252  HG  LEU A  33      32.360  40.800  20.280  1.00  0.00           H
ATOM    253  CD1 LEU A  33      32.590  39.630  21.930  1.00  0.00           C
ATOM    254 1HD1 LEU A  33      33.180  40.450  22.400  1.00  0.00           H
ATOM    255 2HD1 LEU A  33      32.100  38.950  22.660  1.00  0.00           H
ATOM    256 3HD1 LEU A  33      33.340  39.050  21.350  1.00  0.00           H
ATOM    257  CD2 LEU A  33      31.530  38.890  19.740  1.00  0.00           C
ATOM    258 1HD2 LEU A  33      31.530  37.990  20.390  1.00  0.00           H
ATOM    259 2HD2 LEU A  33      30.590  38.970  19.150  1.00  0.00           H
ATOM    260 3HD2 LEU A  33      32.370  38.940  19.020  1.00  0.00           H
ATOM    261  C   LEU A  33      28.780  42.650  21.710  1.00  0.00           C
ATOM    262  O   LEU A  33      27.840  42.150  22.360  1.00  0.00           O
ATOM    263  N   ILE A  34      28.630  43.840  21.120  1.00  0.00           N
ATOM    264  HN  ILE A  34      29.300  44.310  20.540  1.00  0.00           H
ATOM    265  CA  ILE A  34      27.430  44.720  21.180  1.00  0.00           C
ATOM    266  HA  ILE A  34      26.620  44.350  21.790  1.00  0.00           H
ATOM    267  CB  ILE A  34      27.730  46.050  21.810  1.00  0.00           C
ATOM    268  HB  ILE A  34      26.800  46.630  21.630  1.00  0.00           H
ATOM    269  CG2 ILE A  34      27.970  45.940  23.340  1.00  0.00           C
ATOM    270 1HG2 ILE A  34      28.200  46.980  23.640  1.00  0.00           H
ATOM    271 2HG2 ILE A  34      27.120  45.550  23.930  1.00  0.00           H
ATOM    272 3HG2 ILE A  34      28.900  45.330  23.350  1.00  0.00           H
ATOM    273  CG1 ILE A  34      28.890  46.860  21.150  1.00  0.00           C
ATOM    274 1HG1 ILE A  34      29.900  46.530  21.480  1.00  0.00           H
ATOM    275 2HG1 ILE A  34      28.850  46.740  20.050  1.00  0.00           H
ATOM    276  CD  ILE A  34      28.940  48.450  21.270  1.00  0.00           C
ATOM    277  HD1 ILE A  34      29.070  48.760  22.340  1.00  0.00           H
ATOM    278  HD2 ILE A  34      29.820  48.780  20.680  1.00  0.00           H
ATOM    279  HD3 ILE A  34      28.110  49.000  20.790  1.00  0.00           H
ATOM    280  C   ILE A  34      26.830  44.800  19.800  1.00  0.00           C
ATOM    281  O   ILE A  34      27.600  45.040  18.890  1.00  0.00           O
ATOM    282  N   ASN A  35      25.510  44.500  19.690  1.00  0.00           N
ATOM    283  HN  ASN A  35      25.050  44.170  20.510  1.00  0.00           H
ATOM    284  CA  ASN A  35      24.710  44.420  18.480  1.00  0.00           C
ATOM    285  HA  ASN A  35      25.250  43.720  17.860  1.00  0.00           H
ATOM    286  CB  ASN A  35      23.340  43.650  18.700  1.00  0.00           C
ATOM    287  HB1 ASN A  35      22.880  43.500  17.690  1.00  0.00           H
ATOM    288  HB2 ASN A  35      23.580  42.610  19.020  1.00  0.00           H
ATOM    289  CG  ASN A  35      22.400  44.480  19.530  1.00  0.00           C
ATOM    290  OD1 ASN A  35      22.550  45.670  19.880  1.00  0.00           O
ATOM    291  ND2 ASN A  35      21.370  43.790  20.080  1.00  0.00           N
ATOM    292 1HD2 ASN A  35      21.450  42.800  20.040  1.00  0.00           H
ATOM    293 2HD2 ASN A  35      20.700  44.220  20.680  1.00  0.00           H
ATOM    294  C   ASN A  35      24.650  45.820  17.840  1.00  0.00           C
ATOM    295  O   ASN A  35      25.100  46.850  18.370  1.00  0.00           O
ATOM    296  N   GLU A  36      23.980  46.000  16.610  1.00  0.00           N
ATOM    297  HN  GLU A  36      23.740  45.160  16.140  1.00  0.00           H
ATOM    298  CA  GLU A  36      23.820  47.320  15.990  1.00  0.00           C
ATOM    299  HA  GLU A  36      24.830  47.630  15.800  1.00  0.00           H
ATOM    300  CB  GLU A  36      23.190  47.140  14.600  1.00  0.00           C
ATOM    301  HB1 GLU A  36      22.270  46.520  14.690  1.00  0.00           H
ATOM    302  HB2 GLU A  36      22.930  48.090  14.110  1.00  0.00           H
ATOM    303  CG  GLU A  36      24.240  46.450  13.650  1.00  0.00           C
ATOM    304  HG1 GLU A  36      25.260  46.750  13.960  1.00  0.00           H
ATOM    305  HG2 GLU A  36      24.190  45.350  13.700  1.00  0.00           H
ATOM    306  CD  GLU A  36      24.020  46.810  12.200  1.00  0.00           C
ATOM    307  OE1 GLU A  36      24.070  48.030  11.890  1.00  0.00           O
ATOM    308  OE2 GLU A  36      23.860  45.890  11.380  1.00  0.00           O
ATOM    309  C   GLU A  36      22.980  48.340  16.730  1.00  0.00           C
ATOM    310  O   GLU A  36      23.000  49.560  16.370  1.00  0.00           O
ATOM    311  N   GLU A  37      22.180  47.950  17.750  1.00  0.00           N
ATOM    312  HN  GLU A  37      21.870  47.000  17.830  1.00  0.00           H
ATOM    313  CA  GLU A  37      21.510  48.780  18.790  1.00  0.00           C
ATOM    314  HA  GLU A  37      21.260  49.750  18.360  1.00  0.00           H
ATOM    315  CB  GLU A  37      20.300  48.010  19.270  1.00  0.00           C
ATOM    316  HB1 GLU A  37      20.590  47.030  19.700  1.00  0.00           H
ATOM    317  HB2 GLU A  37      19.800  48.580  20.070  1.00  0.00           H
ATOM    318  CG  GLU A  37      19.140  47.810  18.260  1.00  0.00           C
ATOM    319  HG1 GLU A  37      18.510  48.700  18.440  1.00  0.00           H
ATOM    320  HG2 GLU A  37      19.500  47.700  17.210  1.00  0.00           H
ATOM    321  CD  GLU A  37      18.340  46.530  18.530  1.00  0.00           C
ATOM    322  OE1 GLU A  37      18.240  45.770  17.480  1.00  0.00           O
ATOM    323  OE2 GLU A  37      17.860  46.390  19.690  1.00  0.00           O
ATOM    324  C   GLU A  37      22.380  49.110  19.990  1.00  0.00           C
ATOM    325  O   GLU A  37      21.950  49.970  20.790  1.00  0.00           O
ATOM    326  N   ASN A  38      23.570  48.510  20.100  1.00  0.00           N
ATOM    327  HN  ASN A  38      23.780  47.760  19.470  1.00  0.00           H
ATOM    328  CA  ASN A  38      24.640  48.630  21.100  1.00  0.00           C
ATOM    329  HA  ASN A  38      25.450  48.080  20.650  1.00  0.00           H
ATOM    330  CB  ASN A  38      25.150  50.100  21.250  1.00  0.00           C
ATOM    331  HB1 ASN A  38      24.450  50.750  21.810  1.00  0.00           H
ATOM    332  HB2 ASN A  38      26.120  50.120  21.800  1.00  0.00           H
ATOM    333  CG  ASN A  38      25.360  50.840  19.930  1.00  0.00           C
ATOM    334  OD1 ASN A  38      26.380  50.730  19.300  1.00  0.00           O
ATOM    335  ND2 ASN A  38      24.450  51.790  19.590  1.00  0.00           N
ATOM    336 1HD2 ASN A  38      23.650  51.820  20.190  1.00  0.00           H
ATOM    337 2HD2 ASN A  38      24.550  52.450  18.840  1.00  0.00           H
ATOM    338  C   ASN A  38      24.330  47.950  22.420  1.00  0.00           C
ATOM    339  O   ASN A  38      24.720  48.350  23.530  1.00  0.00           O
ATOM    340  N   GLU A  39      23.680  46.750  22.340  1.00  0.00           N
ATOM    341  HN  GLU A  39      23.430  46.400  21.430  1.00  0.00           H
ATOM    342  CA  GLU A  39      23.150  45.940  23.450  1.00  0.00           C
ATOM    343  HA  GLU A  39      23.340  46.330  24.440  1.00  0.00           H
ATOM    344  CB  GLU A  39      21.640  45.640  23.160  1.00  0.00           C
ATOM    345  HB1 GLU A  39      21.520  45.070  22.210  1.00  0.00           H
ATOM    346  HB2 GLU A  39      21.300  44.970  23.980  1.00  0.00           H
ATOM    347  CG  GLU A  39      20.810  46.940  23.360  1.00  0.00           C
ATOM    348  HG1 GLU A  39      20.570  47.010  24.440  1.00  0.00           H
ATOM    349  HG2 GLU A  39      21.230  47.880  22.930  1.00  0.00           H
ATOM    350  CD  GLU A  39      19.470  46.940  22.640  1.00  0.00           C
ATOM    351  OE1 GLU A  39      18.930  45.810  22.370  1.00  0.00           O
ATOM    352  OE2 GLU A  39      18.880  47.990  22.380  1.00  0.00           O
ATOM    353  C   GLU A  39      23.840  44.600  23.350  1.00  0.00           C
ATOM    354  O   GLU A  39      24.030  44.110  22.270  1.00  0.00           O
ATOM    355  N   GLY A  40      24.360  44.080  24.480  1.00  0.00           N
ATOM    356  HN  GLY A  40      24.150  44.400  25.390  1.00  0.00           H
ATOM    357  CA  GLY A  40      25.090  42.780  24.520  1.00  0.00           C
ATOM    358  HA1 GLY A  40      26.030  42.870  24.000  1.00  0.00           H
ATOM    359  HA2 GLY A  40      25.190  42.670  25.590  1.00  0.00           H
ATOM    360  C   GLY A  40      24.410  41.480  24.050  1.00  0.00           C
ATOM    361  O   GLY A  40      23.210  41.360  24.200  1.00  0.00           O
ATOM    362  N   PHE A  41      25.210  40.500  23.590  1.00  0.00           N
ATOM    363  HN  PHE A  41      26.170  40.730  23.440  1.00  0.00           H
ATOM    364  CA  PHE A  41      24.740  39.170  23.210  1.00  0.00           C
ATOM    365  HA  PHE A  41      23.980  38.870  23.920  1.00  0.00           H
ATOM    366  CB  PHE A  41      24.220  39.060  21.750  1.00  0.00           C
ATOM    367  HB1 PHE A  41      23.880  38.010  21.570  1.00  0.00           H
ATOM    368  HB2 PHE A  41      23.300  39.690  21.740  1.00  0.00           H
ATOM    369  CG  PHE A  41      25.210  39.340  20.600  1.00  0.00           C
ATOM    370  CD1 PHE A  41      25.980  38.230  19.980  1.00  0.00           C
ATOM    371  HD1 PHE A  41      25.840  37.190  20.240  1.00  0.00           H
ATOM    372  CE1 PHE A  41      26.980  38.470  19.080  1.00  0.00           C
ATOM    373  HE1 PHE A  41      27.710  37.690  18.880  1.00  0.00           H
ATOM    374  CZ  PHE A  41      27.220  39.770  18.630  1.00  0.00           C
ATOM    375  HZ  PHE A  41      27.970  40.010  17.890  1.00  0.00           H
ATOM    376  CD2 PHE A  41      25.560  40.610  20.160  1.00  0.00           C
ATOM    377  HD2 PHE A  41      25.240  41.520  20.640  1.00  0.00           H
ATOM    378  CE2 PHE A  41      26.510  40.860  19.160  1.00  0.00           C
ATOM    379  HE2 PHE A  41      26.730  41.910  19.010  1.00  0.00           H
ATOM    380  C   PHE A  41      25.740  38.150  23.480  1.00  0.00           C
ATOM    381  O   PHE A  41      25.380  37.000  23.680  1.00  0.00           O
ATOM    382  N   CYS A  42      27.010  38.520  23.480  1.00  0.00           N
ATOM    383  HN  CYS A  42      27.310  39.430  23.220  1.00  0.00           H
ATOM    384  CA  CYS A  42      28.070  37.630  23.990  1.00  0.00           C
ATOM    385  HA  CYS A  42      27.680  36.870  24.650  1.00  0.00           H
ATOM    386  CB  CYS A  42      28.830  36.790  22.850  1.00  0.00           C
ATOM    387  HB1 CYS A  42      28.940  37.550  22.040  1.00  0.00           H
ATOM    388  HB2 CYS A  42      29.850  36.460  23.150  1.00  0.00           H
ATOM    389  SG  CYS A  42      27.950  35.340  22.090  1.00  0.00           S
ATOM    390  C   CYS A  42      29.180  38.410  24.660  1.00  0.00           C
ATOM    391  O   CYS A  42      29.320  39.590  24.440  1.00  0.00           O
ATOM    392  N   GLY A  43      29.930  37.750  25.530  1.00  0.00           N
ATOM    393  HN  GLY A  43      29.720  36.800  25.740  1.00  0.00           H
ATOM    394  CA  GLY A  43      31.110  38.330  26.180  1.00  0.00           C
ATOM    395  HA1 GLY A  43      31.020  39.410  26.050  1.00  0.00           H
ATOM    396  HA2 GLY A  43      31.110  38.020  27.210  1.00  0.00           H
ATOM    397  C   GLY A  43      32.380  37.980  25.530  1.00  0.00           C
ATOM    398  O   GLY A  43      32.470  37.180  24.620  1.00  0.00           O
ATOM    399  N   GLY A  44      33.500  38.580  25.940  1.00  0.00           N
ATOM    400  HN  GLY A  44      33.420  39.300  26.610  1.00  0.00           H
ATOM    401  CA  GLY A  44      34.840  38.150  25.510  1.00  0.00           C
ATOM    402  HA1 GLY A  44      34.820  37.080  25.390  1.00  0.00           H
ATOM    403  HA2 GLY A  44      35.020  38.780  24.650  1.00  0.00           H
ATOM    404  C   GLY A  44      36.020  38.550  26.470  1.00  0.00           C
ATOM    405  O   GLY A  44      35.910  39.410  27.320  1.00  0.00           O
ATOM    406  N   THR A  45      37.210  37.980  26.160  1.00  0.00           N
ATOM    407  HN  THR A  45      37.370  37.390  25.370  1.00  0.00           H
ATOM    408  CA  THR A  45      38.330  38.380  27.020  1.00  0.00           C
ATOM    409  HA  THR A  45      38.090  38.830  27.970  1.00  0.00           H
ATOM    410  CB  THR A  45      39.270  37.160  27.440  1.00  0.00           C
ATOM    411  HB  THR A  45      40.020  36.860  26.670  1.00  0.00           H
ATOM    412  OG1 THR A  45      38.440  36.080  27.900  1.00  0.00           O
ATOM    413  HG1 THR A  45      37.910  35.870  27.130  1.00  0.00           H
ATOM    414  CG2 THR A  45      40.110  37.450  28.670  1.00  0.00           C
ATOM    415 1HG2 THR A  45      40.540  36.470  28.970  1.00  0.00           H
ATOM    416 2HG2 THR A  45      40.940  38.170  28.520  1.00  0.00           H
ATOM    417 3HG2 THR A  45      39.470  37.770  29.520  1.00  0.00           H
ATOM    418  C   THR A  45      39.300  39.250  26.350  1.00  0.00           C
ATOM    419  O   THR A  45      39.650  39.010  25.250  1.00  0.00           O
ATOM    420  N   ILE A  46      39.770  40.320  26.990  1.00  0.00           N
ATOM    421  HN  ILE A  46      39.300  40.520  27.850  1.00  0.00           H
ATOM    422  CA  ILE A  46      40.900  41.200  26.560  1.00  0.00           C
ATOM    423  HA  ILE A  46      40.740  41.400  25.500  1.00  0.00           H
ATOM    424  CB  ILE A  46      41.010  42.680  27.120  1.00  0.00           C
ATOM    425  HB  ILE A  46      41.040  42.490  28.210  1.00  0.00           H
ATOM    426  CG2 ILE A  46      42.230  43.450  26.640  1.00  0.00           C
ATOM    427 1HG2 ILE A  46      43.170  42.870  26.720  1.00  0.00           H
ATOM    428 2HG2 ILE A  46      42.100  43.800  25.590  1.00  0.00           H
ATOM    429 3HG2 ILE A  46      42.390  44.390  27.190  1.00  0.00           H
ATOM    430  CG1 ILE A  46      39.700  43.460  26.770  1.00  0.00           C
ATOM    431 1HG1 ILE A  46      39.740  43.680  25.690  1.00  0.00           H
ATOM    432 2HG1 ILE A  46      38.790  42.830  26.930  1.00  0.00           H
ATOM    433  CD  ILE A  46      39.590  44.790  27.530  1.00  0.00           C
ATOM    434  HD1 ILE A  46      40.520  45.370  27.350  1.00  0.00           H
ATOM    435  HD2 ILE A  46      38.660  45.290  27.190  1.00  0.00           H
ATOM    436  HD3 ILE A  46      39.490  44.500  28.590  1.00  0.00           H
ATOM    437  C   ILE A  46      42.240  40.500  26.620  1.00  0.00           C
ATOM    438  O   ILE A  46      42.710  40.080  27.720  1.00  0.00           O
ATOM    439  N   LEU A  47      42.780  40.230  25.440  1.00  0.00           N
ATOM    440  HN  LEU A  47      42.290  40.580  24.630  1.00  0.00           H
ATOM    441  CA  LEU A  47      44.150  39.600  25.260  1.00  0.00           C
ATOM    442  HA  LEU A  47      44.250  38.920  26.090  1.00  0.00           H
ATOM    443  CB  LEU A  47      44.190  38.890  23.840  1.00  0.00           C
ATOM    444  HB1 LEU A  47      43.860  39.670  23.130  1.00  0.00           H
ATOM    445  HB2 LEU A  47      45.240  38.730  23.510  1.00  0.00           H
ATOM    446  CG  LEU A  47      43.190  37.670  23.700  1.00  0.00           C
ATOM    447  HG  LEU A  47      42.240  37.950  24.190  1.00  0.00           H
ATOM    448  CD1 LEU A  47      43.010  37.370  22.220  1.00  0.00           C
ATOM    449 1HD1 LEU A  47      42.760  38.300  21.650  1.00  0.00           H
ATOM    450 2HD1 LEU A  47      43.960  36.920  21.850  1.00  0.00           H
ATOM    451 3HD1 LEU A  47      42.060  36.830  22.100  1.00  0.00           H
ATOM    452  CD2 LEU A  47      43.770  36.450  24.390  1.00  0.00           C
ATOM    453 1HD2 LEU A  47      44.670  36.050  23.870  1.00  0.00           H
ATOM    454 2HD2 LEU A  47      44.100  36.750  25.410  1.00  0.00           H
ATOM    455 3HD2 LEU A  47      43.010  35.660  24.460  1.00  0.00           H
ATOM    456  C   LEU A  47      45.270  40.610  25.230  1.00  0.00           C
ATOM    457  O   LEU A  47      46.230  40.500  25.960  1.00  0.00           O
ATOM    458  N   SER A  48      45.160  41.640  24.360  1.00  0.00           N
ATOM    459  HN  SER A  48      44.430  41.780  23.700  1.00  0.00           H
ATOM    460  CA  SER A  48      46.160  42.610  24.180  1.00  0.00           C
ATOM    461  HA  SER A  48      46.460  43.070  25.100  1.00  0.00           H
ATOM    462  CB  SER A  48      47.470  42.040  23.430  1.00  0.00           C
ATOM    463  HB1 SER A  48      47.890  41.250  24.080  1.00  0.00           H
ATOM    464  HB2 SER A  48      47.320  41.540  22.450  1.00  0.00           H
ATOM    465  OG  SER A  48      48.540  43.040  23.390  1.00  0.00           O
ATOM    466  HG1 SER A  48      49.240  42.820  24.020  1.00  0.00           H
ATOM    467  C   SER A  48      45.470  43.710  23.260  1.00  0.00           C
ATOM    468  O   SER A  48      44.330  43.550  22.790  1.00  0.00           O
ATOM    469  N   GLU A  49      46.210  44.850  22.880  1.00  0.00           N
ATOM    470  HN  GLU A  49      47.130  44.730  23.250  1.00  0.00           H
ATOM    471  CA  GLU A  49      45.620  46.080  22.330  1.00  0.00           C
ATOM    472  HA  GLU A  49      44.880  46.390  23.060  1.00  0.00           H
ATOM    473  CB  GLU A  49      46.690  47.180  22.060  1.00  0.00           C
ATOM    474  HB1 GLU A  49      47.460  46.770  21.370  1.00  0.00           H
ATOM    475  HB2 GLU A  49      46.250  48.030  21.510  1.00  0.00           H
ATOM    476  CG  GLU A  49      47.310  47.720  23.330  1.00  0.00           C
ATOM    477  HG1 GLU A  49      46.570  48.310  23.930  1.00  0.00           H
ATOM    478  HG2 GLU A  49      47.800  47.020  24.050  1.00  0.00           H
ATOM    479  CD  GLU A  49      48.400  48.690  23.090  1.00  0.00           C
ATOM    480  OE1 GLU A  49      49.230  48.420  22.170  1.00  0.00           O
ATOM    481  OE2 GLU A  49      48.390  49.760  23.720  1.00  0.00           O
ATOM    482  C   GLU A  49      44.740  45.920  21.120  1.00  0.00           C
ATOM    483  O   GLU A  49      43.780  46.630  20.970  1.00  0.00           O
ATOM    484  N   PHE A  50      45.050  44.960  20.150  1.00  0.00           N
ATOM    485  HN  PHE A  50      45.900  44.440  20.240  1.00  0.00           H
ATOM    486  CA  PHE A  50      44.290  44.890  18.940  1.00  0.00           C
ATOM    487  HA  PHE A  50      43.600  45.680  18.700  1.00  0.00           H
ATOM    488  CB  PHE A  50      45.270  44.790  17.730  1.00  0.00           C
ATOM    489  HB1 PHE A  50      46.080  44.090  18.020  1.00  0.00           H
ATOM    490  HB2 PHE A  50      44.740  44.360  16.850  1.00  0.00           H
ATOM    491  CG  PHE A  50      45.790  46.160  17.460  1.00  0.00           C
ATOM    492  CD1 PHE A  50      47.030  46.620  17.790  1.00  0.00           C
ATOM    493  HD1 PHE A  50      47.740  46.000  18.330  1.00  0.00           H
ATOM    494  CE1 PHE A  50      47.460  47.840  17.190  1.00  0.00           C
ATOM    495  HE1 PHE A  50      48.460  48.260  17.310  1.00  0.00           H
ATOM    496  CZ  PHE A  50      46.580  48.690  16.490  1.00  0.00           C
ATOM    497  HZ  PHE A  50      46.960  49.610  16.080  1.00  0.00           H
ATOM    498  CD2 PHE A  50      44.880  47.010  16.790  1.00  0.00           C
ATOM    499  HD2 PHE A  50      43.910  46.630  16.510  1.00  0.00           H
ATOM    500  CE2 PHE A  50      45.290  48.180  16.170  1.00  0.00           C
ATOM    501  HE2 PHE A  50      44.610  48.700  15.510  1.00  0.00           H
ATOM    502  C   PHE A  50      43.510  43.530  18.980  1.00  0.00           C
ATOM    503  O   PHE A  50      42.860  43.200  18.010  1.00  0.00           O
ATOM    504  N   TYR A  51      43.560  42.790  20.100  1.00  0.00           N
ATOM    505  HN  TYR A  51      44.060  43.170  20.870  1.00  0.00           H
ATOM    506  CA  TYR A  51      42.980  41.450  20.170  1.00  0.00           C
ATOM    507  HA  TYR A  51      42.490  41.300  19.230  1.00  0.00           H
ATOM    508  CB  TYR A  51      44.180  40.420  20.430  1.00  0.00           C
ATOM    509  HB1 TYR A  51      44.810  40.630  21.330  1.00  0.00           H
ATOM    510  HB2 TYR A  51      43.910  39.350  20.490  1.00  0.00           H
ATOM    511  CG  TYR A  51      44.970  40.440  19.180  1.00  0.00           C
ATOM    512  CD1 TYR A  51      44.510  39.840  17.950  1.00  0.00           C
ATOM    513  HD1 TYR A  51      43.510  39.440  17.870  1.00  0.00           H
ATOM    514  CE1 TYR A  51      45.340  39.970  16.770  1.00  0.00           C
ATOM    515  HE1 TYR A  51      45.010  39.580  15.810  1.00  0.00           H
ATOM    516  CZ  TYR A  51      46.460  40.750  16.760  1.00  0.00           C
ATOM    517  OH  TYR A  51      47.190  40.990  15.580  1.00  0.00           O
ATOM    518  HH  TYR A  51      47.950  41.540  15.770  1.00  0.00           H
ATOM    519  CD2 TYR A  51      46.250  41.060  19.170  1.00  0.00           C
ATOM    520  HD2 TYR A  51      46.610  41.450  20.110  1.00  0.00           H
ATOM    521  CE2 TYR A  51      46.950  41.280  17.960  1.00  0.00           C
ATOM    522  HE2 TYR A  51      47.870  41.840  17.980  1.00  0.00           H
ATOM    523  C   TYR A  51      41.990  41.070  21.200  1.00  0.00           C
ATOM    524  O   TYR A  51      42.160  41.300  22.430  1.00  0.00           O
ATOM    525  N   ILE A  52      40.860  40.390  20.860  1.00  0.00           N
ATOM    526  HN  ILE A  52      40.550  40.300  19.920  1.00  0.00           H
ATOM    527  CA  ILE A  52      39.870  40.000  21.820  1.00  0.00           C
ATOM    528  HA  ILE A  52      40.160  40.050  22.860  1.00  0.00           H
ATOM    529  CB  ILE A  52      38.570  40.740  21.640  1.00  0.00           C
ATOM    530  HB  ILE A  52      38.160  40.700  20.610  1.00  0.00           H
ATOM    531  CG2 ILE A  52      37.490  40.250  22.620  1.00  0.00           C
ATOM    532 1HG2 ILE A  52      37.900  40.140  23.660  1.00  0.00           H
ATOM    533 2HG2 ILE A  52      36.610  40.920  22.750  1.00  0.00           H
ATOM    534 3HG2 ILE A  52      37.110  39.260  22.290  1.00  0.00           H
ATOM    535  CG1 ILE A  52      38.770  42.260  21.750  1.00  0.00           C
ATOM    536 1HG1 ILE A  52      39.570  42.620  21.070  1.00  0.00           H
ATOM    537 2HG1 ILE A  52      37.800  42.760  21.550  1.00  0.00           H
ATOM    538  CD  ILE A  52      39.180  42.620  23.180  1.00  0.00           C
ATOM    539  HD1 ILE A  52      39.590  43.650  23.040  1.00  0.00           H
ATOM    540  HD2 ILE A  52      38.270  42.640  23.840  1.00  0.00           H
ATOM    541  HD3 ILE A  52      39.970  42.040  23.690  1.00  0.00           H
ATOM    542  C   ILE A  52      39.500  38.500  21.530  1.00  0.00           C
ATOM    543  O   ILE A  52      39.420  38.030  20.400  1.00  0.00           O
ATOM    544  N   LEU A  53      39.290  37.740  22.610  1.00  0.00           N
ATOM    545  HN  LEU A  53      39.370  38.150  23.510  1.00  0.00           H
ATOM    546  CA  LEU A  53      38.870  36.390  22.680  1.00  0.00           C
ATOM    547  HA  LEU A  53      39.120  35.940  21.740  1.00  0.00           H
ATOM    548  CB  LEU A  53      39.640  35.630  23.850  1.00  0.00           C
ATOM    549  HB1 LEU A  53      40.740  35.800  23.820  1.00  0.00           H
ATOM    550  HB2 LEU A  53      39.220  35.920  24.830  1.00  0.00           H
ATOM    551  CG  LEU A  53      39.440  34.040  23.810  1.00  0.00           C
ATOM    552  HG  LEU A  53      38.350  33.830  23.830  1.00  0.00           H
ATOM    553  CD1 LEU A  53      40.100  33.510  22.500  1.00  0.00           C
ATOM    554 1HD1 LEU A  53      41.100  33.940  22.270  1.00  0.00           H
ATOM    555 2HD1 LEU A  53      40.210  32.410  22.620  1.00  0.00           H
ATOM    556 3HD1 LEU A  53      39.510  33.840  21.620  1.00  0.00           H
ATOM    557  CD2 LEU A  53      40.110  33.440  25.040  1.00  0.00           C
ATOM    558 1HD2 LEU A  53      40.170  34.160  25.890  1.00  0.00           H
ATOM    559 2HD2 LEU A  53      39.610  32.500  25.380  1.00  0.00           H
ATOM    560 3HD2 LEU A  53      41.180  33.190  24.840  1.00  0.00           H
ATOM    561  C   LEU A  53      37.330  36.200  22.890  1.00  0.00           C
ATOM    562  O   LEU A  53      36.800  36.890  23.730  1.00  0.00           O
ATOM    563  N   THR A  54      36.680  35.290  22.100  1.00  0.00           N
ATOM    564  HN  THR A  54      37.230  34.720  21.500  1.00  0.00           H
ATOM    565  CA  THR A  54      35.280  34.910  22.230  1.00  0.00           C
ATOM    566  HA  THR A  54      35.060  34.720  23.270  1.00  0.00           H
ATOM    567  CB  THR A  54      34.350  35.950  21.750  1.00  0.00           C
ATOM    568  HB  THR A  54      34.540  36.950  22.190  1.00  0.00           H
ATOM    569  OG1 THR A  54      33.030  35.730  22.170  1.00  0.00           O
ATOM    570  HG1 THR A  54      32.910  36.350  22.890  1.00  0.00           H
ATOM    571  CG2 THR A  54      34.420  36.100  20.190  1.00  0.00           C
ATOM    572 1HG2 THR A  54      35.420  36.550  19.960  1.00  0.00           H
ATOM    573 2HG2 THR A  54      34.210  35.140  19.690  1.00  0.00           H
ATOM    574 3HG2 THR A  54      33.680  36.860  19.840  1.00  0.00           H
ATOM    575  C   THR A  54      35.090  33.550  21.590  1.00  0.00           C
ATOM    576  O   THR A  54      36.030  32.890  21.170  1.00  0.00           O
ATOM    577  N   ALA A  55      33.830  33.020  21.570  1.00  0.00           N
ATOM    578  HN  ALA A  55      33.110  33.630  21.870  1.00  0.00           H
ATOM    579  CA  ALA A  55      33.500  31.790  20.830  1.00  0.00           C
ATOM    580  HA  ALA A  55      34.300  31.090  20.930  1.00  0.00           H
ATOM    581  CB  ALA A  55      32.200  31.100  21.320  1.00  0.00           C
ATOM    582  HB1 ALA A  55      31.340  31.710  20.950  1.00  0.00           H
ATOM    583  HB2 ALA A  55      32.190  30.050  20.950  1.00  0.00           H
ATOM    584  HB3 ALA A  55      32.210  31.290  22.410  1.00  0.00           H
ATOM    585  C   ALA A  55      33.340  31.940  19.380  1.00  0.00           C
ATOM    586  O   ALA A  55      33.000  33.050  18.910  1.00  0.00           O
ATOM    587  N   ALA A  56      33.490  30.880  18.590  1.00  0.00           N
ATOM    588  HN  ALA A  56      33.790  30.000  18.930  1.00  0.00           H
ATOM    589  CA  ALA A  56      33.000  30.910  17.230  1.00  0.00           C
ATOM    590  HA  ALA A  56      33.510  31.720  16.730  1.00  0.00           H
ATOM    591  CB  ALA A  56      33.450  29.610  16.620  1.00  0.00           C
ATOM    592  HB1 ALA A  56      33.260  29.450  15.540  1.00  0.00           H
ATOM    593  HB2 ALA A  56      34.550  29.550  16.770  1.00  0.00           H
ATOM    594  HB3 ALA A  56      33.000  28.660  17.000  1.00  0.00           H
ATOM    595  C   ALA A  56      31.520  31.220  17.040  1.00  0.00           C
ATOM    596  O   ALA A  56      31.190  32.010  16.160  1.00  0.00           O
ATOM    597  N   HIS A  57      30.660  30.540  17.870  1.00  0.00           N
ATOM    598  HN  HIS A  57      31.000  29.810  18.450  1.00  0.00           H
ATOM    599  CA  HIS A  57      29.220  30.500  17.870  1.00  0.00           C
ATOM    600  HA  HIS A  57      28.870  29.990  16.980  1.00  0.00           H
ATOM    601  CB  HIS A  57      28.550  29.730  19.060  1.00  0.00           C
ATOM    602  HB1 HIS A  57      28.820  28.660  18.990  1.00  0.00           H
ATOM    603  HB2 HIS A  57      29.030  30.110  20.000  1.00  0.00           H
ATOM    604  ND1 HIS A  57      26.270  28.860  18.350  1.00  0.00           N
ATOM    605  CG  HIS A  57      27.060  29.630  19.180  1.00  0.00           C
ATOM    606  CE1 HIS A  57      25.010  29.030  18.780  1.00  0.00           C
ATOM    607  HE1 HIS A  57      24.180  28.610  18.230  1.00  0.00           H
ATOM    608  NE2 HIS A  57      24.990  29.770  19.910  1.00  0.00           N
ATOM    609  HE2 HIS A  57      24.170  29.990  20.440  1.00  0.00           H
ATOM    610  CD2 HIS A  57      26.290  30.190  20.160  1.00  0.00           C
ATOM    611  HD2 HIS A  57      26.610  30.810  20.980  1.00  0.00           H
ATOM    612  C   HIS A  57      28.580  31.930  17.940  1.00  0.00           C
ATOM    613  O   HIS A  57      27.500  32.170  17.340  1.00  0.00           O
ATOM    614  N   CYS A  58      29.170  32.900  18.650  1.00  0.00           N
ATOM    615  HN  CYS A  58      29.980  32.600  19.140  1.00  0.00           H
ATOM    616  CA  CYS A  58      28.680  34.250  18.860  1.00  0.00           C
ATOM    617  HA  CYS A  58      27.720  34.140  19.350  1.00  0.00           H
ATOM    618  CB  CYS A  58      29.690  34.850  19.840  1.00  0.00           C
ATOM    619  HB1 CYS A  58      30.730  34.730  19.480  1.00  0.00           H
ATOM    620  HB2 CYS A  58      29.560  35.950  19.840  1.00  0.00           H
ATOM    621  SG  CYS A  58      29.470  34.160  21.540  1.00  0.00           S
ATOM    622  C   CYS A  58      28.690  35.030  17.590  1.00  0.00           C
ATOM    623  O   CYS A  58      27.910  35.990  17.440  1.00  0.00           O
ATOM    624  N   LEU A  59      29.470  34.640  16.630  1.00  0.00           N
ATOM    625  HN  LEU A  59      30.090  33.870  16.740  1.00  0.00           H
ATOM    626  CA  LEU A  59      29.610  35.330  15.350  1.00  0.00           C
ATOM    627  HA  LEU A  59      29.860  36.350  15.620  1.00  0.00           H
ATOM    628  CB  LEU A  59      30.920  34.790  14.680  1.00  0.00           C
ATOM    629  HB1 LEU A  59      30.750  33.740  14.350  1.00  0.00           H
ATOM    630  HB2 LEU A  59      31.240  35.370  13.780  1.00  0.00           H
ATOM    631  CG  LEU A  59      32.110  34.880  15.610  1.00  0.00           C
ATOM    632  HG  LEU A  59      31.910  34.390  16.570  1.00  0.00           H
ATOM    633  CD1 LEU A  59      33.240  34.190  14.860  1.00  0.00           C
ATOM    634 1HD1 LEU A  59      33.510  34.840  14.020  1.00  0.00           H
ATOM    635 2HD1 LEU A  59      34.070  33.840  15.500  1.00  0.00           H
ATOM    636 3HD1 LEU A  59      32.840  33.220  14.460  1.00  0.00           H
ATOM    637  CD2 LEU A  59      32.380  36.380  16.080  1.00  0.00           C
ATOM    638 1HD2 LEU A  59      33.240  36.330  16.790  1.00  0.00           H
ATOM    639 2HD2 LEU A  59      32.640  37.050  15.220  1.00  0.00           H
ATOM    640 3HD2 LEU A  59      31.530  36.780  16.650  1.00  0.00           H
ATOM    641  C   LEU A  59      28.410  35.260  14.340  1.00  0.00           C
ATOM    642  O   LEU A  59      28.330  35.880  13.350  1.00  0.00           O
ATOM    643  N   TYR A  60      27.490  34.300  14.700  1.00  0.00           N
ATOM    644  HN  TYR A  60      27.620  33.770  15.540  1.00  0.00           H
ATOM    645  CA  TYR A  60      26.290  34.010  13.890  1.00  0.00           C
ATOM    646  HA  TYR A  60      26.500  34.450  12.940  1.00  0.00           H
ATOM    647  CB  TYR A  60      26.110  32.470  13.870  1.00  0.00           C
ATOM    648  HB1 TYR A  60      25.940  32.030  14.880  1.00  0.00           H
ATOM    649  HB2 TYR A  60      25.250  32.240  13.220  1.00  0.00           H
ATOM    650  CG  TYR A  60      27.240  31.730  13.250  1.00  0.00           C
ATOM    651  CD1 TYR A  60      28.300  31.300  14.080  1.00  0.00           C
ATOM    652  HD1 TYR A  60      28.250  31.580  15.120  1.00  0.00           H
ATOM    653  CE1 TYR A  60      29.440  30.720  13.510  1.00  0.00           C
ATOM    654  HE1 TYR A  60      30.270  30.380  14.100  1.00  0.00           H
ATOM    655  CZ  TYR A  60      29.510  30.390  12.130  1.00  0.00           C
ATOM    656  OH  TYR A  60      30.650  29.790  11.550  1.00  0.00           O
ATOM    657  HH  TYR A  60      30.310  29.380  10.740  1.00  0.00           H
ATOM    658  CD2 TYR A  60      27.350  31.500  11.880  1.00  0.00           C
ATOM    659  HD2 TYR A  60      26.590  31.810  11.180  1.00  0.00           H
ATOM    660  CE2 TYR A  60      28.430  30.720  11.320  1.00  0.00           C
ATOM    661  HE2 TYR A  60      28.390  30.520  10.260  1.00  0.00           H
ATOM    662  C   TYR A  60      25.030  34.620  14.430  1.00  0.00           C
ATOM    663  O   TYR A  60      23.890  34.440  13.980  1.00  0.00           O
ATOM    664  N   GLN A  61      25.190  35.300  15.630  1.00  0.00           N
ATOM    665  HN  GLN A  61      26.090  35.430  16.020  1.00  0.00           H
ATOM    666  CA  GLN A  61      24.050  35.710  16.430  1.00  0.00           C
ATOM    667  HA  GLN A  61      23.140  35.200  16.130  1.00  0.00           H
ATOM    668  CB  GLN A  61      24.350  35.590  17.960  1.00  0.00           C
ATOM    669  HB1 GLN A  61      25.050  36.400  18.300  1.00  0.00           H
ATOM    670  HB2 GLN A  61      23.430  35.790  18.560  1.00  0.00           H
ATOM    671  CG  GLN A  61      24.830  34.250  18.400  1.00  0.00           C
ATOM    672  HG1 GLN A  61      25.810  33.990  17.950  1.00  0.00           H
ATOM    673  HG2 GLN A  61      25.140  34.390  19.460  1.00  0.00           H
ATOM    674  CD  GLN A  61      23.750  33.110  18.210  1.00  0.00           C
ATOM    675  OE1 GLN A  61      22.620  33.130  18.750  1.00  0.00           O
ATOM    676  NE2 GLN A  61      24.170  32.040  17.520  1.00  0.00           N
ATOM    677 1HE2 GLN A  61      25.120  31.980  17.190  1.00  0.00           H
ATOM    678 2HE2 GLN A  61      23.610  31.310  17.140  1.00  0.00           H
ATOM    679  C   GLN A  61      23.670  37.100  16.040  1.00  0.00           C
ATOM    680  O   GLN A  61      22.800  37.680  16.720  1.00  0.00           O
ATOM    681  N   ALA A  62      24.290  37.700  14.950  1.00  0.00           N
ATOM    682  HN  ALA A  62      24.970  37.250  14.380  1.00  0.00           H
ATOM    683  CA  ALA A  62      23.940  39.050  14.580  1.00  0.00           C
ATOM    684  HA  ALA A  62      22.880  39.270  14.560  1.00  0.00           H
ATOM    685  CB  ALA A  62      24.830  39.940  15.460  1.00  0.00           C
ATOM    686  HB1 ALA A  62      24.720  41.040  15.300  1.00  0.00           H
ATOM    687  HB2 ALA A  62      24.740  39.760  16.550  1.00  0.00           H
ATOM    688  HB3 ALA A  62      25.900  39.660  15.290  1.00  0.00           H
ATOM    689  C   ALA A  62      24.410  39.170  13.150  1.00  0.00           C
ATOM    690  O   ALA A  62      25.420  38.550  12.790  1.00  0.00           O
ATOM    691  N   LYS A  63      23.740  39.920  12.280  1.00  0.00           N
ATOM    692  HN  LYS A  63      22.850  40.300  12.540  1.00  0.00           H
ATOM    693  CA  LYS A  63      24.180  40.170  10.930  1.00  0.00           C
ATOM    694  HA  LYS A  63      24.390  39.270  10.380  1.00  0.00           H
ATOM    695  CB  LYS A  63      22.990  40.870  10.230  1.00  0.00           C
ATOM    696  HB1 LYS A  63      22.610  41.780  10.730  1.00  0.00           H
ATOM    697  HB2 LYS A  63      23.440  41.080   9.240  1.00  0.00           H
ATOM    698  CG  LYS A  63      21.680  39.980   9.990  1.00  0.00           C
ATOM    699  HG1 LYS A  63      21.070  39.810  10.910  1.00  0.00           H
ATOM    700  HG2 LYS A  63      20.980  40.590   9.370  1.00  0.00           H
ATOM    701  CD  LYS A  63      21.810  38.610   9.320  1.00  0.00           C
ATOM    702  HD1 LYS A  63      22.440  38.700   8.400  1.00  0.00           H
ATOM    703  HD2 LYS A  63      22.330  37.860   9.950  1.00  0.00           H
ATOM    704  CE  LYS A  63      20.390  38.010   8.880  1.00  0.00           C
ATOM    705  HE1 LYS A  63      19.690  37.830   9.710  1.00  0.00           H
ATOM    706  HE2 LYS A  63      19.890  38.680   8.150  1.00  0.00           H
ATOM    707  NZ  LYS A  63      20.660  36.670   8.190  1.00  0.00           N
ATOM    708  HZ1 LYS A  63      19.770  36.320   7.770  1.00  0.00           H
ATOM    709  HZ2 LYS A  63      21.360  36.720   7.420  1.00  0.00           H
ATOM    710  HZ3 LYS A  63      20.990  35.870   8.760  1.00  0.00           H
ATOM    711  C   LYS A  63      25.420  40.910  10.960  1.00  0.00           C
ATOM    712  O   LYS A  63      26.300  40.600  10.130  1.00  0.00           O
ATOM    713  N   ARG A  64      25.590  41.860  11.950  1.00  0.00           N
ATOM    714  HN  ARG A  64      25.050  42.090  12.750  1.00  0.00           H
ATOM    715  CA  ARG A  64      26.770  42.690  12.060  1.00  0.00           C
ATOM    716  HA  ARG A  64      27.640  42.200  11.650  1.00  0.00           H
ATOM    717  CB  ARG A  64      26.720  44.080  11.320  1.00  0.00           C
ATOM    718  HB1 ARG A  64      26.010  44.740  11.870  1.00  0.00           H
ATOM    719  HB2 ARG A  64      27.700  44.570  11.490  1.00  0.00           H
ATOM    720  CG  ARG A  64      26.520  43.880   9.820  1.00  0.00           C
ATOM    721  HG1 ARG A  64      27.270  43.080   9.660  1.00  0.00           H
ATOM    722  HG2 ARG A  64      25.540  43.380   9.650  1.00  0.00           H
ATOM    723  CD  ARG A  64      26.780  45.090   9.010  1.00  0.00           C
ATOM    724  HD1 ARG A  64      27.850  45.330   9.200  1.00  0.00           H
ATOM    725  HD2 ARG A  64      26.720  44.800   7.940  1.00  0.00           H
ATOM    726  NE  ARG A  64      25.820  46.130   9.450  1.00  0.00           N
ATOM    727  HE  ARG A  64      25.350  46.020  10.320  1.00  0.00           H
ATOM    728  CZ  ARG A  64      25.550  47.230   8.750  1.00  0.00           C
ATOM    729  NH1 ARG A  64      25.830  47.380   7.450  1.00  0.00           N
ATOM    730 1HH1 ARG A  64      26.200  46.620   6.910  1.00  0.00           H
ATOM    731 2HH1 ARG A  64      25.130  47.870   6.910  1.00  0.00           H
ATOM    732  NH2 ARG A  64      24.660  48.130   9.190  1.00  0.00           N
ATOM    733 1HH2 ARG A  64      24.520  48.040  10.170  1.00  0.00           H
ATOM    734 2HH2 ARG A  64      24.380  48.890   8.590  1.00  0.00           H
ATOM    735  C   ARG A  64      26.970  43.020  13.610  1.00  0.00           C
ATOM    736  O   ARG A  64      26.070  42.770  14.430  1.00  0.00           O
ATOM    737  N   PHE A  65      28.170  43.430  14.080  1.00  0.00           N
ATOM    738  HN  PHE A  65      28.990  43.340  13.510  1.00  0.00           H
ATOM    739  CA  PHE A  65      28.410  43.860  15.480  1.00  0.00           C
ATOM    740  HA  PHE A  65      27.520  44.420  15.730  1.00  0.00           H
ATOM    741  CB  PHE A  65      28.640  42.740  16.490  1.00  0.00           C
ATOM    742  HB1 PHE A  65      28.550  43.080  17.540  1.00  0.00           H
ATOM    743  HB2 PHE A  65      27.800  42.010  16.430  1.00  0.00           H
ATOM    744  CG  PHE A  65      29.930  41.940  16.340  1.00  0.00           C
ATOM    745  CD1 PHE A  65      31.040  42.000  17.250  1.00  0.00           C
ATOM    746  HD1 PHE A  65      31.020  42.690  18.090  1.00  0.00           H
ATOM    747  CE1 PHE A  65      32.150  41.220  17.010  1.00  0.00           C
ATOM    748  HE1 PHE A  65      33.000  41.560  17.580  1.00  0.00           H
ATOM    749  CZ  PHE A  65      32.270  40.420  15.930  1.00  0.00           C
ATOM    750  HZ  PHE A  65      33.170  39.810  15.860  1.00  0.00           H
ATOM    751  CD2 PHE A  65      30.000  41.010  15.290  1.00  0.00           C
ATOM    752  HD2 PHE A  65      29.090  40.920  14.740  1.00  0.00           H
ATOM    753  CE2 PHE A  65      31.170  40.280  15.080  1.00  0.00           C
ATOM    754  HE2 PHE A  65      31.190  39.460  14.390  1.00  0.00           H
ATOM    755  C   PHE A  65      29.520  44.840  15.680  1.00  0.00           C
ATOM    756  O   PHE A  65      30.320  45.190  14.810  1.00  0.00           O
ATOM    757  N   LYS A  66      29.750  45.340  16.960  1.00  0.00           N
ATOM    758  HN  LYS A  66      29.270  45.150  17.810  1.00  0.00           H
ATOM    759  CA  LYS A  66      30.970  46.120  17.380  1.00  0.00           C
ATOM    760  HA  LYS A  66      31.760  45.980  16.670  1.00  0.00           H
ATOM    761  CB  LYS A  66      30.730  47.650  17.350  1.00  0.00           C
ATOM    762  HB1 LYS A  66      30.010  47.960  18.140  1.00  0.00           H
ATOM    763  HB2 LYS A  66      31.670  48.140  17.670  1.00  0.00           H
ATOM    764  CG  LYS A  66      30.440  48.380  15.930  1.00  0.00           C
ATOM    765  HG1 LYS A  66      31.050  47.930  15.120  1.00  0.00           H
ATOM    766  HG2 LYS A  66      29.390  48.150  15.640  1.00  0.00           H
ATOM    767  CD  LYS A  66      30.380  49.950  16.030  1.00  0.00           C
ATOM    768  HD1 LYS A  66      29.520  50.060  16.720  1.00  0.00           H
ATOM    769  HD2 LYS A  66      31.340  50.310  16.470  1.00  0.00           H
ATOM    770  CE  LYS A  66      30.180  50.750  14.740  1.00  0.00           C
ATOM    771  HE1 LYS A  66      31.110  50.730  14.160  1.00  0.00           H
ATOM    772  HE2 LYS A  66      29.360  50.340  14.100  1.00  0.00           H
ATOM    773  NZ  LYS A  66      29.710  52.140  15.100  1.00  0.00           N
ATOM    774  HZ1 LYS A  66      28.760  52.230  15.510  1.00  0.00           H
ATOM    775  HZ2 LYS A  66      30.310  52.550  15.830  1.00  0.00           H
ATOM    776  HZ3 LYS A  66      29.750  52.670  14.210  1.00  0.00           H
ATOM    777  C   LYS A  66      31.370  45.610  18.760  1.00  0.00           C
ATOM    778  O   LYS A  66      30.710  44.730  19.270  1.00  0.00           O
ATOM    779  N   VAL A  67      32.550  46.050  19.240  1.00  0.00           N
ATOM    780  HN  VAL A  67      32.930  46.810  18.720  1.00  0.00           H
ATOM    781  CA  VAL A  67      33.020  45.590  20.520  1.00  0.00           C
ATOM    782  HA  VAL A  67      32.320  44.900  20.970  1.00  0.00           H
ATOM    783  CB  VAL A  67      34.320  44.790  20.340  1.00  0.00           C
ATOM    784  HB  VAL A  67      35.110  45.220  19.700  1.00  0.00           H
ATOM    785  CG1 VAL A  67      34.890  44.400  21.760  1.00  0.00           C
ATOM    786 1HG1 VAL A  67      35.190  45.290  22.350  1.00  0.00           H
ATOM    787 2HG1 VAL A  67      34.050  43.840  22.200  1.00  0.00           H
ATOM    788 3HG1 VAL A  67      35.810  43.770  21.700  1.00  0.00           H
ATOM    789  CG2 VAL A  67      34.040  43.530  19.550  1.00  0.00           C
ATOM    790 1HG2 VAL A  67      33.190  43.090  20.130  1.00  0.00           H
ATOM    791 2HG2 VAL A  67      33.840  43.740  18.480  1.00  0.00           H
ATOM    792 3HG2 VAL A  67      34.900  42.830  19.590  1.00  0.00           H
ATOM    793  C   VAL A  67      33.180  46.740  21.520  1.00  0.00           C
ATOM    794  O   VAL A  67      33.800  47.780  21.140  1.00  0.00           O
ATOM    795  N   ARG A  68      32.730  46.630  22.730  1.00  0.00           N
ATOM    796  HN  ARG A  68      32.230  45.850  23.100  1.00  0.00           H
ATOM    797  CA  ARG A  68      32.920  47.620  23.810  1.00  0.00           C
ATOM    798  HA  ARG A  68      33.450  48.470  23.420  1.00  0.00           H
ATOM    799  CB  ARG A  68      31.570  48.170  24.270  1.00  0.00           C
ATOM    800  HB1 ARG A  68      31.060  48.660  23.410  1.00  0.00           H
ATOM    801  HB2 ARG A  68      30.870  47.340  24.480  1.00  0.00           H
ATOM    802  CG  ARG A  68      31.580  48.980  25.570  1.00  0.00           C
ATOM    803  HG1 ARG A  68      30.590  49.450  25.720  1.00  0.00           H
ATOM    804  HG2 ARG A  68      31.650  48.420  26.520  1.00  0.00           H
ATOM    805  CD  ARG A  68      32.570  50.150  25.580  1.00  0.00           C
ATOM    806  HD1 ARG A  68      33.600  49.830  25.860  1.00  0.00           H
ATOM    807  HD2 ARG A  68      32.560  50.690  24.620  1.00  0.00           H
ATOM    808  NE  ARG A  68      32.100  51.300  26.530  1.00  0.00           N
ATOM    809  HE  ARG A  68      31.550  52.040  26.170  1.00  0.00           H
ATOM    810  CZ  ARG A  68      32.660  51.570  27.740  1.00  0.00           C
ATOM    811  NH1 ARG A  68      33.720  51.060  28.290  1.00  0.00           N
ATOM    812 1HH1 ARG A  68      34.150  50.240  27.910  1.00  0.00           H
ATOM    813 2HH1 ARG A  68      33.910  51.440  29.200  1.00  0.00           H
ATOM    814  NH2 ARG A  68      32.000  52.470  28.470  1.00  0.00           N
ATOM    815 1HH2 ARG A  68      31.120  52.750  28.100  1.00  0.00           H
ATOM    816 2HH2 ARG A  68      32.280  52.850  29.350  1.00  0.00           H
ATOM    817  C   ARG A  68      33.760  46.940  24.870  1.00  0.00           C
ATOM    818  O   ARG A  68      33.300  46.020  25.530  1.00  0.00           O
ATOM    819  N   VAL A  69      34.990  47.370  25.000  1.00  0.00           N
ATOM    820  HN  VAL A  69      35.290  48.120  24.430  1.00  0.00           H
ATOM    821  CA  VAL A  69      35.990  47.010  25.990  1.00  0.00           C
ATOM    822  HA  VAL A  69      35.880  45.950  26.200  1.00  0.00           H
ATOM    823  CB  VAL A  69      37.410  47.110  25.380  1.00  0.00           C
ATOM    824  HB  VAL A  69      38.190  46.980  26.170  1.00  0.00           H
ATOM    825  CG1 VAL A  69      37.650  46.020  24.290  1.00  0.00           C
ATOM    826 1HG1 VAL A  69      36.920  46.020  23.450  1.00  0.00           H
ATOM    827 2HG1 VAL A  69      38.660  46.090  23.850  1.00  0.00           H
ATOM    828 3HG1 VAL A  69      37.510  45.030  24.800  1.00  0.00           H
ATOM    829  CG2 VAL A  69      37.630  48.480  24.810  1.00  0.00           C
ATOM    830 1HG2 VAL A  69      38.450  48.470  24.070  1.00  0.00           H
ATOM    831 2HG2 VAL A  69      36.760  48.620  24.120  1.00  0.00           H
ATOM    832 3HG2 VAL A  69      37.620  49.350  25.490  1.00  0.00           H
ATOM    833  C   VAL A  69      35.750  47.770  27.230  1.00  0.00           C
ATOM    834  O   VAL A  69      35.300  48.920  27.200  1.00  0.00           O
ATOM    835  N   GLY A  70      36.030  47.190  28.440  1.00  0.00           N
ATOM    836  HN  GLY A  70      36.250  46.230  28.400  1.00  0.00           H
ATOM    837  CA  GLY A  70      36.060  47.830  29.750  1.00  0.00           C
ATOM    838  HA1 GLY A  70      36.550  47.160  30.420  1.00  0.00           H
ATOM    839  HA2 GLY A  70      36.570  48.780  29.610  1.00  0.00           H
ATOM    840  C   GLY A  70      34.750  48.270  30.290  1.00  0.00           C
ATOM    841  O   GLY A  70      33.700  48.120  29.710  1.00  0.00           O
ATOM    842  N   ASP A  71      34.870  48.840  31.460  1.00  0.00           N
ATOM    843  HN  ASP A  71      35.760  49.060  31.850  1.00  0.00           H
ATOM    844  CA  ASP A  71      33.800  49.340  32.260  1.00  0.00           C
ATOM    845  HA  ASP A  71      34.260  49.710  33.170  1.00  0.00           H
ATOM    846  CB  ASP A  71      33.230  50.630  31.690  1.00  0.00           C
ATOM    847  HB1 ASP A  71      32.870  50.430  30.650  1.00  0.00           H
ATOM    848  HB2 ASP A  71      32.410  51.130  32.250  1.00  0.00           H
ATOM    849  CG  ASP A  71      34.380  51.650  31.530  1.00  0.00           C
ATOM    850  OD1 ASP A  71      34.420  52.480  30.570  1.00  0.00           O
ATOM    851  OD2 ASP A  71      35.160  51.800  32.520  1.00  0.00           O
ATOM    852  C   ASP A  71      32.850  48.310  32.930  1.00  0.00           C
ATOM    853  O   ASP A  71      32.390  47.240  32.490  1.00  0.00           O
ATOM    854  N   ARG A  72      32.540  48.680  34.210  1.00  0.00           N
ATOM    855  HN  ARG A  72      32.930  49.480  34.670  1.00  0.00           H
ATOM    856  CA  ARG A  72      31.680  47.770  34.980  1.00  0.00           C
ATOM    857  HA  ARG A  72      31.700  46.780  34.540  1.00  0.00           H
ATOM    858  CB  ARG A  72      32.290  47.670  36.360  1.00  0.00           C
ATOM    859  HB1 ARG A  72      31.740  46.910  36.970  1.00  0.00           H
ATOM    860  HB2 ARG A  72      33.350  47.340  36.360  1.00  0.00           H
ATOM    861  CG  ARG A  72      32.370  48.950  37.190  1.00  0.00           C
ATOM    862  HG1 ARG A  72      33.180  48.650  37.890  1.00  0.00           H
ATOM    863  HG2 ARG A  72      32.740  49.760  36.530  1.00  0.00           H
ATOM    864  CD  ARG A  72      31.100  49.370  38.020  1.00  0.00           C
ATOM    865  HD1 ARG A  72      30.330  49.900  37.450  1.00  0.00           H
ATOM    866  HD2 ARG A  72      30.630  48.520  38.550  1.00  0.00           H
ATOM    867  NE  ARG A  72      31.530  50.430  39.020  1.00  0.00           N
ATOM    868  HE  ARG A  72      32.380  50.910  38.880  1.00  0.00           H
ATOM    869  CZ  ARG A  72      30.820  50.870  40.050  1.00  0.00           C
ATOM    870  NH1 ARG A  72      29.560  50.440  40.160  1.00  0.00           N
ATOM    871 1HH1 ARG A  72      29.180  49.640  39.710  1.00  0.00           H
ATOM    872 2HH1 ARG A  72      29.090  50.920  40.910  1.00  0.00           H
ATOM    873  NH2 ARG A  72      31.320  51.640  40.960  1.00  0.00           N
ATOM    874 1HH2 ARG A  72      32.320  51.670  41.040  1.00  0.00           H
ATOM    875 2HH2 ARG A  72      30.820  51.680  41.820  1.00  0.00           H
ATOM    876  C   ARG A  72      30.210  48.060  34.920  1.00  0.00           C
ATOM    877  O   ARG A  72      29.430  47.440  35.670  1.00  0.00           O
ATOM    878  N   ASN A  73      29.730  49.020  34.070  1.00  0.00           N
ATOM    879  HN  ASN A  73      30.350  49.420  33.380  1.00  0.00           H
ATOM    880  CA  ASN A  73      28.330  49.400  33.910  1.00  0.00           C
ATOM    881  HA  ASN A  73      27.770  48.480  33.980  1.00  0.00           H
ATOM    882  CB  ASN A  73      28.110  50.480  35.020  1.00  0.00           C
ATOM    883  HB1 ASN A  73      27.030  50.750  34.920  1.00  0.00           H
ATOM    884  HB2 ASN A  73      28.280  50.010  36.010  1.00  0.00           H
ATOM    885  CG  ASN A  73      29.070  51.730  35.010  1.00  0.00           C
ATOM    886  OD1 ASN A  73      29.340  52.340  33.940  1.00  0.00           O
ATOM    887  ND2 ASN A  73      29.580  52.300  36.100  1.00  0.00           N
ATOM    888 1HD2 ASN A  73      29.040  52.300  36.940  1.00  0.00           H
ATOM    889 2HD2 ASN A  73      30.230  53.040  35.900  1.00  0.00           H
ATOM    890  C   ASN A  73      28.250  49.880  32.450  1.00  0.00           C
ATOM    891  O   ASN A  73      29.260  49.910  31.740  1.00  0.00           O
ATOM    892  N   THR A  74      26.950  50.190  32.030  1.00  0.00           N
ATOM    893  HN  THR A  74      26.150  50.070  32.600  1.00  0.00           H
ATOM    894  CA  THR A  74      26.710  50.720  30.690  1.00  0.00           C
ATOM    895  HA  THR A  74      27.570  50.590  30.040  1.00  0.00           H
ATOM    896  CB  THR A  74      25.640  49.960  29.900  1.00  0.00           C
ATOM    897  HB  THR A  74      25.560  50.380  28.880  1.00  0.00           H
ATOM    898  OG1 THR A  74      24.430  50.100  30.610  1.00  0.00           O
ATOM    899  HG1 THR A  74      23.730  50.260  29.960  1.00  0.00           H
ATOM    900  CG2 THR A  74      26.090  48.470  29.820  1.00  0.00           C
ATOM    901 1HG2 THR A  74      26.080  48.010  30.830  1.00  0.00           H
ATOM    902 2HG2 THR A  74      25.340  47.910  29.230  1.00  0.00           H
ATOM    903 3HG2 THR A  74      27.060  48.340  29.310  1.00  0.00           H
ATOM    904  C   THR A  74      26.430  52.210  30.680  1.00  0.00           C
ATOM    905  O   THR A  74      26.090  52.800  29.650  1.00  0.00           O
ATOM    906  N   GLU A  75      26.580  52.930  31.800  1.00  0.00           N
ATOM    907  HN  GLU A  75      27.050  52.600  32.610  1.00  0.00           H
ATOM    908  CA  GLU A  75      26.450  54.420  32.020  1.00  0.00           C
ATOM    909  HA  GLU A  75      25.470  54.730  31.680  1.00  0.00           H
ATOM    910  CB  GLU A  75      26.590  54.840  33.470  1.00  0.00           C
ATOM    911  HB1 GLU A  75      27.650  54.600  33.730  1.00  0.00           H
ATOM    912  HB2 GLU A  75      26.540  55.950  33.500  1.00  0.00           H
ATOM    913  CG  GLU A  75      25.640  54.250  34.520  1.00  0.00           C
ATOM    914  HG1 GLU A  75      24.660  54.770  34.600  1.00  0.00           H
ATOM    915  HG2 GLU A  75      25.360  53.190  34.280  1.00  0.00           H
ATOM    916  CD  GLU A  75      26.370  54.230  35.830  1.00  0.00           C
ATOM    917  OE1 GLU A  75      26.200  53.190  36.490  1.00  0.00           O
ATOM    918  OE2 GLU A  75      26.970  55.260  36.250  1.00  0.00           O
ATOM    919  C   GLU A  75      27.490  55.110  31.190  1.00  0.00           C
ATOM    920  O   GLU A  75      28.600  54.570  30.970  1.00  0.00           O
ATOM    921  N   GLN A  76      27.220  56.380  30.810  1.00  0.00           N
ATOM    922  HN  GLN A  76      26.350  56.820  31.060  1.00  0.00           H
ATOM    923  CA  GLN A  76      28.030  57.180  29.930  1.00  0.00           C
ATOM    924  HA  GLN A  76      27.730  56.840  28.940  1.00  0.00           H
ATOM    925  CB  GLN A  76      27.640  58.660  30.090  1.00  0.00           C
ATOM    926  HB1 GLN A  76      26.520  58.730  30.050  1.00  0.00           H
ATOM    927  HB2 GLN A  76      27.880  59.040  31.110  1.00  0.00           H
ATOM    928  CG  GLN A  76      28.270  59.580  29.060  1.00  0.00           C
ATOM    929  HG1 GLN A  76      27.850  60.600  29.190  1.00  0.00           H
ATOM    930  HG2 GLN A  76      29.370  59.620  29.200  1.00  0.00           H
ATOM    931  CD  GLN A  76      28.220  59.140  27.590  1.00  0.00           C
ATOM    932  OE1 GLN A  76      28.820  58.240  27.080  1.00  0.00           O
ATOM    933  NE2 GLN A  76      27.350  59.950  26.800  1.00  0.00           N
ATOM    934 1HE2 GLN A  76      27.000  60.810  27.150  1.00  0.00           H
ATOM    935 2HE2 GLN A  76      27.180  59.630  25.870  1.00  0.00           H
ATOM    936  C   GLN A  76      29.580  57.060  29.990  1.00  0.00           C
ATOM    937  O   GLN A  76      30.150  57.290  31.090  1.00  0.00           O
ATOM    938  N   GLU A  77      30.280  56.670  28.980  1.00  0.00           N
ATOM    939  HN  GLU A  77      29.610  56.340  28.320  1.00  0.00           H
ATOM    940  CA  GLU A  77      31.720  56.780  28.790  1.00  0.00           C
ATOM    941  HA  GLU A  77      32.260  56.040  29.370  1.00  0.00           H
ATOM    942  CB  GLU A  77      32.090  56.130  27.380  1.00  0.00           C
ATOM    943  HB1 GLU A  77      33.000  55.510  27.540  1.00  0.00           H
ATOM    944  HB2 GLU A  77      31.320  55.470  26.940  1.00  0.00           H
ATOM    945  CG  GLU A  77      32.290  57.200  26.370  1.00  0.00           C
ATOM    946  HG1 GLU A  77      31.400  57.850  26.280  1.00  0.00           H
ATOM    947  HG2 GLU A  77      33.190  57.820  26.540  1.00  0.00           H
ATOM    948  CD  GLU A  77      32.440  56.660  24.970  1.00  0.00           C
ATOM    949  OE1 GLU A  77      32.170  55.510  24.610  1.00  0.00           O
ATOM    950  OE2 GLU A  77      32.870  57.510  24.120  1.00  0.00           O
ATOM    951  C   GLU A  77      32.430  58.060  29.200  1.00  0.00           C
ATOM    952  O   GLU A  77      32.020  59.180  28.970  1.00  0.00           O
ATOM    953  N   GLU A  78      33.680  57.930  29.700  1.00  0.00           N
ATOM    954  HN  GLU A  78      34.020  56.980  29.730  1.00  0.00           H
ATOM    955  CA  GLU A  78      34.580  59.020  30.010  1.00  0.00           C
ATOM    956  HA  GLU A  78      34.230  59.960  29.620  1.00  0.00           H
ATOM    957  CB  GLU A  78      34.770  59.140  31.560  1.00  0.00           C
ATOM    958  HB1 GLU A  78      35.030  58.130  31.940  1.00  0.00           H
ATOM    959  HB2 GLU A  78      35.680  59.760  31.700  1.00  0.00           H
ATOM    960  CG  GLU A  78      33.580  59.760  32.340  1.00  0.00           C
ATOM    961  HG1 GLU A  78      33.730  60.860  32.350  1.00  0.00           H
ATOM    962  HG2 GLU A  78      32.560  59.500  32.000  1.00  0.00           H
ATOM    963  CD  GLU A  78      33.670  59.290  33.780  1.00  0.00           C
ATOM    964  OE1 GLU A  78      33.600  58.040  34.010  1.00  0.00           O
ATOM    965  OE2 GLU A  78      33.800  60.130  34.630  1.00  0.00           O
ATOM    966  C   GLU A  78      35.880  59.040  29.220  1.00  0.00           C
ATOM    967  O   GLU A  78      36.350  57.940  28.870  1.00  0.00           O
ATOM    968  N   GLY A  79      36.510  60.200  28.930  1.00  0.00           N
ATOM    969  HN  GLY A  79      36.110  61.100  29.090  1.00  0.00           H
ATOM    970  CA  GLY A  79      37.740  60.420  28.210  1.00  0.00           C
ATOM    971  HA1 GLY A  79      37.930  61.480  28.140  1.00  0.00           H
ATOM    972  HA2 GLY A  79      38.610  59.860  28.530  1.00  0.00           H
ATOM    973  C   GLY A  79      37.590  60.080  26.730  1.00  0.00           C
ATOM    974  O   GLY A  79      36.700  60.620  26.110  1.00  0.00           O
ATOM    975  N   GLY A  80      38.560  59.420  26.100  1.00  0.00           N
ATOM    976  HN  GLY A  80      39.400  59.140  26.570  1.00  0.00           H
ATOM    977  CA  GLY A  80      38.610  58.960  24.730  1.00  0.00           C
ATOM    978  HA1 GLY A  80      38.390  59.780  24.050  1.00  0.00           H
ATOM    979  HA2 GLY A  80      39.560  58.500  24.520  1.00  0.00           H
ATOM    980  C   GLY A  80      37.550  57.950  24.360  1.00  0.00           C
ATOM    981  O   GLY A  80      36.780  57.520  25.230  1.00  0.00           O
ATOM    982  N   GLU A  81      37.550  57.490  23.130  1.00  0.00           N
ATOM    983  HN  GLU A  81      38.060  57.860  22.370  1.00  0.00           H
ATOM    984  CA  GLU A  81      36.570  56.490  22.780  1.00  0.00           C
ATOM    985  HA  GLU A  81      35.560  56.640  23.140  1.00  0.00           H
ATOM    986  CB  GLU A  81      36.420  56.480  21.270  1.00  0.00           C
ATOM    987  HB1 GLU A  81      37.450  56.580  20.860  1.00  0.00           H
ATOM    988  HB2 GLU A  81      35.870  55.590  20.910  1.00  0.00           H
ATOM    989  CG  GLU A  81      35.770  57.830  20.690  1.00  0.00           C
ATOM    990  HG1 GLU A  81      36.560  58.610  20.620  1.00  0.00           H
ATOM    991  HG2 GLU A  81      35.480  57.740  19.620  1.00  0.00           H
ATOM    992  CD  GLU A  81      34.650  58.360  21.520  1.00  0.00           C
ATOM    993  OE1 GLU A  81      33.580  57.850  21.620  1.00  0.00           O
ATOM    994  OE2 GLU A  81      34.840  59.400  22.200  1.00  0.00           O
ATOM    995  C   GLU A  81      36.740  55.000  23.410  1.00  0.00           C
ATOM    996  O   GLU A  81      37.870  54.430  23.280  1.00  0.00           O
ATOM    997  N   ALA A  82      35.640  54.460  23.920  1.00  0.00           N
ATOM    998  HN  ALA A  82      34.730  54.880  23.850  1.00  0.00           H
ATOM    999  CA  ALA A  82      35.640  53.150  24.510  1.00  0.00           C
ATOM   1000  HA  ALA A  82      36.650  52.790  24.610  1.00  0.00           H
ATOM   1001  CB  ALA A  82      34.900  53.110  25.740  1.00  0.00           C
ATOM   1002  HB1 ALA A  82      33.840  53.420  25.690  1.00  0.00           H
ATOM   1003  HB2 ALA A  82      35.030  52.190  26.370  1.00  0.00           H
ATOM   1004  HB3 ALA A  82      35.330  53.880  26.420  1.00  0.00           H
ATOM   1005  C   ALA A  82      34.950  52.080  23.590  1.00  0.00           C
ATOM   1006  O   ALA A  82      35.000  50.910  23.950  1.00  0.00           O
ATOM   1007  N   VAL A  83      34.340  52.490  22.440  1.00  0.00           N
ATOM   1008  HN  VAL A  83      34.130  53.450  22.270  1.00  0.00           H
ATOM   1009  CA  VAL A  83      33.730  51.520  21.510  1.00  0.00           C
ATOM   1010  HA  VAL A  83      33.690  50.550  21.980  1.00  0.00           H
ATOM   1011  CB  VAL A  83      32.420  51.980  20.880  1.00  0.00           C
ATOM   1012  HB  VAL A  83      32.570  52.920  20.290  1.00  0.00           H
ATOM   1013  CG1 VAL A  83      31.910  50.890  19.890  1.00  0.00           C
ATOM   1014 1HG1 VAL A  83      30.810  51.060  19.850  1.00  0.00           H
ATOM   1015 2HG1 VAL A  83      32.330  50.890  18.860  1.00  0.00           H
ATOM   1016 3HG1 VAL A  83      32.030  49.900  20.380  1.00  0.00           H
ATOM   1017  CG2 VAL A  83      31.350  52.370  21.950  1.00  0.00           C
ATOM   1018 1HG2 VAL A  83      30.420  52.730  21.480  1.00  0.00           H
ATOM   1019 2HG2 VAL A  83      31.020  51.540  22.610  1.00  0.00           H
ATOM   1020 3HG2 VAL A  83      31.810  53.200  22.510  1.00  0.00           H
ATOM   1021  C   VAL A  83      34.820  51.350  20.470  1.00  0.00           C
ATOM   1022  O   VAL A  83      35.520  52.300  20.070  1.00  0.00           O
ATOM   1023  N   HIS A  84      34.910  50.180  19.920  1.00  0.00           N
ATOM   1024  HN  HIS A  84      34.340  49.410  20.160  1.00  0.00           H
ATOM   1025  CA  HIS A  84      35.880  49.760  18.880  1.00  0.00           C
ATOM   1026  HA  HIS A  84      36.190  50.640  18.340  1.00  0.00           H
ATOM   1027  CB  HIS A  84      37.060  48.970  19.460  1.00  0.00           C
ATOM   1028  HB1 HIS A  84      36.670  48.070  19.980  1.00  0.00           H
ATOM   1029  HB2 HIS A  84      37.740  48.580  18.670  1.00  0.00           H
ATOM   1030  ND1 HIS A  84      39.160  50.100  20.150  1.00  0.00           N
ATOM   1031  HD1 HIS A  84      39.670  49.950  19.300  1.00  0.00           H
ATOM   1032  CG  HIS A  84      37.880  49.700  20.490  1.00  0.00           C
ATOM   1033  CE1 HIS A  84      39.680  50.690  21.300  1.00  0.00           C
ATOM   1034  HE1 HIS A  84      40.660  51.160  21.360  1.00  0.00           H
ATOM   1035  NE2 HIS A  84      38.830  50.650  22.280  1.00  0.00           N
ATOM   1036  CD2 HIS A  84      37.680  50.090  21.760  1.00  0.00           C
ATOM   1037  HD2 HIS A  84      36.770  49.950  22.330  1.00  0.00           H
ATOM   1038  C   HIS A  84      35.120  48.840  17.880  1.00  0.00           C
ATOM   1039  O   HIS A  84      34.170  48.220  18.260  1.00  0.00           O
ATOM   1040  N   GLU A  85      35.640  48.640  16.640  1.00  0.00           N
ATOM   1041  HN  GLU A  85      36.480  49.110  16.400  1.00  0.00           H
ATOM   1042  CA  GLU A  85      35.140  47.690  15.620  1.00  0.00           C
ATOM   1043  HA  GLU A  85      34.250  47.190  15.950  1.00  0.00           H
ATOM   1044  CB  GLU A  85      35.030  48.610  14.390  1.00  0.00           C
ATOM   1045  HB1 GLU A  85      36.050  48.950  14.140  1.00  0.00           H
ATOM   1046  HB2 GLU A  85      34.570  48.100  13.520  1.00  0.00           H
ATOM   1047  CG  GLU A  85      34.210  49.970  14.530  1.00  0.00           C
ATOM   1048  HG1 GLU A  85      33.160  49.810  14.840  1.00  0.00           H
ATOM   1049  HG2 GLU A  85      34.630  50.730  15.240  1.00  0.00           H
ATOM   1050  CD  GLU A  85      34.140  50.680  13.160  1.00  0.00           C
ATOM   1051  OE1 GLU A  85      33.170  50.420  12.420  1.00  0.00           O
ATOM   1052  OE2 GLU A  85      34.940  51.610  12.920  1.00  0.00           O
ATOM   1053  C   GLU A  85      36.180  46.540  15.390  1.00  0.00           C
ATOM   1054  O   GLU A  85      37.350  46.670  15.580  1.00  0.00           O
ATOM   1055  N   VAL A  86      35.630  45.460  14.820  1.00  0.00           N
ATOM   1056  HN  VAL A  86      34.650  45.540  14.650  1.00  0.00           H
ATOM   1057  CA  VAL A  86      36.330  44.290  14.250  1.00  0.00           C
ATOM   1058  HA  VAL A  86      37.190  44.120  14.890  1.00  0.00           H
ATOM   1059  CB  VAL A  86      35.560  43.060  14.080  1.00  0.00           C
ATOM   1060  HB  VAL A  86      34.700  43.200  13.390  1.00  0.00           H
ATOM   1061  CG1 VAL A  86      36.400  41.830  13.690  1.00  0.00           C
ATOM   1062 1HG1 VAL A  86      35.690  40.970  13.650  1.00  0.00           H
ATOM   1063 2HG1 VAL A  86      36.830  41.790  12.670  1.00  0.00           H
ATOM   1064 3HG1 VAL A  86      37.140  41.640  14.490  1.00  0.00           H
ATOM   1065  CG2 VAL A  86      34.780  42.720  15.430  1.00  0.00           C
ATOM   1066 1HG2 VAL A  86      33.910  43.400  15.550  1.00  0.00           H
ATOM   1067 2HG2 VAL A  86      34.430  41.670  15.450  1.00  0.00           H
ATOM   1068 3HG2 VAL A  86      35.430  42.830  16.330  1.00  0.00           H
ATOM   1069  C   VAL A  86      36.950  44.640  12.920  1.00  0.00           C
ATOM   1070  O   VAL A  86      36.280  45.160  12.050  1.00  0.00           O
ATOM   1071  N   GLU A  87      38.250  44.270  12.740  1.00  0.00           N
ATOM   1072  HN  GLU A  87      38.790  43.780  13.430  1.00  0.00           H
ATOM   1073  CA  GLU A  87      38.950  44.280  11.460  1.00  0.00           C
ATOM   1074  HA  GLU A  87      38.460  44.970  10.780  1.00  0.00           H
ATOM   1075  CB  GLU A  87      40.350  44.850  11.650  1.00  0.00           C
ATOM   1076  HB1 GLU A  87      40.280  45.760  12.270  1.00  0.00           H
ATOM   1077  HB2 GLU A  87      40.970  44.110  12.220  1.00  0.00           H
ATOM   1078  CG  GLU A  87      41.110  45.300  10.410  1.00  0.00           C
ATOM   1079  HG1 GLU A  87      41.220  44.560   9.580  1.00  0.00           H
ATOM   1080  HG2 GLU A  87      40.500  46.110   9.940  1.00  0.00           H
ATOM   1081  CD  GLU A  87      42.510  45.930  10.480  1.00  0.00           C
ATOM   1082  OE1 GLU A  87      43.500  45.180  10.600  1.00  0.00           O
ATOM   1083  OE2 GLU A  87      42.600  47.150  10.220  1.00  0.00           O
ATOM   1084  C   GLU A  87      39.020  42.940  10.790  1.00  0.00           C
ATOM   1085  O   GLU A  87      38.600  42.630   9.670  1.00  0.00           O
ATOM   1086  N   VAL A  88      39.530  42.040  11.610  1.00  0.00           N
ATOM   1087  HN  VAL A  88      39.950  42.340  12.460  1.00  0.00           H
ATOM   1088  CA  VAL A  88      39.690  40.630  11.210  1.00  0.00           C
ATOM   1089  HA  VAL A  88      39.030  40.520  10.360  1.00  0.00           H
ATOM   1090  CB  VAL A  88      41.120  40.240  10.750  1.00  0.00           C
ATOM   1091  HB  VAL A  88      41.730  40.290  11.690  1.00  0.00           H
ATOM   1092  CG1 VAL A  88      41.350  38.750  10.440  1.00  0.00           C
ATOM   1093 1HG1 VAL A  88      42.380  38.560  10.060  1.00  0.00           H
ATOM   1094 2HG1 VAL A  88      41.430  38.160  11.390  1.00  0.00           H
ATOM   1095 3HG1 VAL A  88      40.530  38.310   9.820  1.00  0.00           H
ATOM   1096  CG2 VAL A  88      41.790  41.110   9.720  1.00  0.00           C
ATOM   1097 1HG2 VAL A  88      42.830  40.760   9.590  1.00  0.00           H
ATOM   1098 2HG2 VAL A  88      41.170  40.920   8.820  1.00  0.00           H
ATOM   1099 3HG2 VAL A  88      41.720  42.170  10.060  1.00  0.00           H
ATOM   1100  C   VAL A  88      39.150  39.570  12.170  1.00  0.00           C
ATOM   1101  O   VAL A  88      39.340  39.740  13.370  1.00  0.00           O
ATOM   1102  N   VAL A  89      38.480  38.560  11.650  1.00  0.00           N
ATOM   1103  HN  VAL A  89      38.450  38.440  10.660  1.00  0.00           H
ATOM   1104  CA  VAL A  89      38.090  37.470  12.470  1.00  0.00           C
ATOM   1105  HA  VAL A  89      38.230  37.700  13.510  1.00  0.00           H
ATOM   1106  CB  VAL A  89      36.530  37.210  12.500  1.00  0.00           C
ATOM   1107  HB  VAL A  89      36.090  38.200  12.710  1.00  0.00           H
ATOM   1108  CG1 VAL A  89      36.110  36.690  11.060  1.00  0.00           C
ATOM   1109 1HG1 VAL A  89      36.480  37.420  10.300  1.00  0.00           H
ATOM   1110 2HG1 VAL A  89      36.530  35.710  10.760  1.00  0.00           H
ATOM   1111 3HG1 VAL A  89      35.000  36.630  10.980  1.00  0.00           H
ATOM   1112  CG2 VAL A  89      36.100  36.260  13.580  1.00  0.00           C
ATOM   1113 1HG2 VAL A  89      34.990  36.180  13.650  1.00  0.00           H
ATOM   1114 2HG2 VAL A  89      36.520  35.250  13.440  1.00  0.00           H
ATOM   1115 3HG2 VAL A  89      36.320  36.680  14.590  1.00  0.00           H
ATOM   1116  C   VAL A  89      38.930  36.240  12.170  1.00  0.00           C
ATOM   1117  O   VAL A  89      39.030  35.750  11.070  1.00  0.00           O
ATOM   1118  N   ILE A  90      39.650  35.710  13.210  1.00  0.00           N
ATOM   1119  HN  ILE A  90      39.630  36.130  14.100  1.00  0.00           H
ATOM   1120  CA  ILE A  90      40.520  34.580  13.030  1.00  0.00           C
ATOM   1121  HA  ILE A  90      40.660  34.340  11.990  1.00  0.00           H
ATOM   1122  CB  ILE A  90      41.990  34.890  13.460  1.00  0.00           C
ATOM   1123  HB  ILE A  90      41.880  35.160  14.530  1.00  0.00           H
ATOM   1124  CG2 ILE A  90      42.910  33.650  13.260  1.00  0.00           C
ATOM   1125 1HG2 ILE A  90      43.940  33.980  13.500  1.00  0.00           H
ATOM   1126 2HG2 ILE A  90      42.790  32.790  13.950  1.00  0.00           H
ATOM   1127 3HG2 ILE A  90      43.040  33.310  12.210  1.00  0.00           H
ATOM   1128  CG1 ILE A  90      42.580  36.170  12.850  1.00  0.00           C
ATOM   1129 1HG1 ILE A  90      42.460  36.120  11.750  1.00  0.00           H
ATOM   1130 2HG1 ILE A  90      41.980  36.990  13.270  1.00  0.00           H
ATOM   1131  CD  ILE A  90      44.020  36.630  13.280  1.00  0.00           C
ATOM   1132  HD1 ILE A  90      44.080  36.880  14.360  1.00  0.00           H
ATOM   1133  HD2 ILE A  90      44.730  35.820  12.970  1.00  0.00           H
ATOM   1134  HD3 ILE A  90      44.150  37.630  12.830  1.00  0.00           H
ATOM   1135  C   ILE A  90      39.940  33.420  13.820  1.00  0.00           C
ATOM   1136  O   ILE A  90      39.480  33.600  14.950  1.00  0.00           O
ATOM   1137  N   LYS A  91      39.910  32.320  13.130  1.00  0.00           N
ATOM   1138  HN  LYS A  91      40.130  32.420  12.170  1.00  0.00           H
ATOM   1139  CA  LYS A  91      39.370  30.990  13.580  1.00  0.00           C
ATOM   1140  HA  LYS A  91      39.200  31.060  14.650  1.00  0.00           H
ATOM   1141  CB  LYS A  91      38.010  30.700  12.890  1.00  0.00           C
ATOM   1142  HB1 LYS A  91      38.250  30.650  11.810  1.00  0.00           H
ATOM   1143  HB2 LYS A  91      37.650  29.760  13.350  1.00  0.00           H
ATOM   1144  CG  LYS A  91      36.880  31.770  13.090  1.00  0.00           C
ATOM   1145  HG1 LYS A  91      36.760  32.020  14.170  1.00  0.00           H
ATOM   1146  HG2 LYS A  91      37.000  32.750  12.590  1.00  0.00           H
ATOM   1147  CD  LYS A  91      35.500  31.250  12.590  1.00  0.00           C
ATOM   1148  HD1 LYS A  91      35.250  30.350  13.200  1.00  0.00           H
ATOM   1149  HD2 LYS A  91      34.760  31.950  13.030  1.00  0.00           H
ATOM   1150  CE  LYS A  91      35.530  30.970  11.070  1.00  0.00           C
ATOM   1151  HE1 LYS A  91      36.400  30.330  10.810  1.00  0.00           H
ATOM   1152  HE2 LYS A  91      34.610  30.400  10.780  1.00  0.00           H
ATOM   1153  NZ  LYS A  91      35.620  32.230  10.240  1.00  0.00           N
ATOM   1154  HZ1 LYS A  91      36.550  32.680  10.130  1.00  0.00           H
ATOM   1155  HZ2 LYS A  91      35.270  32.090   9.280  1.00  0.00           H
ATOM   1156  HZ3 LYS A  91      35.000  32.940  10.680  1.00  0.00           H
ATOM   1157  C   LYS A  91      40.470  29.980  13.420  1.00  0.00           C
ATOM   1158  O   LYS A  91      41.440  30.110  12.650  1.00  0.00           O
ATOM   1159  N   HIS A  92      40.490  28.910  14.240  1.00  0.00           N
ATOM   1160  HN  HIS A  92      39.830  28.890  14.990  1.00  0.00           H
ATOM   1161  CA  HIS A  92      41.190  27.610  14.070  1.00  0.00           C
ATOM   1162  HA  HIS A  92      42.220  27.850  14.300  1.00  0.00           H
ATOM   1163  CB  HIS A  92      40.750  26.520  15.090  1.00  0.00           C
ATOM   1164  HB1 HIS A  92      40.470  26.950  16.060  1.00  0.00           H
ATOM   1165  HB2 HIS A  92      39.850  25.990  14.710  1.00  0.00           H
ATOM   1166  ND1 HIS A  92      41.900  24.370  14.550  1.00  0.00           N
ATOM   1167  CG  HIS A  92      41.860  25.450  15.380  1.00  0.00           C
ATOM   1168  CE1 HIS A  92      42.740  23.520  15.130  1.00  0.00           C
ATOM   1169  HE1 HIS A  92      43.070  22.530  14.820  1.00  0.00           H
ATOM   1170  NE2 HIS A  92      43.190  24.020  16.360  1.00  0.00           N
ATOM   1171  HE2 HIS A  92      43.920  23.560  16.870  1.00  0.00           H
ATOM   1172  CD2 HIS A  92      42.620  25.290  16.490  1.00  0.00           C
ATOM   1173  HD2 HIS A  92      42.990  25.890  17.310  1.00  0.00           H
ATOM   1174  C   HIS A  92      41.120  27.120  12.640  1.00  0.00           C
ATOM   1175  O   HIS A  92      40.020  27.210  11.970  1.00  0.00           O
ATOM   1176  N   ASN A  93      42.100  26.330  12.140  1.00  0.00           N
ATOM   1177  HN  ASN A  93      42.910  26.150  12.690  1.00  0.00           H
ATOM   1178  CA  ASN A  93      42.240  25.960  10.750  1.00  0.00           C
ATOM   1179  HA  ASN A  93      41.750  26.690  10.130  1.00  0.00           H
ATOM   1180  CB  ASN A  93      43.680  25.760  10.310  1.00  0.00           C
ATOM   1181  HB1 ASN A  93      44.210  24.930  10.840  1.00  0.00           H
ATOM   1182  HB2 ASN A  93      43.820  25.260   9.320  1.00  0.00           H
ATOM   1183  CG  ASN A  93      44.440  27.070  10.480  1.00  0.00           C
ATOM   1184  OD1 ASN A  93      43.880  28.140  10.750  1.00  0.00           O
ATOM   1185  ND2 ASN A  93      45.810  26.970  10.480  1.00  0.00           N
ATOM   1186 1HD2 ASN A  93      46.200  26.080  10.740  1.00  0.00           H
ATOM   1187 2HD2 ASN A  93      46.410  27.760  10.440  1.00  0.00           H
ATOM   1188  C   ASN A  93      41.530  24.630  10.470  1.00  0.00           C
ATOM   1189  O   ASN A  93      41.300  24.280   9.320  1.00  0.00           O
ATOM   1190  N   ARG A  94      41.070  24.000  11.550  1.00  0.00           N
ATOM   1191  HN  ARG A  94      41.390  24.350  12.420  1.00  0.00           H
ATOM   1192  CA  ARG A  94      40.360  22.720  11.430  1.00  0.00           C
ATOM   1193  HA  ARG A  94      40.340  22.380  10.410  1.00  0.00           H
ATOM   1194  CB  ARG A  94      41.070  21.670  12.360  1.00  0.00           C
ATOM   1195  HB1 ARG A  94      41.060  22.080  13.400  1.00  0.00           H
ATOM   1196  HB2 ARG A  94      40.570  20.670  12.310  1.00  0.00           H
ATOM   1197  CG  ARG A  94      42.570  21.430  11.960  1.00  0.00           C
ATOM   1198  HG1 ARG A  94      43.010  22.440  12.120  1.00  0.00           H
ATOM   1199  HG2 ARG A  94      42.900  20.750  12.770  1.00  0.00           H
ATOM   1200  CD  ARG A  94      42.930  21.060  10.570  1.00  0.00           C
ATOM   1201  HD1 ARG A  94      42.300  20.170  10.350  1.00  0.00           H
ATOM   1202  HD2 ARG A  94      42.890  21.830   9.770  1.00  0.00           H
ATOM   1203  NE  ARG A  94      44.400  20.650  10.560  1.00  0.00           N
ATOM   1204  HE  ARG A  94      44.860  20.790  11.440  1.00  0.00           H
ATOM   1205  CZ  ARG A  94      45.160  20.360   9.470  1.00  0.00           C
ATOM   1206  NH1 ARG A  94      44.590  20.110   8.340  1.00  0.00           N
ATOM   1207 1HH1 ARG A  94      43.600  20.040   8.300  1.00  0.00           H
ATOM   1208 2HH1 ARG A  94      45.210  19.730   7.640  1.00  0.00           H
ATOM   1209  NH2 ARG A  94      46.440  20.230   9.710  1.00  0.00           N
ATOM   1210 1HH2 ARG A  94      46.930  20.620  10.500  1.00  0.00           H
ATOM   1211 2HH2 ARG A  94      47.060  19.950   8.980  1.00  0.00           H
ATOM   1212  C   ARG A  94      38.890  22.790  11.780  1.00  0.00           C
ATOM   1213  O   ARG A  94      38.220  21.800  12.070  1.00  0.00           O
ATOM   1214  N   PHE A  95      38.360  24.050  11.930  1.00  0.00           N
ATOM   1215  HN  PHE A  95      38.980  24.770  11.650  1.00  0.00           H
ATOM   1216  CA  PHE A  95      37.030  24.420  12.330  1.00  0.00           C
ATOM   1217  HA  PHE A  95      37.090  24.030  13.340  1.00  0.00           H
ATOM   1218  CB  PHE A  95      36.800  25.970  12.220  1.00  0.00           C
ATOM   1219  HB1 PHE A  95      37.570  26.430  12.850  1.00  0.00           H
ATOM   1220  HB2 PHE A  95      36.950  26.260  11.150  1.00  0.00           H
ATOM   1221  CG  PHE A  95      35.450  26.500  12.610  1.00  0.00           C
ATOM   1222  CD1 PHE A  95      35.100  26.380  13.950  1.00  0.00           C
ATOM   1223  HD1 PHE A  95      35.770  25.900  14.650  1.00  0.00           H
ATOM   1224  CE1 PHE A  95      33.880  26.750  14.450  1.00  0.00           C
ATOM   1225  HE1 PHE A  95      33.690  26.450  15.460  1.00  0.00           H
ATOM   1226  CZ  PHE A  95      32.890  27.270  13.590  1.00  0.00           C
ATOM   1227  HZ  PHE A  95      32.020  27.580  14.130  1.00  0.00           H
ATOM   1228  CD2 PHE A  95      34.530  27.190  11.730  1.00  0.00           C
ATOM   1229  HD2 PHE A  95      34.780  27.410  10.710  1.00  0.00           H
ATOM   1230  CE2 PHE A  95      33.280  27.460  12.260  1.00  0.00           C
ATOM   1231  HE2 PHE A  95      32.470  27.920  11.690  1.00  0.00           H
ATOM   1232  C   PHE A  95      35.920  23.680  11.620  1.00  0.00           C
ATOM   1233  O   PHE A  95      36.070  23.390  10.440  1.00  0.00           O
ATOM   1234  N   THR A  96      34.820  23.290  12.390  1.00  0.00           N
ATOM   1235  HN  THR A  96      34.630  23.570  13.330  1.00  0.00           H
ATOM   1236  CA  THR A  96      33.640  22.630  11.800  1.00  0.00           C
ATOM   1237  HA  THR A  96      33.410  23.150  10.860  1.00  0.00           H
ATOM   1238  CB  THR A  96      33.800  21.110  11.700  1.00  0.00           C
ATOM   1239  HB  THR A  96      34.700  20.840  11.110  1.00  0.00           H
ATOM   1240  OG1 THR A  96      32.790  20.400  10.950  1.00  0.00           O
ATOM   1241  HG1 THR A  96      33.210  20.170  10.120  1.00  0.00           H
ATOM   1242  CG2 THR A  96      34.060  20.410  13.090  1.00  0.00           C
ATOM   1243 1HG2 THR A  96      33.190  20.440  13.780  1.00  0.00           H
ATOM   1244 2HG2 THR A  96      34.350  19.360  12.930  1.00  0.00           H
ATOM   1245 3HG2 THR A  96      34.920  20.860  13.640  1.00  0.00           H
ATOM   1246  C   THR A  96      32.540  22.920  12.730  1.00  0.00           C
ATOM   1247  O   THR A  96      32.730  23.140  13.950  1.00  0.00           O
ATOM   1248  N   LYS A  97      31.330  22.980  12.110  1.00  0.00           N
ATOM   1249  HN  LYS A  97      31.410  22.780  11.140  1.00  0.00           H
ATOM   1250  CA  LYS A  97      30.110  23.080  12.860  1.00  0.00           C
ATOM   1251  HA  LYS A  97      30.350  23.370  13.880  1.00  0.00           H
ATOM   1252  CB  LYS A  97      29.230  24.240  12.280  1.00  0.00           C
ATOM   1253  HB1 LYS A  97      29.460  24.280  11.190  1.00  0.00           H
ATOM   1254  HB2 LYS A  97      28.130  24.060  12.330  1.00  0.00           H
ATOM   1255  CG  LYS A  97      29.570  25.550  13.060  1.00  0.00           C
ATOM   1256  HG1 LYS A  97      29.170  25.560  14.090  1.00  0.00           H
ATOM   1257  HG2 LYS A  97      30.670  25.670  13.090  1.00  0.00           H
ATOM   1258  CD  LYS A  97      28.950  26.710  12.210  1.00  0.00           C
ATOM   1259  HD1 LYS A  97      29.150  27.660  12.740  1.00  0.00           H
ATOM   1260  HD2 LYS A  97      29.530  26.620  11.260  1.00  0.00           H
ATOM   1261  CE  LYS A  97      27.480  26.640  11.830  1.00  0.00           C
ATOM   1262  HE1 LYS A  97      27.120  27.570  11.330  1.00  0.00           H
ATOM   1263  HE2 LYS A  97      27.180  25.770  11.190  1.00  0.00           H
ATOM   1264  NZ  LYS A  97      26.710  26.580  13.050  1.00  0.00           N
ATOM   1265  HZ1 LYS A  97      27.390  26.430  13.820  1.00  0.00           H
ATOM   1266  HZ2 LYS A  97      26.260  27.500  13.230  1.00  0.00           H
ATOM   1267  HZ3 LYS A  97      26.030  25.780  13.080  1.00  0.00           H
ATOM   1268  C   LYS A  97      29.440  21.770  13.010  1.00  0.00           C
ATOM   1269  O   LYS A  97      28.440  21.590  13.650  1.00  0.00           O
ATOM   1270  N   GLU A  98      30.050  20.780  12.370  1.00  0.00           N
ATOM   1271  HN  GLU A  98      30.690  21.150  11.690  1.00  0.00           H
ATOM   1272  CA  GLU A  98      29.500  19.420  12.310  1.00  0.00           C
ATOM   1273  HA  GLU A  98      28.480  19.390  11.960  1.00  0.00           H
ATOM   1274  CB  GLU A  98      30.130  18.540  11.150  1.00  0.00           C
ATOM   1275  HB1 GLU A  98      31.230  18.520  11.270  1.00  0.00           H
ATOM   1276  HB2 GLU A  98      29.760  17.510  11.310  1.00  0.00           H
ATOM   1277  CG  GLU A  98      29.790  19.090   9.710  1.00  0.00           C
ATOM   1278  HG1 GLU A  98      28.720  19.030   9.450  1.00  0.00           H
ATOM   1279  HG2 GLU A  98      29.860  20.190   9.760  1.00  0.00           H
ATOM   1280  CD  GLU A  98      30.640  18.440   8.650  1.00  0.00           C
ATOM   1281  OE1 GLU A  98      31.130  19.140   7.720  1.00  0.00           O
ATOM   1282  OE2 GLU A  98      30.780  17.190   8.610  1.00  0.00           O
ATOM   1283  C   GLU A  98      29.480  18.590  13.580  1.00  0.00           C
ATOM   1284  O   GLU A  98      28.520  17.920  13.930  1.00  0.00           O
ATOM   1285  N   THR A  99      30.590  18.660  14.350  1.00  0.00           N
ATOM   1286  HN  THR A  99      31.410  19.150  14.060  1.00  0.00           H
ATOM   1287  CA  THR A  99      30.750  18.000  15.600  1.00  0.00           C
ATOM   1288  HA  THR A  99      29.950  17.330  15.890  1.00  0.00           H
ATOM   1289  CB  THR A  99      32.090  17.150  15.550  1.00  0.00           C
ATOM   1290  HB  THR A  99      32.430  16.790  16.540  1.00  0.00           H
ATOM   1291  OG1 THR A  99      33.210  17.850  15.030  1.00  0.00           O
ATOM   1292  HG1 THR A  99      33.690  17.980  15.860  1.00  0.00           H
ATOM   1293  CG2 THR A  99      32.100  15.940  14.640  1.00  0.00           C
ATOM   1294 1HG2 THR A  99      32.970  15.270  14.840  1.00  0.00           H
ATOM   1295 2HG2 THR A  99      31.190  15.360  14.900  1.00  0.00           H
ATOM   1296 3HG2 THR A  99      32.180  16.300  13.590  1.00  0.00           H
ATOM   1297  C   THR A  99      30.980  19.030  16.720  1.00  0.00           C
ATOM   1298  O   THR A  99      30.910  18.730  17.890  1.00  0.00           O
ATOM   1299  N   CYS A 100      31.280  20.270  16.310  1.00  0.00           N
ATOM   1300  HN  CYS A 100      31.160  20.350  15.310  1.00  0.00           H
ATOM   1301  CA  CYS A 100      31.450  21.460  17.080  1.00  0.00           C
ATOM   1302  HA  CYS A 100      31.420  22.250  16.330  1.00  0.00           H
ATOM   1303  CB  CYS A 100      30.230  21.650  18.140  1.00  0.00           C
ATOM   1304  HB1 CYS A 100      30.220  20.820  18.880  1.00  0.00           H
ATOM   1305  HB2 CYS A 100      30.490  22.540  18.760  1.00  0.00           H
ATOM   1306  SG  CYS A 100      28.500  21.820  17.440  1.00  0.00           S
ATOM   1307  HG1 CYS A 100      28.510  20.680  16.750  1.00  0.00           H
ATOM   1308  C   CYS A 100      32.780  21.630  17.740  1.00  0.00           C
ATOM   1309  O   CYS A 100      32.970  22.240  18.790  1.00  0.00           O
ATOM   1310  N   ASP A 101      33.820  21.070  17.120  1.00  0.00           N
ATOM   1311  HN  ASP A 101      33.660  20.370  16.420  1.00  0.00           H
ATOM   1312  CA  ASP A 101      35.190  21.280  17.580  1.00  0.00           C
ATOM   1313  HA  ASP A 101      35.210  21.110  18.650  1.00  0.00           H
ATOM   1314  CB  ASP A 101      36.210  20.360  16.810  1.00  0.00           C
ATOM   1315  HB1 ASP A 101      36.280  20.650  15.740  1.00  0.00           H
ATOM   1316  HB2 ASP A 101      37.200  20.420  17.330  1.00  0.00           H
ATOM   1317  CG  ASP A 101      35.890  18.930  17.000  1.00  0.00           C
ATOM   1318  OD1 ASP A 101      36.470  18.130  16.220  1.00  0.00           O
ATOM   1319  OD2 ASP A 101      35.260  18.490  18.020  1.00  0.00           O
ATOM   1320  C   ASP A 101      35.570  22.670  17.370  1.00  0.00           C
ATOM   1321  O   ASP A 101      35.350  23.230  16.270  1.00  0.00           O
ATOM   1322  N   PHE A 102      36.220  23.270  18.300  1.00  0.00           N
ATOM   1323  HN  PHE A 102      36.340  22.930  19.220  1.00  0.00           H
ATOM   1324  CA  PHE A 102      36.830  24.520  18.100  1.00  0.00           C
ATOM   1325  HA  PHE A 102      37.420  24.650  18.990  1.00  0.00           H
ATOM   1326  CB  PHE A 102      37.900  24.560  17.000  1.00  0.00           C
ATOM   1327  HB1 PHE A 102      37.430  24.660  16.000  1.00  0.00           H
ATOM   1328  HB2 PHE A 102      38.550  25.450  17.150  1.00  0.00           H
ATOM   1329  CG  PHE A 102      38.910  23.320  16.920  1.00  0.00           C
ATOM   1330  CD1 PHE A 102      39.910  23.150  17.900  1.00  0.00           C
ATOM   1331  HD1 PHE A 102      39.960  23.960  18.610  1.00  0.00           H
ATOM   1332  CE1 PHE A 102      40.860  22.100  17.880  1.00  0.00           C
ATOM   1333  HE1 PHE A 102      41.700  22.030  18.560  1.00  0.00           H
ATOM   1334  CZ  PHE A 102      40.820  21.300  16.730  1.00  0.00           C
ATOM   1335  HZ  PHE A 102      41.660  20.620  16.650  1.00  0.00           H
ATOM   1336  CD2 PHE A 102      38.840  22.450  15.870  1.00  0.00           C
ATOM   1337  HD2 PHE A 102      38.040  22.530  15.150  1.00  0.00           H
ATOM   1338  CE2 PHE A 102      39.820  21.490  15.750  1.00  0.00           C
ATOM   1339  HE2 PHE A 102      39.870  20.930  14.820  1.00  0.00           H
ATOM   1340  C   PHE A 102      35.890  25.730  18.040  1.00  0.00           C
ATOM   1341  O   PHE A 102      36.020  26.640  17.230  1.00  0.00           O
ATOM   1342  N   ASP A 103      34.930  25.810  18.960  1.00  0.00           N
ATOM   1343  HN  ASP A 103      34.910  25.130  19.700  1.00  0.00           H
ATOM   1344  CA  ASP A 103      33.990  26.940  19.130  1.00  0.00           C
ATOM   1345  HA  ASP A 103      33.770  27.240  18.110  1.00  0.00           H
ATOM   1346  CB  ASP A 103      32.770  26.330  19.960  1.00  0.00           C
ATOM   1347  HB1 ASP A 103      32.390  25.350  19.610  1.00  0.00           H
ATOM   1348  HB2 ASP A 103      33.060  26.170  21.030  1.00  0.00           H
ATOM   1349  CG  ASP A 103      31.580  27.250  19.870  1.00  0.00           C
ATOM   1350  OD1 ASP A 103      31.540  28.170  19.030  1.00  0.00           O
ATOM   1351  OD2 ASP A 103      30.630  27.030  20.710  1.00  0.00           O
ATOM   1352  C   ASP A 103      34.700  28.060  19.900  1.00  0.00           C
ATOM   1353  O   ASP A 103      34.430  28.390  21.080  1.00  0.00           O
ATOM   1354  N   ILE A 104      35.780  28.610  19.300  1.00  0.00           N
ATOM   1355  HN  ILE A 104      35.970  28.330  18.360  1.00  0.00           H
ATOM   1356  CA  ILE A 104      36.580  29.660  19.960  1.00  0.00           C
ATOM   1357  HA  ILE A 104      35.980  30.270  20.620  1.00  0.00           H
ATOM   1358  CB  ILE A 104      37.860  28.980  20.590  1.00  0.00           C
ATOM   1359  HB  ILE A 104      37.570  28.130  21.240  1.00  0.00           H
ATOM   1360  CG2 ILE A 104      38.710  28.270  19.470  1.00  0.00           C
ATOM   1361 1HG2 ILE A 104      38.170  27.510  18.880  1.00  0.00           H
ATOM   1362 2HG2 ILE A 104      39.100  28.930  18.660  1.00  0.00           H
ATOM   1363 3HG2 ILE A 104      39.590  27.760  19.940  1.00  0.00           H
ATOM   1364  CG1 ILE A 104      38.610  30.050  21.410  1.00  0.00           C
ATOM   1365 1HG1 ILE A 104      39.300  30.650  20.790  1.00  0.00           H
ATOM   1366 2HG1 ILE A 104      37.860  30.680  21.940  1.00  0.00           H
ATOM   1367  CD  ILE A 104      39.320  29.370  22.580  1.00  0.00           C
ATOM   1368  HD1 ILE A 104      38.640  28.640  23.080  1.00  0.00           H
ATOM   1369  HD2 ILE A 104      40.230  28.790  22.290  1.00  0.00           H
ATOM   1370  HD3 ILE A 104      39.480  30.000  23.490  1.00  0.00           H
ATOM   1371  C   ILE A 104      37.050  30.600  18.780  1.00  0.00           C
ATOM   1372  O   ILE A 104      37.110  30.120  17.640  1.00  0.00           O
ATOM   1373  N   ALA A 105      37.390  31.880  19.000  1.00  0.00           N
ATOM   1374  HN  ALA A 105      37.370  32.260  19.920  1.00  0.00           H
ATOM   1375  CA  ALA A 105      37.800  32.780  17.940  1.00  0.00           C
ATOM   1376  HA  ALA A 105      38.560  32.320  17.330  1.00  0.00           H
ATOM   1377  CB  ALA A 105      36.630  33.270  17.020  1.00  0.00           C
ATOM   1378  HB1 ALA A 105      35.950  33.830  17.700  1.00  0.00           H
ATOM   1379  HB2 ALA A 105      36.990  34.000  16.270  1.00  0.00           H
ATOM   1380  HB3 ALA A 105      36.130  32.420  16.500  1.00  0.00           H
ATOM   1381  C   ALA A 105      38.550  34.000  18.480  1.00  0.00           C
ATOM   1382  O   ALA A 105      38.430  34.340  19.620  1.00  0.00           O
ATOM   1383  N   VAL A 106      39.340  34.640  17.620  1.00  0.00           N
ATOM   1384  HN  VAL A 106      39.210  34.400  16.670  1.00  0.00           H
ATOM   1385  CA  VAL A 106      40.170  35.820  18.000  1.00  0.00           C
ATOM   1386  HA  VAL A 106      39.910  36.140  18.990  1.00  0.00           H
ATOM   1387  CB  VAL A 106      41.650  35.550  17.840  1.00  0.00           C
ATOM   1388  HB  VAL A 106      41.970  35.140  16.850  1.00  0.00           H
ATOM   1389  CG1 VAL A 106      42.510  36.790  18.090  1.00  0.00           C
ATOM   1390 1HG1 VAL A 106      43.560  36.430  18.140  1.00  0.00           H
ATOM   1391 2HG1 VAL A 106      42.350  37.490  17.250  1.00  0.00           H
ATOM   1392 3HG1 VAL A 106      42.170  37.220  19.050  1.00  0.00           H
ATOM   1393  CG2 VAL A 106      41.960  34.500  18.880  1.00  0.00           C
ATOM   1394 1HG2 VAL A 106      41.330  33.610  18.650  1.00  0.00           H
ATOM   1395 2HG2 VAL A 106      42.990  34.110  18.700  1.00  0.00           H
ATOM   1396 3HG2 VAL A 106      41.690  34.790  19.920  1.00  0.00           H
ATOM   1397  C   VAL A 106      39.780  36.990  17.050  1.00  0.00           C
ATOM   1398  O   VAL A 106      39.710  36.810  15.820  1.00  0.00           O
ATOM   1399  N   LEU A 107      39.430  38.120  17.540  1.00  0.00           N
ATOM   1400  HN  LEU A 107      39.540  38.130  18.530  1.00  0.00           H
ATOM   1401  CA  LEU A 107      39.060  39.270  16.750  1.00  0.00           C
ATOM   1402  HA  LEU A 107      38.790  39.000  15.730  1.00  0.00           H
ATOM   1403  CB  LEU A 107      37.930  40.040  17.470  1.00  0.00           C
ATOM   1404  HB1 LEU A 107      38.160  40.420  18.480  1.00  0.00           H
ATOM   1405  HB2 LEU A 107      37.770  41.030  16.990  1.00  0.00           H
ATOM   1406  CG  LEU A 107      36.620  39.180  17.740  1.00  0.00           C
ATOM   1407  HG  LEU A 107      36.960  38.210  18.130  1.00  0.00           H
ATOM   1408  CD1 LEU A 107      35.690  39.800  18.750  1.00  0.00           C
ATOM   1409 1HD1 LEU A 107      34.790  39.180  18.860  1.00  0.00           H
ATOM   1410 2HD1 LEU A 107      36.270  39.860  19.710  1.00  0.00           H
ATOM   1411 3HD1 LEU A 107      35.420  40.840  18.490  1.00  0.00           H
ATOM   1412  CD2 LEU A 107      35.780  38.800  16.450  1.00  0.00           C
ATOM   1413 1HD2 LEU A 107      35.480  39.710  15.890  1.00  0.00           H
ATOM   1414 2HD2 LEU A 107      36.340  38.240  15.670  1.00  0.00           H
ATOM   1415 3HD2 LEU A 107      34.920  38.160  16.740  1.00  0.00           H
ATOM   1416  C   LEU A 107      40.230  40.210  16.770  1.00  0.00           C
ATOM   1417  O   LEU A 107      40.810  40.520  17.800  1.00  0.00           O
ATOM   1418  N   ARG A 108      40.620  40.780  15.590  1.00  0.00           N
ATOM   1419  HN  ARG A 108      40.200  40.560  14.710  1.00  0.00           H
ATOM   1420  CA  ARG A 108      41.600  41.820  15.540  1.00  0.00           C
ATOM   1421  HA  ARG A 108      42.200  41.850  16.430  1.00  0.00           H
ATOM   1422  CB  ARG A 108      42.540  41.670  14.310  1.00  0.00           C
ATOM   1423  HB1 ARG A 108      42.940  40.640  14.330  1.00  0.00           H
ATOM   1424  HB2 ARG A 108      42.130  41.880  13.300  1.00  0.00           H
ATOM   1425  CG  ARG A 108      43.780  42.570  14.500  1.00  0.00           C
ATOM   1426  HG1 ARG A 108      43.440  43.630  14.480  1.00  0.00           H
ATOM   1427  HG2 ARG A 108      44.140  42.340  15.530  1.00  0.00           H
ATOM   1428  CD  ARG A 108      44.960  42.290  13.540  1.00  0.00           C
ATOM   1429  HD1 ARG A 108      45.860  42.880  13.770  1.00  0.00           H
ATOM   1430  HD2 ARG A 108      45.130  41.190  13.630  1.00  0.00           H
ATOM   1431  NE  ARG A 108      44.480  42.740  12.220  1.00  0.00           N
ATOM   1432  HE  ARG A 108      44.110  43.660  12.130  1.00  0.00           H
ATOM   1433  CZ  ARG A 108      45.010  42.320  11.130  1.00  0.00           C
ATOM   1434  NH1 ARG A 108      45.870  41.320  10.970  1.00  0.00           N
ATOM   1435 1HH1 ARG A 108      46.100  40.690  11.720  1.00  0.00           H
ATOM   1436 2HH1 ARG A 108      46.100  41.110  10.030  1.00  0.00           H
ATOM   1437  NH2 ARG A 108      44.730  43.000  10.080  1.00  0.00           N
ATOM   1438 1HH2 ARG A 108      44.170  43.810  10.170  1.00  0.00           H
ATOM   1439 2HH2 ARG A 108      45.210  42.670   9.260  1.00  0.00           H
ATOM   1440  C   ARG A 108      40.860  43.070  15.300  1.00  0.00           C
ATOM   1441  O   ARG A 108      40.060  43.080  14.390  1.00  0.00           O
ATOM   1442  N   LEU A 109      40.980  44.120  16.150  1.00  0.00           N
ATOM   1443  HN  LEU A 109      41.670  44.120  16.870  1.00  0.00           H
ATOM   1444  CA  LEU A 109      40.140  45.320  16.030  1.00  0.00           C
ATOM   1445  HA  LEU A 109      39.130  45.080  15.750  1.00  0.00           H
ATOM   1446  CB  LEU A 109      40.110  46.030  17.440  1.00  0.00           C
ATOM   1447  HB1 LEU A 109      41.090  46.250  17.910  1.00  0.00           H
ATOM   1448  HB2 LEU A 109      39.650  47.040  17.380  1.00  0.00           H
ATOM   1449  CG  LEU A 109      39.500  45.130  18.550  1.00  0.00           C
ATOM   1450  HG  LEU A 109      40.000  44.160  18.680  1.00  0.00           H
ATOM   1451  CD1 LEU A 109      39.660  45.820  19.980  1.00  0.00           C
ATOM   1452 1HD1 LEU A 109      39.470  46.900  19.920  1.00  0.00           H
ATOM   1453 2HD1 LEU A 109      38.980  45.310  20.690  1.00  0.00           H
ATOM   1454 3HD1 LEU A 109      40.680  45.580  20.330  1.00  0.00           H
ATOM   1455  CD2 LEU A 109      37.980  44.850  18.280  1.00  0.00           C
ATOM   1456 1HD2 LEU A 109      37.420  45.780  18.060  1.00  0.00           H
ATOM   1457 2HD2 LEU A 109      38.000  44.150  17.410  1.00  0.00           H
ATOM   1458 3HD2 LEU A 109      37.500  44.390  19.160  1.00  0.00           H
ATOM   1459  C   LEU A 109      40.700  46.300  14.990  1.00  0.00           C
ATOM   1460  O   LEU A 109      41.800  46.110  14.510  1.00  0.00           O
ATOM   1461  N   LYS A 110      39.990  47.340  14.610  1.00  0.00           N
ATOM   1462  HN  LYS A 110      39.070  47.510  14.920  1.00  0.00           H
ATOM   1463  CA  LYS A 110      40.490  48.400  13.760  1.00  0.00           C
ATOM   1464  HA  LYS A 110      41.080  47.930  12.990  1.00  0.00           H
ATOM   1465  CB  LYS A 110      39.350  49.150  13.070  1.00  0.00           C
ATOM   1466  HB1 LYS A 110      38.560  49.370  13.800  1.00  0.00           H
ATOM   1467  HB2 LYS A 110      39.560  50.160  12.650  1.00  0.00           H
ATOM   1468  CG  LYS A 110      38.780  48.440  11.890  1.00  0.00           C
ATOM   1469  HG1 LYS A 110      39.660  48.320  11.220  1.00  0.00           H
ATOM   1470  HG2 LYS A 110      38.440  47.450  12.240  1.00  0.00           H
ATOM   1471  CD  LYS A 110      37.570  49.100  11.150  1.00  0.00           C
ATOM   1472  HD1 LYS A 110      36.690  49.150  11.830  1.00  0.00           H
ATOM   1473  HD2 LYS A 110      37.730  50.180  10.930  1.00  0.00           H
ATOM   1474  CE  LYS A 110      37.350  48.300   9.830  1.00  0.00           C
ATOM   1475  HE1 LYS A 110      38.130  48.500   9.070  1.00  0.00           H
ATOM   1476  HE2 LYS A 110      37.390  47.210   9.930  1.00  0.00           H
ATOM   1477  NZ  LYS A 110      36.070  48.780   9.190  1.00  0.00           N
ATOM   1478  HZ1 LYS A 110      36.090  49.810   9.100  1.00  0.00           H
ATOM   1479  HZ2 LYS A 110      36.060  48.450   8.210  1.00  0.00           H
ATOM   1480  HZ3 LYS A 110      35.160  48.580   9.640  1.00  0.00           H
ATOM   1481  C   LYS A 110      41.390  49.350  14.490  1.00  0.00           C
ATOM   1482  O   LYS A 110      42.490  49.560  14.050  1.00  0.00           O
ATOM   1483  N   THR A 111      40.950  49.900  15.650  1.00  0.00           N
ATOM   1484  HN  THR A 111      40.230  49.530  16.250  1.00  0.00           H
ATOM   1485  CA  THR A 111      41.720  50.920  16.350  1.00  0.00           C
ATOM   1486  HA  THR A 111      42.540  51.280  15.750  1.00  0.00           H
ATOM   1487  CB  THR A 111      40.900  52.130  16.830  1.00  0.00           C
ATOM   1488  HB  THR A 111      41.470  52.920  17.370  1.00  0.00           H
ATOM   1489  OG1 THR A 111      39.690  51.760  17.530  1.00  0.00           O
ATOM   1490  HG1 THR A 111      39.430  52.650  17.780  1.00  0.00           H
ATOM   1491  CG2 THR A 111      40.410  52.910  15.530  1.00  0.00           C
ATOM   1492 1HG2 THR A 111      39.950  53.850  15.880  1.00  0.00           H
ATOM   1493 2HG2 THR A 111      41.360  53.120  14.990  1.00  0.00           H
ATOM   1494 3HG2 THR A 111      39.710  52.280  14.930  1.00  0.00           H
ATOM   1495  C   THR A 111      42.120  50.190  17.600  1.00  0.00           C
ATOM   1496  O   THR A 111      41.350  49.490  18.190  1.00  0.00           O
ATOM   1497  N   PRO A 112      43.320  50.300  18.050  1.00  0.00           N
ATOM   1498  CD  PRO A 112      44.230  51.400  17.640  1.00  0.00           C
ATOM   1499  HD1 PRO A 112      43.630  52.300  17.390  1.00  0.00           H
ATOM   1500  HD2 PRO A 112      44.780  50.840  16.840  1.00  0.00           H
ATOM   1501  CA  PRO A 112      43.720  49.710  19.330  1.00  0.00           C
ATOM   1502  HA  PRO A 112      43.570  48.650  19.250  1.00  0.00           H
ATOM   1503  CB  PRO A 112      45.170  50.240  19.420  1.00  0.00           C
ATOM   1504  HB1 PRO A 112      45.690  50.190  20.390  1.00  0.00           H
ATOM   1505  HB2 PRO A 112      45.660  49.480  18.760  1.00  0.00           H
ATOM   1506  CG  PRO A 112      45.170  51.560  18.820  1.00  0.00           C
ATOM   1507  HG1 PRO A 112      44.730  52.270  19.550  1.00  0.00           H
ATOM   1508  HG2 PRO A 112      46.230  51.840  18.630  1.00  0.00           H
ATOM   1509  C   PRO A 112      42.960  50.190  20.540  1.00  0.00           C
ATOM   1510  O   PRO A 112      42.600  51.400  20.710  1.00  0.00           O
ATOM   1511  N   ILE A 113      42.770  49.320  21.610  1.00  0.00           N
ATOM   1512  HN  ILE A 113      43.180  48.420  21.510  1.00  0.00           H
ATOM   1513  CA  ILE A 113      42.300  49.630  22.950  1.00  0.00           C
ATOM   1514  HA  ILE A 113      41.410  50.260  22.910  1.00  0.00           H
ATOM   1515  CB  ILE A 113      42.020  48.270  23.750  1.00  0.00           C
ATOM   1516  HB  ILE A 113      43.040  47.820  23.820  1.00  0.00           H
ATOM   1517  CG2 ILE A 113      41.470  48.490  25.170  1.00  0.00           C
ATOM   1518 1HG2 ILE A 113      42.050  49.240  25.750  1.00  0.00           H
ATOM   1519 2HG2 ILE A 113      40.450  48.930  25.170  1.00  0.00           H
ATOM   1520 3HG2 ILE A 113      41.470  47.570  25.800  1.00  0.00           H
ATOM   1521  CG1 ILE A 113      41.200  47.260  22.840  1.00  0.00           C
ATOM   1522 1HG1 ILE A 113      40.120  47.490  22.940  1.00  0.00           H
ATOM   1523 2HG1 ILE A 113      41.510  47.340  21.780  1.00  0.00           H
ATOM   1524  CD  ILE A 113      41.540  45.860  23.330  1.00  0.00           C
ATOM   1525  HD1 ILE A 113      40.880  45.100  22.880  1.00  0.00           H
ATOM   1526  HD2 ILE A 113      42.610  45.690  23.140  1.00  0.00           H
ATOM   1527  HD3 ILE A 113      41.260  45.910  24.420  1.00  0.00           H
ATOM   1528  C   ILE A 113      43.300  50.410  23.760  1.00  0.00           C
ATOM   1529  O   ILE A 113      44.470  50.040  23.820  1.00  0.00           O
ATOM   1530  N   THR A 114      42.770  51.450  24.350  1.00  0.00           N
ATOM   1531  HN  THR A 114      41.790  51.620  24.280  1.00  0.00           H
ATOM   1532  CA  THR A 114      43.510  52.320  25.270  1.00  0.00           C
ATOM   1533  HA  THR A 114      44.560  52.390  24.980  1.00  0.00           H
ATOM   1534  CB  THR A 114      43.050  53.780  24.990  1.00  0.00           C
ATOM   1535  HB  THR A 114      41.950  53.780  25.200  1.00  0.00           H
ATOM   1536  OG1 THR A 114      43.390  54.000  23.650  1.00  0.00           O
ATOM   1537  HG1 THR A 114      42.540  54.170  23.240  1.00  0.00           H
ATOM   1538  CG2 THR A 114      43.750  54.870  25.850  1.00  0.00           C
ATOM   1539 1HG2 THR A 114      43.370  55.890  25.660  1.00  0.00           H
ATOM   1540 2HG2 THR A 114      43.850  54.630  26.930  1.00  0.00           H
ATOM   1541 3HG2 THR A 114      44.770  54.970  25.410  1.00  0.00           H
ATOM   1542  C   THR A 114      43.360  51.860  26.700  1.00  0.00           C
ATOM   1543  O   THR A 114      42.230  51.830  27.320  1.00  0.00           O
ATOM   1544  N   PHE A 115      44.470  51.420  27.300  1.00  0.00           N
ATOM   1545  HN  PHE A 115      45.270  51.540  26.730  1.00  0.00           H
ATOM   1546  CA  PHE A 115      44.440  50.940  28.660  1.00  0.00           C
ATOM   1547  HA  PHE A 115      43.590  50.280  28.760  1.00  0.00           H
ATOM   1548  CB  PHE A 115      45.600  50.080  28.940  1.00  0.00           C
ATOM   1549  HB1 PHE A 115      46.500  50.730  28.910  1.00  0.00           H
ATOM   1550  HB2 PHE A 115      45.650  49.650  29.970  1.00  0.00           H
ATOM   1551  CG  PHE A 115      45.830  48.970  28.060  1.00  0.00           C
ATOM   1552  CD1 PHE A 115      44.830  48.390  27.300  1.00  0.00           C
ATOM   1553  HD1 PHE A 115      43.800  48.710  27.230  1.00  0.00           H
ATOM   1554  CE1 PHE A 115      45.180  47.360  26.360  1.00  0.00           C
ATOM   1555  HE1 PHE A 115      44.350  47.010  25.760  1.00  0.00           H
ATOM   1556  CZ  PHE A 115      46.490  46.880  26.340  1.00  0.00           C
ATOM   1557  HZ  PHE A 115      46.630  46.090  25.610  1.00  0.00           H
ATOM   1558  CD2 PHE A 115      47.150  48.440  27.980  1.00  0.00           C
ATOM   1559  HD2 PHE A 115      47.980  48.830  28.540  1.00  0.00           H
ATOM   1560  CE2 PHE A 115      47.510  47.410  27.100  1.00  0.00           C
ATOM   1561  HE2 PHE A 115      48.560  47.180  27.000  1.00  0.00           H
ATOM   1562  C   PHE A 115      44.230  51.980  29.690  1.00  0.00           C
ATOM   1563  O   PHE A 115      44.580  53.190  29.560  1.00  0.00           O
ATOM   1564  N   ARG A 116      43.590  51.630  30.890  1.00  0.00           N
ATOM   1565  HN  ARG A 116      43.300  50.690  30.870  1.00  0.00           H
ATOM   1566  CA  ARG A 116      43.130  52.520  31.950  1.00  0.00           C
ATOM   1567  HA  ARG A 116      44.000  53.010  32.380  1.00  0.00           H
ATOM   1568  CB  ARG A 116      42.190  53.630  31.490  1.00  0.00           C
ATOM   1569  HB1 ARG A 116      41.940  54.260  32.360  1.00  0.00           H
ATOM   1570  HB2 ARG A 116      42.620  54.210  30.650  1.00  0.00           H
ATOM   1571  CG  ARG A 116      40.790  53.190  30.920  1.00  0.00           C
ATOM   1572  HG1 ARG A 116      41.010  52.990  29.840  1.00  0.00           H
ATOM   1573  HG2 ARG A 116      40.320  52.360  31.500  1.00  0.00           H
ATOM   1574  CD  ARG A 116      39.750  54.310  31.080  1.00  0.00           C
ATOM   1575  HD1 ARG A 116      39.320  54.270  32.100  1.00  0.00           H
ATOM   1576  HD2 ARG A 116      40.070  55.360  30.950  1.00  0.00           H
ATOM   1577  NE  ARG A 116      38.740  54.100  30.020  1.00  0.00           N
ATOM   1578  HE  ARG A 116      39.020  54.250  29.070  1.00  0.00           H
ATOM   1579  CZ  ARG A 116      37.600  53.440  30.210  1.00  0.00           C
ATOM   1580  NH1 ARG A 116      37.340  52.820  31.360  1.00  0.00           N
ATOM   1581 1HH1 ARG A 116      38.040  52.800  32.090  1.00  0.00           H
ATOM   1582 2HH1 ARG A 116      36.440  52.440  31.560  1.00  0.00           H
ATOM   1583  NH2 ARG A 116      36.760  53.350  29.270  1.00  0.00           N
ATOM   1584 1HH2 ARG A 116      36.880  54.060  28.570  1.00  0.00           H
ATOM   1585 2HH2 ARG A 116      35.880  53.050  29.640  1.00  0.00           H
ATOM   1586  C   ARG A 116      42.430  51.840  33.050  1.00  0.00           C
ATOM   1587  O   ARG A 116      42.130  50.670  32.980  1.00  0.00           O
ATOM   1588  N   MET A 117      42.100  52.570  34.090  1.00  0.00           N
ATOM   1589  HN  MET A 117      42.200  53.560  34.120  1.00  0.00           H
ATOM   1590  CA  MET A 117      41.250  52.010  35.110  1.00  0.00           C
ATOM   1591  HA  MET A 117      41.850  51.250  35.570  1.00  0.00           H
ATOM   1592  CB  MET A 117      40.680  53.110  36.130  1.00  0.00           C
ATOM   1593  HB1 MET A 117      41.510  53.430  36.820  1.00  0.00           H
ATOM   1594  HB2 MET A 117      40.300  53.980  35.560  1.00  0.00           H
ATOM   1595  CG  MET A 117      39.570  52.600  37.050  1.00  0.00           C
ATOM   1596  HG1 MET A 117      39.330  53.410  37.760  1.00  0.00           H
ATOM   1597  HG2 MET A 117      38.590  52.490  36.550  1.00  0.00           H
ATOM   1598  SD  MET A 117      40.210  51.260  38.140  1.00  0.00           S
ATOM   1599  CE  MET A 117      40.030  52.170  39.590  1.00  0.00           C
ATOM   1600  HE1 MET A 117      38.970  52.480  39.740  1.00  0.00           H
ATOM   1601  HE2 MET A 117      40.270  51.570  40.500  1.00  0.00           H
ATOM   1602  HE3 MET A 117      40.650  53.090  39.690  1.00  0.00           H
ATOM   1603  C   MET A 117      39.960  51.290  34.500  1.00  0.00           C
ATOM   1604  O   MET A 117      39.190  51.890  33.710  1.00  0.00           O
ATOM   1605  N   ASN A 118      39.700  50.010  34.890  1.00  0.00           N
ATOM   1606  HN  ASN A 118      40.260  49.580  35.590  1.00  0.00           H
ATOM   1607  CA  ASN A 118      38.620  49.090  34.330  1.00  0.00           C
ATOM   1608  HA  ASN A 118      38.560  48.200  34.940  1.00  0.00           H
ATOM   1609  CB  ASN A 118      37.140  49.740  34.470  1.00  0.00           C
ATOM   1610  HB1 ASN A 118      37.010  50.720  33.970  1.00  0.00           H
ATOM   1611  HB2 ASN A 118      36.370  49.080  34.030  1.00  0.00           H
ATOM   1612  CG  ASN A 118      36.760  49.730  35.950  1.00  0.00           C
ATOM   1613  OD1 ASN A 118      36.940  48.760  36.670  1.00  0.00           O
ATOM   1614  ND2 ASN A 118      36.040  50.750  36.350  1.00  0.00           N
ATOM   1615 1HD2 ASN A 118      36.090  51.490  35.670  1.00  0.00           H
ATOM   1616 2HD2 ASN A 118      35.550  50.820  37.220  1.00  0.00           H
ATOM   1617  C   ASN A 118      38.880  48.640  32.870  1.00  0.00           C
ATOM   1618  O   ASN A 118      37.990  48.060  32.260  1.00  0.00           O
ATOM   1619  N   VAL A 119      40.120  48.770  32.310  1.00  0.00           N
ATOM   1620  HN  VAL A 119      40.860  49.150  32.870  1.00  0.00           H
ATOM   1621  CA  VAL A 119      40.380  48.200  31.000  1.00  0.00           C
ATOM   1622  HA  VAL A 119      39.670  47.460  30.650  1.00  0.00           H
ATOM   1623  CB  VAL A 119      40.470  49.290  29.910  1.00  0.00           C
ATOM   1624  HB  VAL A 119      41.260  50.050  30.060  1.00  0.00           H
ATOM   1625  CG1 VAL A 119      40.710  48.640  28.580  1.00  0.00           C
ATOM   1626 1HG1 VAL A 119      40.110  47.720  28.430  1.00  0.00           H
ATOM   1627 2HG1 VAL A 119      40.560  49.460  27.850  1.00  0.00           H
ATOM   1628 3HG1 VAL A 119      41.750  48.260  28.500  1.00  0.00           H
ATOM   1629  CG2 VAL A 119      39.160  50.110  29.880  1.00  0.00           C
ATOM   1630 1HG2 VAL A 119      39.460  51.150  30.140  1.00  0.00           H
ATOM   1631 2HG2 VAL A 119      38.750  50.130  28.850  1.00  0.00           H
ATOM   1632 3HG2 VAL A 119      38.390  49.800  30.630  1.00  0.00           H
ATOM   1633  C   VAL A 119      41.780  47.610  31.270  1.00  0.00           C
ATOM   1634  O   VAL A 119      42.800  48.360  31.200  1.00  0.00           O
ATOM   1635  N   ALA A 120      41.940  46.220  31.490  1.00  0.00           N
ATOM   1636  HN  ALA A 120      41.160  45.590  31.450  1.00  0.00           H
ATOM   1637  CA  ALA A 120      43.290  45.620  31.660  1.00  0.00           C
ATOM   1638  HA  ALA A 120      43.910  46.330  31.140  1.00  0.00           H
ATOM   1639  CB  ALA A 120      43.870  45.590  33.110  1.00  0.00           C
ATOM   1640  HB1 ALA A 120      43.240  44.920  33.740  1.00  0.00           H
ATOM   1641  HB2 ALA A 120      44.950  45.360  33.210  1.00  0.00           H
ATOM   1642  HB3 ALA A 120      43.870  46.590  33.590  1.00  0.00           H
ATOM   1643  C   ALA A 120      43.500  44.200  31.000  1.00  0.00           C
ATOM   1644  O   ALA A 120      42.730  43.350  31.320  1.00  0.00           O
ATOM   1645  N   PRO A 121      44.530  43.950  30.190  1.00  0.00           N
ATOM   1646  CD  PRO A 121      45.560  44.990  29.860  1.00  0.00           C
ATOM   1647  HD1 PRO A 121      46.140  45.210  30.770  1.00  0.00           H
ATOM   1648  HD2 PRO A 121      45.240  45.990  29.500  1.00  0.00           H
ATOM   1649  CA  PRO A 121      44.890  42.580  29.660  1.00  0.00           C
ATOM   1650  HA  PRO A 121      44.170  42.380  28.890  1.00  0.00           H
ATOM   1651  CB  PRO A 121      46.310  42.680  29.020  1.00  0.00           C
ATOM   1652  HB1 PRO A 121      47.110  42.470  29.770  1.00  0.00           H
ATOM   1653  HB2 PRO A 121      46.340  42.040  28.120  1.00  0.00           H
ATOM   1654  CG  PRO A 121      46.380  44.240  28.800  1.00  0.00           C
ATOM   1655  HG1 PRO A 121      47.460  44.480  28.720  1.00  0.00           H
ATOM   1656  HG2 PRO A 121      45.880  44.300  27.830  1.00  0.00           H
ATOM   1657  C   PRO A 121      44.790  41.460  30.610  1.00  0.00           C
ATOM   1658  O   PRO A 121      45.220  41.570  31.730  1.00  0.00           O
ATOM   1659  N   ALA A 122      44.310  40.250  30.220  1.00  0.00           N
ATOM   1660  HN  ALA A 122      43.890  40.050  29.330  1.00  0.00           H
ATOM   1661  CA  ALA A 122      44.380  39.110  31.060  1.00  0.00           C
ATOM   1662  HA  ALA A 122      44.660  39.410  32.060  1.00  0.00           H
ATOM   1663  CB  ALA A 122      43.090  38.380  31.130  1.00  0.00           C
ATOM   1664  HB1 ALA A 122      42.770  38.030  30.110  1.00  0.00           H
ATOM   1665  HB2 ALA A 122      43.280  37.490  31.760  1.00  0.00           H
ATOM   1666  HB3 ALA A 122      42.420  39.140  31.590  1.00  0.00           H
ATOM   1667  C   ALA A 122      45.550  38.180  30.500  1.00  0.00           C
ATOM   1668  O   ALA A 122      46.160  38.450  29.490  1.00  0.00           O
ATOM   1669  N   CYS A 123      45.980  37.140  31.250  1.00  0.00           N
ATOM   1670  HN  CYS A 123      45.460  36.810  32.040  1.00  0.00           H
ATOM   1671  CA  CYS A 123      47.230  36.510  30.930  1.00  0.00           C
ATOM   1672  HA  CYS A 123      47.850  37.080  30.250  1.00  0.00           H
ATOM   1673  CB  CYS A 123      48.030  36.370  32.340  1.00  0.00           C
ATOM   1674  HB1 CYS A 123      47.820  37.210  33.030  1.00  0.00           H
ATOM   1675  HB2 CYS A 123      47.500  35.550  32.870  1.00  0.00           H
ATOM   1676  SG  CYS A 123      49.910  36.060  32.170  1.00  0.00           S
ATOM   1677  HG1 CYS A 123      49.710  34.860  31.650  1.00  0.00           H
ATOM   1678  C   CYS A 123      46.900  35.120  30.460  1.00  0.00           C
ATOM   1679  O   CYS A 123      46.240  34.350  31.140  1.00  0.00           O
ATOM   1680  N   LEU A 124      47.540  34.730  29.340  1.00  0.00           N
ATOM   1681  HN  LEU A 124      48.180  35.320  28.870  1.00  0.00           H
ATOM   1682  CA  LEU A 124      47.630  33.300  29.080  1.00  0.00           C
ATOM   1683  HA  LEU A 124      46.610  33.010  29.260  1.00  0.00           H
ATOM   1684  CB  LEU A 124      47.980  33.050  27.620  1.00  0.00           C
ATOM   1685  HB1 LEU A 124      48.970  33.480  27.360  1.00  0.00           H
ATOM   1686  HB2 LEU A 124      47.980  31.960  27.420  1.00  0.00           H
ATOM   1687  CG  LEU A 124      46.960  33.630  26.580  1.00  0.00           C
ATOM   1688  HG  LEU A 124      47.240  34.680  26.380  1.00  0.00           H
ATOM   1689  CD1 LEU A 124      47.210  32.970  25.210  1.00  0.00           C
ATOM   1690 1HD1 LEU A 124      46.780  31.950  25.160  1.00  0.00           H
ATOM   1691 2HD1 LEU A 124      46.550  33.470  24.470  1.00  0.00           H
ATOM   1692 3HD1 LEU A 124      48.270  32.860  24.870  1.00  0.00           H
ATOM   1693  CD2 LEU A 124      45.430  33.630  27.000  1.00  0.00           C
ATOM   1694 1HD2 LEU A 124      45.280  32.540  27.210  1.00  0.00           H
ATOM   1695 2HD2 LEU A 124      45.150  34.170  27.930  1.00  0.00           H
ATOM   1696 3HD2 LEU A 124      44.660  33.760  26.210  1.00  0.00           H
ATOM   1697  C   LEU A 124      48.440  32.460  30.070  1.00  0.00           C
ATOM   1698  O   LEU A 124      49.510  32.900  30.470  1.00  0.00           O
ATOM   1699  N   PRO A 125      47.930  31.410  30.660  1.00  0.00           N
ATOM   1700  CD  PRO A 125      46.510  30.930  30.450  1.00  0.00           C
ATOM   1701  HD1 PRO A 125      46.460  30.380  29.500  1.00  0.00           H
ATOM   1702  HD2 PRO A 125      45.800  31.780  30.340  1.00  0.00           H
ATOM   1703  CA  PRO A 125      48.590  30.740  31.820  1.00  0.00           C
ATOM   1704  HA  PRO A 125      48.560  31.420  32.660  1.00  0.00           H
ATOM   1705  CB  PRO A 125      47.690  29.480  31.910  1.00  0.00           C
ATOM   1706  HB1 PRO A 125      47.970  28.910  31.000  1.00  0.00           H
ATOM   1707  HB2 PRO A 125      47.910  28.890  32.820  1.00  0.00           H
ATOM   1708  CG  PRO A 125      46.240  29.980  31.590  1.00  0.00           C
ATOM   1709  HG1 PRO A 125      45.530  29.140  31.460  1.00  0.00           H
ATOM   1710  HG2 PRO A 125      45.930  30.720  32.360  1.00  0.00           H
ATOM   1711  C   PRO A 125      50.070  30.370  31.590  1.00  0.00           C
ATOM   1712  O   PRO A 125      50.390  29.830  30.560  1.00  0.00           O
ATOM   1713  N   GLU A 126      50.950  30.560  32.620  1.00  0.00           N
ATOM   1714  HN  GLU A 126      50.590  30.980  33.450  1.00  0.00           H
ATOM   1715  CA  GLU A 126      52.240  30.010  32.700  1.00  0.00           C
ATOM   1716  HA  GLU A 126      52.760  30.260  31.780  1.00  0.00           H
ATOM   1717  CB  GLU A 126      53.140  30.610  33.810  1.00  0.00           C
ATOM   1718  HB1 GLU A 126      52.530  30.370  34.700  1.00  0.00           H
ATOM   1719  HB2 GLU A 126      54.090  30.010  33.820  1.00  0.00           H
ATOM   1720  CG  GLU A 126      53.430  32.120  33.700  1.00  0.00           C
ATOM   1721  HG1 GLU A 126      52.530  32.760  33.540  1.00  0.00           H
ATOM   1722  HG2 GLU A 126      53.980  32.470  34.600  1.00  0.00           H
ATOM   1723  CD  GLU A 126      54.410  32.280  32.580  1.00  0.00           C
ATOM   1724  OE1 GLU A 126      54.100  32.990  31.600  1.00  0.00           O
ATOM   1725  OE2 GLU A 126      55.440  31.560  32.450  1.00  0.00           O
ATOM   1726  C   GLU A 126      52.230  28.500  32.740  1.00  0.00           C
ATOM   1727  O   GLU A 126      51.450  27.880  33.450  1.00  0.00           O
ATOM   1728  N   ARG A 127      53.190  27.880  32.050  1.00  0.00           N
ATOM   1729  HN  ARG A 127      53.690  28.450  31.390  1.00  0.00           H
ATOM   1730  CA  ARG A 127      53.200  26.440  31.840  1.00  0.00           C
ATOM   1731  HA  ARG A 127      52.250  26.160  31.390  1.00  0.00           H
ATOM   1732  CB  ARG A 127      54.160  26.050  30.720  1.00  0.00           C
ATOM   1733  HB1 ARG A 127      54.150  24.950  30.520  1.00  0.00           H
ATOM   1734  HB2 ARG A 127      53.820  26.520  29.770  1.00  0.00           H
ATOM   1735  CG  ARG A 127      55.650  26.560  30.890  1.00  0.00           C
ATOM   1736  HG1 ARG A 127      55.700  27.670  30.950  1.00  0.00           H
ATOM   1737  HG2 ARG A 127      56.020  26.160  31.860  1.00  0.00           H
ATOM   1738  CD  ARG A 127      56.590  26.220  29.720  1.00  0.00           C
ATOM   1739  HD1 ARG A 127      56.140  26.630  28.780  1.00  0.00           H
ATOM   1740  HD2 ARG A 127      57.590  26.660  29.880  1.00  0.00           H
ATOM   1741  NE  ARG A 127      56.690  24.690  29.720  1.00  0.00           N
ATOM   1742  HE  ARG A 127      56.400  24.190  30.530  1.00  0.00           H
ATOM   1743  CZ  ARG A 127      57.060  24.020  28.680  1.00  0.00           C
ATOM   1744  NH1 ARG A 127      57.460  24.520  27.520  1.00  0.00           N
ATOM   1745 1HH1 ARG A 127      57.570  25.510  27.470  1.00  0.00           H
ATOM   1746 2HH1 ARG A 127      58.050  23.970  26.930  1.00  0.00           H
ATOM   1747  NH2 ARG A 127      57.170  22.730  28.660  1.00  0.00           N
ATOM   1748 1HH2 ARG A 127      56.900  22.270  29.510  1.00  0.00           H
ATOM   1749 2HH2 ARG A 127      57.250  22.250  27.790  1.00  0.00           H
ATOM   1750  C   ARG A 127      53.130  25.510  33.020  1.00  0.00           C
ATOM   1751  O   ARG A 127      52.360  24.590  33.100  1.00  0.00           O
ATOM   1752  N   ASP A 128      54.000  25.730  33.990  1.00  0.00           N
ATOM   1753  HN  ASP A 128      54.690  26.430  33.850  1.00  0.00           H
ATOM   1754  CA  ASP A 128      54.000  24.870  35.230  1.00  0.00           C
ATOM   1755  HA  ASP A 128      53.960  23.870  34.820  1.00  0.00           H
ATOM   1756  CB  ASP A 128      55.130  25.100  36.240  1.00  0.00           C
ATOM   1757  HB1 ASP A 128      55.030  26.120  36.670  1.00  0.00           H
ATOM   1758  HB2 ASP A 128      55.140  24.240  36.950  1.00  0.00           H
ATOM   1759  CG  ASP A 128      56.450  24.900  35.490  1.00  0.00           C
ATOM   1760  OD1 ASP A 128      56.530  23.920  34.620  1.00  0.00           O
ATOM   1761  OD2 ASP A 128      57.450  25.640  35.690  1.00  0.00           O
ATOM   1762  C   ASP A 128      52.770  24.940  36.000  1.00  0.00           C
ATOM   1763  O   ASP A 128      52.360  23.930  36.580  1.00  0.00           O
ATOM   1764  N   TRP A 129      52.260  26.170  36.100  1.00  0.00           N
ATOM   1765  HN  TRP A 129      52.700  26.880  35.560  1.00  0.00           H
ATOM   1766  CA  TRP A 129      51.030  26.660  36.820  1.00  0.00           C
ATOM   1767  HA  TRP A 129      51.150  26.430  37.870  1.00  0.00           H
ATOM   1768  CB  TRP A 129      50.990  28.180  36.800  1.00  0.00           C
ATOM   1769  HB1 TRP A 129      51.950  28.520  37.250  1.00  0.00           H
ATOM   1770  HB2 TRP A 129      50.970  28.630  35.780  1.00  0.00           H
ATOM   1771  CG  TRP A 129      49.860  28.740  37.610  1.00  0.00           C
ATOM   1772  CD1 TRP A 129      49.890  29.130  38.950  1.00  0.00           C
ATOM   1773  HD1 TRP A 129      50.740  29.050  39.620  1.00  0.00           H
ATOM   1774  NE1 TRP A 129      48.650  29.550  39.280  1.00  0.00           N
ATOM   1775  HE1 TRP A 129      48.350  29.700  40.200  1.00  0.00           H
ATOM   1776  CE2 TRP A 129      47.840  29.570  38.160  1.00  0.00           C
ATOM   1777  CD2 TRP A 129      48.530  29.030  37.100  1.00  0.00           C
ATOM   1778  CE3 TRP A 129      47.990  28.790  35.870  1.00  0.00           C
ATOM   1779  HE3 TRP A 129      48.500  28.380  35.010  1.00  0.00           H
ATOM   1780  CZ3 TRP A 129      46.560  29.170  35.770  1.00  0.00           C
ATOM   1781  HZ3 TRP A 129      46.070  29.160  34.810  1.00  0.00           H
ATOM   1782  CZ2 TRP A 129      46.530  29.970  38.050  1.00  0.00           C
ATOM   1783  HZ2 TRP A 129      45.990  30.310  38.930  1.00  0.00           H
ATOM   1784  CH2 TRP A 129      45.890  29.740  36.810  1.00  0.00           C
ATOM   1785  HH2 TRP A 129      44.890  30.080  36.610  1.00  0.00           H
ATOM   1786  C   TRP A 129      49.880  25.910  36.280  1.00  0.00           C
ATOM   1787  O   TRP A 129      49.200  25.140  36.980  1.00  0.00           O
ATOM   1788  N   ALA A 130      49.810  25.870  34.950  1.00  0.00           N
ATOM   1789  HN  ALA A 130      50.360  26.410  34.320  1.00  0.00           H
ATOM   1790  CA  ALA A 130      48.770  25.100  34.250  1.00  0.00           C
ATOM   1791  HA  ALA A 130      47.870  25.470  34.720  1.00  0.00           H
ATOM   1792  CB  ALA A 130      48.810  25.450  32.870  1.00  0.00           C
ATOM   1793  HB1 ALA A 130      48.000  24.900  32.330  1.00  0.00           H
ATOM   1794  HB2 ALA A 130      48.650  26.540  32.750  1.00  0.00           H
ATOM   1795  HB3 ALA A 130      49.780  25.280  32.360  1.00  0.00           H
ATOM   1796  C   ALA A 130      48.800  23.600  34.510  1.00  0.00           C
ATOM   1797  O   ALA A 130      47.740  22.960  34.580  1.00  0.00           O
ATOM   1798  N   GLU A 131      49.970  22.900  34.550  1.00  0.00           N
ATOM   1799  HN  GLU A 131      50.820  23.370  34.310  1.00  0.00           H
ATOM   1800  CA  GLU A 131      49.930  21.480  34.580  1.00  0.00           C
ATOM   1801  HA  GLU A 131      48.990  21.110  34.210  1.00  0.00           H
ATOM   1802  CB  GLU A 131      51.110  20.880  33.780  1.00  0.00           C
ATOM   1803  HB1 GLU A 131      50.900  19.810  33.550  1.00  0.00           H
ATOM   1804  HB2 GLU A 131      51.000  21.400  32.820  1.00  0.00           H
ATOM   1805  CG  GLU A 131      52.560  21.110  34.300  1.00  0.00           C
ATOM   1806  HG1 GLU A 131      52.790  22.180  34.480  1.00  0.00           H
ATOM   1807  HG2 GLU A 131      52.630  20.660  35.320  1.00  0.00           H
ATOM   1808  CD  GLU A 131      53.580  20.360  33.510  1.00  0.00           C
ATOM   1809  OE1 GLU A 131      54.150  19.350  33.880  1.00  0.00           O
ATOM   1810  OE2 GLU A 131      53.840  20.980  32.430  1.00  0.00           O
ATOM   1811  C   GLU A 131      49.920  21.110  36.080  1.00  0.00           C
ATOM   1812  O   GLU A 131      49.690  19.950  36.450  1.00  0.00           O
ATOM   1813  N   SER A 132      50.230  22.040  37.020  1.00  0.00           N
ATOM   1814  HN  SER A 132      50.400  22.970  36.700  1.00  0.00           H
ATOM   1815  CA  SER A 132      50.340  21.700  38.420  1.00  0.00           C
ATOM   1816  HA  SER A 132      50.070  20.670  38.640  1.00  0.00           H
ATOM   1817  CB  SER A 132      51.760  21.880  38.960  1.00  0.00           C
ATOM   1818  HB1 SER A 132      52.460  21.290  38.320  1.00  0.00           H
ATOM   1819  HB2 SER A 132      52.070  22.940  38.820  1.00  0.00           H
ATOM   1820  OG  SER A 132      51.990  21.540  40.310  1.00  0.00           O
ATOM   1821  HG1 SER A 132      52.130  20.590  40.270  1.00  0.00           H
ATOM   1822  C   SER A 132      49.310  22.330  39.190  1.00  0.00           C
ATOM   1823  O   SER A 132      48.340  21.760  39.710  1.00  0.00           O
ATOM   1824  N   THR A 133      49.550  23.680  39.490  1.00  0.00           N
ATOM   1825  HN  THR A 133      50.380  24.100  39.150  1.00  0.00           H
ATOM   1826  CA  THR A 133      48.750  24.500  40.390  1.00  0.00           C
ATOM   1827  HA  THR A 133      48.760  23.990  41.350  1.00  0.00           H
ATOM   1828  CB  THR A 133      49.300  25.860  40.810  1.00  0.00           C
ATOM   1829  HB  THR A 133      49.390  26.450  39.870  1.00  0.00           H
ATOM   1830  OG1 THR A 133      50.480  25.690  41.590  1.00  0.00           O
ATOM   1831  HG1 THR A 133      51.040  25.090  41.090  1.00  0.00           H
ATOM   1832  CG2 THR A 133      48.430  26.710  41.780  1.00  0.00           C
ATOM   1833 1HG2 THR A 133      47.520  27.230  41.370  1.00  0.00           H
ATOM   1834 2HG2 THR A 133      48.090  25.990  42.550  1.00  0.00           H
ATOM   1835 3HG2 THR A 133      49.070  27.450  42.310  1.00  0.00           H
ATOM   1836  C   THR A 133      47.290  24.580  40.070  1.00  0.00           C
ATOM   1837  O   THR A 133      46.390  24.540  40.910  1.00  0.00           O
ATOM   1838  N   LEU A 134      46.970  24.660  38.700  1.00  0.00           N
ATOM   1839  HN  LEU A 134      47.680  24.690  38.010  1.00  0.00           H
ATOM   1840  CA  LEU A 134      45.690  24.900  38.050  1.00  0.00           C
ATOM   1841  HA  LEU A 134      45.270  25.840  38.370  1.00  0.00           H
ATOM   1842  CB  LEU A 134      45.770  24.960  36.540  1.00  0.00           C
ATOM   1843  HB1 LEU A 134      46.460  25.740  36.160  1.00  0.00           H
ATOM   1844  HB2 LEU A 134      46.200  23.970  36.270  1.00  0.00           H
ATOM   1845  CG  LEU A 134      44.460  25.310  35.720  1.00  0.00           C
ATOM   1846  HG  LEU A 134      43.670  24.560  35.980  1.00  0.00           H
ATOM   1847  CD1 LEU A 134      43.980  26.740  36.100  1.00  0.00           C
ATOM   1848 1HD1 LEU A 134      44.740  27.460  35.720  1.00  0.00           H
ATOM   1849 2HD1 LEU A 134      42.990  26.940  35.640  1.00  0.00           H
ATOM   1850 3HD1 LEU A 134      43.800  26.680  37.200  1.00  0.00           H
ATOM   1851  CD2 LEU A 134      44.680  25.370  34.230  1.00  0.00           C
ATOM   1852 1HD2 LEU A 134      44.600  24.340  33.840  1.00  0.00           H
ATOM   1853 2HD2 LEU A 134      43.890  25.950  33.700  1.00  0.00           H
ATOM   1854 3HD2 LEU A 134      45.660  25.810  33.950  1.00  0.00           H
ATOM   1855  C   LEU A 134      44.690  23.840  38.350  1.00  0.00           C
ATOM   1856  O   LEU A 134      43.520  24.120  38.680  1.00  0.00           O
ATOM   1857  N   MET A 135      45.140  22.570  38.410  1.00  0.00           N
ATOM   1858  HN  MET A 135      46.100  22.560  38.200  1.00  0.00           H
ATOM   1859  CA  MET A 135      44.380  21.420  38.900  1.00  0.00           C
ATOM   1860  HA  MET A 135      43.440  21.440  38.360  1.00  0.00           H
ATOM   1861  CB  MET A 135      45.180  20.200  38.850  1.00  0.00           C
ATOM   1862  HB1 MET A 135      46.130  20.330  39.420  1.00  0.00           H
ATOM   1863  HB2 MET A 135      44.620  19.320  39.220  1.00  0.00           H
ATOM   1864  CG  MET A 135      45.750  19.870  37.420  1.00  0.00           C
ATOM   1865  HG1 MET A 135      46.160  20.840  37.050  1.00  0.00           H
ATOM   1866  HG2 MET A 135      46.630  19.250  37.710  1.00  0.00           H
ATOM   1867  SD  MET A 135      44.710  19.080  36.190  1.00  0.00           S
ATOM   1868  CE  MET A 135      45.900  18.800  34.900  1.00  0.00           C
ATOM   1869  HE1 MET A 135      46.680  19.580  34.740  1.00  0.00           H
ATOM   1870  HE2 MET A 135      46.610  18.040  35.300  1.00  0.00           H
ATOM   1871  HE3 MET A 135      45.490  18.410  33.940  1.00  0.00           H
ATOM   1872  C   MET A 135      43.960  21.570  40.320  1.00  0.00           C
ATOM   1873  O   MET A 135      42.810  21.270  40.650  1.00  0.00           O
ATOM   1874  N   THR A 136      44.820  22.090  41.180  1.00  0.00           N
ATOM   1875  HN  THR A 136      45.740  22.220  40.810  1.00  0.00           H
ATOM   1876  CA  THR A 136      44.600  22.290  42.570  1.00  0.00           C
ATOM   1877  HA  THR A 136      44.150  21.410  42.990  1.00  0.00           H
ATOM   1878  CB  THR A 136      45.920  22.430  43.420  1.00  0.00           C
ATOM   1879  HB  THR A 136      46.320  23.460  43.460  1.00  0.00           H
ATOM   1880  OG1 THR A 136      46.830  21.510  42.850  1.00  0.00           O
ATOM   1881  HG1 THR A 136      47.740  21.620  43.140  1.00  0.00           H
ATOM   1882  CG2 THR A 136      45.550  21.940  44.860  1.00  0.00           C
ATOM   1883 1HG2 THR A 136      44.760  22.460  45.450  1.00  0.00           H
ATOM   1884 2HG2 THR A 136      45.160  20.910  44.870  1.00  0.00           H
ATOM   1885 3HG2 THR A 136      46.540  21.910  45.350  1.00  0.00           H
ATOM   1886  C   THR A 136      43.750  23.520  42.930  1.00  0.00           C
ATOM   1887  O   THR A 136      43.000  23.420  43.920  1.00  0.00           O
ATOM   1888  N   GLN A 137      43.630  24.590  42.110  1.00  0.00           N
ATOM   1889  HN  GLN A 137      44.170  24.660  41.270  1.00  0.00           H
ATOM   1890  CA  GLN A 137      42.740  25.690  42.320  1.00  0.00           C
ATOM   1891  HA  GLN A 137      43.110  26.160  43.220  1.00  0.00           H
ATOM   1892  CB  GLN A 137      42.820  26.710  41.250  1.00  0.00           C
ATOM   1893  HB1 GLN A 137      42.570  26.280  40.250  1.00  0.00           H
ATOM   1894  HB2 GLN A 137      42.100  27.530  41.470  1.00  0.00           H
ATOM   1895  CG  GLN A 137      44.250  27.320  41.060  1.00  0.00           C
ATOM   1896  HG1 GLN A 137      45.030  26.540  40.950  1.00  0.00           H
ATOM   1897  HG2 GLN A 137      44.270  27.960  40.150  1.00  0.00           H
ATOM   1898  CD  GLN A 137      44.550  28.290  42.190  1.00  0.00           C
ATOM   1899  OE1 GLN A 137      44.410  29.500  42.080  1.00  0.00           O
ATOM   1900  NE2 GLN A 137      45.060  27.700  43.310  1.00  0.00           N
ATOM   1901 1HE2 GLN A 137      44.860  28.150  44.170  1.00  0.00           H
ATOM   1902 2HE2 GLN A 137      45.180  26.710  43.240  1.00  0.00           H
ATOM   1903  C   GLN A 137      41.240  25.210  42.500  1.00  0.00           C
ATOM   1904  O   GLN A 137      40.730  24.420  41.730  1.00  0.00           O
ATOM   1905  N   LYS A 138      40.430  25.740  43.470  1.00  0.00           N
ATOM   1906  HN  LYS A 138      40.800  26.450  44.080  1.00  0.00           H
ATOM   1907  CA  LYS A 138      38.990  25.400  43.660  1.00  0.00           C
ATOM   1908  HA  LYS A 138      38.920  24.390  43.290  1.00  0.00           H
ATOM   1909  CB  LYS A 138      38.570  25.400  45.260  1.00  0.00           C
ATOM   1910  HB1 LYS A 138      39.300  26.090  45.730  1.00  0.00           H
ATOM   1911  HB2 LYS A 138      37.540  25.760  45.450  1.00  0.00           H
ATOM   1912  CG  LYS A 138      38.720  24.030  45.980  1.00  0.00           C
ATOM   1913  HG1 LYS A 138      38.420  24.140  47.040  1.00  0.00           H
ATOM   1914  HG2 LYS A 138      38.040  23.310  45.480  1.00  0.00           H
ATOM   1915  CD  LYS A 138      40.250  23.620  46.000  1.00  0.00           C
ATOM   1916  HD1 LYS A 138      40.690  23.580  44.980  1.00  0.00           H
ATOM   1917  HD2 LYS A 138      40.780  24.360  46.620  1.00  0.00           H
ATOM   1918  CE  LYS A 138      40.580  22.210  46.550  1.00  0.00           C
ATOM   1919  HE1 LYS A 138      41.680  22.040  46.410  1.00  0.00           H
ATOM   1920  HE2 LYS A 138      40.280  22.280  47.620  1.00  0.00           H
ATOM   1921  NZ  LYS A 138      39.950  21.050  46.000  1.00  0.00           N
ATOM   1922  HZ1 LYS A 138      40.510  20.250  46.360  1.00  0.00           H
ATOM   1923  HZ2 LYS A 138      38.950  20.920  46.230  1.00  0.00           H
ATOM   1924  HZ3 LYS A 138      39.910  21.080  44.960  1.00  0.00           H
ATOM   1925  C   LYS A 138      38.030  26.330  42.940  1.00  0.00           C
ATOM   1926  O   LYS A 138      37.000  25.840  42.530  1.00  0.00           O
ATOM   1927  N   THR A 139      38.300  27.620  42.720  1.00  0.00           N
ATOM   1928  HN  THR A 139      39.240  27.890  42.900  1.00  0.00           H
ATOM   1929  CA  THR A 139      37.300  28.580  42.280  1.00  0.00           C
ATOM   1930  HA  THR A 139      36.450  28.070  41.870  1.00  0.00           H
ATOM   1931  CB  THR A 139      36.650  29.500  43.380  1.00  0.00           C
ATOM   1932  HB  THR A 139      36.130  30.290  42.800  1.00  0.00           H
ATOM   1933  OG1 THR A 139      37.630  30.010  44.330  1.00  0.00           O
ATOM   1934  HG1 THR A 139      37.920  30.860  44.000  1.00  0.00           H
ATOM   1935  CG2 THR A 139      35.580  28.750  44.150  1.00  0.00           C
ATOM   1936 1HG2 THR A 139      34.950  28.200  43.420  1.00  0.00           H
ATOM   1937 2HG2 THR A 139      35.970  28.200  45.020  1.00  0.00           H
ATOM   1938 3HG2 THR A 139      34.790  29.450  44.510  1.00  0.00           H
ATOM   1939  C   THR A 139      37.960  29.410  41.180  1.00  0.00           C
ATOM   1940  O   THR A 139      39.120  29.790  41.330  1.00  0.00           O
ATOM   1941  N   GLY A 140      37.250  29.750  40.040  1.00  0.00           N
ATOM   1942  HN  GLY A 140      36.370  29.300  39.910  1.00  0.00           H
ATOM   1943  CA  GLY A 140      37.570  30.770  39.070  1.00  0.00           C
ATOM   1944  HA1 GLY A 140      38.560  31.180  39.250  1.00  0.00           H
ATOM   1945  HA2 GLY A 140      37.400  30.410  38.070  1.00  0.00           H
ATOM   1946  C   GLY A 140      36.590  31.840  39.270  1.00  0.00           C
ATOM   1947  O   GLY A 140      35.560  31.600  39.960  1.00  0.00           O
ATOM   1948  N   ILE A 141      36.710  32.970  38.570  1.00  0.00           N
ATOM   1949  HN  ILE A 141      37.530  33.130  38.020  1.00  0.00           H
ATOM   1950  CA  ILE A 141      35.710  33.950  38.300  1.00  0.00           C
ATOM   1951  HA  ILE A 141      34.850  33.680  38.890  1.00  0.00           H
ATOM   1952  CB  ILE A 141      36.240  35.310  38.740  1.00  0.00           C
ATOM   1953  HB  ILE A 141      36.340  35.100  39.840  1.00  0.00           H
ATOM   1954  CG2 ILE A 141      37.560  35.690  38.280  1.00  0.00           C
ATOM   1955 1HG2 ILE A 141      37.930  36.660  38.650  1.00  0.00           H
ATOM   1956 2HG2 ILE A 141      38.370  35.000  38.580  1.00  0.00           H
ATOM   1957 3HG2 ILE A 141      37.370  35.790  37.190  1.00  0.00           H
ATOM   1958  CG1 ILE A 141      35.170  36.450  38.610  1.00  0.00           C
ATOM   1959 1HG1 ILE A 141      35.120  36.830  37.560  1.00  0.00           H
ATOM   1960 2HG1 ILE A 141      34.180  36.050  38.900  1.00  0.00           H
ATOM   1961  CD  ILE A 141      35.370  37.680  39.440  1.00  0.00           C
ATOM   1962  HD1 ILE A 141      36.320  38.210  39.230  1.00  0.00           H
ATOM   1963  HD2 ILE A 141      34.490  38.370  39.520  1.00  0.00           H
ATOM   1964  HD3 ILE A 141      35.400  37.300  40.490  1.00  0.00           H
ATOM   1965  C   ILE A 141      35.210  34.040  36.860  1.00  0.00           C
ATOM   1966  O   ILE A 141      35.970  33.960  35.920  1.00  0.00           O
ATOM   1967  N   VAL A 142      33.880  34.130  36.750  1.00  0.00           N
ATOM   1968  HN  VAL A 142      33.330  34.060  37.580  1.00  0.00           H
ATOM   1969  CA  VAL A 142      33.220  34.410  35.480  1.00  0.00           C
ATOM   1970  HA  VAL A 142      33.860  34.650  34.650  1.00  0.00           H
ATOM   1971  CB  VAL A 142      32.300  33.220  34.980  1.00  0.00           C
ATOM   1972  HB  VAL A 142      33.000  32.400  34.710  1.00  0.00           H
ATOM   1973  CG1 VAL A 142      31.440  32.610  36.100  1.00  0.00           C
ATOM   1974 1HG1 VAL A 142      30.850  33.360  36.680  1.00  0.00           H
ATOM   1975 2HG1 VAL A 142      30.840  31.740  35.750  1.00  0.00           H
ATOM   1976 3HG1 VAL A 142      32.120  32.080  36.810  1.00  0.00           H
ATOM   1977  CG2 VAL A 142      31.450  33.640  33.890  1.00  0.00           C
ATOM   1978 1HG2 VAL A 142      30.940  32.810  33.350  1.00  0.00           H
ATOM   1979 2HG2 VAL A 142      30.710  34.360  34.310  1.00  0.00           H
ATOM   1980 3HG2 VAL A 142      31.830  34.070  32.940  1.00  0.00           H
ATOM   1981  C   VAL A 142      32.430  35.650  35.710  1.00  0.00           C
ATOM   1982  O   VAL A 142      31.870  35.950  36.760  1.00  0.00           O
ATOM   1983  N   SER A 143      32.480  36.510  34.660  1.00  0.00           N
ATOM   1984  HN  SER A 143      33.150  36.410  33.940  1.00  0.00           H
ATOM   1985  CA  SER A 143      31.700  37.750  34.550  1.00  0.00           C
ATOM   1986  HA  SER A 143      30.960  37.800  35.340  1.00  0.00           H
ATOM   1987  CB  SER A 143      32.590  38.990  34.770  1.00  0.00           C
ATOM   1988  HB1 SER A 143      31.940  39.870  34.860  1.00  0.00           H
ATOM   1989  HB2 SER A 143      33.220  38.950  35.680  1.00  0.00           H
ATOM   1990  OG  SER A 143      33.540  39.260  33.700  1.00  0.00           O
ATOM   1991  HG1 SER A 143      33.180  39.700  32.930  1.00  0.00           H
ATOM   1992  C   SER A 143      30.930  37.920  33.280  1.00  0.00           C
ATOM   1993  O   SER A 143      31.370  37.570  32.160  1.00  0.00           O
ATOM   1994  N   GLY A 144      29.830  38.670  33.340  1.00  0.00           N
ATOM   1995  HN  GLY A 144      29.560  39.180  34.150  1.00  0.00           H
ATOM   1996  CA  GLY A 144      29.100  39.030  32.110  1.00  0.00           C
ATOM   1997  HA1 GLY A 144      29.830  39.600  31.570  1.00  0.00           H
ATOM   1998  HA2 GLY A 144      28.610  38.160  31.670  1.00  0.00           H
ATOM   1999  C   GLY A 144      27.980  39.940  32.330  1.00  0.00           C
ATOM   2000  O   GLY A 144      27.470  40.140  33.380  1.00  0.00           O
ATOM   2001  N   PHE A 145      27.470  40.540  31.250  1.00  0.00           N
ATOM   2002  HN  PHE A 145      27.900  40.450  30.350  1.00  0.00           H
ATOM   2003  CA  PHE A 145      26.370  41.450  31.190  1.00  0.00           C
ATOM   2004  HA  PHE A 145      26.190  41.750  32.220  1.00  0.00           H
ATOM   2005  CB  PHE A 145      26.590  42.710  30.360  1.00  0.00           C
ATOM   2006  HB1 PHE A 145      26.960  42.350  29.360  1.00  0.00           H
ATOM   2007  HB2 PHE A 145      25.650  43.220  30.060  1.00  0.00           H
ATOM   2008  CG  PHE A 145      27.540  43.720  30.870  1.00  0.00           C
ATOM   2009  CD1 PHE A 145      28.930  43.590  30.780  1.00  0.00           C
ATOM   2010  HD1 PHE A 145      29.350  42.760  30.230  1.00  0.00           H
ATOM   2011  CE1 PHE A 145      29.780  44.720  30.960  1.00  0.00           C
ATOM   2012  HE1 PHE A 145      30.850  44.530  30.900  1.00  0.00           H
ATOM   2013  CZ  PHE A 145      29.260  45.870  31.510  1.00  0.00           C
ATOM   2014  HZ  PHE A 145      29.840  46.770  31.690  1.00  0.00           H
ATOM   2015  CD2 PHE A 145      27.060  44.910  31.380  1.00  0.00           C
ATOM   2016  HD2 PHE A 145      25.990  45.000  31.510  1.00  0.00           H
ATOM   2017  CE2 PHE A 145      27.930  45.950  31.680  1.00  0.00           C
ATOM   2018  HE2 PHE A 145      27.510  46.890  32.010  1.00  0.00           H
ATOM   2019  C   PHE A 145      25.120  40.680  30.690  1.00  0.00           C
ATOM   2020  O   PHE A 145      24.230  41.300  30.080  1.00  0.00           O
ATOM   2021  N   GLY A 146      24.980  39.330  30.880  1.00  0.00           N
ATOM   2022  HN  GLY A 146      25.620  38.890  31.500  1.00  0.00           H
ATOM   2023  CA  GLY A 146      23.850  38.540  30.290  1.00  0.00           C
ATOM   2024  HA1 GLY A 146      23.710  38.990  29.320  1.00  0.00           H
ATOM   2025  HA2 GLY A 146      24.090  37.490  30.140  1.00  0.00           H
ATOM   2026  C   GLY A 146      22.520  38.760  30.960  1.00  0.00           C
ATOM   2027  O   GLY A 146      22.280  39.680  31.710  1.00  0.00           O
ATOM   2028  N   ARG A 147      21.540  37.980  30.590  1.00  0.00           N
ATOM   2029  HN  ARG A 147      21.780  37.210  30.000  1.00  0.00           H
ATOM   2030  CA  ARG A 147      20.240  37.770  31.210  1.00  0.00           C
ATOM   2031  HA  ARG A 147      19.790  38.750  31.280  1.00  0.00           H
ATOM   2032  CB  ARG A 147      19.430  36.840  30.310  1.00  0.00           C
ATOM   2033  HB1 ARG A 147      19.970  35.860  30.340  1.00  0.00           H
ATOM   2034  HB2 ARG A 147      18.410  36.770  30.720  1.00  0.00           H
ATOM   2035  CG  ARG A 147      19.150  37.220  28.830  1.00  0.00           C
ATOM   2036  HG1 ARG A 147      18.920  38.300  28.870  1.00  0.00           H
ATOM   2037  HG2 ARG A 147      20.110  37.150  28.260  1.00  0.00           H
ATOM   2038  CD  ARG A 147      18.050  36.330  28.190  1.00  0.00           C
ATOM   2039  HD1 ARG A 147      18.200  35.240  28.310  1.00  0.00           H
ATOM   2040  HD2 ARG A 147      17.110  36.670  28.660  1.00  0.00           H
ATOM   2041  NE  ARG A 147      18.080  36.660  26.770  1.00  0.00           N
ATOM   2042  HE  ARG A 147      18.780  37.310  26.450  1.00  0.00           H
ATOM   2043  CZ  ARG A 147      17.410  35.980  25.910  1.00  0.00           C
ATOM   2044  NH1 ARG A 147      16.510  35.020  26.210  1.00  0.00           N
ATOM   2045 1HH1 ARG A 147      16.320  34.840  27.180  1.00  0.00           H
ATOM   2046 2HH1 ARG A 147      16.430  34.270  25.550  1.00  0.00           H
ATOM   2047  NH2 ARG A 147      17.570  36.210  24.650  1.00  0.00           N
ATOM   2048 1HH2 ARG A 147      18.150  36.980  24.400  1.00  0.00           H
ATOM   2049 2HH2 ARG A 147      16.800  36.000  24.050  1.00  0.00           H
ATOM   2050  C   ARG A 147      20.320  37.210  32.620  1.00  0.00           C
ATOM   2051  O   ARG A 147      21.310  36.580  33.040  1.00  0.00           O
ATOM   2052  N   THR A 148      19.410  37.550  33.610  1.00  0.00           N
ATOM   2053  HN  THR A 148      18.740  38.290  33.570  1.00  0.00           H
ATOM   2054  CA  THR A 148      19.550  37.120  34.970  1.00  0.00           C
ATOM   2055  HA  THR A 148      20.580  36.850  35.140  1.00  0.00           H
ATOM   2056  CB  THR A 148      19.010  38.040  36.020  1.00  0.00           C
ATOM   2057  HB  THR A 148      18.960  37.520  37.000  1.00  0.00           H
ATOM   2058  OG1 THR A 148      17.770  38.650  35.690  1.00  0.00           O
ATOM   2059  HG1 THR A 148      17.490  39.040  36.540  1.00  0.00           H
ATOM   2060  CG2 THR A 148      19.980  39.140  36.160  1.00  0.00           C
ATOM   2061 1HG2 THR A 148      20.060  39.770  35.250  1.00  0.00           H
ATOM   2062 2HG2 THR A 148      19.630  39.780  37.000  1.00  0.00           H
ATOM   2063 3HG2 THR A 148      20.970  38.710  36.450  1.00  0.00           H
ATOM   2064  C   THR A 148      18.710  35.860  35.280  1.00  0.00           C
ATOM   2065  O   THR A 148      18.720  35.240  36.350  1.00  0.00           O
ATOM   2066  N   HIS A 149      17.930  35.440  34.240  1.00  0.00           N
ATOM   2067  HN  HIS A 149      17.830  35.910  33.380  1.00  0.00           H
ATOM   2068  CA  HIS A 149      17.130  34.310  34.100  1.00  0.00           C
ATOM   2069  HA  HIS A 149      17.620  33.430  34.460  1.00  0.00           H
ATOM   2070  CB  HIS A 149      15.900  34.290  34.950  1.00  0.00           C
ATOM   2071  HB1 HIS A 149      15.520  33.240  34.980  1.00  0.00           H
ATOM   2072  HB2 HIS A 149      15.950  34.570  36.030  1.00  0.00           H
ATOM   2073  ND1 HIS A 149      13.770  34.390  33.650  1.00  0.00           N
ATOM   2074  CG  HIS A 149      14.740  35.080  34.430  1.00  0.00           C
ATOM   2075  CE1 HIS A 149      12.800  35.300  33.370  1.00  0.00           C
ATOM   2076  HE1 HIS A 149      11.830  34.940  33.050  1.00  0.00           H
ATOM   2077  NE2 HIS A 149      13.170  36.470  33.850  1.00  0.00           N
ATOM   2078  HE2 HIS A 149      12.630  37.310  33.730  1.00  0.00           H
ATOM   2079  CD2 HIS A 149      14.370  36.390  34.570  1.00  0.00           C
ATOM   2080  HD2 HIS A 149      14.860  37.180  35.110  1.00  0.00           H
ATOM   2081  C   HIS A 149      16.770  34.240  32.650  1.00  0.00           C
ATOM   2082  O   HIS A 149      16.840  35.290  31.990  1.00  0.00           O
ATOM   2083  N   GLU A 150      16.430  33.020  32.140  1.00  0.00           N
ATOM   2084  HN  GLU A 150      16.380  32.230  32.770  1.00  0.00           H
ATOM   2085  CA  GLU A 150      16.220  32.570  30.740  1.00  0.00           C
ATOM   2086  HA  GLU A 150      17.210  32.530  30.330  1.00  0.00           H
ATOM   2087  CB  GLU A 150      15.470  31.250  30.660  1.00  0.00           C
ATOM   2088  HB1 GLU A 150      14.610  31.230  31.360  1.00  0.00           H
ATOM   2089  HB2 GLU A 150      15.070  31.120  29.640  1.00  0.00           H
ATOM   2090  CG  GLU A 150      16.430  30.080  30.830  1.00  0.00           C
ATOM   2091  HG1 GLU A 150      17.240  30.040  30.070  1.00  0.00           H
ATOM   2092  HG2 GLU A 150      16.850  30.090  31.870  1.00  0.00           H
ATOM   2093  CD  GLU A 150      15.570  28.870  30.690  1.00  0.00           C
ATOM   2094  OE1 GLU A 150      15.180  28.160  31.640  1.00  0.00           O
ATOM   2095  OE2 GLU A 150      15.230  28.560  29.500  1.00  0.00           O
ATOM   2096  C   GLU A 150      15.560  33.580  29.780  1.00  0.00           C
ATOM   2097  O   GLU A 150      16.080  34.090  28.770  1.00  0.00           O
ATOM   2098  N   LYS A 151      14.330  33.890  30.210  1.00  0.00           N
ATOM   2099  HN  LYS A 151      14.060  33.560  31.100  1.00  0.00           H
ATOM   2100  CA  LYS A 151      13.470  34.700  29.440  1.00  0.00           C
ATOM   2101  HA  LYS A 151      13.740  34.630  28.400  1.00  0.00           H
ATOM   2102  CB  LYS A 151      12.020  34.180  29.550  1.00  0.00           C
ATOM   2103  HB1 LYS A 151      11.590  34.160  30.570  1.00  0.00           H
ATOM   2104  HB2 LYS A 151      11.410  34.930  29.010  1.00  0.00           H
ATOM   2105  CG  LYS A 151      11.850  32.770  28.840  1.00  0.00           C
ATOM   2106  HG1 LYS A 151      11.850  32.960  27.740  1.00  0.00           H
ATOM   2107  HG2 LYS A 151      12.720  32.130  29.060  1.00  0.00           H
ATOM   2108  CD  LYS A 151      10.610  31.990  29.310  1.00  0.00           C
ATOM   2109  HD1 LYS A 151      10.370  31.200  28.570  1.00  0.00           H
ATOM   2110  HD2 LYS A 151      10.730  31.510  30.300  1.00  0.00           H
ATOM   2111  CE  LYS A 151       9.310  32.890  29.370  1.00  0.00           C
ATOM   2112  HE1 LYS A 151       9.250  33.610  30.210  1.00  0.00           H
ATOM   2113  HE2 LYS A 151       9.230  33.570  28.490  1.00  0.00           H
ATOM   2114  NZ  LYS A 151       8.030  32.200  29.510  1.00  0.00           N
ATOM   2115  HZ1 LYS A 151       7.250  32.750  29.930  1.00  0.00           H
ATOM   2116  HZ2 LYS A 151       7.690  31.730  28.650  1.00  0.00           H
ATOM   2117  HZ3 LYS A 151       8.100  31.420  30.200  1.00  0.00           H
ATOM   2118  C   LYS A 151      13.610  36.160  29.860  1.00  0.00           C
ATOM   2119  O   LYS A 151      12.760  36.980  29.530  1.00  0.00           O
ATOM   2120  N   GLY A 152      14.730  36.530  30.590  1.00  0.00           N
ATOM   2121  HN  GLY A 152      15.480  35.930  30.800  1.00  0.00           H
ATOM   2122  CA  GLY A 152      14.920  37.890  30.930  1.00  0.00           C
ATOM   2123  HA1 GLY A 152      14.030  38.290  31.390  1.00  0.00           H
ATOM   2124  HA2 GLY A 152      15.730  37.870  31.640  1.00  0.00           H
ATOM   2125  C   GLY A 152      15.470  38.760  29.810  1.00  0.00           C
ATOM   2126  O   GLY A 152      15.330  38.490  28.630  1.00  0.00           O
ATOM   2127  N   ARG A 153      16.180  39.820  30.240  1.00  0.00           N
ATOM   2128  HN  ARG A 153      16.550  39.880  31.150  1.00  0.00           H
ATOM   2129  CA  ARG A 153      16.780  40.790  29.330  1.00  0.00           C
ATOM   2130  HA  ARG A 153      16.990  40.300  28.400  1.00  0.00           H
ATOM   2131  CB  ARG A 153      15.960  42.000  29.120  1.00  0.00           C
ATOM   2132  HB1 ARG A 153      16.400  42.630  28.300  1.00  0.00           H
ATOM   2133  HB2 ARG A 153      14.940  41.670  28.850  1.00  0.00           H
ATOM   2134  CG  ARG A 153      15.710  43.000  30.280  1.00  0.00           C
ATOM   2135  HG1 ARG A 153      15.410  42.320  31.110  1.00  0.00           H
ATOM   2136  HG2 ARG A 153      16.670  43.530  30.480  1.00  0.00           H
ATOM   2137  CD  ARG A 153      14.620  44.050  30.080  1.00  0.00           C
ATOM   2138  HD1 ARG A 153      13.650  43.560  29.840  1.00  0.00           H
ATOM   2139  HD2 ARG A 153      14.550  44.670  31.000  1.00  0.00           H
ATOM   2140  NE  ARG A 153      14.940  44.890  28.800  1.00  0.00           N
ATOM   2141  HE  ARG A 153      15.710  44.720  28.170  1.00  0.00           H
ATOM   2142  CZ  ARG A 153      14.320  46.060  28.580  1.00  0.00           C
ATOM   2143  NH1 ARG A 153      13.270  46.430  29.220  1.00  0.00           N
ATOM   2144 1HH1 ARG A 153      12.720  45.720  29.670  1.00  0.00           H
ATOM   2145 2HH1 ARG A 153      12.800  47.230  28.850  1.00  0.00           H
ATOM   2146  NH2 ARG A 153      14.740  46.780  27.590  1.00  0.00           N
ATOM   2147 1HH2 ARG A 153      15.630  46.490  27.250  1.00  0.00           H
ATOM   2148 2HH2 ARG A 153      14.430  47.700  27.360  1.00  0.00           H
ATOM   2149  C   ARG A 153      18.120  41.230  29.870  1.00  0.00           C
ATOM   2150  O   ARG A 153      18.480  41.120  31.030  1.00  0.00           O
ATOM   2151  N   GLN A 154      18.940  41.740  28.920  1.00  0.00           N
ATOM   2152  HN  GLN A 154      18.510  41.760  28.020  1.00  0.00           H
ATOM   2153  CA  GLN A 154      20.280  42.280  29.110  1.00  0.00           C
ATOM   2154  HA  GLN A 154      20.880  41.380  29.160  1.00  0.00           H
ATOM   2155  CB  GLN A 154      20.790  43.090  27.840  1.00  0.00           C
ATOM   2156  HB1 GLN A 154      19.980  43.780  27.500  1.00  0.00           H
ATOM   2157  HB2 GLN A 154      21.660  43.680  28.160  1.00  0.00           H
ATOM   2158  CG  GLN A 154      21.250  42.200  26.610  1.00  0.00           C
ATOM   2159  HG1 GLN A 154      20.400  41.560  26.300  1.00  0.00           H
ATOM   2160  HG2 GLN A 154      21.520  42.820  25.740  1.00  0.00           H
ATOM   2161  CD  GLN A 154      22.280  41.220  27.100  1.00  0.00           C
ATOM   2162  OE1 GLN A 154      22.030  40.010  27.400  1.00  0.00           O
ATOM   2163  NE2 GLN A 154      23.450  41.810  27.430  1.00  0.00           N
ATOM   2164 1HE2 GLN A 154      23.440  42.810  27.410  1.00  0.00           H
ATOM   2165 2HE2 GLN A 154      24.100  41.360  28.030  1.00  0.00           H
ATOM   2166  C   GLN A 154      20.560  43.080  30.340  1.00  0.00           C
ATOM   2167  O   GLN A 154      20.010  44.190  30.590  1.00  0.00           O
ATOM   2168  N   SER A 155      21.560  42.630  31.080  1.00  0.00           N
ATOM   2169  HN  SER A 155      22.150  41.880  30.790  1.00  0.00           H
ATOM   2170  CA  SER A 155      22.040  43.450  32.200  1.00  0.00           C
ATOM   2171  HA  SER A 155      21.220  43.630  32.880  1.00  0.00           H
ATOM   2172  CB  SER A 155      23.220  42.790  32.910  1.00  0.00           C
ATOM   2173  HB1 SER A 155      24.200  42.740  32.390  1.00  0.00           H
ATOM   2174  HB2 SER A 155      23.600  43.450  33.720  1.00  0.00           H
ATOM   2175  OG  SER A 155      22.870  41.540  33.570  1.00  0.00           O
ATOM   2176  HG1 SER A 155      22.560  40.920  32.910  1.00  0.00           H
ATOM   2177  C   SER A 155      22.690  44.780  31.710  1.00  0.00           C
ATOM   2178  O   SER A 155      23.200  44.820  30.560  1.00  0.00           O
ATOM   2179  N   THR A 156      22.640  45.800  32.540  1.00  0.00           N
ATOM   2180  HN  THR A 156      22.250  45.780  33.450  1.00  0.00           H
ATOM   2181  CA  THR A 156      23.290  47.110  32.300  1.00  0.00           C
ATOM   2182  HA  THR A 156      23.580  47.170  31.260  1.00  0.00           H
ATOM   2183  CB  THR A 156      22.320  48.320  32.360  1.00  0.00           C
ATOM   2184  HB  THR A 156      22.820  49.300  32.240  1.00  0.00           H
ATOM   2185  OG1 THR A 156      21.620  48.300  33.640  1.00  0.00           O
ATOM   2186  HG1 THR A 156      20.980  49.020  33.690  1.00  0.00           H
ATOM   2187  CG2 THR A 156      21.280  48.190  31.260  1.00  0.00           C
ATOM   2188 1HG2 THR A 156      20.810  47.180  31.290  1.00  0.00           H
ATOM   2189 2HG2 THR A 156      20.470  48.930  31.460  1.00  0.00           H
ATOM   2190 3HG2 THR A 156      21.640  48.390  30.230  1.00  0.00           H
ATOM   2191  C   THR A 156      24.380  47.350  33.320  1.00  0.00           C
ATOM   2192  O   THR A 156      24.980  48.440  33.420  1.00  0.00           O
ATOM   2193  N   ARG A 157      24.690  46.380  34.210  1.00  0.00           N
ATOM   2194  HN  ARG A 157      24.270  45.480  34.090  1.00  0.00           H
ATOM   2195  CA  ARG A 157      25.630  46.310  35.290  1.00  0.00           C
ATOM   2196  HA  ARG A 157      26.260  47.180  35.310  1.00  0.00           H
ATOM   2197  CB  ARG A 157      24.860  45.950  36.600  1.00  0.00           C
ATOM   2198  HB1 ARG A 157      24.520  44.890  36.550  1.00  0.00           H
ATOM   2199  HB2 ARG A 157      25.480  45.950  37.520  1.00  0.00           H
ATOM   2200  CG  ARG A 157      23.600  46.810  36.860  1.00  0.00           C
ATOM   2201  HG1 ARG A 157      22.790  46.560  36.140  1.00  0.00           H
ATOM   2202  HG2 ARG A 157      23.170  46.540  37.850  1.00  0.00           H
ATOM   2203  CD  ARG A 157      23.780  48.280  36.740  1.00  0.00           C
ATOM   2204  HD1 ARG A 157      24.170  48.580  35.740  1.00  0.00           H
ATOM   2205  HD2 ARG A 157      22.780  48.730  36.860  1.00  0.00           H
ATOM   2206  NE  ARG A 157      24.800  48.750  37.680  1.00  0.00           N
ATOM   2207  HE  ARG A 157      25.290  48.140  38.310  1.00  0.00           H
ATOM   2208  CZ  ARG A 157      25.360  49.930  37.590  1.00  0.00           C
ATOM   2209  NH1 ARG A 157      24.950  50.950  36.840  1.00  0.00           N
ATOM   2210 1HH1 ARG A 157      24.150  50.960  36.240  1.00  0.00           H
ATOM   2211 2HH1 ARG A 157      25.470  51.800  36.760  1.00  0.00           H
ATOM   2212  NH2 ARG A 157      26.370  50.180  38.400  1.00  0.00           N
ATOM   2213 1HH2 ARG A 157      26.750  49.460  38.990  1.00  0.00           H
ATOM   2214 2HH2 ARG A 157      26.740  51.100  38.370  1.00  0.00           H
ATOM   2215  C   ARG A 157      26.480  45.030  35.070  1.00  0.00           C
ATOM   2216  O   ARG A 157      25.920  43.990  34.680  1.00  0.00           O
ATOM   2217  N   LEU A 158      27.840  45.080  35.180  1.00  0.00           N
ATOM   2218  HN  LEU A 158      28.370  45.900  35.390  1.00  0.00           H
ATOM   2219  CA  LEU A 158      28.650  43.870  35.120  1.00  0.00           C
ATOM   2220  HA  LEU A 158      28.320  43.360  34.230  1.00  0.00           H
ATOM   2221  CB  LEU A 158      30.180  44.320  34.890  1.00  0.00           C
ATOM   2222  HB1 LEU A 158      30.180  44.950  33.980  1.00  0.00           H
ATOM   2223  HB2 LEU A 158      30.430  44.990  35.740  1.00  0.00           H
ATOM   2224  CG  LEU A 158      31.220  43.160  34.690  1.00  0.00           C
ATOM   2225  HG  LEU A 158      31.230  42.620  35.660  1.00  0.00           H
ATOM   2226  CD1 LEU A 158      30.650  42.120  33.730  1.00  0.00           C
ATOM   2227 1HD1 LEU A 158      30.000  41.420  34.290  1.00  0.00           H
ATOM   2228 2HD1 LEU A 158      30.080  42.570  32.890  1.00  0.00           H
ATOM   2229 3HD1 LEU A 158      31.470  41.530  33.270  1.00  0.00           H
ATOM   2230  CD2 LEU A 158      32.590  43.720  34.390  1.00  0.00           C
ATOM   2231 1HD2 LEU A 158      33.060  44.420  35.120  1.00  0.00           H
ATOM   2232 2HD2 LEU A 158      33.210  42.810  34.260  1.00  0.00           H
ATOM   2233 3HD2 LEU A 158      32.640  44.180  33.370  1.00  0.00           H
ATOM   2234  C   LEU A 158      28.400  43.020  36.320  1.00  0.00           C
ATOM   2235  O   LEU A 158      28.910  43.320  37.410  1.00  0.00           O
ATOM   2236  N   LYS A 159      27.820  41.840  36.150  1.00  0.00           N
ATOM   2237  HN  LYS A 159      27.200  41.650  35.380  1.00  0.00           H
ATOM   2238  CA  LYS A 159      27.780  40.920  37.240  1.00  0.00           C
ATOM   2239  HA  LYS A 159      27.930  41.410  38.200  1.00  0.00           H
ATOM   2240  CB  LYS A 159      26.360  40.210  37.350  1.00  0.00           C
ATOM   2241  HB1 LYS A 159      26.290  39.690  36.380  1.00  0.00           H
ATOM   2242  HB2 LYS A 159      26.180  39.450  38.130  1.00  0.00           H
ATOM   2243  CG  LYS A 159      25.190  41.320  37.450  1.00  0.00           C
ATOM   2244  HG1 LYS A 159      25.390  42.210  36.820  1.00  0.00           H
ATOM   2245  HG2 LYS A 159      24.300  40.790  37.020  1.00  0.00           H
ATOM   2246  CD  LYS A 159      24.990  41.620  38.940  1.00  0.00           C
ATOM   2247  HD1 LYS A 159      24.910  40.660  39.510  1.00  0.00           H
ATOM   2248  HD2 LYS A 159      25.860  42.170  39.370  1.00  0.00           H
ATOM   2249  CE  LYS A 159      23.680  42.420  39.230  1.00  0.00           C
ATOM   2250  HE1 LYS A 159      23.600  42.700  40.300  1.00  0.00           H
ATOM   2251  HE2 LYS A 159      23.670  43.390  38.690  1.00  0.00           H
ATOM   2252  NZ  LYS A 159      22.570  41.620  38.860  1.00  0.00           N
ATOM   2253  HZ1 LYS A 159      22.560  41.370  37.850  1.00  0.00           H
ATOM   2254  HZ2 LYS A 159      22.420  40.700  39.350  1.00  0.00           H
ATOM   2255  HZ3 LYS A 159      21.650  42.080  39.050  1.00  0.00           H
ATOM   2256  C   LYS A 159      28.950  39.840  37.180  1.00  0.00           C
ATOM   2257  O   LYS A 159      29.500  39.630  36.100  1.00  0.00           O
ATOM   2258  N   MET A 160      29.260  39.280  38.330  1.00  0.00           N
ATOM   2259  HN  MET A 160      28.780  39.600  39.130  1.00  0.00           H
ATOM   2260  CA  MET A 160      30.180  38.080  38.410  1.00  0.00           C
ATOM   2261  HA  MET A 160      30.180  37.640  37.420  1.00  0.00           H
ATOM   2262  CB  MET A 160      31.620  38.560  38.670  1.00  0.00           C
ATOM   2263  HB1 MET A 160      32.360  37.770  38.400  1.00  0.00           H
ATOM   2264  HB2 MET A 160      31.730  39.460  38.020  1.00  0.00           H
ATOM   2265  CG  MET A 160      32.010  39.080  40.090  1.00  0.00           C
ATOM   2266  HG1 MET A 160      32.780  39.860  39.900  1.00  0.00           H
ATOM   2267  HG2 MET A 160      31.210  39.750  40.460  1.00  0.00           H
ATOM   2268  SD  MET A 160      32.380  37.890  41.460  1.00  0.00           S
ATOM   2269  CE  MET A 160      33.520  38.830  42.600  1.00  0.00           C
ATOM   2270  HE1 MET A 160      33.220  39.810  43.020  1.00  0.00           H
ATOM   2271  HE2 MET A 160      33.500  38.170  43.490  1.00  0.00           H
ATOM   2272  HE3 MET A 160      34.560  38.770  42.210  1.00  0.00           H
ATOM   2273  C   MET A 160      29.720  37.060  39.480  1.00  0.00           C
ATOM   2274  O   MET A 160      28.950  37.320  40.360  1.00  0.00           O
ATOM   2275  N   LEU A 161      30.350  35.900  39.470  1.00  0.00           N
ATOM   2276  HN  LEU A 161      30.910  35.670  38.670  1.00  0.00           H
ATOM   2277  CA  LEU A 161      30.130  34.830  40.380  1.00  0.00           C
ATOM   2278  HA  LEU A 161      29.920  35.200  41.380  1.00  0.00           H
ATOM   2279  CB  LEU A 161      29.050  33.840  39.880  1.00  0.00           C
ATOM   2280  HB1 LEU A 161      28.070  34.360  39.950  1.00  0.00           H
ATOM   2281  HB2 LEU A 161      29.290  33.590  38.820  1.00  0.00           H
ATOM   2282  CG  LEU A 161      28.990  32.500  40.700  1.00  0.00           C
ATOM   2283  HG  LEU A 161      29.930  31.900  40.670  1.00  0.00           H
ATOM   2284  CD1 LEU A 161      28.660  32.760  42.130  1.00  0.00           C
ATOM   2285 1HD1 LEU A 161      28.640  31.740  42.580  1.00  0.00           H
ATOM   2286 2HD1 LEU A 161      29.530  33.190  42.670  1.00  0.00           H
ATOM   2287 3HD1 LEU A 161      27.770  33.380  42.370  1.00  0.00           H
ATOM   2288  CD2 LEU A 161      28.030  31.520  39.990  1.00  0.00           C
ATOM   2289 1HD2 LEU A 161      26.960  31.810  39.930  1.00  0.00           H
ATOM   2290 2HD2 LEU A 161      28.300  31.220  38.960  1.00  0.00           H
ATOM   2291 3HD2 LEU A 161      28.100  30.610  40.630  1.00  0.00           H
ATOM   2292  C   LEU A 161      31.480  34.180  40.360  1.00  0.00           C
ATOM   2293  O   LEU A 161      32.100  34.120  39.330  1.00  0.00           O
ATOM   2294  N   GLU A 162      31.850  33.510  41.470  1.00  0.00           N
ATOM   2295  HN  GLU A 162      31.220  33.370  42.240  1.00  0.00           H
ATOM   2296  CA  GLU A 162      33.080  32.660  41.510  1.00  0.00           C
ATOM   2297  HA  GLU A 162      33.680  32.780  40.620  1.00  0.00           H
ATOM   2298  CB  GLU A 162      33.910  33.010  42.680  1.00  0.00           C
ATOM   2299  HB1 GLU A 162      33.400  32.900  43.660  1.00  0.00           H
ATOM   2300  HB2 GLU A 162      34.760  32.290  42.630  1.00  0.00           H
ATOM   2301  CG  GLU A 162      34.530  34.470  42.560  1.00  0.00           C
ATOM   2302  HG1 GLU A 162      35.110  34.540  41.620  1.00  0.00           H
ATOM   2303  HG2 GLU A 162      33.800  35.300  42.620  1.00  0.00           H
ATOM   2304  CD  GLU A 162      35.710  34.550  43.580  1.00  0.00           C
ATOM   2305  OE1 GLU A 162      36.700  35.300  43.190  1.00  0.00           O
ATOM   2306  OE2 GLU A 162      35.650  33.940  44.670  1.00  0.00           O
ATOM   2307  C   GLU A 162      32.640  31.210  41.490  1.00  0.00           C
ATOM   2308  O   GLU A 162      31.760  30.840  42.320  1.00  0.00           O
ATOM   2309  N   VAL A 163      33.020  30.400  40.480  1.00  0.00           N
ATOM   2310  HN  VAL A 163      33.660  30.650  39.740  1.00  0.00           H
ATOM   2311  CA  VAL A 163      32.450  29.090  40.260  1.00  0.00           C
ATOM   2312  HA  VAL A 163      31.500  28.990  40.760  1.00  0.00           H
ATOM   2313  CB  VAL A 163      31.950  28.930  38.850  1.00  0.00           C
ATOM   2314  HB  VAL A 163      31.650  27.880  38.630  1.00  0.00           H
ATOM   2315  CG1 VAL A 163      30.690  29.760  38.610  1.00  0.00           C
ATOM   2316 1HG1 VAL A 163      30.250  29.550  37.610  1.00  0.00           H
ATOM   2317 2HG1 VAL A 163      29.910  29.580  39.380  1.00  0.00           H
ATOM   2318 3HG1 VAL A 163      31.090  30.790  38.690  1.00  0.00           H
ATOM   2319  CG2 VAL A 163      32.970  29.370  37.810  1.00  0.00           C
ATOM   2320 1HG2 VAL A 163      32.810  29.070  36.760  1.00  0.00           H
ATOM   2321 2HG2 VAL A 163      32.860  30.480  37.790  1.00  0.00           H
ATOM   2322 3HG2 VAL A 163      33.970  29.030  38.170  1.00  0.00           H
ATOM   2323  C   VAL A 163      33.420  27.850  40.670  1.00  0.00           C
ATOM   2324  O   VAL A 163      34.570  27.790  40.210  1.00  0.00           O
ATOM   2325  N   PRO A 164      32.980  26.910  41.480  1.00  0.00           N
ATOM   2326  CD  PRO A 164      31.820  27.070  42.350  1.00  0.00           C
ATOM   2327  HD1 PRO A 164      30.960  26.960  41.660  1.00  0.00           H
ATOM   2328  HD2 PRO A 164      31.830  28.110  42.770  1.00  0.00           H
ATOM   2329  CA  PRO A 164      33.750  25.650  41.790  1.00  0.00           C
ATOM   2330  HA  PRO A 164      34.690  25.820  42.290  1.00  0.00           H
ATOM   2331  CB  PRO A 164      32.910  24.960  42.800  1.00  0.00           C
ATOM   2332  HB1 PRO A 164      32.220  24.240  42.330  1.00  0.00           H
ATOM   2333  HB2 PRO A 164      33.540  24.390  43.510  1.00  0.00           H
ATOM   2334  CG  PRO A 164      32.020  26.000  43.460  1.00  0.00           C
ATOM   2335  HG1 PRO A 164      31.030  25.620  43.800  1.00  0.00           H
ATOM   2336  HG2 PRO A 164      32.500  26.520  44.320  1.00  0.00           H
ATOM   2337  C   PRO A 164      34.050  24.730  40.610  1.00  0.00           C
ATOM   2338  O   PRO A 164      33.220  24.460  39.740  1.00  0.00           O
ATOM   2339  N   TYR A 165      35.370  24.220  40.570  1.00  0.00           N
ATOM   2340  HN  TYR A 165      36.040  24.430  41.280  1.00  0.00           H
ATOM   2341  CA  TYR A 165      35.720  23.160  39.560  1.00  0.00           C
ATOM   2342  HA  TYR A 165      35.440  23.470  38.570  1.00  0.00           H
ATOM   2343  CB  TYR A 165      37.240  22.900  39.270  1.00  0.00           C
ATOM   2344  HB1 TYR A 165      37.680  22.770  40.290  1.00  0.00           H
ATOM   2345  HB2 TYR A 165      37.440  21.990  38.660  1.00  0.00           H
ATOM   2346  CG  TYR A 165      37.900  24.040  38.560  1.00  0.00           C
ATOM   2347  CD1 TYR A 165      38.120  24.140  37.160  1.00  0.00           C
ATOM   2348  HD1 TYR A 165      37.750  23.310  36.570  1.00  0.00           H
ATOM   2349  CE1 TYR A 165      38.700  25.220  36.550  1.00  0.00           C
ATOM   2350  HE1 TYR A 165      38.860  25.270  35.490  1.00  0.00           H
ATOM   2351  CZ  TYR A 165      39.260  26.230  37.390  1.00  0.00           C
ATOM   2352  OH  TYR A 165      39.940  27.350  36.810  1.00  0.00           O
ATOM   2353  HH  TYR A 165      40.220  27.950  37.500  1.00  0.00           H
ATOM   2354  CD2 TYR A 165      38.430  25.000  39.350  1.00  0.00           C
ATOM   2355  HD2 TYR A 165      38.110  24.990  40.370  1.00  0.00           H
ATOM   2356  CE2 TYR A 165      39.070  26.160  38.770  1.00  0.00           C
ATOM   2357  HE2 TYR A 165      39.370  27.040  39.330  1.00  0.00           H
ATOM   2358  C   TYR A 165      34.920  21.870  39.770  1.00  0.00           C
ATOM   2359  O   TYR A 165      34.650  21.520  40.920  1.00  0.00           O
ATOM   2360  N   VAL A 166      34.520  21.160  38.690  1.00  0.00           N
ATOM   2361  HN  VAL A 166      34.770  21.400  37.760  1.00  0.00           H
ATOM   2362  CA  VAL A 166      33.730  19.970  38.660  1.00  0.00           C
ATOM   2363  HA  VAL A 166      33.700  19.600  39.680  1.00  0.00           H
ATOM   2364  CB  VAL A 166      32.250  20.150  38.240  1.00  0.00           C
ATOM   2365  HB  VAL A 166      32.300  20.640  37.240  1.00  0.00           H
ATOM   2366  CG1 VAL A 166      31.410  18.890  37.960  1.00  0.00           C
ATOM   2367 1HG1 VAL A 166      31.870  18.420  37.060  1.00  0.00           H
ATOM   2368 2HG1 VAL A 166      31.380  18.120  38.760  1.00  0.00           H
ATOM   2369 3HG1 VAL A 166      30.370  19.270  37.860  1.00  0.00           H
ATOM   2370  CG2 VAL A 166      31.530  20.970  39.320  1.00  0.00           C
ATOM   2371 1HG2 VAL A 166      30.480  21.210  39.070  1.00  0.00           H
ATOM   2372 2HG2 VAL A 166      31.550  20.420  40.290  1.00  0.00           H
ATOM   2373 3HG2 VAL A 166      32.030  21.950  39.440  1.00  0.00           H
ATOM   2374  C   VAL A 166      34.400  18.800  37.750  1.00  0.00           C
ATOM   2375  O   VAL A 166      34.890  18.990  36.620  1.00  0.00           O
ATOM   2376  N   ASP A 167      34.400  17.580  38.370  1.00  0.00           N
ATOM   2377  HN  ASP A 167      34.010  17.570  39.290  1.00  0.00           H
ATOM   2378  CA  ASP A 167      35.100  16.340  37.930  1.00  0.00           C
ATOM   2379  HA  ASP A 167      36.140  16.560  37.740  1.00  0.00           H
ATOM   2380  CB  ASP A 167      34.880  15.310  39.030  1.00  0.00           C
ATOM   2381  HB1 ASP A 167      33.860  14.880  38.890  1.00  0.00           H
ATOM   2382  HB2 ASP A 167      35.590  14.470  38.870  1.00  0.00           H
ATOM   2383  CG  ASP A 167      35.090  15.670  40.530  1.00  0.00           C
ATOM   2384  OD1 ASP A 167      36.170  16.300  40.740  1.00  0.00           O
ATOM   2385  OD2 ASP A 167      34.280  15.300  41.420  1.00  0.00           O
ATOM   2386  C   ASP A 167      34.600  15.780  36.550  1.00  0.00           C
ATOM   2387  O   ASP A 167      33.390  15.970  36.180  1.00  0.00           O
ATOM   2388  N   ARG A 168      35.470  15.030  35.850  1.00  0.00           N
ATOM   2389  HN  ARG A 168      36.310  14.860  36.360  1.00  0.00           H
ATOM   2390  CA  ARG A 168      35.220  14.420  34.560  1.00  0.00           C
ATOM   2391  HA  ARG A 168      34.990  15.150  33.800  1.00  0.00           H
ATOM   2392  CB  ARG A 168      36.400  13.670  34.110  1.00  0.00           C
ATOM   2393  HB1 ARG A 168      36.810  13.100  34.960  1.00  0.00           H
ATOM   2394  HB2 ARG A 168      36.140  13.060  33.210  1.00  0.00           H
ATOM   2395  CG  ARG A 168      37.580  14.670  33.850  1.00  0.00           C
ATOM   2396  HG1 ARG A 168      37.990  15.070  34.800  1.00  0.00           H
ATOM   2397  HG2 ARG A 168      38.380  14.050  33.380  1.00  0.00           H
ATOM   2398  CD  ARG A 168      37.380  15.840  32.880  1.00  0.00           C
ATOM   2399  HD1 ARG A 168      36.560  16.470  33.270  1.00  0.00           H
ATOM   2400  HD2 ARG A 168      38.290  16.450  32.780  1.00  0.00           H
ATOM   2401  NE  ARG A 168      36.870  15.390  31.550  1.00  0.00           N
ATOM   2402  HE  ARG A 168      36.600  14.450  31.360  1.00  0.00           H
ATOM   2403  CZ  ARG A 168      36.530  16.270  30.600  1.00  0.00           C
ATOM   2404  NH1 ARG A 168      36.620  17.580  30.760  1.00  0.00           N
ATOM   2405 1HH1 ARG A 168      36.850  17.960  31.650  1.00  0.00           H
ATOM   2406 2HH1 ARG A 168      36.390  18.210  30.000  1.00  0.00           H
ATOM   2407  NH2 ARG A 168      36.010  15.860  29.420  1.00  0.00           N
ATOM   2408 1HH2 ARG A 168      35.960  14.880  29.190  1.00  0.00           H
ATOM   2409 2HH2 ARG A 168      35.860  16.460  28.640  1.00  0.00           H
ATOM   2410  C   ARG A 168      34.060  13.450  34.480  1.00  0.00           C
ATOM   2411  O   ARG A 168      33.180  13.560  33.630  1.00  0.00           O
ATOM   2412  N   ASN A 169      33.980  12.580  35.460  1.00  0.00           N
ATOM   2413  HN  ASN A 169      34.560  12.510  36.270  1.00  0.00           H
ATOM   2414  CA  ASN A 169      32.820  11.670  35.630  1.00  0.00           C
ATOM   2415  HA  ASN A 169      32.700  11.150  34.690  1.00  0.00           H
ATOM   2416  CB  ASN A 169      33.040  10.680  36.910  1.00  0.00           C
ATOM   2417  HB1 ASN A 169      33.290  11.280  37.810  1.00  0.00           H
ATOM   2418  HB2 ASN A 169      32.020  10.270  36.990  1.00  0.00           H
ATOM   2419  CG  ASN A 169      34.040   9.630  36.610  1.00  0.00           C
ATOM   2420  OD1 ASN A 169      34.620   9.510  35.490  1.00  0.00           O
ATOM   2421  ND2 ASN A 169      34.580   8.840  37.580  1.00  0.00           N
ATOM   2422 1HD2 ASN A 169      35.290   8.190  37.300  1.00  0.00           H
ATOM   2423 2HD2 ASN A 169      34.380   8.900  38.550  1.00  0.00           H
ATOM   2424  C   ASN A 169      31.480  12.470  35.880  1.00  0.00           C
ATOM   2425  O   ASN A 169      30.430  12.270  35.290  1.00  0.00           O
ATOM   2426  N   SER A 170      31.500  13.500  36.840  1.00  0.00           N
ATOM   2427  HN  SER A 170      32.320  13.590  37.390  1.00  0.00           H
ATOM   2428  CA  SER A 170      30.350  14.390  37.070  1.00  0.00           C
ATOM   2429  HA  SER A 170      29.550  13.750  37.420  1.00  0.00           H
ATOM   2430  CB  SER A 170      30.600  15.450  38.260  1.00  0.00           C
ATOM   2431  HB1 SER A 170      31.570  15.930  38.000  1.00  0.00           H
ATOM   2432  HB2 SER A 170      29.760  16.180  38.270  1.00  0.00           H
ATOM   2433  OG  SER A 170      30.720  14.690  39.500  1.00  0.00           O
ATOM   2434  HG1 SER A 170      31.130  15.290  40.130  1.00  0.00           H
ATOM   2435  C   SER A 170      29.800  15.150  35.890  1.00  0.00           C
ATOM   2436  O   SER A 170      28.610  15.190  35.690  1.00  0.00           O
ATOM   2437  N   CYS A 171      30.730  15.830  35.190  1.00  0.00           N
ATOM   2438  HN  CYS A 171      31.680  15.780  35.520  1.00  0.00           H
ATOM   2439  CA  CYS A 171      30.590  16.580  33.950  1.00  0.00           C
ATOM   2440  HA  CYS A 171      30.060  17.500  34.170  1.00  0.00           H
ATOM   2441  CB  CYS A 171      32.010  17.050  33.460  1.00  0.00           C
ATOM   2442  HB1 CYS A 171      32.450  17.570  34.330  1.00  0.00           H
ATOM   2443  HB2 CYS A 171      32.620  16.140  33.240  1.00  0.00           H
ATOM   2444  SG  CYS A 171      32.130  18.280  32.130  1.00  0.00           S
ATOM   2445  C   CYS A 171      29.970  15.790  32.870  1.00  0.00           C
ATOM   2446  O   CYS A 171      28.970  16.280  32.300  1.00  0.00           O
ATOM   2447  N   LYS A 172      30.430  14.600  32.570  1.00  0.00           N
ATOM   2448  HN  LYS A 172      31.200  14.230  33.090  1.00  0.00           H
ATOM   2449  CA  LYS A 172      29.750  13.710  31.610  1.00  0.00           C
ATOM   2450  HA  LYS A 172      29.690  14.320  30.720  1.00  0.00           H
ATOM   2451  CB  LYS A 172      30.500  12.380  31.200  1.00  0.00           C
ATOM   2452  HB1 LYS A 172      30.450  11.790  32.150  1.00  0.00           H
ATOM   2453  HB2 LYS A 172      29.910  11.750  30.500  1.00  0.00           H
ATOM   2454  CG  LYS A 172      31.870  12.560  30.540  1.00  0.00           C
ATOM   2455  HG1 LYS A 172      31.740  13.170  29.620  1.00  0.00           H
ATOM   2456  HG2 LYS A 172      32.470  13.260  31.170  1.00  0.00           H
ATOM   2457  CD  LYS A 172      32.520  11.260  30.050  1.00  0.00           C
ATOM   2458  HD1 LYS A 172      31.680  10.650  29.640  1.00  0.00           H
ATOM   2459  HD2 LYS A 172      33.180  11.620  29.230  1.00  0.00           H
ATOM   2460  CE  LYS A 172      33.210  10.480  31.190  1.00  0.00           C
ATOM   2461  HE1 LYS A 172      34.010  11.110  31.630  1.00  0.00           H
ATOM   2462  HE2 LYS A 172      32.530  10.120  31.990  1.00  0.00           H
ATOM   2463  NZ  LYS A 172      33.840   9.220  30.680  1.00  0.00           N
ATOM   2464  HZ1 LYS A 172      34.500   9.460  29.900  1.00  0.00           H
ATOM   2465  HZ2 LYS A 172      34.350   8.750  31.450  1.00  0.00           H
ATOM   2466  HZ3 LYS A 172      33.150   8.570  30.260  1.00  0.00           H
ATOM   2467  C   LYS A 172      28.300  13.390  31.940  1.00  0.00           C
ATOM   2468  O   LYS A 172      27.420  13.500  31.080  1.00  0.00           O
ATOM   2469  N   LEU A 173      28.030  12.980  33.180  1.00  0.00           N
ATOM   2470  HN  LEU A 173      28.780  12.930  33.840  1.00  0.00           H
ATOM   2471  CA  LEU A 173      26.660  12.620  33.590  1.00  0.00           C
ATOM   2472  HA  LEU A 173      26.290  11.870  32.900  1.00  0.00           H
ATOM   2473  CB  LEU A 173      26.710  11.840  34.940  1.00  0.00           C
ATOM   2474  HB1 LEU A 173      27.420  12.270  35.660  1.00  0.00           H
ATOM   2475  HB2 LEU A 173      25.690  11.870  35.380  1.00  0.00           H
ATOM   2476  CG  LEU A 173      27.280  10.410  34.800  1.00  0.00           C
ATOM   2477  HG  LEU A 173      28.110  10.380  34.060  1.00  0.00           H
ATOM   2478  CD1 LEU A 173      27.720   9.930  36.140  1.00  0.00           C
ATOM   2479 1HD1 LEU A 173      26.850  10.000  36.840  1.00  0.00           H
ATOM   2480 2HD1 LEU A 173      28.070   8.880  36.060  1.00  0.00           H
ATOM   2481 3HD1 LEU A 173      28.580  10.540  36.510  1.00  0.00           H
ATOM   2482  CD2 LEU A 173      26.180   9.500  34.170  1.00  0.00           C
ATOM   2483 1HD2 LEU A 173      25.330   9.400  34.860  1.00  0.00           H
ATOM   2484 2HD2 LEU A 173      25.860   9.980  33.210  1.00  0.00           H
ATOM   2485 3HD2 LEU A 173      26.550   8.500  33.820  1.00  0.00           H
ATOM   2486  C   LEU A 173      25.720  13.790  33.590  1.00  0.00           C
ATOM   2487  O   LEU A 173      24.540  13.700  33.280  1.00  0.00           O
ATOM   2488  N   SER A 174      26.160  14.990  33.910  1.00  0.00           N
ATOM   2489  HN  SER A 174      27.100  15.170  34.180  1.00  0.00           H
ATOM   2490  CA  SER A 174      25.390  16.170  34.030  1.00  0.00           C
ATOM   2491  HA  SER A 174      24.590  16.090  34.750  1.00  0.00           H
ATOM   2492  CB  SER A 174      26.360  17.320  34.530  1.00  0.00           C
ATOM   2493  HB1 SER A 174      26.420  17.200  35.640  1.00  0.00           H
ATOM   2494  HB2 SER A 174      27.310  17.090  34.020  1.00  0.00           H
ATOM   2495  OG  SER A 174      26.060  18.680  34.190  1.00  0.00           O
ATOM   2496  HG1 SER A 174      26.080  18.750  33.230  1.00  0.00           H
ATOM   2497  C   SER A 174      24.750  16.660  32.670  1.00  0.00           C
ATOM   2498  O   SER A 174      23.570  17.000  32.690  1.00  0.00           O
ATOM   2499  N   SER A 175      25.550  16.770  31.500  1.00  0.00           N
ATOM   2500  HN  SER A 175      26.490  16.440  31.610  1.00  0.00           H
ATOM   2501  CA  SER A 175      25.040  17.220  30.210  1.00  0.00           C
ATOM   2502  HA  SER A 175      24.380  18.020  30.540  1.00  0.00           H
ATOM   2503  CB  SER A 175      26.150  17.660  29.260  1.00  0.00           C
ATOM   2504  HB1 SER A 175      26.780  18.400  29.810  1.00  0.00           H
ATOM   2505  HB2 SER A 175      26.760  16.750  29.030  1.00  0.00           H
ATOM   2506  OG  SER A 175      25.710  18.200  27.990  1.00  0.00           O
ATOM   2507  HG1 SER A 175      25.420  19.100  28.100  1.00  0.00           H
ATOM   2508  C   SER A 175      24.210  16.210  29.450  1.00  0.00           C
ATOM   2509  O   SER A 175      24.490  14.980  29.470  1.00  0.00           O
ATOM   2510  N   SER A 176      23.080  16.610  28.770  1.00  0.00           N
ATOM   2511  HN  SER A 176      22.860  17.580  28.950  1.00  0.00           H
ATOM   2512  CA  SER A 176      22.310  15.780  27.820  1.00  0.00           C
ATOM   2513  HA  SER A 176      22.080  14.830  28.270  1.00  0.00           H
ATOM   2514  CB  SER A 176      21.100  16.570  27.150  1.00  0.00           C
ATOM   2515  HB1 SER A 176      21.520  17.410  26.570  1.00  0.00           H
ATOM   2516  HB2 SER A 176      20.490  16.010  26.400  1.00  0.00           H
ATOM   2517  OG  SER A 176      20.180  16.960  28.190  1.00  0.00           O
ATOM   2518  HG1 SER A 176      20.490  17.810  28.530  1.00  0.00           H
ATOM   2519  C   SER A 176      23.080  15.490  26.540  1.00  0.00           C
ATOM   2520  O   SER A 176      22.600  14.680  25.740  1.00  0.00           O
ATOM   2521  N   PHE A 177      24.320  16.100  26.300  1.00  0.00           N
ATOM   2522  HN  PHE A 177      24.690  16.720  26.980  1.00  0.00           H
ATOM   2523  CA  PHE A 177      24.990  16.030  25.070  1.00  0.00           C
ATOM   2524  HA  PHE A 177      24.490  15.460  24.310  1.00  0.00           H
ATOM   2525  CB  PHE A 177      25.120  17.400  24.350  1.00  0.00           C
ATOM   2526  HB1 PHE A 177      25.810  18.110  24.830  1.00  0.00           H
ATOM   2527  HB2 PHE A 177      25.480  17.160  23.320  1.00  0.00           H
ATOM   2528  CG  PHE A 177      23.780  18.140  24.180  1.00  0.00           C
ATOM   2529  CD1 PHE A 177      22.710  17.680  23.320  1.00  0.00           C
ATOM   2530  HD1 PHE A 177      22.890  16.760  22.790  1.00  0.00           H
ATOM   2531  CE1 PHE A 177      21.490  18.350  23.270  1.00  0.00           C
ATOM   2532  HE1 PHE A 177      20.690  18.020  22.600  1.00  0.00           H
ATOM   2533  CZ  PHE A 177      21.230  19.490  24.120  1.00  0.00           C
ATOM   2534  HZ  PHE A 177      20.420  20.180  23.950  1.00  0.00           H
ATOM   2535  CD2 PHE A 177      23.430  19.250  25.000  1.00  0.00           C
ATOM   2536  HD2 PHE A 177      24.220  19.590  25.650  1.00  0.00           H
ATOM   2537  CE2 PHE A 177      22.200  19.880  24.950  1.00  0.00           C
ATOM   2538  HE2 PHE A 177      21.990  20.780  25.520  1.00  0.00           H
ATOM   2539  C   PHE A 177      26.430  15.540  25.330  1.00  0.00           C
ATOM   2540  O   PHE A 177      26.840  15.630  26.460  1.00  0.00           O
ATOM   2541  N   ILE A 178      27.090  15.070  24.290  1.00  0.00           N
ATOM   2542  HN  ILE A 178      26.660  15.070  23.390  1.00  0.00           H
ATOM   2543  CA  ILE A 178      28.490  14.680  24.260  1.00  0.00           C
ATOM   2544  HA  ILE A 178      28.490  13.910  25.000  1.00  0.00           H
ATOM   2545  CB  ILE A 178      28.870  14.130  22.850  1.00  0.00           C
ATOM   2546  HB  ILE A 178      28.590  14.870  22.080  1.00  0.00           H
ATOM   2547  CG2 ILE A 178      30.430  13.930  22.730  1.00  0.00           C
ATOM   2548 1HG2 ILE A 178      30.860  14.910  22.390  1.00  0.00           H
ATOM   2549 2HG2 ILE A 178      30.830  13.670  23.730  1.00  0.00           H
ATOM   2550 3HG2 ILE A 178      30.550  13.160  21.950  1.00  0.00           H
ATOM   2551  CG1 ILE A 178      28.130  12.760  22.720  1.00  0.00           C
ATOM   2552 1HG1 ILE A 178      27.200  12.620  23.310  1.00  0.00           H
ATOM   2553 2HG1 ILE A 178      27.860  12.610  21.650  1.00  0.00           H
ATOM   2554  CD  ILE A 178      28.950  11.490  23.130  1.00  0.00           C
ATOM   2555  HD1 ILE A 178      29.080  11.550  24.230  1.00  0.00           H
ATOM   2556  HD2 ILE A 178      28.470  10.510  22.960  1.00  0.00           H
ATOM   2557  HD3 ILE A 178      29.920  11.420  22.590  1.00  0.00           H
ATOM   2558  C   ILE A 178      29.500  15.710  24.680  1.00  0.00           C
ATOM   2559  O   ILE A 178      29.620  16.810  24.130  1.00  0.00           O
ATOM   2560  N   ILE A 179      30.230  15.360  25.720  1.00  0.00           N
ATOM   2561  HN  ILE A 179      30.020  14.440  26.040  1.00  0.00           H
ATOM   2562  CA  ILE A 179      31.220  16.240  26.340  1.00  0.00           C
ATOM   2563  HA  ILE A 179      31.220  17.180  25.790  1.00  0.00           H
ATOM   2564  CB  ILE A 179      31.030  16.660  27.790  1.00  0.00           C
ATOM   2565  HB  ILE A 179      30.920  15.710  28.340  1.00  0.00           H
ATOM   2566  CG2 ILE A 179      32.260  17.460  28.350  1.00  0.00           C
ATOM   2567 1HG2 ILE A 179      33.050  16.840  28.800  1.00  0.00           H
ATOM   2568 2HG2 ILE A 179      32.680  18.050  27.500  1.00  0.00           H
ATOM   2569 3HG2 ILE A 179      31.980  18.050  29.250  1.00  0.00           H
ATOM   2570  CG1 ILE A 179      29.720  17.350  27.940  1.00  0.00           C
ATOM   2571 1HG1 ILE A 179      28.860  16.850  27.430  1.00  0.00           H
ATOM   2572 2HG1 ILE A 179      29.490  17.270  29.020  1.00  0.00           H
ATOM   2573  CD  ILE A 179      29.550  18.800  27.440  1.00  0.00           C
ATOM   2574  HD1 ILE A 179      29.390  18.830  26.340  1.00  0.00           H
ATOM   2575  HD2 ILE A 179      28.690  19.250  27.960  1.00  0.00           H
ATOM   2576  HD3 ILE A 179      30.440  19.430  27.650  1.00  0.00           H
ATOM   2577  C   ILE A 179      32.640  15.800  26.100  1.00  0.00           C
ATOM   2578  O   ILE A 179      33.140  14.780  26.560  1.00  0.00           O
ATOM   2579  N   THR A 180      33.400  16.580  25.310  1.00  0.00           N
ATOM   2580  HN  THR A 180      32.990  17.290  24.730  1.00  0.00           H
ATOM   2581  CA  THR A 180      34.630  16.140  24.770  1.00  0.00           C
ATOM   2582  HA  THR A 180      34.670  15.060  24.840  1.00  0.00           H
ATOM   2583  CB  THR A 180      34.930  16.500  23.310  1.00  0.00           C
ATOM   2584  HB  THR A 180      35.830  16.030  22.830  1.00  0.00           H
ATOM   2585  OG1 THR A 180      35.260  17.860  23.200  1.00  0.00           O
ATOM   2586  HG1 THR A 180      35.230  18.240  22.320  1.00  0.00           H
ATOM   2587  CG2 THR A 180      33.720  16.230  22.360  1.00  0.00           C
ATOM   2588 1HG2 THR A 180      32.930  16.950  22.640  1.00  0.00           H
ATOM   2589 2HG2 THR A 180      34.060  16.340  21.300  1.00  0.00           H
ATOM   2590 3HG2 THR A 180      33.330  15.210  22.580  1.00  0.00           H
ATOM   2591  C   THR A 180      35.770  16.510  25.680  1.00  0.00           C
ATOM   2592  O   THR A 180      35.570  17.020  26.790  1.00  0.00           O
ATOM   2593  N   GLN A 181      36.990  16.240  25.310  1.00  0.00           N
ATOM   2594  HN  GLN A 181      37.090  15.720  24.470  1.00  0.00           H
ATOM   2595  CA  GLN A 181      38.150  16.620  26.200  1.00  0.00           C
ATOM   2596  HA  GLN A 181      37.800  16.560  27.220  1.00  0.00           H
ATOM   2597  CB  GLN A 181      39.380  15.710  25.980  1.00  0.00           C
ATOM   2598  HB1 GLN A 181      39.810  15.920  24.980  1.00  0.00           H
ATOM   2599  HB2 GLN A 181      40.250  15.940  26.630  1.00  0.00           H
ATOM   2600  CG  GLN A 181      39.030  14.230  26.150  1.00  0.00           C
ATOM   2601  HG1 GLN A 181      38.360  13.740  25.410  1.00  0.00           H
ATOM   2602  HG2 GLN A 181      39.980  13.740  25.880  1.00  0.00           H
ATOM   2603  CD  GLN A 181      38.650  13.830  27.570  1.00  0.00           C
ATOM   2604  OE1 GLN A 181      38.450  14.680  28.430  1.00  0.00           O
ATOM   2605  NE2 GLN A 181      38.730  12.450  27.680  1.00  0.00           N
ATOM   2606 1HE2 GLN A 181      38.420  11.930  26.880  1.00  0.00           H
ATOM   2607 2HE2 GLN A 181      38.730  11.980  28.560  1.00  0.00           H
ATOM   2608  C   GLN A 181      38.610  17.970  25.950  1.00  0.00           C
ATOM   2609  O   GLN A 181      39.500  18.440  26.640  1.00  0.00           O
ATOM   2610  N   ASN A 182      37.990  18.720  25.050  1.00  0.00           N
ATOM   2611  HN  ASN A 182      37.290  18.350  24.430  1.00  0.00           H
ATOM   2612  CA  ASN A 182      38.170  20.100  24.740  1.00  0.00           C
ATOM   2613  HA  ASN A 182      39.170  20.470  24.900  1.00  0.00           H
ATOM   2614  CB  ASN A 182      37.830  20.490  23.270  1.00  0.00           C
ATOM   2615  HB1 ASN A 182      36.800  20.160  23.030  1.00  0.00           H
ATOM   2616  HB2 ASN A 182      37.940  21.570  23.030  1.00  0.00           H
ATOM   2617  CG  ASN A 182      38.820  19.860  22.230  1.00  0.00           C
ATOM   2618  OD1 ASN A 182      39.900  19.240  22.530  1.00  0.00           O
ATOM   2619  ND2 ASN A 182      38.550  20.130  20.950  1.00  0.00           N
ATOM   2620 1HD2 ASN A 182      37.740  20.690  20.780  1.00  0.00           H
ATOM   2621 2HD2 ASN A 182      39.160  19.680  20.290  1.00  0.00           H
ATOM   2622  C   ASN A 182      37.340  20.910  25.720  1.00  0.00           C
ATOM   2623  O   ASN A 182      37.620  22.120  25.880  1.00  0.00           O
ATOM   2624  N   MET A 183      36.380  20.310  26.500  1.00  0.00           N
ATOM   2625  HN  MET A 183      36.170  19.330  26.530  1.00  0.00           H
ATOM   2626  CA  MET A 183      35.430  21.070  27.280  1.00  0.00           C
ATOM   2627  HA  MET A 183      35.730  22.090  27.110  1.00  0.00           H
ATOM   2628  CB  MET A 183      33.970  20.970  26.770  1.00  0.00           C
ATOM   2629  HB1 MET A 183      33.660  19.900  26.840  1.00  0.00           H
ATOM   2630  HB2 MET A 183      33.420  21.490  27.580  1.00  0.00           H
ATOM   2631  CG  MET A 183      33.770  21.540  25.380  1.00  0.00           C
ATOM   2632  HG1 MET A 183      34.000  22.620  25.500  1.00  0.00           H
ATOM   2633  HG2 MET A 183      34.500  21.170  24.620  1.00  0.00           H
ATOM   2634  SD  MET A 183      32.160  21.480  24.750  1.00  0.00           S
ATOM   2635  CE  MET A 183      31.820  19.680  24.820  1.00  0.00           C
ATOM   2636  HE1 MET A 183      32.110  19.090  25.720  1.00  0.00           H
ATOM   2637  HE2 MET A 183      30.730  19.530  24.720  1.00  0.00           H
ATOM   2638  HE3 MET A 183      32.160  19.120  23.920  1.00  0.00           H
ATOM   2639  C   MET A 183      35.590  20.660  28.740  1.00  0.00           C
ATOM   2640  O   MET A 183      36.040  19.580  29.080  1.00  0.00           O
ATOM   2641  N   PHE A 184      35.220  21.520  29.660  1.00  0.00           N
ATOM   2642  HN  PHE A 184      35.110  22.470  29.380  1.00  0.00           H
ATOM   2643  CA  PHE A 184      35.210  21.180  31.070  1.00  0.00           C
ATOM   2644  HA  PHE A 184      35.240  20.130  31.350  1.00  0.00           H
ATOM   2645  CB  PHE A 184      36.590  21.700  31.810  1.00  0.00           C
ATOM   2646  HB1 PHE A 184      36.630  21.220  32.820  1.00  0.00           H
ATOM   2647  HB2 PHE A 184      37.430  21.290  31.210  1.00  0.00           H
ATOM   2648  CG  PHE A 184      36.760  23.180  32.060  1.00  0.00           C
ATOM   2649  CD1 PHE A 184      36.450  23.720  33.370  1.00  0.00           C
ATOM   2650  HD1 PHE A 184      36.030  23.210  34.210  1.00  0.00           H
ATOM   2651  CE1 PHE A 184      36.510  25.100  33.530  1.00  0.00           C
ATOM   2652  HE1 PHE A 184      36.220  25.670  34.400  1.00  0.00           H
ATOM   2653  CZ  PHE A 184      36.960  25.870  32.430  1.00  0.00           C
ATOM   2654  HZ  PHE A 184      37.130  26.920  32.590  1.00  0.00           H
ATOM   2655  CD2 PHE A 184      37.180  24.020  30.990  1.00  0.00           C
ATOM   2656  HD2 PHE A 184      37.410  23.550  30.050  1.00  0.00           H
ATOM   2657  CE2 PHE A 184      37.300  25.340  31.230  1.00  0.00           C
ATOM   2658  HE2 PHE A 184      37.740  26.090  30.580  1.00  0.00           H
ATOM   2659  C   PHE A 184      33.970  21.770  31.750  1.00  0.00           C
ATOM   2660  O   PHE A 184      33.300  22.640  31.160  1.00  0.00           O
ATOM   2661  N   CYS A 185      33.680  21.290  32.990  1.00  0.00           N
ATOM   2662  HN  CYS A 185      34.310  20.600  33.360  1.00  0.00           H
ATOM   2663  CA  CYS A 185      32.550  21.690  33.810  1.00  0.00           C
ATOM   2664  HA  CYS A 185      31.970  22.350  33.180  1.00  0.00           H
ATOM   2665  CB  CYS A 185      31.650  20.500  34.190  1.00  0.00           C
ATOM   2666  HB1 CYS A 185      32.170  19.630  34.640  1.00  0.00           H
ATOM   2667  HB2 CYS A 185      30.940  20.850  34.960  1.00  0.00           H
ATOM   2668  SG  CYS A 185      30.840  19.740  32.760  1.00  0.00           S
ATOM   2669  C   CYS A 185      33.000  22.500  35.020  1.00  0.00           C
ATOM   2670  O   CYS A 185      33.990  22.200  35.650  1.00  0.00           O
ATOM   2671  N   ALA A 186      32.060  23.260  35.520  1.00  0.00           N
ATOM   2672  HN  ALA A 186      31.180  23.320  35.050  1.00  0.00           H
ATOM   2673  CA  ALA A 186      32.210  24.060  36.740  1.00  0.00           C
ATOM   2674  HA  ALA A 186      32.560  23.450  37.550  1.00  0.00           H
ATOM   2675  CB  ALA A 186      33.100  25.340  36.500  1.00  0.00           C
ATOM   2676  HB1 ALA A 186      34.080  25.060  36.100  1.00  0.00           H
ATOM   2677  HB2 ALA A 186      32.620  26.080  35.820  1.00  0.00           H
ATOM   2678  HB3 ALA A 186      33.200  25.800  37.520  1.00  0.00           H
ATOM   2679  C   ALA A 186      30.820  24.460  37.200  1.00  0.00           C
ATOM   2680  O   ALA A 186      29.810  24.240  36.500  1.00  0.00           O
ATOM   2681  N   GLY A 187      30.670  25.020  38.430  1.00  0.00           N
ATOM   2682  HN  GLY A 187      31.470  25.120  39.020  1.00  0.00           H
ATOM   2683  CA  GLY A 187      29.440  25.340  39.010  1.00  0.00           C
ATOM   2684  HA1 GLY A 187      29.530  26.420  39.080  1.00  0.00           H
ATOM   2685  HA2 GLY A 187      28.700  24.940  38.340  1.00  0.00           H
ATOM   2686  C   GLY A 187      29.250  24.930  40.470  1.00  0.00           C
ATOM   2687  O   GLY A 187      29.790  24.000  40.930  1.00  0.00           O
ATOM   2688  N   TYR A 188      28.390  25.610  41.190  1.00  0.00           N
ATOM   2689  HN  TYR A 188      27.840  26.340  40.780  1.00  0.00           H
ATOM   2690  CA  TYR A 188      27.800  25.180  42.460  1.00  0.00           C
ATOM   2691  HA  TYR A 188      28.630  24.880  43.090  1.00  0.00           H
ATOM   2692  CB  TYR A 188      26.850  26.250  43.150  1.00  0.00           C
ATOM   2693  HB1 TYR A 188      26.120  26.640  42.420  1.00  0.00           H
ATOM   2694  HB2 TYR A 188      26.300  25.800  44.000  1.00  0.00           H
ATOM   2695  CG  TYR A 188      27.660  27.370  43.690  1.00  0.00           C
ATOM   2696  CD1 TYR A 188      28.280  27.370  44.950  1.00  0.00           C
ATOM   2697  HD1 TYR A 188      28.020  26.610  45.660  1.00  0.00           H
ATOM   2698  CE1 TYR A 188      29.170  28.360  45.290  1.00  0.00           C
ATOM   2699  HE1 TYR A 188      29.590  28.340  46.280  1.00  0.00           H
ATOM   2700  CZ  TYR A 188      29.550  29.280  44.310  1.00  0.00           C
ATOM   2701  OH  TYR A 188      30.570  30.280  44.600  1.00  0.00           O
ATOM   2702  HH  TYR A 188      30.980  30.590  43.790  1.00  0.00           H
ATOM   2703  CD2 TYR A 188      28.020  28.300  42.700  1.00  0.00           C
ATOM   2704  HD2 TYR A 188      27.680  28.290  41.670  1.00  0.00           H
ATOM   2705  CE2 TYR A 188      28.990  29.270  43.040  1.00  0.00           C
ATOM   2706  HE2 TYR A 188      29.360  29.840  42.210  1.00  0.00           H
ATOM   2707  C   TYR A 188      26.990  23.880  42.370  1.00  0.00           C
ATOM   2708  O   TYR A 188      26.270  23.630  41.350  1.00  0.00           O
ATOM   2709  N   ASP A 189      26.910  23.020  43.410  1.00  0.00           N
ATOM   2710  HN  ASP A 189      27.380  23.210  44.270  1.00  0.00           H
ATOM   2711  CA  ASP A 189      26.090  21.830  43.510  1.00  0.00           C
ATOM   2712  HA  ASP A 189      26.130  21.320  42.560  1.00  0.00           H
ATOM   2713  CB  ASP A 189      26.680  20.930  44.700  1.00  0.00           C
ATOM   2714  HB1 ASP A 189      26.520  21.410  45.680  1.00  0.00           H
ATOM   2715  HB2 ASP A 189      26.150  19.950  44.640  1.00  0.00           H
ATOM   2716  CG  ASP A 189      28.210  20.750  44.500  1.00  0.00           C
ATOM   2717  OD1 ASP A 189      28.670  20.540  43.360  1.00  0.00           O
ATOM   2718  OD2 ASP A 189      28.870  20.760  45.590  1.00  0.00           O
ATOM   2719  C   ASP A 189      24.620  22.010  43.860  1.00  0.00           C
ATOM   2720  O   ASP A 189      23.710  21.350  43.220  1.00  0.00           O
ATOM   2721  N   THR A 190      24.280  23.100  44.580  1.00  0.00           N
ATOM   2722  HN  THR A 190      24.980  23.610  45.080  1.00  0.00           H
ATOM   2723  CA  THR A 190      22.860  23.390  44.880  1.00  0.00           C
ATOM   2724  HA  THR A 190      22.210  23.460  44.030  1.00  0.00           H
ATOM   2725  CB  THR A 190      22.170  22.300  45.720  1.00  0.00           C
ATOM   2726  HB  THR A 190      22.020  21.530  44.920  1.00  0.00           H
ATOM   2727  OG1 THR A 190      20.870  22.630  46.290  1.00  0.00           O
ATOM   2728  HG1 THR A 190      21.020  23.040  47.140  1.00  0.00           H
ATOM   2729  CG2 THR A 190      23.020  21.770  46.870  1.00  0.00           C
ATOM   2730 1HG2 THR A 190      23.970  21.310  46.520  1.00  0.00           H
ATOM   2731 2HG2 THR A 190      23.220  22.620  47.580  1.00  0.00           H
ATOM   2732 3HG2 THR A 190      22.420  20.990  47.370  1.00  0.00           H
ATOM   2733  C   THR A 190      22.700  24.810  45.480  1.00  0.00           C
ATOM   2734  O   THR A 190      22.190  25.050  46.560  1.00  0.00           O
ATOM   2735  N   LYS A 191      23.040  25.910  44.790  1.00  0.00           N
ATOM   2736  HN  LYS A 191      23.190  25.860  43.820  1.00  0.00           H
ATOM   2737  CA  LYS A 191      22.910  27.290  45.250  1.00  0.00           C
ATOM   2738  HA  LYS A 191      22.470  27.450  46.230  1.00  0.00           H
ATOM   2739  CB  LYS A 191      24.360  27.860  45.240  1.00  0.00           C
ATOM   2740  HB1 LYS A 191      24.980  27.020  45.610  1.00  0.00           H
ATOM   2741  HB2 LYS A 191      24.650  27.950  44.170  1.00  0.00           H
ATOM   2742  CG  LYS A 191      24.430  29.220  45.940  1.00  0.00           C
ATOM   2743  HG1 LYS A 191      25.520  29.390  45.930  1.00  0.00           H
ATOM   2744  HG2 LYS A 191      23.970  29.960  45.260  1.00  0.00           H
ATOM   2745  CD  LYS A 191      23.850  29.330  47.380  1.00  0.00           C
ATOM   2746  HD1 LYS A 191      22.750  29.150  47.460  1.00  0.00           H
ATOM   2747  HD2 LYS A 191      24.240  28.560  48.080  1.00  0.00           H
ATOM   2748  CE  LYS A 191      24.140  30.670  48.090  1.00  0.00           C
ATOM   2749  HE1 LYS A 191      23.700  30.490  49.080  1.00  0.00           H
ATOM   2750  HE2 LYS A 191      25.210  30.990  48.040  1.00  0.00           H
ATOM   2751  NZ  LYS A 191      23.290  31.690  47.510  1.00  0.00           N
ATOM   2752  HZ1 LYS A 191      23.510  31.840  46.500  1.00  0.00           H
ATOM   2753  HZ2 LYS A 191      22.300  31.360  47.480  1.00  0.00           H
ATOM   2754  HZ3 LYS A 191      23.260  32.570  48.050  1.00  0.00           H
ATOM   2755  C   LYS A 191      22.040  28.110  44.290  1.00  0.00           C
ATOM   2756  O   LYS A 191      21.240  29.000  44.750  1.00  0.00           O
ATOM   2757  N   GLN A 192      22.020  27.780  42.950  1.00  0.00           N
ATOM   2758  HN  GLN A 192      22.610  27.020  42.680  1.00  0.00           H
ATOM   2759  CA  GLN A 192      21.140  28.340  42.000  1.00  0.00           C
ATOM   2760  HA  GLN A 192      21.180  27.660  41.160  1.00  0.00           H
ATOM   2761  CB  GLN A 192      19.590  28.250  42.280  1.00  0.00           C
ATOM   2762  HB1 GLN A 192      19.260  29.020  42.990  1.00  0.00           H
ATOM   2763  HB2 GLN A 192      19.140  28.500  41.290  1.00  0.00           H
ATOM   2764  CG  GLN A 192      19.060  26.890  42.810  1.00  0.00           C
ATOM   2765  HG1 GLN A 192      19.320  26.880  43.880  1.00  0.00           H
ATOM   2766  HG2 GLN A 192      17.960  27.000  42.650  1.00  0.00           H
ATOM   2767  CD  GLN A 192      19.620  25.670  42.050  1.00  0.00           C
ATOM   2768  OE1 GLN A 192      20.180  24.780  42.650  1.00  0.00           O
ATOM   2769  NE2 GLN A 192      19.470  25.640  40.720  1.00  0.00           N
ATOM   2770 1HE2 GLN A 192      18.840  26.220  40.200  1.00  0.00           H
ATOM   2771 2HE2 GLN A 192      19.920  24.920  40.200  1.00  0.00           H
ATOM   2772  C   GLN A 192      21.660  29.690  41.430  1.00  0.00           C
ATOM   2773  O   GLN A 192      20.890  30.650  41.250  1.00  0.00           O
ATOM   2774  N   GLU A 193      22.940  29.810  41.200  1.00  0.00           N
ATOM   2775  HN  GLU A 193      23.460  29.020  41.510  1.00  0.00           H
ATOM   2776  CA  GLU A 193      23.600  30.970  40.630  1.00  0.00           C
ATOM   2777  HA  GLU A 193      22.940  31.690  40.190  1.00  0.00           H
ATOM   2778  CB  GLU A 193      24.330  31.640  41.780  1.00  0.00           C
ATOM   2779  HB1 GLU A 193      25.100  30.970  42.210  1.00  0.00           H
ATOM   2780  HB2 GLU A 193      24.870  32.490  41.300  1.00  0.00           H
ATOM   2781  CG  GLU A 193      23.460  32.260  42.790  1.00  0.00           C
ATOM   2782  HG1 GLU A 193      22.630  32.850  42.370  1.00  0.00           H
ATOM   2783  HG2 GLU A 193      22.920  31.460  43.340  1.00  0.00           H
ATOM   2784  CD  GLU A 193      24.140  32.990  43.860  1.00  0.00           C
ATOM   2785  OE1 GLU A 193      23.900  32.600  45.070  1.00  0.00           O
ATOM   2786  OE2 GLU A 193      24.750  34.080  43.670  1.00  0.00           O
ATOM   2787  C   GLU A 193      24.530  30.400  39.650  1.00  0.00           C
ATOM   2788  O   GLU A 193      25.260  29.420  39.870  1.00  0.00           O
ATOM   2789  N   ASP A 194      24.490  30.780  38.350  1.00  0.00           N
ATOM   2790  HN  ASP A 194      24.010  31.630  38.110  1.00  0.00           H
ATOM   2791  CA  ASP A 194      25.180  30.220  37.180  1.00  0.00           C
ATOM   2792  HA  ASP A 194      26.180  30.040  37.530  1.00  0.00           H
ATOM   2793  CB  ASP A 194      24.500  28.880  36.910  1.00  0.00           C
ATOM   2794  HB1 ASP A 194      24.270  28.360  37.870  1.00  0.00           H
ATOM   2795  HB2 ASP A 194      23.530  28.970  36.360  1.00  0.00           H
ATOM   2796  CG  ASP A 194      25.500  27.850  36.210  1.00  0.00           C
ATOM   2797  OD1 ASP A 194      24.960  26.820  35.680  1.00  0.00           O
ATOM   2798  OD2 ASP A 194      26.750  27.970  36.280  1.00  0.00           O
ATOM   2799  C   ASP A 194      25.210  31.140  36.030  1.00  0.00           C
ATOM   2800  O   ASP A 194      24.570  32.190  36.020  1.00  0.00           O
ATOM   2801  N   ALA A 195      25.940  30.750  34.970  1.00  0.00           N
ATOM   2802  HN  ALA A 195      26.480  29.910  35.010  1.00  0.00           H
ATOM   2803  CA  ALA A 195      26.000  31.380  33.670  1.00  0.00           C
ATOM   2804  HA  ALA A 195      26.210  32.430  33.750  1.00  0.00           H
ATOM   2805  CB  ALA A 195      27.090  30.720  32.720  1.00  0.00           C
ATOM   2806  HB1 ALA A 195      26.780  29.730  32.310  1.00  0.00           H
ATOM   2807  HB2 ALA A 195      27.310  31.270  31.780  1.00  0.00           H
ATOM   2808  HB3 ALA A 195      28.070  30.610  33.220  1.00  0.00           H
ATOM   2809  C   ALA A 195      24.650  31.300  32.940  1.00  0.00           C
ATOM   2810  O   ALA A 195      23.870  30.370  33.060  1.00  0.00           O
ATOM   2811  N   CYS A 196      24.400  32.290  32.090  1.00  0.00           N
ATOM   2812  HN  CYS A 196      25.020  33.060  32.010  1.00  0.00           H
ATOM   2813  CA  CYS A 196      23.140  32.420  31.400  1.00  0.00           C
ATOM   2814  HA  CYS A 196      22.830  31.410  31.150  1.00  0.00           H
ATOM   2815  CB  CYS A 196      22.070  33.120  32.240  1.00  0.00           C
ATOM   2816  HB1 CYS A 196      22.060  32.800  33.300  1.00  0.00           H
ATOM   2817  HB2 CYS A 196      22.360  34.190  32.350  1.00  0.00           H
ATOM   2818  SG  CYS A 196      20.300  33.130  31.700  1.00  0.00           S
ATOM   2819  C   CYS A 196      23.280  33.110  30.090  1.00  0.00           C
ATOM   2820  O   CYS A 196      24.260  33.720  29.700  1.00  0.00           O
ATOM   2821  N   GLN A 197      22.190  33.150  29.310  1.00  0.00           N
ATOM   2822  HN  GLN A 197      21.400  32.670  29.660  1.00  0.00           H
ATOM   2823  CA  GLN A 197      22.110  33.720  27.930  1.00  0.00           C
ATOM   2824  HA  GLN A 197      22.790  33.130  27.340  1.00  0.00           H
ATOM   2825  CB  GLN A 197      20.670  33.470  27.380  1.00  0.00           C
ATOM   2826  HB1 GLN A 197      20.420  32.380  27.380  1.00  0.00           H
ATOM   2827  HB2 GLN A 197      20.030  33.870  28.200  1.00  0.00           H
ATOM   2828  CG  GLN A 197      20.290  34.120  26.010  1.00  0.00           C
ATOM   2829  HG1 GLN A 197      19.230  33.850  25.820  1.00  0.00           H
ATOM   2830  HG2 GLN A 197      20.570  35.190  26.070  1.00  0.00           H
ATOM   2831  CD  GLN A 197      21.100  33.390  24.930  1.00  0.00           C
ATOM   2832  OE1 GLN A 197      22.060  34.010  24.400  1.00  0.00           O
ATOM   2833  NE2 GLN A 197      20.790  32.160  24.590  1.00  0.00           N
ATOM   2834 1HE2 GLN A 197      20.070  31.640  25.070  1.00  0.00           H
ATOM   2835 2HE2 GLN A 197      21.430  31.880  23.880  1.00  0.00           H
ATOM   2836  C   GLN A 197      22.580  35.260  27.950  1.00  0.00           C
ATOM   2837  O   GLN A 197      22.070  36.070  28.710  1.00  0.00           O
ATOM   2838  N   GLY A 198      23.600  35.530  27.100  1.00  0.00           N
ATOM   2839  HN  GLY A 198      23.900  34.830  26.460  1.00  0.00           H
ATOM   2840  CA  GLY A 198      24.220  36.850  27.010  1.00  0.00           C
ATOM   2841  HA1 GLY A 198      24.440  37.050  25.970  1.00  0.00           H
ATOM   2842  HA2 GLY A 198      23.640  37.510  27.640  1.00  0.00           H
ATOM   2843  C   GLY A 198      25.540  36.820  27.610  1.00  0.00           C
ATOM   2844  O   GLY A 198      26.410  37.650  27.270  1.00  0.00           O
ATOM   2845  N   ASP A 199      25.780  35.850  28.530  1.00  0.00           N
ATOM   2846  HN  ASP A 199      25.030  35.370  28.990  1.00  0.00           H
ATOM   2847  CA  ASP A 199      27.110  35.680  29.150  1.00  0.00           C
ATOM   2848  HA  ASP A 199      27.500  36.640  29.470  1.00  0.00           H
ATOM   2849  CB  ASP A 199      26.930  34.800  30.430  1.00  0.00           C
ATOM   2850  HB1 ASP A 199      26.460  33.840  30.140  1.00  0.00           H
ATOM   2851  HB2 ASP A 199      27.930  34.470  30.790  1.00  0.00           H
ATOM   2852  CG  ASP A 199      26.150  35.400  31.570  1.00  0.00           C
ATOM   2853  OD1 ASP A 199      26.020  36.650  31.690  1.00  0.00           O
ATOM   2854  OD2 ASP A 199      25.740  34.570  32.460  1.00  0.00           O
ATOM   2855  C   ASP A 199      28.050  34.940  28.160  1.00  0.00           C
ATOM   2856  O   ASP A 199      29.250  35.010  28.400  1.00  0.00           O
ATOM   2857  N   SER A 200      27.460  34.200  27.200  1.00  0.00           N
ATOM   2858  HN  SER A 200      26.480  34.350  27.090  1.00  0.00           H
ATOM   2859  CA  SER A 200      28.060  33.380  26.120  1.00  0.00           C
ATOM   2860  HA  SER A 200      28.360  32.440  26.550  1.00  0.00           H
ATOM   2861  CB  SER A 200      27.080  33.130  24.960  1.00  0.00           C
ATOM   2862  HB1 SER A 200      26.860  34.130  24.520  1.00  0.00           H
ATOM   2863  HB2 SER A 200      27.490  32.370  24.260  1.00  0.00           H
ATOM   2864  OG  SER A 200      25.840  32.500  25.310  1.00  0.00           O
ATOM   2865  HG1 SER A 200      25.300  32.800  24.580  1.00  0.00           H
ATOM   2866  C   SER A 200      29.300  33.910  25.500  1.00  0.00           C
ATOM   2867  O   SER A 200      29.430  35.090  25.250  1.00  0.00           O
ATOM   2868  N   GLY A 201      30.330  33.170  25.220  1.00  0.00           N
ATOM   2869  HN  GLY A 201      30.410  32.220  25.520  1.00  0.00           H
ATOM   2870  CA  GLY A 201      31.630  33.660  24.780  1.00  0.00           C
ATOM   2871  HA1 GLY A 201      32.140  32.930  24.170  1.00  0.00           H
ATOM   2872  HA2 GLY A 201      31.440  34.510  24.150  1.00  0.00           H
ATOM   2873  C   GLY A 201      32.620  34.180  25.820  1.00  0.00           C
ATOM   2874  O   GLY A 201      33.810  34.320  25.600  1.00  0.00           O
ATOM   2875  N   GLY A 202      32.000  34.550  27.020  1.00  0.00           N
ATOM   2876  HN  GLY A 202      31.010  34.530  26.900  1.00  0.00           H
ATOM   2877  CA  GLY A 202      32.560  35.080  28.230  1.00  0.00           C
ATOM   2878  HA1 GLY A 202      32.610  36.140  28.040  1.00  0.00           H
ATOM   2879  HA2 GLY A 202      31.910  34.830  29.060  1.00  0.00           H
ATOM   2880  C   GLY A 202      33.960  34.670  28.720  1.00  0.00           C
ATOM   2881  O   GLY A 202      34.320  33.480  28.480  1.00  0.00           O
ATOM   2882  N   PRO A 203      34.750  35.550  29.410  1.00  0.00           N
ATOM   2883  CD  PRO A 203      34.350  36.970  29.650  1.00  0.00           C
ATOM   2884  HD1 PRO A 203      33.270  37.030  29.940  1.00  0.00           H
ATOM   2885  HD2 PRO A 203      34.590  37.630  28.800  1.00  0.00           H
ATOM   2886  CA  PRO A 203      35.870  35.180  30.250  1.00  0.00           C
ATOM   2887  HA  PRO A 203      36.650  34.790  29.620  1.00  0.00           H
ATOM   2888  CB  PRO A 203      36.370  36.590  30.790  1.00  0.00           C
ATOM   2889  HB1 PRO A 203      36.830  36.440  31.790  1.00  0.00           H
ATOM   2890  HB2 PRO A 203      37.150  36.950  30.080  1.00  0.00           H
ATOM   2891  CG  PRO A 203      35.130  37.470  30.850  1.00  0.00           C
ATOM   2892  HG1 PRO A 203      34.560  37.200  31.760  1.00  0.00           H
ATOM   2893  HG2 PRO A 203      35.160  38.580  30.910  1.00  0.00           H
ATOM   2894  C   PRO A 203      35.620  34.170  31.310  1.00  0.00           C
ATOM   2895  O   PRO A 203      34.670  34.290  32.050  1.00  0.00           O
ATOM   2896  N   HIS A 204      36.520  33.160  31.480  1.00  0.00           N
ATOM   2897  HN  HIS A 204      37.270  33.040  30.840  1.00  0.00           H
ATOM   2898  CA  HIS A 204      36.690  32.390  32.740  1.00  0.00           C
ATOM   2899  HA  HIS A 204      36.080  32.920  33.470  1.00  0.00           H
ATOM   2900  CB  HIS A 204      36.250  30.880  32.720  1.00  0.00           C
ATOM   2901  HB1 HIS A 204      35.140  30.990  32.650  1.00  0.00           H
ATOM   2902  HB2 HIS A 204      36.690  30.450  31.800  1.00  0.00           H
ATOM   2903  ND1 HIS A 204      37.840  29.470  34.000  1.00  0.00           N
ATOM   2904  CG  HIS A 204      36.600  29.990  33.840  1.00  0.00           C
ATOM   2905  CE1 HIS A 204      37.760  28.640  35.040  1.00  0.00           C
ATOM   2906  HE1 HIS A 204      38.680  28.190  35.440  1.00  0.00           H
ATOM   2907  NE2 HIS A 204      36.540  28.580  35.540  1.00  0.00           N
ATOM   2908  HE2 HIS A 204      36.230  28.090  36.340  1.00  0.00           H
ATOM   2909  CD2 HIS A 204      35.740  29.440  34.760  1.00  0.00           C
ATOM   2910  HD2 HIS A 204      34.690  29.570  34.960  1.00  0.00           H
ATOM   2911  C   HIS A 204      38.120  32.580  33.120  1.00  0.00           C
ATOM   2912  O   HIS A 204      38.990  32.300  32.360  1.00  0.00           O
ATOM   2913  N   VAL A 205      38.280  33.040  34.360  1.00  0.00           N
ATOM   2914  HN  VAL A 205      37.570  33.120  35.050  1.00  0.00           H
ATOM   2915  CA  VAL A 205      39.540  33.550  34.880  1.00  0.00           C
ATOM   2916  HA  VAL A 205      40.370  33.100  34.340  1.00  0.00           H
ATOM   2917  CB  VAL A 205      39.600  35.050  34.940  1.00  0.00           C
ATOM   2918  HB  VAL A 205      38.690  35.440  35.460  1.00  0.00           H
ATOM   2919  CG1 VAL A 205      40.830  35.640  35.630  1.00  0.00           C
ATOM   2920 1HG1 VAL A 205      40.870  35.380  36.710  1.00  0.00           H
ATOM   2921 2HG1 VAL A 205      41.630  35.070  35.110  1.00  0.00           H
ATOM   2922 3HG1 VAL A 205      40.850  36.750  35.540  1.00  0.00           H
ATOM   2923  CG2 VAL A 205      39.500  35.660  33.560  1.00  0.00           C
ATOM   2924 1HG2 VAL A 205      40.430  35.490  32.990  1.00  0.00           H
ATOM   2925 2HG2 VAL A 205      38.610  35.270  33.040  1.00  0.00           H
ATOM   2926 3HG2 VAL A 205      39.410  36.760  33.640  1.00  0.00           H
ATOM   2927  C   VAL A 205      39.790  33.060  36.230  1.00  0.00           C
ATOM   2928  O   VAL A 205      38.980  33.160  37.110  1.00  0.00           O
ATOM   2929  N   THR A 206      40.980  32.510  36.520  1.00  0.00           N
ATOM   2930  HN  THR A 206      41.780  32.510  35.920  1.00  0.00           H
ATOM   2931  CA  THR A 206      41.270  32.140  37.880  1.00  0.00           C
ATOM   2932  HA  THR A 206      40.450  32.190  38.580  1.00  0.00           H
ATOM   2933  CB  THR A 206      41.800  30.680  37.890  1.00  0.00           C
ATOM   2934  HB  THR A 206      42.620  30.650  37.150  1.00  0.00           H
ATOM   2935  OG1 THR A 206      40.740  29.860  37.440  1.00  0.00           O
ATOM   2936  HG1 THR A 206      40.640  30.030  36.500  1.00  0.00           H
ATOM   2937  CG2 THR A 206      42.180  30.150  39.310  1.00  0.00           C
ATOM   2938 1HG2 THR A 206      41.210  30.210  39.830  1.00  0.00           H
ATOM   2939 2HG2 THR A 206      42.540  29.100  39.350  1.00  0.00           H
ATOM   2940 3HG2 THR A 206      42.970  30.740  39.830  1.00  0.00           H
ATOM   2941  C   THR A 206      42.300  33.080  38.380  1.00  0.00           C
ATOM   2942  O   THR A 206      43.550  33.090  37.950  1.00  0.00           O
ATOM   2943  N   ARG A 207      41.980  33.930  39.340  1.00  0.00           N
ATOM   2944  HN  ARG A 207      41.100  33.860  39.800  1.00  0.00           H
ATOM   2945  CA  ARG A 207      42.950  34.900  39.870  1.00  0.00           C
ATOM   2946  HA  ARG A 207      43.290  35.280  38.930  1.00  0.00           H
ATOM   2947  CB  ARG A 207      42.210  36.050  40.590  1.00  0.00           C
ATOM   2948  HB1 ARG A 207      41.770  35.680  41.540  1.00  0.00           H
ATOM   2949  HB2 ARG A 207      42.910  36.870  40.820  1.00  0.00           H
ATOM   2950  CG  ARG A 207      41.170  36.680  39.640  1.00  0.00           C
ATOM   2951  HG1 ARG A 207      41.730  36.810  38.700  1.00  0.00           H
ATOM   2952  HG2 ARG A 207      40.460  35.890  39.280  1.00  0.00           H
ATOM   2953  CD  ARG A 207      40.400  37.890  40.030  1.00  0.00           C
ATOM   2954  HD1 ARG A 207      41.030  38.600  40.630  1.00  0.00           H
ATOM   2955  HD2 ARG A 207      40.100  38.540  39.180  1.00  0.00           H
ATOM   2956  NE  ARG A 207      39.300  37.420  40.930  1.00  0.00           N
ATOM   2957  HE  ARG A 207      39.220  36.470  41.230  1.00  0.00           H
ATOM   2958  CZ  ARG A 207      38.410  38.230  41.560  1.00  0.00           C
ATOM   2959  NH1 ARG A 207      38.530  39.530  41.390  1.00  0.00           N
ATOM   2960 1HH1 ARG A 207      39.370  39.900  40.990  1.00  0.00           H
ATOM   2961 2HH1 ARG A 207      37.840  40.090  41.850  1.00  0.00           H
ATOM   2962  NH2 ARG A 207      37.520  37.790  42.420  1.00  0.00           N
ATOM   2963 1HH2 ARG A 207      37.390  36.820  42.640  1.00  0.00           H
ATOM   2964 2HH2 ARG A 207      36.900  38.470  42.800  1.00  0.00           H
ATOM   2965  C   ARG A 207      43.980  34.440  40.850  1.00  0.00           C
ATOM   2966  O   ARG A 207      43.500  33.730  41.730  1.00  0.00           O
ATOM   2967  N   PHE A 208      45.230  34.760  40.620  1.00  0.00           N
ATOM   2968  HN  PHE A 208      45.540  35.360  39.870  1.00  0.00           H
ATOM   2969  CA  PHE A 208      46.290  34.110  41.330  1.00  0.00           C
ATOM   2970  HA  PHE A 208      46.010  34.000  42.370  1.00  0.00           H
ATOM   2971  CB  PHE A 208      46.600  32.710  40.800  1.00  0.00           C
ATOM   2972  HB1 PHE A 208      45.690  32.080  40.720  1.00  0.00           H
ATOM   2973  HB2 PHE A 208      47.120  32.910  39.840  1.00  0.00           H
ATOM   2974  CG  PHE A 208      47.460  31.940  41.820  1.00  0.00           C
ATOM   2975  CD1 PHE A 208      46.800  31.060  42.720  1.00  0.00           C
ATOM   2976  HD1 PHE A 208      45.730  31.100  42.770  1.00  0.00           H
ATOM   2977  CE1 PHE A 208      47.550  30.290  43.590  1.00  0.00           C
ATOM   2978  HE1 PHE A 208      47.010  29.620  44.230  1.00  0.00           H
ATOM   2979  CZ  PHE A 208      48.990  30.390  43.560  1.00  0.00           C
ATOM   2980  HZ  PHE A 208      49.630  29.800  44.190  1.00  0.00           H
ATOM   2981  CD2 PHE A 208      48.830  31.930  41.770  1.00  0.00           C
ATOM   2982  HD2 PHE A 208      49.260  32.640  41.080  1.00  0.00           H
ATOM   2983  CE2 PHE A 208      49.660  31.190  42.570  1.00  0.00           C
ATOM   2984  HE2 PHE A 208      50.710  31.440  42.490  1.00  0.00           H
ATOM   2985  C   PHE A 208      47.600  35.000  41.460  1.00  0.00           C
ATOM   2986  O   PHE A 208      48.210  35.300  40.440  1.00  0.00           O
ATOM   2987  N   LYS A 209      47.900  35.320  42.780  1.00  0.00           N
ATOM   2988  HN  LYS A 209      47.430  34.930  43.570  1.00  0.00           H
ATOM   2989  CA  LYS A 209      48.950  36.220  43.160  1.00  0.00           C
ATOM   2990  HA  LYS A 209      48.690  36.670  44.110  1.00  0.00           H
ATOM   2991  CB  LYS A 209      50.310  35.390  43.270  1.00  0.00           C
ATOM   2992  HB1 LYS A 209      50.390  34.800  42.330  1.00  0.00           H
ATOM   2993  HB2 LYS A 209      51.120  36.160  43.290  1.00  0.00           H
ATOM   2994  CG  LYS A 209      50.390  34.530  44.530  1.00  0.00           C
ATOM   2995  HG1 LYS A 209      49.620  33.720  44.520  1.00  0.00           H
ATOM   2996  HG2 LYS A 209      51.320  33.920  44.640  1.00  0.00           H
ATOM   2997  CD  LYS A 209      50.250  35.310  45.900  1.00  0.00           C
ATOM   2998  HD1 LYS A 209      51.040  36.080  45.900  1.00  0.00           H
ATOM   2999  HD2 LYS A 209      49.340  35.920  46.000  1.00  0.00           H
ATOM   3000  CE  LYS A 209      50.140  34.350  47.150  1.00  0.00           C
ATOM   3001  HE1 LYS A 209      50.430  34.960  48.040  1.00  0.00           H
ATOM   3002  HE2 LYS A 209      49.220  33.770  47.310  1.00  0.00           H
ATOM   3003  NZ  LYS A 209      51.250  33.380  47.080  1.00  0.00           N
ATOM   3004  HZ1 LYS A 209      52.130  33.810  46.720  1.00  0.00           H
ATOM   3005  HZ2 LYS A 209      51.420  32.820  47.940  1.00  0.00           H
ATOM   3006  HZ3 LYS A 209      51.010  32.630  46.400  1.00  0.00           H
ATOM   3007  C   LYS A 209      49.050  37.480  42.340  1.00  0.00           C
ATOM   3008  O   LYS A 209      50.150  37.800  41.880  1.00  0.00           O
ATOM   3009  N   ASP A 210      47.890  38.210  42.260  1.00  0.00           N
ATOM   3010  HN  ASP A 210      47.100  37.810  42.720  1.00  0.00           H
ATOM   3011  CA  ASP A 210      47.410  39.330  41.460  1.00  0.00           C
ATOM   3012  HA  ASP A 210      46.480  39.600  41.940  1.00  0.00           H
ATOM   3013  CB  ASP A 210      48.460  40.500  41.380  1.00  0.00           C
ATOM   3014  HB1 ASP A 210      49.450  40.050  41.150  1.00  0.00           H
ATOM   3015  HB2 ASP A 210      48.190  41.340  40.710  1.00  0.00           H
ATOM   3016  CG  ASP A 210      48.650  41.060  42.760  1.00  0.00           C
ATOM   3017  OD1 ASP A 210      49.690  41.740  42.960  1.00  0.00           O
ATOM   3018  OD2 ASP A 210      47.610  41.030  43.490  1.00  0.00           O
ATOM   3019  C   ASP A 210      46.970  38.920  40.050  1.00  0.00           C
ATOM   3020  O   ASP A 210      45.880  39.380  39.630  1.00  0.00           O
ATOM   3021  N   THR A 211      47.780  38.110  39.340  1.00  0.00           N
ATOM   3022  HN  THR A 211      48.620  37.800  39.790  1.00  0.00           H
ATOM   3023  CA  THR A 211      47.610  37.810  37.960  1.00  0.00           C
ATOM   3024  HA  THR A 211      47.620  38.800  37.520  1.00  0.00           H
ATOM   3025  CB  THR A 211      48.720  36.960  37.330  1.00  0.00           C
ATOM   3026  HB  THR A 211      48.670  35.950  37.800  1.00  0.00           H
ATOM   3027  OG1 THR A 211      50.010  37.540  37.580  1.00  0.00           O
ATOM   3028  HG1 THR A 211      50.060  38.480  37.400  1.00  0.00           H
ATOM   3029  CG2 THR A 211      48.650  36.860  35.840  1.00  0.00           C
ATOM   3030 1HG2 THR A 211      49.600  36.370  35.510  1.00  0.00           H
ATOM   3031 2HG2 THR A 211      47.780  36.280  35.440  1.00  0.00           H
ATOM   3032 3HG2 THR A 211      48.690  37.820  35.300  1.00  0.00           H
ATOM   3033  C   THR A 211      46.240  37.210  37.620  1.00  0.00           C
ATOM   3034  O   THR A 211      45.610  36.420  38.310  1.00  0.00           O
ATOM   3035  N   TYR A 212      45.670  37.730  36.520  1.00  0.00           N
ATOM   3036  HN  TYR A 212      46.140  38.450  36.010  1.00  0.00           H
ATOM   3037  CA  TYR A 212      44.420  37.290  35.890  1.00  0.00           C
ATOM   3038  HA  TYR A 212      43.760  36.850  36.620  1.00  0.00           H
ATOM   3039  CB  TYR A 212      43.800  38.470  35.110  1.00  0.00           C
ATOM   3040  HB1 TYR A 212      44.380  38.770  34.210  1.00  0.00           H
ATOM   3041  HB2 TYR A 212      42.760  38.200  34.860  1.00  0.00           H
ATOM   3042  CG  TYR A 212      43.600  39.760  35.830  1.00  0.00           C
ATOM   3043  CD1 TYR A 212      43.240  39.740  37.210  1.00  0.00           C
ATOM   3044  HD1 TYR A 212      43.230  38.830  37.780  1.00  0.00           H
ATOM   3045  CE1 TYR A 212      43.190  40.940  37.990  1.00  0.00           C
ATOM   3046  HE1 TYR A 212      43.200  40.940  39.070  1.00  0.00           H
ATOM   3047  CZ  TYR A 212      43.160  42.160  37.250  1.00  0.00           C
ATOM   3048  OH  TYR A 212      43.030  43.320  37.960  1.00  0.00           O
ATOM   3049  HH  TYR A 212      42.970  44.010  37.300  1.00  0.00           H
ATOM   3050  CD2 TYR A 212      43.620  41.000  35.100  1.00  0.00           C
ATOM   3051  HD2 TYR A 212      43.700  40.930  34.030  1.00  0.00           H
ATOM   3052  CE2 TYR A 212      43.360  42.260  35.870  1.00  0.00           C
ATOM   3053  HE2 TYR A 212      43.290  43.250  35.440  1.00  0.00           H
ATOM   3054  C   TYR A 212      44.860  36.190  34.920  1.00  0.00           C
ATOM   3055  O   TYR A 212      44.890  36.350  33.700  1.00  0.00           O
ATOM   3056  N   PHE A 213      45.200  34.980  35.340  1.00  0.00           N
ATOM   3057  HN  PHE A 213      45.230  34.690  36.300  1.00  0.00           H
ATOM   3058  CA  PHE A 213      45.230  33.930  34.350  1.00  0.00           C
ATOM   3059  HA  PHE A 213      45.850  34.290  33.540  1.00  0.00           H
ATOM   3060  CB  PHE A 213      45.900  32.800  35.090  1.00  0.00           C
ATOM   3061  HB1 PHE A 213      45.350  32.450  35.990  1.00  0.00           H
ATOM   3062  HB2 PHE A 213      46.000  31.850  34.520  1.00  0.00           H
ATOM   3063  CG  PHE A 213      47.380  33.130  35.500  1.00  0.00           C
ATOM   3064  CD1 PHE A 213      48.340  33.410  34.500  1.00  0.00           C
ATOM   3065  HD1 PHE A 213      47.970  33.300  33.490  1.00  0.00           H
ATOM   3066  CE1 PHE A 213      49.710  33.600  34.850  1.00  0.00           C
ATOM   3067  HE1 PHE A 213      50.550  33.570  34.160  1.00  0.00           H
ATOM   3068  CZ  PHE A 213      50.140  33.420  36.180  1.00  0.00           C
ATOM   3069  HZ  PHE A 213      51.160  33.680  36.420  1.00  0.00           H
ATOM   3070  CD2 PHE A 213      47.840  33.050  36.830  1.00  0.00           C
ATOM   3071  HD2 PHE A 213      47.130  32.920  37.630  1.00  0.00           H
ATOM   3072  CE2 PHE A 213      49.210  33.190  37.150  1.00  0.00           C
ATOM   3073  HE2 PHE A 213      49.440  33.100  38.190  1.00  0.00           H
ATOM   3074  C   PHE A 213      43.900  33.470  33.820  1.00  0.00           C
ATOM   3075  O   PHE A 213      42.960  33.070  34.540  1.00  0.00           O
ATOM   3076  N   VAL A 214      43.720  33.420  32.440  1.00  0.00           N
ATOM   3077  HN  VAL A 214      44.380  34.010  31.970  1.00  0.00           H
ATOM   3078  CA  VAL A 214      42.470  33.070  31.800  1.00  0.00           C
ATOM   3079  HA  VAL A 214      41.650  33.380  32.430  1.00  0.00           H
ATOM   3080  CB  VAL A 214      42.350  33.690  30.420  1.00  0.00           C
ATOM   3081  HB  VAL A 214      42.980  33.230  29.640  1.00  0.00           H
ATOM   3082  CG1 VAL A 214      40.870  33.580  30.000  1.00  0.00           C
ATOM   3083 1HG1 VAL A 214      40.510  32.550  29.770  1.00  0.00           H
ATOM   3084 2HG1 VAL A 214      40.230  33.970  30.830  1.00  0.00           H
ATOM   3085 3HG1 VAL A 214      40.700  34.190  29.080  1.00  0.00           H
ATOM   3086  CG2 VAL A 214      42.750  35.170  30.480  1.00  0.00           C
ATOM   3087 1HG2 VAL A 214      42.090  35.770  31.130  1.00  0.00           H
ATOM   3088 2HG2 VAL A 214      43.770  35.310  30.870  1.00  0.00           H
ATOM   3089 3HG2 VAL A 214      42.710  35.700  29.500  1.00  0.00           H
ATOM   3090  C   VAL A 214      42.290  31.600  31.540  1.00  0.00           C
ATOM   3091  O   VAL A 214      43.050  30.930  30.780  1.00  0.00           O
ATOM   3092  N   THR A 215      41.420  30.940  32.270  1.00  0.00           N
ATOM   3093  HN  THR A 215      40.630  31.470  32.560  1.00  0.00           H
ATOM   3094  CA  THR A 215      41.400  29.480  32.450  1.00  0.00           C
ATOM   3095  HA  THR A 215      42.350  29.120  32.080  1.00  0.00           H
ATOM   3096  CB  THR A 215      41.290  29.180  33.960  1.00  0.00           C
ATOM   3097  HB  THR A 215      40.950  28.190  34.330  1.00  0.00           H
ATOM   3098  OG1 THR A 215      40.530  30.070  34.710  1.00  0.00           O
ATOM   3099  HG1 THR A 215      39.650  29.950  34.340  1.00  0.00           H
ATOM   3100  CG2 THR A 215      42.800  29.250  34.510  1.00  0.00           C
ATOM   3101 1HG2 THR A 215      43.420  28.400  34.150  1.00  0.00           H
ATOM   3102 2HG2 THR A 215      43.250  30.230  34.230  1.00  0.00           H
ATOM   3103 3HG2 THR A 215      42.730  29.250  35.610  1.00  0.00           H
ATOM   3104  C   THR A 215      40.230  28.770  31.750  1.00  0.00           C
ATOM   3105  O   THR A 215      40.220  27.600  31.920  1.00  0.00           O
ATOM   3106  N   GLY A 216      39.460  29.510  31.050  1.00  0.00           N
ATOM   3107  HN  GLY A 216      39.590  30.490  31.190  1.00  0.00           H
ATOM   3108  CA  GLY A 216      38.480  28.990  30.200  1.00  0.00           C
ATOM   3109  HA1 GLY A 216      39.050  28.410  29.480  1.00  0.00           H
ATOM   3110  HA2 GLY A 216      37.650  28.640  30.780  1.00  0.00           H
ATOM   3111  C   GLY A 216      37.820  30.070  29.420  1.00  0.00           C
ATOM   3112  O   GLY A 216      38.080  31.230  29.740  1.00  0.00           O
ATOM   3113  N   ILE A 217      36.880  29.700  28.480  1.00  0.00           N
ATOM   3114  HN  ILE A 217      36.880  28.720  28.340  1.00  0.00           H
ATOM   3115  CA  ILE A 217      35.860  30.580  28.040  1.00  0.00           C
ATOM   3116  HA  ILE A 217      35.810  31.450  28.670  1.00  0.00           H
ATOM   3117  CB  ILE A 217      36.020  31.060  26.540  1.00  0.00           C
ATOM   3118  HB  ILE A 217      35.190  31.750  26.300  1.00  0.00           H
ATOM   3119  CG2 ILE A 217      37.400  31.610  26.390  1.00  0.00           C
ATOM   3120 1HG2 ILE A 217      37.590  32.400  27.150  1.00  0.00           H
ATOM   3121 2HG2 ILE A 217      38.100  30.750  26.450  1.00  0.00           H
ATOM   3122 3HG2 ILE A 217      37.360  32.090  25.400  1.00  0.00           H
ATOM   3123  CG1 ILE A 217      35.770  29.870  25.540  1.00  0.00           C
ATOM   3124 1HG1 ILE A 217      36.710  29.270  25.550  1.00  0.00           H
ATOM   3125 2HG1 ILE A 217      35.040  29.180  26.030  1.00  0.00           H
ATOM   3126  CD  ILE A 217      35.420  30.130  24.050  1.00  0.00           C
ATOM   3127  HD1 ILE A 217      34.360  30.480  24.010  1.00  0.00           H
ATOM   3128  HD2 ILE A 217      36.040  30.930  23.580  1.00  0.00           H
ATOM   3129  HD3 ILE A 217      35.460  29.230  23.410  1.00  0.00           H
ATOM   3130  C   ILE A 217      34.500  29.940  28.370  1.00  0.00           C
ATOM   3131  O   ILE A 217      34.310  28.720  28.410  1.00  0.00           O
ATOM   3132  N   VAL A 218      33.440  30.740  28.490  1.00  0.00           N
ATOM   3133  HN  VAL A 218      33.610  31.710  28.350  1.00  0.00           H
ATOM   3134  CA  VAL A 218      32.040  30.360  28.620  1.00  0.00           C
ATOM   3135  HA  VAL A 218      31.960  29.670  29.450  1.00  0.00           H
ATOM   3136  CB  VAL A 218      31.250  31.530  29.140  1.00  0.00           C
ATOM   3137  HB  VAL A 218      31.490  32.410  28.510  1.00  0.00           H
ATOM   3138  CG1 VAL A 218      29.700  31.240  29.200  1.00  0.00           C
ATOM   3139 1HG1 VAL A 218      29.170  32.000  29.810  1.00  0.00           H
ATOM   3140 2HG1 VAL A 218      29.150  31.160  28.230  1.00  0.00           H
ATOM   3141 3HG1 VAL A 218      29.480  30.300  29.760  1.00  0.00           H
ATOM   3142  CG2 VAL A 218      31.710  31.730  30.690  1.00  0.00           C
ATOM   3143 1HG2 VAL A 218      31.030  31.010  31.210  1.00  0.00           H
ATOM   3144 2HG2 VAL A 218      32.790  31.480  30.820  1.00  0.00           H
ATOM   3145 3HG2 VAL A 218      31.610  32.750  31.090  1.00  0.00           H
ATOM   3146  C   VAL A 218      31.460  29.750  27.350  1.00  0.00           C
ATOM   3147  O   VAL A 218      31.410  30.400  26.290  1.00  0.00           O
ATOM   3148  N   SER A 219      30.960  28.540  27.390  1.00  0.00           N
ATOM   3149  HN  SER A 219      30.890  28.080  28.280  1.00  0.00           H
ATOM   3150  CA  SER A 219      30.430  27.920  26.200  1.00  0.00           C
ATOM   3151  HA  SER A 219      30.610  28.470  25.290  1.00  0.00           H
ATOM   3152  CB  SER A 219      31.160  26.560  25.920  1.00  0.00           C
ATOM   3153  HB1 SER A 219      31.030  25.900  26.810  1.00  0.00           H
ATOM   3154  HB2 SER A 219      30.690  26.020  25.070  1.00  0.00           H
ATOM   3155  OG  SER A 219      32.480  26.720  25.600  1.00  0.00           O
ATOM   3156  HG1 SER A 219      32.560  27.420  24.970  1.00  0.00           H
ATOM   3157  C   SER A 219      28.970  27.880  26.300  1.00  0.00           C
ATOM   3158  O   SER A 219      28.370  28.800  25.760  1.00  0.00           O
ATOM   3159  N   TRP A 220      28.270  26.840  26.970  1.00  0.00           N
ATOM   3160  HN  TRP A 220      28.840  26.110  27.320  1.00  0.00           H
ATOM   3161  CA  TRP A 220      26.810  26.780  27.090  1.00  0.00           C
ATOM   3162  HA  TRP A 220      26.400  27.780  27.100  1.00  0.00           H
ATOM   3163  CB  TRP A 220      26.180  26.050  25.920  1.00  0.00           C
ATOM   3164  HB1 TRP A 220      25.160  25.690  26.190  1.00  0.00           H
ATOM   3165  HB2 TRP A 220      26.080  26.840  25.150  1.00  0.00           H
ATOM   3166  CG  TRP A 220      26.850  24.820  25.350  1.00  0.00           C
ATOM   3167  CD1 TRP A 220      27.830  24.870  24.390  1.00  0.00           C
ATOM   3168  HD1 TRP A 220      28.140  25.840  24.020  1.00  0.00           H
ATOM   3169  NE1 TRP A 220      28.110  23.590  23.960  1.00  0.00           N
ATOM   3170  HE1 TRP A 220      28.830  23.240  23.420  1.00  0.00           H
ATOM   3171  CE2 TRP A 220      27.410  22.670  24.730  1.00  0.00           C
ATOM   3172  CD2 TRP A 220      26.600  23.400  25.620  1.00  0.00           C
ATOM   3173  CE3 TRP A 220      25.850  22.740  26.610  1.00  0.00           C
ATOM   3174  HE3 TRP A 220      25.160  23.270  27.250  1.00  0.00           H
ATOM   3175  CZ3 TRP A 220      25.870  21.390  26.610  1.00  0.00           C
ATOM   3176  HZ3 TRP A 220      25.090  20.890  27.180  1.00  0.00           H
ATOM   3177  CZ2 TRP A 220      27.500  21.330  24.810  1.00  0.00           C
ATOM   3178  HZ2 TRP A 220      28.110  20.870  24.050  1.00  0.00           H
ATOM   3179  CH2 TRP A 220      26.720  20.630  25.740  1.00  0.00           C
ATOM   3180  HH2 TRP A 220      26.890  19.560  25.840  1.00  0.00           H
ATOM   3181  C   TRP A 220      26.420  26.140  28.340  1.00  0.00           C
ATOM   3182  O   TRP A 220      27.240  25.490  28.950  1.00  0.00           O
ATOM   3183  N   GLY A 221      25.200  26.360  28.760  1.00  0.00           N
ATOM   3184  HN  GLY A 221      24.670  27.140  28.430  1.00  0.00           H
ATOM   3185  CA  GLY A 221      24.410  25.440  29.490  1.00  0.00           C
ATOM   3186  HA1 GLY A 221      24.820  24.440  29.450  1.00  0.00           H
ATOM   3187  HA2 GLY A 221      24.230  25.730  30.510  1.00  0.00           H
ATOM   3188  C   GLY A 221      23.120  25.340  28.880  1.00  0.00           C
ATOM   3189  O   GLY A 221      22.770  26.090  28.000  1.00  0.00           O
ATOM   3190  N   GLU A 222      22.280  24.390  29.430  1.00  0.00           N
ATOM   3191  HN  GLU A 222      22.540  24.050  30.340  1.00  0.00           H
ATOM   3192  CA  GLU A 222      21.060  23.850  28.800  1.00  0.00           C
ATOM   3193  HA  GLU A 222      21.030  24.140  27.770  1.00  0.00           H
ATOM   3194  CB  GLU A 222      20.870  22.370  29.350  1.00  0.00           C
ATOM   3195  HB1 GLU A 222      20.750  22.280  30.450  1.00  0.00           H
ATOM   3196  HB2 GLU A 222      19.880  22.040  28.970  1.00  0.00           H
ATOM   3197  CG  GLU A 222      21.950  21.450  28.820  1.00  0.00           C
ATOM   3198  HG1 GLU A 222      21.930  21.350  27.710  1.00  0.00           H
ATOM   3199  HG2 GLU A 222      22.920  21.890  29.120  1.00  0.00           H
ATOM   3200  CD  GLU A 222      21.760  20.010  29.220  1.00  0.00           C
ATOM   3201  OE1 GLU A 222      22.720  19.430  29.780  1.00  0.00           O
ATOM   3202  OE2 GLU A 222      20.690  19.370  29.060  1.00  0.00           O
ATOM   3203  C   GLU A 222      19.810  24.520  29.260  1.00  0.00           C
ATOM   3204  O   GLU A 222      18.690  24.050  29.310  1.00  0.00           O
ATOM   3205  N   GLY A 223      20.010  25.820  29.610  1.00  0.00           N
ATOM   3206  HN  GLY A 223      20.940  26.170  29.530  1.00  0.00           H
ATOM   3207  CA  GLY A 223      19.090  26.630  30.360  1.00  0.00           C
ATOM   3208  HA1 GLY A 223      18.830  27.460  29.710  1.00  0.00           H
ATOM   3209  HA2 GLY A 223      18.180  26.170  30.710  1.00  0.00           H
ATOM   3210  C   GLY A 223      19.760  27.110  31.570  1.00  0.00           C
ATOM   3211  O   GLY A 223      20.750  26.550  32.020  1.00  0.00           O
ATOM   3212  N   CYS A 224      19.320  28.290  32.040  1.00  0.00           N
ATOM   3213  HN  CYS A 224      18.640  28.820  31.550  1.00  0.00           H
ATOM   3214  CA  CYS A 224      20.040  28.940  33.120  1.00  0.00           C
ATOM   3215  HA  CYS A 224      21.060  28.610  33.040  1.00  0.00           H
ATOM   3216  CB  CYS A 224      19.960  30.490  33.090  1.00  0.00           C
ATOM   3217  HB1 CYS A 224      19.080  30.910  33.640  1.00  0.00           H
ATOM   3218  HB2 CYS A 224      20.880  30.830  33.600  1.00  0.00           H
ATOM   3219  SG  CYS A 224      19.990  31.140  31.380  1.00  0.00           S
ATOM   3220  C   CYS A 224      19.550  28.470  34.470  1.00  0.00           C
ATOM   3221  O   CYS A 224      18.380  28.540  34.790  1.00  0.00           O
ATOM   3222  N   ALA A 225      20.630  28.100  35.280  1.00  0.00           N
ATOM   3223  HN  ALA A 225      21.540  27.990  34.870  1.00  0.00           H
ATOM   3224  CA  ALA A 225      20.620  27.580  36.620  1.00  0.00           C
ATOM   3225  HA  ALA A 225      21.580  27.120  36.730  1.00  0.00           H
ATOM   3226  CB  ALA A 225      20.490  28.760  37.630  1.00  0.00           C
ATOM   3227  HB1 ALA A 225      21.180  29.600  37.460  1.00  0.00           H
ATOM   3228  HB2 ALA A 225      19.480  29.200  37.760  1.00  0.00           H
ATOM   3229  HB3 ALA A 225      20.640  28.420  38.690  1.00  0.00           H
ATOM   3230  C   ALA A 225      19.820  26.390  36.920  1.00  0.00           C
ATOM   3231  O   ALA A 225      19.010  26.460  37.840  1.00  0.00           O
ATOM   3232  N   ARG A 226      20.030  25.310  36.170  1.00  0.00           N
ATOM   3233  HN  ARG A 226      20.690  25.320  35.410  1.00  0.00           H
ATOM   3234  CA  ARG A 226      19.420  24.060  36.490  1.00  0.00           C
ATOM   3235  HA  ARG A 226      18.380  24.140  36.780  1.00  0.00           H
ATOM   3236  CB  ARG A 226      19.590  23.180  35.320  1.00  0.00           C
ATOM   3237  HB1 ARG A 226      20.660  23.230  35.020  1.00  0.00           H
ATOM   3238  HB2 ARG A 226      19.390  22.120  35.530  1.00  0.00           H
ATOM   3239  CG  ARG A 226      18.810  23.630  34.040  1.00  0.00           C
ATOM   3240  HG1 ARG A 226      19.330  24.530  33.660  1.00  0.00           H
ATOM   3241  HG2 ARG A 226      18.900  22.890  33.220  1.00  0.00           H
ATOM   3242  CD  ARG A 226      17.360  23.710  34.280  1.00  0.00           C
ATOM   3243  HD1 ARG A 226      16.990  22.750  34.710  1.00  0.00           H
ATOM   3244  HD2 ARG A 226      17.090  24.400  35.110  1.00  0.00           H
ATOM   3245  NE  ARG A 226      16.630  24.040  33.030  1.00  0.00           N
ATOM   3246  HE  ARG A 226      16.700  23.450  32.230  1.00  0.00           H
ATOM   3247  CZ  ARG A 226      16.210  25.220  32.670  1.00  0.00           C
ATOM   3248  NH1 ARG A 226      16.210  26.250  33.510  1.00  0.00           N
ATOM   3249 1HH1 ARG A 226      16.610  26.230  34.430  1.00  0.00           H
ATOM   3250 2HH1 ARG A 226      16.000  27.120  33.060  1.00  0.00           H
ATOM   3251  NH2 ARG A 226      15.670  25.490  31.520  1.00  0.00           N
ATOM   3252 1HH2 ARG A 226      15.180  24.750  31.060  1.00  0.00           H
ATOM   3253 2HH2 ARG A 226      15.290  26.400  31.340  1.00  0.00           H
ATOM   3254  C   ARG A 226      20.000  23.470  37.720  1.00  0.00           C
ATOM   3255  O   ARG A 226      21.220  23.550  37.970  1.00  0.00           O
ATOM   3256  N   LYS A 227      19.190  22.880  38.640  1.00  0.00           N
ATOM   3257  HN  LYS A 227      18.210  22.730  38.580  1.00  0.00           H
ATOM   3258  CA  LYS A 227      19.720  22.120  39.770  1.00  0.00           C
ATOM   3259  HA  LYS A 227      20.530  22.660  40.250  1.00  0.00           H
ATOM   3260  CB  LYS A 227      18.610  21.980  40.810  1.00  0.00           C
ATOM   3261  HB1 LYS A 227      18.330  22.990  41.170  1.00  0.00           H
ATOM   3262  HB2 LYS A 227      17.710  21.610  40.250  1.00  0.00           H
ATOM   3263  CG  LYS A 227      18.640  21.030  42.010  1.00  0.00           C
ATOM   3264  HG1 LYS A 227      19.500  21.150  42.720  1.00  0.00           H
ATOM   3265  HG2 LYS A 227      17.770  21.310  42.640  1.00  0.00           H
ATOM   3266  CD  LYS A 227      18.530  19.500  41.540  1.00  0.00           C
ATOM   3267  HD1 LYS A 227      17.730  19.520  40.770  1.00  0.00           H
ATOM   3268  HD2 LYS A 227      19.460  19.140  41.050  1.00  0.00           H
ATOM   3269  CE  LYS A 227      18.330  18.620  42.810  1.00  0.00           C
ATOM   3270  HE1 LYS A 227      19.280  18.630  43.400  1.00  0.00           H
ATOM   3271  HE2 LYS A 227      17.570  19.040  43.500  1.00  0.00           H
ATOM   3272  NZ  LYS A 227      18.030  17.290  42.320  1.00  0.00           N
ATOM   3273  HZ1 LYS A 227      17.210  17.310  41.670  1.00  0.00           H
ATOM   3274  HZ2 LYS A 227      18.870  16.870  41.860  1.00  0.00           H
ATOM   3275  HZ3 LYS A 227      17.770  16.690  43.120  1.00  0.00           H
ATOM   3276  C   LYS A 227      20.350  20.800  39.340  1.00  0.00           C
ATOM   3277  O   LYS A 227      19.810  20.100  38.470  1.00  0.00           O
ATOM   3278  N   GLY A 228      21.480  20.350  39.910  1.00  0.00           N
ATOM   3279  HN  GLY A 228      21.980  20.980  40.510  1.00  0.00           H
ATOM   3280  CA  GLY A 228      22.180  19.110  39.590  1.00  0.00           C
ATOM   3281  HA1 GLY A 228      23.120  19.080  40.130  1.00  0.00           H
ATOM   3282  HA2 GLY A 228      21.460  18.330  39.760  1.00  0.00           H
ATOM   3283  C   GLY A 228      22.560  19.140  38.130  1.00  0.00           C
ATOM   3284  O   GLY A 228      22.550  18.120  37.480  1.00  0.00           O
ATOM   3285  N   LYS A 229      22.970  20.260  37.540  1.00  0.00           N
ATOM   3286  HN  LYS A 229      22.870  21.150  37.960  1.00  0.00           H
ATOM   3287  CA  LYS A 229      23.490  20.350  36.210  1.00  0.00           C
ATOM   3288  HA  LYS A 229      24.030  19.470  35.910  1.00  0.00           H
ATOM   3289  CB  LYS A 229      22.340  20.450  35.140  1.00  0.00           C
ATOM   3290  HB1 LYS A 229      21.590  19.650  35.300  1.00  0.00           H
ATOM   3291  HB2 LYS A 229      21.690  21.310  35.430  1.00  0.00           H
ATOM   3292  CG  LYS A 229      22.780  20.690  33.680  1.00  0.00           C
ATOM   3293  HG1 LYS A 229      23.180  21.730  33.570  1.00  0.00           H
ATOM   3294  HG2 LYS A 229      23.540  20.000  33.240  1.00  0.00           H
ATOM   3295  CD  LYS A 229      21.580  20.590  32.720  1.00  0.00           C
ATOM   3296  HD1 LYS A 229      20.780  21.300  32.980  1.00  0.00           H
ATOM   3297  HD2 LYS A 229      22.010  20.960  31.760  1.00  0.00           H
ATOM   3298  CE  LYS A 229      20.760  19.260  32.610  1.00  0.00           C
ATOM   3299  HE1 LYS A 229      20.580  18.790  33.590  1.00  0.00           H
ATOM   3300  HE2 LYS A 229      19.710  19.520  32.290  1.00  0.00           H
ATOM   3301  NZ  LYS A 229      21.360  18.320  31.760  1.00  0.00           N
ATOM   3302  HZ1 LYS A 229      20.680  17.630  31.410  1.00  0.00           H
ATOM   3303  HZ2 LYS A 229      21.730  18.810  30.920  1.00  0.00           H
ATOM   3304  HZ3 LYS A 229      22.200  17.870  32.190  1.00  0.00           H
ATOM   3305  C   LYS A 229      24.490  21.530  36.140  1.00  0.00           C
ATOM   3306  O   LYS A 229      24.340  22.540  36.830  1.00  0.00           O
ATOM   3307  N   TYR A 230      25.580  21.410  35.350  1.00  0.00           N
ATOM   3308  HN  TYR A 230      25.650  20.550  34.860  1.00  0.00           H
ATOM   3309  CA  TYR A 230      26.760  22.180  35.510  1.00  0.00           C
ATOM   3310  HA  TYR A 230      26.720  22.920  36.290  1.00  0.00           H
ATOM   3311  CB  TYR A 230      27.930  21.210  35.960  1.00  0.00           C
ATOM   3312  HB1 TYR A 230      27.980  20.340  35.270  1.00  0.00           H
ATOM   3313  HB2 TYR A 230      28.890  21.760  35.890  1.00  0.00           H
ATOM   3314  CG  TYR A 230      27.750  20.760  37.360  1.00  0.00           C
ATOM   3315  CD1 TYR A 230      28.010  21.690  38.410  1.00  0.00           C
ATOM   3316  HD1 TYR A 230      28.210  22.730  38.240  1.00  0.00           H
ATOM   3317  CE1 TYR A 230      27.950  21.160  39.780  1.00  0.00           C
ATOM   3318  HE1 TYR A 230      28.090  21.860  40.590  1.00  0.00           H
ATOM   3319  CZ  TYR A 230      27.650  19.840  40.010  1.00  0.00           C
ATOM   3320  OH  TYR A 230      27.620  19.210  41.320  1.00  0.00           O
ATOM   3321  HH  TYR A 230      27.890  19.870  41.960  1.00  0.00           H
ATOM   3322  CD2 TYR A 230      27.590  19.430  37.640  1.00  0.00           C
ATOM   3323  HD2 TYR A 230      27.500  18.710  36.840  1.00  0.00           H
ATOM   3324  CE2 TYR A 230      27.430  19.010  38.970  1.00  0.00           C
ATOM   3325  HE2 TYR A 230      27.340  17.950  39.110  1.00  0.00           H
ATOM   3326  C   TYR A 230      27.090  22.910  34.180  1.00  0.00           C
ATOM   3327  O   TYR A 230      27.020  22.270  33.140  1.00  0.00           O
ATOM   3328  N   GLY A 231      27.500  24.170  34.240  1.00  0.00           N
ATOM   3329  HN  GLY A 231      27.500  24.610  35.130  1.00  0.00           H
ATOM   3330  CA  GLY A 231      27.900  24.930  33.000  1.00  0.00           C
ATOM   3331  HA1 GLY A 231      27.100  25.260  32.360  1.00  0.00           H
ATOM   3332  HA2 GLY A 231      28.350  25.820  33.430  1.00  0.00           H
ATOM   3333  C   GLY A 231      28.970  24.270  32.220  1.00  0.00           C
ATOM   3334  O   GLY A 231      29.970  23.850  32.740  1.00  0.00           O
ATOM   3335  N   ILE A 232      28.970  24.230  30.860  1.00  0.00           N
ATOM   3336  HN  ILE A 232      28.200  24.610  30.360  1.00  0.00           H
ATOM   3337  CA  ILE A 232      30.090  23.850  30.000  1.00  0.00           C
ATOM   3338  HA  ILE A 232      30.670  23.160  30.600  1.00  0.00           H
ATOM   3339  CB  ILE A 232      29.450  23.160  28.810  1.00  0.00           C
ATOM   3340  HB  ILE A 232      28.850  23.890  28.230  1.00  0.00           H
ATOM   3341  CG2 ILE A 232      30.540  22.600  27.820  1.00  0.00           C
ATOM   3342 1HG2 ILE A 232      30.120  22.290  26.850  1.00  0.00           H
ATOM   3343 2HG2 ILE A 232      31.260  23.380  27.450  1.00  0.00           H
ATOM   3344 3HG2 ILE A 232      31.120  21.740  28.200  1.00  0.00           H
ATOM   3345  CG1 ILE A 232      28.530  22.000  29.170  1.00  0.00           C
ATOM   3346 1HG1 ILE A 232      27.590  22.450  29.530  1.00  0.00           H
ATOM   3347 2HG1 ILE A 232      28.430  21.320  28.290  1.00  0.00           H
ATOM   3348  CD  ILE A 232      29.260  21.150  30.250  1.00  0.00           C
ATOM   3349  HD1 ILE A 232      28.740  20.160  30.320  1.00  0.00           H
ATOM   3350  HD2 ILE A 232      30.270  20.930  29.870  1.00  0.00           H
ATOM   3351  HD3 ILE A 232      29.290  21.530  31.290  1.00  0.00           H
ATOM   3352  C   ILE A 232      30.960  25.020  29.540  1.00  0.00           C
ATOM   3353  O   ILE A 232      30.490  26.050  29.080  1.00  0.00           O
ATOM   3354  N   TYR A 233      32.290  24.870  29.750  1.00  0.00           N
ATOM   3355  HN  TYR A 233      32.680  24.100  30.250  1.00  0.00           H
ATOM   3356  CA  TYR A 233      33.340  25.880  29.370  1.00  0.00           C
ATOM   3357  HA  TYR A 233      32.840  26.730  28.900  1.00  0.00           H
ATOM   3358  CB  TYR A 233      34.170  26.390  30.580  1.00  0.00           C
ATOM   3359  HB1 TYR A 233      34.650  25.570  31.130  1.00  0.00           H
ATOM   3360  HB2 TYR A 233      34.840  27.200  30.220  1.00  0.00           H
ATOM   3361  CG  TYR A 233      33.170  26.960  31.580  1.00  0.00           C
ATOM   3362  CD1 TYR A 233      33.160  28.350  31.720  1.00  0.00           C
ATOM   3363  HD1 TYR A 233      33.880  28.950  31.190  1.00  0.00           H
ATOM   3364  CE1 TYR A 233      32.310  28.900  32.670  1.00  0.00           C
ATOM   3365  HE1 TYR A 233      32.410  29.970  32.810  1.00  0.00           H
ATOM   3366  CZ  TYR A 233      31.500  28.110  33.470  1.00  0.00           C
ATOM   3367  OH  TYR A 233      30.620  28.650  34.480  1.00  0.00           O
ATOM   3368  HH  TYR A 233      30.190  27.920  34.920  1.00  0.00           H
ATOM   3369  CD2 TYR A 233      32.390  26.120  32.400  1.00  0.00           C
ATOM   3370  HD2 TYR A 233      32.410  25.040  32.400  1.00  0.00           H
ATOM   3371  CE2 TYR A 233      31.520  26.770  33.300  1.00  0.00           C
ATOM   3372  HE2 TYR A 233      30.930  26.120  33.930  1.00  0.00           H
ATOM   3373  C   TYR A 233      34.300  25.270  28.360  1.00  0.00           C
ATOM   3374  O   TYR A 233      34.550  24.050  28.490  1.00  0.00           O
ATOM   3375  N   THR A 234      34.960  26.050  27.430  1.00  0.00           N
ATOM   3376  HN  THR A 234      34.800  27.030  27.430  1.00  0.00           H
ATOM   3377  CA  THR A 234      35.970  25.540  26.500  1.00  0.00           C
ATOM   3378  HA  THR A 234      35.860  24.470  26.390  1.00  0.00           H
ATOM   3379  CB  THR A 234      35.900  25.980  25.010  1.00  0.00           C
ATOM   3380  HB  THR A 234      35.640  27.060  24.890  1.00  0.00           H
ATOM   3381  OG1 THR A 234      34.860  25.270  24.400  1.00  0.00           O
ATOM   3382  HG1 THR A 234      34.130  25.320  25.030  1.00  0.00           H
ATOM   3383  CG2 THR A 234      37.100  25.690  24.200  1.00  0.00           C
ATOM   3384 1HG2 THR A 234      38.050  26.070  24.630  1.00  0.00           H
ATOM   3385 2HG2 THR A 234      37.240  24.590  24.200  1.00  0.00           H
ATOM   3386 3HG2 THR A 234      36.950  26.000  23.150  1.00  0.00           H
ATOM   3387  C   THR A 234      37.300  25.770  27.100  1.00  0.00           C
ATOM   3388  O   THR A 234      37.540  26.830  27.640  1.00  0.00           O
ATOM   3389  N   LYS A 235      38.280  24.770  27.060  1.00  0.00           N
ATOM   3390  HN  LYS A 235      38.050  23.960  26.550  1.00  0.00           H
ATOM   3391  CA  LYS A 235      39.610  24.840  27.660  1.00  0.00           C
ATOM   3392  HA  LYS A 235      39.510  25.200  28.670  1.00  0.00           H
ATOM   3393  CB  LYS A 235      40.270  23.450  27.700  1.00  0.00           C
ATOM   3394  HB1 LYS A 235      40.260  22.960  26.710  1.00  0.00           H
ATOM   3395  HB2 LYS A 235      41.360  23.490  27.930  1.00  0.00           H
ATOM   3396  CG  LYS A 235      39.660  22.510  28.730  1.00  0.00           C
ATOM   3397  HG1 LYS A 235      39.980  22.710  29.780  1.00  0.00           H
ATOM   3398  HG2 LYS A 235      38.560  22.540  28.600  1.00  0.00           H
ATOM   3399  CD  LYS A 235      40.070  21.020  28.510  1.00  0.00           C
ATOM   3400  HD1 LYS A 235      39.630  20.690  27.550  1.00  0.00           H
ATOM   3401  HD2 LYS A 235      41.170  21.100  28.410  1.00  0.00           H
ATOM   3402  CE  LYS A 235      39.800  20.080  29.640  1.00  0.00           C
ATOM   3403  HE1 LYS A 235      39.770  20.610  30.610  1.00  0.00           H
ATOM   3404  HE2 LYS A 235      38.810  19.640  29.380  1.00  0.00           H
ATOM   3405  NZ  LYS A 235      40.890  19.050  29.650  1.00  0.00           N
ATOM   3406  HZ1 LYS A 235      41.450  18.850  28.790  1.00  0.00           H
ATOM   3407  HZ2 LYS A 235      41.630  19.300  30.330  1.00  0.00           H
ATOM   3408  HZ3 LYS A 235      40.510  18.120  29.920  1.00  0.00           H
ATOM   3409  C   LYS A 235      40.600  25.750  26.940  1.00  0.00           C
ATOM   3410  O   LYS A 235      41.120  25.510  25.790  1.00  0.00           O
ATOM   3411  N   VAL A 236      41.060  26.860  27.620  1.00  0.00           N
ATOM   3412  HN  VAL A 236      41.010  26.960  28.610  1.00  0.00           H
ATOM   3413  CA  VAL A 236      41.970  27.840  27.050  1.00  0.00           C
ATOM   3414  HA  VAL A 236      41.860  28.210  26.050  1.00  0.00           H
ATOM   3415  CB  VAL A 236      41.840  29.160  27.670  1.00  0.00           C
ATOM   3416  HB  VAL A 236      41.660  29.020  28.760  1.00  0.00           H
ATOM   3417  CG1 VAL A 236      43.020  30.140  27.530  1.00  0.00           C
ATOM   3418 1HG1 VAL A 236      44.000  29.730  27.850  1.00  0.00           H
ATOM   3419 2HG1 VAL A 236      43.000  30.510  26.480  1.00  0.00           H
ATOM   3420 3HG1 VAL A 236      42.860  31.020  28.190  1.00  0.00           H
ATOM   3421  CG2 VAL A 236      40.600  29.860  27.080  1.00  0.00           C
ATOM   3422 1HG2 VAL A 236      40.530  30.910  27.420  1.00  0.00           H
ATOM   3423 2HG2 VAL A 236      40.560  29.800  25.960  1.00  0.00           H
ATOM   3424 3HG2 VAL A 236      39.650  29.420  27.450  1.00  0.00           H
ATOM   3425  C   VAL A 236      43.430  27.340  27.190  1.00  0.00           C
ATOM   3426  O   VAL A 236      44.260  27.700  26.340  1.00  0.00           O
ATOM   3427  N   THR A 237      43.700  26.370  28.080  1.00  0.00           N
ATOM   3428  HN  THR A 237      43.030  26.180  28.790  1.00  0.00           H
ATOM   3429  CA  THR A 237      44.990  25.660  28.120  1.00  0.00           C
ATOM   3430  HA  THR A 237      45.730  26.440  27.990  1.00  0.00           H
ATOM   3431  CB  THR A 237      45.280  24.910  29.400  1.00  0.00           C
ATOM   3432  HB  THR A 237      46.160  24.240  29.240  1.00  0.00           H
ATOM   3433  OG1 THR A 237      44.150  24.200  29.810  1.00  0.00           O
ATOM   3434  HG1 THR A 237      44.500  23.350  30.120  1.00  0.00           H
ATOM   3435  CG2 THR A 237      45.750  25.870  30.490  1.00  0.00           C
ATOM   3436 1HG2 THR A 237      46.550  26.590  30.230  1.00  0.00           H
ATOM   3437 2HG2 THR A 237      44.890  26.430  30.930  1.00  0.00           H
ATOM   3438 3HG2 THR A 237      46.010  25.090  31.240  1.00  0.00           H
ATOM   3439  C   THR A 237      45.150  24.690  26.900  1.00  0.00           C
ATOM   3440  O   THR A 237      46.310  24.550  26.450  1.00  0.00           O
ATOM   3441  N   ALA A 238      44.120  24.140  26.310  1.00  0.00           N
ATOM   3442  HN  ALA A 238      43.190  24.360  26.640  1.00  0.00           H
ATOM   3443  CA  ALA A 238      44.380  23.170  25.250  1.00  0.00           C
ATOM   3444  HA  ALA A 238      45.180  22.490  25.530  1.00  0.00           H
ATOM   3445  CB  ALA A 238      42.980  22.520  24.970  1.00  0.00           C
ATOM   3446  HB1 ALA A 238      42.910  21.780  24.150  1.00  0.00           H
ATOM   3447  HB2 ALA A 238      42.620  22.070  25.920  1.00  0.00           H
ATOM   3448  HB3 ALA A 238      42.260  23.360  24.820  1.00  0.00           H
ATOM   3449  C   ALA A 238      44.640  24.010  23.970  1.00  0.00           C
ATOM   3450  O   ALA A 238      45.330  23.620  23.100  1.00  0.00           O
ATOM   3451  N   PHE A 239      44.020  25.180  23.930  1.00  0.00           N
ATOM   3452  HN  PHE A 239      43.490  25.430  24.740  1.00  0.00           H
ATOM   3453  CA  PHE A 239      43.990  26.080  22.740  1.00  0.00           C
ATOM   3454  HA  PHE A 239      44.350  25.600  21.840  1.00  0.00           H
ATOM   3455  CB  PHE A 239      42.550  26.560  22.380  1.00  0.00           C
ATOM   3456  HB1 PHE A 239      42.100  27.060  23.260  1.00  0.00           H
ATOM   3457  HB2 PHE A 239      42.630  27.290  21.550  1.00  0.00           H
ATOM   3458  CG  PHE A 239      41.540  25.530  21.890  1.00  0.00           C
ATOM   3459  CD1 PHE A 239      41.930  24.250  21.550  1.00  0.00           C
ATOM   3460  HD1 PHE A 239      42.960  23.950  21.500  1.00  0.00           H
ATOM   3461  CE1 PHE A 239      41.020  23.280  21.180  1.00  0.00           C
ATOM   3462  HE1 PHE A 239      41.350  22.290  20.860  1.00  0.00           H
ATOM   3463  CZ  PHE A 239      39.650  23.480  21.230  1.00  0.00           C
ATOM   3464  HZ  PHE A 239      38.980  22.670  20.990  1.00  0.00           H
ATOM   3465  CD2 PHE A 239      40.160  25.810  21.880  1.00  0.00           C
ATOM   3466  HD2 PHE A 239      39.870  26.830  22.130  1.00  0.00           H
ATOM   3467  CE2 PHE A 239      39.240  24.760  21.640  1.00  0.00           C
ATOM   3468  HE2 PHE A 239      38.190  24.960  21.730  1.00  0.00           H
ATOM   3469  C   PHE A 239      44.960  27.260  22.740  1.00  0.00           C
ATOM   3470  O   PHE A 239      44.990  28.030  21.800  1.00  0.00           O
ATOM   3471  N   LEU A 240      45.830  27.340  23.790  1.00  0.00           N
ATOM   3472  HN  LEU A 240      45.770  26.570  24.420  1.00  0.00           H
ATOM   3473  CA  LEU A 240      46.730  28.400  24.100  1.00  0.00           C
ATOM   3474  HA  LEU A 240      46.160  29.250  24.430  1.00  0.00           H
ATOM   3475  CB  LEU A 240      47.540  27.920  25.350  1.00  0.00           C
ATOM   3476  HB1 LEU A 240      46.810  27.650  26.130  1.00  0.00           H
ATOM   3477  HB2 LEU A 240      48.090  26.960  25.210  1.00  0.00           H
ATOM   3478  CG  LEU A 240      48.480  28.850  26.080  1.00  0.00           C
ATOM   3479  HG  LEU A 240      47.970  29.840  26.070  1.00  0.00           H
ATOM   3480  CD1 LEU A 240      48.600  28.410  27.550  1.00  0.00           C
ATOM   3481 1HD1 LEU A 240      48.970  29.340  28.050  1.00  0.00           H
ATOM   3482 2HD1 LEU A 240      47.580  28.190  27.920  1.00  0.00           H
ATOM   3483 3HD1 LEU A 240      49.280  27.550  27.620  1.00  0.00           H
ATOM   3484  CD2 LEU A 240      49.910  28.810  25.510  1.00  0.00           C
ATOM   3485 1HD2 LEU A 240      50.390  27.820  25.630  1.00  0.00           H
ATOM   3486 2HD2 LEU A 240      49.810  28.950  24.410  1.00  0.00           H
ATOM   3487 3HD2 LEU A 240      50.550  29.610  25.930  1.00  0.00           H
ATOM   3488  C   LEU A 240      47.670  28.850  23.020  1.00  0.00           C
ATOM   3489  O   LEU A 240      47.690  30.070  22.740  1.00  0.00           O
ATOM   3490  N   LYS A 241      48.380  27.890  22.460  1.00  0.00           N
ATOM   3491  HN  LYS A 241      48.190  26.930  22.640  1.00  0.00           H
ATOM   3492  CA  LYS A 241      49.390  28.180  21.460  1.00  0.00           C
ATOM   3493  HA  LYS A 241      50.010  28.940  21.920  1.00  0.00           H
ATOM   3494  CB  LYS A 241      50.210  26.850  21.110  1.00  0.00           C
ATOM   3495  HB1 LYS A 241      49.630  25.960  20.800  1.00  0.00           H
ATOM   3496  HB2 LYS A 241      50.810  27.110  20.210  1.00  0.00           H
ATOM   3497  CG  LYS A 241      51.260  26.350  22.200  1.00  0.00           C
ATOM   3498  HG1 LYS A 241      50.780  26.010  23.140  1.00  0.00           H
ATOM   3499  HG2 LYS A 241      51.780  25.510  21.670  1.00  0.00           H
ATOM   3500  CD  LYS A 241      52.360  27.380  22.540  1.00  0.00           C
ATOM   3501  HD1 LYS A 241      52.980  27.440  21.620  1.00  0.00           H
ATOM   3502  HD2 LYS A 241      51.830  28.360  22.620  1.00  0.00           H
ATOM   3503  CE  LYS A 241      53.210  26.910  23.730  1.00  0.00           C
ATOM   3504  HE1 LYS A 241      52.530  26.830  24.610  1.00  0.00           H
ATOM   3505  HE2 LYS A 241      53.750  25.950  23.540  1.00  0.00           H
ATOM   3506  NZ  LYS A 241      54.200  27.970  24.030  1.00  0.00           N
ATOM   3507  HZ1 LYS A 241      54.000  28.320  24.990  1.00  0.00           H
ATOM   3508  HZ2 LYS A 241      55.150  27.540  23.990  1.00  0.00           H
ATOM   3509  HZ3 LYS A 241      54.140  28.780  23.370  1.00  0.00           H
ATOM   3510  C   LYS A 241      48.770  28.790  20.190  1.00  0.00           C
ATOM   3511  O   LYS A 241      49.270  29.790  19.700  1.00  0.00           O
ATOM   3512  N   TRP A 242      47.610  28.280  19.700  1.00  0.00           N
ATOM   3513  HN  TRP A 242      47.250  27.410  20.010  1.00  0.00           H
ATOM   3514  CA  TRP A 242      46.940  28.850  18.520  1.00  0.00           C
ATOM   3515  HA  TRP A 242      47.720  28.890  17.770  1.00  0.00           H
ATOM   3516  CB  TRP A 242      45.890  27.900  17.980  1.00  0.00           C
ATOM   3517  HB1 TRP A 242      46.320  27.010  17.470  1.00  0.00           H
ATOM   3518  HB2 TRP A 242      45.370  27.420  18.850  1.00  0.00           H
ATOM   3519  CG  TRP A 242      44.810  28.440  17.070  1.00  0.00           C
ATOM   3520  CD1 TRP A 242      45.010  28.660  15.730  1.00  0.00           C
ATOM   3521  HD1 TRP A 242      45.770  28.180  15.130  1.00  0.00           H
ATOM   3522  NE1 TRP A 242      44.030  29.600  15.290  1.00  0.00           N
ATOM   3523  HE1 TRP A 242      43.960  29.990  14.400  1.00  0.00           H
ATOM   3524  CE2 TRP A 242      43.190  29.850  16.320  1.00  0.00           C
ATOM   3525  CD2 TRP A 242      43.590  29.040  17.480  1.00  0.00           C
ATOM   3526  CE3 TRP A 242      42.950  29.080  18.660  1.00  0.00           C
ATOM   3527  HE3 TRP A 242      43.260  28.540  19.550  1.00  0.00           H
ATOM   3528  CZ3 TRP A 242      41.800  29.900  18.690  1.00  0.00           C
ATOM   3529  HZ3 TRP A 242      41.390  30.040  19.680  1.00  0.00           H
ATOM   3530  CZ2 TRP A 242      42.150  30.720  16.390  1.00  0.00           C
ATOM   3531  HZ2 TRP A 242      41.930  31.390  15.580  1.00  0.00           H
ATOM   3532  CH2 TRP A 242      41.420  30.700  17.650  1.00  0.00           C
ATOM   3533  HH2 TRP A 242      40.590  31.380  17.840  1.00  0.00           H
ATOM   3534  C   TRP A 242      46.410  30.310  18.740  1.00  0.00           C
ATOM   3535  O   TRP A 242      46.540  31.150  17.830  1.00  0.00           O
ATOM   3536  N   ILE A 243      45.970  30.530  20.080  1.00  0.00           N
ATOM   3537  HN  ILE A 243      45.860  29.760  20.690  1.00  0.00           H
ATOM   3538  CA  ILE A 243      45.700  31.860  20.560  1.00  0.00           C
ATOM   3539  HA  ILE A 243      45.090  32.220  19.750  1.00  0.00           H
ATOM   3540  CB  ILE A 243      44.990  31.930  21.940  1.00  0.00           C
ATOM   3541  HB  ILE A 243      45.600  31.670  22.830  1.00  0.00           H
ATOM   3542  CG2 ILE A 243      44.570  33.450  22.110  1.00  0.00           C
ATOM   3543 1HG2 ILE A 243      45.470  34.100  22.260  1.00  0.00           H
ATOM   3544 2HG2 ILE A 243      44.150  33.790  21.140  1.00  0.00           H
ATOM   3545 3HG2 ILE A 243      43.890  33.540  22.980  1.00  0.00           H
ATOM   3546  CG1 ILE A 243      43.680  31.120  21.920  1.00  0.00           C
ATOM   3547 1HG1 ILE A 243      42.920  31.600  21.270  1.00  0.00           H
ATOM   3548 2HG1 ILE A 243      43.890  30.120  21.480  1.00  0.00           H
ATOM   3549  CD  ILE A 243      43.200  30.960  23.420  1.00  0.00           C
ATOM   3550  HD1 ILE A 243      43.950  30.690  24.200  1.00  0.00           H
ATOM   3551  HD2 ILE A 243      42.690  31.900  23.700  1.00  0.00           H
ATOM   3552  HD3 ILE A 243      42.450  30.150  23.300  1.00  0.00           H
ATOM   3553  C   ILE A 243      46.970  32.720  20.640  1.00  0.00           C
ATOM   3554  O   ILE A 243      46.900  33.850  20.130  1.00  0.00           O
ATOM   3555  N   ASP A 244      48.150  32.240  21.240  1.00  0.00           N
ATOM   3556  HN  ASP A 244      48.110  31.330  21.630  1.00  0.00           H
ATOM   3557  CA  ASP A 244      49.500  32.820  21.310  1.00  0.00           C
ATOM   3558  HA  ASP A 244      49.350  33.820  21.710  1.00  0.00           H
ATOM   3559  CB  ASP A 244      50.360  32.010  22.390  1.00  0.00           C
ATOM   3560  HB1 ASP A 244      49.830  31.850  23.350  1.00  0.00           H
ATOM   3561  HB2 ASP A 244      50.570  30.980  22.040  1.00  0.00           H
ATOM   3562  CG  ASP A 244      51.650  32.680  22.730  1.00  0.00           C
ATOM   3563  OD1 ASP A 244      51.720  33.870  23.040  1.00  0.00           O
ATOM   3564  OD2 ASP A 244      52.700  31.990  22.710  1.00  0.00           O
ATOM   3565  C   ASP A 244      50.130  33.110  19.920  1.00  0.00           C
ATOM   3566  O   ASP A 244      50.750  34.150  19.690  1.00  0.00           O
ATOM   3567  N   ARG A 245      50.000  32.200  18.890  1.00  0.00           N
ATOM   3568  HN  ARG A 245      49.540  31.340  19.120  1.00  0.00           H
ATOM   3569  CA  ARG A 245      50.240  32.500  17.490  1.00  0.00           C
ATOM   3570  HA  ARG A 245      51.270  32.830  17.500  1.00  0.00           H
ATOM   3571  CB  ARG A 245      50.300  31.170  16.750  1.00  0.00           C
ATOM   3572  HB1 ARG A 245      49.350  30.620  16.890  1.00  0.00           H
ATOM   3573  HB2 ARG A 245      50.490  31.430  15.690  1.00  0.00           H
ATOM   3574  CG  ARG A 245      51.510  30.250  17.170  1.00  0.00           C
ATOM   3575  HG1 ARG A 245      52.430  30.860  17.260  1.00  0.00           H
ATOM   3576  HG2 ARG A 245      51.210  29.850  18.170  1.00  0.00           H
ATOM   3577  CD  ARG A 245      51.740  29.140  16.140  1.00  0.00           C
ATOM   3578  HD1 ARG A 245      50.870  28.490  15.910  1.00  0.00           H
ATOM   3579  HD2 ARG A 245      52.020  29.570  15.170  1.00  0.00           H
ATOM   3580  NE  ARG A 245      52.930  28.390  16.700  1.00  0.00           N
ATOM   3581  HE  ARG A 245      53.330  28.700  17.570  1.00  0.00           H
ATOM   3582  CZ  ARG A 245      53.500  27.350  16.070  1.00  0.00           C
ATOM   3583  NH1 ARG A 245      53.090  26.960  14.890  1.00  0.00           N
ATOM   3584 1HH1 ARG A 245      52.440  27.610  14.520  1.00  0.00           H
ATOM   3585 2HH1 ARG A 245      53.490  26.150  14.450  1.00  0.00           H
ATOM   3586  NH2 ARG A 245      54.400  26.710  16.730  1.00  0.00           N
ATOM   3587 1HH2 ARG A 245      54.540  26.970  17.690  1.00  0.00           H
ATOM   3588 2HH2 ARG A 245      54.900  26.000  16.240  1.00  0.00           H
ATOM   3589  C   ARG A 245      49.380  33.550  16.820  1.00  0.00           C
ATOM   3590  O   ARG A 245      49.780  34.450  16.140  1.00  0.00           O
ATOM   3591  N   SER A 246      48.030  33.440  17.140  1.00  0.00           N
ATOM   3592  HN  SER A 246      47.740  32.510  17.370  1.00  0.00           H
ATOM   3593  CA  SER A 246      47.060  34.350  16.610  1.00  0.00           C
ATOM   3594  HA  SER A 246      47.200  34.430  15.540  1.00  0.00           H
ATOM   3595  CB  SER A 246      45.610  33.850  16.750  1.00  0.00           C
ATOM   3596  HB1 SER A 246      45.580  33.530  17.810  1.00  0.00           H
ATOM   3597  HB2 SER A 246      44.890  34.680  16.570  1.00  0.00           H
ATOM   3598  OG  SER A 246      45.440  32.680  15.930  1.00  0.00           O
ATOM   3599  HG1 SER A 246      45.440  31.990  16.600  1.00  0.00           H
ATOM   3600  C   SER A 246      47.220  35.770  16.990  1.00  0.00           C
ATOM   3601  O   SER A 246      47.060  36.630  16.120  1.00  0.00           O
ATOM   3602  N   MET A 247      47.610  36.030  18.260  1.00  0.00           N
ATOM   3603  HN  MET A 247      47.830  35.340  18.940  1.00  0.00           H
ATOM   3604  CA  MET A 247      47.630  37.360  18.750  1.00  0.00           C
ATOM   3605  HA  MET A 247      46.980  37.940  18.110  1.00  0.00           H
ATOM   3606  CB  MET A 247      47.100  37.490  20.190  1.00  0.00           C
ATOM   3607  HB1 MET A 247      46.890  38.560  20.420  1.00  0.00           H
ATOM   3608  HB2 MET A 247      46.070  37.080  20.150  1.00  0.00           H
ATOM   3609  CG  MET A 247      47.970  36.870  21.300  1.00  0.00           C
ATOM   3610  HG1 MET A 247      48.220  35.880  20.850  1.00  0.00           H
ATOM   3611  HG2 MET A 247      48.980  37.340  21.310  1.00  0.00           H
ATOM   3612  SD  MET A 247      47.360  36.880  22.960  1.00  0.00           S
ATOM   3613  CE  MET A 247      48.800  35.970  23.600  1.00  0.00           C
ATOM   3614  HE1 MET A 247      48.520  34.900  23.440  1.00  0.00           H
ATOM   3615  HE2 MET A 247      49.740  36.110  23.030  1.00  0.00           H
ATOM   3616  HE3 MET A 247      48.990  36.090  24.680  1.00  0.00           H
ATOM   3617  C   MET A 247      49.030  37.900  18.560  1.00  0.00           C
ATOM   3618  O   MET A 247      49.280  39.000  18.980  1.00  0.00           O
ATOM   3619  N   LYS A 248      50.010  37.170  17.960  1.00  0.00           N
ATOM   3620  HN  LYS A 248      49.840  36.240  17.630  1.00  0.00           H
ATOM   3621  CA  LYS A 248      51.370  37.650  17.640  1.00  0.00           C
ATOM   3622  HA  LYS A 248      51.500  38.620  18.100  1.00  0.00           H
ATOM   3623  CB  LYS A 248      52.540  36.750  18.090  1.00  0.00           C
ATOM   3624  HB1 LYS A 248      52.120  35.730  17.970  1.00  0.00           H
ATOM   3625  HB2 LYS A 248      53.440  36.850  17.460  1.00  0.00           H
ATOM   3626  CG  LYS A 248      53.020  36.910  19.570  1.00  0.00           C
ATOM   3627  HG1 LYS A 248      53.670  36.030  19.770  1.00  0.00           H
ATOM   3628  HG2 LYS A 248      53.630  37.840  19.490  1.00  0.00           H
ATOM   3629  CD  LYS A 248      51.950  37.140  20.660  1.00  0.00           C
ATOM   3630  HD1 LYS A 248      51.460  38.050  20.250  1.00  0.00           H
ATOM   3631  HD2 LYS A 248      51.260  36.270  20.650  1.00  0.00           H
ATOM   3632  CE  LYS A 248      52.420  37.360  22.090  1.00  0.00           C
ATOM   3633  HE1 LYS A 248      53.120  38.220  22.050  1.00  0.00           H
ATOM   3634  HE2 LYS A 248      51.570  37.670  22.720  1.00  0.00           H
ATOM   3635  NZ  LYS A 248      53.100  36.170  22.710  1.00  0.00           N
ATOM   3636  HZ1 LYS A 248      53.400  36.330  23.690  1.00  0.00           H
ATOM   3637  HZ2 LYS A 248      52.490  35.320  22.760  1.00  0.00           H
ATOM   3638  HZ3 LYS A 248      54.020  35.950  22.300  1.00  0.00           H
ATOM   3639  C   LYS A 248      51.500  37.920  16.120  1.00  0.00           C
ATOM   3640  O   LYS A 248      51.040  37.300  15.150  1.00  0.00           O
ATOM   3641  N   THR A 249      52.250  38.940  15.880  1.00  0.00           N
ATOM   3642  HN  THR A 249      52.650  39.460  16.630  1.00  0.00           H
ATOM   3643  CA  THR A 249      52.640  39.460  14.610  1.00  0.00           C
ATOM   3644  HA  THR A 249      52.230  38.710  13.960  1.00  0.00           H
ATOM   3645  CB  THR A 249      51.900  40.730  14.200  1.00  0.00           C
ATOM   3646  HB  THR A 249      52.340  41.070  13.230  1.00  0.00           H
ATOM   3647  OG1 THR A 249      52.120  41.680  15.230  1.00  0.00           O
ATOM   3648  HG1 THR A 249      51.530  41.330  15.900  1.00  0.00           H
ATOM   3649  CG2 THR A 249      50.370  40.500  14.230  1.00  0.00           C
ATOM   3650 1HG2 THR A 249      49.820  41.360  13.790  1.00  0.00           H
ATOM   3651 2HG2 THR A 249      50.250  39.620  13.550  1.00  0.00           H
ATOM   3652 3HG2 THR A 249      50.070  40.130  15.230  1.00  0.00           H
ATOM   3653  C   THR A 249      54.130  39.440  14.340  1.00  0.00           C
ATOM   3654  OT1 THR A 249      54.590  39.110  13.230  1.00  0.00           O
ATOM   3655  OT2 THR A 249      54.860  39.710  15.340  1.00  0.00           O
ATOM   3656 CAL  CAL  1244    -116.030  99.610 -25.090  1.00  0.00          Ca
ATOM   3657 CAL  CAL  1245     -30.550  86.460  29.210  1.00  0.00          Ca
ATOM   3658  C1  RIV B1246      24.680  21.360  22.540  1.00  0.00           C
ATOM   3659  N2  RIV B1246      24.350  22.640  22.020  1.00  0.00           N
ATOM   3660  C3  RIV B1246      25.840  20.580  21.870  1.00  0.00           C
ATOM   3661  C4  RIV B1246      25.130  23.170  21.020  1.00  0.00           C
ATOM   3662  O5  RIV B1246      26.900  21.420  21.540  1.00  0.00           O
ATOM   3663  C6  RIV B1246      26.370  22.450  20.640  1.00  0.00           C
ATOM   3664  C7  RIV B1246      20.880  24.280  23.800  1.00  0.00           C
ATOM   3665  C8  RIV B1246      21.020  24.320  22.390  1.00  0.00           C
ATOM   3666  C9  RIV B1246      21.820  23.580  24.690  1.00  0.00           C
ATOM   3667  C10 RIV B1246      22.220  23.850  21.890  1.00  0.00           C
ATOM   3668  C11 RIV B1246      23.010  23.130  24.060  1.00  0.00           C
ATOM   3669  C12 RIV B1246      23.190  23.240  22.640  1.00  0.00           C
ATOM   3670  O13 RIV B1246      24.760  24.090  20.300  1.00  0.00           O
ATOM   3671  N14 RIV B1246      19.660  24.850  24.310  1.00  0.00           N
ATOM   3672  C15 RIV B1246      19.260  24.690  25.660  1.00  0.00           C
ATOM   3673  C16 RIV B1246      19.390  26.220  23.990  1.00  0.00           C
ATOM   3674  O17 RIV B1246      18.920  25.900  26.180  1.00  0.00           O
ATOM   3675  C18 RIV B1246      19.280  26.950  25.380  1.00  0.00           C
ATOM   3676  O19 RIV B1246      19.010  23.610  26.170  1.00  0.00           O
ATOM   3677  C20 RIV B1246      20.550  27.600  25.900  1.00  0.00           C
ATOM   3678  N21 RIV B1246      20.270  28.090  27.260  1.00  0.00           N
ATOM   3679  C22 RIV B1246      20.970  28.930  27.990  1.00  0.00           C
ATOM   3680  S23 RIV B1246      23.340  29.380  29.080  1.00  0.00           S
ATOM   3681  C24 RIV B1246      24.610  29.870  28.060  1.00  0.00           C
ATOM   3682  C25 RIV B1246      22.340  29.260  27.680  1.00  0.00           C
ATOM   3683  C26 RIV B1246      24.340  29.980  26.750  1.00  0.00           C
ATOM   3684  C27 RIV B1246      22.970  29.710  26.530  1.00  0.00           C
ATOM   3685  O28 RIV B1246      20.440  29.460  28.990  1.00  0.00           O
ATOM   3686 CL   RIV B1246      26.120  30.370  28.790  1.00  0.00          Cl
ATOM   3687  H11 RIV B1246      23.830  20.660  22.380  1.00  0.00           H
ATOM   3688  H12 RIV B1246      25.090  21.340  23.580  1.00  0.00           H
ATOM   3689  H31 RIV B1246      26.140  19.800  22.600  1.00  0.00           H
ATOM   3690  H32 RIV B1246      25.430  20.090  20.970  1.00  0.00           H
ATOM   3691  H61 RIV B1246      27.060  23.270  20.370  1.00  0.00           H
ATOM   3692  H62 RIV B1246      26.130  21.910  19.700  1.00  0.00           H
ATOM   3693  H8  RIV B1246      20.180  24.700  21.830  1.00  0.00           H
ATOM   3694  H9  RIV B1246      21.590  23.440  25.730  1.00  0.00           H
ATOM   3695  H10 RIV B1246      22.300  23.870  20.820  1.00  0.00           H
ATOM   3696  H1  RIV B1246      23.750  22.590  24.630  1.00  0.00           H
ATOM   3697 1H16 RIV B1246      20.130  26.740  23.350  1.00  0.00           H
ATOM   3698 2H16 RIV B1246      18.470  26.280  23.410  1.00  0.00           H
ATOM   3699  H18 RIV B1246      18.460  27.670  25.300  1.00  0.00           H
ATOM   3700 1H20 RIV B1246      20.770  28.470  25.240  1.00  0.00           H
ATOM   3701 2H20 RIV B1246      21.370  26.860  26.010  1.00  0.00           H
ATOM   3702  H21 RIV B1246      19.390  27.820  27.670  1.00  0.00           H
ATOM   3703  H26 RIV B1246      25.100  30.190  26.010  1.00  0.00           H
ATOM   3704  H27 RIV B1246      22.420  29.830  25.600  1.00  0.00           H
ATOM   3705  OW  SOL  1247    -226.620 -40.480-323.180  1.00  0.00           O
ATOM   3706  HW1 SOL  1247    -227.060 -40.040-323.910  1.00  0.00           H
ATOM   3707  HW2 SOL  1247    -225.820 -39.970-323.040  1.00  0.00           H
ATOM   3708  OW  SOL  1248    -536.500 -87.920 425.820  1.00  0.00           O
ATOM   3709  HW1 SOL  1248    -537.060 -87.650 426.540  1.00  0.00           H
TER
ENDMDL
