# Supplementary material for: Unexpected Dynamic Binding May Rescue the Binding Affinity of Rivaroxaban in a Mutant of Coagulation Factor X
Source: Front Mol Biosci. 2022 May 5;9:877170. doi: 10.3389/fmolb.2022.877170 (PMC9117642; doi:10.3389/fmolb.2022.877170)
Supplement: Supplementary file 4 [file DataSheet1.ZIP › SM-structures/clustering/Y99C_III/cluster.log]

Using gromos method for clustering
Using RMSD cutoff 0.12 nm
The RMSD ranges from 0.0149244 to 0.268592 nm
Average RMSD is 0.118157
Number of structures for matrix 1001
Energy of the matrix is 4.30273.

Found 7 clusters

Writing middle structure for each cluster to clusters.pdb

cl. | #st  rmsd | middle rmsd | cluster members
  1 | 795  0.109 | 150000 .094 |    400    600    800   1200   1400   1600   1800
    |           |             |   2000   2200   2400   2600   3000   4000   4200
    |           |             |   4400   4600   4800   5000   5200   5400   5600
    |           |             |   5800   6000   6200   6400   8000   8600   8800
    |           |             |   9000   9200   9400   9600   9800  10000  10200
    |           |             |  10400  10600  10800  11000  11600  11800  12000
    |           |             |  12200  12400  12600  12800  13000  13200  13400
    |           |             |  13600  13800  14000  14200  14400  14600  14800
    |           |             |  15000  15200  16400  16600  16800  18000  18200
    |           |             |  18400  18600  18800  19200  19400  19600  20000
    |           |             |  20200  20400  20600  20800  21000  21200  21400
    |           |             |  21600  21800  22000  22200  22400  22600  22800
    |           |             |  23000  23200  23400  23600  23800  24000  24200
    |           |             |  24400  24600  24800  25000  25200  25400  25600
    |           |             |  25800  26000  26200  26400  26600  26800  27000
    |           |             |  27200  27400  27600  27800  28000  28200  28400
    |           |             |  28600  28800  29000  29200  29400  29600  30000
    |           |             |  30200  30600  30800  31000  31200  31400  31600
    |           |             |  31800  32000  32200  32400  32600  32800  33000
    |           |             |  33200  33400  33600  33800  34000  34200  34400
    |           |             |  34600  34800  35000  35200  35400  35600  35800
    |           |             |  36000  36200  36400  36600  36800  37000  37200
    |           |             |  37400  37600  37800  38000  38200  38400  38600
    |           |             |  38800  39000  39200  39400  39600  39800  1#40000
    |           |             |  40200  40400  40600  40800  41000  41200  41400
    |           |             |  41600  41800  42000  42200  42400  42600  42800
    |           |             |  43000  43200  43400  43600  43800  44000  44200
    |           |             |  44400  44600  44800  45000  45200  45400  45600
    |           |             |  45800  46200  46400  46600  46800  47000  47200
    |           |             |  47400  47600  47800  48000  48200  48400  48600
    |           |             |  48800  49000  49200  49400  49600  49800  50000
    |           |             |  50200  50400  50600  50800  51000  51200  51400
    |           |             |  51600  51800  52000  52200  52400  52600  52800
    |           |             |  53000  53200  53400  53600  53800  54000  54200
    |           |             |  54400  54600  54800  55000  55200  55400  55600
    |           |             |  55800  56000  56200  56400  56600  56800  57000
    |           |             |  57200  57400  57600  57800  58000  58200  58400
    |           |             |  58600  58800  59000  59200  59400  59600  59800
    |           |             |  60200  60400  61600  62800  63000  63200  63400
    |           |             |  63600  63800  64000  64200  64400  64600  64800
    |           |             |  65000  65200  65400  65600  65800  66000  66200
    |           |             |  66400  66600  66800  67000  67200  67400  67600
    |           |             |  68000  68600  68800  69000  74600  74800  75000
    |           |             |  75200  75400  75600  75800  76000  76200  76400
    |           |             |  81200  87600  87800  88000  88200  88400  88600
    |           |             |  88800  89000  89200  89400  89600  89800  90000
    |           |             |  90200  90400  90600  90800  91000  91200  91400
    |           |             |  91600  94400  96000  96200  96400  96600  96800
    |           |             |  97000  97200  97400  97600  98000  98200  98400
    |           |             |  98600  98800  99000  99200  99400  99600  99800
    |           |             | 2#100000 100200 100400 100600 100800 101000 101200
    |           |             | 101400 101600 101800 102000 102200 102400 102600
    |           |             | 102800 103000 103200 103400 103600 103800 104000
    |           |             | 104200 104400 104600 104800 105000 105200 105400
    |           |             | 105600 105800 106000 106200 106400 106600 106800
    |           |             | 107000 107200 107400 107600 107800 108000 108200
    |           |             | 108400 108600 109000 109200 109400 109600 109800
    |           |             | 110000 110200 110400 110600 110800 111000 111200
    |           |             | 111400 111600 111800 112000 112200 112400 112600
    |           |             | 112800 113000 113200 113400 113600 113800 114200
    |           |             | 114400 114600 114800 115000 115200 115600 115800
    |           |             | 116000 116200 116400 116600 116800 117000 117200
    |           |             | 117400 117600 117800 118000 118200 118400 118600
    |           |             | 118800 119000 119200 119400 119600 119800 120000
    |           |             | 120200 120400 120600 120800 121000 121200 121400
    |           |             | 121600 121800 122000 122200 122400 122600 123000
    |           |             | 123200 123400 123800 124000 124200 124400 124600
    |           |             | 124800 125000 125200 125400 125600 125800 126000
    |           |             | 126200 126400 126600 126800 127000 127400 127600
    |           |             | 127800 128000 128200 128400 128600 128800 129000
    |           |             | 129200 129400 129600 129800 130000 130200 130400
    |           |             | 130600 130800 131200 131400 131600 131800 132000
    |           |             | 132200 132400 132600 132800 133000 133200 133400
    |           |             | 133600 133800 134000 134200 134400 134600 134800
    |           |             | 135000 135200 135400 135600 135800 136000 136200
    |           |             | 136400 136600 136800 137200 137600 137800 138000
    |           |             | 138200 138400 138600 138800 139000 139200 139400
    |           |             | 139600 139800 140000 140200 140400 140600 140800
    |           |             | 141000 141200 141400 141800 142000 142200 142400
    |           |             | 142600 143000 143200 143400 143600 143800 144000
    |           |             | 144200 144400 144600 144800 145200 145400 145600
    |           |             | 145800 146000 146200 146400 146600 146800 147000
    |           |             | 147200 147600 147800 148000 148200 148400 148600
    |           |             | 148800 149000 149200 149400 149600 149800 150000
    |           |             | 150200 150400 150600 150800 151000 151200 151400
    |           |             | 151600 151800 152000 152400 152600 152800 153200
    |           |             | 153400 154400 154600 154800 155000 155200 155400
    |           |             | 155600 155800 156000 156200 156400 156600 156800
    |           |             | 157000 157600 157800 158000 158200 158400 158600
    |           |             | 159800 160000 160200 160400 160600 161000 161200
    |           |             | 161400 161600 161800 162000 162200 162400 162600
    |           |             | 162800 163000 163200 163400 163600 163800 164000
    |           |             | 164200 164600 164800 165000 165200 167000 167200
    |           |             | 167400 167600 167800 168000 168200 168400 168600
    |           |             | 168800 169000 169200 169400 169600 169800 170000
    |           |             | 170200 170400 170600 170800 171000 171400 171600
    |           |             | 171800 172000 172200 172400 172600 172800 173000
    |           |             | 173200 173600 173800 174000 174200 174400 174600
    |           |             | 174800 175000 175200 175400 175600 175800 176000
    |           |             | 176200 176400 176600 176800 177000 177200 177400
    |           |             | 177600 177800 178000 178200 178400 178800 179000
    |           |             | 179200 179400 179600 179800 180000 180200 180400
    |           |             | 180600 180800 181000 181200 181400 181600 181800
    |           |             | 182000 182200 182400 182600 182800 183000 183200
    |           |             | 183400 183600 183800 184000 184200 184400 184600
    |           |             | 184800 185000 185200 185400 185600 185800 186000
    |           |             | 186200 186400 186600 186800 187000 187200 187400
    |           |             | 187600 187800 188000 188200 188400 188600 188800
    |           |             | 189000 189200 189400 189600 189800 190000 190200
    |           |             | 190400 190600 190800 191000 191200 191400 191600
    |           |             | 191800 192000 192200 192400 192600 192800 193000
    |           |             | 193200 193400 193600 193800 196800 197000 197200
    |           |             | 197600 197800 198000 198200 198800 199000 199200
    |           |             | 199400 199600 199800 200000
  2 | 141  0.081 |  85800 .061 |   1000   2800   3200   3400   3600   3800   6600
    |           |             |   6800   7000   7200   7400   7600   7800  11200
    |           |             |  11400  15400  15600  15800  16000  16200  17000
    |           |             |  17200  17400  17600  17800  29800  30400  67800
    |           |             |  69200  69400  69600  69800  70000  70200  70400
    |           |             |  70600  70800  71000  71200  71400  71600  71800
    |           |             |  72000  72200  72400  72600  72800  73000  73200
    |           |             |  73400  73600  73800  74000  74200  74400  76600
    |           |             |  76800  77000  77200  77400  77600  77800  78000
    |           |             |  78200  78400  78600  78800  79000  79200  79400
    |           |             |  79600  79800  80000  80200  80400  80600  80800
    |           |             |  81000  81400  81600  81800  82000  82200  82400
    |           |             |  82600  82800  83000  83200  83400  83600  83800
    |           |             |  84000  84200  84400  84600  84800  85000  85200
    |           |             |  85400  85600  85800  86000  86200  86400  86600
    |           |             |  86800  87000  87200  87400  91800  92000  92200
    |           |             |  92400  92600  92800  93000  93200  93400  93600
    |           |             |  93800  94000  94200  94600  94800  95000  95200
    |           |             |  95400  95600  95800  97800 108800 115400 122800
    |           |             | 127200 131000 137000 137400 142800 145000 152200
    |           |             | 178600
  3 |  52  0.087 | 159600 .076 |   8200   8400  60000  60600  60800  61000  61200
    |           |             |  61400  61800  62000  62200  62400  62600 153600
    |           |             | 153800 154000 154200 157200 157400 158800 159000
    |           |             | 159200 159400 159600 164400 165400 165600 165800
    |           |             | 166000 166200 166400 166600 166800 171200 173400
    |           |             | 194000 194200 194400 194600 194800 195000 195200
    |           |             | 195400 195600 195800 196000 196200 196400 196600
    |           |             | 197400 198400 198600
  4 |   7  0.107 |  19000 .083 |  19000  19800  68200  68400 141600 147400 160800
  5 |   3  0.142 | 114000 .134 | 114000 123600 153000
  6 |   2  0.065 |      0 .065 |      0    200
  7 |   1       |  46000      |  46000
