# Supplementary material for: Unexpected Dynamic Binding May Rescue the Binding Affinity of Rivaroxaban in a Mutant of Coagulation Factor X
Source: Front Mol Biosci. 2022 May 5;9:877170. doi: 10.3389/fmolb.2022.877170 (PMC9117642; doi:10.3389/fmolb.2022.877170)
Supplement: Supplementary file 4 [file DataSheet1.ZIP › SM-structures/initial-WT.pdb]

CRYST1   49.063   49.577   39.122  90.00  90.00  90.00 P 1           1
ATOM      1  N   ILE X  16       9.940  14.950  30.930  0.00  0.00            
ATOM      2  H1  ILE X  16      10.670  15.090  30.260  0.00  0.00            
ATOM      3  H2  ILE X  16       9.150  14.530  30.490  0.00  0.00            
ATOM      4  H3  ILE X  16       9.670  15.840  31.320  0.00  0.00            
ATOM      5  CA  ILE X  16      10.430  14.070  32.020  0.00  0.00            
ATOM      6  HA  ILE X  16      10.670  13.210  31.580  0.00  0.00            
ATOM      7  CB  ILE X  16      11.700  14.640  32.710  0.00  0.00            
ATOM      8  HB  ILE X  16      11.410  15.520  33.090  0.00  0.00            
ATOM      9  CG2 ILE X  16      12.170  13.730  33.860  0.00  0.00            
ATOM     10 HG21 ILE X  16      12.990  14.130  34.280  0.00  0.00            
ATOM     11 HG22 ILE X  16      11.450  13.660  34.550  0.00  0.00            
ATOM     12 HG23 ILE X  16      12.390  12.830  33.510  0.00  0.00            
ATOM     13  CG1 ILE X  16      12.870  14.910  31.740  0.00  0.00            
ATOM     14 HG11 ILE X  16      12.570  15.590  31.070  0.00  0.00            
ATOM     15 HG12 ILE X  16      13.630  15.290  32.270  0.00  0.00            
ATOM     16  CD  ILE X  16      13.390  13.690  30.970  0.00  0.00            
ATOM     17  HD1 ILE X  16      14.140  13.970  30.380  0.00  0.00            
ATOM     18  HD2 ILE X  16      13.710  13.000  31.620  0.00  0.00            
ATOM     19  HD3 ILE X  16      12.650  13.310  30.420  0.00  0.00            
ATOM     20  C   ILE X  16       9.320  13.870  33.040  0.00  0.00            
ATOM     21  O   ILE X  16       8.760  14.850  33.530  0.00  0.00            
ATOM     22  N   VAL X  17       9.020  12.610  33.370  0.00  0.00            
ATOM     23  HN  VAL X  17       9.530  11.880  32.920  0.00  0.00            
ATOM     24  CA  VAL X  17       8.000  12.200  34.360  0.00  0.00            
ATOM     25  HA  VAL X  17       7.400  12.990  34.480  0.00  0.00            
ATOM     26  CB  VAL X  17       7.160  11.020  33.840  0.00  0.00            
ATOM     27  HB  VAL X  17       7.780  10.230  33.810  0.00  0.00            
ATOM     28  CG1 VAL X  17       5.980  10.720  34.760  0.00  0.00            
ATOM     29 HG11 VAL X  17       5.450   9.950  34.400  0.00  0.00            
ATOM     30 HG12 VAL X  17       6.310  10.500  35.680  0.00  0.00            
ATOM     31 HG13 VAL X  17       5.390  11.530  34.810  0.00  0.00            
ATOM     32  CG2 VAL X  17       6.620  11.270  32.430  0.00  0.00            
ATOM     33 HG21 VAL X  17       6.090  10.480  32.120  0.00  0.00            
ATOM     34 HG22 VAL X  17       6.030  12.090  32.440  0.00  0.00            
ATOM     35 HG23 VAL X  17       7.380  11.420  31.800  0.00  0.00            
ATOM     36  C   VAL X  17       8.680  11.840  35.680  0.00  0.00            
ATOM     37  O   VAL X  17       9.690  11.140  35.680  0.00  0.00            
ATOM     38  N   GLY X  18       8.160  12.370  36.800  0.00  0.00            
ATOM     39  HN  GLY X  18       7.230  12.740  36.760  0.00  0.00            
ATOM     40  CA  GLY X  18       8.880  12.430  38.080  0.00  0.00            
ATOM     41  HA1 GLY X  18       8.210  12.600  38.800  0.00  0.00            
ATOM     42  HA2 GLY X  18       9.310  11.540  38.240  0.00  0.00            
ATOM     43  C   GLY X  18       9.940  13.530  38.060  0.00  0.00            
ATOM     44  O   GLY X  18       9.780  14.520  37.340  0.00  0.00            
ATOM     45  N   GLY X  19      11.060  13.330  38.750  0.00  0.00            
ATOM     46  HN  GLY X  19      11.030  12.720  39.540  0.00  0.00            
ATOM     47  CA  GLY X  19      12.330  13.960  38.410  0.00  0.00            
ATOM     48  HA1 GLY X  19      13.050  13.360  38.750  0.00  0.00            
ATOM     49  HA2 GLY X  19      12.370  14.000  37.410  0.00  0.00            
ATOM     50  C   GLY X  19      12.580  15.360  38.950  0.00  0.00            
ATOM     51  O   GLY X  19      11.710  16.040  39.490  0.00  0.00            
ATOM     52  N   GLN X  20      13.830  15.800  38.790  0.00  0.00            
ATOM     53  HN  GLN X  20      14.480  15.180  38.340  0.00  0.00            
ATOM     54  CA  GLN X  20      14.310  17.110  39.220  0.00  0.00            
ATOM     55  HA  GLN X  20      13.810  17.320  40.060  0.00  0.00            
ATOM     56  CB  GLN X  20      15.820  17.010  39.460  0.00  0.00            
ATOM     57  HB1 GLN X  20      16.240  16.510  38.710  0.00  0.00            
ATOM     58  HB2 GLN X  20      16.200  17.940  39.500  0.00  0.00            
ATOM     59  CG  GLN X  20      16.160  16.300  40.770  0.00  0.00            
ATOM     60  HG1 GLN X  20      15.800  16.830  41.540  0.00  0.00            
ATOM     61  HG2 GLN X  20      15.750  15.390  40.770  0.00  0.00            
ATOM     62  CD  GLN X  20      17.670  16.160  40.920  0.00  0.00            
ATOM     63  OE1 GLN X  20      18.230  15.100  40.710  0.00  0.00            
ATOM     64  NE2 GLN X  20      18.370  17.230  41.250  0.00  0.00            
ATOM     65 HE21 GLN X  20      17.910  18.100  41.390  0.00  0.00            
ATOM     66 HE22 GLN X  20      19.360  17.160  41.350  0.00  0.00            
ATOM     67  C   GLN X  20      14.010  18.190  38.180  0.00  0.00            
ATOM     68  O   GLN X  20      13.860  17.900  36.990  0.00  0.00            
ATOM     69  N   GLU X  21      14.090  19.450  38.600  0.00  0.00            
ATOM     70  HN  GLU X  21      13.990  19.630  39.580  0.00  0.00            
ATOM     71  CA  GLU X  21      14.320  20.580  37.700  0.00  0.00            
ATOM     72  HA  GLU X  21      13.970  20.320  36.800  0.00  0.00            
ATOM     73  CB  GLU X  21      13.550  21.810  38.200  0.00  0.00            
ATOM     74  HB1 GLU X  21      12.590  21.540  38.360  0.00  0.00            
ATOM     75  HB2 GLU X  21      13.960  22.120  39.050  0.00  0.00            
ATOM     76  CG  GLU X  21      13.580  22.950  37.170  0.00  0.00            
ATOM     77  HG1 GLU X  21      14.500  23.010  36.790  0.00  0.00            
ATOM     78  HG2 GLU X  21      12.930  22.730  36.440  0.00  0.00            
ATOM     79  CD  GLU X  21      13.200  24.320  37.740  0.00  0.00            
ATOM     80  OE1 GLU X  21      13.070  24.460  38.980  0.00  0.00            
ATOM     81  OE2 GLU X  21      13.170  25.290  36.950  0.00  0.00            
ATOM     82  C   GLU X  21      15.820  20.870  37.620  0.00  0.00            
ATOM     83  O   GLU X  21      16.470  21.000  38.660  0.00  0.00            
ATOM     84  N   CYS X  22      16.360  21.070  36.420  0.00  0.00            
ATOM     85  HN  CYS X  22      15.820  20.860  35.610  0.00  0.00            
ATOM     86  CA  CYS X  22      17.710  21.600  36.220  0.00  0.00            
ATOM     87  HA  CYS X  22      18.310  21.040  36.800  0.00  0.00            
ATOM     88  CB  CYS X  22      18.110  21.480  34.740  0.00  0.00            
ATOM     89  HB1 CYS X  22      17.530  22.160  34.300  0.00  0.00            
ATOM     90  HB2 CYS X  22      19.060  21.810  34.750  0.00  0.00            
ATOM     91  SG  CYS X  22      17.990  19.900  33.900  0.00  0.00            
ATOM     92  C   CYS X  22      17.750  23.080  36.610  0.00  0.00            
ATOM     93  O   CYS X  22      17.220  23.930  35.890  0.00  0.00            
ATOM     94  N   LYS X  23      18.420  23.420  37.720  0.00  0.00            
ATOM     95  HN  LYS X  23      18.780  22.690  38.300  0.00  0.00            
ATOM     96  CA  LYS X  23      18.660  24.820  38.130  0.00  0.00            
ATOM     97  HA  LYS X  23      17.830  25.330  37.920  0.00  0.00            
ATOM     98  CB  LYS X  23      18.900  24.890  39.660  0.00  0.00            
ATOM     99  HB1 LYS X  23      19.840  24.600  39.830  0.00  0.00            
ATOM    100  HB2 LYS X  23      18.780  25.840  39.940  0.00  0.00            
ATOM    101  CG  LYS X  23      17.980  24.010  40.520  0.00  0.00            
ATOM    102  HG1 LYS X  23      18.090  23.060  40.240  0.00  0.00            
ATOM    103  HG2 LYS X  23      18.250  24.120  41.480  0.00  0.00            
ATOM    104  CD  LYS X  23      16.490  24.380  40.400  0.00  0.00            
ATOM    105  HD1 LYS X  23      16.330  25.290  40.780  0.00  0.00            
ATOM    106  HD2 LYS X  23      16.220  24.370  39.440  0.00  0.00            
ATOM    107  CE  LYS X  23      15.680  23.340  41.180  0.00  0.00            
ATOM    108  HE1 LYS X  23      15.710  22.460  40.700  0.00  0.00            
ATOM    109  HE2 LYS X  23      16.050  23.240  42.100  0.00  0.00            
ATOM    110  NZ  LYS X  23      14.260  23.760  41.280  0.00  0.00            
ATOM    111  HZ1 LYS X  23      13.750  23.070  41.800  0.00  0.00            
ATOM    112  HZ2 LYS X  23      14.210  24.630  41.760  0.00  0.00            
ATOM    113  HZ3 LYS X  23      13.870  23.850  40.370  0.00  0.00            
ATOM    114  C   LYS X  23      19.810  25.430  37.310  0.00  0.00            
ATOM    115  O   LYS X  23      20.220  24.870  36.290  0.00  0.00            
ATOM    116  N   ASP X  24      20.250  26.630  37.670  0.00  0.00            
ATOM    117  HN  ASP X  24      19.890  27.060  38.500  0.00  0.00            
ATOM    118  CA  ASP X  24      21.240  27.350  36.870  0.00  0.00            
ATOM    119  HA  ASP X  24      20.870  27.360  35.940  0.00  0.00            
ATOM    120  CB  ASP X  24      21.360  28.810  37.330  0.00  0.00            
ATOM    121  HB1 ASP X  24      20.540  29.080  37.820  0.00  0.00            
ATOM    122  HB2 ASP X  24      22.160  28.910  37.930  0.00  0.00            
ATOM    123  CG  ASP X  24      21.540  29.700  36.100  0.00  0.00            
ATOM    124  OD1 ASP X  24      20.520  30.250  35.630  0.00  0.00            
ATOM    125  OD2 ASP X  24      22.620  29.670  35.500  0.00  0.00            
ATOM    126  C   ASP X  24      22.590  26.600  36.810  0.00  0.00            
ATOM    127  O   ASP X  24      23.050  26.060  37.820  0.00  0.00            
ATOM    128  N   GLY X  25      23.150  26.480  35.610  0.00  0.00            
ATOM    129  HN  GLY X  25      22.720  26.950  34.840  0.00  0.00            
ATOM    130  CA  GLY X  25      24.360  25.690  35.330  0.00  0.00            
ATOM    131  HA1 GLY X  25      24.680  25.980  34.430  0.00  0.00            
ATOM    132  HA2 GLY X  25      25.030  25.950  36.020  0.00  0.00            
ATOM    133  C   GLY X  25      24.220  24.160  35.320  0.00  0.00            
ATOM    134  O   GLY X  25      25.200  23.490  35.030  0.00  0.00            
ATOM    135  N   GLU X  26      23.040  23.590  35.610  0.00  0.00            
ATOM    136  HN  GLU X  26      22.230  24.170  35.660  0.00  0.00            
ATOM    137  CA  GLU X  26      22.900  22.140  35.840  0.00  0.00            
ATOM    138  HA  GLU X  26      23.810  21.880  36.150  0.00  0.00            
ATOM    139  CB  GLU X  26      21.830  21.880  36.910  0.00  0.00            
ATOM    140  HB1 GLU X  26      20.980  22.320  36.630  0.00  0.00            
ATOM    141  HB2 GLU X  26      21.680  20.890  36.990  0.00  0.00            
ATOM    142  CG  GLU X  26      22.270  22.430  38.270  0.00  0.00            
ATOM    143  HG1 GLU X  26      23.110  21.970  38.550  0.00  0.00            
ATOM    144  HG2 GLU X  26      22.440  23.410  38.170  0.00  0.00            
ATOM    145  CD  GLU X  26      21.230  22.240  39.370  0.00  0.00            
ATOM    146  OE1 GLU X  26      20.130  21.680  39.120  0.00  0.00            
ATOM    147  OE2 GLU X  26      21.490  22.710  40.500  0.00  0.00            
ATOM    148  C   GLU X  26      22.610  21.290  34.590  0.00  0.00            
ATOM    149  O   GLU X  26      22.900  20.100  34.610  0.00  0.00            
ATOM    150  N   CYS X  27      22.100  21.880  33.500  0.00  0.00            
ATOM    151  HN  CYS X  27      21.880  22.850  33.560  0.00  0.00            
ATOM    152  CA  CYS X  27      21.850  21.200  32.220  0.00  0.00            
ATOM    153  HA  CYS X  27      22.450  20.400  32.220  0.00  0.00            
ATOM    154  CB  CYS X  27      20.380  20.740  32.180  0.00  0.00            
ATOM    155  HB1 CYS X  27      19.850  21.580  32.290  0.00  0.00            
ATOM    156  HB2 CYS X  27      20.250  20.380  31.250  0.00  0.00            
ATOM    157  SG  CYS X  27      19.940  19.500  33.430  0.00  0.00            
ATOM    158  C   CYS X  27      22.240  22.060  31.000  0.00  0.00            
ATOM    159  O   CYS X  27      21.440  22.230  30.070  0.00  0.00            
ATOM    160  N   PRO X  28      23.470  22.620  30.930  0.00  0.00            
ATOM    161  CD  PRO X  28      24.550  22.500  31.900  0.00  0.00            
ATOM    162  HD1 PRO X  28      24.660  21.540  32.160  0.00  0.00            
ATOM    163  HD2 PRO X  28      24.320  23.040  32.720  0.00  0.00            
ATOM    164  CA  PRO X  28      23.860  23.560  29.880  0.00  0.00            
ATOM    165  HA  PRO X  28      23.130  24.230  29.790  0.00  0.00            
ATOM    166  CB  PRO X  28      25.200  24.160  30.350  0.00  0.00            
ATOM    167  HB1 PRO X  28      25.790  24.360  29.580  0.00  0.00            
ATOM    168  HB2 PRO X  28      25.050  24.980  30.890  0.00  0.00            
ATOM    169  CG  PRO X  28      25.790  23.050  31.210  0.00  0.00            
ATOM    170  HG1 PRO X  28      26.240  22.350  30.650  0.00  0.00            
ATOM    171  HG2 PRO X  28      26.450  23.410  31.870  0.00  0.00            
ATOM    172  C   PRO X  28      23.980  22.940  28.480  0.00  0.00            
ATOM    173  O   PRO X  28      23.970  23.660  27.490  0.00  0.00            
ATOM    174  N   TRP X  29      24.080  21.610  28.390  0.00  0.00            
ATOM    175  HN  TRP X  29      24.070  21.090  29.250  0.00  0.00            
ATOM    176  CA  TRP X  29      24.190  20.830  27.150  0.00  0.00            
ATOM    177  HA  TRP X  29      24.660  21.440  26.510  0.00  0.00            
ATOM    178  CB  TRP X  29      25.000  19.560  27.450  0.00  0.00            
ATOM    179  HB1 TRP X  29      25.140  19.060  26.600  0.00  0.00            
ATOM    180  HB2 TRP X  29      25.890  19.830  27.830  0.00  0.00            
ATOM    181  CG  TRP X  29      24.340  18.630  28.430  0.00  0.00            
ATOM    182  CD1 TRP X  29      23.380  17.750  28.120  0.00  0.00            
ATOM    183  HD1 TRP X  29      23.060  17.540  27.190  0.00  0.00            
ATOM    184  NE1 TRP X  29      22.890  17.150  29.270  0.00  0.00            
ATOM    185  HE1 TRP X  29      22.170  16.460  29.290  0.00  0.00            
ATOM    186  CE2 TRP X  29      23.520  17.650  30.390  0.00  0.00            
ATOM    187  CD2 TRP X  29      24.500  18.550  29.880  0.00  0.00            
ATOM    188  CE3 TRP X  29      25.350  19.170  30.820  0.00  0.00            
ATOM    189  HE3 TRP X  29      26.070  19.790  30.500  0.00  0.00            
ATOM    190  CZ3 TRP X  29      25.200  18.930  32.200  0.00  0.00            
ATOM    191  HZ3 TRP X  29      25.820  19.370  32.850  0.00  0.00            
ATOM    192  CZ2 TRP X  29      23.350  17.420  31.760  0.00  0.00            
ATOM    193  HZ2 TRP X  29      22.640  16.790  32.080  0.00  0.00            
ATOM    194  CH2 TRP X  29      24.190  18.080  32.670  0.00  0.00            
ATOM    195  HH2 TRP X  29      24.060  17.940  33.650  0.00  0.00            
ATOM    196  C   TRP X  29      22.840  20.480  26.500  0.00  0.00            
ATOM    197  O   TRP X  29      22.830  19.950  25.380  0.00  0.00            
ATOM    198  N   GLN X  30      21.720  20.770  27.170  0.00  0.00            
ATOM    199  HN  GLN X  30      21.800  21.080  28.120  0.00  0.00            
ATOM    200  CA  GLN X  30      20.380  20.640  26.600  0.00  0.00            
ATOM    201  HA  GLN X  30      20.280  19.690  26.310  0.00  0.00            
ATOM    202  CB  GLN X  30      19.340  21.010  27.660  0.00  0.00            
ATOM    203  HB1 GLN X  30      19.460  20.390  28.440  0.00  0.00            
ATOM    204  HB2 GLN X  30      19.510  21.950  27.950  0.00  0.00            
ATOM    205  CG  GLN X  30      17.870  20.910  27.210  0.00  0.00            
ATOM    206  HG1 GLN X  30      17.300  21.430  27.850  0.00  0.00            
ATOM    207  HG2 GLN X  30      17.790  21.310  26.290  0.00  0.00            
ATOM    208  CD  GLN X  30      17.330  19.480  27.150  0.00  0.00            
ATOM    209  OE1 GLN X  30      17.380  18.730  28.100  0.00  0.00            
ATOM    210  NE2 GLN X  30      16.740  19.050  26.060  0.00  0.00            
ATOM    211 HE21 GLN X  30      16.630  19.650  25.270  0.00  0.00            
ATOM    212 HE22 GLN X  30      16.390  18.110  26.020  0.00  0.00            
ATOM    213  C   GLN X  30      20.250  21.560  25.370  0.00  0.00            
ATOM    214  O   GLN X  30      20.690  22.700  25.380  0.00  0.00            
ATOM    215  N   ALA X  31      19.530  21.080  24.360  0.00  0.00            
ATOM    216  HN  ALA X  31      19.430  20.090  24.290  0.00  0.00            
ATOM    217  CA  ALA X  31      18.900  21.910  23.350  0.00  0.00            
ATOM    218  HA  ALA X  31      18.950  22.870  23.640  0.00  0.00            
ATOM    219  CB  ALA X  31      19.670  21.760  22.040  0.00  0.00            
ATOM    220  HB1 ALA X  31      19.240  22.330  21.330  0.00  0.00            
ATOM    221  HB2 ALA X  31      20.620  22.050  22.170  0.00  0.00            
ATOM    222  HB3 ALA X  31      19.650  20.800  21.750  0.00  0.00            
ATOM    223  C   ALA X  31      17.410  21.540  23.230  0.00  0.00            
ATOM    224  O   ALA X  31      17.010  20.460  23.680  0.00  0.00            
ATOM    225  N   LEU X  32      16.580  22.400  22.660  0.00  0.00            
ATOM    226  HN  LEU X  32      16.940  23.280  22.370  0.00  0.00            
ATOM    227  CA  LEU X  32      15.150  22.140  22.440  0.00  0.00            
ATOM    228  HA  LEU X  32      14.990  21.160  22.580  0.00  0.00            
ATOM    229  CB  LEU X  32      14.330  22.940  23.470  0.00  0.00            
ATOM    230  HB1 LEU X  32      14.720  22.780  24.380  0.00  0.00            
ATOM    231  HB2 LEU X  32      14.410  23.910  23.250  0.00  0.00            
ATOM    232  CG  LEU X  32      12.840  22.570  23.500  0.00  0.00            
ATOM    233  HG  LEU X  32      12.490  22.570  22.570  0.00  0.00            
ATOM    234  CD1 LEU X  32      12.640  21.170  24.100  0.00  0.00            
ATOM    235 HD11 LEU X  32      11.670  20.950  24.110  0.00  0.00            
ATOM    236 HD12 LEU X  32      13.130  20.500  23.540  0.00  0.00            
ATOM    237 HD13 LEU X  32      13.000  21.150  25.030  0.00  0.00            
ATOM    238  CD2 LEU X  32      12.060  23.570  24.360  0.00  0.00            
ATOM    239 HD21 LEU X  32      11.100  23.320  24.370  0.00  0.00            
ATOM    240 HD22 LEU X  32      12.430  23.560  25.290  0.00  0.00            
ATOM    241 HD23 LEU X  32      12.160  24.490  23.970  0.00  0.00            
ATOM    242  C   LEU X  32      14.770  22.470  20.990  0.00  0.00            
ATOM    243  O   LEU X  32      15.020  23.580  20.520  0.00  0.00            
ATOM    244  N   LEU X  33      14.180  21.520  20.290  0.00  0.00            
ATOM    245  HN  LEU X  33      14.000  20.640  20.740  0.00  0.00            
ATOM    246  CA  LEU X  33      13.760  21.670  18.900  0.00  0.00            
ATOM    247  HA  LEU X  33      14.420  22.300  18.480  0.00  0.00            
ATOM    248  CB  LEU X  33      13.810  20.330  18.160  0.00  0.00            
ATOM    249  HB1 LEU X  33      13.070  19.760  18.520  0.00  0.00            
ATOM    250  HB2 LEU X  33      13.650  20.510  17.190  0.00  0.00            
ATOM    251  CG  LEU X  33      15.120  19.540  18.290  0.00  0.00            
ATOM    252  HG  LEU X  33      15.220  19.260  19.240  0.00  0.00            
ATOM    253  CD1 LEU X  33      15.040  18.340  17.340  0.00  0.00            
ATOM    254 HD11 LEU X  33      15.890  17.810  17.410  0.00  0.00            
ATOM    255 HD12 LEU X  33      14.260  17.770  17.590  0.00  0.00            
ATOM    256 HD13 LEU X  33      14.920  18.670  16.400  0.00  0.00            
ATOM    257  CD2 LEU X  33      16.350  20.360  17.910  0.00  0.00            
ATOM    258 HD21 LEU X  33      17.170  19.800  18.010  0.00  0.00            
ATOM    259 HD22 LEU X  33      16.270  20.670  16.970  0.00  0.00            
ATOM    260 HD23 LEU X  33      16.410  21.160  18.520  0.00  0.00            
ATOM    261  C   LEU X  33      12.360  22.280  18.830  0.00  0.00            
ATOM    262  O   LEU X  33      11.440  21.820  19.510  0.00  0.00            
ATOM    263  N   ILE X  34      12.220  23.320  18.010  0.00  0.00            
ATOM    264  HN  ILE X  34      12.980  23.560  17.410  0.00  0.00            
ATOM    265  CA  ILE X  34      11.000  24.140  17.940  0.00  0.00            
ATOM    266  HA  ILE X  34      10.290  23.560  18.350  0.00  0.00            
ATOM    267  CB  ILE X  34      11.140  25.430  18.770  0.00  0.00            
ATOM    268  HB  ILE X  34      10.260  25.890  18.730  0.00  0.00            
ATOM    269  CG2 ILE X  34      11.460  25.130  20.250  0.00  0.00            
ATOM    270 HG21 ILE X  34      11.550  26.000  20.750  0.00  0.00            
ATOM    271 HG22 ILE X  34      10.720  24.590  20.640  0.00  0.00            
ATOM    272 HG23 ILE X  34      12.320  24.630  20.310  0.00  0.00            
ATOM    273  CG1 ILE X  34      12.190  26.410  18.170  0.00  0.00            
ATOM    274 HG11 ILE X  34      13.090  25.990  18.260  0.00  0.00            
ATOM    275 HG12 ILE X  34      11.980  26.530  17.200  0.00  0.00            
ATOM    276  CD  ILE X  34      12.220  27.790  18.830  0.00  0.00            
ATOM    277  HD1 ILE X  34      12.910  28.350  18.390  0.00  0.00            
ATOM    278  HD2 ILE X  34      11.320  28.220  18.740  0.00  0.00            
ATOM    279  HD3 ILE X  34      12.440  27.690  19.800  0.00  0.00            
ATOM    280  C   ILE X  34      10.590  24.410  16.490  0.00  0.00            
ATOM    281  O   ILE X  34      11.420  24.440  15.580  0.00  0.00            
ATOM    282  N   ASN X  35       9.290  24.620  16.280  0.00  0.00            
ATOM    283  HN  ASN X  35       8.660  24.440  17.030  0.00  0.00            
ATOM    284  CA  ASN X  35       8.720  25.100  15.020  0.00  0.00            
ATOM    285  HA  ASN X  35       9.340  24.850  14.280  0.00  0.00            
ATOM    286  CB  ASN X  35       7.360  24.400  14.820  0.00  0.00            
ATOM    287  HB1 ASN X  35       7.030  24.590  13.900  0.00  0.00            
ATOM    288  HB2 ASN X  35       7.490  23.410  14.930  0.00  0.00            
ATOM    289  CG  ASN X  35       6.280  24.830  15.810  0.00  0.00            
ATOM    290  OD1 ASN X  35       6.560  25.470  16.810  0.00  0.00            
ATOM    291  ND2 ASN X  35       5.040  24.540  15.510  0.00  0.00            
ATOM    292 HD21 ASN X  35       4.830  24.050  14.670  0.00  0.00            
ATOM    293 HD22 ASN X  35       4.310  24.810  16.140  0.00  0.00            
ATOM    294  C   ASN X  35       8.620  26.650  15.010  0.00  0.00            
ATOM    295  O   ASN X  35       9.100  27.330  15.920  0.00  0.00            
ATOM    296  N   GLU X  36       7.920  27.210  14.020  0.00  0.00            
ATOM    297  HN  GLU X  36       7.610  26.630  13.280  0.00  0.00            
ATOM    298  CA  GLU X  36       7.600  28.650  13.960  0.00  0.00            
ATOM    299  HA  GLU X  36       8.470  29.070  14.170  0.00  0.00            
ATOM    300  CB  GLU X  36       7.120  29.030  12.550  0.00  0.00            
ATOM    301  HB1 GLU X  36       6.740  29.960  12.590  0.00  0.00            
ATOM    302  HB2 GLU X  36       7.910  29.020  11.940  0.00  0.00            
ATOM    303  CG  GLU X  36       6.040  28.110  11.930  0.00  0.00            
ATOM    304  HG1 GLU X  36       5.530  27.670  12.670  0.00  0.00            
ATOM    305  HG2 GLU X  36       5.420  28.670  11.380  0.00  0.00            
ATOM    306  CD  GLU X  36       6.660  27.030  11.040  0.00  0.00            
ATOM    307  OE1 GLU X  36       6.640  27.190   9.800  0.00  0.00            
ATOM    308  OE2 GLU X  36       7.180  26.020  11.570  0.00  0.00            
ATOM    309  C   GLU X  36       6.620  29.150  15.050  0.00  0.00            
ATOM    310  O   GLU X  36       6.590  30.350  15.320  0.00  0.00            
ATOM    311  N   GLU X  37       5.900  28.260  15.750  0.00  0.00            
ATOM    312  HN  GLU X  37       5.910  27.310  15.440  0.00  0.00            
ATOM    313  CA  GLU X  37       5.100  28.580  16.960  0.00  0.00            
ATOM    314  HA  GLU X  37       4.790  29.520  16.800  0.00  0.00            
ATOM    315  CB  GLU X  37       3.900  27.630  17.080  0.00  0.00            
ATOM    316  HB1 GLU X  37       4.240  26.700  17.170  0.00  0.00            
ATOM    317  HB2 GLU X  37       3.380  27.880  17.900  0.00  0.00            
ATOM    318  CG  GLU X  37       2.950  27.680  15.870  0.00  0.00            
ATOM    319  HG1 GLU X  37       2.460  28.550  15.880  0.00  0.00            
ATOM    320  HG2 GLU X  37       3.490  27.610  15.030  0.00  0.00            
ATOM    321  CD  GLU X  37       1.940  26.530  15.920  0.00  0.00            
ATOM    322  OE1 GLU X  37       0.740  26.800  16.140  0.00  0.00            
ATOM    323  OE2 GLU X  37       2.400  25.380  15.730  0.00  0.00            
ATOM    324  C   GLU X  37       5.940  28.560  18.250  0.00  0.00            
ATOM    325  O   GLU X  37       5.580  29.220  19.230  0.00  0.00            
ATOM    326  N   ASN X  38       7.160  28.010  18.190  0.00  0.00            
ATOM    327  HN  ASN X  38       7.360  27.480  17.360  0.00  0.00            
ATOM    328  CA  ASN X  38       8.250  28.090  19.170  0.00  0.00            
ATOM    329  HA  ASN X  38       8.990  27.670  18.640  0.00  0.00            
ATOM    330  CB  ASN X  38       8.630  29.560  19.500  0.00  0.00            
ATOM    331  HB1 ASN X  38       7.950  29.930  20.130  0.00  0.00            
ATOM    332  HB2 ASN X  38       9.530  29.570  19.940  0.00  0.00            
ATOM    333  CG  ASN X  38       8.680  30.450  18.270  0.00  0.00            
ATOM    334  OD1 ASN X  38       9.700  30.570  17.600  0.00  0.00            
ATOM    335  ND2 ASN X  38       7.590  31.090  17.950  0.00  0.00            
ATOM    336 HD21 ASN X  38       6.760  30.970  18.490  0.00  0.00            
ATOM    337 HD22 ASN X  38       7.580  31.690  17.150  0.00  0.00            
ATOM    338  C   ASN X  38       8.140  27.170  20.420  0.00  0.00            
ATOM    339  O   ASN X  38       8.950  27.310  21.340  0.00  0.00            
ATOM    340  N   GLU X  39       7.230  26.190  20.430  0.00  0.00            
ATOM    341  HN  GLU X  39       6.570  26.160  19.670  0.00  0.00            
ATOM    342  CA  GLU X  39       7.110  25.160  21.480  0.00  0.00            
ATOM    343  HA  GLU X  39       7.490  25.580  22.310  0.00  0.00            
ATOM    344  CB  GLU X  39       5.630  24.820  21.740  0.00  0.00            
ATOM    345  HB1 GLU X  39       5.130  25.670  21.890  0.00  0.00            
ATOM    346  HB2 GLU X  39       5.260  24.360  20.930  0.00  0.00            
ATOM    347  CG  GLU X  39       5.400  23.900  22.960  0.00  0.00            
ATOM    348  HG1 GLU X  39       5.720  22.980  22.730  0.00  0.00            
ATOM    349  HG2 GLU X  39       5.940  24.260  23.730  0.00  0.00            
ATOM    350  CD  GLU X  39       3.930  23.800  23.420  0.00  0.00            
ATOM    351  OE1 GLU X  39       3.660  23.120  24.440  0.00  0.00            
ATOM    352  OE2 GLU X  39       3.050  24.430  22.810  0.00  0.00            
ATOM    353  C   GLU X  39       7.980  23.920  21.180  0.00  0.00            
ATOM    354  O   GLU X  39       8.310  23.630  20.030  0.00  0.00            
ATOM    355  N   GLY X  40       8.410  23.200  22.230  0.00  0.00            
ATOM    356  HN  GLY X  40       8.060  23.450  23.130  0.00  0.00            
ATOM    357  CA  GLY X  40       9.360  22.090  22.150  0.00  0.00            
ATOM    358  HA1 GLY X  40      10.090  22.370  21.530  0.00  0.00            
ATOM    359  HA2 GLY X  40       9.730  21.950  23.060  0.00  0.00            
ATOM    360  C   GLY X  40       8.750  20.780  21.640  0.00  0.00            
ATOM    361  O   GLY X  40       8.120  20.060  22.430  0.00  0.00            
ATOM    362  N   PHE X  41       9.010  20.420  20.390  0.00  0.00            
ATOM    363  HN  PHE X  41       9.550  21.040  19.820  0.00  0.00            
ATOM    364  CA  PHE X  41       8.550  19.150  19.800  0.00  0.00            
ATOM    365  HA  PHE X  41       7.680  18.970  20.260  0.00  0.00            
ATOM    366  CB  PHE X  41       8.310  19.320  18.290  0.00  0.00            
ATOM    367  HB1 PHE X  41       7.860  18.490  17.960  0.00  0.00            
ATOM    368  HB2 PHE X  41       7.700  20.100  18.160  0.00  0.00            
ATOM    369  CG  PHE X  41       9.520  19.550  17.400  0.00  0.00            
ATOM    370  CD1 PHE X  41      10.390  18.480  17.080  0.00  0.00            
ATOM    371  HD1 PHE X  41      10.260  17.590  17.520  0.00  0.00            
ATOM    372  CE1 PHE X  41      11.430  18.660  16.160  0.00  0.00            
ATOM    373  HE1 PHE X  41      12.040  17.900  15.930  0.00  0.00            
ATOM    374  CZ  PHE X  41      11.620  19.910  15.550  0.00  0.00            
ATOM    375  HZ  PHE X  41      12.340  20.030  14.860  0.00  0.00            
ATOM    376  CD2 PHE X  41       9.740  20.810  16.820  0.00  0.00            
ATOM    377  HD2 PHE X  41       9.150  21.580  17.060  0.00  0.00            
ATOM    378  CE2 PHE X  41      10.790  20.990  15.900  0.00  0.00            
ATOM    379  HE2 PHE X  41      10.950  21.890  15.500  0.00  0.00            
ATOM    380  C   PHE X  41       9.460  17.960  20.100  0.00  0.00            
ATOM    381  O   PHE X  41       9.010  16.810  20.060  0.00  0.00            
ATOM    382  N   CYS X  42      10.740  18.220  20.400  0.00  0.00            
ATOM    383  HN  CYS X  42      11.040  19.160  20.290  0.00  0.00            
ATOM    384  CA  CYS X  42      11.740  17.260  20.880  0.00  0.00            
ATOM    385  HA  CYS X  42      11.260  16.650  21.510  0.00  0.00            
ATOM    386  CB  CYS X  42      12.330  16.470  19.710  0.00  0.00            
ATOM    387  HB1 CYS X  42      12.290  17.100  18.940  0.00  0.00            
ATOM    388  HB2 CYS X  42      13.280  16.310  19.970  0.00  0.00            
ATOM    389  SG  CYS X  42      11.480  14.910  19.340  0.00  0.00            
ATOM    390  C   CYS X  42      12.870  18.010  21.600  0.00  0.00            
ATOM    391  O   CYS X  42      13.090  19.190  21.350  0.00  0.00            
ATOM    392  N   GLY X  43      13.650  17.310  22.430  0.00  0.00            
ATOM    393  HN  GLY X  43      13.320  16.420  22.750  0.00  0.00            
ATOM    394  CA  GLY X  43      14.950  17.780  22.890  0.00  0.00            
ATOM    395  HA1 GLY X  43      14.850  18.740  23.140  0.00  0.00            
ATOM    396  HA2 GLY X  43      15.190  17.250  23.700  0.00  0.00            
ATOM    397  C   GLY X  43      16.050  17.630  21.830  0.00  0.00            
ATOM    398  O   GLY X  43      15.850  17.030  20.780  0.00  0.00            
ATOM    399  N   GLY X  44      17.240  18.120  22.180  0.00  0.00            
ATOM    400  HN  GLY X  44      17.280  18.630  23.030  0.00  0.00            
ATOM    401  CA  GLY X  44      18.480  17.980  21.420  0.00  0.00            
ATOM    402  HA1 GLY X  44      18.460  17.100  20.950  0.00  0.00            
ATOM    403  HA2 GLY X  44      18.520  18.720  20.750  0.00  0.00            
ATOM    404  C   GLY X  44      19.690  18.050  22.360  0.00  0.00            
ATOM    405  O   GLY X  44      19.550  18.190  23.570  0.00  0.00            
ATOM    406  N   THR X  45      20.910  18.020  21.800  0.00  0.00            
ATOM    407  HN  THR X  45      20.980  17.890  20.810  0.00  0.00            
ATOM    408  CA  THR X  45      22.160  18.150  22.580  0.00  0.00            
ATOM    409  HA  THR X  45      21.890  18.620  23.410  0.00  0.00            
ATOM    410  CB  THR X  45      22.760  16.770  22.900  0.00  0.00            
ATOM    411  HB  THR X  45      23.090  16.360  22.050  0.00  0.00            
ATOM    412  OG1 THR X  45      21.760  15.950  23.430  0.00  0.00            
ATOM    413  HG1 THR X  45      22.140  15.050  23.650  0.00  0.00            
ATOM    414  CG2 THR X  45      23.910  16.820  23.910  0.00  0.00            
ATOM    415 HG21 THR X  45      24.250  15.900  24.070  0.00  0.00            
ATOM    416 HG22 THR X  45      24.640  17.400  23.550  0.00  0.00            
ATOM    417 HG23 THR X  45      23.570  17.210  24.770  0.00  0.00            
ATOM    418  C   THR X  45      23.200  18.990  21.850  0.00  0.00            
ATOM    419  O   THR X  45      23.420  18.790  20.660  0.00  0.00            
ATOM    420  N   ILE X  46      23.890  19.880  22.560  0.00  0.00            
ATOM    421  HN  ILE X  46      23.640  20.020  23.520  0.00  0.00            
ATOM    422  CA  ILE X  46      24.990  20.680  22.000  0.00  0.00            
ATOM    423  HA  ILE X  46      24.670  20.990  21.100  0.00  0.00            
ATOM    424  CB  ILE X  46      25.270  21.940  22.860  0.00  0.00            
ATOM    425  HB  ILE X  46      25.570  21.620  23.770  0.00  0.00            
ATOM    426  CG2 ILE X  46      26.400  22.780  22.230  0.00  0.00            
ATOM    427 HG21 ILE X  46      26.570  23.590  22.800  0.00  0.00            
ATOM    428 HG22 ILE X  46      27.230  22.230  22.170  0.00  0.00            
ATOM    429 HG23 ILE X  46      26.120  23.070  21.320  0.00  0.00            
ATOM    430  CG1 ILE X  46      24.000  22.800  23.040  0.00  0.00            
ATOM    431 HG11 ILE X  46      23.660  23.050  22.130  0.00  0.00            
ATOM    432 HG12 ILE X  46      23.310  22.260  23.510  0.00  0.00            
ATOM    433  CD  ILE X  46      24.210  24.100  23.830  0.00  0.00            
ATOM    434  HD1 ILE X  46      23.350  24.590  23.900  0.00  0.00            
ATOM    435  HD2 ILE X  46      24.540  23.880  24.750  0.00  0.00            
ATOM    436  HD3 ILE X  46      24.890  24.670  23.370  0.00  0.00            
ATOM    437  C   ILE X  46      26.230  19.810  21.820  0.00  0.00            
ATOM    438  O   ILE X  46      26.730  19.230  22.800  0.00  0.00            
ATOM    439  N   LEU X  47      26.780  19.760  20.600  0.00  0.00            
ATOM    440  HN  LEU X  47      26.290  20.220  19.850  0.00  0.00            
ATOM    441  CA  LEU X  47      28.040  19.080  20.290  0.00  0.00            
ATOM    442  HA  LEU X  47      28.220  18.510  21.080  0.00  0.00            
ATOM    443  CB  LEU X  47      27.890  18.240  19.010  0.00  0.00            
ATOM    444  HB1 LEU X  47      27.690  18.860  18.250  0.00  0.00            
ATOM    445  HB2 LEU X  47      28.760  17.770  18.850  0.00  0.00            
ATOM    446  CG  LEU X  47      26.790  17.160  19.010  0.00  0.00            
ATOM    447  HG  LEU X  47      25.890  17.610  19.060  0.00  0.00            
ATOM    448  CD1 LEU X  47      26.940  16.330  17.730  0.00  0.00            
ATOM    449 HD11 LEU X  47      26.230  15.620  17.700  0.00  0.00            
ATOM    450 HD12 LEU X  47      26.840  16.930  16.930  0.00  0.00            
ATOM    451 HD13 LEU X  47      27.840  15.900  17.710  0.00  0.00            
ATOM    452  CD2 LEU X  47      26.880  16.230  20.220  0.00  0.00            
ATOM    453 HD21 LEU X  47      26.150  15.550  20.180  0.00  0.00            
ATOM    454 HD22 LEU X  47      27.770  15.770  20.220  0.00  0.00            
ATOM    455 HD23 LEU X  47      26.790  16.770  21.060  0.00  0.00            
ATOM    456  C   LEU X  47      29.200  20.070  20.110  0.00  0.00            
ATOM    457  O   LEU X  47      30.290  19.860  20.640  0.00  0.00            
ATOM    458  N   SER X  48      28.970  21.140  19.350  0.00  0.00            
ATOM    459  HN  SER X  48      28.080  21.190  18.890  0.00  0.00            
ATOM    460  CA  SER X  48      29.900  22.260  19.100  0.00  0.00            
ATOM    461  HA  SER X  48      30.250  22.540  19.990  0.00  0.00            
ATOM    462  CB  SER X  48      31.090  21.830  18.240  0.00  0.00            
ATOM    463  HB1 SER X  48      31.590  22.630  17.900  0.00  0.00            
ATOM    464  HB2 SER X  48      31.710  21.250  18.770  0.00  0.00            
ATOM    465  OG  SER X  48      30.680  21.080  17.120  0.00  0.00            
ATOM    466  HG1 SER X  48      31.480  20.820  16.590  0.00  0.00            
ATOM    467  C   SER X  48      29.120  23.420  18.450  0.00  0.00            
ATOM    468  O   SER X  48      27.930  23.270  18.180  0.00  0.00            
ATOM    469  N   GLU X  49      29.710  24.600  18.290  0.00  0.00            
ATOM    470  HN  GLU X  49      30.710  24.630  18.290  0.00  0.00            
ATOM    471  CA  GLU X  49      28.990  25.880  18.110  0.00  0.00            
ATOM    472  HA  GLU X  49      28.480  25.980  18.970  0.00  0.00            
ATOM    473  CB  GLU X  49      30.020  27.000  17.910  0.00  0.00            
ATOM    474  HB1 GLU X  49      29.540  27.880  17.920  0.00  0.00            
ATOM    475  HB2 GLU X  49      30.680  26.970  18.650  0.00  0.00            
ATOM    476  CG  GLU X  49      30.770  26.880  16.570  0.00  0.00            
ATOM    477  HG1 GLU X  49      30.800  25.920  16.300  0.00  0.00            
ATOM    478  HG2 GLU X  49      30.290  27.410  15.870  0.00  0.00            
ATOM    479  CD  GLU X  49      32.210  27.400  16.670  0.00  0.00            
ATOM    480  OE1 GLU X  49      32.980  26.760  17.420  0.00  0.00            
ATOM    481  OE2 GLU X  49      32.520  28.380  15.960  0.00  0.00            
ATOM    482  C   GLU X  49      27.910  25.910  17.010  0.00  0.00            
ATOM    483  O   GLU X  49      26.810  26.400  17.250  0.00  0.00            
ATOM    484  N   PHE X  50      28.150  25.280  15.850  0.00  0.00            
ATOM    485  HN  PHE X  50      29.050  24.860  15.730  0.00  0.00            
ATOM    486  CA  PHE X  50      27.200  25.180  14.730  0.00  0.00            
ATOM    487  HA  PHE X  50      26.550  25.930  14.880  0.00  0.00            
ATOM    488  CB  PHE X  50      27.960  25.330  13.400  0.00  0.00            
ATOM    489  HB1 PHE X  50      28.810  24.810  13.470  0.00  0.00            
ATOM    490  HB2 PHE X  50      27.400  24.950  12.670  0.00  0.00            
ATOM    491  CG  PHE X  50      28.330  26.740  12.980  0.00  0.00            
ATOM    492  CD1 PHE X  50      27.380  27.550  12.340  0.00  0.00            
ATOM    493  HD1 PHE X  50      26.430  27.230  12.250  0.00  0.00            
ATOM    494  CE1 PHE X  50      27.740  28.800  11.810  0.00  0.00            
ATOM    495  HE1 PHE X  50      27.070  29.360  11.330  0.00  0.00            
ATOM    496  CZ  PHE X  50      29.070  29.260  11.950  0.00  0.00            
ATOM    497  HZ  PHE X  50      29.330  30.150  11.580  0.00  0.00            
ATOM    498  CD2 PHE X  50      29.660  27.200  13.110  0.00  0.00            
ATOM    499  HD2 PHE X  50      30.340  26.630  13.560  0.00  0.00            
ATOM    500  CE2 PHE X  50      30.020  28.460  12.610  0.00  0.00            
ATOM    501  HE2 PHE X  50      30.950  28.800  12.720  0.00  0.00            
ATOM    502  C   PHE X  50      26.370  23.870  14.730  0.00  0.00            
ATOM    503  O   PHE X  50      25.630  23.640  13.780  0.00  0.00            
ATOM    504  N   TYR X  51      26.540  22.980  15.710  0.00  0.00            
ATOM    505  HN  TYR X  51      26.960  23.290  16.570  0.00  0.00            
ATOM    506  CA  TYR X  51      26.160  21.560  15.610  0.00  0.00            
ATOM    507  HA  TYR X  51      25.530  21.530  14.830  0.00  0.00            
ATOM    508  CB  TYR X  51      27.410  20.720  15.360  0.00  0.00            
ATOM    509  HB1 TYR X  51      28.020  20.810  16.150  0.00  0.00            
ATOM    510  HB2 TYR X  51      27.140  19.760  15.260  0.00  0.00            
ATOM    511  CG  TYR X  51      28.170  21.140  14.120  0.00  0.00            
ATOM    512  CD1 TYR X  51      27.670  20.800  12.860  0.00  0.00            
ATOM    513  HD1 TYR X  51      26.860  20.220  12.770  0.00  0.00            
ATOM    514  CE1 TYR X  51      28.300  21.290  11.700  0.00  0.00            
ATOM    515  HE1 TYR X  51      27.950  21.050  10.800  0.00  0.00            
ATOM    516  CZ  TYR X  51      29.440  22.110  11.810  0.00  0.00            
ATOM    517  OH  TYR X  51      29.990  22.630  10.690  0.00  0.00            
ATOM    518  HH  TYR X  51      30.790  23.190  10.940  0.00  0.00            
ATOM    519  CD2 TYR X  51      29.330  21.930  14.230  0.00  0.00            
ATOM    520  HD2 TYR X  51      29.690  22.160  15.140  0.00  0.00            
ATOM    521  CE2 TYR X  51      29.980  22.400  13.080  0.00  0.00            
ATOM    522  HE2 TYR X  51      30.820  22.950  13.160  0.00  0.00            
ATOM    523  C   TYR X  51      25.380  21.030  16.820  0.00  0.00            
ATOM    524  O   TYR X  51      25.900  20.980  17.940  0.00  0.00            
ATOM    525  N   ILE X  52      24.180  20.530  16.540  0.00  0.00            
ATOM    526  HN  ILE X  52      23.890  20.520  15.580  0.00  0.00            
ATOM    527  CA  ILE X  52      23.230  19.980  17.520  0.00  0.00            
ATOM    528  HA  ILE X  52      23.700  19.970  18.400  0.00  0.00            
ATOM    529  CB  ILE X  52      21.980  20.890  17.610  0.00  0.00            
ATOM    530  HB  ILE X  52      21.580  20.880  16.700  0.00  0.00            
ATOM    531  CG2 ILE X  52      20.930  20.330  18.590  0.00  0.00            
ATOM    532 HG21 ILE X  52      20.140  20.950  18.620  0.00  0.00            
ATOM    533 HG22 ILE X  52      20.630  19.430  18.280  0.00  0.00            
ATOM    534 HG23 ILE X  52      21.320  20.260  19.500  0.00  0.00            
ATOM    535  CG1 ILE X  52      22.310  22.360  17.940  0.00  0.00            
ATOM    536 HG11 ILE X  52      22.950  22.700  17.250  0.00  0.00            
ATOM    537 HG12 ILE X  52      21.460  22.890  17.890  0.00  0.00            
ATOM    538  CD  ILE X  52      22.930  22.610  19.310  0.00  0.00            
ATOM    539  HD1 ILE X  52      23.110  23.580  19.430  0.00  0.00            
ATOM    540  HD2 ILE X  52      22.310  22.290  20.030  0.00  0.00            
ATOM    541  HD3 ILE X  52      23.790  22.100  19.390  0.00  0.00            
ATOM    542  C   ILE X  52      22.850  18.540  17.150  0.00  0.00            
ATOM    543  O   ILE X  52      22.540  18.260  15.990  0.00  0.00            
ATOM    544  N   LEU X  53      22.810  17.640  18.130  0.00  0.00            
ATOM    545  HN  LEU X  53      23.120  17.940  19.030  0.00  0.00            
ATOM    546  CA  LEU X  53      22.350  16.250  18.010  0.00  0.00            
ATOM    547  HA  LEU X  53      22.450  15.980  17.050  0.00  0.00            
ATOM    548  CB  LEU X  53      23.240  15.390  18.930  0.00  0.00            
ATOM    549  HB1 LEU X  53      24.190  15.610  18.720  0.00  0.00            
ATOM    550  HB2 LEU X  53      23.030  15.640  19.870  0.00  0.00            
ATOM    551  CG  LEU X  53      23.080  13.860  18.810  0.00  0.00            
ATOM    552  HG  LEU X  53      22.110  13.650  18.960  0.00  0.00            
ATOM    553  CD1 LEU X  53      23.480  13.340  17.430  0.00  0.00            
ATOM    554 HD11 LEU X  53      23.360  12.350  17.400  0.00  0.00            
ATOM    555 HD12 LEU X  53      22.910  13.770  16.730  0.00  0.00            
ATOM    556 HD13 LEU X  53      24.440  13.570  17.260  0.00  0.00            
ATOM    557  CD2 LEU X  53      23.980  13.180  19.830  0.00  0.00            
ATOM    558 HD21 LEU X  53      23.880  12.180  19.760  0.00  0.00            
ATOM    559 HD22 LEU X  53      24.930  13.430  19.660  0.00  0.00            
ATOM    560 HD23 LEU X  53      23.730  13.470  20.750  0.00  0.00            
ATOM    561  C   LEU X  53      20.860  16.110  18.370  0.00  0.00            
ATOM    562  O   LEU X  53      20.340  16.890  19.180  0.00  0.00            
ATOM    563  N   THR X  54      20.180  15.130  17.780  0.00  0.00            
ATOM    564  HN  THR X  54      20.670  14.600  17.080  0.00  0.00            
ATOM    565  CA  THR X  54      18.790  14.740  18.060  0.00  0.00            
ATOM    566  HA  THR X  54      18.680  14.780  19.050  0.00  0.00            
ATOM    567  CB  THR X  54      17.810  15.740  17.400  0.00  0.00            
ATOM    568  HB  THR X  54      17.820  16.540  18.000  0.00  0.00            
ATOM    569  OG1 THR X  54      16.470  15.270  17.370  0.00  0.00            
ATOM    570  HG1 THR X  54      15.890  15.960  16.940  0.00  0.00            
ATOM    571  CG2 THR X  54      18.150  16.120  15.960  0.00  0.00            
ATOM    572 HG21 THR X  54      17.470  16.770  15.620  0.00  0.00            
ATOM    573 HG22 THR X  54      19.050  16.550  15.930  0.00  0.00            
ATOM    574 HG23 THR X  54      18.140  15.300  15.390  0.00  0.00            
ATOM    575  C   THR X  54      18.530  13.300  17.600  0.00  0.00            
ATOM    576  O   THR X  54      19.320  12.700  16.880  0.00  0.00            
ATOM    577  N   ALA X  55      17.380  12.740  17.970  0.00  0.00            
ATOM    578  HN  ALA X  55      16.870  13.170  18.710  0.00  0.00            
ATOM    579  CA  ALA X  55      16.810  11.530  17.370  0.00  0.00            
ATOM    580  HA  ALA X  55      17.540  10.850  17.290  0.00  0.00            
ATOM    581  CB  ALA X  55      15.720  11.000  18.310  0.00  0.00            
ATOM    582  HB1 ALA X  55      15.320  10.180  17.920  0.00  0.00            
ATOM    583  HB2 ALA X  55      16.130  10.790  19.200  0.00  0.00            
ATOM    584  HB3 ALA X  55      15.010  11.700  18.430  0.00  0.00            
ATOM    585  C   ALA X  55      16.290  11.840  15.960  0.00  0.00            
ATOM    586  O   ALA X  55      16.070  13.010  15.600  0.00  0.00            
ATOM    587  N   ALA X  56      16.070  10.810  15.150  0.00  0.00            
ATOM    588  HN  ALA X  56      16.220   9.890  15.500  0.00  0.00            
ATOM    589  CA  ALA X  56      15.630  10.950  13.770  0.00  0.00            
ATOM    590  HA  ALA X  56      16.020  11.820  13.450  0.00  0.00            
ATOM    591  CB  ALA X  56      16.170   9.780  12.950  0.00  0.00            
ATOM    592  HB1 ALA X  56      15.870   9.870  12.000  0.00  0.00            
ATOM    593  HB2 ALA X  56      17.170   9.790  12.980  0.00  0.00            
ATOM    594  HB3 ALA X  56      15.840   8.920  13.320  0.00  0.00            
ATOM    595  C   ALA X  56      14.100  11.060  13.630  0.00  0.00            
ATOM    596  O   ALA X  56      13.650  11.870  12.820  0.00  0.00            
ATOM    597  N   HIS X  57      13.290  10.360  14.440  0.00  0.00            
ATOM    598  HN  HIS X  57      13.700   9.720  15.100  0.00  0.00            
ATOM    599  CA  HIS X  57      11.820  10.480  14.390  0.00  0.00            
ATOM    600  HA  HIS X  57      11.610  10.290  13.430  0.00  0.00            
ATOM    601  CB  HIS X  57      11.120   9.480  15.320  0.00  0.00            
ATOM    602  HB1 HIS X  57      10.140   9.480  15.120  0.00  0.00            
ATOM    603  HB2 HIS X  57      11.500   8.570  15.150  0.00  0.00            
ATOM    604  ND1 HIS X  57      12.520   9.710  17.430  0.00  0.00            
ATOM    605  CG  HIS X  57      11.310   9.790  16.780  0.00  0.00            
ATOM    606  CE1 HIS X  57      12.270   9.920  18.720  0.00  0.00            
ATOM    607  HE1 HIS X  57      12.950   9.870  19.460  0.00  0.00            
ATOM    608  NE2 HIS X  57      10.960  10.200  18.900  0.00  0.00            
ATOM    609  HE2 HIS X  57      10.530  10.410  19.780  0.00  0.00            
ATOM    610  CD2 HIS X  57      10.340  10.130  17.680  0.00  0.00            
ATOM    611  HD2 HIS X  57       9.370  10.300  17.490  0.00  0.00            
ATOM    612  C   HIS X  57      11.330  11.890  14.750  0.00  0.00            
ATOM    613  O   HIS X  57      10.350  12.370  14.160  0.00  0.00            
ATOM    614  N   CYS X  58      12.060  12.600  15.610  0.00  0.00            
ATOM    615  HN  CYS X  58      12.830  12.140  16.050  0.00  0.00            
ATOM    616  CA  CYS X  58      11.810  14.000  15.960  0.00  0.00            
ATOM    617  HA  CYS X  58      10.930  14.000  16.450  0.00  0.00            
ATOM    618  CB  CYS X  58      12.980  14.480  16.810  0.00  0.00            
ATOM    619  HB1 CYS X  58      13.800  14.200  16.310  0.00  0.00            
ATOM    620  HB2 CYS X  58      12.910  15.480  16.810  0.00  0.00            
ATOM    621  SG  CYS X  58      12.950  13.820  18.490  0.00  0.00            
ATOM    622  C   CYS X  58      11.660  14.900  14.730  0.00  0.00            
ATOM    623  O   CYS X  58      10.800  15.780  14.700  0.00  0.00            
ATOM    624  N   LEU X  59      12.460  14.650  13.690  0.00  0.00            
ATOM    625  HN  LEU X  59      13.070  13.850  13.760  0.00  0.00            
ATOM    626  CA  LEU X  59      12.520  15.430  12.460  0.00  0.00            
ATOM    627  HA  LEU X  59      12.300  16.370  12.730  0.00  0.00            
ATOM    628  CB  LEU X  59      13.950  15.420  11.890  0.00  0.00            
ATOM    629  HB1 LEU X  59      14.150  14.490  11.580  0.00  0.00            
ATOM    630  HB2 LEU X  59      13.980  16.040  11.110  0.00  0.00            
ATOM    631  CG  LEU X  59      15.060  15.840  12.880  0.00  0.00            
ATOM    632  HG  LEU X  59      15.130  15.130  13.580  0.00  0.00            
ATOM    633  CD1 LEU X  59      16.350  16.000  12.090  0.00  0.00            
ATOM    634 HD11 LEU X  59      17.090  16.270  12.710  0.00  0.00            
ATOM    635 HD12 LEU X  59      16.590  15.130  11.660  0.00  0.00            
ATOM    636 HD13 LEU X  59      16.230  16.700  11.390  0.00  0.00            
ATOM    637  CD2 LEU X  59      14.750  17.150  13.600  0.00  0.00            
ATOM    638 HD21 LEU X  59      15.500  17.370  14.220  0.00  0.00            
ATOM    639 HD22 LEU X  59      14.660  17.890  12.930  0.00  0.00            
ATOM    640 HD23 LEU X  59      13.900  17.060  14.120  0.00  0.00            
ATOM    641  C   LEU X  59      11.440  15.010  11.450  0.00  0.00            
ATOM    642  O   LEU X  59      11.750  14.640  10.310  0.00  0.00            
ATOM    643  N   TYR X  60      10.190  15.030  11.910  0.00  0.00            
ATOM    644  HN  TYR X  60      10.090  15.080  12.900  0.00  0.00            
ATOM    645  CA  TYR X  60       8.960  14.970  11.120  0.00  0.00            
ATOM    646  HA  TYR X  60       9.240  15.240  10.190  0.00  0.00            
ATOM    647  CB  TYR X  60       8.390  13.540  11.150  0.00  0.00            
ATOM    648  HB1 TYR X  60       8.220  13.300  12.100  0.00  0.00            
ATOM    649  HB2 TYR X  60       7.520  13.550  10.650  0.00  0.00            
ATOM    650  CG  TYR X  60       9.230  12.430  10.540  0.00  0.00            
ATOM    651  CD1 TYR X  60       9.720  12.530   9.220  0.00  0.00            
ATOM    652  HD1 TYR X  60       9.560  13.370   8.700  0.00  0.00            
ATOM    653  CE1 TYR X  60      10.420  11.460   8.630  0.00  0.00            
ATOM    654  HE1 TYR X  60      10.780  11.550   7.700  0.00  0.00            
ATOM    655  CZ  TYR X  60      10.610  10.260   9.350  0.00  0.00            
ATOM    656  OH  TYR X  60      11.340   9.260   8.800  0.00  0.00            
ATOM    657  HH  TYR X  60      11.380   8.490   9.430  0.00  0.00            
ATOM    658  CD2 TYR X  60       9.440  11.230  11.260  0.00  0.00            
ATOM    659  HD2 TYR X  60       9.100  11.160  12.190  0.00  0.00            
ATOM    660  CE2 TYR X  60      10.120  10.150  10.670  0.00  0.00            
ATOM    661  HE2 TYR X  60      10.260   9.310  11.190  0.00  0.00            
ATOM    662  C   TYR X  60       7.890  15.970  11.630  0.00  0.00            
ATOM    663  O   TYR X  60       6.830  16.090  11.030  0.00  0.00            
ATOM    664  N   GLN X  61       8.120  16.650  12.760  0.00  0.00            
ATOM    665  HN  GLN X  61       9.070  16.730  13.080  0.00  0.00            
ATOM    666  CA  GLN X  61       7.070  17.300  13.570  0.00  0.00            
ATOM    667  HA  GLN X  61       6.230  16.920  13.210  0.00  0.00            
ATOM    668  CB  GLN X  61       7.300  16.950  15.050  0.00  0.00            
ATOM    669  HB1 GLN X  61       8.190  17.320  15.330  0.00  0.00            
ATOM    670  HB2 GLN X  61       6.580  17.390  15.590  0.00  0.00            
ATOM    671  CG  GLN X  61       7.280  15.450  15.360  0.00  0.00            
ATOM    672  HG1 GLN X  61       6.390  15.070  15.130  0.00  0.00            
ATOM    673  HG2 GLN X  61       7.990  14.990  14.820  0.00  0.00            
ATOM    674  CD  GLN X  61       7.550  15.190  16.840  0.00  0.00            
ATOM    675  OE1 GLN X  61       6.740  14.650  17.580  0.00  0.00            
ATOM    676  NE2 GLN X  61       8.730  15.500  17.320  0.00  0.00            
ATOM    677 HE21 GLN X  61       9.430  15.890  16.720  0.00  0.00            
ATOM    678 HE22 GLN X  61       8.940  15.340  18.290  0.00  0.00            
ATOM    679  C   GLN X  61       6.950  18.840  13.380  0.00  0.00            
ATOM    680  O   GLN X  61       6.250  19.490  14.160  0.00  0.00            
ATOM    681  N   ALA X  62       7.670  19.450  12.430  0.00  0.00            
ATOM    682  HN  ALA X  62       8.170  18.880  11.780  0.00  0.00            
ATOM    683  CA  ALA X  62       7.760  20.910  12.300  0.00  0.00            
ATOM    684  HA  ALA X  62       6.860  21.270  12.530  0.00  0.00            
ATOM    685  CB  ALA X  62       8.840  21.400  13.270  0.00  0.00            
ATOM    686  HB1 ALA X  62       8.930  22.390  13.200  0.00  0.00            
ATOM    687  HB2 ALA X  62       8.580  21.150  14.200  0.00  0.00            
ATOM    688  HB3 ALA X  62       9.710  20.970  13.040  0.00  0.00            
ATOM    689  C   ALA X  62       8.070  21.360  10.860  0.00  0.00            
ATOM    690  O   ALA X  62       8.530  20.560  10.050  0.00  0.00            
ATOM    691  N   LYS X  63       7.850  22.660  10.560  0.00  0.00            
ATOM    692  HN  LYS X  63       7.580  23.260  11.320  0.00  0.00            
ATOM    693  CA  LYS X  63       7.970  23.250   9.220  0.00  0.00            
ATOM    694  HA  LYS X  63       8.180  22.530   8.570  0.00  0.00            
ATOM    695  CB  LYS X  63       6.610  23.850   8.830  0.00  0.00            
ATOM    696  HB1 LYS X  63       5.940  23.100   8.780  0.00  0.00            
ATOM    697  HB2 LYS X  63       6.330  24.490   9.540  0.00  0.00            
ATOM    698  CG  LYS X  63       6.580  24.590   7.490  0.00  0.00            
ATOM    699  HG1 LYS X  63       7.120  25.430   7.570  0.00  0.00            
ATOM    700  HG2 LYS X  63       6.980  24.000   6.780  0.00  0.00            
ATOM    701  CD  LYS X  63       5.140  24.950   7.080  0.00  0.00            
ATOM    702  HD1 LYS X  63       4.840  24.330   6.350  0.00  0.00            
ATOM    703  HD2 LYS X  63       4.540  24.840   7.870  0.00  0.00            
ATOM    704  CE  LYS X  63       5.020  26.390   6.570  0.00  0.00            
ATOM    705  HE1 LYS X  63       5.790  26.600   5.970  0.00  0.00            
ATOM    706  HE2 LYS X  63       4.170  26.500   6.060  0.00  0.00            
ATOM    707  NZ  LYS X  63       5.020  27.360   7.690  0.00  0.00            
ATOM    708  HZ1 LYS X  63       4.950  28.290   7.330  0.00  0.00            
ATOM    709  HZ2 LYS X  63       4.250  27.170   8.300  0.00  0.00            
ATOM    710  HZ3 LYS X  63       5.880  27.270   8.210  0.00  0.00            
ATOM    711  C   LYS X  63       9.190  24.180   9.100  0.00  0.00            
ATOM    712  O   LYS X  63      10.260  23.710   8.700  0.00  0.00            
ATOM    713  N   ARG X  64       9.130  25.450   9.520  0.00  0.00            
ATOM    714  HN  ARG X  64       8.230  25.820   9.780  0.00  0.00            
ATOM    715  CA  ARG X  64      10.310  26.330   9.630  0.00  0.00            
ATOM    716  HA  ARG X  64      10.940  26.090   8.890  0.00  0.00            
ATOM    717  CB  ARG X  64       9.950  27.810   9.400  0.00  0.00            
ATOM    718  HB1 ARG X  64       9.440  27.900   8.540  0.00  0.00            
ATOM    719  HB2 ARG X  64       9.370  28.130  10.160  0.00  0.00            
ATOM    720  CG  ARG X  64      11.220  28.680   9.330  0.00  0.00            
ATOM    721  HG1 ARG X  64      11.750  28.540  10.170  0.00  0.00            
ATOM    722  HG2 ARG X  64      11.760  28.400   8.540  0.00  0.00            
ATOM    723  CD  ARG X  64      10.920  30.180   9.200  0.00  0.00            
ATOM    724  HD1 ARG X  64      10.580  30.380   8.280  0.00  0.00            
ATOM    725  HD2 ARG X  64      10.240  30.460   9.880  0.00  0.00            
ATOM    726  NE  ARG X  64      12.160  30.960   9.420  0.00  0.00            
ATOM    727  HE  ARG X  64      12.800  30.560  10.070  0.00  0.00            
ATOM    728  CZ  ARG X  64      12.540  32.100   8.880  0.00  0.00            
ATOM    729  NH1 ARG X  64      11.770  32.800   8.090  0.00  0.00            
ATOM    730 HH11 ARG X  64      10.850  32.470   7.870  0.00  0.00            
ATOM    731 HH12 ARG X  64      12.100  33.660   7.710  0.00  0.00            
ATOM    732  NH2 ARG X  64      13.730  32.550   9.150  0.00  0.00            
ATOM    733 HH21 ARG X  64      14.340  32.030   9.750  0.00  0.00            
ATOM    734 HH22 ARG X  64      14.030  33.410   8.750  0.00  0.00            
ATOM    735  C   ARG X  64      11.020  26.070  10.960  0.00  0.00            
ATOM    736  O   ARG X  64      10.950  26.870  11.890  0.00  0.00            
ATOM    737  N   PHE X  65      11.620  24.880  11.070  0.00  0.00            
ATOM    738  HN  PHE X  65      11.740  24.320  10.250  0.00  0.00            
ATOM    739  CA  PHE X  65      12.120  24.370  12.340  0.00  0.00            
ATOM    740  HA  PHE X  65      11.520  24.800  13.020  0.00  0.00            
ATOM    741  CB  PHE X  65      11.910  22.860  12.430  0.00  0.00            
ATOM    742  HB1 PHE X  65      11.700  22.630  13.380  0.00  0.00            
ATOM    743  HB2 PHE X  65      11.140  22.620  11.850  0.00  0.00            
ATOM    744  CG  PHE X  65      13.080  21.980  12.020  0.00  0.00            
ATOM    745  CD1 PHE X  65      13.170  21.500  10.700  0.00  0.00            
ATOM    746  HD1 PHE X  65      12.500  21.790  10.010  0.00  0.00            
ATOM    747  CE1 PHE X  65      14.200  20.610  10.350  0.00  0.00            
ATOM    748  HE1 PHE X  65      14.270  20.270   9.410  0.00  0.00            
ATOM    749  CZ  PHE X  65      15.130  20.200  11.320  0.00  0.00            
ATOM    750  HZ  PHE X  65      15.850  19.550  11.070  0.00  0.00            
ATOM    751  CD2 PHE X  65      14.020  21.580  12.990  0.00  0.00            
ATOM    752  HD2 PHE X  65      13.960  21.930  13.920  0.00  0.00            
ATOM    753  CE2 PHE X  65      15.040  20.680  12.640  0.00  0.00            
ATOM    754  HE2 PHE X  65      15.700  20.390  13.320  0.00  0.00            
ATOM    755  C   PHE X  65      13.520  24.870  12.720  0.00  0.00            
ATOM    756  O   PHE X  65      14.320  25.300  11.870  0.00  0.00            
ATOM    757  N   LYS X  66      13.760  24.910  14.030  0.00  0.00            
ATOM    758  HN  LYS X  66      13.150  24.370  14.610  0.00  0.00            
ATOM    759  CA  LYS X  66      14.810  25.670  14.720  0.00  0.00            
ATOM    760  HA  LYS X  66      15.560  25.730  14.050  0.00  0.00            
ATOM    761  CB  LYS X  66      14.310  27.080  15.120  0.00  0.00            
ATOM    762  HB1 LYS X  66      14.020  27.050  16.080  0.00  0.00            
ATOM    763  HB2 LYS X  66      15.060  27.720  15.020  0.00  0.00            
ATOM    764  CG  LYS X  66      13.120  27.620  14.300  0.00  0.00            
ATOM    765  HG1 LYS X  66      13.360  27.610  13.330  0.00  0.00            
ATOM    766  HG2 LYS X  66      12.330  27.030  14.450  0.00  0.00            
ATOM    767  CD  LYS X  66      12.740  29.050  14.690  0.00  0.00            
ATOM    768  HD1 LYS X  66      12.480  29.080  15.660  0.00  0.00            
ATOM    769  HD2 LYS X  66      13.520  29.660  14.530  0.00  0.00            
ATOM    770  CE  LYS X  66      11.560  29.470  13.820  0.00  0.00            
ATOM    771  HE1 LYS X  66      11.550  28.930  12.980  0.00  0.00            
ATOM    772  HE2 LYS X  66      10.700  29.330  14.310  0.00  0.00            
ATOM    773  NZ  LYS X  66      11.670  30.890  13.450  0.00  0.00            
ATOM    774  HZ1 LYS X  66      10.890  31.150  12.880  0.00  0.00            
ATOM    775  HZ2 LYS X  66      11.680  31.450  14.280  0.00  0.00            
ATOM    776  HZ3 LYS X  66      12.520  31.040  12.940  0.00  0.00            
ATOM    777  C   LYS X  66      15.280  24.930  15.970  0.00  0.00            
ATOM    778  O   LYS X  66      14.650  23.970  16.410  0.00  0.00            
ATOM    779  N   VAL X  67      16.330  25.460  16.600  0.00  0.00            
ATOM    780  HN  VAL X  67      16.800  26.220  16.150  0.00  0.00            
ATOM    781  CA  VAL X  67      16.830  25.030  17.910  0.00  0.00            
ATOM    782  HA  VAL X  67      16.190  24.330  18.220  0.00  0.00            
ATOM    783  CB  VAL X  67      18.240  24.410  17.790  0.00  0.00            
ATOM    784  HB  VAL X  67      18.880  25.160  17.580  0.00  0.00            
ATOM    785  CG1 VAL X  67      18.590  23.730  19.110  0.00  0.00            
ATOM    786 HG11 VAL X  67      19.510  23.330  19.040  0.00  0.00            
ATOM    787 HG12 VAL X  67      18.580  24.400  19.850  0.00  0.00            
ATOM    788 HG13 VAL X  67      17.930  23.010  19.300  0.00  0.00            
ATOM    789  CG2 VAL X  67      18.340  23.370  16.670  0.00  0.00            
ATOM    790 HG21 VAL X  67      19.270  23.000  16.630  0.00  0.00            
ATOM    791 HG22 VAL X  67      17.690  22.630  16.840  0.00  0.00            
ATOM    792 HG23 VAL X  67      18.120  23.800  15.790  0.00  0.00            
ATOM    793  C   VAL X  67      16.850  26.210  18.880  0.00  0.00            
ATOM    794  O   VAL X  67      17.430  27.250  18.590  0.00  0.00            
ATOM    795  N   ARG X  68      16.270  26.020  20.060  0.00  0.00            
ATOM    796  HN  ARG X  68      15.690  25.210  20.150  0.00  0.00            
ATOM    797  CA  ARG X  68      16.390  26.860  21.260  0.00  0.00            
ATOM    798  HA  ARG X  68      16.670  27.790  21.000  0.00  0.00            
ATOM    799  CB  ARG X  68      15.010  26.900  21.930  0.00  0.00            
ATOM    800  HB1 ARG X  68      14.360  27.280  21.270  0.00  0.00            
ATOM    801  HB2 ARG X  68      14.740  25.960  22.140  0.00  0.00            
ATOM    802  CG  ARG X  68      14.910  27.720  23.230  0.00  0.00            
ATOM    803  HG1 ARG X  68      15.700  27.510  23.800  0.00  0.00            
ATOM    804  HG2 ARG X  68      14.920  28.690  22.990  0.00  0.00            
ATOM    805  CD  ARG X  68      13.620  27.390  24.000  0.00  0.00            
ATOM    806  HD1 ARG X  68      13.560  26.400  24.140  0.00  0.00            
ATOM    807  HD2 ARG X  68      13.650  27.850  24.890  0.00  0.00            
ATOM    808  NE  ARG X  68      12.380  27.830  23.320  0.00  0.00            
ATOM    809  HE  ARG X  68      12.140  27.340  22.480  0.00  0.00            
ATOM    810  CZ  ARG X  68      11.540  28.790  23.710  0.00  0.00            
ATOM    811  NH1 ARG X  68      11.790  29.590  24.710  0.00  0.00            
ATOM    812 HH11 ARG X  68      12.650  29.500  25.220  0.00  0.00            
ATOM    813 HH12 ARG X  68      11.130  30.300  24.960  0.00  0.00            
ATOM    814  NH2 ARG X  68      10.400  28.950  23.100  0.00  0.00            
ATOM    815 HH21 ARG X  68      10.150  28.360  22.330  0.00  0.00            
ATOM    816 HH22 ARG X  68       9.780  29.680  23.390  0.00  0.00            
ATOM    817  C   ARG X  68      17.490  26.280  22.160  0.00  0.00            
ATOM    818  O   ARG X  68      17.550  25.060  22.340  0.00  0.00            
ATOM    819  N   VAL X  69      18.330  27.130  22.740  0.00  0.00            
ATOM    820  HN  VAL X  69      18.210  28.100  22.530  0.00  0.00            
ATOM    821  CA  VAL X  69      19.410  26.770  23.690  0.00  0.00            
ATOM    822  HA  VAL X  69      19.120  25.890  24.070  0.00  0.00            
ATOM    823  CB  VAL X  69      20.770  26.610  22.980  0.00  0.00            
ATOM    824  HB  VAL X  69      21.460  26.550  23.700  0.00  0.00            
ATOM    825  CG1 VAL X  69      20.820  25.340  22.140  0.00  0.00            
ATOM    826 HG11 VAL X  69      21.710  25.260  21.700  0.00  0.00            
ATOM    827 HG12 VAL X  69      20.670  24.540  22.730  0.00  0.00            
ATOM    828 HG13 VAL X  69      20.100  25.370  21.440  0.00  0.00            
ATOM    829  CG2 VAL X  69      21.130  27.830  22.110  0.00  0.00            
ATOM    830 HG21 VAL X  69      22.020  27.680  21.680  0.00  0.00            
ATOM    831 HG22 VAL X  69      20.430  27.950  21.410  0.00  0.00            
ATOM    832 HG23 VAL X  69      21.170  28.650  22.680  0.00  0.00            
ATOM    833  C   VAL X  69      19.540  27.820  24.790  0.00  0.00            
ATOM    834  O   VAL X  69      19.030  28.930  24.640  0.00  0.00            
ATOM    835  N   GLY X  70      20.200  27.480  25.890  0.00  0.00            
ATOM    836  HN  GLY X  70      20.600  26.560  25.940  0.00  0.00            
ATOM    837  CA  GLY X  70      20.370  28.370  27.050  0.00  0.00            
ATOM    838  HA1 GLY X  70      21.070  27.960  27.640  0.00  0.00            
ATOM    839  HA2 GLY X  70      20.710  29.240  26.700  0.00  0.00            
ATOM    840  C   GLY X  70      19.120  28.620  27.860  0.00  0.00            
ATOM    841  O   GLY X  70      19.120  29.460  28.760  0.00  0.00            
ATOM    842  N   ASP X  71      18.040  27.920  27.530  0.00  0.00            
ATOM    843  HN  ASP X  71      18.130  27.210  26.830  0.00  0.00            
ATOM    844  CA  ASP X  71      16.740  28.120  28.140  0.00  0.00            
ATOM    845  HA  ASP X  71      16.760  29.020  28.580  0.00  0.00            
ATOM    846  CB  ASP X  71      15.650  28.120  27.050  0.00  0.00            
ATOM    847  HB1 ASP X  71      16.020  28.530  26.210  0.00  0.00            
ATOM    848  HB2 ASP X  71      15.360  27.180  26.870  0.00  0.00            
ATOM    849  CG  ASP X  71      14.440  28.940  27.500  0.00  0.00            
ATOM    850  OD1 ASP X  71      14.230  29.150  28.710  0.00  0.00            
ATOM    851  OD2 ASP X  71      13.720  29.540  26.680  0.00  0.00            
ATOM    852  C   ASP X  71      16.490  27.080  29.230  0.00  0.00            
ATOM    853  O   ASP X  71      16.520  25.870  28.970  0.00  0.00            
ATOM    854  N   ARG X  72      16.170  27.550  30.430  0.00  0.00            
ATOM    855  HN  ARG X  72      16.270  28.530  30.590  0.00  0.00            
ATOM    856  CA  ARG X  72      15.680  26.720  31.550  0.00  0.00            
ATOM    857  HA  ARG X  72      15.940  25.790  31.310  0.00  0.00            
ATOM    858  CB  ARG X  72      16.350  27.180  32.850  0.00  0.00            
ATOM    859  HB1 ARG X  72      16.140  28.140  32.990  0.00  0.00            
ATOM    860  HB2 ARG X  72      15.970  26.640  33.600  0.00  0.00            
ATOM    861  CG  ARG X  72      17.870  27.010  32.850  0.00  0.00            
ATOM    862  HG1 ARG X  72      18.100  26.100  32.500  0.00  0.00            
ATOM    863  HG2 ARG X  72      18.280  27.700  32.260  0.00  0.00            
ATOM    864  CD  ARG X  72      18.460  27.160  34.260  0.00  0.00            
ATOM    865  HD1 ARG X  72      17.910  26.630  34.910  0.00  0.00            
ATOM    866  HD2 ARG X  72      19.400  26.830  34.270  0.00  0.00            
ATOM    867  NE  ARG X  72      18.470  28.560  34.730  0.00  0.00            
ATOM    868  HE  ARG X  72      19.310  29.070  34.530  0.00  0.00            
ATOM    869  CZ  ARG X  72      17.550  29.240  35.370  0.00  0.00            
ATOM    870  NH1 ARG X  72      16.400  28.750  35.750  0.00  0.00            
ATOM    871 HH11 ARG X  72      16.180  27.790  35.560  0.00  0.00            
ATOM    872 HH12 ARG X  72      15.740  29.330  36.240  0.00  0.00            
ATOM    873  NH2 ARG X  72      17.790  30.490  35.660  0.00  0.00            
ATOM    874 HH21 ARG X  72      18.670  30.890  35.390  0.00  0.00            
ATOM    875 HH22 ARG X  72      17.110  31.030  36.140  0.00  0.00            
ATOM    876  C   ARG X  72      14.160  26.770  31.700  0.00  0.00            
ATOM    877  O   ARG X  72      13.600  25.940  32.410  0.00  0.00            
ATOM    878  N   ASN X  73      13.490  27.750  31.100  0.00  0.00            
ATOM    879  HN  ASN X  73      13.980  28.340  30.450  0.00  0.00            
ATOM    880  CA  ASN X  73      12.070  28.000  31.330  0.00  0.00            
ATOM    881  HA  ASN X  73      11.640  27.100  31.370  0.00  0.00            
ATOM    882  CB  ASN X  73      11.950  28.770  32.650  0.00  0.00            
ATOM    883  HB1 ASN X  73      12.260  28.180  33.400  0.00  0.00            
ATOM    884  HB2 ASN X  73      12.540  29.580  32.610  0.00  0.00            
ATOM    885  CG  ASN X  73      10.540  29.220  32.960  0.00  0.00            
ATOM    886  OD1 ASN X  73      10.330  30.340  33.370  0.00  0.00            
ATOM    887  ND2 ASN X  73       9.540  28.400  32.780  0.00  0.00            
ATOM    888 HD21 ASN X  73       9.720  27.470  32.440  0.00  0.00            
ATOM    889 HD22 ASN X  73       8.610  28.690  32.990  0.00  0.00            
ATOM    890  C   ASN X  73      11.380  28.750  30.170  0.00  0.00            
ATOM    891  O   ASN X  73      11.760  29.870  29.830  0.00  0.00            
ATOM    892  N   THR X  74      10.280  28.220  29.650  0.00  0.00            
ATOM    893  HN  THR X  74       9.970  27.330  29.990  0.00  0.00            
ATOM    894  CA  THR X  74       9.490  28.890  28.600  0.00  0.00            
ATOM    895  HA  THR X  74      10.200  29.170  27.950  0.00  0.00            
ATOM    896  CB  THR X  74       8.490  27.940  27.940  0.00  0.00            
ATOM    897  HB  THR X  74       7.920  28.470  27.310  0.00  0.00            
ATOM    898  OG1 THR X  74       7.620  27.400  28.910  0.00  0.00            
ATOM    899  HG1 THR X  74       6.970  26.780  28.460  0.00  0.00            
ATOM    900  CG2 THR X  74       9.170  26.780  27.230  0.00  0.00            
ATOM    901 HG21 THR X  74       8.480  26.190  26.810  0.00  0.00            
ATOM    902 HG22 THR X  74       9.780  27.130  26.520  0.00  0.00            
ATOM    903 HG23 THR X  74       9.700  26.250  27.890  0.00  0.00            
ATOM    904  C   THR X  74       8.760  30.160  29.090  0.00  0.00            
ATOM    905  O   THR X  74       8.500  31.030  28.270  0.00  0.00            
ATOM    906  N   GLU X  75       8.510  30.300  30.400  0.00  0.00            
ATOM    907  HN  GLU X  75       8.910  29.620  31.010  0.00  0.00            
ATOM    908  CA  GLU X  75       7.700  31.370  31.010  0.00  0.00            
ATOM    909  HA  GLU X  75       7.050  31.610  30.280  0.00  0.00            
ATOM    910  CB  GLU X  75       7.010  30.830  32.280  0.00  0.00            
ATOM    911  HB1 GLU X  75       7.720  30.600  32.940  0.00  0.00            
ATOM    912  HB2 GLU X  75       6.430  31.550  32.650  0.00  0.00            
ATOM    913  CG  GLU X  75       6.130  29.570  32.070  0.00  0.00            
ATOM    914  HG1 GLU X  75       5.200  29.860  31.870  0.00  0.00            
ATOM    915  HG2 GLU X  75       6.490  29.050  31.290  0.00  0.00            
ATOM    916  CD  GLU X  75       6.080  28.630  33.290  0.00  0.00            
ATOM    917  OE1 GLU X  75       7.080  28.560  34.050  0.00  0.00            
ATOM    918  OE2 GLU X  75       5.100  27.860  33.420  0.00  0.00            
ATOM    919  C   GLU X  75       8.490  32.640  31.370  0.00  0.00            
ATOM    920  O   GLU X  75       7.890  33.700  31.590  0.00  0.00            
ATOM    921  N   GLN X  76       9.820  32.560  31.480  0.00  0.00            
ATOM    922  HN  GLN X  76      10.240  31.680  31.250  0.00  0.00            
ATOM    923  CA  GLN X  76      10.720  33.640  31.920  0.00  0.00            
ATOM    924  HA  GLN X  76      10.190  34.480  31.780  0.00  0.00            
ATOM    925  CB  GLN X  76      11.100  33.460  33.410  0.00  0.00            
ATOM    926  HB1 GLN X  76      11.600  32.600  33.500  0.00  0.00            
ATOM    927  HB2 GLN X  76      11.690  34.220  33.670  0.00  0.00            
ATOM    928  CG  GLN X  76       9.920  33.420  34.390  0.00  0.00            
ATOM    929  HG1 GLN X  76       9.450  34.300  34.380  0.00  0.00            
ATOM    930  HG2 GLN X  76       9.280  32.700  34.110  0.00  0.00            
ATOM    931  CD  GLN X  76      10.380  33.130  35.820  0.00  0.00            
ATOM    932  OE1 GLN X  76      10.190  32.060  36.380  0.00  0.00            
ATOM    933  NE2 GLN X  76      11.030  34.070  36.480  0.00  0.00            
ATOM    934 HE21 GLN X  76      11.200  34.950  36.040  0.00  0.00            
ATOM    935 HE22 GLN X  76      11.340  33.900  37.410  0.00  0.00            
ATOM    936  C   GLN X  76      12.000  33.660  31.080  0.00  0.00            
ATOM    937  O   GLN X  76      12.440  32.610  30.600  0.00  0.00            
ATOM    938  N   GLU X  77      12.670  34.810  30.970  0.00  0.00            
ATOM    939  HN  GLU X  77      12.250  35.630  31.350  0.00  0.00            
ATOM    940  CA  GLU X  77      13.990  34.930  30.320  0.00  0.00            
ATOM    941  HA  GLU X  77      14.160  34.030  29.910  0.00  0.00            
ATOM    942  CB  GLU X  77      13.970  35.990  29.200  0.00  0.00            
ATOM    943  HB1 GLU X  77      13.840  36.880  29.620  0.00  0.00            
ATOM    944  HB2 GLU X  77      14.850  35.960  28.730  0.00  0.00            
ATOM    945  CG  GLU X  77      12.860  35.790  28.140  0.00  0.00            
ATOM    946  HG1 GLU X  77      11.980  36.030  28.550  0.00  0.00            
ATOM    947  HG2 GLU X  77      13.050  36.390  27.360  0.00  0.00            
ATOM    948  CD  GLU X  77      12.780  34.340  27.640  0.00  0.00            
ATOM    949  OE1 GLU X  77      13.800  33.730  27.260  0.00  0.00            
ATOM    950  OE2 GLU X  77      11.750  33.650  27.800  0.00  0.00            
ATOM    951  C   GLU X  77      15.100  35.200  31.350  0.00  0.00            
ATOM    952  O   GLU X  77      14.880  35.900  32.330  0.00  0.00            
ATOM    953  N   GLU X  78      16.290  34.630  31.120  0.00  0.00            
ATOM    954  HN  GLU X  78      16.380  34.050  30.310  0.00  0.00            
ATOM    955  CA  GLU X  78      17.490  34.800  31.960  0.00  0.00            
ATOM    956  HA  GLU X  78      17.200  35.330  32.760  0.00  0.00            
ATOM    957  CB  GLU X  78      17.990  33.410  32.370  0.00  0.00            
ATOM    958  HB1 GLU X  78      17.260  32.960  32.900  0.00  0.00            
ATOM    959  HB2 GLU X  78      18.160  32.880  31.540  0.00  0.00            
ATOM    960  CG  GLU X  78      19.270  33.380  33.220  0.00  0.00            
ATOM    961  HG1 GLU X  78      19.370  34.270  33.680  0.00  0.00            
ATOM    962  HG2 GLU X  78      19.190  32.660  33.910  0.00  0.00            
ATOM    963  CD  GLU X  78      20.540  33.120  32.390  0.00  0.00            
ATOM    964  OE1 GLU X  78      20.660  32.030  31.800  0.00  0.00            
ATOM    965  OE2 GLU X  78      21.450  33.980  32.320  0.00  0.00            
ATOM    966  C   GLU X  78      18.580  35.630  31.270  0.00  0.00            
ATOM    967  O   GLU X  78      19.250  36.420  31.920  0.00  0.00            
ATOM    968  N   GLY X  79      18.710  35.510  29.940  0.00  0.00            
ATOM    969  HN  GLY X  79      18.010  35.010  29.440  0.00  0.00            
ATOM    970  CA  GLY X  79      19.840  36.060  29.180  0.00  0.00            
ATOM    971  HA1 GLY X  79      19.480  36.440  28.330  0.00  0.00            
ATOM    972  HA2 GLY X  79      20.240  36.800  29.730  0.00  0.00            
ATOM    973  C   GLY X  79      20.920  35.020  28.860  0.00  0.00            
ATOM    974  O   GLY X  79      21.990  35.370  28.350  0.00  0.00            
ATOM    975  N   GLY X  80      20.640  33.740  29.120  0.00  0.00            
ATOM    976  HN  GLY X  80      19.910  33.550  29.780  0.00  0.00            
ATOM    977  CA  GLY X  80      21.340  32.600  28.520  0.00  0.00            
ATOM    978  HA1 GLY X  80      22.290  32.870  28.380  0.00  0.00            
ATOM    979  HA2 GLY X  80      21.290  31.840  29.160  0.00  0.00            
ATOM    980  C   GLY X  80      20.720  32.190  27.190  0.00  0.00            
ATOM    981  O   GLY X  80      21.410  31.610  26.360  0.00  0.00            
ATOM    982  N   GLU X  81      19.450  32.530  26.960  0.00  0.00            
ATOM    983  HN  GLU X  81      19.000  33.130  27.630  0.00  0.00            
ATOM    984  CA  GLU X  81      18.670  32.080  25.820  0.00  0.00            
ATOM    985  HA  GLU X  81      18.790  31.090  25.870  0.00  0.00            
ATOM    986  CB  GLU X  81      17.210  32.530  25.960  0.00  0.00            
ATOM    987  HB1 GLU X  81      17.190  33.500  26.170  0.00  0.00            
ATOM    988  HB2 GLU X  81      16.740  32.370  25.090  0.00  0.00            
ATOM    989  CG  GLU X  81      16.480  31.770  27.070  0.00  0.00            
ATOM    990  HG1 GLU X  81      15.520  31.660  26.780  0.00  0.00            
ATOM    991  HG2 GLU X  81      16.900  30.870  27.150  0.00  0.00            
ATOM    992  CD  GLU X  81      16.490  32.430  28.450  0.00  0.00            
ATOM    993  OE1 GLU X  81      17.370  33.240  28.790  0.00  0.00            
ATOM    994  OE2 GLU X  81      15.550  32.090  29.210  0.00  0.00            
ATOM    995  C   GLU X  81      19.190  32.550  24.460  0.00  0.00            
ATOM    996  O   GLU X  81      19.460  33.740  24.240  0.00  0.00            
ATOM    997  N   ALA X  82      19.120  31.640  23.480  0.00  0.00            
ATOM    998  HN  ALA X  82      19.050  30.680  23.750  0.00  0.00            
ATOM    999  CA  ALA X  82      19.130  31.970  22.070  0.00  0.00            
ATOM   1000  HA  ALA X  82      18.730  32.880  21.980  0.00  0.00            
ATOM   1001  CB  ALA X  82      20.580  31.970  21.570  0.00  0.00            
ATOM   1002  HB1 ALA X  82      20.590  32.190  20.590  0.00  0.00            
ATOM   1003  HB2 ALA X  82      21.100  32.660  22.070  0.00  0.00            
ATOM   1004  HB3 ALA X  82      20.980  31.070  21.710  0.00  0.00            
ATOM   1005  C   ALA X  82      18.250  30.990  21.260  0.00  0.00            
ATOM   1006  O   ALA X  82      17.980  29.870  21.690  0.00  0.00            
ATOM   1007  N   VAL X  83      17.860  31.410  20.060  0.00  0.00            
ATOM   1008  HN  VAL X  83      18.010  32.380  19.830  0.00  0.00            
ATOM   1009  CA  VAL X  83      17.240  30.570  19.040  0.00  0.00            
ATOM   1010  HA  VAL X  83      17.270  29.630  19.390  0.00  0.00            
ATOM   1011  CB  VAL X  83      15.760  30.930  18.800  0.00  0.00            
ATOM   1012  HB  VAL X  83      15.750  31.900  18.560  0.00  0.00            
ATOM   1013  CG1 VAL X  83      15.140  30.100  17.670  0.00  0.00            
ATOM   1014 HG11 VAL X  83      14.180  30.370  17.550  0.00  0.00            
ATOM   1015 HG12 VAL X  83      15.640  30.270  16.820  0.00  0.00            
ATOM   1016 HG13 VAL X  83      15.190  29.130  17.900  0.00  0.00            
ATOM   1017  CG2 VAL X  83      14.920  30.690  20.070  0.00  0.00            
ATOM   1018 HG21 VAL X  83      13.970  30.930  19.890  0.00  0.00            
ATOM   1019 HG22 VAL X  83      14.970  29.720  20.320  0.00  0.00            
ATOM   1020 HG23 VAL X  83      15.270  31.250  20.820  0.00  0.00            
ATOM   1021  C   VAL X  83      18.050  30.680  17.750  0.00  0.00            
ATOM   1022  O   VAL X  83      18.310  31.780  17.270  0.00  0.00            
ATOM   1023  N   HIS X  84      18.450  29.530  17.200  0.00  0.00            
ATOM   1024  HN  HIS X  84      18.190  28.690  17.670  0.00  0.00            
ATOM   1025  CA  HIS X  84      19.220  29.410  15.970  0.00  0.00            
ATOM   1026  HA  HIS X  84      19.290  30.320  15.560  0.00  0.00            
ATOM   1027  CB  HIS X  84      20.630  28.890  16.280  0.00  0.00            
ATOM   1028  HB1 HIS X  84      20.550  28.050  16.830  0.00  0.00            
ATOM   1029  HB2 HIS X  84      21.100  28.680  15.430  0.00  0.00            
ATOM   1030  ND1 HIS X  84      22.480  30.660  16.510  0.00  0.00            
ATOM   1031  HD1 HIS X  84      22.770  30.690  15.550  0.00  0.00            
ATOM   1032  CG  HIS X  84      21.470  29.870  17.060  0.00  0.00            
ATOM   1033  CE1 HIS X  84      23.000  31.370  17.530  0.00  0.00            
ATOM   1034  HE1 HIS X  84      23.740  32.030  17.440  0.00  0.00            
ATOM   1035  NE2 HIS X  84      22.370  31.070  18.670  0.00  0.00            
ATOM   1036  CD2 HIS X  84      21.390  30.130  18.400  0.00  0.00            
ATOM   1037  HD2 HIS X  84      20.760  29.720  19.050  0.00  0.00            
ATOM   1038  C   HIS X  84      18.490  28.470  15.010  0.00  0.00            
ATOM   1039  O   HIS X  84      17.930  27.450  15.420  0.00  0.00            
ATOM   1040  N   GLU X  85      18.460  28.800  13.720  0.00  0.00            
ATOM   1041  HN  GLU X  85      18.940  29.630  13.420  0.00  0.00            
ATOM   1042  CA  GLU X  85      17.760  27.990  12.720  0.00  0.00            
ATOM   1043  HA  GLU X  85      17.100  27.450  13.250  0.00  0.00            
ATOM   1044  CB  GLU X  85      17.000  28.880  11.740  0.00  0.00            
ATOM   1045  HB1 GLU X  85      17.650  29.510  11.320  0.00  0.00            
ATOM   1046  HB2 GLU X  85      16.590  28.290  11.030  0.00  0.00            
ATOM   1047  CG  GLU X  85      15.870  29.700  12.390  0.00  0.00            
ATOM   1048  HG1 GLU X  85      15.330  29.100  12.970  0.00  0.00            
ATOM   1049  HG2 GLU X  85      16.290  30.430  12.940  0.00  0.00            
ATOM   1050  CD  GLU X  85      14.950  30.350  11.350  0.00  0.00            
ATOM   1051  OE1 GLU X  85      15.360  30.530  10.170  0.00  0.00            
ATOM   1052  OE2 GLU X  85      13.780  30.670  11.680  0.00  0.00            
ATOM   1053  C   GLU X  85      18.700  27.000  12.010  0.00  0.00            
ATOM   1054  O   GLU X  85      19.900  27.250  11.860  0.00  0.00            
ATOM   1055  N   VAL X  86      18.140  25.880  11.530  0.00  0.00            
ATOM   1056  HN  VAL X  86      17.150  25.770  11.630  0.00  0.00            
ATOM   1057  CA  VAL X  86      18.900  24.810  10.870  0.00  0.00            
ATOM   1058  HA  VAL X  86      19.770  24.760  11.360  0.00  0.00            
ATOM   1059  CB  VAL X  86      18.180  23.450  11.010  0.00  0.00            
ATOM   1060  HB  VAL X  86      17.340  23.500  10.460  0.00  0.00            
ATOM   1061  CG1 VAL X  86      19.070  22.310  10.500  0.00  0.00            
ATOM   1062 HG11 VAL X  86      18.590  21.440  10.590  0.00  0.00            
ATOM   1063 HG12 VAL X  86      19.290  22.470   9.530  0.00  0.00            
ATOM   1064 HG13 VAL X  86      19.910  22.290  11.030  0.00  0.00            
ATOM   1065  CG2 VAL X  86      17.810  23.160  12.470  0.00  0.00            
ATOM   1066 HG21 VAL X  86      17.340  22.270  12.520  0.00  0.00            
ATOM   1067 HG22 VAL X  86      18.640  23.130  13.020  0.00  0.00            
ATOM   1068 HG23 VAL X  86      17.200  23.880  12.810  0.00  0.00            
ATOM   1069  C   VAL X  86      19.170  25.140   9.410  0.00  0.00            
ATOM   1070  O   VAL X  86      18.260  25.520   8.670  0.00  0.00            
ATOM   1071  N   GLU X  87      20.430  25.000   9.000  0.00  0.00            
ATOM   1072  HN  GLU X  87      21.090  24.700   9.690  0.00  0.00            
ATOM   1073  CA  GLU X  87      20.950  25.220   7.640  0.00  0.00            
ATOM   1074  HA  GLU X  87      20.320  25.840   7.170  0.00  0.00            
ATOM   1075  CB  GLU X  87      22.360  25.820   7.790  0.00  0.00            
ATOM   1076  HB1 GLU X  87      22.300  26.560   8.450  0.00  0.00            
ATOM   1077  HB2 GLU X  87      22.960  25.100   8.140  0.00  0.00            
ATOM   1078  CG  GLU X  87      23.000  26.380   6.520  0.00  0.00            
ATOM   1079  HG1 GLU X  87      22.960  25.690   5.790  0.00  0.00            
ATOM   1080  HG2 GLU X  87      22.500  27.200   6.230  0.00  0.00            
ATOM   1081  CD  GLU X  87      24.460  26.730   6.830  0.00  0.00            
ATOM   1082  OE1 GLU X  87      24.760  27.870   7.240  0.00  0.00            
ATOM   1083  OE2 GLU X  87      25.300  25.810   6.780  0.00  0.00            
ATOM   1084  C   GLU X  87      21.000  23.910   6.840  0.00  0.00            
ATOM   1085  O   GLU X  87      20.540  23.870   5.700  0.00  0.00            
ATOM   1086  N   VAL X  88      21.470  22.820   7.470  0.00  0.00            
ATOM   1087  HN  VAL X  88      21.800  22.920   8.400  0.00  0.00            
ATOM   1088  CA  VAL X  88      21.520  21.470   6.870  0.00  0.00            
ATOM   1089  HA  VAL X  88      20.880  21.490   6.110  0.00  0.00            
ATOM   1090  CB  VAL X  88      22.930  21.140   6.310  0.00  0.00            
ATOM   1091  HB  VAL X  88      23.540  21.160   7.110  0.00  0.00            
ATOM   1092  CG1 VAL X  88      22.970  19.760   5.640  0.00  0.00            
ATOM   1093 HG11 VAL X  88      23.890  19.590   5.290  0.00  0.00            
ATOM   1094 HG12 VAL X  88      22.730  19.060   6.310  0.00  0.00            
ATOM   1095 HG13 VAL X  88      22.320  19.740   4.880  0.00  0.00            
ATOM   1096  CG2 VAL X  88      23.400  22.170   5.280  0.00  0.00            
ATOM   1097 HG21 VAL X  88      24.310  21.920   4.950  0.00  0.00            
ATOM   1098 HG22 VAL X  88      22.760  22.190   4.510  0.00  0.00            
ATOM   1099 HG23 VAL X  88      23.440  23.080   5.700  0.00  0.00            
ATOM   1100  C   VAL X  88      21.080  20.420   7.890  0.00  0.00            
ATOM   1101  O   VAL X  88      21.520  20.410   9.040  0.00  0.00            
ATOM   1102  N   VAL X  89      20.210  19.510   7.450  0.00  0.00            
ATOM   1103  HN  VAL X  89      19.860  19.610   6.520  0.00  0.00            
ATOM   1104  CA  VAL X  89      19.730  18.360   8.230  0.00  0.00            
ATOM   1105  HA  VAL X  89      19.930  18.570   9.190  0.00  0.00            
ATOM   1106  CB  VAL X  89      18.210  18.160   8.060  0.00  0.00            
ATOM   1107  HB  VAL X  89      18.050  18.020   7.090  0.00  0.00            
ATOM   1108  CG1 VAL X  89      17.710  16.930   8.840  0.00  0.00            
ATOM   1109 HG11 VAL X  89      16.720  16.830   8.700  0.00  0.00            
ATOM   1110 HG12 VAL X  89      18.170  16.110   8.500  0.00  0.00            
ATOM   1111 HG13 VAL X  89      17.900  17.050   9.810  0.00  0.00            
ATOM   1112  CG2 VAL X  89      17.440  19.380   8.570  0.00  0.00            
ATOM   1113 HG21 VAL X  89      16.460  19.230   8.440  0.00  0.00            
ATOM   1114 HG22 VAL X  89      17.640  19.520   9.530  0.00  0.00            
ATOM   1115 HG23 VAL X  89      17.720  20.180   8.040  0.00  0.00            
ATOM   1116  C   VAL X  89      20.490  17.100   7.810  0.00  0.00            
ATOM   1117  O   VAL X  89      20.550  16.790   6.620  0.00  0.00            
ATOM   1118  N   ILE X  90      21.000  16.350   8.790  0.00  0.00            
ATOM   1119  HN  ILE X  90      20.840  16.650   9.730  0.00  0.00            
ATOM   1120  CA  ILE X  90      21.780  15.130   8.600  0.00  0.00            
ATOM   1121  HA  ILE X  90      21.780  14.890   7.630  0.00  0.00            
ATOM   1122  CB  ILE X  90      23.270  15.370   8.990  0.00  0.00            
ATOM   1123  HB  ILE X  90      23.310  15.500   9.980  0.00  0.00            
ATOM   1124  CG2 ILE X  90      24.110  14.140   8.600  0.00  0.00            
ATOM   1125 HG21 ILE X  90      25.070  14.300   8.860  0.00  0.00            
ATOM   1126 HG22 ILE X  90      23.770  13.330   9.090  0.00  0.00            
ATOM   1127 HG23 ILE X  90      24.050  13.980   7.620  0.00  0.00            
ATOM   1128  CG1 ILE X  90      23.850  16.640   8.310  0.00  0.00            
ATOM   1129 HG11 ILE X  90      23.860  16.500   7.320  0.00  0.00            
ATOM   1130 HG12 ILE X  90      23.250  17.410   8.530  0.00  0.00            
ATOM   1131  CD  ILE X  90      25.270  17.020   8.750  0.00  0.00            
ATOM   1132  HD1 ILE X  90      25.560  17.840   8.260  0.00  0.00            
ATOM   1133  HD2 ILE X  90      25.290  17.180   9.730  0.00  0.00            
ATOM   1134  HD3 ILE X  90      25.900  16.270   8.520  0.00  0.00            
ATOM   1135  C   ILE X  90      21.090  13.990   9.380  0.00  0.00            
ATOM   1136  O   ILE X  90      21.510  13.620  10.470  0.00  0.00            
ATOM   1137  N   LYS X  91      19.950  13.520   8.870  0.00  0.00            
ATOM   1138  HN  LYS X  91      19.630  13.960   8.030  0.00  0.00            
ATOM   1139  CA  LYS X  91      19.100  12.440   9.400  0.00  0.00            
ATOM   1140  HA  LYS X  91      19.140  12.410  10.400  0.00  0.00            
ATOM   1141  CB  LYS X  91      17.660  12.740   8.940  0.00  0.00            
ATOM   1142  HB1 LYS X  91      17.460  13.690   9.180  0.00  0.00            
ATOM   1143  HB2 LYS X  91      17.650  12.640   7.940  0.00  0.00            
ATOM   1144  CG  LYS X  91      16.510  11.880   9.500  0.00  0.00            
ATOM   1145  HG1 LYS X  91      16.690  10.910   9.310  0.00  0.00            
ATOM   1146  HG2 LYS X  91      16.430  12.020  10.480  0.00  0.00            
ATOM   1147  CD  LYS X  91      15.210  12.320   8.800  0.00  0.00            
ATOM   1148  HD1 LYS X  91      15.040  13.280   9.040  0.00  0.00            
ATOM   1149  HD2 LYS X  91      15.350  12.250   7.810  0.00  0.00            
ATOM   1150  CE  LYS X  91      13.950  11.510   9.160  0.00  0.00            
ATOM   1151  HE1 LYS X  91      13.400  11.370   8.330  0.00  0.00            
ATOM   1152  HE2 LYS X  91      14.220  10.630   9.540  0.00  0.00            
ATOM   1153  NZ  LYS X  91      13.080  12.190  10.160  0.00  0.00            
ATOM   1154  HZ1 LYS X  91      12.290  11.610  10.350  0.00  0.00            
ATOM   1155  HZ2 LYS X  91      13.600  12.330  11.000  0.00  0.00            
ATOM   1156  HZ3 LYS X  91      12.780  13.070   9.800  0.00  0.00            
ATOM   1157  C   LYS X  91      19.640  11.090   8.910  0.00  0.00            
ATOM   1158  O   LYS X  91      20.100  11.020   7.780  0.00  0.00            
ATOM   1159  N   HIS X  92      19.700  10.050   9.760  0.00  0.00            
ATOM   1160  HN  HIS X  92      19.170  10.070  10.610  0.00  0.00            
ATOM   1161  CA  HIS X  92      20.530   8.870   9.440  0.00  0.00            
ATOM   1162  HA  HIS X  92      21.420   9.300   9.340  0.00  0.00            
ATOM   1163  CB  HIS X  92      20.570   7.830  10.560  0.00  0.00            
ATOM   1164  HB1 HIS X  92      20.630   8.300  11.450  0.00  0.00            
ATOM   1165  HB2 HIS X  92      19.740   7.270  10.540  0.00  0.00            
ATOM   1166  ND1 HIS X  92      21.850   5.830   9.550  0.00  0.00            
ATOM   1167  CG  HIS X  92      21.770   6.930  10.410  0.00  0.00            
ATOM   1168  CE1 HIS X  92      23.130   5.440   9.560  0.00  0.00            
ATOM   1169  HE1 HIS X  92      23.500   4.670   9.050  0.00  0.00            
ATOM   1170  NE2 HIS X  92      23.860   6.240  10.360  0.00  0.00            
ATOM   1171  HE2 HIS X  92      24.840   6.170  10.530  0.00  0.00            
ATOM   1172  CD2 HIS X  92      23.020   7.190  10.900  0.00  0.00            
ATOM   1173  HD2 HIS X  92      23.270   7.920  11.540  0.00  0.00            
ATOM   1174  C   HIS X  92      20.170   8.180   8.120  0.00  0.00            
ATOM   1175  O   HIS X  92      19.010   7.860   7.850  0.00  0.00            
ATOM   1176  N   ASN X  93      21.210   7.830   7.360  0.00  0.00            
ATOM   1177  HN  ASN X  93      22.120   8.000   7.730  0.00  0.00            
ATOM   1178  CA  ASN X  93      21.140   7.220   6.030  0.00  0.00            
ATOM   1179  HA  ASN X  93      20.400   7.710   5.560  0.00  0.00            
ATOM   1180  CB  ASN X  93      22.500   7.450   5.350  0.00  0.00            
ATOM   1181  HB1 ASN X  93      22.420   7.180   4.390  0.00  0.00            
ATOM   1182  HB2 ASN X  93      22.730   8.420   5.410  0.00  0.00            
ATOM   1183  CG  ASN X  93      23.630   6.650   5.970  0.00  0.00            
ATOM   1184  OD1 ASN X  93      24.390   7.130   6.800  0.00  0.00            
ATOM   1185  ND2 ASN X  93      23.770   5.400   5.600  0.00  0.00            
ATOM   1186 HD21 ASN X  93      23.140   5.010   4.920  0.00  0.00            
ATOM   1187 HD22 ASN X  93      24.500   4.840   5.990  0.00  0.00            
ATOM   1188  C   ASN X  93      20.660   5.750   6.010  0.00  0.00            
ATOM   1189  O   ASN X  93      20.830   5.070   4.990  0.00  0.00            
ATOM   1190  N   ARG X  94      20.120   5.220   7.120  0.00  0.00            
ATOM   1191  HN  ARG X  94      20.200   5.770   7.960  0.00  0.00            
ATOM   1192  CA  ARG X  94      19.430   3.920   7.240  0.00  0.00            
ATOM   1193  HA  ARG X  94      19.130   3.750   6.300  0.00  0.00            
ATOM   1194  CB  ARG X  94      20.390   2.830   7.730  0.00  0.00            
ATOM   1195  HB1 ARG X  94      20.690   3.070   8.660  0.00  0.00            
ATOM   1196  HB2 ARG X  94      19.900   1.960   7.760  0.00  0.00            
ATOM   1197  CG  ARG X  94      21.650   2.620   6.880  0.00  0.00            
ATOM   1198  HG1 ARG X  94      21.390   2.610   5.910  0.00  0.00            
ATOM   1199  HG2 ARG X  94      22.280   3.380   7.040  0.00  0.00            
ATOM   1200  CD  ARG X  94      22.360   1.300   7.210  0.00  0.00            
ATOM   1201  HD1 ARG X  94      23.330   1.360   6.970  0.00  0.00            
ATOM   1202  HD2 ARG X  94      22.270   1.110   8.190  0.00  0.00            
ATOM   1203  NE  ARG X  94      21.780   0.160   6.470  0.00  0.00            
ATOM   1204  HE  ARG X  94      22.120   0.020   5.540  0.00  0.00            
ATOM   1205  CZ  ARG X  94      20.860  -0.710   6.870  0.00  0.00            
ATOM   1206  NH1 ARG X  94      20.320  -0.690   8.060  0.00  0.00            
ATOM   1207 HH11 ARG X  94      20.590   0.010   8.720  0.00  0.00            
ATOM   1208 HH12 ARG X  94      19.630  -1.370   8.300  0.00  0.00            
ATOM   1209  NH2 ARG X  94      20.470  -1.630   6.040  0.00  0.00            
ATOM   1210 HH21 ARG X  94      20.860  -1.670   5.120  0.00  0.00            
ATOM   1211 HH22 ARG X  94      19.780  -2.290   6.330  0.00  0.00            
ATOM   1212  C   ARG X  94      18.180   3.960   8.150  0.00  0.00            
ATOM   1213  O   ARG X  94      17.690   2.900   8.510  0.00  0.00            
ATOM   1214  N   PHE X  95      17.720   5.140   8.560  0.00  0.00            
ATOM   1215  HN  PHE X  95      18.060   5.970   8.120  0.00  0.00            
ATOM   1216  CA  PHE X  95      16.720   5.290   9.630  0.00  0.00            
ATOM   1217  HA  PHE X  95      17.140   4.810  10.400  0.00  0.00            
ATOM   1218  CB  PHE X  95      16.510   6.770   9.940  0.00  0.00            
ATOM   1219  HB1 PHE X  95      17.350   7.150  10.330  0.00  0.00            
ATOM   1220  HB2 PHE X  95      16.280   7.250   9.100  0.00  0.00            
ATOM   1221  CG  PHE X  95      15.390   7.020  10.940  0.00  0.00            
ATOM   1222  CD1 PHE X  95      15.410   6.400  12.200  0.00  0.00            
ATOM   1223  HD1 PHE X  95      16.190   5.830  12.460  0.00  0.00            
ATOM   1224  CE1 PHE X  95      14.350   6.580  13.090  0.00  0.00            
ATOM   1225  HE1 PHE X  95      14.360   6.130  13.990  0.00  0.00            
ATOM   1226  CZ  PHE X  95      13.260   7.390  12.740  0.00  0.00            
ATOM   1227  HZ  PHE X  95      12.490   7.510  13.370  0.00  0.00            
ATOM   1228  CD2 PHE X  95      14.290   7.840  10.580  0.00  0.00            
ATOM   1229  HD2 PHE X  95      14.270   8.270   9.680  0.00  0.00            
ATOM   1230  CE2 PHE X  95      13.240   8.030  11.490  0.00  0.00            
ATOM   1231  HE2 PHE X  95      12.470   8.630  11.240  0.00  0.00            
ATOM   1232  C   PHE X  95      15.380   4.590   9.340  0.00  0.00            
ATOM   1233  O   PHE X  95      14.690   4.910   8.360  0.00  0.00            
ATOM   1234  N   THR X  96      14.930   3.730  10.260  0.00  0.00            
ATOM   1235  HN  THR X  96      15.520   3.530  11.050  0.00  0.00            
ATOM   1236  CA  THR X  96      13.620   3.060  10.180  0.00  0.00            
ATOM   1237  HA  THR X  96      13.410   3.120   9.210  0.00  0.00            
ATOM   1238  CB  THR X  96      13.660   1.580  10.580  0.00  0.00            
ATOM   1239  HB  THR X  96      12.790   1.160  10.310  0.00  0.00            
ATOM   1240  OG1 THR X  96      13.730   1.440  11.970  0.00  0.00            
ATOM   1241  HG1 THR X  96      13.760   0.470  12.200  0.00  0.00            
ATOM   1242  CG2 THR X  96      14.810   0.800   9.940  0.00  0.00            
ATOM   1243 HG21 THR X  96      14.780  -0.150  10.240  0.00  0.00            
ATOM   1244 HG22 THR X  96      14.730   0.840   8.940  0.00  0.00            
ATOM   1245 HG23 THR X  96      15.680   1.210  10.220  0.00  0.00            
ATOM   1246  C   THR X  96      12.540   3.810  10.970  0.00  0.00            
ATOM   1247  O   THR X  96      12.680   4.150  12.140  0.00  0.00            
ATOM   1248  N   LYS X  97      11.380   3.960  10.340  0.00  0.00            
ATOM   1249  HN  LYS X  97      11.340   3.680   9.380  0.00  0.00            
ATOM   1250  CA  LYS X  97      10.150   4.510  10.920  0.00  0.00            
ATOM   1251  HA  LYS X  97      10.430   5.260  11.510  0.00  0.00            
ATOM   1252  CB  LYS X  97       9.230   5.010   9.780  0.00  0.00            
ATOM   1253  HB1 LYS X  97       9.030   4.240   9.180  0.00  0.00            
ATOM   1254  HB2 LYS X  97       8.370   5.330  10.200  0.00  0.00            
ATOM   1255  CG  LYS X  97       9.790   6.150   8.920  0.00  0.00            
ATOM   1256  HG1 LYS X  97       9.020   6.590   8.470  0.00  0.00            
ATOM   1257  HG2 LYS X  97      10.230   6.800   9.540  0.00  0.00            
ATOM   1258  CD  LYS X  97      10.830   5.820   7.820  0.00  0.00            
ATOM   1259  HD1 LYS X  97      11.220   6.680   7.500  0.00  0.00            
ATOM   1260  HD2 LYS X  97      11.540   5.250   8.230  0.00  0.00            
ATOM   1261  CE  LYS X  97      10.290   5.060   6.590  0.00  0.00            
ATOM   1262  HE1 LYS X  97       9.370   5.400   6.370  0.00  0.00            
ATOM   1263  HE2 LYS X  97      10.890   5.230   5.810  0.00  0.00            
ATOM   1264  NZ  LYS X  97      10.190   3.590   6.770  0.00  0.00            
ATOM   1265  HZ1 LYS X  97       9.830   3.180   5.930  0.00  0.00            
ATOM   1266  HZ2 LYS X  97      11.100   3.220   6.970  0.00  0.00            
ATOM   1267  HZ3 LYS X  97       9.570   3.390   7.530  0.00  0.00            
ATOM   1268  C   LYS X  97       9.410   3.470  11.770  0.00  0.00            
ATOM   1269  O   LYS X  97       8.600   3.810  12.620  0.00  0.00            
ATOM   1270  N   GLU X  98       9.680   2.200  11.490  0.00  0.00            
ATOM   1271  HN  GLU X  98      10.490   2.010  10.930  0.00  0.00            
ATOM   1272  CA  GLU X  98       8.900   1.030  11.930  0.00  0.00            
ATOM   1273  HA  GLU X  98       8.120   1.420  12.420  0.00  0.00            
ATOM   1274  CB  GLU X  98       8.420   0.230  10.700  0.00  0.00            
ATOM   1275  HB1 GLU X  98       8.100  -0.660  11.030  0.00  0.00            
ATOM   1276  HB2 GLU X  98       7.650   0.730  10.300  0.00  0.00            
ATOM   1277  CG  GLU X  98       9.460  -0.020   9.590  0.00  0.00            
ATOM   1278  HG1 GLU X  98      10.320  -0.290  10.010  0.00  0.00            
ATOM   1279  HG2 GLU X  98       9.120  -0.750   9.000  0.00  0.00            
ATOM   1280  CD  GLU X  98       9.710   1.230   8.720  0.00  0.00            
ATOM   1281  OE1 GLU X  98       8.790   1.730   8.040  0.00  0.00            
ATOM   1282  OE2 GLU X  98      10.820   1.810   8.770  0.00  0.00            
ATOM   1283  C   GLU X  98       9.630   0.160  12.980  0.00  0.00            
ATOM   1284  O   GLU X  98       8.980  -0.640  13.640  0.00  0.00            
ATOM   1285  N   THR X  99      10.920   0.400  13.210  0.00  0.00            
ATOM   1286  HN  THR X  99      11.400   1.010  12.570  0.00  0.00            
ATOM   1287  CA  THR X  99      11.690  -0.180  14.330  0.00  0.00            
ATOM   1288  HA  THR X  99      10.970  -0.520  14.930  0.00  0.00            
ATOM   1289  CB  THR X  99      12.600  -1.350  13.880  0.00  0.00            
ATOM   1290  HB  THR X  99      13.290  -1.490  14.580  0.00  0.00            
ATOM   1291  OG1 THR X  99      13.300  -1.050  12.700  0.00  0.00            
ATOM   1292  HG1 THR X  99      13.870  -1.840  12.450  0.00  0.00            
ATOM   1293  CG2 THR X  99      11.790  -2.620  13.600  0.00  0.00            
ATOM   1294 HG21 THR X  99      12.410  -3.350  13.320  0.00  0.00            
ATOM   1295 HG22 THR X  99      11.310  -2.890  14.430  0.00  0.00            
ATOM   1296 HG23 THR X  99      11.130  -2.440  12.880  0.00  0.00            
ATOM   1297  C   THR X  99      12.490   0.870  15.130  0.00  0.00            
ATOM   1298  O   THR X  99      13.150   0.490  16.100  0.00  0.00            
ATOM   1299  N   TYR X 100      12.410   2.160  14.780  0.00  0.00            
ATOM   1300  HN  TYR X 100      11.760   2.410  14.060  0.00  0.00            
ATOM   1301  CA  TYR X 100      13.210   3.260  15.380  0.00  0.00            
ATOM   1302  HA  TYR X 100      13.110   4.020  14.740  0.00  0.00            
ATOM   1303  CB  TYR X 100      12.630   3.720  16.730  0.00  0.00            
ATOM   1304  HB1 TYR X 100      12.280   2.920  17.200  0.00  0.00            
ATOM   1305  HB2 TYR X 100      13.380   4.120  17.260  0.00  0.00            
ATOM   1306  CG  TYR X 100      11.510   4.740  16.670  0.00  0.00            
ATOM   1307  CD1 TYR X 100      10.430   4.610  15.780  0.00  0.00            
ATOM   1308  HD1 TYR X 100      10.390   3.840  15.140  0.00  0.00            
ATOM   1309  CE1 TYR X 100       9.380   5.560  15.790  0.00  0.00            
ATOM   1310  HE1 TYR X 100       8.630   5.480  15.140  0.00  0.00            
ATOM   1311  CZ  TYR X 100       9.410   6.620  16.710  0.00  0.00            
ATOM   1312  OH  TYR X 100       8.400   7.540  16.730  0.00  0.00            
ATOM   1313  HH  TYR X 100       8.590   8.220  17.450  0.00  0.00            
ATOM   1314  CD2 TYR X 100      11.540   5.820  17.570  0.00  0.00            
ATOM   1315  HD2 TYR X 100      12.320   5.940  18.180  0.00  0.00            
ATOM   1316  CE2 TYR X 100      10.480   6.740  17.620  0.00  0.00            
ATOM   1317  HE2 TYR X 100      10.490   7.480  18.290  0.00  0.00            
ATOM   1318  C   TYR X 100      14.710   2.920  15.420  0.00  0.00            
ATOM   1319  O   TYR X 100      15.400   3.100  16.420  0.00  0.00            
ATOM   1320  N   ASP X 101      15.190   2.320  14.340  0.00  0.00            
ATOM   1321  HN  ASP X 101      14.570   2.230  13.550  0.00  0.00            
ATOM   1322  CA  ASP X 101      16.530   1.790  14.200  0.00  0.00            
ATOM   1323  HA  ASP X 101      16.950   1.710  15.100  0.00  0.00            
ATOM   1324  CB  ASP X 101      16.430   0.400  13.550  0.00  0.00            
ATOM   1325  HB1 ASP X 101      15.750  -0.130  14.060  0.00  0.00            
ATOM   1326  HB2 ASP X 101      16.130   0.510  12.610  0.00  0.00            
ATOM   1327  CG  ASP X 101      17.730  -0.370  13.550  0.00  0.00            
ATOM   1328  OD1 ASP X 101      18.580  -0.120  14.440  0.00  0.00            
ATOM   1329  OD2 ASP X 101      17.890  -1.290  12.720  0.00  0.00            
ATOM   1330  C   ASP X 101      17.390   2.770  13.390  0.00  0.00            
ATOM   1331  O   ASP X 101      16.930   3.310  12.380  0.00  0.00            
ATOM   1332  N   PHE X 102      18.630   3.000  13.830  0.00  0.00            
ATOM   1333  HN  PHE X 102      19.010   2.370  14.500  0.00  0.00            
ATOM   1334  CA  PHE X 102      19.470   4.120  13.390  0.00  0.00            
ATOM   1335  HA  PHE X 102      20.290   4.050  13.960  0.00  0.00            
ATOM   1336  CB  PHE X 102      19.950   3.960  11.930  0.00  0.00            
ATOM   1337  HB1 PHE X 102      19.160   4.110  11.320  0.00  0.00            
ATOM   1338  HB2 PHE X 102      20.640   4.670  11.750  0.00  0.00            
ATOM   1339  CG  PHE X 102      20.560   2.620  11.560  0.00  0.00            
ATOM   1340  CD1 PHE X 102      19.740   1.530  11.220  0.00  0.00            
ATOM   1341  HD1 PHE X 102      18.750   1.660  11.170  0.00  0.00            
ATOM   1342  CE1 PHE X 102      20.300   0.270  10.960  0.00  0.00            
ATOM   1343  HE1 PHE X 102      19.700  -0.510  10.760  0.00  0.00            
ATOM   1344  CZ  PHE X 102      21.700   0.100  10.960  0.00  0.00            
ATOM   1345  HZ  PHE X 102      22.090  -0.790  10.770  0.00  0.00            
ATOM   1346  CD2 PHE X 102      21.960   2.450  11.550  0.00  0.00            
ATOM   1347  HD2 PHE X 102      22.560   3.230  11.760  0.00  0.00            
ATOM   1348  CE2 PHE X 102      22.530   1.200  11.250  0.00  0.00            
ATOM   1349  HE2 PHE X 102      23.520   1.090  11.230  0.00  0.00            
ATOM   1350  C   PHE X 102      18.830   5.490  13.700  0.00  0.00            
ATOM   1351  O   PHE X 102      18.860   6.420  12.890  0.00  0.00            
ATOM   1352  N   ASP X 103      18.210   5.620  14.880  0.00  0.00            
ATOM   1353  HN  ASP X 103      18.280   4.860  15.530  0.00  0.00            
ATOM   1354  CA  ASP X 103      17.430   6.800  15.300  0.00  0.00            
ATOM   1355  HA  ASP X 103      16.960   7.120  14.480  0.00  0.00            
ATOM   1356  CB  ASP X 103      16.400   6.370  16.350  0.00  0.00            
ATOM   1357  HB1 ASP X 103      15.830   5.640  15.960  0.00  0.00            
ATOM   1358  HB2 ASP X 103      16.880   6.030  17.150  0.00  0.00            
ATOM   1359  CG  ASP X 103      15.480   7.520  16.770  0.00  0.00            
ATOM   1360  OD1 ASP X 103      15.140   8.350  15.890  0.00  0.00            
ATOM   1361  OD2 ASP X 103      15.150   7.570  17.980  0.00  0.00            
ATOM   1362  C   ASP X 103      18.300   7.990  15.760  0.00  0.00            
ATOM   1363  O   ASP X 103      18.350   8.360  16.930  0.00  0.00            
ATOM   1364  N   ILE X 104      19.040   8.560  14.810  0.00  0.00            
ATOM   1365  HN  ILE X 104      18.980   8.180  13.890  0.00  0.00            
ATOM   1366  CA  ILE X 104      19.940   9.700  15.000  0.00  0.00            
ATOM   1367  HA  ILE X 104      19.640  10.150  15.840  0.00  0.00            
ATOM   1368  CB  ILE X 104      21.410   9.220  15.170  0.00  0.00            
ATOM   1369  HB  ILE X 104      21.420   8.650  15.990  0.00  0.00            
ATOM   1370  CG2 ILE X 104      21.900   8.350  14.010  0.00  0.00            
ATOM   1371 HG21 ILE X 104      22.840   8.070  14.180  0.00  0.00            
ATOM   1372 HG22 ILE X 104      21.320   7.530  13.940  0.00  0.00            
ATOM   1373 HG23 ILE X 104      21.850   8.860  13.160  0.00  0.00            
ATOM   1374  CG1 ILE X 104      22.360  10.420  15.360  0.00  0.00            
ATOM   1375 HG11 ILE X 104      22.380  10.950  14.510  0.00  0.00            
ATOM   1376 HG12 ILE X 104      22.000  11.000  16.100  0.00  0.00            
ATOM   1377  CD  ILE X 104      23.800  10.030  15.710  0.00  0.00            
ATOM   1378  HD1 ILE X 104      24.350  10.860  15.820  0.00  0.00            
ATOM   1379  HD2 ILE X 104      23.800   9.510  16.570  0.00  0.00            
ATOM   1380  HD3 ILE X 104      24.180   9.470  14.980  0.00  0.00            
ATOM   1381  C   ILE X 104      19.790  10.720  13.860  0.00  0.00            
ATOM   1382  O   ILE X 104      19.700  10.360  12.680  0.00  0.00            
ATOM   1383  N   ALA X 105      19.830  12.000  14.210  0.00  0.00            
ATOM   1384  HN  ALA X 105      19.720  12.230  15.180  0.00  0.00            
ATOM   1385  CA  ALA X 105      20.010  13.080  13.270  0.00  0.00            
ATOM   1386  HA  ALA X 105      20.510  12.700  12.490  0.00  0.00            
ATOM   1387  CB  ALA X 105      18.630  13.570  12.800  0.00  0.00            
ATOM   1388  HB1 ALA X 105      18.750  14.320  12.150  0.00  0.00            
ATOM   1389  HB2 ALA X 105      18.140  12.820  12.360  0.00  0.00            
ATOM   1390  HB3 ALA X 105      18.110  13.900  13.590  0.00  0.00            
ATOM   1391  C   ALA X 105      20.870  14.200  13.870  0.00  0.00            
ATOM   1392  O   ALA X 105      20.870  14.430  15.080  0.00  0.00            
ATOM   1393  N   VAL X 106      21.590  14.920  13.010  0.00  0.00            
ATOM   1394  HN  VAL X 106      21.610  14.630  12.050  0.00  0.00            
ATOM   1395  CA  VAL X 106      22.350  16.120  13.380  0.00  0.00            
ATOM   1396  HA  VAL X 106      22.180  16.280  14.350  0.00  0.00            
ATOM   1397  CB  VAL X 106      23.860  15.910  13.200  0.00  0.00            
ATOM   1398  HB  VAL X 106      24.000  15.580  12.260  0.00  0.00            
ATOM   1399  CG1 VAL X 106      24.680  17.200  13.380  0.00  0.00            
ATOM   1400 HG11 VAL X 106      25.650  17.010  13.250  0.00  0.00            
ATOM   1401 HG12 VAL X 106      24.380  17.880  12.700  0.00  0.00            
ATOM   1402 HG13 VAL X 106      24.530  17.570  14.300  0.00  0.00            
ATOM   1403  CG2 VAL X 106      24.370  14.890  14.230  0.00  0.00            
ATOM   1404 HG21 VAL X 106      25.350  14.750  14.110  0.00  0.00            
ATOM   1405 HG22 VAL X 106      24.190  15.230  15.150  0.00  0.00            
ATOM   1406 HG23 VAL X 106      23.890  14.020  14.100  0.00  0.00            
ATOM   1407  C   VAL X 106      21.820  17.330  12.610  0.00  0.00            
ATOM   1408  O   VAL X 106      21.380  17.220  11.460  0.00  0.00            
ATOM   1409  N   LEU X 107      21.850  18.480  13.270  0.00  0.00            
ATOM   1410  HN  LEU X 107      22.210  18.460  14.200  0.00  0.00            
ATOM   1411  CA  LEU X 107      21.420  19.770  12.760  0.00  0.00            
ATOM   1412  HA  LEU X 107      21.040  19.650  11.850  0.00  0.00            
ATOM   1413  CB  LEU X 107      20.330  20.340  13.690  0.00  0.00            
ATOM   1414  HB1 LEU X 107      20.760  20.580  14.560  0.00  0.00            
ATOM   1415  HB2 LEU X 107      19.950  21.160  13.260  0.00  0.00            
ATOM   1416  CG  LEU X 107      19.160  19.380  13.990  0.00  0.00            
ATOM   1417  HG  LEU X 107      19.550  18.540  14.370  0.00  0.00            
ATOM   1418  CD1 LEU X 107      18.210  20.030  15.000  0.00  0.00            
ATOM   1419 HD11 LEU X 107      17.460  19.400  15.190  0.00  0.00            
ATOM   1420 HD12 LEU X 107      18.710  20.220  15.850  0.00  0.00            
ATOM   1421 HD13 LEU X 107      17.850  20.880  14.620  0.00  0.00            
ATOM   1422  CD2 LEU X 107      18.370  19.010  12.740  0.00  0.00            
ATOM   1423 HD21 LEU X 107      17.630  18.390  12.980  0.00  0.00            
ATOM   1424 HD22 LEU X 107      18.000  19.840  12.330  0.00  0.00            
ATOM   1425 HD23 LEU X 107      18.980  18.570  12.080  0.00  0.00            
ATOM   1426  C   LEU X 107      22.650  20.690  12.690  0.00  0.00            
ATOM   1427  O   LEU X 107      23.210  21.080  13.720  0.00  0.00            
ATOM   1428  N   ARG X 108      23.080  21.000  11.470  0.00  0.00            
ATOM   1429  HN  ARG X 108      22.680  20.490  10.700  0.00  0.00            
ATOM   1430  CA  ARG X 108      24.080  22.020  11.140  0.00  0.00            
ATOM   1431  HA  ARG X 108      24.750  22.130  11.870  0.00  0.00            
ATOM   1432  CB  ARG X 108      24.830  21.570   9.870  0.00  0.00            
ATOM   1433  HB1 ARG X 108      25.590  20.980  10.170  0.00  0.00            
ATOM   1434  HB2 ARG X 108      24.200  21.030   9.320  0.00  0.00            
ATOM   1435  CG  ARG X 108      25.420  22.660   8.970  0.00  0.00            
ATOM   1436  HG1 ARG X 108      25.780  22.220   8.140  0.00  0.00            
ATOM   1437  HG2 ARG X 108      24.680  23.290   8.720  0.00  0.00            
ATOM   1438  CD  ARG X 108      26.550  23.480   9.590  0.00  0.00            
ATOM   1439  HD1 ARG X 108      26.320  23.730  10.530  0.00  0.00            
ATOM   1440  HD2 ARG X 108      27.410  22.960   9.580  0.00  0.00            
ATOM   1441  NE  ARG X 108      26.740  24.710   8.820  0.00  0.00            
ATOM   1442  HE  ARG X 108      26.180  24.800   7.990  0.00  0.00            
ATOM   1443  CZ  ARG X 108      27.550  25.720   9.060  0.00  0.00            
ATOM   1444  NH1 ARG X 108      28.570  25.620   9.860  0.00  0.00            
ATOM   1445 HH11 ARG X 108      28.760  24.750  10.310  0.00  0.00            
ATOM   1446 HH12 ARG X 108      29.160  26.410  10.020  0.00  0.00            
ATOM   1447  NH2 ARG X 108      27.310  26.840   8.460  0.00  0.00            
ATOM   1448 HH21 ARG X 108      26.530  26.920   7.830  0.00  0.00            
ATOM   1449 HH22 ARG X 108      27.900  27.630   8.620  0.00  0.00            
ATOM   1450  C   ARG X 108      23.330  23.360  11.020  0.00  0.00            
ATOM   1451  O   ARG X 108      22.360  23.460  10.270  0.00  0.00            
ATOM   1452  N   LEU X 109      23.690  24.340  11.840  0.00  0.00            
ATOM   1453  HN  LEU X 109      24.520  24.200  12.380  0.00  0.00            
ATOM   1454  CA  LEU X 109      22.970  25.600  12.020  0.00  0.00            
ATOM   1455  HA  LEU X 109      22.020  25.380  11.830  0.00  0.00            
ATOM   1456  CB  LEU X 109      23.160  26.090  13.470  0.00  0.00            
ATOM   1457  HB1 LEU X 109      24.140  26.170  13.640  0.00  0.00            
ATOM   1458  HB2 LEU X 109      22.730  26.980  13.560  0.00  0.00            
ATOM   1459  CG  LEU X 109      22.570  25.160  14.550  0.00  0.00            
ATOM   1460  HG  LEU X 109      22.920  24.240  14.400  0.00  0.00            
ATOM   1461  CD1 LEU X 109      22.970  25.700  15.920  0.00  0.00            
ATOM   1462 HD11 LEU X 109      22.590  25.110  16.630  0.00  0.00            
ATOM   1463 HD12 LEU X 109      23.970  25.710  15.990  0.00  0.00            
ATOM   1464 HD13 LEU X 109      22.620  26.630  16.030  0.00  0.00            
ATOM   1465  CD2 LEU X 109      21.040  25.110  14.490  0.00  0.00            
ATOM   1466 HD21 LEU X 109      20.700  24.500  15.210  0.00  0.00            
ATOM   1467 HD22 LEU X 109      20.660  26.020  14.630  0.00  0.00            
ATOM   1468 HD23 LEU X 109      20.750  24.760  13.600  0.00  0.00            
ATOM   1469  C   LEU X 109      23.410  26.690  11.040  0.00  0.00            
ATOM   1470  O   LEU X 109      24.540  26.670  10.550  0.00  0.00            
ATOM   1471  N   LYS X 110      22.550  27.690  10.840  0.00  0.00            
ATOM   1472  HN  LYS X 110      21.640  27.620  11.260  0.00  0.00            
ATOM   1473  CA  LYS X 110      22.830  28.910  10.040  0.00  0.00            
ATOM   1474  HA  LYS X 110      23.280  28.570   9.210  0.00  0.00            
ATOM   1475  CB  LYS X 110      21.510  29.640   9.710  0.00  0.00            
ATOM   1476  HB1 LYS X 110      21.070  29.900  10.560  0.00  0.00            
ATOM   1477  HB2 LYS X 110      21.740  30.470   9.190  0.00  0.00            
ATOM   1478  CG  LYS X 110      20.530  28.800   8.880  0.00  0.00            
ATOM   1479  HG1 LYS X 110      20.950  28.610   7.990  0.00  0.00            
ATOM   1480  HG2 LYS X 110      20.370  27.940   9.360  0.00  0.00            
ATOM   1481  CD  LYS X 110      19.180  29.490   8.640  0.00  0.00            
ATOM   1482  HD1 LYS X 110      18.970  30.100   9.410  0.00  0.00            
ATOM   1483  HD2 LYS X 110      19.210  30.020   7.800  0.00  0.00            
ATOM   1484  CE  LYS X 110      18.100  28.400   8.530  0.00  0.00            
ATOM   1485  HE1 LYS X 110      18.290  27.840   7.720  0.00  0.00            
ATOM   1486  HE2 LYS X 110      18.130  27.830   9.350  0.00  0.00            
ATOM   1487  NZ  LYS X 110      16.710  28.910   8.410  0.00  0.00            
ATOM   1488  HZ1 LYS X 110      16.080  28.140   8.340  0.00  0.00            
ATOM   1489  HZ2 LYS X 110      16.490  29.460   9.210  0.00  0.00            
ATOM   1490  HZ3 LYS X 110      16.640  29.480   7.580  0.00  0.00            
ATOM   1491  C   LYS X 110      23.800  29.860  10.750  0.00  0.00            
ATOM   1492  O   LYS X 110      24.400  30.720  10.120  0.00  0.00            
ATOM   1493  N   THR X 111      23.940  29.710  12.070  0.00  0.00            
ATOM   1494  HN  THR X 111      23.510  28.900  12.480  0.00  0.00            
ATOM   1495  CA  THR X 111      24.660  30.610  12.980  0.00  0.00            
ATOM   1496  HA  THR X 111      25.370  31.030  12.420  0.00  0.00            
ATOM   1497  CB  THR X 111      23.710  31.690  13.540  0.00  0.00            
ATOM   1498  HB  THR X 111      24.070  32.000  14.420  0.00  0.00            
ATOM   1499  OG1 THR X 111      22.420  31.160  13.800  0.00  0.00            
ATOM   1500  HG1 THR X 111      21.830  31.880  14.170  0.00  0.00            
ATOM   1501  CG2 THR X 111      23.510  32.840  12.560  0.00  0.00            
ATOM   1502 HG21 THR X 111      22.890  33.520  12.960  0.00  0.00            
ATOM   1503 HG22 THR X 111      24.390  33.270  12.370  0.00  0.00            
ATOM   1504 HG23 THR X 111      23.120  32.500  11.710  0.00  0.00            
ATOM   1505  C   THR X 111      25.290  29.830  14.140  0.00  0.00            
ATOM   1506  O   THR X 111      24.760  28.770  14.510  0.00  0.00            
ATOM   1507  N   PRO X 112      26.400  30.300  14.730  0.00  0.00            
ATOM   1508  CD  PRO X 112      27.200  31.440  14.280  0.00  0.00            
ATOM   1509  HD1 PRO X 112      26.660  32.270  14.350  0.00  0.00            
ATOM   1510  HD2 PRO X 112      27.470  31.290  13.330  0.00  0.00            
ATOM   1511  CA  PRO X 112      27.060  29.650  15.870  0.00  0.00            
ATOM   1512  HA  PRO X 112      26.940  28.660  15.790  0.00  0.00            
ATOM   1513  CB  PRO X 112      28.520  30.080  15.770  0.00  0.00            
ATOM   1514  HB1 PRO X 112      28.960  30.090  16.670  0.00  0.00            
ATOM   1515  HB2 PRO X 112      29.040  29.480  15.160  0.00  0.00            
ATOM   1516  CG  PRO X 112      28.430  31.500  15.200  0.00  0.00            
ATOM   1517  HG1 PRO X 112      28.300  32.170  15.930  0.00  0.00            
ATOM   1518  HG2 PRO X 112      29.250  31.730  14.680  0.00  0.00            
ATOM   1519  C   PRO X 112      26.440  30.070  17.210  0.00  0.00            
ATOM   1520  O   PRO X 112      26.100  31.230  17.430  0.00  0.00            
ATOM   1521  N   ILE X 113      26.350  29.120  18.150  0.00  0.00            
ATOM   1522  HN  ILE X 113      26.700  28.210  17.920  0.00  0.00            
ATOM   1523  CA  ILE X 113      25.780  29.310  19.490  0.00  0.00            
ATOM   1524  HA  ILE X 113      25.070  30.020  19.390  0.00  0.00            
ATOM   1525  CB  ILE X 113      25.120  27.990  19.950  0.00  0.00            
ATOM   1526  HB  ILE X 113      25.720  27.230  19.700  0.00  0.00            
ATOM   1527  CG2 ILE X 113      24.950  27.890  21.470  0.00  0.00            
ATOM   1528 HG21 ILE X 113      24.520  27.020  21.700  0.00  0.00            
ATOM   1529 HG22 ILE X 113      25.850  27.950  21.910  0.00  0.00            
ATOM   1530 HG23 ILE X 113      24.370  28.640  21.790  0.00  0.00            
ATOM   1531  CG1 ILE X 113      23.750  27.890  19.240  0.00  0.00            
ATOM   1532 HG11 ILE X 113      23.110  28.510  19.700  0.00  0.00            
ATOM   1533 HG12 ILE X 113      23.860  28.170  18.290  0.00  0.00            
ATOM   1534  CD  ILE X 113      23.110  26.500  19.240  0.00  0.00            
ATOM   1535  HD1 ILE X 113      22.230  26.530  18.770  0.00  0.00            
ATOM   1536  HD2 ILE X 113      23.720  25.860  18.780  0.00  0.00            
ATOM   1537  HD3 ILE X 113      22.970  26.200  20.190  0.00  0.00            
ATOM   1538  C   ILE X 113      26.790  29.900  20.480  0.00  0.00            
ATOM   1539  O   ILE X 113      27.950  29.510  20.540  0.00  0.00            
ATOM   1540  N   THR X 114      26.310  30.820  21.320  0.00  0.00            
ATOM   1541  HN  THR X 114      25.330  31.020  21.260  0.00  0.00            
ATOM   1542  CA  THR X 114      27.080  31.580  22.320  0.00  0.00            
ATOM   1543  HA  THR X 114      27.980  31.720  21.910  0.00  0.00            
ATOM   1544  CB  THR X 114      26.400  32.930  22.620  0.00  0.00            
ATOM   1545  HB  THR X 114      25.570  32.740  23.140  0.00  0.00            
ATOM   1546  OG1 THR X 114      26.010  33.560  21.420  0.00  0.00            
ATOM   1547  HG1 THR X 114      25.570  34.440  21.630  0.00  0.00            
ATOM   1548  CG2 THR X 114      27.300  33.910  23.360  0.00  0.00            
ATOM   1549 HG21 THR X 114      26.810  34.760  23.520  0.00  0.00            
ATOM   1550 HG22 THR X 114      27.580  33.510  24.240  0.00  0.00            
ATOM   1551 HG23 THR X 114      28.120  34.090  22.810  0.00  0.00            
ATOM   1552  C   THR X 114      27.240  30.770  23.610  0.00  0.00            
ATOM   1553  O   THR X 114      26.370  30.800  24.480  0.00  0.00            
ATOM   1554  N   PHE X 115      28.360  30.060  23.750  0.00  0.00            
ATOM   1555  HN  PHE X 115      29.020  30.050  23.000  0.00  0.00            
ATOM   1556  CA  PHE X 115      28.670  29.290  24.960  0.00  0.00            
ATOM   1557  HA  PHE X 115      27.850  28.750  25.130  0.00  0.00            
ATOM   1558  CB  PHE X 115      29.870  28.360  24.720  0.00  0.00            
ATOM   1559  HB1 PHE X 115      30.650  28.930  24.490  0.00  0.00            
ATOM   1560  HB2 PHE X 115      30.050  27.870  25.570  0.00  0.00            
ATOM   1561  CG  PHE X 115      29.730  27.320  23.620  0.00  0.00            
ATOM   1562  CD1 PHE X 115      28.470  26.860  23.180  0.00  0.00            
ATOM   1563  HD1 PHE X 115      27.640  27.250  23.580  0.00  0.00            
ATOM   1564  CE1 PHE X 115      28.370  25.880  22.190  0.00  0.00            
ATOM   1565  HE1 PHE X 115      27.470  25.570  21.870  0.00  0.00            
ATOM   1566  CZ  PHE X 115      29.530  25.320  21.640  0.00  0.00            
ATOM   1567  HZ  PHE X 115      29.460  24.600  20.950  0.00  0.00            
ATOM   1568  CD2 PHE X 115      30.890  26.770  23.040  0.00  0.00            
ATOM   1569  HD2 PHE X 115      31.790  27.090  23.340  0.00  0.00            
ATOM   1570  CE2 PHE X 115      30.790  25.770  22.050  0.00  0.00            
ATOM   1571  HE2 PHE X 115      31.620  25.390  21.650  0.00  0.00            
ATOM   1572  C   PHE X 115      28.900  30.200  26.180  0.00  0.00            
ATOM   1573  O   PHE X 115      29.680  31.160  26.110  0.00  0.00            
ATOM   1574  N   ARG X 116      28.200  29.910  27.280  0.00  0.00            
ATOM   1575  HN  ARG X 116      27.590  29.120  27.220  0.00  0.00            
ATOM   1576  CA  ARG X 116      28.210  30.610  28.580  0.00  0.00            
ATOM   1577  HA  ARG X 116      29.170  30.730  28.850  0.00  0.00            
ATOM   1578  CB  ARG X 116      27.580  32.020  28.440  0.00  0.00            
ATOM   1579  HB1 ARG X 116      27.440  32.390  29.360  0.00  0.00            
ATOM   1580  HB2 ARG X 116      28.230  32.600  27.940  0.00  0.00            
ATOM   1581  CG  ARG X 116      26.220  32.100  27.700  0.00  0.00            
ATOM   1582  HG1 ARG X 116      26.390  32.360  26.750  0.00  0.00            
ATOM   1583  HG2 ARG X 116      25.780  31.210  27.730  0.00  0.00            
ATOM   1584  CD  ARG X 116      25.270  33.140  28.340  0.00  0.00            
ATOM   1585  HD1 ARG X 116      25.770  33.970  28.570  0.00  0.00            
ATOM   1586  HD2 ARG X 116      24.530  33.360  27.710  0.00  0.00            
ATOM   1587  NE  ARG X 116      24.700  32.570  29.570  0.00  0.00            
ATOM   1588  HE  ARG X 116      24.950  31.620  29.740  0.00  0.00            
ATOM   1589  CZ  ARG X 116      23.920  33.110  30.480  0.00  0.00            
ATOM   1590  NH1 ARG X 116      23.540  34.340  30.510  0.00  0.00            
ATOM   1591 HH11 ARG X 116      23.840  34.980  29.800  0.00  0.00            
ATOM   1592 HH12 ARG X 116      22.940  34.670  31.250  0.00  0.00            
ATOM   1593  NH2 ARG X 116      23.450  32.340  31.400  0.00  0.00            
ATOM   1594 HH21 ARG X 116      23.680  31.360  31.410  0.00  0.00            
ATOM   1595 HH22 ARG X 116      22.850  32.710  32.110  0.00  0.00            
ATOM   1596  C   ARG X 116      27.510  29.740  29.640  0.00  0.00            
ATOM   1597  O   ARG X 116      27.170  28.590  29.380  0.00  0.00            
ATOM   1598  N   MET X 117      27.220  30.270  30.830  0.00  0.00            
ATOM   1599  HN  MET X 117      27.610  31.160  31.060  0.00  0.00            
ATOM   1600  CA  MET X 117      26.350  29.600  31.800  0.00  0.00            
ATOM   1601  HA  MET X 117      26.800  28.760  32.100  0.00  0.00            
ATOM   1602  CB  MET X 117      26.150  30.530  33.010  0.00  0.00            
ATOM   1603  HB1 MET X 117      27.050  30.860  33.310  0.00  0.00            
ATOM   1604  HB2 MET X 117      25.590  31.310  32.720  0.00  0.00            
ATOM   1605  CG  MET X 117      25.470  29.860  34.200  0.00  0.00            
ATOM   1606  HG1 MET X 117      25.290  30.600  34.840  0.00  0.00            
ATOM   1607  HG2 MET X 117      24.600  29.530  33.830  0.00  0.00            
ATOM   1608  SD  MET X 117      26.440  28.530  34.950  0.00  0.00            
ATOM   1609  CE  MET X 117      25.750  28.610  36.630  0.00  0.00            
ATOM   1610  HE1 MET X 117      26.190  27.910  37.200  0.00  0.00            
ATOM   1611  HE2 MET X 117      25.920  29.510  37.020  0.00  0.00            
ATOM   1612  HE3 MET X 117      24.770  28.440  36.600  0.00  0.00            
ATOM   1613  C   MET X 117      25.010  29.200  31.140  0.00  0.00            
ATOM   1614  O   MET X 117      24.500  29.930  30.300  0.00  0.00            
ATOM   1615  N   ASN X 118      24.460  28.020  31.450  0.00  0.00            
ATOM   1616  HN  ASN X 118      24.850  27.520  32.220  0.00  0.00            
ATOM   1617  CA  ASN X 118      23.320  27.400  30.750  0.00  0.00            
ATOM   1618  HA  ASN X 118      23.270  26.510  31.210  0.00  0.00            
ATOM   1619  CB  ASN X 118      22.010  28.210  30.990  0.00  0.00            
ATOM   1620  HB1 ASN X 118      22.100  29.110  30.560  0.00  0.00            
ATOM   1621  HB2 ASN X 118      21.240  27.720  30.580  0.00  0.00            
ATOM   1622  CG  ASN X 118      21.720  28.410  32.460  0.00  0.00            
ATOM   1623  OD1 ASN X 118      21.850  27.480  33.250  0.00  0.00            
ATOM   1624  ND2 ASN X 118      21.390  29.600  32.890  0.00  0.00            
ATOM   1625 HD21 ASN X 118      21.320  30.360  32.250  0.00  0.00            
ATOM   1626 HD22 ASN X 118      21.190  29.740  33.860  0.00  0.00            
ATOM   1627  C   ASN X 118      23.530  27.020  29.250  0.00  0.00            
ATOM   1628  O   ASN X 118      22.630  26.390  28.690  0.00  0.00            
ATOM   1629  N   VAL X 119      24.700  27.270  28.640  0.00  0.00            
ATOM   1630  HN  VAL X 119      25.420  27.700  29.180  0.00  0.00            
ATOM   1631  CA  VAL X 119      24.990  26.960  27.220  0.00  0.00            
ATOM   1632  HA  VAL X 119      24.300  26.280  26.980  0.00  0.00            
ATOM   1633  CB  VAL X 119      24.870  28.210  26.320  0.00  0.00            
ATOM   1634  HB  VAL X 119      25.660  28.780  26.540  0.00  0.00            
ATOM   1635  CG1 VAL X 119      24.810  27.770  24.850  0.00  0.00            
ATOM   1636 HG11 VAL X 119      24.730  28.580  24.260  0.00  0.00            
ATOM   1637 HG12 VAL X 119      25.640  27.270  24.610  0.00  0.00            
ATOM   1638 HG13 VAL X 119      24.020  27.180  24.710  0.00  0.00            
ATOM   1639  CG2 VAL X 119      23.630  29.070  26.550  0.00  0.00            
ATOM   1640 HG21 VAL X 119      23.640  29.840  25.930  0.00  0.00            
ATOM   1641 HG22 VAL X 119      22.810  28.520  26.390  0.00  0.00            
ATOM   1642 HG23 VAL X 119      23.630  29.400  27.500  0.00  0.00            
ATOM   1643  C   VAL X 119      26.410  26.380  27.050  0.00  0.00            
ATOM   1644  O   VAL X 119      27.380  27.130  26.970  0.00  0.00            
ATOM   1645  N   ALA X 120      26.550  25.060  26.920  0.00  0.00            
ATOM   1646  HN  ALA X 120      25.740  24.480  26.970  0.00  0.00            
ATOM   1647  CA  ALA X 120      27.860  24.430  26.710  0.00  0.00            
ATOM   1648  HA  ALA X 120      28.390  25.080  26.170  0.00  0.00            
ATOM   1649  CB  ALA X 120      28.510  24.180  28.080  0.00  0.00            
ATOM   1650  HB1 ALA X 120      29.410  23.750  27.950  0.00  0.00            
ATOM   1651  HB2 ALA X 120      28.630  25.050  28.560  0.00  0.00            
ATOM   1652  HB3 ALA X 120      27.930  23.580  28.620  0.00  0.00            
ATOM   1653  C   ALA X 120      27.760  23.120  25.920  0.00  0.00            
ATOM   1654  O   ALA X 120      26.780  22.390  26.090  0.00  0.00            
ATOM   1655  N   PRO X 121      28.760  22.750  25.110  0.00  0.00            
ATOM   1656  CD  PRO X 121      29.980  23.490  24.810  0.00  0.00            
ATOM   1657  HD1 PRO X 121      30.390  23.810  25.670  0.00  0.00            
ATOM   1658  HD2 PRO X 121      29.750  24.290  24.250  0.00  0.00            
ATOM   1659  CA  PRO X 121      28.810  21.430  24.470  0.00  0.00            
ATOM   1660  HA  PRO X 121      27.930  21.230  24.040  0.00  0.00            
ATOM   1661  CB  PRO X 121      29.950  21.520  23.450  0.00  0.00            
ATOM   1662  HB1 PRO X 121      30.390  20.630  23.330  0.00  0.00            
ATOM   1663  HB2 PRO X 121      29.610  21.850  22.570  0.00  0.00            
ATOM   1664  CG  PRO X 121      30.910  22.530  24.070  0.00  0.00            
ATOM   1665  HG1 PRO X 121      31.530  22.080  24.710  0.00  0.00            
ATOM   1666  HG2 PRO X 121      31.430  23.010  23.370  0.00  0.00            
ATOM   1667  C   PRO X 121      29.060  20.330  25.510  0.00  0.00            
ATOM   1668  O   PRO X 121      29.890  20.490  26.400  0.00  0.00            
ATOM   1669  N   ALA X 122      28.400  19.180  25.360  0.00  0.00            
ATOM   1670  HN  ALA X 122      27.600  19.160  24.750  0.00  0.00            
ATOM   1671  CA  ALA X 122      28.790  17.960  26.050  0.00  0.00            
ATOM   1672  HA  ALA X 122      29.200  18.210  26.920  0.00  0.00            
ATOM   1673  CB  ALA X 122      27.550  17.120  26.360  0.00  0.00            
ATOM   1674  HB1 ALA X 122      27.820  16.280  26.830  0.00  0.00            
ATOM   1675  HB2 ALA X 122      26.930  17.650  26.940  0.00  0.00            
ATOM   1676  HB3 ALA X 122      27.080  16.890  25.510  0.00  0.00            
ATOM   1677  C   ALA X 122      29.870  17.220  25.240  0.00  0.00            
ATOM   1678  O   ALA X 122      29.950  17.350  24.010  0.00  0.00            
ATOM   1679  N   CYS X 123      30.750  16.490  25.920  0.00  0.00            
ATOM   1680  HN  CYS X 123      30.560  16.290  26.880  0.00  0.00            
ATOM   1681  CA  CYS X 123      31.980  15.970  25.320  0.00  0.00            
ATOM   1682  HA  CYS X 123      32.320  16.690  24.720  0.00  0.00            
ATOM   1683  CB  CYS X 123      33.000  15.670  26.430  0.00  0.00            
ATOM   1684  HB1 CYS X 123      32.560  15.000  27.030  0.00  0.00            
ATOM   1685  HB2 CYS X 123      33.780  15.240  25.970  0.00  0.00            
ATOM   1686  SG  CYS X 123      33.440  17.200  27.290  0.00  0.00            
ATOM   1687  HG1 CYS X 123      34.100  17.000  28.010  0.00  0.00            
ATOM   1688  C   CYS X 123      31.720  14.740  24.430  0.00  0.00            
ATOM   1689  O   CYS X 123      30.980  13.840  24.800  0.00  0.00            
ATOM   1690  N   LEU X 124      32.430  14.650  23.290  0.00  0.00            
ATOM   1691  HN  LEU X 124      33.010  15.420  23.050  0.00  0.00            
ATOM   1692  CA  LEU X 124      32.400  13.500  22.380  0.00  0.00            
ATOM   1693  HA  LEU X 124      31.590  12.960  22.610  0.00  0.00            
ATOM   1694  CB  LEU X 124      32.270  14.010  20.930  0.00  0.00            
ATOM   1695  HB1 LEU X 124      32.900  14.780  20.810  0.00  0.00            
ATOM   1696  HB2 LEU X 124      32.540  13.270  20.310  0.00  0.00            
ATOM   1697  CG  LEU X 124      30.850  14.460  20.540  0.00  0.00            
ATOM   1698  HG  LEU X 124      30.500  15.010  21.300  0.00  0.00            
ATOM   1699  CD1 LEU X 124      30.910  15.260  19.240  0.00  0.00            
ATOM   1700 HD11 LEU X 124      29.990  15.560  19.000  0.00  0.00            
ATOM   1701 HD12 LEU X 124      31.490  16.070  19.370  0.00  0.00            
ATOM   1702 HD13 LEU X 124      31.280  14.690  18.520  0.00  0.00            
ATOM   1703  CD2 LEU X 124      29.920  13.270  20.300  0.00  0.00            
ATOM   1704 HD21 LEU X 124      29.010  13.610  20.060  0.00  0.00            
ATOM   1705 HD22 LEU X 124      30.280  12.710  19.560  0.00  0.00            
ATOM   1706 HD23 LEU X 124      29.860  12.720  21.140  0.00  0.00            
ATOM   1707  C   LEU X 124      33.660  12.630  22.590  0.00  0.00            
ATOM   1708  O   LEU X 124      34.770  13.090  22.290  0.00  0.00            
ATOM   1709  N   PRO X 125      33.530  11.410  23.140  0.00  0.00            
ATOM   1710  CD  PRO X 125      32.300  10.830  23.670  0.00  0.00            
ATOM   1711  HD1 PRO X 125      31.640  10.740  22.920  0.00  0.00            
ATOM   1712  HD2 PRO X 125      31.930  11.420  24.380  0.00  0.00            
ATOM   1713  CA  PRO X 125      34.650  10.490  23.360  0.00  0.00            
ATOM   1714  HA  PRO X 125      35.490  10.990  23.580  0.00  0.00            
ATOM   1715  CB  PRO X 125      34.170   9.620  24.530  0.00  0.00            
ATOM   1716  HB1 PRO X 125      34.630   8.730  24.530  0.00  0.00            
ATOM   1717  HB2 PRO X 125      34.320  10.070  25.410  0.00  0.00            
ATOM   1718  CG  PRO X 125      32.680   9.470  24.240  0.00  0.00            
ATOM   1719  HG1 PRO X 125      32.510   8.740  23.570  0.00  0.00            
ATOM   1720  HG2 PRO X 125      32.160   9.270  25.070  0.00  0.00            
ATOM   1721  C   PRO X 125      34.980   9.670  22.090  0.00  0.00            
ATOM   1722  O   PRO X 125      34.420   9.910  21.030  0.00  0.00            
ATOM   1723  N   GLU X 126      35.850   8.670  22.210  0.00  0.00            
ATOM   1724  HN  GLU X 126      36.390   8.610  23.050  0.00  0.00            
ATOM   1725  CA  GLU X 126      36.070   7.630  21.180  0.00  0.00            
ATOM   1726  HA  GLU X 126      35.680   7.980  20.330  0.00  0.00            
ATOM   1727  CB  GLU X 126      37.580   7.380  20.990  0.00  0.00            
ATOM   1728  HB1 GLU X 126      38.070   8.190  21.310  0.00  0.00            
ATOM   1729  HB2 GLU X 126      37.840   6.590  21.550  0.00  0.00            
ATOM   1730  CG  GLU X 126      37.990   7.100  19.540  0.00  0.00            
ATOM   1731  HG1 GLU X 126      37.880   7.940  19.000  0.00  0.00            
ATOM   1732  HG2 GLU X 126      38.960   6.820  19.530  0.00  0.00            
ATOM   1733  CD  GLU X 126      37.170   5.990  18.880  0.00  0.00            
ATOM   1734  OE1 GLU X 126      36.110   6.310  18.290  0.00  0.00            
ATOM   1735  OE2 GLU X 126      37.490   4.790  19.000  0.00  0.00            
ATOM   1736  C   GLU X 126      35.330   6.340  21.580  0.00  0.00            
ATOM   1737  O   GLU X 126      35.320   5.990  22.760  0.00  0.00            
ATOM   1738  N   ARG X 127      34.760   5.590  20.630  0.00  0.00            
ATOM   1739  HN  ARG X 127      34.890   5.870  19.680  0.00  0.00            
ATOM   1740  CA  ARG X 127      33.940   4.380  20.870  0.00  0.00            
ATOM   1741  HA  ARG X 127      33.140   4.720  21.360  0.00  0.00            
ATOM   1742  CB  ARG X 127      33.560   3.700  19.550  0.00  0.00            
ATOM   1743  HB1 ARG X 127      33.120   4.370  18.950  0.00  0.00            
ATOM   1744  HB2 ARG X 127      34.380   3.350  19.100  0.00  0.00            
ATOM   1745  CG  ARG X 127      32.580   2.520  19.780  0.00  0.00            
ATOM   1746  HG1 ARG X 127      32.950   1.950  20.520  0.00  0.00            
ATOM   1747  HG2 ARG X 127      31.700   2.900  20.060  0.00  0.00            
ATOM   1748  CD  ARG X 127      32.350   1.620  18.560  0.00  0.00            
ATOM   1749  HD1 ARG X 127      31.590   1.010  18.740  0.00  0.00            
ATOM   1750  HD2 ARG X 127      32.140   2.190  17.760  0.00  0.00            
ATOM   1751  NE  ARG X 127      33.540   0.810  18.260  0.00  0.00            
ATOM   1752  HE  ARG X 127      34.200   1.220  17.630  0.00  0.00            
ATOM   1753  CZ  ARG X 127      33.840  -0.400  18.700  0.00  0.00            
ATOM   1754  NH1 ARG X 127      33.110  -1.100  19.520  0.00  0.00            
ATOM   1755 HH11 ARG X 127      32.240  -0.730  19.860  0.00  0.00            
ATOM   1756 HH12 ARG X 127      33.410  -2.010  19.800  0.00  0.00            
ATOM   1757  NH2 ARG X 127      34.940  -0.970  18.340  0.00  0.00            
ATOM   1758 HH21 ARG X 127      35.570  -0.480  17.730  0.00  0.00            
ATOM   1759 HH22 ARG X 127      35.170  -1.880  18.670  0.00  0.00            
ATOM   1760  C   ARG X 127      34.650   3.370  21.770  0.00  0.00            
ATOM   1761  O   ARG X 127      34.080   2.980  22.790  0.00  0.00            
ATOM   1762  N   ASP X 128      35.870   2.960  21.430  0.00  0.00            
ATOM   1763  HN  ASP X 128      36.320   3.400  20.660  0.00  0.00            
ATOM   1764  CA  ASP X 128      36.560   1.890  22.150  0.00  0.00            
ATOM   1765  HA  ASP X 128      35.880   1.180  22.300  0.00  0.00            
ATOM   1766  CB  ASP X 128      37.700   1.340  21.280  0.00  0.00            
ATOM   1767  HB1 ASP X 128      38.190   2.100  20.850  0.00  0.00            
ATOM   1768  HB2 ASP X 128      38.330   0.810  21.840  0.00  0.00            
ATOM   1769  CG  ASP X 128      37.110   0.440  20.190  0.00  0.00            
ATOM   1770  OD1 ASP X 128      36.760   0.940  19.100  0.00  0.00            
ATOM   1771  OD2 ASP X 128      36.900  -0.760  20.480  0.00  0.00            
ATOM   1772  C   ASP X 128      37.030   2.300  23.560  0.00  0.00            
ATOM   1773  O   ASP X 128      37.270   1.450  24.410  0.00  0.00            
ATOM   1774  N   TRP X 129      37.020   3.610  23.860  0.00  0.00            
ATOM   1775  HN  TRP X 129      36.890   4.260  23.120  0.00  0.00            
ATOM   1776  CA  TRP X 129      37.170   4.140  25.220  0.00  0.00            
ATOM   1777  HA  TRP X 129      37.650   3.420  25.730  0.00  0.00            
ATOM   1778  CB  TRP X 129      38.020   5.410  25.160  0.00  0.00            
ATOM   1779  HB1 TRP X 129      38.890   5.200  24.700  0.00  0.00            
ATOM   1780  HB2 TRP X 129      37.530   6.100  24.630  0.00  0.00            
ATOM   1781  CG  TRP X 129      38.350   5.990  26.490  0.00  0.00            
ATOM   1782  CD1 TRP X 129      38.880   5.310  27.530  0.00  0.00            
ATOM   1783  HD1 TRP X 129      39.200   4.360  27.490  0.00  0.00            
ATOM   1784  NE1 TRP X 129      38.910   6.100  28.650  0.00  0.00            
ATOM   1785  HE1 TRP X 129      39.260   5.810  29.540  0.00  0.00            
ATOM   1786  CE2 TRP X 129      38.390   7.350  28.400  0.00  0.00            
ATOM   1787  CD2 TRP X 129      38.070   7.330  27.010  0.00  0.00            
ATOM   1788  CE3 TRP X 129      37.490   8.500  26.470  0.00  0.00            
ATOM   1789  HE3 TRP X 129      37.270   8.540  25.490  0.00  0.00            
ATOM   1790  CZ3 TRP X 129      37.220   9.620  27.280  0.00  0.00            
ATOM   1791  HZ3 TRP X 129      36.800  10.440  26.880  0.00  0.00            
ATOM   1792  CZ2 TRP X 129      38.120   8.460  29.220  0.00  0.00            
ATOM   1793  HZ2 TRP X 129      38.350   8.440  30.190  0.00  0.00            
ATOM   1794  CH2 TRP X 129      37.530   9.600  28.650  0.00  0.00            
ATOM   1795  HH2 TRP X 129      37.330  10.400  29.220  0.00  0.00            
ATOM   1796  C   TRP X 129      35.820   4.370  25.940  0.00  0.00            
ATOM   1797  O   TRP X 129      35.730   4.220  27.160  0.00  0.00            
ATOM   1798  N   ALA X 130      34.750   4.680  25.210  0.00  0.00            
ATOM   1799  HN  ALA X 130      34.860   4.700  24.210  0.00  0.00            
ATOM   1800  CA  ALA X 130      33.430   4.980  25.750  0.00  0.00            
ATOM   1801  HA  ALA X 130      33.590   5.430  26.630  0.00  0.00            
ATOM   1802  CB  ALA X 130      32.730   5.910  24.760  0.00  0.00            
ATOM   1803  HB1 ALA X 130      31.820   6.140  25.100  0.00  0.00            
ATOM   1804  HB2 ALA X 130      33.260   6.750  24.650  0.00  0.00            
ATOM   1805  HB3 ALA X 130      32.650   5.450  23.870  0.00  0.00            
ATOM   1806  C   ALA X 130      32.580   3.740  26.040  0.00  0.00            
ATOM   1807  O   ALA X 130      31.950   3.660  27.100  0.00  0.00            
ATOM   1808  N   GLU X 131      32.620   2.730  25.180  0.00  0.00            
ATOM   1809  HN  GLU X 131      33.140   2.850  24.330  0.00  0.00            
ATOM   1810  CA  GLU X 131      31.960   1.430  25.410  0.00  0.00            
ATOM   1811  HA  GLU X 131      31.040   1.660  25.730  0.00  0.00            
ATOM   1812  CB  GLU X 131      31.870   0.650  24.090  0.00  0.00            
ATOM   1813  HB1 GLU X 131      32.790   0.550  23.710  0.00  0.00            
ATOM   1814  HB2 GLU X 131      31.480  -0.260  24.270  0.00  0.00            
ATOM   1815  CG  GLU X 131      30.980   1.370  23.050  0.00  0.00            
ATOM   1816  HG1 GLU X 131      30.090   1.530  23.460  0.00  0.00            
ATOM   1817  HG2 GLU X 131      31.410   2.240  22.830  0.00  0.00            
ATOM   1818  CD  GLU X 131      30.780   0.580  21.740  0.00  0.00            
ATOM   1819  OE1 GLU X 131      31.390  -0.490  21.550  0.00  0.00            
ATOM   1820  OE2 GLU X 131      29.950   1.010  20.900  0.00  0.00            
ATOM   1821  C   GLU X 131      32.650   0.620  26.520  0.00  0.00            
ATOM   1822  O   GLU X 131      32.040  -0.290  27.080  0.00  0.00            
ATOM   1823  N   SER X 132      33.880   0.990  26.900  0.00  0.00            
ATOM   1824  HN  SER X 132      34.290   1.760  26.400  0.00  0.00            
ATOM   1825  CA  SER X 132      34.670   0.380  27.970  0.00  0.00            
ATOM   1826  HA  SER X 132      34.180  -0.450  28.200  0.00  0.00            
ATOM   1827  CB  SER X 132      36.080   0.100  27.440  0.00  0.00            
ATOM   1828  HB1 SER X 132      36.670  -0.290  28.150  0.00  0.00            
ATOM   1829  HB2 SER X 132      36.060  -0.520  26.660  0.00  0.00            
ATOM   1830  OG  SER X 132      36.680   1.310  27.010  0.00  0.00            
ATOM   1831  HG1 SER X 132      37.600   1.130  26.670  0.00  0.00            
ATOM   1832  C   SER X 132      34.760   1.210  29.260  0.00  0.00            
ATOM   1833  O   SER X 132      34.910   0.620  30.330  0.00  0.00            
ATOM   1834  N   THR X 133      34.580   2.540  29.210  0.00  0.00            
ATOM   1835  HN  THR X 133      34.330   2.950  28.340  0.00  0.00            
ATOM   1836  CA  THR X 133      34.750   3.440  30.390  0.00  0.00            
ATOM   1837  HA  THR X 133      34.900   2.790  31.130  0.00  0.00            
ATOM   1838  CB  THR X 133      35.960   4.380  30.210  0.00  0.00            
ATOM   1839  HB  THR X 133      35.680   5.090  29.560  0.00  0.00            
ATOM   1840  OG1 THR X 133      37.060   3.690  29.660  0.00  0.00            
ATOM   1841  HG1 THR X 133      37.830   4.320  29.560  0.00  0.00            
ATOM   1842  CG2 THR X 133      36.470   5.000  31.510  0.00  0.00            
ATOM   1843 HG21 THR X 133      37.250   5.590  31.320  0.00  0.00            
ATOM   1844 HG22 THR X 133      35.740   5.540  31.930  0.00  0.00            
ATOM   1845 HG23 THR X 133      36.750   4.270  32.140  0.00  0.00            
ATOM   1846  C   THR X 133      33.500   4.260  30.730  0.00  0.00            
ATOM   1847  O   THR X 133      33.380   4.720  31.870  0.00  0.00            
ATOM   1848  N   LEU X 134      32.550   4.450  29.800  0.00  0.00            
ATOM   1849  HN  LEU X 134      32.690   4.040  28.900  0.00  0.00            
ATOM   1850  CA  LEU X 134      31.320   5.220  30.040  0.00  0.00            
ATOM   1851  HA  LEU X 134      31.410   5.610  30.950  0.00  0.00            
ATOM   1852  CB  LEU X 134      31.190   6.360  29.020  0.00  0.00            
ATOM   1853  HB1 LEU X 134      31.300   5.980  28.100  0.00  0.00            
ATOM   1854  HB2 LEU X 134      30.280   6.770  29.100  0.00  0.00            
ATOM   1855  CG  LEU X 134      32.240   7.480  29.210  0.00  0.00            
ATOM   1856  HG  LEU X 134      33.110   7.020  29.390  0.00  0.00            
ATOM   1857  CD1 LEU X 134      32.310   8.350  27.960  0.00  0.00            
ATOM   1858 HD11 LEU X 134      33.000   9.070  28.090  0.00  0.00            
ATOM   1859 HD12 LEU X 134      32.570   7.790  27.170  0.00  0.00            
ATOM   1860 HD13 LEU X 134      31.420   8.770  27.790  0.00  0.00            
ATOM   1861  CD2 LEU X 134      31.940   8.390  30.400  0.00  0.00            
ATOM   1862 HD21 LEU X 134      32.650   9.090  30.470  0.00  0.00            
ATOM   1863 HD22 LEU X 134      31.050   8.830  30.260  0.00  0.00            
ATOM   1864 HD23 LEU X 134      31.910   7.850  31.240  0.00  0.00            
ATOM   1865  C   LEU X 134      30.070   4.320  30.070  0.00  0.00            
ATOM   1866  O   LEU X 134      29.370   4.310  31.080  0.00  0.00            
ATOM   1867  N   MET X 135      29.860   3.450  29.080  0.00  0.00            
ATOM   1868  HN  MET X 135      30.470   3.460  28.290  0.00  0.00            
ATOM   1869  CA  MET X 135      28.750   2.480  29.130  0.00  0.00            
ATOM   1870  HA  MET X 135      27.970   3.030  29.420  0.00  0.00            
ATOM   1871  CB  MET X 135      28.460   1.900  27.740  0.00  0.00            
ATOM   1872  HB1 MET X 135      29.280   1.420  27.410  0.00  0.00            
ATOM   1873  HB2 MET X 135      27.710   1.240  27.810  0.00  0.00            
ATOM   1874  CG  MET X 135      28.080   2.980  26.720  0.00  0.00            
ATOM   1875  HG1 MET X 135      27.510   3.610  27.240  0.00  0.00            
ATOM   1876  HG2 MET X 135      28.950   3.430  26.500  0.00  0.00            
ATOM   1877  SD  MET X 135      27.230   2.350  25.250  0.00  0.00            
ATOM   1878  CE  MET X 135      25.560   2.140  25.910  0.00  0.00            
ATOM   1879  HE1 MET X 135      24.960   1.790  25.180  0.00  0.00            
ATOM   1880  HE2 MET X 135      25.570   1.490  26.670  0.00  0.00            
ATOM   1881  HE3 MET X 135      25.210   3.020  26.230  0.00  0.00            
ATOM   1882  C   MET X 135      28.950   1.370  30.170  0.00  0.00            
ATOM   1883  O   MET X 135      28.030   0.620  30.480  0.00  0.00            
ATOM   1884  N   THR X 136      30.140   1.290  30.780  0.00  0.00            
ATOM   1885  HN  THR X 136      30.880   1.850  30.420  0.00  0.00            
ATOM   1886  CA  THR X 136      30.420   0.450  31.950  0.00  0.00            
ATOM   1887  HA  THR X 136      29.840  -0.350  31.800  0.00  0.00            
ATOM   1888  CB  THR X 136      31.900   0.050  31.970  0.00  0.00            
ATOM   1889  HB  THR X 136      32.150  -0.310  32.870  0.00  0.00            
ATOM   1890  OG1 THR X 136      32.700   1.200  31.790  0.00  0.00            
ATOM   1891  HG1 THR X 136      33.670   0.940  31.810  0.00  0.00            
ATOM   1892  CG2 THR X 136      32.230  -0.940  30.860  0.00  0.00            
ATOM   1893 HG21 THR X 136      33.190  -1.180  30.890  0.00  0.00            
ATOM   1894 HG22 THR X 136      31.670  -1.760  30.970  0.00  0.00            
ATOM   1895 HG23 THR X 136      32.020  -0.520  29.970  0.00  0.00            
ATOM   1896  C   THR X 136      30.020   1.090  33.280  0.00  0.00            
ATOM   1897  O   THR X 136      29.840   0.340  34.250  0.00  0.00            
ATOM   1898  N   GLN X 137      29.750   2.400  33.330  0.00  0.00            
ATOM   1899  HN  GLN X 137      29.910   2.940  32.510  0.00  0.00            
ATOM   1900  CA  GLN X 137      29.230   3.090  34.520  0.00  0.00            
ATOM   1901  HA  GLN X 137      29.860   2.820  35.250  0.00  0.00            
ATOM   1902  CB  GLN X 137      29.270   4.620  34.330  0.00  0.00            
ATOM   1903  HB1 GLN X 137      28.660   4.860  33.580  0.00  0.00            
ATOM   1904  HB2 GLN X 137      28.940   5.050  35.170  0.00  0.00            
ATOM   1905  CG  GLN X 137      30.670   5.180  34.020  0.00  0.00            
ATOM   1906  HG1 GLN X 137      30.970   4.810  33.150  0.00  0.00            
ATOM   1907  HG2 GLN X 137      30.610   6.170  33.960  0.00  0.00            
ATOM   1908  CD  GLN X 137      31.720   4.830  35.070  0.00  0.00            
ATOM   1909  OE1 GLN X 137      31.450   4.640  36.250  0.00  0.00            
ATOM   1910  NE2 GLN X 137      32.970   4.700  34.680  0.00  0.00            
ATOM   1911 HE21 GLN X 137      33.200   4.820  33.720  0.00  0.00            
ATOM   1912 HE22 GLN X 137      33.680   4.470  35.340  0.00  0.00            
ATOM   1913  C   GLN X 137      27.820   2.620  34.880  0.00  0.00            
ATOM   1914  O   GLN X 137      27.150   1.910  34.110  0.00  0.00            
ATOM   1915  N   LYS X 138      27.370   2.880  36.120  0.00  0.00            
ATOM   1916  HN  LYS X 138      27.910   3.460  36.720  0.00  0.00            
ATOM   1917  CA  LYS X 138      26.090   2.330  36.620  0.00  0.00            
ATOM   1918  HA  LYS X 138      25.900   1.570  36.010  0.00  0.00            
ATOM   1919  CB  LYS X 138      26.230   1.790  38.050  0.00  0.00            
ATOM   1920  HB1 LYS X 138      26.310   2.570  38.660  0.00  0.00            
ATOM   1921  HB2 LYS X 138      25.390   1.290  38.260  0.00  0.00            
ATOM   1922  CG  LYS X 138      27.420   0.840  38.360  0.00  0.00            
ATOM   1923  HG1 LYS X 138      28.150   1.410  38.740  0.00  0.00            
ATOM   1924  HG2 LYS X 138      27.100   0.200  39.060  0.00  0.00            
ATOM   1925  CD  LYS X 138      28.050   0.000  37.230  0.00  0.00            
ATOM   1926  HD1 LYS X 138      28.530   0.630  36.620  0.00  0.00            
ATOM   1927  HD2 LYS X 138      28.710  -0.620  37.650  0.00  0.00            
ATOM   1928  CE  LYS X 138      27.080  -0.840  36.390  0.00  0.00            
ATOM   1929  HE1 LYS X 138      27.140  -1.800  36.670  0.00  0.00            
ATOM   1930  HE2 LYS X 138      26.140  -0.510  36.520  0.00  0.00            
ATOM   1931  NZ  LYS X 138      27.400  -0.750  34.940  0.00  0.00            
ATOM   1932  HZ1 LYS X 138      26.750  -1.310  34.420  0.00  0.00            
ATOM   1933  HZ2 LYS X 138      27.340   0.200  34.640  0.00  0.00            
ATOM   1934  HZ3 LYS X 138      28.330  -1.090  34.790  0.00  0.00            
ATOM   1935  C   LYS X 138      24.910   3.290  36.460  0.00  0.00            
ATOM   1936  O   LYS X 138      23.780   2.820  36.390  0.00  0.00            
ATOM   1937  N   THR X 139      25.160   4.580  36.230  0.00  0.00            
ATOM   1938  HN  THR X 139      26.120   4.890  36.300  0.00  0.00            
ATOM   1939  CA  THR X 139      24.150   5.590  35.880  0.00  0.00            
ATOM   1940  HA  THR X 139      23.370   5.050  35.590  0.00  0.00            
ATOM   1941  CB  THR X 139      23.760   6.460  37.090  0.00  0.00            
ATOM   1942  HB  THR X 139      23.160   7.190  36.770  0.00  0.00            
ATOM   1943  OG1 THR X 139      24.900   7.080  37.640  0.00  0.00            
ATOM   1944  HG1 THR X 139      24.630   7.640  38.420  0.00  0.00            
ATOM   1945  CG2 THR X 139      23.090   5.680  38.220  0.00  0.00            
ATOM   1946 HG21 THR X 139      22.870   6.300  38.970  0.00  0.00            
ATOM   1947 HG22 THR X 139      22.250   5.260  37.870  0.00  0.00            
ATOM   1948 HG23 THR X 139      23.710   4.970  38.550  0.00  0.00            
ATOM   1949  C   THR X 139      24.610   6.490  34.730  0.00  0.00            
ATOM   1950  O   THR X 139      25.780   6.460  34.320  0.00  0.00            
ATOM   1951  N   GLY X 140      23.670   7.260  34.190  0.00  0.00            
ATOM   1952  HN  GLY X 140      22.730   7.030  34.450  0.00  0.00            
ATOM   1953  CA  GLY X 140      23.810   8.400  33.290  0.00  0.00            
ATOM   1954  HA1 GLY X 140      24.730   8.780  33.400  0.00  0.00            
ATOM   1955  HA2 GLY X 140      23.690   8.090  32.350  0.00  0.00            
ATOM   1956  C   GLY X 140      22.750   9.450  33.650  0.00  0.00            
ATOM   1957  O   GLY X 140      21.890   9.190  34.490  0.00  0.00            
ATOM   1958  N   ILE X 141      22.750  10.610  32.990  0.00  0.00            
ATOM   1959  HN  ILE X 141      23.460  10.760  32.310  0.00  0.00            
ATOM   1960  CA  ILE X 141      21.770  11.680  33.210  0.00  0.00            
ATOM   1961  HA  ILE X 141      21.130  11.350  33.900  0.00  0.00            
ATOM   1962  CB  ILE X 141      22.460  12.950  33.780  0.00  0.00            
ATOM   1963  HB  ILE X 141      23.230  13.180  33.180  0.00  0.00            
ATOM   1964  CG2 ILE X 141      21.510  14.160  33.780  0.00  0.00            
ATOM   1965 HG21 ILE X 141      21.990  14.960  34.150  0.00  0.00            
ATOM   1966 HG22 ILE X 141      21.210  14.360  32.850  0.00  0.00            
ATOM   1967 HG23 ILE X 141      20.710  13.960  34.360  0.00  0.00            
ATOM   1968  CG1 ILE X 141      22.950  12.660  35.210  0.00  0.00            
ATOM   1969 HG11 ILE X 141      22.150  12.630  35.820  0.00  0.00            
ATOM   1970 HG12 ILE X 141      23.400  11.770  35.220  0.00  0.00            
ATOM   1971  CD  ILE X 141      23.930  13.680  35.780  0.00  0.00            
ATOM   1972  HD1 ILE X 141      24.190  13.420  36.710  0.00  0.00            
ATOM   1973  HD2 ILE X 141      24.750  13.720  35.200  0.00  0.00            
ATOM   1974  HD3 ILE X 141      23.500  14.580  35.800  0.00  0.00            
ATOM   1975  C   ILE X 141      20.980  11.940  31.930  0.00  0.00            
ATOM   1976  O   ILE X 141      21.560  12.240  30.880  0.00  0.00            
ATOM   1977  N   VAL X 142      19.650  11.910  32.040  0.00  0.00            
ATOM   1978  HN  VAL X 142      19.270  11.570  32.900  0.00  0.00            
ATOM   1979  CA  VAL X 142      18.710  12.360  31.010  0.00  0.00            
ATOM   1980  HA  VAL X 142      19.250  12.500  30.180  0.00  0.00            
ATOM   1981  CB  VAL X 142      17.650  11.280  30.700  0.00  0.00            
ATOM   1982  HB  VAL X 142      18.190  10.440  30.550  0.00  0.00            
ATOM   1983  CG1 VAL X 142      16.680  11.020  31.840  0.00  0.00            
ATOM   1984 HG11 VAL X 142      16.030  10.310  31.570  0.00  0.00            
ATOM   1985 HG12 VAL X 142      17.180  10.720  32.650  0.00  0.00            
ATOM   1986 HG13 VAL X 142      16.180  11.860  32.060  0.00  0.00            
ATOM   1987  CG2 VAL X 142      16.830  11.620  29.450  0.00  0.00            
ATOM   1988 HG21 VAL X 142      16.160  10.900  29.290  0.00  0.00            
ATOM   1989 HG22 VAL X 142      16.360  12.490  29.600  0.00  0.00            
ATOM   1990 HG23 VAL X 142      17.440  11.700  28.660  0.00  0.00            
ATOM   1991  C   VAL X 142      18.090  13.710  31.380  0.00  0.00            
ATOM   1992  O   VAL X 142      17.930  14.000  32.570  0.00  0.00            
ATOM   1993  N   SER X 143      17.740  14.530  30.390  0.00  0.00            
ATOM   1994  HN  SER X 143      17.910  14.220  29.450  0.00  0.00            
ATOM   1995  CA  SER X 143      17.130  15.850  30.570  0.00  0.00            
ATOM   1996  HA  SER X 143      16.620  15.780  31.430  0.00  0.00            
ATOM   1997  CB  SER X 143      18.210  16.940  30.700  0.00  0.00            
ATOM   1998  HB1 SER X 143      17.810  17.850  30.600  0.00  0.00            
ATOM   1999  HB2 SER X 143      18.680  16.870  31.580  0.00  0.00            
ATOM   2000  OG  SER X 143      19.210  16.820  29.700  0.00  0.00            
ATOM   2001  HG1 SER X 143      19.890  17.540  29.820  0.00  0.00            
ATOM   2002  C   SER X 143      16.110  16.200  29.470  0.00  0.00            
ATOM   2003  O   SER X 143      16.080  15.550  28.410  0.00  0.00            
ATOM   2004  N   GLY X 144      15.210  17.150  29.750  0.00  0.00            
ATOM   2005  HN  GLY X 144      15.210  17.550  30.660  0.00  0.00            
ATOM   2006  CA  GLY X 144      14.220  17.630  28.770  0.00  0.00            
ATOM   2007  HA1 GLY X 144      14.750  18.050  28.030  0.00  0.00            
ATOM   2008  HA2 GLY X 144      13.760  16.810  28.420  0.00  0.00            
ATOM   2009  C   GLY X 144      13.170  18.620  29.260  0.00  0.00            
ATOM   2010  O   GLY X 144      12.830  18.700  30.440  0.00  0.00            
ATOM   2011  N   PHE X 145      12.560  19.320  28.290  0.00  0.00            
ATOM   2012  HN  PHE X 145      13.020  19.360  27.410  0.00  0.00            
ATOM   2013  CA  PHE X 145      11.280  20.040  28.420  0.00  0.00            
ATOM   2014  HA  PHE X 145      11.210  20.220  29.400  0.00  0.00            
ATOM   2015  CB  PHE X 145      11.310  21.340  27.610  0.00  0.00            
ATOM   2016  HB1 PHE X 145      11.660  21.120  26.700  0.00  0.00            
ATOM   2017  HB2 PHE X 145      10.370  21.670  27.540  0.00  0.00            
ATOM   2018  CG  PHE X 145      12.140  22.480  28.150  0.00  0.00            
ATOM   2019  CD1 PHE X 145      11.550  23.420  29.010  0.00  0.00            
ATOM   2020  HD1 PHE X 145      10.620  23.260  29.360  0.00  0.00            
ATOM   2021  CE1 PHE X 145      12.240  24.590  29.370  0.00  0.00            
ATOM   2022  HE1 PHE X 145      11.810  25.250  29.980  0.00  0.00            
ATOM   2023  CZ  PHE X 145      13.530  24.810  28.860  0.00  0.00            
ATOM   2024  HZ  PHE X 145      14.010  25.660  29.090  0.00  0.00            
ATOM   2025  CD2 PHE X 145      13.460  22.680  27.700  0.00  0.00            
ATOM   2026  HD2 PHE X 145      13.900  21.990  27.130  0.00  0.00            
ATOM   2027  CE2 PHE X 145      14.150  23.850  28.050  0.00  0.00            
ATOM   2028  HE2 PHE X 145      15.080  24.000  27.720  0.00  0.00            
ATOM   2029  C   PHE X 145      10.090  19.180  27.950  0.00  0.00            
ATOM   2030  O   PHE X 145       8.960  19.670  27.920  0.00  0.00            
ATOM   2031  N   GLY X 146      10.290  17.910  27.600  0.00  0.00            
ATOM   2032  HN  GLY X 146      11.220  17.550  27.610  0.00  0.00            
ATOM   2033  CA  GLY X 146       9.200  17.020  27.180  0.00  0.00            
ATOM   2034  HA1 GLY X 146       8.750  17.430  26.390  0.00  0.00            
ATOM   2035  HA2 GLY X 146       9.620  16.150  26.910  0.00  0.00            
ATOM   2036  C   GLY X 146       8.170  16.760  28.280  0.00  0.00            
ATOM   2037  O   GLY X 146       8.280  17.270  29.400  0.00  0.00            
ATOM   2038  N   ARG X 147       7.130  15.990  27.940  0.00  0.00            
ATOM   2039  HN  ARG X 147       7.160  15.520  27.060  0.00  0.00            
ATOM   2040  CA  ARG X 147       5.930  15.790  28.770  0.00  0.00            
ATOM   2041  HA  ARG X 147       5.480  16.680  28.740  0.00  0.00            
ATOM   2042  CB  ARG X 147       5.060  14.680  28.180  0.00  0.00            
ATOM   2043  HB1 ARG X 147       5.650  13.990  27.780  0.00  0.00            
ATOM   2044  HB2 ARG X 147       4.520  14.270  28.930  0.00  0.00            
ATOM   2045  CG  ARG X 147       4.090  15.160  27.100  0.00  0.00            
ATOM   2046  HG1 ARG X 147       3.590  15.960  27.440  0.00  0.00            
ATOM   2047  HG2 ARG X 147       4.610  15.410  26.290  0.00  0.00            
ATOM   2048  CD  ARG X 147       3.090  14.050  26.750  0.00  0.00            
ATOM   2049  HD1 ARG X 147       3.580  13.200  26.530  0.00  0.00            
ATOM   2050  HD2 ARG X 147       2.470  13.890  27.510  0.00  0.00            
ATOM   2051  NE  ARG X 147       2.300  14.440  25.570  0.00  0.00            
ATOM   2052  HE  ARG X 147       2.800  14.910  24.840  0.00  0.00            
ATOM   2053  CZ  ARG X 147       1.010  14.260  25.370  0.00  0.00            
ATOM   2054  NH1 ARG X 147       0.270  13.460  26.080  0.00  0.00            
ATOM   2055 HH11 ARG X 147       0.670  12.930  26.830  0.00  0.00            
ATOM   2056 HH12 ARG X 147      -0.700  13.360  25.870  0.00  0.00            
ATOM   2057  NH2 ARG X 147       0.430  14.920  24.430  0.00  0.00            
ATOM   2058 HH21 ARG X 147       0.960  15.550  23.860  0.00  0.00            
ATOM   2059 HH22 ARG X 147      -0.550  14.790  24.260  0.00  0.00            
ATOM   2060  C   ARG X 147       6.230  15.490  30.240  0.00  0.00            
ATOM   2061  O   ARG X 147       7.110  14.690  30.580  0.00  0.00            
ATOM   2062  N   THR X 148       5.420  16.080  31.120  0.00  0.00            
ATOM   2063  HN  THR X 148       4.730  16.710  30.770  0.00  0.00            
ATOM   2064  CA  THR X 148       5.480  15.870  32.580  0.00  0.00            
ATOM   2065  HA  THR X 148       6.460  15.720  32.740  0.00  0.00            
ATOM   2066  CB  THR X 148       4.980  17.100  33.340  0.00  0.00            
ATOM   2067  HB  THR X 148       4.920  16.870  34.310  0.00  0.00            
ATOM   2068  OG1 THR X 148       3.670  17.460  32.930  0.00  0.00            
ATOM   2069  HG1 THR X 148       3.370  18.260  33.440  0.00  0.00            
ATOM   2070  CG2 THR X 148       5.860  18.330  33.090  0.00  0.00            
ATOM   2071 HG21 THR X 148       5.490  19.110  33.600  0.00  0.00            
ATOM   2072 HG22 THR X 148       6.790  18.140  33.390  0.00  0.00            
ATOM   2073 HG23 THR X 148       5.860  18.540  32.110  0.00  0.00            
ATOM   2074  C   THR X 148       4.730  14.630  33.060  0.00  0.00            
ATOM   2075  O   THR X 148       5.020  14.130  34.140  0.00  0.00            
ATOM   2076  N   HIS X 149       3.810  14.100  32.240  0.00  0.00            
ATOM   2077  HN  HIS X 149       3.620  14.620  31.400  0.00  0.00            
ATOM   2078  CA  HIS X 149       3.050  12.860  32.410  0.00  0.00            
ATOM   2079  HA  HIS X 149       3.650  12.220  32.890  0.00  0.00            
ATOM   2080  CB  HIS X 149       1.780  13.120  33.240  0.00  0.00            
ATOM   2081  HB1 HIS X 149       1.460  14.050  33.060  0.00  0.00            
ATOM   2082  HB2 HIS X 149       1.080  12.470  32.980  0.00  0.00            
ATOM   2083  ND1 HIS X 149       2.550  11.860  35.340  0.00  0.00            
ATOM   2084  CG  HIS X 149       2.020  13.000  34.720  0.00  0.00            
ATOM   2085  CE1 HIS X 149       2.550  12.120  36.650  0.00  0.00            
ATOM   2086  HE1 HIS X 149       2.870  11.490  37.360  0.00  0.00            
ATOM   2087  NE2 HIS X 149       2.050  13.350  36.890  0.00  0.00            
ATOM   2088  HE2 HIS X 149       1.940  13.780  37.780  0.00  0.00            
ATOM   2089  CD2 HIS X 149       1.710  13.920  35.680  0.00  0.00            
ATOM   2090  HD2 HIS X 149       1.310  14.830  35.530  0.00  0.00            
ATOM   2091  C   HIS X 149       2.660  12.300  31.030  0.00  0.00            
ATOM   2092  O   HIS X 149       2.590  13.050  30.060  0.00  0.00            
ATOM   2093  N   GLU X 150       2.350  11.000  30.960  0.00  0.00            
ATOM   2094  HN  GLU X 150       2.390  10.450  31.790  0.00  0.00            
ATOM   2095  CA  GLU X 150       1.940  10.330  29.700  0.00  0.00            
ATOM   2096  HA  GLU X 150       2.710  10.420  29.070  0.00  0.00            
ATOM   2097  CB  GLU X 150       1.670   8.840  30.000  0.00  0.00            
ATOM   2098  HB1 GLU X 150       2.450   8.460  30.490  0.00  0.00            
ATOM   2099  HB2 GLU X 150       0.850   8.770  30.570  0.00  0.00            
ATOM   2100  CG  GLU X 150       1.440   8.030  28.710  0.00  0.00            
ATOM   2101  HG1 GLU X 150       0.620   8.380  28.250  0.00  0.00            
ATOM   2102  HG2 GLU X 150       2.230   8.150  28.120  0.00  0.00            
ATOM   2103  CD  GLU X 150       1.250   6.540  29.010  0.00  0.00            
ATOM   2104  OE1 GLU X 150       2.220   5.880  29.450  0.00  0.00            
ATOM   2105  OE2 GLU X 150       0.180   5.990  28.700  0.00  0.00            
ATOM   2106  C   GLU X 150       0.730  11.010  29.050  0.00  0.00            
ATOM   2107  O   GLU X 150       0.790  11.420  27.890  0.00  0.00            
ATOM   2108  N   LYS X 151      -0.310  11.300  29.850  0.00  0.00            
ATOM   2109  HN  LYS X 151      -0.330  10.850  30.750  0.00  0.00            
ATOM   2110  CA  LYS X 151      -1.400  12.210  29.530  0.00  0.00            
ATOM   2111  HA  LYS X 151      -1.510  12.270  28.530  0.00  0.00            
ATOM   2112  CB  LYS X 151      -2.710  11.650  30.130  0.00  0.00            
ATOM   2113  HB1 LYS X 151      -2.860  10.740  29.760  0.00  0.00            
ATOM   2114  HB2 LYS X 151      -2.600  11.590  31.120  0.00  0.00            
ATOM   2115  CG  LYS X 151      -3.930  12.520  29.820  0.00  0.00            
ATOM   2116  HG1 LYS X 151      -3.770  13.450  30.160  0.00  0.00            
ATOM   2117  HG2 LYS X 151      -4.070  12.550  28.830  0.00  0.00            
ATOM   2118  CD  LYS X 151      -5.190  11.950  30.490  0.00  0.00            
ATOM   2119  HD1 LYS X 151      -5.380  11.040  30.120  0.00  0.00            
ATOM   2120  HD2 LYS X 151      -5.040  11.890  31.480  0.00  0.00            
ATOM   2121  CE  LYS X 151      -6.390  12.860  30.210  0.00  0.00            
ATOM   2122  HE1 LYS X 151      -6.200  13.790  30.550  0.00  0.00            
ATOM   2123  HE2 LYS X 151      -6.570  12.900  29.230  0.00  0.00            
ATOM   2124  NZ  LYS X 151      -7.620  12.370  30.890  0.00  0.00            
ATOM   2125  HZ1 LYS X 151      -8.380  12.990  30.690  0.00  0.00            
ATOM   2126  HZ2 LYS X 151      -7.840  11.460  30.560  0.00  0.00            
ATOM   2127  HZ3 LYS X 151      -7.470  12.350  31.880  0.00  0.00            
ATOM   2128  C   LYS X 151      -1.050  13.610  30.060  0.00  0.00            
ATOM   2129  O   LYS X 151      -1.110  13.830  31.260  0.00  0.00            
ATOM   2130  N   GLY X 152      -0.710  14.540  29.170  0.00  0.00            
ATOM   2131  HN  GLY X 152      -0.760  14.320  28.190  0.00  0.00            
ATOM   2132  CA  GLY X 152      -0.250  15.870  29.570  0.00  0.00            
ATOM   2133  HA1 GLY X 152      -1.000  16.300  30.070  0.00  0.00            
ATOM   2134  HA2 GLY X 152       0.530  15.740  30.180  0.00  0.00            
ATOM   2135  C   GLY X 152       0.160  16.780  28.410  0.00  0.00            
ATOM   2136  O   GLY X 152      -0.180  16.520  27.250  0.00  0.00            
ATOM   2137  N   ARG X 153       0.930  17.820  28.740  0.00  0.00            
ATOM   2138  HN  ARG X 153       1.020  18.010  29.720  0.00  0.00            
ATOM   2139  CA  ARG X 153       1.650  18.730  27.820  0.00  0.00            
ATOM   2140  HA  ARG X 153       1.540  18.380  26.890  0.00  0.00            
ATOM   2141  CB  ARG X 153       1.030  20.140  27.900  0.00  0.00            
ATOM   2142  HB1 ARG X 153       0.040  20.050  27.790  0.00  0.00            
ATOM   2143  HB2 ARG X 153       1.230  20.520  28.800  0.00  0.00            
ATOM   2144  CG  ARG X 153       1.530  21.140  26.840  0.00  0.00            
ATOM   2145  HG1 ARG X 153       2.500  21.330  27.000  0.00  0.00            
ATOM   2146  HG2 ARG X 153       1.420  20.740  25.930  0.00  0.00            
ATOM   2147  CD  ARG X 153       0.770  22.470  26.880  0.00  0.00            
ATOM   2148  HD1 ARG X 153      -0.210  22.290  26.750  0.00  0.00            
ATOM   2149  HD2 ARG X 153       0.910  22.910  27.760  0.00  0.00            
ATOM   2150  NE  ARG X 153       1.220  23.390  25.820  0.00  0.00            
ATOM   2151  HE  ARG X 153       2.020  23.120  25.290  0.00  0.00            
ATOM   2152  CZ  ARG X 153       0.660  24.540  25.490  0.00  0.00            
ATOM   2153  NH1 ARG X 153      -0.340  25.040  26.170  0.00  0.00            
ATOM   2154 HH11 ARG X 153      -0.690  24.550  26.970  0.00  0.00            
ATOM   2155 HH12 ARG X 153      -0.740  25.910  25.900  0.00  0.00            
ATOM   2156  NH2 ARG X 153       1.070  25.220  24.470  0.00  0.00            
ATOM   2157 HH21 ARG X 153       1.820  24.880  23.910  0.00  0.00            
ATOM   2158 HH22 ARG X 153       0.630  26.090  24.240  0.00  0.00            
ATOM   2159  C   ARG X 153       3.150  18.710  28.160  0.00  0.00            
ATOM   2160  O   ARG X 153       3.570  18.160  29.180  0.00  0.00            
ATOM   2161  N   GLN X 154       3.950  19.310  27.280  0.00  0.00            
ATOM   2162  HN  GLN X 154       3.540  19.550  26.400  0.00  0.00            
ATOM   2163  CA  GLN X 154       5.360  19.620  27.470  0.00  0.00            
ATOM   2164  HA  GLN X 154       5.830  18.740  27.530  0.00  0.00            
ATOM   2165  CB  GLN X 154       5.880  20.450  26.280  0.00  0.00            
ATOM   2166  HB1 GLN X 154       5.660  21.410  26.450  0.00  0.00            
ATOM   2167  HB2 GLN X 154       6.880  20.350  26.250  0.00  0.00            
ATOM   2168  CG  GLN X 154       5.330  20.090  24.890  0.00  0.00            
ATOM   2169  HG1 GLN X 154       4.360  20.330  24.850  0.00  0.00            
ATOM   2170  HG2 GLN X 154       5.830  20.610  24.190  0.00  0.00            
ATOM   2171  CD  GLN X 154       5.450  18.600  24.550  0.00  0.00            
ATOM   2172  OE1 GLN X 154       4.560  17.800  24.790  0.00  0.00            
ATOM   2173  NE2 GLN X 154       6.550  18.180  23.970  0.00  0.00            
ATOM   2174 HE21 GLN X 154       7.280  18.820  23.760  0.00  0.00            
ATOM   2175 HE22 GLN X 154       6.650  17.210  23.740  0.00  0.00            
ATOM   2176  C   GLN X 154       5.560  20.400  28.790  0.00  0.00            
ATOM   2177  O   GLN X 154       4.700  21.190  29.190  0.00  0.00            
ATOM   2178  N   SER X 155       6.700  20.200  29.460  0.00  0.00            
ATOM   2179  HN  SER X 155       7.320  19.480  29.150  0.00  0.00            
ATOM   2180  CA  SER X 155       7.070  20.990  30.640  0.00  0.00            
ATOM   2181  HA  SER X 155       6.260  20.980  31.230  0.00  0.00            
ATOM   2182  CB  SER X 155       8.260  20.360  31.350  0.00  0.00            
ATOM   2183  HB1 SER X 155       8.080  19.410  31.580  0.00  0.00            
ATOM   2184  HB2 SER X 155       9.080  20.410  30.780  0.00  0.00            
ATOM   2185  OG  SER X 155       8.530  21.050  32.560  0.00  0.00            
ATOM   2186  HG1 SER X 155       9.320  20.630  33.020  0.00  0.00            
ATOM   2187  C   SER X 155       7.420  22.420  30.240  0.00  0.00            
ATOM   2188  O   SER X 155       8.170  22.640  29.290  0.00  0.00            
ATOM   2189  N   THR X 156       7.020  23.400  31.050  0.00  0.00            
ATOM   2190  HN  THR X 156       6.360  23.180  31.780  0.00  0.00            
ATOM   2191  CA  THR X 156       7.500  24.780  30.930  0.00  0.00            
ATOM   2192  HA  THR X 156       7.580  24.910  29.950  0.00  0.00            
ATOM   2193  CB  THR X 156       6.490  25.760  31.530  0.00  0.00            
ATOM   2194  HB  THR X 156       6.870  26.680  31.510  0.00  0.00            
ATOM   2195  OG1 THR X 156       6.260  25.460  32.890  0.00  0.00            
ATOM   2196  HG1 THR X 156       5.600  26.110  33.270  0.00  0.00            
ATOM   2197  CG2 THR X 156       5.140  25.720  30.800  0.00  0.00            
ATOM   2198 HG21 THR X 156       4.510  26.370  31.220  0.00  0.00            
ATOM   2199 HG22 THR X 156       5.270  25.950  29.840  0.00  0.00            
ATOM   2200 HG23 THR X 156       4.760  24.800  30.870  0.00  0.00            
ATOM   2201  C   THR X 156       8.860  25.000  31.590  0.00  0.00            
ATOM   2202  O   THR X 156       9.510  26.010  31.330  0.00  0.00            
ATOM   2203  N   ARG X 157       9.340  24.060  32.410  0.00  0.00            
ATOM   2204  HN  ARG X 157       8.770  23.240  32.540  0.00  0.00            
ATOM   2205  CA  ARG X 157      10.610  24.100  33.160  0.00  0.00            
ATOM   2206  HA  ARG X 157      11.050  24.970  32.940  0.00  0.00            
ATOM   2207  CB  ARG X 157      10.330  24.020  34.680  0.00  0.00            
ATOM   2208  HB1 ARG X 157       9.890  23.140  34.860  0.00  0.00            
ATOM   2209  HB2 ARG X 157      11.210  24.060  35.150  0.00  0.00            
ATOM   2210  CG  ARG X 157       9.430  25.130  35.260  0.00  0.00            
ATOM   2211  HG1 ARG X 157       8.710  25.340  34.590  0.00  0.00            
ATOM   2212  HG2 ARG X 157       9.010  24.800  36.100  0.00  0.00            
ATOM   2213  CD  ARG X 157      10.180  26.440  35.570  0.00  0.00            
ATOM   2214  HD1 ARG X 157      10.700  26.330  36.420  0.00  0.00            
ATOM   2215  HD2 ARG X 157      10.800  26.660  34.820  0.00  0.00            
ATOM   2216  NE  ARG X 157       9.240  27.560  35.740  0.00  0.00            
ATOM   2217  HE  ARG X 157       8.280  27.380  35.500  0.00  0.00            
ATOM   2218  CZ  ARG X 157       9.510  28.780  36.170  0.00  0.00            
ATOM   2219  NH1 ARG X 157      10.590  29.140  36.800  0.00  0.00            
ATOM   2220 HH11 ARG X 157      11.300  28.460  36.990  0.00  0.00            
ATOM   2221 HH12 ARG X 157      10.710  30.090  37.080  0.00  0.00            
ATOM   2222  NH2 ARG X 157       8.650  29.730  35.940  0.00  0.00            
ATOM   2223 HH21 ARG X 157       7.810  29.530  35.450  0.00  0.00            
ATOM   2224 HH22 ARG X 157       8.840  30.660  36.250  0.00  0.00            
ATOM   2225  C   ARG X 157      11.520  22.960  32.700  0.00  0.00            
ATOM   2226  O   ARG X 157      11.040  21.840  32.470  0.00  0.00            
ATOM   2227  N   LEU X 158      12.820  23.200  32.590  0.00  0.00            
ATOM   2228  HN  LEU X 158      13.150  24.120  32.810  0.00  0.00            
ATOM   2229  CA  LEU X 158      13.800  22.200  32.170  0.00  0.00            
ATOM   2230  HA  LEU X 158      13.420  21.700  31.400  0.00  0.00            
ATOM   2231  CB  LEU X 158      15.080  22.930  31.730  0.00  0.00            
ATOM   2232  HB1 LEU X 158      14.850  23.520  30.960  0.00  0.00            
ATOM   2233  HB2 LEU X 158      15.400  23.490  32.500  0.00  0.00            
ATOM   2234  CG  LEU X 158      16.240  22.010  31.310  0.00  0.00            
ATOM   2235  HG  LEU X 158      16.520  21.500  32.120  0.00  0.00            
ATOM   2236  CD1 LEU X 158      15.840  20.990  30.250  0.00  0.00            
ATOM   2237 HD11 LEU X 158      16.630  20.420  30.020  0.00  0.00            
ATOM   2238 HD12 LEU X 158      15.110  20.410  30.610  0.00  0.00            
ATOM   2239 HD13 LEU X 158      15.510  21.460  29.430  0.00  0.00            
ATOM   2240  CD2 LEU X 158      17.400  22.860  30.770  0.00  0.00            
ATOM   2241 HD21 LEU X 158      18.150  22.260  30.500  0.00  0.00            
ATOM   2242 HD22 LEU X 158      17.080  23.380  29.980  0.00  0.00            
ATOM   2243 HD23 LEU X 158      17.710  23.480  31.490  0.00  0.00            
ATOM   2244  C   LEU X 158      14.050  21.180  33.290  0.00  0.00            
ATOM   2245  O   LEU X 158      14.420  21.560  34.400  0.00  0.00            
ATOM   2246  N   LYS X 159      13.840  19.890  33.020  0.00  0.00            
ATOM   2247  HN  LYS X 159      13.620  19.650  32.070  0.00  0.00            
ATOM   2248  CA  LYS X 159      13.910  18.800  34.000  0.00  0.00            
ATOM   2249  HA  LYS X 159      14.150  19.230  34.870  0.00  0.00            
ATOM   2250  CB  LYS X 159      12.540  18.110  34.100  0.00  0.00            
ATOM   2251  HB1 LYS X 159      12.240  17.850  33.180  0.00  0.00            
ATOM   2252  HB2 LYS X 159      12.640  17.280  34.660  0.00  0.00            
ATOM   2253  CG  LYS X 159      11.480  19.020  34.730  0.00  0.00            
ATOM   2254  HG1 LYS X 159      11.770  19.260  35.660  0.00  0.00            
ATOM   2255  HG2 LYS X 159      11.400  19.850  34.180  0.00  0.00            
ATOM   2256  CD  LYS X 159      10.100  18.350  34.810  0.00  0.00            
ATOM   2257  HD1 LYS X 159       9.420  19.030  35.090  0.00  0.00            
ATOM   2258  HD2 LYS X 159       9.860  17.990  33.910  0.00  0.00            
ATOM   2259  CE  LYS X 159      10.080  17.200  35.820  0.00  0.00            
ATOM   2260  HE1 LYS X 159      10.790  16.530  35.580  0.00  0.00            
ATOM   2261  HE2 LYS X 159      10.240  17.550  36.740  0.00  0.00            
ATOM   2262  NZ  LYS X 159       8.770  16.490  35.810  0.00  0.00            
ATOM   2263  HZ1 LYS X 159       8.790  15.750  36.470  0.00  0.00            
ATOM   2264  HZ2 LYS X 159       8.050  17.140  36.050  0.00  0.00            
ATOM   2265  HZ3 LYS X 159       8.600  16.120  34.890  0.00  0.00            
ATOM   2266  C   LYS X 159      15.030  17.790  33.700  0.00  0.00            
ATOM   2267  O   LYS X 159      15.490  17.710  32.570  0.00  0.00            
ATOM   2268  N   MET X 160      15.400  16.990  34.710  0.00  0.00            
ATOM   2269  HN  MET X 160      14.950  17.130  35.590  0.00  0.00            
ATOM   2270  CA  MET X 160      16.410  15.930  34.620  0.00  0.00            
ATOM   2271  HA  MET X 160      16.350  15.640  33.670  0.00  0.00            
ATOM   2272  CB  MET X 160      17.810  16.480  34.960  0.00  0.00            
ATOM   2273  HB1 MET X 160      18.480  15.750  34.830  0.00  0.00            
ATOM   2274  HB2 MET X 160      18.010  17.240  34.330  0.00  0.00            
ATOM   2275  CG  MET X 160      17.920  17.000  36.400  0.00  0.00            
ATOM   2276  HG1 MET X 160      17.050  17.470  36.550  0.00  0.00            
ATOM   2277  HG2 MET X 160      17.950  16.160  36.950  0.00  0.00            
ATOM   2278  SD  MET X 160      19.330  18.080  36.780  0.00  0.00            
ATOM   2279  CE  MET X 160      20.730  17.100  36.200  0.00  0.00            
ATOM   2280  HE1 MET X 160      21.580  17.600  36.360  0.00  0.00            
ATOM   2281  HE2 MET X 160      20.760  16.230  36.690  0.00  0.00            
ATOM   2282  HE3 MET X 160      20.630  16.920  35.220  0.00  0.00            
ATOM   2283  C   MET X 160      16.120  14.720  35.510  0.00  0.00            
ATOM   2284  O   MET X 160      15.350  14.820  36.480  0.00  0.00            
ATOM   2285  N   LEU X 161      16.780  13.600  35.210  0.00  0.00            
ATOM   2286  HN  LEU X 161      17.330  13.610  34.380  0.00  0.00            
ATOM   2287  CA  LEU X 161      16.770  12.360  35.990  0.00  0.00            
ATOM   2288  HA  LEU X 161      16.620  12.610  36.950  0.00  0.00            
ATOM   2289  CB  LEU X 161      15.610  11.480  35.480  0.00  0.00            
ATOM   2290  HB1 LEU X 161      14.750  11.960  35.680  0.00  0.00            
ATOM   2291  HB2 LEU X 161      15.710  11.380  34.490  0.00  0.00            
ATOM   2292  CG  LEU X 161      15.500  10.070  36.090  0.00  0.00            
ATOM   2293  HG  LEU X 161      16.380   9.610  35.990  0.00  0.00            
ATOM   2294  CD1 LEU X 161      15.200  10.110  37.590  0.00  0.00            
ATOM   2295 HD11 LEU X 161      15.150   9.170  37.940  0.00  0.00            
ATOM   2296 HD12 LEU X 161      15.940  10.600  38.060  0.00  0.00            
ATOM   2297 HD13 LEU X 161      14.340  10.580  37.740  0.00  0.00            
ATOM   2298  CD2 LEU X 161      14.430   9.280  35.330  0.00  0.00            
ATOM   2299 HD21 LEU X 161      14.360   8.360  35.720  0.00  0.00            
ATOM   2300 HD22 LEU X 161      13.550   9.740  35.420  0.00  0.00            
ATOM   2301 HD23 LEU X 161      14.680   9.210  34.370  0.00  0.00            
ATOM   2302  C   LEU X 161      18.120  11.630  35.890  0.00  0.00            
ATOM   2303  O   LEU X 161      18.620  11.380  34.800  0.00  0.00            
ATOM   2304  N   GLU X 162      18.660  11.210  37.040  0.00  0.00            
ATOM   2305  HN  GLU X 162      18.340  11.620  37.890  0.00  0.00            
ATOM   2306  CA  GLU X 162      19.700  10.180  37.130  0.00  0.00            
ATOM   2307  HA  GLU X 162      20.430  10.410  36.480  0.00  0.00            
ATOM   2308  CB  GLU X 162      20.290  10.170  38.560  0.00  0.00            
ATOM   2309  HB1 GLU X 162      20.620  11.090  38.760  0.00  0.00            
ATOM   2310  HB2 GLU X 162      19.550   9.940  39.190  0.00  0.00            
ATOM   2311  CG  GLU X 162      21.440   9.170  38.790  0.00  0.00            
ATOM   2312  HG1 GLU X 162      21.460   8.940  39.770  0.00  0.00            
ATOM   2313  HG2 GLU X 162      21.250   8.350  38.260  0.00  0.00            
ATOM   2314  CD  GLU X 162      22.830   9.680  38.390  0.00  0.00            
ATOM   2315  OE1 GLU X 162      23.850   9.100  38.850  0.00  0.00            
ATOM   2316  OE2 GLU X 162      22.970  10.640  37.600  0.00  0.00            
ATOM   2317  C   GLU X 162      19.100   8.810  36.750  0.00  0.00            
ATOM   2318  O   GLU X 162      18.240   8.260  37.460  0.00  0.00            
ATOM   2319  N   VAL X 163      19.520   8.260  35.610  0.00  0.00            
ATOM   2320  HN  VAL X 163      20.240   8.740  35.110  0.00  0.00            
ATOM   2321  CA  VAL X 163      19.030   7.000  35.020  0.00  0.00            
ATOM   2322  HA  VAL X 163      18.250   6.760  35.590  0.00  0.00            
ATOM   2323  CB  VAL X 163      18.540   7.200  33.560  0.00  0.00            
ATOM   2324  HB  VAL X 163      18.540   6.280  33.180  0.00  0.00            
ATOM   2325  CG1 VAL X 163      17.140   7.830  33.550  0.00  0.00            
ATOM   2326 HG11 VAL X 163      16.840   7.950  32.600  0.00  0.00            
ATOM   2327 HG12 VAL X 163      16.500   7.230  34.030  0.00  0.00            
ATOM   2328 HG13 VAL X 163      17.170   8.720  34.000  0.00  0.00            
ATOM   2329  CG2 VAL X 163      19.440   8.050  32.660  0.00  0.00            
ATOM   2330 HG21 VAL X 163      19.040   8.120  31.750  0.00  0.00            
ATOM   2331 HG22 VAL X 163      19.530   8.970  33.050  0.00  0.00            
ATOM   2332 HG23 VAL X 163      20.350   7.630  32.590  0.00  0.00            
ATOM   2333  C   VAL X 163      20.090   5.890  35.090  0.00  0.00            
ATOM   2334  O   VAL X 163      21.130   6.000  34.440  0.00  0.00            
ATOM   2335  N   PRO X 164      19.830   4.770  35.790  0.00  0.00            
ATOM   2336  CD  PRO X 164      18.810   4.600  36.810  0.00  0.00            
ATOM   2337  HD1 PRO X 164      17.930   4.430  36.370  0.00  0.00            
ATOM   2338  HD2 PRO X 164      18.750   5.430  37.370  0.00  0.00            
ATOM   2339  CA  PRO X 164      20.690   3.590  35.750  0.00  0.00            
ATOM   2340  HA  PRO X 164      21.590   3.850  36.090  0.00  0.00            
ATOM   2341  CB  PRO X 164      20.000   2.540  36.630  0.00  0.00            
ATOM   2342  HB1 PRO X 164      19.360   1.990  36.090  0.00  0.00            
ATOM   2343  HB2 PRO X 164      20.670   1.950  37.080  0.00  0.00            
ATOM   2344  CG  PRO X 164      19.250   3.400  37.640  0.00  0.00            
ATOM   2345  HG1 PRO X 164      18.470   2.920  38.020  0.00  0.00            
ATOM   2346  HG2 PRO X 164      19.860   3.680  38.390  0.00  0.00            
ATOM   2347  C   PRO X 164      20.910   3.080  34.330  0.00  0.00            
ATOM   2348  O   PRO X 164      20.000   3.130  33.500  0.00  0.00            
ATOM   2349  N   TYR X 165      22.090   2.520  34.050  0.00  0.00            
ATOM   2350  HN  TYR X 165      22.850   2.650  34.680  0.00  0.00            
ATOM   2351  CA  TYR X 165      22.310   1.700  32.850  0.00  0.00            
ATOM   2352  HA  TYR X 165      21.900   2.200  32.080  0.00  0.00            
ATOM   2353  CB  TYR X 165      23.810   1.540  32.580  0.00  0.00            
ATOM   2354  HB1 TYR X 165      24.290   1.550  33.460  0.00  0.00            
ATOM   2355  HB2 TYR X 165      23.960   0.660  32.130  0.00  0.00            
ATOM   2356  CG  TYR X 165      24.410   2.630  31.710  0.00  0.00            
ATOM   2357  CD1 TYR X 165      24.230   2.560  30.310  0.00  0.00            
ATOM   2358  HD1 TYR X 165      23.650   1.840  29.920  0.00  0.00            
ATOM   2359  CE1 TYR X 165      24.860   3.500  29.470  0.00  0.00            
ATOM   2360  HE1 TYR X 165      24.730   3.440  28.480  0.00  0.00            
ATOM   2361  CZ  TYR X 165      25.670   4.510  30.020  0.00  0.00            
ATOM   2362  OH  TYR X 165      26.310   5.370  29.190  0.00  0.00            
ATOM   2363  HH  TYR X 165      26.840   6.020  29.720  0.00  0.00            
ATOM   2364  CD2 TYR X 165      25.180   3.670  32.260  0.00  0.00            
ATOM   2365  HD2 TYR X 165      25.280   3.730  33.260  0.00  0.00            
ATOM   2366  CE2 TYR X 165      25.810   4.610  31.420  0.00  0.00            
ATOM   2367  HE2 TYR X 165      26.350   5.350  31.820  0.00  0.00            
ATOM   2368  C   TYR X 165      21.610   0.340  33.020  0.00  0.00            
ATOM   2369  O   TYR X 165      21.830  -0.340  34.020  0.00  0.00            
ATOM   2370  N   VAL X 166      20.780  -0.040  32.050  0.00  0.00            
ATOM   2371  HN  VAL X 166      20.730   0.500  31.220  0.00  0.00            
ATOM   2372  CA  VAL X 166      19.910  -1.230  32.150  0.00  0.00            
ATOM   2373  HA  VAL X 166      19.950  -1.540  33.100  0.00  0.00            
ATOM   2374  CB  VAL X 166      18.460  -0.880  31.800  0.00  0.00            
ATOM   2375  HB  VAL X 166      18.500  -0.480  30.880  0.00  0.00            
ATOM   2376  CG1 VAL X 166      17.520  -2.090  31.770  0.00  0.00            
ATOM   2377 HG11 VAL X 166      16.590  -1.790  31.540  0.00  0.00            
ATOM   2378 HG12 VAL X 166      17.840  -2.740  31.080  0.00  0.00            
ATOM   2379 HG13 VAL X 166      17.510  -2.530  32.670  0.00  0.00            
ATOM   2380  CG2 VAL X 166      17.890   0.140  32.800  0.00  0.00            
ATOM   2381 HG21 VAL X 166      16.940   0.350  32.560  0.00  0.00            
ATOM   2382 HG22 VAL X 166      17.910  -0.250  33.720  0.00  0.00            
ATOM   2383 HG23 VAL X 166      18.440   0.970  32.780  0.00  0.00            
ATOM   2384  C   VAL X 166      20.450  -2.360  31.260  0.00  0.00            
ATOM   2385  O   VAL X 166      20.600  -2.170  30.060  0.00  0.00            
ATOM   2386  N   ASP X 167      20.690  -3.520  31.870  0.00  0.00            
ATOM   2387  HN  ASP X 167      20.590  -3.540  32.860  0.00  0.00            
ATOM   2388  CA  ASP X 167      21.090  -4.780  31.220  0.00  0.00            
ATOM   2389  HA  ASP X 167      22.070  -4.690  31.030  0.00  0.00            
ATOM   2390  CB  ASP X 167      20.790  -5.940  32.200  0.00  0.00            
ATOM   2391  HB1 ASP X 167      21.500  -5.960  32.900  0.00  0.00            
ATOM   2392  HB2 ASP X 167      19.900  -5.780  32.620  0.00  0.00            
ATOM   2393  CG  ASP X 167      20.750  -7.310  31.520  0.00  0.00            
ATOM   2394  OD1 ASP X 167      21.620  -7.570  30.650  0.00  0.00            
ATOM   2395  OD2 ASP X 167      19.800  -8.080  31.770  0.00  0.00            
ATOM   2396  C   ASP X 167      20.390  -5.010  29.870  0.00  0.00            
ATOM   2397  O   ASP X 167      19.160  -5.020  29.790  0.00  0.00            
ATOM   2398  N   ARG X 168      21.160  -5.270  28.810  0.00  0.00            
ATOM   2399  HN  ARG X 168      22.150  -5.310  28.960  0.00  0.00            
ATOM   2400  CA  ARG X 168      20.660  -5.520  27.450  0.00  0.00            
ATOM   2401  HA  ARG X 168      20.070  -4.740  27.240  0.00  0.00            
ATOM   2402  CB  ARG X 168      21.870  -5.590  26.500  0.00  0.00            
ATOM   2403  HB1 ARG X 168      22.560  -4.940  26.810  0.00  0.00            
ATOM   2404  HB2 ARG X 168      22.250  -6.510  26.520  0.00  0.00            
ATOM   2405  CG  ARG X 168      21.490  -5.250  25.060  0.00  0.00            
ATOM   2406  HG1 ARG X 168      20.840  -5.930  24.720  0.00  0.00            
ATOM   2407  HG2 ARG X 168      21.060  -4.340  25.030  0.00  0.00            
ATOM   2408  CD  ARG X 168      22.730  -5.240  24.160  0.00  0.00            
ATOM   2409  HD1 ARG X 168      23.490  -4.780  24.620  0.00  0.00            
ATOM   2410  HD2 ARG X 168      23.000  -6.180  23.930  0.00  0.00            
ATOM   2411  NE  ARG X 168      22.460  -4.520  22.900  0.00  0.00            
ATOM   2412  HE  ARG X 168      22.140  -5.070  22.120  0.00  0.00            
ATOM   2413  CZ  ARG X 168      22.590  -3.220  22.700  0.00  0.00            
ATOM   2414  NH1 ARG X 168      23.090  -2.400  23.580  0.00  0.00            
ATOM   2415 HH11 ARG X 168      23.400  -2.740  24.460  0.00  0.00            
ATOM   2416 HH12 ARG X 168      23.150  -1.430  23.360  0.00  0.00            
ATOM   2417  NH2 ARG X 168      22.180  -2.680  21.610  0.00  0.00            
ATOM   2418 HH21 ARG X 168      21.760  -3.240  20.900  0.00  0.00            
ATOM   2419 HH22 ARG X 168      22.280  -1.690  21.470  0.00  0.00            
ATOM   2420  C   ARG X 168      19.760  -6.760  27.320  0.00  0.00            
ATOM   2421  O   ARG X 168      19.000  -6.840  26.350  0.00  0.00            
ATOM   2422  N   ASN X 169      19.790  -7.680  28.280  0.00  0.00            
ATOM   2423  HN  ASN X 169      20.520  -7.620  28.970  0.00  0.00            
ATOM   2424  CA  ASN X 169      18.830  -8.780  28.410  0.00  0.00            
ATOM   2425  HA  ASN X 169      18.580  -9.080  27.490  0.00  0.00            
ATOM   2426  CB  ASN X 169      19.530  -9.970  29.110  0.00  0.00            
ATOM   2427  HB1 ASN X 169      19.950 -10.550  28.420  0.00  0.00            
ATOM   2428  HB2 ASN X 169      20.240  -9.610  29.720  0.00  0.00            
ATOM   2429  CG  ASN X 169      18.590 -10.820  29.940  0.00  0.00            
ATOM   2430  OD1 ASN X 169      17.920 -11.710  29.440  0.00  0.00            
ATOM   2431  ND2 ASN X 169      18.490 -10.540  31.220  0.00  0.00            
ATOM   2432 HD21 ASN X 169      19.020  -9.790  31.600  0.00  0.00            
ATOM   2433 HD22 ASN X 169      17.890 -11.080  31.800  0.00  0.00            
ATOM   2434  C   ASN X 169      17.500  -8.310  29.040  0.00  0.00            
ATOM   2435  O   ASN X 169      16.470  -8.380  28.370  0.00  0.00            
ATOM   2436  N   SER X 170      17.530  -7.640  30.200  0.00  0.00            
ATOM   2437  HN  SER X 170      18.410  -7.600  30.680  0.00  0.00            
ATOM   2438  CA  SER X 170      16.380  -6.960  30.820  0.00  0.00            
ATOM   2439  HA  SER X 170      15.720  -7.680  31.050  0.00  0.00            
ATOM   2440  CB  SER X 170      16.870  -6.220  32.080  0.00  0.00            
ATOM   2441  HB1 SER X 170      17.300  -6.860  32.720  0.00  0.00            
ATOM   2442  HB2 SER X 170      17.520  -5.510  31.830  0.00  0.00            
ATOM   2443  OG  SER X 170      15.800  -5.600  32.760  0.00  0.00            
ATOM   2444  HG1 SER X 170      16.150  -5.130  33.570  0.00  0.00            
ATOM   2445  C   SER X 170      15.690  -5.970  29.870  0.00  0.00            
ATOM   2446  O   SER X 170      14.460  -5.940  29.750  0.00  0.00            
ATOM   2447  N   CYS X 171      16.480  -5.250  29.080  0.00  0.00            
ATOM   2448  HN  CYS X 171      17.470  -5.340  29.220  0.00  0.00            
ATOM   2449  CA  CYS X 171      16.050  -4.340  28.020  0.00  0.00            
ATOM   2450  HA  CYS X 171      15.470  -3.650  28.460  0.00  0.00            
ATOM   2451  CB  CYS X 171      17.330  -3.760  27.400  0.00  0.00            
ATOM   2452  HB1 CYS X 171      17.870  -3.480  28.190  0.00  0.00            
ATOM   2453  HB2 CYS X 171      17.760  -4.560  26.970  0.00  0.00            
ATOM   2454  SG  CYS X 171      17.110  -2.410  26.220  0.00  0.00            
ATOM   2455  C   CYS X 171      15.180  -5.030  26.950  0.00  0.00            
ATOM   2456  O   CYS X 171      14.210  -4.440  26.480  0.00  0.00            
ATOM   2457  N   LYS X 172      15.460  -6.300  26.640  0.00  0.00            
ATOM   2458  HN  LYS X 172      16.250  -6.720  27.090  0.00  0.00            
ATOM   2459  CA  LYS X 172      14.690  -7.120  25.690  0.00  0.00            
ATOM   2460  HA  LYS X 172      14.310  -6.480  25.020  0.00  0.00            
ATOM   2461  CB  LYS X 172      15.630  -8.110  24.990  0.00  0.00            
ATOM   2462  HB1 LYS X 172      16.190  -8.580  25.670  0.00  0.00            
ATOM   2463  HB2 LYS X 172      15.090  -8.780  24.480  0.00  0.00            
ATOM   2464  CG  LYS X 172      16.550  -7.360  24.010  0.00  0.00            
ATOM   2465  HG1 LYS X 172      16.000  -7.010  23.250  0.00  0.00            
ATOM   2466  HG2 LYS X 172      16.970  -6.590  24.490  0.00  0.00            
ATOM   2467  CD  LYS X 172      17.660  -8.250  23.450  0.00  0.00            
ATOM   2468  HD1 LYS X 172      18.190  -8.660  24.200  0.00  0.00            
ATOM   2469  HD2 LYS X 172      17.260  -8.970  22.890  0.00  0.00            
ATOM   2470  CE  LYS X 172      18.580  -7.370  22.590  0.00  0.00            
ATOM   2471  HE1 LYS X 172      18.050  -6.970  21.840  0.00  0.00            
ATOM   2472  HE2 LYS X 172      18.960  -6.640  23.150  0.00  0.00            
ATOM   2473  NZ  LYS X 172      19.700  -8.140  22.010  0.00  0.00            
ATOM   2474  HZ1 LYS X 172      20.270  -7.520  21.460  0.00  0.00            
ATOM   2475  HZ2 LYS X 172      20.260  -8.530  22.740  0.00  0.00            
ATOM   2476  HZ3 LYS X 172      19.350  -8.870  21.430  0.00  0.00            
ATOM   2477  C   LYS X 172      13.510  -7.820  26.350  0.00  0.00            
ATOM   2478  O   LYS X 172      12.420  -7.770  25.800  0.00  0.00            
ATOM   2479  N   LEU X 173      13.690  -8.330  27.570  0.00  0.00            
ATOM   2480  HN  LEU X 173      14.610  -8.310  27.950  0.00  0.00            
ATOM   2481  CA  LEU X 173      12.620  -8.910  28.400  0.00  0.00            
ATOM   2482  HA  LEU X 173      12.200  -9.610  27.820  0.00  0.00            
ATOM   2483  CB  LEU X 173      13.240  -9.510  29.670  0.00  0.00            
ATOM   2484  HB1 LEU X 173      13.770  -8.790  30.130  0.00  0.00            
ATOM   2485  HB2 LEU X 173      12.500  -9.810  30.270  0.00  0.00            
ATOM   2486  CG  LEU X 173      14.180 -10.720  29.450  0.00  0.00            
ATOM   2487  HG  LEU X 173      14.870 -10.450  28.780  0.00  0.00            
ATOM   2488  CD1 LEU X 173      14.840 -11.100  30.780  0.00  0.00            
ATOM   2489 HD11 LEU X 173      15.450 -11.870  30.650  0.00  0.00            
ATOM   2490 HD12 LEU X 173      15.360 -10.320  31.130  0.00  0.00            
ATOM   2491 HD13 LEU X 173      14.120 -11.340  31.440  0.00  0.00            
ATOM   2492  CD2 LEU X 173      13.440 -11.940  28.920  0.00  0.00            
ATOM   2493 HD21 LEU X 173      14.090 -12.690  28.790  0.00  0.00            
ATOM   2494 HD22 LEU X 173      12.740 -12.210  29.570  0.00  0.00            
ATOM   2495 HD23 LEU X 173      13.020 -11.710  28.040  0.00  0.00            
ATOM   2496  C   LEU X 173      11.520  -7.900  28.780  0.00  0.00            
ATOM   2497  O   LEU X 173      10.420  -8.300  29.150  0.00  0.00            
ATOM   2498  N   SER X 174      11.800  -6.600  28.670  0.00  0.00            
ATOM   2499  HN  SER X 174      12.740  -6.360  28.420  0.00  0.00            
ATOM   2500  CA  SER X 174      10.850  -5.500  28.880  0.00  0.00            
ATOM   2501  HA  SER X 174      10.010  -5.940  29.170  0.00  0.00            
ATOM   2502  CB  SER X 174      11.390  -4.580  29.980  0.00  0.00            
ATOM   2503  HB1 SER X 174      10.750  -3.830  30.150  0.00  0.00            
ATOM   2504  HB2 SER X 174      11.550  -5.080  30.820  0.00  0.00            
ATOM   2505  OG  SER X 174      12.620  -4.000  29.570  0.00  0.00            
ATOM   2506  HG1 SER X 174      12.960  -3.400  30.300  0.00  0.00            
ATOM   2507  C   SER X 174      10.530  -4.710  27.600  0.00  0.00            
ATOM   2508  O   SER X 174       9.780  -3.730  27.660  0.00  0.00            
ATOM   2509  N   SER X 175      11.050  -5.110  26.440  0.00  0.00            
ATOM   2510  HN  SER X 175      11.710  -5.870  26.460  0.00  0.00            
ATOM   2511  CA  SER X 175      10.720  -4.510  25.140  0.00  0.00            
ATOM   2512  HA  SER X 175      10.610  -3.530  25.320  0.00  0.00            
ATOM   2513  CB  SER X 175      11.860  -4.760  24.150  0.00  0.00            
ATOM   2514  HB1 SER X 175      12.730  -4.430  24.510  0.00  0.00            
ATOM   2515  HB2 SER X 175      11.930  -5.730  23.930  0.00  0.00            
ATOM   2516  OG  SER X 175      11.610  -4.070  22.940  0.00  0.00            
ATOM   2517  HG1 SER X 175      12.360  -4.240  22.300  0.00  0.00            
ATOM   2518  C   SER X 175       9.420  -5.090  24.590  0.00  0.00            
ATOM   2519  O   SER X 175       9.000  -6.190  24.950  0.00  0.00            
ATOM   2520  N   SER X 176       8.770  -4.390  23.660  0.00  0.00            
ATOM   2521  HN  SER X 176       8.950  -3.400  23.590  0.00  0.00            
ATOM   2522  CA  SER X 176       7.810  -5.000  22.730  0.00  0.00            
ATOM   2523  HA  SER X 176       7.960  -5.980  22.790  0.00  0.00            
ATOM   2524  CB  SER X 176       6.370  -4.750  23.200  0.00  0.00            
ATOM   2525  HB1 SER X 176       6.130  -3.780  23.130  0.00  0.00            
ATOM   2526  HB2 SER X 176       5.720  -5.290  22.660  0.00  0.00            
ATOM   2527  OG  SER X 176       6.270  -5.140  24.570  0.00  0.00            
ATOM   2528  HG1 SER X 176       5.340  -4.990  24.890  0.00  0.00            
ATOM   2529  C   SER X 176       8.090  -4.640  21.260  0.00  0.00            
ATOM   2530  O   SER X 176       7.280  -4.910  20.390  0.00  0.00            
ATOM   2531  N   PHE X 177       9.320  -4.190  20.990  0.00  0.00            
ATOM   2532  HN  PHE X 177       9.880  -3.910  21.770  0.00  0.00            
ATOM   2533  CA  PHE X 177       9.940  -4.050  19.670  0.00  0.00            
ATOM   2534  HA  PHE X 177       9.370  -4.550  19.020  0.00  0.00            
ATOM   2535  CB  PHE X 177       9.970  -2.560  19.280  0.00  0.00            
ATOM   2536  HB1 PHE X 177      10.480  -2.070  19.980  0.00  0.00            
ATOM   2537  HB2 PHE X 177      10.440  -2.480  18.400  0.00  0.00            
ATOM   2538  CG  PHE X 177       8.620  -1.900  19.140  0.00  0.00            
ATOM   2539  CD1 PHE X 177       7.960  -1.910  17.890  0.00  0.00            
ATOM   2540  HD1 PHE X 177       8.350  -2.420  17.130  0.00  0.00            
ATOM   2541  CE1 PHE X 177       6.750  -1.200  17.720  0.00  0.00            
ATOM   2542  HE1 PHE X 177       6.290  -1.210  16.840  0.00  0.00            
ATOM   2543  CZ  PHE X 177       6.210  -0.480  18.800  0.00  0.00            
ATOM   2544  HZ  PHE X 177       5.360   0.030  18.670  0.00  0.00            
ATOM   2545  CD2 PHE X 177       8.050  -1.190  20.220  0.00  0.00            
ATOM   2546  HD2 PHE X 177       8.510  -1.190  21.110  0.00  0.00            
ATOM   2547  CE2 PHE X 177       6.850  -0.490  20.050  0.00  0.00            
ATOM   2548  HE2 PHE X 177       6.450   0.010  20.820  0.00  0.00            
ATOM   2549  C   PHE X 177      11.360  -4.680  19.660  0.00  0.00            
ATOM   2550  O   PHE X 177      11.780  -5.320  20.630  0.00  0.00            
ATOM   2551  N   ILE X 178      12.140  -4.500  18.590  0.00  0.00            
ATOM   2552  HN  ILE X 178      11.790  -3.950  17.830  0.00  0.00            
ATOM   2553  CA  ILE X 178      13.490  -5.090  18.470  0.00  0.00            
ATOM   2554  HA  ILE X 178      13.470  -5.930  19.010  0.00  0.00            
ATOM   2555  CB  ILE X 178      13.830  -5.440  17.000  0.00  0.00            
ATOM   2556  HB  ILE X 178      13.890  -4.590  16.480  0.00  0.00            
ATOM   2557  CG2 ILE X 178      15.180  -6.170  16.950  0.00  0.00            
ATOM   2558 HG21 ILE X 178      15.400  -6.400  16.000  0.00  0.00            
ATOM   2559 HG22 ILE X 178      15.900  -5.580  17.320  0.00  0.00            
ATOM   2560 HG23 ILE X 178      15.130  -7.010  17.490  0.00  0.00            
ATOM   2561  CG1 ILE X 178      12.720  -6.310  16.360  0.00  0.00            
ATOM   2562 HG11 ILE X 178      12.640  -7.170  16.880  0.00  0.00            
ATOM   2563 HG12 ILE X 178      11.850  -5.810  16.420  0.00  0.00            
ATOM   2564  CD  ILE X 178      12.960  -6.670  14.890  0.00  0.00            
ATOM   2565  HD1 ILE X 178      12.210  -7.230  14.550  0.00  0.00            
ATOM   2566  HD2 ILE X 178      13.030  -5.830  14.350  0.00  0.00            
ATOM   2567  HD3 ILE X 178      13.820  -7.180  14.810  0.00  0.00            
ATOM   2568  C   ILE X 178      14.530  -4.130  19.080  0.00  0.00            
ATOM   2569  O   ILE X 178      14.770  -3.060  18.520  0.00  0.00            
ATOM   2570  N   ILE X 179      15.230  -4.540  20.140  0.00  0.00            
ATOM   2571  HN  ILE X 179      14.950  -5.390  20.590  0.00  0.00            
ATOM   2572  CA  ILE X 179      16.400  -3.810  20.660  0.00  0.00            
ATOM   2573  HA  ILE X 179      16.190  -2.840  20.560  0.00  0.00            
ATOM   2574  CB  ILE X 179      16.630  -4.080  22.160  0.00  0.00            
ATOM   2575  HB  ILE X 179      16.840  -5.050  22.240  0.00  0.00            
ATOM   2576  CG2 ILE X 179      17.830  -3.260  22.680  0.00  0.00            
ATOM   2577 HG21 ILE X 179      17.960  -3.450  23.660  0.00  0.00            
ATOM   2578 HG22 ILE X 179      18.650  -3.530  22.180  0.00  0.00            
ATOM   2579 HG23 ILE X 179      17.650  -2.290  22.550  0.00  0.00            
ATOM   2580  CG1 ILE X 179      15.380  -3.820  23.030  0.00  0.00            
ATOM   2581 HG11 ILE X 179      14.670  -4.460  22.750  0.00  0.00            
ATOM   2582 HG12 ILE X 179      15.630  -4.010  23.990  0.00  0.00            
ATOM   2583  CD  ILE X 179      14.800  -2.400  22.970  0.00  0.00            
ATOM   2584  HD1 ILE X 179      14.000  -2.350  23.570  0.00  0.00            
ATOM   2585  HD2 ILE X 179      15.480  -1.740  23.270  0.00  0.00            
ATOM   2586  HD3 ILE X 179      14.520  -2.200  22.030  0.00  0.00            
ATOM   2587  C   ILE X 179      17.630  -4.140  19.790  0.00  0.00            
ATOM   2588  O   ILE X 179      18.320  -5.140  20.040  0.00  0.00            
ATOM   2589  N   THR X 180      17.860  -3.340  18.750  0.00  0.00            
ATOM   2590  HN  THR X 180      17.260  -2.540  18.650  0.00  0.00            
ATOM   2591  CA  THR X 180      18.920  -3.530  17.740  0.00  0.00            
ATOM   2592  HA  THR X 180      18.880  -4.510  17.520  0.00  0.00            
ATOM   2593  CB  THR X 180      18.620  -2.690  16.490  0.00  0.00            
ATOM   2594  HB  THR X 180      19.280  -2.930  15.770  0.00  0.00            
ATOM   2595  OG1 THR X 180      18.830  -1.330  16.750  0.00  0.00            
ATOM   2596  HG1 THR X 180      18.640  -0.790  15.930  0.00  0.00            
ATOM   2597  CG2 THR X 180      17.190  -2.890  15.980  0.00  0.00            
ATOM   2598 HG21 THR X 180      17.050  -2.330  15.170  0.00  0.00            
ATOM   2599 HG22 THR X 180      17.050  -3.860  15.750  0.00  0.00            
ATOM   2600 HG23 THR X 180      16.550  -2.620  16.690  0.00  0.00            
ATOM   2601  C   THR X 180      20.320  -3.230  18.300  0.00  0.00            
ATOM   2602  O   THR X 180      20.490  -2.990  19.490  0.00  0.00            
ATOM   2603  N   GLN X 181      21.360  -3.260  17.470  0.00  0.00            
ATOM   2604  HN  GLN X 181      21.230  -3.610  16.540  0.00  0.00            
ATOM   2605  CA  GLN X 181      22.710  -2.800  17.850  0.00  0.00            
ATOM   2606  HA  GLN X 181      22.910  -3.270  18.710  0.00  0.00            
ATOM   2607  CB  GLN X 181      23.720  -3.180  16.750  0.00  0.00            
ATOM   2608  HB1 GLN X 181      23.370  -2.850  15.870  0.00  0.00            
ATOM   2609  HB2 GLN X 181      24.590  -2.740  16.950  0.00  0.00            
ATOM   2610  CG  GLN X 181      23.930  -4.700  16.650  0.00  0.00            
ATOM   2611  HG1 GLN X 181      24.530  -5.000  17.390  0.00  0.00            
ATOM   2612  HG2 GLN X 181      23.050  -5.160  16.720  0.00  0.00            
ATOM   2613  CD  GLN X 181      24.580  -5.060  15.320  0.00  0.00            
ATOM   2614  OE1 GLN X 181      23.920  -5.160  14.310  0.00  0.00            
ATOM   2615  NE2 GLN X 181      25.890  -5.200  15.260  0.00  0.00            
ATOM   2616 HE21 GLN X 181      26.450  -5.070  16.080  0.00  0.00            
ATOM   2617 HE22 GLN X 181      26.330  -5.430  14.390  0.00  0.00            
ATOM   2618  C   GLN X 181      22.780  -1.280  18.100  0.00  0.00            
ATOM   2619  O   GLN X 181      23.640  -0.830  18.850  0.00  0.00            
ATOM   2620  N   ASN X 182      21.840  -0.510  17.550  0.00  0.00            
ATOM   2621  HN  ASN X 182      21.070  -0.960  17.090  0.00  0.00            
ATOM   2622  CA  ASN X 182      21.830   0.960  17.590  0.00  0.00            
ATOM   2623  HA  ASN X 182      22.790   1.230  17.640  0.00  0.00            
ATOM   2624  CB  ASN X 182      21.170   1.460  16.300  0.00  0.00            
ATOM   2625  HB1 ASN X 182      20.240   1.110  16.250  0.00  0.00            
ATOM   2626  HB2 ASN X 182      21.140   2.460  16.310  0.00  0.00            
ATOM   2627  CG  ASN X 182      21.910   1.030  15.050  0.00  0.00            
ATOM   2628  OD1 ASN X 182      23.120   1.150  14.940  0.00  0.00            
ATOM   2629  ND2 ASN X 182      21.210   0.520  14.070  0.00  0.00            
ATOM   2630 HD21 ASN X 182      20.220   0.430  14.160  0.00  0.00            
ATOM   2631 HD22 ASN X 182      21.660   0.220  13.240  0.00  0.00            
ATOM   2632  C   ASN X 182      21.170   1.550  18.850  0.00  0.00            
ATOM   2633  O   ASN X 182      20.860   2.750  18.880  0.00  0.00            
ATOM   2634  N   MET X 183      20.900   0.720  19.860  0.00  0.00            
ATOM   2635  HN  MET X 183      21.270  -0.210  19.790  0.00  0.00            
ATOM   2636  CA  MET X 183      20.120   1.060  21.050  0.00  0.00            
ATOM   2637  HA  MET X 183      20.010   2.050  21.010  0.00  0.00            
ATOM   2638  CB  MET X 183      18.780   0.310  21.010  0.00  0.00            
ATOM   2639  HB1 MET X 183      18.960  -0.670  20.990  0.00  0.00            
ATOM   2640  HB2 MET X 183      18.270   0.530  21.840  0.00  0.00            
ATOM   2641  CG  MET X 183      17.910   0.670  19.810  0.00  0.00            
ATOM   2642  HG1 MET X 183      17.830   1.670  19.840  0.00  0.00            
ATOM   2643  HG2 MET X 183      18.460   0.410  19.010  0.00  0.00            
ATOM   2644  SD  MET X 183      16.300  -0.150  19.840  0.00  0.00            
ATOM   2645  CE  MET X 183      15.700   0.290  18.190  0.00  0.00            
ATOM   2646  HE1 MET X 183      14.790  -0.100  18.050  0.00  0.00            
ATOM   2647  HE2 MET X 183      15.650   1.280  18.100  0.00  0.00            
ATOM   2648  HE3 MET X 183      16.330  -0.070  17.500  0.00  0.00            
ATOM   2649  C   MET X 183      20.860   0.710  22.360  0.00  0.00            
ATOM   2650  O   MET X 183      21.800  -0.090  22.380  0.00  0.00            
ATOM   2651  N   PHE X 184      20.350   1.230  23.480  0.00  0.00            
ATOM   2652  HN  PHE X 184      19.830   2.080  23.390  0.00  0.00            
ATOM   2653  CA  PHE X 184      20.480   0.660  24.830  0.00  0.00            
ATOM   2654  HA  PHE X 184      20.460  -0.340  24.710  0.00  0.00            
ATOM   2655  CB  PHE X 184      21.830   1.050  25.460  0.00  0.00            
ATOM   2656  HB1 PHE X 184      21.930   0.550  26.320  0.00  0.00            
ATOM   2657  HB2 PHE X 184      22.560   0.780  24.830  0.00  0.00            
ATOM   2658  CG  PHE X 184      22.010   2.520  25.770  0.00  0.00            
ATOM   2659  CD1 PHE X 184      21.920   2.980  27.100  0.00  0.00            
ATOM   2660  HD1 PHE X 184      21.690   2.340  27.830  0.00  0.00            
ATOM   2661  CE1 PHE X 184      22.150   4.340  27.400  0.00  0.00            
ATOM   2662  HE1 PHE X 184      22.080   4.660  28.340  0.00  0.00            
ATOM   2663  CZ  PHE X 184      22.490   5.240  26.370  0.00  0.00            
ATOM   2664  HZ  PHE X 184      22.660   6.200  26.590  0.00  0.00            
ATOM   2665  CD2 PHE X 184      22.330   3.430  24.740  0.00  0.00            
ATOM   2666  HD2 PHE X 184      22.390   3.120  23.800  0.00  0.00            
ATOM   2667  CE2 PHE X 184      22.570   4.790  25.040  0.00  0.00            
ATOM   2668  HE2 PHE X 184      22.800   5.430  24.310  0.00  0.00            
ATOM   2669  C   PHE X 184      19.290   1.100  25.700  0.00  0.00            
ATOM   2670  O   PHE X 184      18.600   2.060  25.360  0.00  0.00            
ATOM   2671  N   CYS X 185      19.060   0.410  26.820  0.00  0.00            
ATOM   2672  HN  CYS X 185      19.560  -0.430  26.980  0.00  0.00            
ATOM   2673  CA  CYS X 185      18.090   0.860  27.830  0.00  0.00            
ATOM   2674  HA  CYS X 185      17.470   1.460  27.320  0.00  0.00            
ATOM   2675  CB  CYS X 185      17.310  -0.330  28.410  0.00  0.00            
ATOM   2676  HB1 CYS X 185      18.020  -0.980  28.650  0.00  0.00            
ATOM   2677  HB2 CYS X 185      16.890   0.050  29.230  0.00  0.00            
ATOM   2678  SG  CYS X 185      16.070  -1.070  27.320  0.00  0.00            
ATOM   2679  C   CYS X 185      18.770   1.640  28.950  0.00  0.00            
ATOM   2680  O   CYS X 185      19.860   1.290  29.410  0.00  0.00            
ATOM   2681  N   ALA X 186      18.030   2.600  29.520  0.00  0.00            
ATOM   2682  HN  ALA X 186      17.210   2.910  29.040  0.00  0.00            
ATOM   2683  CA  ALA X 186      18.370   3.240  30.790  0.00  0.00            
ATOM   2684  HA  ALA X 186      18.890   2.560  31.300  0.00  0.00            
ATOM   2685  CB  ALA X 186      19.270   4.460  30.540  0.00  0.00            
ATOM   2686  HB1 ALA X 186      19.490   4.890  31.410  0.00  0.00            
ATOM   2687  HB2 ALA X 186      20.110   4.170  30.080  0.00  0.00            
ATOM   2688  HB3 ALA X 186      18.780   5.120  29.960  0.00  0.00            
ATOM   2689  C   ALA X 186      17.110   3.570  31.610  0.00  0.00            
ATOM   2690  O   ALA X 186      15.990   3.560  31.100  0.00  0.00            
ATOM   2691  N   GLY X 187      17.300   3.840  32.890  0.00  0.00            
ATOM   2692  HN  GLY X 187      18.240   3.790  33.250  0.00  0.00            
ATOM   2693  CA  GLY X 187      16.240   4.200  33.830  0.00  0.00            
ATOM   2694  HA1 GLY X 187      16.590   4.910  34.430  0.00  0.00            
ATOM   2695  HA2 GLY X 187      15.470   4.560  33.300  0.00  0.00            
ATOM   2696  C   GLY X 187      15.770   3.010  34.660  0.00  0.00            
ATOM   2697  O   GLY X 187      16.580   2.290  35.250  0.00  0.00            
ATOM   2698  N   TYR X 188      14.440   2.860  34.800  0.00  0.00            
ATOM   2699  HN  TYR X 188      13.850   3.320  34.140  0.00  0.00            
ATOM   2700  CA  TYR X 188      13.830   2.060  35.860  0.00  0.00            
ATOM   2701  HA  TYR X 188      14.540   1.410  36.140  0.00  0.00            
ATOM   2702  CB  TYR X 188      13.410   3.030  36.980  0.00  0.00            
ATOM   2703  HB1 TYR X 188      12.680   3.600  36.620  0.00  0.00            
ATOM   2704  HB2 TYR X 188      13.070   2.480  37.740  0.00  0.00            
ATOM   2705  CG  TYR X 188      14.490   3.950  37.530  0.00  0.00            
ATOM   2706  CD1 TYR X 188      15.300   3.520  38.600  0.00  0.00            
ATOM   2707  HD1 TYR X 188      15.220   2.580  38.940  0.00  0.00            
ATOM   2708  CE1 TYR X 188      16.220   4.400  39.190  0.00  0.00            
ATOM   2709  HE1 TYR X 188      16.760   4.110  39.980  0.00  0.00            
ATOM   2710  CZ  TYR X 188      16.380   5.700  38.670  0.00  0.00            
ATOM   2711  OH  TYR X 188      17.240   6.560  39.280  0.00  0.00            
ATOM   2712  HH  TYR X 188      17.230   7.440  38.790  0.00  0.00            
ATOM   2713  CD2 TYR X 188      14.640   5.250  37.020  0.00  0.00            
ATOM   2714  HD2 TYR X 188      14.070   5.560  36.260  0.00  0.00            
ATOM   2715  CE2 TYR X 188      15.610   6.120  37.570  0.00  0.00            
ATOM   2716  HE2 TYR X 188      15.750   7.030  37.170  0.00  0.00            
ATOM   2717  C   TYR X 188      12.600   1.280  35.400  0.00  0.00            
ATOM   2718  O   TYR X 188      11.680   1.880  34.840  0.00  0.00            
ATOM   2719  N   ASP X 189      12.450   0.010  35.800  0.00  0.00            
ATOM   2720  HN  ASP X 189      13.240  -0.460  36.190  0.00  0.00            
ATOM   2721  CA  ASP X 189      11.180  -0.720  35.700  0.00  0.00            
ATOM   2722  HA  ASP X 189      10.840  -0.540  34.780  0.00  0.00            
ATOM   2723  CB  ASP X 189      11.380  -2.230  35.870  0.00  0.00            
ATOM   2724  HB1 ASP X 189      11.730  -2.620  35.020  0.00  0.00            
ATOM   2725  HB2 ASP X 189      12.040  -2.400  36.610  0.00  0.00            
ATOM   2726  CG  ASP X 189      10.060  -2.930  36.220  0.00  0.00            
ATOM   2727  OD1 ASP X 189       9.060  -2.660  35.510  0.00  0.00            
ATOM   2728  OD2 ASP X 189      10.000  -3.570  37.300  0.00  0.00            
ATOM   2729  C   ASP X 189      10.180  -0.170  36.740  0.00  0.00            
ATOM   2730  O   ASP X 189       9.240   0.550  36.380  0.00  0.00            
ATOM   2731  N   THR X 190      10.440  -0.470  38.010  0.00  0.00            
ATOM   2732  HN  THR X 190      11.340  -0.850  38.200  0.00  0.00            
ATOM   2733  CA  THR X 190       9.550  -0.280  39.160  0.00  0.00            
ATOM   2734  HA  THR X 190       8.730  -0.790  38.910  0.00  0.00            
ATOM   2735  CB  THR X 190      10.190  -0.830  40.460  0.00  0.00            
ATOM   2736  HB  THR X 190      10.680  -0.080  40.900  0.00  0.00            
ATOM   2737  OG1 THR X 190      11.180  -1.800  40.190  0.00  0.00            
ATOM   2738  HG1 THR X 190      11.570  -2.120  41.050  0.00  0.00            
ATOM   2739  CG2 THR X 190       9.160  -1.430  41.410  0.00  0.00            
ATOM   2740 HG21 THR X 190       9.620  -1.760  42.230  0.00  0.00            
ATOM   2741 HG22 THR X 190       8.490  -0.730  41.660  0.00  0.00            
ATOM   2742 HG23 THR X 190       8.690  -2.190  40.950  0.00  0.00            
ATOM   2743  C   THR X 190       9.200   1.180  39.380  0.00  0.00            
ATOM   2744  O   THR X 190       8.020   1.520  39.490  0.00  0.00            
ATOM   2745  N   LYS X 191      10.210   2.070  39.350  0.00  0.00            
ATOM   2746  HN  LYS X 191      11.150   1.740  39.260  0.00  0.00            
ATOM   2747  CA  LYS X 191       9.960   3.510  39.450  0.00  0.00            
ATOM   2748  HA  LYS X 191       9.380   3.610  40.260  0.00  0.00            
ATOM   2749  CB  LYS X 191      11.250   4.310  39.700  0.00  0.00            
ATOM   2750  HB1 LYS X 191      11.930   4.030  39.020  0.00  0.00            
ATOM   2751  HB2 LYS X 191      11.040   5.280  39.580  0.00  0.00            
ATOM   2752  CG  LYS X 191      11.850   4.100  41.100  0.00  0.00            
ATOM   2753  HG1 LYS X 191      11.200   4.460  41.770  0.00  0.00            
ATOM   2754  HG2 LYS X 191      11.980   3.120  41.250  0.00  0.00            
ATOM   2755  CD  LYS X 191      13.210   4.800  41.300  0.00  0.00            
ATOM   2756  HD1 LYS X 191      13.460   4.750  42.260  0.00  0.00            
ATOM   2757  HD2 LYS X 191      13.900   4.340  40.750  0.00  0.00            
ATOM   2758  CE  LYS X 191      13.150   6.280  40.880  0.00  0.00            
ATOM   2759  HE1 LYS X 191      12.870   6.330  39.920  0.00  0.00            
ATOM   2760  HE2 LYS X 191      12.480   6.750  41.450  0.00  0.00            
ATOM   2761  NZ  LYS X 191      14.440   7.010  41.010  0.00  0.00            
ATOM   2762  HZ1 LYS X 191      14.310   7.950  40.710  0.00  0.00            
ATOM   2763  HZ2 LYS X 191      14.740   6.990  41.960  0.00  0.00            
ATOM   2764  HZ3 LYS X 191      15.130   6.570  40.430  0.00  0.00            
ATOM   2765  C   LYS X 191       9.200   4.020  38.220  0.00  0.00            
ATOM   2766  O   LYS X 191       9.470   3.640  37.070  0.00  0.00            
ATOM   2767  N   GLN X 192       8.300   4.950  38.490  0.00  0.00            
ATOM   2768  HN  GLN X 192       8.120   5.160  39.460  0.00  0.00            
ATOM   2769  CA  GLN X 192       7.530   5.700  37.500  0.00  0.00            
ATOM   2770  HA  GLN X 192       7.510   5.140  36.660  0.00  0.00            
ATOM   2771  CB  GLN X 192       6.070   5.860  37.950  0.00  0.00            
ATOM   2772  HB1 GLN X 192       6.050   6.480  38.730  0.00  0.00            
ATOM   2773  HB2 GLN X 192       5.550   6.250  37.190  0.00  0.00            
ATOM   2774  CG  GLN X 192       5.380   4.540  38.370  0.00  0.00            
ATOM   2775  HG1 GLN X 192       5.830   4.190  39.190  0.00  0.00            
ATOM   2776  HG2 GLN X 192       4.420   4.730  38.570  0.00  0.00            
ATOM   2777  CD  GLN X 192       5.420   3.430  37.310  0.00  0.00            
ATOM   2778  OE1 GLN X 192       4.740   3.460  36.300  0.00  0.00            
ATOM   2779  NE2 GLN X 192       6.210   2.390  37.480  0.00  0.00            
ATOM   2780 HE21 GLN X 192       6.780   2.320  38.300  0.00  0.00            
ATOM   2781 HE22 GLN X 192       6.240   1.670  36.790  0.00  0.00            
ATOM   2782  C   GLN X 192       8.270   7.000  37.130  0.00  0.00            
ATOM   2783  O   GLN X 192       7.700   8.080  37.160  0.00  0.00            
ATOM   2784  N   GLU X 193       9.570   6.870  36.850  0.00  0.00            
ATOM   2785  HN  GLU X 193       9.960   5.950  36.880  0.00  0.00            
ATOM   2786  CA  GLU X 193      10.480   7.970  36.490  0.00  0.00            
ATOM   2787  HA  GLU X 193       9.920   8.800  36.460  0.00  0.00            
ATOM   2788  CB  GLU X 193      11.570   8.120  37.560  0.00  0.00            
ATOM   2789  HB1 GLU X 193      12.010   7.230  37.690  0.00  0.00            
ATOM   2790  HB2 GLU X 193      12.250   8.780  37.220  0.00  0.00            
ATOM   2791  CG  GLU X 193      11.030   8.620  38.900  0.00  0.00            
ATOM   2792  HG1 GLU X 193      10.160   9.090  38.760  0.00  0.00            
ATOM   2793  HG2 GLU X 193      10.880   7.830  39.510  0.00  0.00            
ATOM   2794  CD  GLU X 193      12.030   9.570  39.550  0.00  0.00            
ATOM   2795  OE1 GLU X 193      12.990   9.080  40.200  0.00  0.00            
ATOM   2796  OE2 GLU X 193      11.870  10.790  39.340  0.00  0.00            
ATOM   2797  C   GLU X 193      11.100   7.710  35.120  0.00  0.00            
ATOM   2798  O   GLU X 193      11.620   6.610  34.890  0.00  0.00            
ATOM   2799  N   ASP X 194      10.940   8.650  34.180  0.00  0.00            
ATOM   2800  HN  ASP X 194      10.630   9.550  34.450  0.00  0.00            
ATOM   2801  CA  ASP X 194      11.210   8.400  32.750  0.00  0.00            
ATOM   2802  HA  ASP X 194      12.110   7.970  32.730  0.00  0.00            
ATOM   2803  CB  ASP X 194      10.080   7.490  32.210  0.00  0.00            
ATOM   2804  HB1 ASP X 194       9.770   6.910  32.960  0.00  0.00            
ATOM   2805  HB2 ASP X 194       9.330   8.080  31.920  0.00  0.00            
ATOM   2806  CG  ASP X 194      10.440   6.580  31.030  0.00  0.00            
ATOM   2807  OD1 ASP X 194      11.560   6.690  30.480  0.00  0.00            
ATOM   2808  OD2 ASP X 194       9.620   5.650  30.790  0.00  0.00            
ATOM   2809  C   ASP X 194      11.280   9.670  31.890  0.00  0.00            
ATOM   2810  O   ASP X 194      10.840  10.760  32.290  0.00  0.00            
ATOM   2811  N   ALA X 195      11.690   9.490  30.640  0.00  0.00            
ATOM   2812  HN  ALA X 195      12.270   8.690  30.450  0.00  0.00            
ATOM   2813  CA  ALA X 195      11.350  10.370  29.540  0.00  0.00            
ATOM   2814  HA  ALA X 195      11.360  11.310  29.880  0.00  0.00            
ATOM   2815  CB  ALA X 195      12.430  10.180  28.470  0.00  0.00            
ATOM   2816  HB1 ALA X 195      12.240  10.780  27.690  0.00  0.00            
ATOM   2817  HB2 ALA X 195      13.330  10.420  28.850  0.00  0.00            
ATOM   2818  HB3 ALA X 195      12.440   9.230  28.170  0.00  0.00            
ATOM   2819  C   ALA X 195       9.920  10.100  29.020  0.00  0.00            
ATOM   2820  O   ALA X 195       9.250   9.150  29.410  0.00  0.00            
ATOM   2821  N   CYS X 196       9.430  11.020  28.190  0.00  0.00            
ATOM   2822  HN  CYS X 196      10.020  11.790  27.940  0.00  0.00            
ATOM   2823  CA  CYS X 196       8.090  11.010  27.600  0.00  0.00            
ATOM   2824  HA  CYS X 196       7.840  10.070  27.390  0.00  0.00            
ATOM   2825  CB  CYS X 196       7.150  11.600  28.660  0.00  0.00            
ATOM   2826  HB1 CYS X 196       7.480  11.200  29.510  0.00  0.00            
ATOM   2827  HB2 CYS X 196       7.350  12.570  28.640  0.00  0.00            
ATOM   2828  SG  CYS X 196       5.370  11.290  28.440  0.00  0.00            
ATOM   2829  C   CYS X 196       8.070  11.790  26.270  0.00  0.00            
ATOM   2830  O   CYS X 196       9.120  12.200  25.760  0.00  0.00            
ATOM   2831  N   GLN X 197       6.880  12.020  25.680  0.00  0.00            
ATOM   2832  HN  GLN X 197       6.050  11.720  26.150  0.00  0.00            
ATOM   2833  CA  GLN X 197       6.760  12.680  24.380  0.00  0.00            
ATOM   2834  HA  GLN X 197       7.250  12.090  23.740  0.00  0.00            
ATOM   2835  CB  GLN X 197       5.270  12.780  23.970  0.00  0.00            
ATOM   2836  HB1 GLN X 197       4.860  11.870  24.080  0.00  0.00            
ATOM   2837  HB2 GLN X 197       4.820  13.430  24.580  0.00  0.00            
ATOM   2838  CG  GLN X 197       5.060  13.240  22.520  0.00  0.00            
ATOM   2839  HG1 GLN X 197       4.070  13.320  22.350  0.00  0.00            
ATOM   2840  HG2 GLN X 197       5.480  14.140  22.410  0.00  0.00            
ATOM   2841  CD  GLN X 197       5.650  12.300  21.470  0.00  0.00            
ATOM   2842  OE1 GLN X 197       5.760  11.100  21.680  0.00  0.00            
ATOM   2843  NE2 GLN X 197       6.090  12.810  20.350  0.00  0.00            
ATOM   2844 HE21 GLN X 197       6.030  13.800  20.190  0.00  0.00            
ATOM   2845 HE22 GLN X 197       6.480  12.220  19.650  0.00  0.00            
ATOM   2846  C   GLN X 197       7.430  14.060  24.370  0.00  0.00            
ATOM   2847  O   GLN X 197       7.110  14.940  25.170  0.00  0.00            
ATOM   2848  N   GLY X 198       8.350  14.270  23.430  0.00  0.00            
ATOM   2849  HN  GLY X 198       8.510  13.540  22.760  0.00  0.00            
ATOM   2850  CA  GLY X 198       9.140  15.490  23.310  0.00  0.00            
ATOM   2851  HA1 GLY X 198       9.460  15.550  22.360  0.00  0.00            
ATOM   2852  HA2 GLY X 198       8.530  16.260  23.500  0.00  0.00            
ATOM   2853  C   GLY X 198      10.360  15.580  24.240  0.00  0.00            
ATOM   2854  O   GLY X 198      11.130  16.540  24.130  0.00  0.00            
ATOM   2855  N   ASP X 199      10.610  14.590  25.100  0.00  0.00            
ATOM   2856  HN  ASP X 199       9.880  13.960  25.350  0.00  0.00            
ATOM   2857  CA  ASP X 199      11.950  14.400  25.690  0.00  0.00            
ATOM   2858  HA  ASP X 199      12.270  15.320  25.890  0.00  0.00            
ATOM   2859  CB  ASP X 199      11.900  13.590  26.980  0.00  0.00            
ATOM   2860  HB1 ASP X 199      11.470  12.710  26.800  0.00  0.00            
ATOM   2861  HB2 ASP X 199      12.840  13.440  27.300  0.00  0.00            
ATOM   2862  CG  ASP X 199      11.130  14.280  28.100  0.00  0.00            
ATOM   2863  OD1 ASP X 199      11.540  15.360  28.600  0.00  0.00            
ATOM   2864  OD2 ASP X 199      10.130  13.700  28.570  0.00  0.00            
ATOM   2865  C   ASP X 199      12.880  13.700  24.680  0.00  0.00            
ATOM   2866  O   ASP X 199      14.090  13.950  24.720  0.00  0.00            
ATOM   2867  N   SER X 200      12.320  12.910  23.750  0.00  0.00            
ATOM   2868  HN  SER X 200      11.360  12.670  23.870  0.00  0.00            
ATOM   2869  CA  SER X 200      13.000  12.370  22.560  0.00  0.00            
ATOM   2870  HA  SER X 200      13.520  11.600  22.930  0.00  0.00            
ATOM   2871  CB  SER X 200      11.980  11.920  21.510  0.00  0.00            
ATOM   2872  HB1 SER X 200      11.330  12.650  21.320  0.00  0.00            
ATOM   2873  HB2 SER X 200      12.450  11.650  20.670  0.00  0.00            
ATOM   2874  OG  SER X 200      11.220  10.800  21.940  0.00  0.00            
ATOM   2875  HG1 SER X 200      10.580  10.540  21.220  0.00  0.00            
ATOM   2876  C   SER X 200      13.920  13.390  21.890  0.00  0.00            
ATOM   2877  O   SER X 200      13.620  14.580  21.880  0.00  0.00            
ATOM   2878  N   GLY X 201      15.050  12.930  21.360  0.00  0.00            
ATOM   2879  HN  GLY X 201      15.160  11.940  21.310  0.00  0.00            
ATOM   2880  CA  GLY X 201      16.140  13.760  20.860  0.00  0.00            
ATOM   2881  HA1 GLY X 201      16.720  13.170  20.290  0.00  0.00            
ATOM   2882  HA2 GLY X 201      15.730  14.480  20.300  0.00  0.00            
ATOM   2883  C   GLY X 201      17.010  14.410  21.940  0.00  0.00            
ATOM   2884  O   GLY X 201      18.150  14.780  21.660  0.00  0.00            
ATOM   2885  N   GLY X 202      16.530  14.450  23.190  0.00  0.00            
ATOM   2886  HN  GLY X 202      15.610  14.090  23.350  0.00  0.00            
ATOM   2887  CA  GLY X 202      17.270  14.980  24.320  0.00  0.00            
ATOM   2888  HA1 GLY X 202      17.460  15.940  24.130  0.00  0.00            
ATOM   2889  HA2 GLY X 202      16.660  14.920  25.120  0.00  0.00            
ATOM   2890  C   GLY X 202      18.580  14.260  24.630  0.00  0.00            
ATOM   2891  O   GLY X 202      18.800  13.130  24.170  0.00  0.00            
ATOM   2892  N   PRO X 203      19.410  14.850  25.490  0.00  0.00            
ATOM   2893  CD  PRO X 203      19.210  16.110  26.200  0.00  0.00            
ATOM   2894  HD1 PRO X 203      18.710  15.940  27.050  0.00  0.00            
ATOM   2895  HD2 PRO X 203      18.690  16.740  25.630  0.00  0.00            
ATOM   2896  CA  PRO X 203      20.680  14.270  25.870  0.00  0.00            
ATOM   2897  HA  PRO X 203      21.120  13.910  25.050  0.00  0.00            
ATOM   2898  CB  PRO X 203      21.500  15.390  26.520  0.00  0.00            
ATOM   2899  HB1 PRO X 203      21.720  15.150  27.470  0.00  0.00            
ATOM   2900  HB2 PRO X 203      22.340  15.550  26.020  0.00  0.00            
ATOM   2901  CG  PRO X 203      20.610  16.640  26.480  0.00  0.00            
ATOM   2902  HG1 PRO X 203      20.630  17.120  27.360  0.00  0.00            
ATOM   2903  HG2 PRO X 203      20.900  17.260  25.750  0.00  0.00            
ATOM   2904  C   PRO X 203      20.470  13.100  26.830  0.00  0.00            
ATOM   2905  O   PRO X 203      19.900  13.280  27.910  0.00  0.00            
ATOM   2906  N   HIS X 204      21.140  11.980  26.550  0.00  0.00            
ATOM   2907  HN  HIS X 204      21.270  11.730  25.590  0.00  0.00            
ATOM   2908  CA  HIS X 204      21.680  11.120  27.590  0.00  0.00            
ATOM   2909  HA  HIS X 204      21.300  11.400  28.470  0.00  0.00            
ATOM   2910  CB  HIS X 204      21.210   9.670  27.390  0.00  0.00            
ATOM   2911  HB1 HIS X 204      20.230   9.620  27.580  0.00  0.00            
ATOM   2912  HB2 HIS X 204      21.390   9.410  26.440  0.00  0.00            
ATOM   2913  ND1 HIS X 204      23.270   8.370  28.220  0.00  0.00            
ATOM   2914  CG  HIS X 204      21.910   8.690  28.290  0.00  0.00            
ATOM   2915  CE1 HIS X 204      23.490   7.490  29.200  0.00  0.00            
ATOM   2916  HE1 HIS X 204      24.380   7.080  29.420  0.00  0.00            
ATOM   2917  NE2 HIS X 204      22.340   7.220  29.860  0.00  0.00            
ATOM   2918  HE2 HIS X 204      22.240   6.580  30.620  0.00  0.00            
ATOM   2919  CD2 HIS X 204      21.340   7.970  29.290  0.00  0.00            
ATOM   2920  HD2 HIS X 204      20.370   7.980  29.570  0.00  0.00            
ATOM   2921  C   HIS X 204      23.200  11.320  27.630  0.00  0.00            
ATOM   2922  O   HIS X 204      23.900  11.220  26.620  0.00  0.00            
ATOM   2923  N   VAL X 205      23.680  11.720  28.810  0.00  0.00            
ATOM   2924  HN  VAL X 205      23.040  11.840  29.570  0.00  0.00            
ATOM   2925  CA  VAL X 205      25.100  11.990  29.060  0.00  0.00            
ATOM   2926  HA  VAL X 205      25.560  11.700  28.220  0.00  0.00            
ATOM   2927  CB  VAL X 205      25.400  13.490  29.260  0.00  0.00            
ATOM   2928  HB  VAL X 205      26.370  13.540  29.490  0.00  0.00            
ATOM   2929  CG1 VAL X 205      25.120  14.300  27.990  0.00  0.00            
ATOM   2930 HG11 VAL X 205      25.320  15.260  28.160  0.00  0.00            
ATOM   2931 HG12 VAL X 205      25.690  13.960  27.250  0.00  0.00            
ATOM   2932 HG13 VAL X 205      24.150  14.200  27.740  0.00  0.00            
ATOM   2933  CG2 VAL X 205      24.610  14.110  30.420  0.00  0.00            
ATOM   2934 HG21 VAL X 205      24.850  15.080  30.500  0.00  0.00            
ATOM   2935 HG22 VAL X 205      23.630  14.020  30.240  0.00  0.00            
ATOM   2936 HG23 VAL X 205      24.840  13.640  31.270  0.00  0.00            
ATOM   2937  C   VAL X 205      25.610  11.150  30.230  0.00  0.00            
ATOM   2938  O   VAL X 205      24.890  10.910  31.190  0.00  0.00            
ATOM   2939  N   THR X 206      26.880  10.740  30.150  0.00  0.00            
ATOM   2940  HN  THR X 206      27.410  11.010  29.350  0.00  0.00            
ATOM   2941  CA  THR X 206      27.530   9.930  31.180  0.00  0.00            
ATOM   2942  HA  THR X 206      26.840   9.710  31.860  0.00  0.00            
ATOM   2943  CB  THR X 206      28.050   8.600  30.600  0.00  0.00            
ATOM   2944  HB  THR X 206      28.730   8.820  29.900  0.00  0.00            
ATOM   2945  OG1 THR X 206      26.990   7.890  30.000  0.00  0.00            
ATOM   2946  HG1 THR X 206      27.340   7.030  29.620  0.00  0.00            
ATOM   2947  CG2 THR X 206      28.620   7.670  31.660  0.00  0.00            
ATOM   2948 HG21 THR X 206      28.940   6.820  31.230  0.00  0.00            
ATOM   2949 HG22 THR X 206      29.390   8.120  32.120  0.00  0.00            
ATOM   2950 HG23 THR X 206      27.910   7.450  32.330  0.00  0.00            
ATOM   2951  C   THR X 206      28.650  10.730  31.840  0.00  0.00            
ATOM   2952  O   THR X 206      29.380  11.470  31.180  0.00  0.00            
ATOM   2953  N   ARG X 207      28.740  10.610  33.160  0.00  0.00            
ATOM   2954  HN  ARG X 207      28.200   9.870  33.570  0.00  0.00            
ATOM   2955  CA  ARG X 207      29.540  11.420  34.070  0.00  0.00            
ATOM   2956  HA  ARG X 207      29.850  12.260  33.620  0.00  0.00            
ATOM   2957  CB  ARG X 207      28.620  11.720  35.270  0.00  0.00            
ATOM   2958  HB1 ARG X 207      27.840  12.250  34.930  0.00  0.00            
ATOM   2959  HB2 ARG X 207      28.290  10.850  35.630  0.00  0.00            
ATOM   2960  CG  ARG X 207      29.250  12.490  36.420  0.00  0.00            
ATOM   2961  HG1 ARG X 207      30.050  11.990  36.760  0.00  0.00            
ATOM   2962  HG2 ARG X 207      29.530  13.400  36.110  0.00  0.00            
ATOM   2963  CD  ARG X 207      28.210  12.620  37.540  0.00  0.00            
ATOM   2964  HD1 ARG X 207      27.390  13.080  37.190  0.00  0.00            
ATOM   2965  HD2 ARG X 207      27.970  11.720  37.900  0.00  0.00            
ATOM   2966  NE  ARG X 207      28.750  13.420  38.650  0.00  0.00            
ATOM   2967  HE  ARG X 207      29.740  13.540  38.670  0.00  0.00            
ATOM   2968  CZ  ARG X 207      28.060  14.010  39.610  0.00  0.00            
ATOM   2969  NH1 ARG X 207      26.800  13.780  39.820  0.00  0.00            
ATOM   2970 HH11 ARG X 207      26.300  13.140  39.240  0.00  0.00            
ATOM   2971 HH12 ARG X 207      26.320  14.250  40.570  0.00  0.00            
ATOM   2972  NH2 ARG X 207      28.680  14.850  40.380  0.00  0.00            
ATOM   2973 HH21 ARG X 207      29.650  15.040  40.230  0.00  0.00            
ATOM   2974 HH22 ARG X 207      28.190  15.300  41.120  0.00  0.00            
ATOM   2975  C   ARG X 207      30.810  10.660  34.480  0.00  0.00            
ATOM   2976  O   ARG X 207      30.740   9.670  35.200  0.00  0.00            
ATOM   2977  N   PHE X 208      31.980  11.170  34.080  0.00  0.00            
ATOM   2978  HN  PHE X 208      31.980  11.980  33.500  0.00  0.00            
ATOM   2979  CA  PHE X 208      33.270  10.580  34.460  0.00  0.00            
ATOM   2980  HA  PHE X 208      33.130  10.040  35.290  0.00  0.00            
ATOM   2981  CB  PHE X 208      33.760   9.670  33.330  0.00  0.00            
ATOM   2982  HB1 PHE X 208      33.050   8.990  33.150  0.00  0.00            
ATOM   2983  HB2 PHE X 208      33.900  10.230  32.510  0.00  0.00            
ATOM   2984  CG  PHE X 208      35.050   8.920  33.610  0.00  0.00            
ATOM   2985  CD1 PHE X 208      35.030   7.770  34.420  0.00  0.00            
ATOM   2986  HD1 PHE X 208      34.180   7.470  34.840  0.00  0.00            
ATOM   2987  CE1 PHE X 208      36.220   7.040  34.640  0.00  0.00            
ATOM   2988  HE1 PHE X 208      36.200   6.230  35.220  0.00  0.00            
ATOM   2989  CZ  PHE X 208      37.420   7.460  34.050  0.00  0.00            
ATOM   2990  HZ  PHE X 208      38.260   6.940  34.200  0.00  0.00            
ATOM   2991  CD2 PHE X 208      36.260   9.340  33.030  0.00  0.00            
ATOM   2992  HD2 PHE X 208      36.280  10.170  32.460  0.00  0.00            
ATOM   2993  CE2 PHE X 208      37.440   8.620  33.250  0.00  0.00            
ATOM   2994  HE2 PHE X 208      38.300   8.920  32.830  0.00  0.00            
ATOM   2995  C   PHE X 208      34.290  11.680  34.800  0.00  0.00            
ATOM   2996  O   PHE X 208      34.620  12.500  33.960  0.00  0.00            
ATOM   2997  N   LYS X 209      34.750  11.710  36.060  0.00  0.00            
ATOM   2998  HN  LYS X 209      34.550  10.920  36.650  0.00  0.00            
ATOM   2999  CA  LYS X 209      35.540  12.820  36.650  0.00  0.00            
ATOM   3000  HA  LYS X 209      35.590  12.620  37.620  0.00  0.00            
ATOM   3001  CB  LYS X 209      36.990  12.840  36.100  0.00  0.00            
ATOM   3002  HB1 LYS X 209      36.960  13.130  35.140  0.00  0.00            
ATOM   3003  HB2 LYS X 209      37.520  13.490  36.630  0.00  0.00            
ATOM   3004  CG  LYS X 209      37.700  11.480  36.170  0.00  0.00            
ATOM   3005  HG1 LYS X 209      37.790  11.200  37.120  0.00  0.00            
ATOM   3006  HG2 LYS X 209      37.170  10.800  35.670  0.00  0.00            
ATOM   3007  CD  LYS X 209      39.100  11.580  35.550  0.00  0.00            
ATOM   3008  HD1 LYS X 209      39.010  11.920  34.610  0.00  0.00            
ATOM   3009  HD2 LYS X 209      39.650  12.220  36.080  0.00  0.00            
ATOM   3010  CE  LYS X 209      39.810  10.220  35.520  0.00  0.00            
ATOM   3011  HE1 LYS X 209      39.240   9.550  35.050  0.00  0.00            
ATOM   3012  HE2 LYS X 209      40.680  10.310  35.030  0.00  0.00            
ATOM   3013  NZ  LYS X 209      40.090   9.710  36.880  0.00  0.00            
ATOM   3014  HZ1 LYS X 209      40.550   8.830  36.820  0.00  0.00            
ATOM   3015  HZ2 LYS X 209      40.680  10.360  37.370  0.00  0.00            
ATOM   3016  HZ3 LYS X 209      39.230   9.600  37.380  0.00  0.00            
ATOM   3017  C   LYS X 209      34.830  14.180  36.490  0.00  0.00            
ATOM   3018  O   LYS X 209      35.450  15.180  36.160  0.00  0.00            
ATOM   3019  N   ASP X 210      33.500  14.130  36.560  0.00  0.00            
ATOM   3020  HN  ASP X 210      33.100  13.260  36.840  0.00  0.00            
ATOM   3021  CA  ASP X 210      32.550  15.210  36.270  0.00  0.00            
ATOM   3022  HA  ASP X 210      31.690  14.730  36.120  0.00  0.00            
ATOM   3023  CB  ASP X 210      32.370  16.120  37.500  0.00  0.00            
ATOM   3024  HB1 ASP X 210      33.270  16.330  37.880  0.00  0.00            
ATOM   3025  HB2 ASP X 210      31.910  16.960  37.210  0.00  0.00            
ATOM   3026  CG  ASP X 210      31.520  15.440  38.590  0.00  0.00            
ATOM   3027  OD1 ASP X 210      31.410  14.190  38.610  0.00  0.00            
ATOM   3028  OD2 ASP X 210      30.870  16.160  39.380  0.00  0.00            
ATOM   3029  C   ASP X 210      32.760  15.920  34.910  0.00  0.00            
ATOM   3030  O   ASP X 210      32.180  16.980  34.660  0.00  0.00            
ATOM   3031  N   THR X 211      33.410  15.240  33.960  0.00  0.00            
ATOM   3032  HN  THR X 211      34.030  14.510  34.260  0.00  0.00            
ATOM   3033  CA  THR X 211      33.280  15.490  32.520  0.00  0.00            
ATOM   3034  HA  THR X 211      33.210  16.480  32.400  0.00  0.00            
ATOM   3035  CB  THR X 211      34.510  14.980  31.760  0.00  0.00            
ATOM   3036  HB  THR X 211      34.500  13.980  31.780  0.00  0.00            
ATOM   3037  OG1 THR X 211      35.690  15.400  32.390  0.00  0.00            
ATOM   3038  HG1 THR X 211      36.480  15.060  31.870  0.00  0.00            
ATOM   3039  CG2 THR X 211      34.550  15.500  30.320  0.00  0.00            
ATOM   3040 HG21 THR X 211      35.360  15.140  29.860  0.00  0.00            
ATOM   3041 HG22 THR X 211      33.730  15.190  29.830  0.00  0.00            
ATOM   3042 HG23 THR X 211      34.580  16.500  30.320  0.00  0.00            
ATOM   3043  C   THR X 211      32.020  14.780  32.020  0.00  0.00            
ATOM   3044  O   THR X 211      31.830  13.590  32.290  0.00  0.00            
ATOM   3045  N   TYR X 212      31.110  15.510  31.360  0.00  0.00            
ATOM   3046  HN  TYR X 212      31.340  16.470  31.160  0.00  0.00            
ATOM   3047  CA  TYR X 212      29.810  15.010  30.910  0.00  0.00            
ATOM   3048  HA  TYR X 212      29.640  14.160  31.410  0.00  0.00            
ATOM   3049  CB  TYR X 212      28.700  16.020  31.280  0.00  0.00            
ATOM   3050  HB1 TYR X 212      29.060  16.940  31.140  0.00  0.00            
ATOM   3051  HB2 TYR X 212      27.930  15.860  30.660  0.00  0.00            
ATOM   3052  CG  TYR X 212      28.170  15.940  32.710  0.00  0.00            
ATOM   3053  CD1 TYR X 212      29.040  15.920  33.820  0.00  0.00            
ATOM   3054  HD1 TYR X 212      30.030  15.960  33.680  0.00  0.00            
ATOM   3055  CE1 TYR X 212      28.520  15.860  35.130  0.00  0.00            
ATOM   3056  HE1 TYR X 212      29.150  15.850  35.910  0.00  0.00            
ATOM   3057  CZ  TYR X 212      27.130  15.820  35.340  0.00  0.00            
ATOM   3058  OH  TYR X 212      26.640  15.740  36.610  0.00  0.00            
ATOM   3059  HH  TYR X 212      25.640  15.720  36.570  0.00  0.00            
ATOM   3060  CD2 TYR X 212      26.780  15.930  32.930  0.00  0.00            
ATOM   3061  HD2 TYR X 212      26.160  15.960  32.150  0.00  0.00            
ATOM   3062  CE2 TYR X 212      26.260  15.870  34.230  0.00  0.00            
ATOM   3063  HE2 TYR X 212      25.270  15.860  34.380  0.00  0.00            
ATOM   3064  C   TYR X 212      29.850  14.680  29.410  0.00  0.00            
ATOM   3065  O   TYR X 212      29.900  15.570  28.560  0.00  0.00            
ATOM   3066  N   PHE X 213      29.820  13.390  29.080  0.00  0.00            
ATOM   3067  HN  PHE X 213      29.670  12.720  29.810  0.00  0.00            
ATOM   3068  CA  PHE X 213      30.000  12.880  27.720  0.00  0.00            
ATOM   3069  HA  PHE X 213      30.410  13.650  27.220  0.00  0.00            
ATOM   3070  CB  PHE X 213      30.930  11.670  27.730  0.00  0.00            
ATOM   3071  HB1 PHE X 213      30.560  11.000  28.380  0.00  0.00            
ATOM   3072  HB2 PHE X 213      30.950  11.270  26.810  0.00  0.00            
ATOM   3073  CG  PHE X 213      32.370  11.960  28.140  0.00  0.00            
ATOM   3074  CD1 PHE X 213      33.310  12.340  27.160  0.00  0.00            
ATOM   3075  HD1 PHE X 213      33.020  12.450  26.210  0.00  0.00            
ATOM   3076  CE1 PHE X 213      34.650  12.570  27.520  0.00  0.00            
ATOM   3077  HE1 PHE X 213      35.310  12.850  26.830  0.00  0.00            
ATOM   3078  CZ  PHE X 213      35.050  12.400  28.860  0.00  0.00            
ATOM   3079  HZ  PHE X 213      36.010  12.550  29.110  0.00  0.00            
ATOM   3080  CD2 PHE X 213      32.770  11.800  29.470  0.00  0.00            
ATOM   3081  HD2 PHE X 213      32.100  11.550  30.170  0.00  0.00            
ATOM   3082  CE2 PHE X 213      34.120  12.010  29.830  0.00  0.00            
ATOM   3083  HE2 PHE X 213      34.410  11.880  30.780  0.00  0.00            
ATOM   3084  C   PHE X 213      28.680  12.520  27.030  0.00  0.00            
ATOM   3085  O   PHE X 213      27.890  11.740  27.580  0.00  0.00            
ATOM   3086  N   VAL X 214      28.490  12.940  25.780  0.00  0.00            
ATOM   3087  HN  VAL X 214      29.170  13.570  25.400  0.00  0.00            
ATOM   3088  CA  VAL X 214      27.370  12.530  24.920  0.00  0.00            
ATOM   3089  HA  VAL X 214      26.540  12.750  25.440  0.00  0.00            
ATOM   3090  CB  VAL X 214      27.330  13.320  23.590  0.00  0.00            
ATOM   3091  HB  VAL X 214      28.100  13.000  23.050  0.00  0.00            
ATOM   3092  CG1 VAL X 214      25.990  13.090  22.870  0.00  0.00            
ATOM   3093 HG11 VAL X 214      25.980  13.600  22.010  0.00  0.00            
ATOM   3094 HG12 VAL X 214      25.880  12.110  22.670  0.00  0.00            
ATOM   3095 HG13 VAL X 214      25.240  13.400  23.450  0.00  0.00            
ATOM   3096  CG2 VAL X 214      27.440  14.830  23.810  0.00  0.00            
ATOM   3097 HG21 VAL X 214      27.410  15.300  22.930  0.00  0.00            
ATOM   3098 HG22 VAL X 214      26.680  15.140  24.380  0.00  0.00            
ATOM   3099 HG23 VAL X 214      28.300  15.030  24.270  0.00  0.00            
ATOM   3100  C   VAL X 214      27.470  11.040  24.630  0.00  0.00            
ATOM   3101  O   VAL X 214      28.420  10.580  24.010  0.00  0.00            
ATOM   3102  N   THR X 215      26.510  10.270  25.160  0.00  0.00            
ATOM   3103  HN  THR X 215      25.700  10.720  25.540  0.00  0.00            
ATOM   3104  CA  THR X 215      26.590   8.800  25.210  0.00  0.00            
ATOM   3105  HA  THR X 215      27.220   8.580  24.460  0.00  0.00            
ATOM   3106  CB  THR X 215      27.160   8.320  26.550  0.00  0.00            
ATOM   3107  HB  THR X 215      26.790   7.410  26.740  0.00  0.00            
ATOM   3108  OG1 THR X 215      26.740   9.150  27.610  0.00  0.00            
ATOM   3109  HG1 THR X 215      27.130   8.810  28.470  0.00  0.00            
ATOM   3110  CG2 THR X 215      28.690   8.340  26.570  0.00  0.00            
ATOM   3111 HG21 THR X 215      29.020   8.020  27.450  0.00  0.00            
ATOM   3112 HG22 THR X 215      29.030   7.740  25.840  0.00  0.00            
ATOM   3113 HG23 THR X 215      29.010   9.270  26.410  0.00  0.00            
ATOM   3114  C   THR X 215      25.260   8.110  24.930  0.00  0.00            
ATOM   3115  O   THR X 215      25.270   6.940  24.540  0.00  0.00            
ATOM   3116  N   GLY X 216      24.150   8.840  24.920  0.00  0.00            
ATOM   3117  HN  GLY X 216      24.170   9.750  25.330  0.00  0.00            
ATOM   3118  CA  GLY X 216      22.900   8.390  24.330  0.00  0.00            
ATOM   3119  HA1 GLY X 216      23.120   7.760  23.580  0.00  0.00            
ATOM   3120  HA2 GLY X 216      22.390   7.890  25.040  0.00  0.00            
ATOM   3121  C   GLY X 216      22.050   9.540  23.810  0.00  0.00            
ATOM   3122  O   GLY X 216      22.290  10.710  24.120  0.00  0.00            
ATOM   3123  N   ILE X 217      21.010   9.200  23.060  0.00  0.00            
ATOM   3124  HN  ILE X 217      20.950   8.250  22.750  0.00  0.00            
ATOM   3125  CA  ILE X 217      19.930  10.120  22.670  0.00  0.00            
ATOM   3126  HA  ILE X 217      20.150  11.020  23.040  0.00  0.00            
ATOM   3127  CB  ILE X 217      19.830  10.240  21.130  0.00  0.00            
ATOM   3128  HB  ILE X 217      19.440   9.380  20.780  0.00  0.00            
ATOM   3129  CG2 ILE X 217      18.890  11.390  20.780  0.00  0.00            
ATOM   3130 HG21 ILE X 217      18.820  11.470  19.780  0.00  0.00            
ATOM   3131 HG22 ILE X 217      17.980  11.210  21.160  0.00  0.00            
ATOM   3132 HG23 ILE X 217      19.250  12.240  21.150  0.00  0.00            
ATOM   3133  CG1 ILE X 217      21.210  10.410  20.450  0.00  0.00            
ATOM   3134 HG11 ILE X 217      21.630  11.240  20.810  0.00  0.00            
ATOM   3135 HG12 ILE X 217      21.770   9.620  20.690  0.00  0.00            
ATOM   3136  CD  ILE X 217      21.170  10.520  18.920  0.00  0.00            
ATOM   3137  HD1 ILE X 217      22.100  10.630  18.570  0.00  0.00            
ATOM   3138  HD2 ILE X 217      20.760   9.690  18.540  0.00  0.00            
ATOM   3139  HD3 ILE X 217      20.620  11.310  18.660  0.00  0.00            
ATOM   3140  C   ILE X 217      18.640   9.560  23.250  0.00  0.00            
ATOM   3141  O   ILE X 217      18.430   8.350  23.170  0.00  0.00            
ATOM   3142  N   VAL X 218      17.750  10.380  23.800  0.00  0.00            
ATOM   3143  HN  VAL X 218      18.000  11.330  23.980  0.00  0.00            
ATOM   3144  CA  VAL X 218      16.400   9.900  24.160  0.00  0.00            
ATOM   3145  HA  VAL X 218      16.530   9.150  24.800  0.00  0.00            
ATOM   3146  CB  VAL X 218      15.580  11.000  24.860  0.00  0.00            
ATOM   3147  HB  VAL X 218      15.450  11.720  24.180  0.00  0.00            
ATOM   3148  CG1 VAL X 218      14.240  10.430  25.350  0.00  0.00            
ATOM   3149 HG11 VAL X 218      13.720  11.150  25.800  0.00  0.00            
ATOM   3150 HG12 VAL X 218      13.720  10.080  24.570  0.00  0.00            
ATOM   3151 HG13 VAL X 218      14.410   9.690  26.000  0.00  0.00            
ATOM   3152  CG2 VAL X 218      16.280  11.580  26.090  0.00  0.00            
ATOM   3153 HG21 VAL X 218      15.700  12.280  26.500  0.00  0.00            
ATOM   3154 HG22 VAL X 218      16.440  10.850  26.750  0.00  0.00            
ATOM   3155 HG23 VAL X 218      17.150  11.990  25.810  0.00  0.00            
ATOM   3156  C   VAL X 218      15.690   9.450  22.870  0.00  0.00            
ATOM   3157  O   VAL X 218      15.480  10.260  21.980  0.00  0.00            
ATOM   3158  N   SER X 219      15.340   8.160  22.760  0.00  0.00            
ATOM   3159  HN  SER X 219      15.480   7.560  23.550  0.00  0.00            
ATOM   3160  CA  SER X 219      14.760   7.610  21.530  0.00  0.00            
ATOM   3161  HA  SER X 219      14.850   8.290  20.810  0.00  0.00            
ATOM   3162  CB  SER X 219      15.560   6.380  21.070  0.00  0.00            
ATOM   3163  HB1 SER X 219      16.520   6.630  20.930  0.00  0.00            
ATOM   3164  HB2 SER X 219      15.500   5.650  21.740  0.00  0.00            
ATOM   3165  OG  SER X 219      15.080   5.870  19.850  0.00  0.00            
ATOM   3166  HG1 SER X 219      15.620   5.080  19.580  0.00  0.00            
ATOM   3167  C   SER X 219      13.260   7.380  21.710  0.00  0.00            
ATOM   3168  O   SER X 219      12.470   8.300  21.460  0.00  0.00            
ATOM   3169  N   TRP X 220      12.870   6.220  22.250  0.00  0.00            
ATOM   3170  HN  TRP X 220      13.570   5.580  22.550  0.00  0.00            
ATOM   3171  CA  TRP X 220      11.470   5.830  22.440  0.00  0.00            
ATOM   3172  HA  TRP X 220      10.960   6.700  22.470  0.00  0.00            
ATOM   3173  CB  TRP X 220      11.000   4.970  21.250  0.00  0.00            
ATOM   3174  HB1 TRP X 220      10.030   4.770  21.380  0.00  0.00            
ATOM   3175  HB2 TRP X 220      11.110   5.510  20.410  0.00  0.00            
ATOM   3176  CG  TRP X 220      11.700   3.660  21.030  0.00  0.00            
ATOM   3177  CD1 TRP X 220      12.780   3.490  20.250  0.00  0.00            
ATOM   3178  HD1 TRP X 220      13.250   4.210  19.750  0.00  0.00            
ATOM   3179  NE1 TRP X 220      13.150   2.160  20.230  0.00  0.00            
ATOM   3180  HE1 TRP X 220      13.940   1.790  19.730  0.00  0.00            
ATOM   3181  CE2 TRP X 220      12.300   1.390  21.000  0.00  0.00            
ATOM   3182  CD2 TRP X 220      11.370   2.330  21.540  0.00  0.00            
ATOM   3183  CE3 TRP X 220      10.360   1.810  22.380  0.00  0.00            
ATOM   3184  HE3 TRP X 220       9.660   2.420  22.760  0.00  0.00            
ATOM   3185  CZ3 TRP X 220      10.320   0.430  22.700  0.00  0.00            
ATOM   3186  HZ3 TRP X 220       9.610   0.090  23.310  0.00  0.00            
ATOM   3187  CZ2 TRP X 220      12.260   0.020  21.290  0.00  0.00            
ATOM   3188  HZ2 TRP X 220      12.920  -0.600  20.880  0.00  0.00            
ATOM   3189  CH2 TRP X 220      11.270  -0.460  22.160  0.00  0.00            
ATOM   3190  HH2 TRP X 220      11.230  -1.430  22.390  0.00  0.00            
ATOM   3191  C   TRP X 220      11.220   5.130  23.780  0.00  0.00            
ATOM   3192  O   TRP X 220      12.140   4.720  24.480  0.00  0.00            
ATOM   3193  N   GLY X 221       9.950   4.980  24.120  0.00  0.00            
ATOM   3194  HN  GLY X 221       9.270   5.460  23.570  0.00  0.00            
ATOM   3195  CA  GLY X 221       9.470   4.180  25.240  0.00  0.00            
ATOM   3196  HA1 GLY X 221       9.920   3.290  25.210  0.00  0.00            
ATOM   3197  HA2 GLY X 221       9.700   4.650  26.090  0.00  0.00            
ATOM   3198  C   GLY X 221       7.960   4.020  25.100  0.00  0.00            
ATOM   3199  O   GLY X 221       7.300   4.900  24.550  0.00  0.00            
ATOM   3200  N   GLU X 222       7.440   2.840  25.440  0.00  0.00            
ATOM   3201  HN  GLU X 222       8.030   2.160  25.870  0.00  0.00            
ATOM   3202  CA  GLU X 222       6.030   2.500  25.200  0.00  0.00            
ATOM   3203  HA  GLU X 222       5.790   2.880  24.310  0.00  0.00            
ATOM   3204  CB  GLU X 222       5.860   0.980  25.160  0.00  0.00            
ATOM   3205  HB1 GLU X 222       6.300   0.590  25.970  0.00  0.00            
ATOM   3206  HB2 GLU X 222       4.890   0.760  25.180  0.00  0.00            
ATOM   3207  CG  GLU X 222       6.490   0.370  23.910  0.00  0.00            
ATOM   3208  HG1 GLU X 222       5.910   0.560  23.110  0.00  0.00            
ATOM   3209  HG2 GLU X 222       7.400   0.760  23.760  0.00  0.00            
ATOM   3210  CD  GLU X 222       6.610  -1.150  24.090  0.00  0.00            
ATOM   3211  OE1 GLU X 222       5.610  -1.760  24.500  0.00  0.00            
ATOM   3212  OE2 GLU X 222       7.740  -1.690  23.980  0.00  0.00            
ATOM   3213  C   GLU X 222       5.120   3.140  26.260  0.00  0.00            
ATOM   3214  O   GLU X 222       4.940   2.610  27.360  0.00  0.00            
ATOM   3215  N   GLY X 223       4.520   4.270  25.890  0.00  0.00            
ATOM   3216  HN  GLY X 223       4.450   4.460  24.910  0.00  0.00            
ATOM   3217  CA  GLY X 223       3.970   5.250  26.810  0.00  0.00            
ATOM   3218  HA1 GLY X 223       3.380   5.860  26.300  0.00  0.00            
ATOM   3219  HA2 GLY X 223       3.430   4.760  27.500  0.00  0.00            
ATOM   3220  C   GLY X 223       5.080   6.040  27.500  0.00  0.00            
ATOM   3221  O   GLY X 223       6.090   6.380  26.880  0.00  0.00            
ATOM   3222  N   CYS X 224       4.890   6.350  28.780  0.00  0.00            
ATOM   3223  HN  CYS X 224       4.010   6.100  29.190  0.00  0.00            
ATOM   3224  CA  CYS X 224       5.870   7.010  29.630  0.00  0.00            
ATOM   3225  HA  CYS X 224       6.770   6.820  29.230  0.00  0.00            
ATOM   3226  CB  CYS X 224       5.610   8.530  29.640  0.00  0.00            
ATOM   3227  HB1 CYS X 224       4.830   8.630  30.250  0.00  0.00            
ATOM   3228  HB2 CYS X 224       6.430   8.910  30.070  0.00  0.00            
ATOM   3229  SG  CYS X 224       5.300   9.310  28.030  0.00  0.00            
ATOM   3230  C   CYS X 224       5.770   6.470  31.050  0.00  0.00            
ATOM   3231  O   CYS X 224       4.680   6.240  31.550  0.00  0.00            
ATOM   3232  N   ALA X 225       6.900   6.340  31.760  0.00  0.00            
ATOM   3233  HN  ALA X 225       7.760   6.480  31.270  0.00  0.00            
ATOM   3234  CA  ALA X 225       6.980   6.010  33.190  0.00  0.00            
ATOM   3235  HA  ALA X 225       7.960   5.970  33.330  0.00  0.00            
ATOM   3236  CB  ALA X 225       6.330   7.140  34.010  0.00  0.00            
ATOM   3237  HB1 ALA X 225       6.390   6.920  34.980  0.00  0.00            
ATOM   3238  HB2 ALA X 225       6.820   8.000  33.830  0.00  0.00            
ATOM   3239  HB3 ALA X 225       5.370   7.240  33.740  0.00  0.00            
ATOM   3240  C   ALA X 225       6.520   4.610  33.640  0.00  0.00            
ATOM   3241  O   ALA X 225       7.180   4.070  34.530  0.00  0.00            
ATOM   3242  N   ARG X 226       5.560   3.970  32.960  0.00  0.00            
ATOM   3243  HN  ARG X 226       5.230   4.430  32.130  0.00  0.00            
ATOM   3244  CA  ARG X 226       4.920   2.670  33.260  0.00  0.00            
ATOM   3245  HA  ARG X 226       4.220   2.930  33.930  0.00  0.00            
ATOM   3246  CB  ARG X 226       4.340   2.070  31.960  0.00  0.00            
ATOM   3247  HB1 ARG X 226       5.110   1.860  31.350  0.00  0.00            
ATOM   3248  HB2 ARG X 226       3.860   1.230  32.190  0.00  0.00            
ATOM   3249  CG  ARG X 226       3.370   3.000  31.210  0.00  0.00            
ATOM   3250  HG1 ARG X 226       2.610   3.240  31.810  0.00  0.00            
ATOM   3251  HG2 ARG X 226       3.850   3.830  30.930  0.00  0.00            
ATOM   3252  CD  ARG X 226       2.840   2.270  29.970  0.00  0.00            
ATOM   3253  HD1 ARG X 226       3.610   1.970  29.410  0.00  0.00            
ATOM   3254  HD2 ARG X 226       2.300   1.480  30.250  0.00  0.00            
ATOM   3255  NE  ARG X 226       1.990   3.140  29.160  0.00  0.00            
ATOM   3256  HE  ARG X 226       1.660   3.980  29.590  0.00  0.00            
ATOM   3257  CZ  ARG X 226       1.610   2.920  27.920  0.00  0.00            
ATOM   3258  NH1 ARG X 226       2.130   1.970  27.200  0.00  0.00            
ATOM   3259 HH11 ARG X 226       2.840   1.390  27.590  0.00  0.00            
ATOM   3260 HH12 ARG X 226       1.830   1.830  26.260  0.00  0.00            
ATOM   3261  NH2 ARG X 226       0.710   3.680  27.360  0.00  0.00            
ATOM   3262 HH21 ARG X 226       0.300   4.440  27.880  0.00  0.00            
ATOM   3263 HH22 ARG X 226       0.430   3.510  26.420  0.00  0.00            
ATOM   3264  C   ARG X 226       5.810   1.600  33.920  0.00  0.00            
ATOM   3265  O   ARG X 226       7.010   1.500  33.630  0.00  0.00            
ATOM   3266  N   LYS X 227       5.240   0.730  34.760  0.00  0.00            
ATOM   3267  HN  LYS X 227       4.340   0.950  35.150  0.00  0.00            
ATOM   3268  CA  LYS X 227       5.900  -0.540  35.140  0.00  0.00            
ATOM   3269  HA  LYS X 227       6.850  -0.300  35.330  0.00  0.00            
ATOM   3270  CB  LYS X 227       5.320  -1.120  36.450  0.00  0.00            
ATOM   3271  HB1 LYS X 227       5.160  -0.390  37.110  0.00  0.00            
ATOM   3272  HB2 LYS X 227       4.470  -1.600  36.260  0.00  0.00            
ATOM   3273  CG  LYS X 227       6.350  -2.110  37.020  0.00  0.00            
ATOM   3274  HG1 LYS X 227       6.460  -2.850  36.360  0.00  0.00            
ATOM   3275  HG2 LYS X 227       7.220  -1.620  37.120  0.00  0.00            
ATOM   3276  CD  LYS X 227       6.060  -2.760  38.370  0.00  0.00            
ATOM   3277  HD1 LYS X 227       5.940  -2.070  39.090  0.00  0.00            
ATOM   3278  HD2 LYS X 227       5.240  -3.330  38.320  0.00  0.00            
ATOM   3279  CE  LYS X 227       7.320  -3.610  38.630  0.00  0.00            
ATOM   3280  HE1 LYS X 227       7.430  -4.250  37.880  0.00  0.00            
ATOM   3281  HE2 LYS X 227       8.110  -3.000  38.680  0.00  0.00            
ATOM   3282  NZ  LYS X 227       7.280  -4.390  39.890  0.00  0.00            
ATOM   3283  HZ1 LYS X 227       8.130  -4.910  39.980  0.00  0.00            
ATOM   3284  HZ2 LYS X 227       7.180  -3.770  40.670  0.00  0.00            
ATOM   3285  HZ3 LYS X 227       6.510  -5.020  39.860  0.00  0.00            
ATOM   3286  C   LYS X 227       5.870  -1.520  33.960  0.00  0.00            
ATOM   3287  O   LYS X 227       5.060  -1.380  33.060  0.00  0.00            
ATOM   3288  N   GLY X 228       6.850  -2.430  33.890  0.00  0.00            
ATOM   3289  HN  GLY X 228       7.440  -2.530  34.690  0.00  0.00            
ATOM   3290  CA  GLY X 228       7.130  -3.280  32.730  0.00  0.00            
ATOM   3291  HA1 GLY X 228       7.640  -4.080  33.060  0.00  0.00            
ATOM   3292  HA2 GLY X 228       6.250  -3.580  32.360  0.00  0.00            
ATOM   3293  C   GLY X 228       7.940  -2.580  31.630  0.00  0.00            
ATOM   3294  O   GLY X 228       8.240  -3.200  30.620  0.00  0.00            
ATOM   3295  N   LYS X 229       8.280  -1.300  31.820  0.00  0.00            
ATOM   3296  HN  LYS X 229       8.070  -0.880  32.700  0.00  0.00            
ATOM   3297  CA  LYS X 229       8.960  -0.450  30.820  0.00  0.00            
ATOM   3298  HA  LYS X 229       9.420  -1.100  30.210  0.00  0.00            
ATOM   3299  CB  LYS X 229       7.910   0.390  30.050  0.00  0.00            
ATOM   3300  HB1 LYS X 229       7.390   0.920  30.720  0.00  0.00            
ATOM   3301  HB2 LYS X 229       8.400   1.010  29.440  0.00  0.00            
ATOM   3302  CG  LYS X 229       6.910  -0.430  29.200  0.00  0.00            
ATOM   3303  HG1 LYS X 229       6.440  -1.080  29.800  0.00  0.00            
ATOM   3304  HG2 LYS X 229       6.240   0.200  28.810  0.00  0.00            
ATOM   3305  CD  LYS X 229       7.580  -1.210  28.060  0.00  0.00            
ATOM   3306  HD1 LYS X 229       7.880  -0.560  27.360  0.00  0.00            
ATOM   3307  HD2 LYS X 229       8.370  -1.700  28.420  0.00  0.00            
ATOM   3308  CE  LYS X 229       6.640  -2.220  27.400  0.00  0.00            
ATOM   3309  HE1 LYS X 229       6.280  -2.850  28.080  0.00  0.00            
ATOM   3310  HE2 LYS X 229       5.880  -1.740  26.960  0.00  0.00            
ATOM   3311  NZ  LYS X 229       7.360  -3.010  26.370  0.00  0.00            
ATOM   3312  HZ1 LYS X 229       6.730  -3.660  25.950  0.00  0.00            
ATOM   3313  HZ2 LYS X 229       7.710  -2.390  25.670  0.00  0.00            
ATOM   3314  HZ3 LYS X 229       8.120  -3.500  26.790  0.00  0.00            
ATOM   3315  C   LYS X 229      10.050   0.440  31.430  0.00  0.00            
ATOM   3316  O   LYS X 229       9.850   1.040  32.500  0.00  0.00            
ATOM   3317  N   TYR X 230      11.170   0.530  30.710  0.00  0.00            
ATOM   3318  HN  TYR X 230      11.250  -0.100  29.940  0.00  0.00            
ATOM   3319  CA  TYR X 230      12.310   1.450  30.900  0.00  0.00            
ATOM   3320  HA  TYR X 230      12.160   1.920  31.770  0.00  0.00            
ATOM   3321  CB  TYR X 230      13.620   0.640  30.940  0.00  0.00            
ATOM   3322  HB1 TYR X 230      13.720   0.180  30.050  0.00  0.00            
ATOM   3323  HB2 TYR X 230      14.370   1.280  31.070  0.00  0.00            
ATOM   3324  CG  TYR X 230      13.750  -0.430  32.010  0.00  0.00            
ATOM   3325  CD1 TYR X 230      14.530  -0.200  33.150  0.00  0.00            
ATOM   3326  HD1 TYR X 230      14.890   0.720  33.330  0.00  0.00            
ATOM   3327  CE1 TYR X 230      14.810  -1.240  34.060  0.00  0.00            
ATOM   3328  HE1 TYR X 230      15.370  -1.070  34.870  0.00  0.00            
ATOM   3329  CZ  TYR X 230      14.300  -2.540  33.820  0.00  0.00            
ATOM   3330  OH  TYR X 230      14.600  -3.550  34.670  0.00  0.00            
ATOM   3331  HH  TYR X 230      14.160  -4.390  34.350  0.00  0.00            
ATOM   3332  CD2 TYR X 230      13.210  -1.720  31.790  0.00  0.00            
ATOM   3333  HD2 TYR X 230      12.630  -1.880  31.000  0.00  0.00            
ATOM   3334  CE2 TYR X 230      13.490  -2.770  32.690  0.00  0.00            
ATOM   3335  HE2 TYR X 230      13.100  -3.680  32.530  0.00  0.00            
ATOM   3336  C   TYR X 230      12.350   2.470  29.740  0.00  0.00            
ATOM   3337  O   TYR X 230      11.550   2.380  28.810  0.00  0.00            
ATOM   3338  N   GLY X 231      13.290   3.420  29.730  0.00  0.00            
ATOM   3339  HN  GLY X 231      13.840   3.560  30.560  0.00  0.00            
ATOM   3340  CA  GLY X 231      13.550   4.260  28.560  0.00  0.00            
ATOM   3341  HA1 GLY X 231      12.680   4.440  28.110  0.00  0.00            
ATOM   3342  HA2 GLY X 231      13.940   5.130  28.880  0.00  0.00            
ATOM   3343  C   GLY X 231      14.520   3.600  27.570  0.00  0.00            
ATOM   3344  O   GLY X 231      15.500   2.980  28.000  0.00  0.00            
ATOM   3345  N   ILE X 232      14.290   3.770  26.270  0.00  0.00            
ATOM   3346  HN  ILE X 232      13.450   4.240  26.000  0.00  0.00            
ATOM   3347  CA  ILE X 232      15.170   3.290  25.190  0.00  0.00            
ATOM   3348  HA  ILE X 232      15.810   2.670  25.640  0.00  0.00            
ATOM   3349  CB  ILE X 232      14.410   2.500  24.090  0.00  0.00            
ATOM   3350  HB  ILE X 232      13.940   3.180  23.530  0.00  0.00            
ATOM   3351  CG2 ILE X 232      15.420   1.700  23.240  0.00  0.00            
ATOM   3352 HG21 ILE X 232      14.930   1.190  22.530  0.00  0.00            
ATOM   3353 HG22 ILE X 232      16.060   2.340  22.810  0.00  0.00            
ATOM   3354 HG23 ILE X 232      15.920   1.070  23.820  0.00  0.00            
ATOM   3355  CG1 ILE X 232      13.290   1.570  24.630  0.00  0.00            
ATOM   3356 HG11 ILE X 232      12.620   2.140  25.090  0.00  0.00            
ATOM   3357 HG12 ILE X 232      12.870   1.120  23.840  0.00  0.00            
ATOM   3358  CD  ILE X 232      13.730   0.490  25.600  0.00  0.00            
ATOM   3359  HD1 ILE X 232      12.930  -0.050  25.880  0.00  0.00            
ATOM   3360  HD2 ILE X 232      14.400  -0.110  25.160  0.00  0.00            
ATOM   3361  HD3 ILE X 232      14.140   0.910  26.410  0.00  0.00            
ATOM   3362  C   ILE X 232      15.920   4.490  24.580  0.00  0.00            
ATOM   3363  O   ILE X 232      15.330   5.540  24.310  0.00  0.00            
ATOM   3364  N   TYR X 233      17.210   4.310  24.350  0.00  0.00            
ATOM   3365  HN  TYR X 233      17.590   3.390  24.440  0.00  0.00            
ATOM   3366  CA  TYR X 233      18.130   5.380  23.960  0.00  0.00            
ATOM   3367  HA  TYR X 233      17.560   6.160  23.690  0.00  0.00            
ATOM   3368  CB  TYR X 233      19.020   5.750  25.160  0.00  0.00            
ATOM   3369  HB1 TYR X 233      19.510   4.930  25.450  0.00  0.00            
ATOM   3370  HB2 TYR X 233      19.670   6.450  24.860  0.00  0.00            
ATOM   3371  CG  TYR X 233      18.270   6.310  26.360  0.00  0.00            
ATOM   3372  CD1 TYR X 233      17.610   5.430  27.250  0.00  0.00            
ATOM   3373  HD1 TYR X 233      17.680   4.450  27.120  0.00  0.00            
ATOM   3374  CE1 TYR X 233      16.880   5.940  28.340  0.00  0.00            
ATOM   3375  HE1 TYR X 233      16.390   5.320  28.950  0.00  0.00            
ATOM   3376  CZ  TYR X 233      16.820   7.330  28.560  0.00  0.00            
ATOM   3377  OH  TYR X 233      16.100   7.820  29.620  0.00  0.00            
ATOM   3378  HH  TYR X 233      16.170   8.820  29.630  0.00  0.00            
ATOM   3379  CD2 TYR X 233      18.210   7.700  26.590  0.00  0.00            
ATOM   3380  HD2 TYR X 233      18.680   8.320  25.960  0.00  0.00            
ATOM   3381  CE2 TYR X 233      17.510   8.210  27.700  0.00  0.00            
ATOM   3382  HE2 TYR X 233      17.500   9.190  27.870  0.00  0.00            
ATOM   3383  C   TYR X 233      18.970   4.980  22.740  0.00  0.00            
ATOM   3384  O   TYR X 233      19.460   3.850  22.660  0.00  0.00            
ATOM   3385  N   THR X 234      19.170   5.900  21.800  0.00  0.00            
ATOM   3386  HN  THR X 234      18.720   6.790  21.890  0.00  0.00            
ATOM   3387  CA  THR X 234      20.040   5.670  20.630  0.00  0.00            
ATOM   3388  HA  THR X 234      19.720   4.800  20.250  0.00  0.00            
ATOM   3389  CB  THR X 234      19.900   6.750  19.550  0.00  0.00            
ATOM   3390  HB  THR X 234      20.310   7.610  19.860  0.00  0.00            
ATOM   3391  OG1 THR X 234      18.550   7.030  19.320  0.00  0.00            
ATOM   3392  HG1 THR X 234      18.470   7.740  18.610  0.00  0.00            
ATOM   3393  CG2 THR X 234      20.550   6.310  18.230  0.00  0.00            
ATOM   3394 HG21 THR X 234      20.440   7.030  17.550  0.00  0.00            
ATOM   3395 HG22 THR X 234      21.520   6.120  18.380  0.00  0.00            
ATOM   3396 HG23 THR X 234      20.100   5.470  17.910  0.00  0.00            
ATOM   3397  C   THR X 234      21.490   5.590  21.090  0.00  0.00            
ATOM   3398  O   THR X 234      21.980   6.490  21.790  0.00  0.00            
ATOM   3399  N   LYS X 235      22.210   4.540  20.680  0.00  0.00            
ATOM   3400  HN  LYS X 235      21.800   3.920  20.020  0.00  0.00            
ATOM   3401  CA  LYS X 235      23.580   4.240  21.140  0.00  0.00            
ATOM   3402  HA  LYS X 235      23.610   4.480  22.110  0.00  0.00            
ATOM   3403  CB  LYS X 235      23.850   2.740  20.950  0.00  0.00            
ATOM   3404  HB1 LYS X 235      23.050   2.220  21.250  0.00  0.00            
ATOM   3405  HB2 LYS X 235      24.020   2.560  19.980  0.00  0.00            
ATOM   3406  CG  LYS X 235      25.070   2.310  21.770  0.00  0.00            
ATOM   3407  HG1 LYS X 235      25.750   3.030  21.740  0.00  0.00            
ATOM   3408  HG2 LYS X 235      24.780   2.160  22.720  0.00  0.00            
ATOM   3409  CD  LYS X 235      25.690   1.020  21.250  0.00  0.00            
ATOM   3410  HD1 LYS X 235      24.970   0.330  21.140  0.00  0.00            
ATOM   3411  HD2 LYS X 235      26.110   1.200  20.360  0.00  0.00            
ATOM   3412  CE  LYS X 235      26.750   0.500  22.210  0.00  0.00            
ATOM   3413  HE1 LYS X 235      27.250   1.270  22.620  0.00  0.00            
ATOM   3414  HE2 LYS X 235      26.310  -0.030  22.940  0.00  0.00            
ATOM   3415  NZ  LYS X 235      27.730  -0.370  21.530  0.00  0.00            
ATOM   3416  HZ1 LYS X 235      28.410  -0.700  22.190  0.00  0.00            
ATOM   3417  HZ2 LYS X 235      27.250  -1.160  21.130  0.00  0.00            
ATOM   3418  HZ3 LYS X 235      28.190   0.140  20.810  0.00  0.00            
ATOM   3419  C   LYS X 235      24.630   5.130  20.440  0.00  0.00            
ATOM   3420  O   LYS X 235      25.250   4.710  19.470  0.00  0.00            
ATOM   3421  N   VAL X 236      24.840   6.340  20.960  0.00  0.00            
ATOM   3422  HN  VAL X 236      24.340   6.590  21.790  0.00  0.00            
ATOM   3423  CA  VAL X 236      25.770   7.340  20.380  0.00  0.00            
ATOM   3424  HA  VAL X 236      25.350   7.570  19.500  0.00  0.00            
ATOM   3425  CB  VAL X 236      25.870   8.590  21.290  0.00  0.00            
ATOM   3426  HB  VAL X 236      26.120   8.250  22.190  0.00  0.00            
ATOM   3427  CG1 VAL X 236      26.950   9.590  20.850  0.00  0.00            
ATOM   3428 HG11 VAL X 236      26.960  10.370  21.470  0.00  0.00            
ATOM   3429 HG12 VAL X 236      27.840   9.150  20.850  0.00  0.00            
ATOM   3430 HG13 VAL X 236      26.740   9.910  19.920  0.00  0.00            
ATOM   3431  CG2 VAL X 236      24.530   9.340  21.290  0.00  0.00            
ATOM   3432 HG21 VAL X 236      24.600  10.140  21.880  0.00  0.00            
ATOM   3433 HG22 VAL X 236      24.310   9.620  20.360  0.00  0.00            
ATOM   3434 HG23 VAL X 236      23.820   8.730  21.640  0.00  0.00            
ATOM   3435  C   VAL X 236      27.160   6.780  20.110  0.00  0.00            
ATOM   3436  O   VAL X 236      27.750   7.140  19.100  0.00  0.00            
ATOM   3437  N   THR X 237      27.670   5.850  20.920  0.00  0.00            
ATOM   3438  HN  THR X 237      27.120   5.560  21.710  0.00  0.00            
ATOM   3439  CA  THR X 237      28.990   5.220  20.720  0.00  0.00            
ATOM   3440  HA  THR X 237      29.600   6.010  20.690  0.00  0.00            
ATOM   3441  CB  THR X 237      29.350   4.290  21.870  0.00  0.00            
ATOM   3442  HB  THR X 237      30.100   3.690  21.580  0.00  0.00            
ATOM   3443  OG1 THR X 237      28.290   3.450  22.200  0.00  0.00            
ATOM   3444  HG1 THR X 237      28.550   2.850  22.960  0.00  0.00            
ATOM   3445  CG2 THR X 237      29.710   5.080  23.130  0.00  0.00            
ATOM   3446 HG21 THR X 237      29.940   4.440  23.870  0.00  0.00            
ATOM   3447 HG22 THR X 237      30.490   5.670  22.940  0.00  0.00            
ATOM   3448 HG23 THR X 237      28.930   5.640  23.410  0.00  0.00            
ATOM   3449  C   THR X 237      29.130   4.490  19.380  0.00  0.00            
ATOM   3450  O   THR X 237      30.150   4.660  18.700  0.00  0.00            
ATOM   3451  N   ALA X 238      28.070   3.840  18.890  0.00  0.00            
ATOM   3452  HN  ALA X 238      27.260   3.740  19.470  0.00  0.00            
ATOM   3453  CA  ALA X 238      28.020   3.260  17.540  0.00  0.00            
ATOM   3454  HA  ALA X 238      28.870   2.730  17.450  0.00  0.00            
ATOM   3455  CB  ALA X 238      26.800   2.340  17.430  0.00  0.00            
ATOM   3456  HB1 ALA X 238      26.760   1.940  16.520  0.00  0.00            
ATOM   3457  HB2 ALA X 238      26.860   1.610  18.110  0.00  0.00            
ATOM   3458  HB3 ALA X 238      25.970   2.880  17.600  0.00  0.00            
ATOM   3459  C   ALA X 238      28.020   4.320  16.420  0.00  0.00            
ATOM   3460  O   ALA X 238      28.390   4.020  15.290  0.00  0.00            
ATOM   3461  N   PHE X 239      27.720   5.580  16.750  0.00  0.00            
ATOM   3462  HN  PHE X 239      27.530   5.770  17.720  0.00  0.00            
ATOM   3463  CA  PHE X 239      27.630   6.700  15.820  0.00  0.00            
ATOM   3464  HA  PHE X 239      27.780   6.270  14.930  0.00  0.00            
ATOM   3465  CB  PHE X 239      26.240   7.340  15.930  0.00  0.00            
ATOM   3466  HB1 PHE X 239      26.080   7.630  16.880  0.00  0.00            
ATOM   3467  HB2 PHE X 239      26.200   8.150  15.340  0.00  0.00            
ATOM   3468  CG  PHE X 239      25.120   6.410  15.520  0.00  0.00            
ATOM   3469  CD1 PHE X 239      24.960   6.070  14.170  0.00  0.00            
ATOM   3470  HD1 PHE X 239      25.550   6.490  13.470  0.00  0.00            
ATOM   3471  CE1 PHE X 239      23.990   5.130  13.790  0.00  0.00            
ATOM   3472  HE1 PHE X 239      23.870   4.900  12.820  0.00  0.00            
ATOM   3473  CZ  PHE X 239      23.170   4.540  14.760  0.00  0.00            
ATOM   3474  HZ  PHE X 239      22.490   3.860  14.490  0.00  0.00            
ATOM   3475  CD2 PHE X 239      24.280   5.830  16.490  0.00  0.00            
ATOM   3476  HD2 PHE X 239      24.380   6.090  17.450  0.00  0.00            
ATOM   3477  CE2 PHE X 239      23.310   4.890  16.110  0.00  0.00            
ATOM   3478  HE2 PHE X 239      22.720   4.470  16.800  0.00  0.00            
ATOM   3479  C   PHE X 239      28.730   7.760  15.970  0.00  0.00            
ATOM   3480  O   PHE X 239      28.790   8.630  15.110  0.00  0.00            
ATOM   3481  N   LEU X 240      29.660   7.700  16.940  0.00  0.00            
ATOM   3482  HN  LEU X 240      29.640   6.910  17.560  0.00  0.00            
ATOM   3483  CA  LEU X 240      30.690   8.730  17.130  0.00  0.00            
ATOM   3484  HA  LEU X 240      30.180   9.550  17.380  0.00  0.00            
ATOM   3485  CB  LEU X 240      31.650   8.310  18.270  0.00  0.00            
ATOM   3486  HB1 LEU X 240      31.960   7.380  18.090  0.00  0.00            
ATOM   3487  HB2 LEU X 240      32.430   8.940  18.270  0.00  0.00            
ATOM   3488  CG  LEU X 240      31.020   8.350  19.670  0.00  0.00            
ATOM   3489  HG  LEU X 240      30.110   7.920  19.590  0.00  0.00            
ATOM   3490  CD1 LEU X 240      31.880   7.570  20.660  0.00  0.00            
ATOM   3491 HD11 LEU X 240      31.460   7.600  21.570  0.00  0.00            
ATOM   3492 HD12 LEU X 240      31.960   6.620  20.360  0.00  0.00            
ATOM   3493 HD13 LEU X 240      32.790   7.990  20.700  0.00  0.00            
ATOM   3494  CD2 LEU X 240      30.810   9.770  20.190  0.00  0.00            
ATOM   3495 HD21 LEU X 240      30.400   9.740  21.100  0.00  0.00            
ATOM   3496 HD22 LEU X 240      31.690  10.240  20.240  0.00  0.00            
ATOM   3497 HD23 LEU X 240      30.210  10.270  19.570  0.00  0.00            
ATOM   3498  C   LEU X 240      31.490   9.050  15.850  0.00  0.00            
ATOM   3499  O   LEU X 240      31.580  10.210  15.440  0.00  0.00            
ATOM   3500  N   LYS X 241      31.940   8.020  15.110  0.00  0.00            
ATOM   3501  HN  LYS X 241      31.770   7.100  15.440  0.00  0.00            
ATOM   3502  CA  LYS X 241      32.660   8.180  13.830  0.00  0.00            
ATOM   3503  HA  LYS X 241      33.100   9.080  13.880  0.00  0.00            
ATOM   3504  CB  LYS X 241      33.750   7.100  13.720  0.00  0.00            
ATOM   3505  HB1 LYS X 241      33.340   6.200  13.840  0.00  0.00            
ATOM   3506  HB2 LYS X 241      34.190   7.160  12.820  0.00  0.00            
ATOM   3507  CG  LYS X 241      34.820   7.340  14.820  0.00  0.00            
ATOM   3508  HG1 LYS X 241      35.180   8.260  14.710  0.00  0.00            
ATOM   3509  HG2 LYS X 241      34.370   7.260  15.710  0.00  0.00            
ATOM   3510  CD  LYS X 241      35.990   6.350  14.780  0.00  0.00            
ATOM   3511  HD1 LYS X 241      36.400   6.390  13.870  0.00  0.00            
ATOM   3512  HD2 LYS X 241      36.660   6.650  15.460  0.00  0.00            
ATOM   3513  CE  LYS X 241      35.620   4.890  15.080  0.00  0.00            
ATOM   3514  HE1 LYS X 241      34.990   4.560  14.380  0.00  0.00            
ATOM   3515  HE2 LYS X 241      36.450   4.330  15.060  0.00  0.00            
ATOM   3516  NZ  LYS X 241      34.990   4.730  16.400  0.00  0.00            
ATOM   3517  HZ1 LYS X 241      34.770   3.770  16.550  0.00  0.00            
ATOM   3518  HZ2 LYS X 241      35.610   5.040  17.120  0.00  0.00            
ATOM   3519  HZ3 LYS X 241      34.150   5.270  16.440  0.00  0.00            
ATOM   3520  C   LYS X 241      31.740   8.310  12.590  0.00  0.00            
ATOM   3521  O   LYS X 241      32.220   8.380  11.460  0.00  0.00            
ATOM   3522  N   TRP X 242      30.440   8.450  12.810  0.00  0.00            
ATOM   3523  HN  TRP X 242      30.100   8.170  13.710  0.00  0.00            
ATOM   3524  CA  TRP X 242      29.440   8.990  11.870  0.00  0.00            
ATOM   3525  HA  TRP X 242      29.860   8.960  10.960  0.00  0.00            
ATOM   3526  CB  TRP X 242      28.200   8.070  11.870  0.00  0.00            
ATOM   3527  HB1 TRP X 242      28.510   7.130  11.720  0.00  0.00            
ATOM   3528  HB2 TRP X 242      27.770   8.140  12.770  0.00  0.00            
ATOM   3529  CG  TRP X 242      27.150   8.370  10.850  0.00  0.00            
ATOM   3530  CD1 TRP X 242      27.040   7.790   9.630  0.00  0.00            
ATOM   3531  HD1 TRP X 242      27.650   7.080   9.270  0.00  0.00            
ATOM   3532  NE1 TRP X 242      25.940   8.310   8.960  0.00  0.00            
ATOM   3533  HE1 TRP X 242      25.660   8.030   8.040  0.00  0.00            
ATOM   3534  CE2 TRP X 242      25.290   9.240   9.730  0.00  0.00            
ATOM   3535  CD2 TRP X 242      26.020   9.290  10.950  0.00  0.00            
ATOM   3536  CE3 TRP X 242      25.520  10.130  11.970  0.00  0.00            
ATOM   3537  HE3 TRP X 242      26.010  10.190  12.840  0.00  0.00            
ATOM   3538  CZ3 TRP X 242      24.350  10.900  11.770  0.00  0.00            
ATOM   3539  HZ3 TRP X 242      24.020  11.490  12.500  0.00  0.00            
ATOM   3540  CZ2 TRP X 242      24.140  10.020   9.510  0.00  0.00            
ATOM   3541  HZ2 TRP X 242      23.660   9.980   8.630  0.00  0.00            
ATOM   3542  CH2 TRP X 242      23.660  10.840  10.550  0.00  0.00            
ATOM   3543  HH2 TRP X 242      22.840  11.380  10.410  0.00  0.00            
ATOM   3544  C   TRP X 242      29.120  10.470  12.160  0.00  0.00            
ATOM   3545  O   TRP X 242      29.010  11.260  11.220  0.00  0.00            
ATOM   3546  N   ILE X 243      29.120  10.850  13.450  0.00  0.00            
ATOM   3547  HN  ILE X 243      29.260  10.130  14.120  0.00  0.00            
ATOM   3548  CA  ILE X 243      28.930  12.210  13.970  0.00  0.00            
ATOM   3549  HA  ILE X 243      28.140  12.600  13.480  0.00  0.00            
ATOM   3550  CB  ILE X 243      28.640  12.140  15.500  0.00  0.00            
ATOM   3551  HB  ILE X 243      29.380  11.590  15.880  0.00  0.00            
ATOM   3552  CG2 ILE X 243      28.670  13.510  16.200  0.00  0.00            
ATOM   3553 HG21 ILE X 243      28.480  13.390  17.170  0.00  0.00            
ATOM   3554 HG22 ILE X 243      29.570  13.920  16.080  0.00  0.00            
ATOM   3555 HG23 ILE X 243      27.980  14.110  15.790  0.00  0.00            
ATOM   3556  CG1 ILE X 243      27.270  11.470  15.770  0.00  0.00            
ATOM   3557 HG11 ILE X 243      26.550  12.130  15.550  0.00  0.00            
ATOM   3558 HG12 ILE X 243      27.180  10.670  15.190  0.00  0.00            
ATOM   3559  CD  ILE X 243      27.090  11.030  17.230  0.00  0.00            
ATOM   3560  HD1 ILE X 243      26.190  10.610  17.350  0.00  0.00            
ATOM   3561  HD2 ILE X 243      27.800  10.370  17.470  0.00  0.00            
ATOM   3562  HD3 ILE X 243      27.170  11.830  17.840  0.00  0.00            
ATOM   3563  C   ILE X 243      30.140  13.110  13.670  0.00  0.00            
ATOM   3564  O   ILE X 243      29.940  14.240  13.240  0.00  0.00            
ATOM   3565  N   ASP X 244      31.380  12.620  13.810  0.00  0.00            
ATOM   3566  HN  ASP X 244      31.480  11.660  14.060  0.00  0.00            
ATOM   3567  CA  ASP X 244      32.600  13.420  13.610  0.00  0.00            
ATOM   3568  HA  ASP X 244      32.580  14.110  14.330  0.00  0.00            
ATOM   3569  CB  ASP X 244      33.830  12.510  13.730  0.00  0.00            
ATOM   3570  HB1 ASP X 244      33.950  12.240  14.680  0.00  0.00            
ATOM   3571  HB2 ASP X 244      33.690  11.690  13.170  0.00  0.00            
ATOM   3572  CG  ASP X 244      35.090  13.230  13.250  0.00  0.00            
ATOM   3573  OD1 ASP X 244      35.660  14.050  14.010  0.00  0.00            
ATOM   3574  OD2 ASP X 244      35.420  13.120  12.040  0.00  0.00            
ATOM   3575  C   ASP X 244      32.620  14.170  12.260  0.00  0.00            
ATOM   3576  O   ASP X 244      32.750  15.390  12.220  0.00  0.00            
ATOM   3577  N   ARG X 245      32.420  13.440  11.150  0.00  0.00            
ATOM   3578  HN  ARG X 245      32.250  12.470  11.260  0.00  0.00            
ATOM   3579  CA  ARG X 245      32.430  14.000   9.790  0.00  0.00            
ATOM   3580  HA  ARG X 245      33.210  14.620   9.760  0.00  0.00            
ATOM   3581  CB  ARG X 245      32.600  12.850   8.780  0.00  0.00            
ATOM   3582  HB1 ARG X 245      31.890  12.170   8.960  0.00  0.00            
ATOM   3583  HB2 ARG X 245      32.490  13.220   7.860  0.00  0.00            
ATOM   3584  CG  ARG X 245      33.980  12.170   8.880  0.00  0.00            
ATOM   3585  HG1 ARG X 245      34.690  12.830   8.630  0.00  0.00            
ATOM   3586  HG2 ARG X 245      34.120  11.860   9.820  0.00  0.00            
ATOM   3587  CD  ARG X 245      34.100  10.960   7.940  0.00  0.00            
ATOM   3588  HD1 ARG X 245      33.800  11.210   7.020  0.00  0.00            
ATOM   3589  HD2 ARG X 245      35.050  10.650   7.900  0.00  0.00            
ATOM   3590  NE  ARG X 245      33.260   9.830   8.400  0.00  0.00            
ATOM   3591  HE  ARG X 245      33.710   9.160   8.990  0.00  0.00            
ATOM   3592  CZ  ARG X 245      31.990   9.620   8.110  0.00  0.00            
ATOM   3593  NH1 ARG X 245      31.340  10.250   7.170  0.00  0.00            
ATOM   3594 HH11 ARG X 245      31.800  10.940   6.620  0.00  0.00            
ATOM   3595 HH12 ARG X 245      30.370  10.030   7.010  0.00  0.00            
ATOM   3596  NH2 ARG X 245      31.310   8.770   8.810  0.00  0.00            
ATOM   3597 HH21 ARG X 245      31.740   8.280   9.570  0.00  0.00            
ATOM   3598 HH22 ARG X 245      30.340   8.610   8.590  0.00  0.00            
ATOM   3599  C   ARG X 245      31.180  14.820   9.450  0.00  0.00            
ATOM   3600  O   ARG X 245      31.210  15.600   8.510  0.00  0.00            
ATOM   3601  N   SER X 246      30.120  14.660  10.230  0.00  0.00            
ATOM   3602  HN  SER X 246      30.150  13.930  10.910  0.00  0.00            
ATOM   3603  CA  SER X 246      28.900  15.480  10.180  0.00  0.00            
ATOM   3604  HA  SER X 246      28.720  15.720   9.220  0.00  0.00            
ATOM   3605  CB  SER X 246      27.740  14.620  10.720  0.00  0.00            
ATOM   3606  HB1 SER X 246      27.330  14.080   9.980  0.00  0.00            
ATOM   3607  HB2 SER X 246      28.080  14.000  11.440  0.00  0.00            
ATOM   3608  OG  SER X 246      26.700  15.360  11.300  0.00  0.00            
ATOM   3609  HG1 SER X 246      25.990  14.740  11.630  0.00  0.00            
ATOM   3610  C   SER X 246      29.070  16.820  10.920  0.00  0.00            
ATOM   3611  O   SER X 246      28.470  17.830  10.530  0.00  0.00            
ATOM   3612  N   MET X 247      30.000  16.900  11.880  0.00  0.00            
ATOM   3613  HN  MET X 247      30.590  16.110  12.010  0.00  0.00            
ATOM   3614  CA  MET X 247      30.230  18.070  12.750  0.00  0.00            
ATOM   3615  HA  MET X 247      29.330  18.510  12.860  0.00  0.00            
ATOM   3616  CB  MET X 247      30.770  17.560  14.100  0.00  0.00            
ATOM   3617  HB1 MET X 247      30.330  16.690  14.310  0.00  0.00            
ATOM   3618  HB2 MET X 247      31.750  17.430  14.020  0.00  0.00            
ATOM   3619  CG  MET X 247      30.490  18.530  15.240  0.00  0.00            
ATOM   3620  HG1 MET X 247      31.030  19.340  15.010  0.00  0.00            
ATOM   3621  HG2 MET X 247      29.520  18.740  15.160  0.00  0.00            
ATOM   3622  SD  MET X 247      30.910  17.910  16.890  0.00  0.00            
ATOM   3623  CE  MET X 247      32.710  17.740  16.760  0.00  0.00            
ATOM   3624  HE1 MET X 247      33.080  17.390  17.620  0.00  0.00            
ATOM   3625  HE2 MET X 247      32.930  17.100  16.020  0.00  0.00            
ATOM   3626  HE3 MET X 247      33.120  18.630  16.560  0.00  0.00            
ATOM   3627  C   MET X 247      31.130  19.150  12.110  0.00  0.00            
ATOM   3628  O   MET X 247      31.870  19.840  12.820  0.00  0.00            
ATOM   3629  N   LYS X 248      31.210  19.200  10.780  0.00  0.00            
ATOM   3630  HN  LYS X 248      30.510  18.720  10.250  0.00  0.00            
ATOM   3631  CA  LYS X 248      32.260  19.910  10.030  0.00  0.00            
ATOM   3632  HA  LYS X 248      32.600  20.630  10.640  0.00  0.00            
ATOM   3633  CB  LYS X 248      33.390  18.930   9.660  0.00  0.00            
ATOM   3634  HB1 LYS X 248      33.010  18.160   9.160  0.00  0.00            
ATOM   3635  HB2 LYS X 248      34.070  19.400   9.090  0.00  0.00            
ATOM   3636  CG  LYS X 248      34.100  18.390  10.930  0.00  0.00            
ATOM   3637  HG1 LYS X 248      34.540  19.160  11.390  0.00  0.00            
ATOM   3638  HG2 LYS X 248      33.410  17.990  11.530  0.00  0.00            
ATOM   3639  CD  LYS X 248      35.170  17.320  10.670  0.00  0.00            
ATOM   3640  HD1 LYS X 248      34.780  16.570  10.130  0.00  0.00            
ATOM   3641  HD2 LYS X 248      35.950  17.720  10.190  0.00  0.00            
ATOM   3642  CE  LYS X 248      35.610  16.810  12.050  0.00  0.00            
ATOM   3643  HE1 LYS X 248      36.120  17.520  12.520  0.00  0.00            
ATOM   3644  HE2 LYS X 248      34.800  16.570  12.590  0.00  0.00            
ATOM   3645  NZ  LYS X 248      36.470  15.610  11.990  0.00  0.00            
ATOM   3646  HZ1 LYS X 248      36.720  15.330  12.910  0.00  0.00            
ATOM   3647  HZ2 LYS X 248      35.980  14.860  11.530  0.00  0.00            
ATOM   3648  HZ3 LYS X 248      37.300  15.820  11.470  0.00  0.00            
ATOM   3649  C   LYS X 248      31.700  20.620   8.790  0.00  0.00            
ATOM   3650  O   LYS X 248      30.780  20.100   8.140  0.00  0.00            
ATOM   3651  N   THR X 249      32.280  21.780   8.480  0.00  0.00            
ATOM   3652  HN  THR X 249      32.940  22.120   9.160  0.00  0.00            
ATOM   3653  CA  THR X 249      32.110  22.640   7.290  0.00  0.00            
ATOM   3654  HA  THR X 249      31.930  21.990   6.550  0.00  0.00            
ATOM   3655  CB  THR X 249      30.960  23.640   7.410  0.00  0.00            
ATOM   3656  HB  THR X 249      31.010  24.310   6.670  0.00  0.00            
ATOM   3657  OG1 THR X 249      31.110  24.370   8.610  0.00  0.00            
ATOM   3658  HG1 THR X 249      30.370  25.030   8.700  0.00  0.00            
ATOM   3659  CG2 THR X 249      29.580  22.990   7.330  0.00  0.00            
ATOM   3660 HG21 THR X 249      28.870  23.700   7.410  0.00  0.00            
ATOM   3661 HG22 THR X 249      29.480  22.520   6.450  0.00  0.00            
ATOM   3662 HG23 THR X 249      29.480  22.330   8.080  0.00  0.00            
ATOM   3663  C   THR X 249      33.370  23.460   7.110  0.00  0.00            
ATOM   3664  OT1 THR X 249      33.750  24.080   8.140  0.00  0.00            
ATOM   3665  OT2 THR X 249      33.910  23.480   5.990  0.00  0.00            
ATOM   3666  CAL CAL X1244      13.190  31.500  28.380  0.00  0.00            
ATOM   3667  CAL CAL X1245       9.220   2.490  34.610  0.00  0.00            
ATOM   3668  C1  RIV X   1       9.560   2.380  18.570  0.00  0.00            
ATOM   3669  N2  RIV X   1       8.190   2.810  18.220  0.00  0.00            
ATOM   3670  C3  RIV X   1       9.970   1.140  17.750  0.00  0.00            
ATOM   3671  C4  RIV X   1       7.630   2.530  16.970  0.00  0.00            
ATOM   3672  O5  RIV X   1       9.780   1.500  16.370  0.00  0.00            
ATOM   3673  C6  RIV X   1       8.380   1.680  15.950  0.00  0.00            
ATOM   3674  C7  RIV X   1       6.430   5.390  21.020  0.00  0.00            
ATOM   3675  C8  RIV X   1       6.600   5.820  19.700  0.00  0.00            
ATOM   3676  C9  RIV X   1       6.820   4.100  21.400  0.00  0.00            
ATOM   3677  C10 RIV X   1       7.160   4.960  18.760  0.00  0.00            
ATOM   3678  C11 RIV X   1       7.380   3.240  20.470  0.00  0.00            
ATOM   3679  C12 RIV X   1       7.560   3.680  19.150  0.00  0.00            
ATOM   3680  O13 RIV X   1       6.520   2.950  16.710  0.00  0.00            
ATOM   3681  N14 RIV X   1       5.860   6.280  21.970  0.00  0.00            
ATOM   3682  C15 RIV X   1       4.970   5.920  22.940  0.00  0.00            
ATOM   3683  C16 RIV X   1       6.300   7.660  22.150  0.00  0.00            
ATOM   3684  O17 RIV X   1       4.700   6.950  23.750  0.00  0.00            
ATOM   3685  C18 RIV X   1       5.270   8.140  23.190  0.00  0.00            
ATOM   3686  O19 RIV X   1       4.450   4.820  23.070  0.00  0.00            
ATOM   3687  C20 RIV X   1       5.880   9.010  24.310  0.00  0.00            
ATOM   3688  N21 RIV X   1       7.030   8.350  24.960  0.00  0.00            
ATOM   3689  C22 RIV X   1       8.330   8.730  24.750  0.00  0.00            
ATOM   3690  S23 RIV X   1      11.060   8.350  25.040  0.00  0.00            
ATOM   3691  C24 RIV X   1      11.610   7.400  26.360  0.00  0.00            
ATOM   3692  C25 RIV X   1       9.400   8.150  25.530  0.00  0.00            
ATOM   3693  C26 RIV X   1      10.580   6.980  27.160  0.00  0.00            
ATOM   3694  C27 RIV X   1       9.330   7.400  26.680  0.00  0.00            
ATOM   3695  O28 RIV X   1       8.510   9.580  23.880  0.00  0.00            
ATOM   3696  CL  RIV X   1      13.290   7.070  26.570  0.00  0.00            
ATOM   3697  H11 RIV X   1      10.250   3.190  18.350  0.00  0.00            
ATOM   3698  H12 RIV X   1       9.600   2.100  19.610  0.00  0.00            
ATOM   3699  H31 RIV X   1       9.330   0.310  18.020  0.00  0.00            
ATOM   3700  H32 RIV X   1      11.010   0.890  17.950  0.00  0.00            
ATOM   3701  H61 RIV X   1       8.350   2.190  15.000  0.00  0.00            
ATOM   3702  H62 RIV X   1       7.900   0.710  15.910  0.00  0.00            
ATOM   3703  H8  RIV X   1       6.280   6.790  19.400  0.00  0.00            
ATOM   3704  H9  RIV X   1       6.680   3.780  22.400  0.00  0.00            
ATOM   3705  H10 RIV X   1       7.280   5.260  17.760  0.00  0.00            
ATOM   3706  H1  RIV X   1       7.670   2.260  20.750  0.00  0.00            
ATOM   3707 H161 RIV X   1       7.310   7.660  22.550  0.00  0.00            
ATOM   3708 H162 RIV X   1       6.200   8.240  21.240  0.00  0.00            
ATOM   3709  H18 RIV X   1       4.500   8.730  22.690  0.00  0.00            
ATOM   3710 H201 RIV X   1       5.100   9.190  25.060  0.00  0.00            
ATOM   3711 H202 RIV X   1       6.170   9.960  23.890  0.00  0.00            
ATOM   3712  H21 RIV X   1       6.840   7.530  25.590  0.00  0.00            
ATOM   3713  H26 RIV X   1      10.720   6.400  28.040  0.00  0.00            
ATOM   3714  H27 RIV X   1       8.420   7.170  27.180  0.00  0.00            
ATOM   3715  OW  HOH X2001      12.140  11.450  36.720  0.00  0.00            
ATOM   3716  HW1 HOH X2001      12.960  11.450  37.300  0.00  0.00            
ATOM   3717  HW2 HOH X2001      11.330  11.450  37.300  0.00  0.00            
ATOM   3718  OW  HOH X2002       6.370  14.770  36.360  0.00  0.00            
ATOM   3719  HW1 HOH X2002       7.180  14.770  36.940  0.00  0.00            
ATOM   3720  HW2 HOH X2002       6.370  15.590  35.780  0.00  0.00            
ATOM   3721  OW  HOH X2003      19.470  21.120  41.600  0.00  0.00            
ATOM   3722  HW1 HOH X2003      20.280  21.120  42.170  0.00  0.00            
ATOM   3723  HW2 HOH X2003      19.470  20.300  41.020  0.00  0.00            
ATOM   3724  OW  HOH X2004      12.320  27.370  38.200  0.00  0.00            
ATOM   3725  HW1 HOH X2004      11.500  27.370  38.780  0.00  0.00            
ATOM   3726  HW2 HOH X2004      12.320  28.180  37.630  0.00  0.00            
ATOM   3727  OW  HOH X2005      17.090  19.970  41.110  0.00  0.00            
ATOM   3728  HW1 HOH X2005      16.280  19.970  41.680  0.00  0.00            
ATOM   3729  HW2 HOH X2005      17.090  19.150  40.530  0.00  0.00            
ATOM   3730  OW  HOH X2006      22.270  25.320  40.530  0.00  0.00            
ATOM   3731  HW1 HOH X2006      22.270  26.130  39.950  0.00  0.00            
ATOM   3732  HW2 HOH X2006      22.270  24.500  39.950  0.00  0.00            
ATOM   3733  OW  HOH X2007      20.330  24.530  28.690  0.00  0.00            
ATOM   3734  HW1 HOH X2007      21.140  24.530  29.270  0.00  0.00            
ATOM   3735  HW2 HOH X2007      19.510  24.530  29.270  0.00  0.00            
ATOM   3736  OW  HOH X2008      19.470  24.170  33.870  0.00  0.00            
ATOM   3737  HW1 HOH X2008      20.290  24.170  34.450  0.00  0.00            
ATOM   3738  HW2 HOH X2008      19.470  24.990  33.290  0.00  0.00            
ATOM   3739  OW  HOH X2009      21.820  25.030  26.050  0.00  0.00            
ATOM   3740  HW1 HOH X2009      22.640  25.030  26.630  0.00  0.00            
ATOM   3741  HW2 HOH X2009      21.820  24.210  25.480  0.00  0.00            
ATOM   3742  OW  HOH X2010      11.130  32.060  15.930  0.00  0.00            
ATOM   3743  HW1 HOH X2010      10.310  32.060  16.510  0.00  0.00            
ATOM   3744  HW2 HOH X2010      11.130  32.880  15.360  0.00  0.00            
ATOM   3745  OW  HOH X2011      20.840  14.480  21.260  0.00  0.00            
ATOM   3746  HW1 HOH X2011      20.030  14.480  21.840  0.00  0.00            
ATOM   3747  HW2 HOH X2011      20.840  13.660  20.690  0.00  0.00            
ATOM   3748  OW  HOH X2012      31.570  17.790  21.840  0.00  0.00            
ATOM   3749  HW1 HOH X2012      31.570  18.610  21.270  0.00  0.00            
ATOM   3750  HW2 HOH X2012      31.570  16.980  21.270  0.00  0.00            
ATOM   3751  OW  HOH X2013      25.810  24.570  19.120  0.00  0.00            
ATOM   3752  HW1 HOH X2013      26.620  24.570  19.700  0.00  0.00            
ATOM   3753  HW2 HOH X2013      24.990  24.570  19.700  0.00  0.00            
ATOM   3754  OW  HOH X2014      32.550  24.810  19.040  0.00  0.00            
ATOM   3755  HW1 HOH X2014      33.360  24.810  19.620  0.00  0.00            
ATOM   3756  HW2 HOH X2014      32.550  25.620  18.470  0.00  0.00            
ATOM   3757  OW  HOH X2015      28.010  19.740   8.600  0.00  0.00            
ATOM   3758  HW1 HOH X2015      28.830  19.740   9.170  0.00  0.00            
ATOM   3759  HW2 HOH X2015      28.010  18.930   8.020  0.00  0.00            
ATOM   3760  OW  HOH X2016       7.890  12.260  18.180  0.00  0.00            
ATOM   3761  HW1 HOH X2016       7.070  12.260  18.760  0.00  0.00            
ATOM   3762  HW2 HOH X2016       7.890  13.080  17.600  0.00  0.00            
ATOM   3763  OW  HOH X2017       2.840  23.750  13.770  0.00  0.00            
ATOM   3764  HW1 HOH X2017       2.020  23.750  14.350  0.00  0.00            
ATOM   3765  HW2 HOH X2017       2.840  22.940  13.190  0.00  0.00            
ATOM   3766  OW  HOH X2018      15.390  26.520   9.430  0.00  0.00            
ATOM   3767  HW1 HOH X2018      15.390  27.340   8.850  0.00  0.00            
ATOM   3768  HW2 HOH X2018      15.390  25.700   8.850  0.00  0.00            
ATOM   3769  OW  HOH X2019      10.760  31.490  26.810  0.00  0.00            
ATOM   3770  HW1 HOH X2019      11.580  31.490  27.390  0.00  0.00            
ATOM   3771  HW2 HOH X2019       9.940  31.490  27.390  0.00  0.00            
ATOM   3772  OW  HOH X2020      16.710  30.380  30.910  0.00  0.00            
ATOM   3773  HW1 HOH X2020      17.530  30.380  31.480  0.00  0.00            
ATOM   3774  HW2 HOH X2020      16.710  31.200  30.330  0.00  0.00            
ATOM   3775  OW  HOH X2021      18.130  24.960  26.980  0.00  0.00            
ATOM   3776  HW1 HOH X2021      18.950  24.960  27.560  0.00  0.00            
ATOM   3777  HW2 HOH X2021      18.130  24.140  26.410  0.00  0.00            
ATOM   3778  OW  HOH X2022       2.530  27.340  33.240  0.00  0.00            
ATOM   3779  HW1 HOH X2022       1.710  27.340  33.820  0.00  0.00            
ATOM   3780  HW2 HOH X2022       2.530  28.160  32.660  0.00  0.00            
ATOM   3781  OW  HOH X2023      19.310  14.430   6.160  0.00  0.00            
ATOM   3782  HW1 HOH X2023      18.500  14.430   6.740  0.00  0.00            
ATOM   3783  HW2 HOH X2023      19.310  13.620   5.580  0.00  0.00            
ATOM   3784  OW  HOH X2024      22.010  -1.010   3.720  0.00  0.00            
ATOM   3785  HW1 HOH X2024      22.010  -0.200   3.140  0.00  0.00            
ATOM   3786  HW2 HOH X2024      22.010  -1.830   3.140  0.00  0.00            
ATOM   3787  OW  HOH X2025      20.320  -2.260  13.110  0.00  0.00            
ATOM   3788  HW1 HOH X2025      21.130  -2.260  13.680  0.00  0.00            
ATOM   3789  HW2 HOH X2025      19.500  -2.260  13.680  0.00  0.00            
ATOM   3790  OW  HOH X2026      15.550  -2.580  12.500  0.00  0.00            
ATOM   3791  HW1 HOH X2026      16.370  -2.580  13.080  0.00  0.00            
ATOM   3792  HW2 HOH X2026      15.550  -1.760  11.930  0.00  0.00            
ATOM   3793  OW  HOH X2027      18.670   3.370  16.910  0.00  0.00            
ATOM   3794  HW1 HOH X2027      19.490   3.370  17.480  0.00  0.00            
ATOM   3795  HW2 HOH X2027      18.670   2.560  16.330  0.00  0.00            
ATOM   3796  OW  HOH X2028      26.330  29.540   8.570  0.00  0.00            
ATOM   3797  HW1 HOH X2028      25.510  29.540   9.150  0.00  0.00            
ATOM   3798  HW2 HOH X2028      26.330  30.350   7.990  0.00  0.00            
ATOM   3799  OW  HOH X2029      23.660  32.090  21.060  0.00  0.00            
ATOM   3800  HW1 HOH X2029      22.840  32.090  21.640  0.00  0.00            
ATOM   3801  HW2 HOH X2029      23.660  31.270  20.480  0.00  0.00            
ATOM   3802  OW  HOH X2030      30.250  32.460  23.780  0.00  0.00            
ATOM   3803  HW1 HOH X2030      30.250  33.270  23.200  0.00  0.00            
ATOM   3804  HW2 HOH X2030      30.250  31.640  23.200  0.00  0.00            
ATOM   3805  OW  HOH X2031      21.810  24.840  32.740  0.00  0.00            
ATOM   3806  HW1 HOH X2031      22.630  24.840  33.320  0.00  0.00            
ATOM   3807  HW2 HOH X2031      20.990  24.840  33.320  0.00  0.00            
ATOM   3808  OW  HOH X2032      34.050  17.020  22.780  0.00  0.00            
ATOM   3809  HW1 HOH X2032      34.860  17.020  23.350  0.00  0.00            
ATOM   3810  HW2 HOH X2032      34.050  17.840  22.200  0.00  0.00            
ATOM   3811  OW  HOH X2033      35.600  15.390  21.140  0.00  0.00            
ATOM   3812  HW1 HOH X2033      36.420  15.390  21.720  0.00  0.00            
ATOM   3813  HW2 HOH X2033      35.600  14.580  20.560  0.00  0.00            
ATOM   3814  OW  HOH X2034      35.250  -2.730  20.590  0.00  0.00            
ATOM   3815  HW1 HOH X2034      34.440  -2.730  21.160  0.00  0.00            
ATOM   3816  HW2 HOH X2034      35.250  -1.910  20.010  0.00  0.00            
ATOM   3817  OW  HOH X2035      35.870   2.140  17.030  0.00  0.00            
ATOM   3818  HW1 HOH X2035      35.060   2.140  17.610  0.00  0.00            
ATOM   3819  HW2 HOH X2035      35.870   1.330  16.450  0.00  0.00            
ATOM   3820  OW  HOH X2036      38.090   3.620  16.770  0.00  0.00            
ATOM   3821  HW1 HOH X2036      38.090   4.440  16.200  0.00  0.00            
ATOM   3822  HW2 HOH X2036      38.090   2.800  16.200  0.00  0.00            
ATOM   3823  OW  HOH X2037      31.080  -2.740  22.770  0.00  0.00            
ATOM   3824  HW1 HOH X2037      31.900  -2.740  23.340  0.00  0.00            
ATOM   3825  HW2 HOH X2037      30.270  -2.740  23.340  0.00  0.00            
ATOM   3826  OW  HOH X2038      28.890  -1.610  23.810  0.00  0.00            
ATOM   3827  HW1 HOH X2038      29.700  -1.610  24.390  0.00  0.00            
ATOM   3828  HW2 HOH X2038      28.890  -0.790  23.230  0.00  0.00            
ATOM   3829  OW  HOH X2039      35.210   6.990  27.810  0.00  0.00            
ATOM   3830  HW1 HOH X2039      36.030   6.990  28.390  0.00  0.00            
ATOM   3831  HW2 HOH X2039      35.210   6.170  27.230  0.00  0.00            
ATOM   3832  OW  HOH X2040      29.400   3.970  37.830  0.00  0.00            
ATOM   3833  HW1 HOH X2040      28.580   3.970  38.410  0.00  0.00            
ATOM   3834  HW2 HOH X2040      29.400   4.790  37.250  0.00  0.00            
ATOM   3835  OW  HOH X2041      26.960   8.830  34.490  0.00  0.00            
ATOM   3836  HW1 HOH X2041      26.150   8.830  35.060  0.00  0.00            
ATOM   3837  HW2 HOH X2041      26.960   8.010  33.910  0.00  0.00            
ATOM   3838  OW  HOH X2042      20.950  14.770  29.920  0.00  0.00            
ATOM   3839  HW1 HOH X2042      20.950  15.580  29.350  0.00  0.00            
ATOM   3840  HW2 HOH X2042      20.950  13.950  29.350  0.00  0.00            
ATOM   3841  OW  HOH X2043      10.310  17.730  31.210  0.00  0.00            
ATOM   3842  HW1 HOH X2043      11.120  17.730  31.790  0.00  0.00            
ATOM   3843  HW2 HOH X2043       9.490  17.730  31.790  0.00  0.00            
ATOM   3844  OW  HOH X2044      12.890  18.080  25.720  0.00  0.00            
ATOM   3845  HW1 HOH X2044      13.710  18.080  26.300  0.00  0.00            
ATOM   3846  HW2 HOH X2044      12.890  18.890  25.150  0.00  0.00            
ATOM   3847  OW  HOH X2045       2.560  16.590  23.510  0.00  0.00            
ATOM   3848  HW1 HOH X2045       3.380  16.590  24.090  0.00  0.00            
ATOM   3849  HW2 HOH X2045       2.560  15.770  22.930  0.00  0.00            
ATOM   3850  OW  HOH X2046      -2.080  15.150  25.850  0.00  0.00            
ATOM   3851  HW1 HOH X2046      -2.890  15.150  26.420  0.00  0.00            
ATOM   3852  HW2 HOH X2046      -2.080  15.970  25.270  0.00  0.00            
ATOM   3853  OW  HOH X2047       1.210  17.740  31.650  0.00  0.00            
ATOM   3854  HW1 HOH X2047       0.390  17.740  32.220  0.00  0.00            
ATOM   3855  HW2 HOH X2047       1.210  16.930  31.070  0.00  0.00            
ATOM   3856  OW  HOH X2048       7.350  20.710  35.060  0.00  0.00            
ATOM   3857  HW1 HOH X2048       7.350  21.530  34.480  0.00  0.00            
ATOM   3858  HW2 HOH X2048       7.350  19.890  34.480  0.00  0.00            
ATOM   3859  OW  HOH X2049      15.580  26.080  36.210  0.00  0.00            
ATOM   3860  HW1 HOH X2049      16.400  26.080  36.780  0.00  0.00            
ATOM   3861  HW2 HOH X2049      14.770  26.080  36.780  0.00  0.00            
ATOM   3862  OW  HOH X2050      25.150  11.650  38.860  0.00  0.00            
ATOM   3863  HW1 HOH X2050      25.960  11.650  39.440  0.00  0.00            
ATOM   3864  HW2 HOH X2050      25.150  12.470  38.280  0.00  0.00            
ATOM   3865  OW  HOH X2051      25.090   9.700  36.230  0.00  0.00            
ATOM   3866  HW1 HOH X2051      25.900   9.700  36.810  0.00  0.00            
ATOM   3867  HW2 HOH X2051      25.090   8.880  35.650  0.00  0.00            
ATOM   3868  OW  HOH X2052      17.740  12.700  39.440  0.00  0.00            
ATOM   3869  HW1 HOH X2052      16.920  12.700  40.020  0.00  0.00            
ATOM   3870  HW2 HOH X2052      17.740  13.520  38.860  0.00  0.00            
ATOM   3871  OW  HOH X2053      22.310   5.360  32.010  0.00  0.00            
ATOM   3872  HW1 HOH X2053      21.500   5.360  32.580  0.00  0.00            
ATOM   3873  HW2 HOH X2053      22.310   4.540  31.430  0.00  0.00            
ATOM   3874  OW  HOH X2054      20.830  -1.900  27.400  0.00  0.00            
ATOM   3875  HW1 HOH X2054      20.830  -1.080  26.830  0.00  0.00            
ATOM   3876  HW2 HOH X2054      20.830  -2.720  26.830  0.00  0.00            
ATOM   3877  OW  HOH X2055      23.780  -7.540  29.260  0.00  0.00            
ATOM   3878  HW1 HOH X2055      24.590  -7.540  29.840  0.00  0.00            
ATOM   3879  HW2 HOH X2055      22.960  -7.540  29.840  0.00  0.00            
ATOM   3880  OW  HOH X2056      21.280  -2.940  34.710  0.00  0.00            
ATOM   3881  HW1 HOH X2056      22.100  -2.940  35.290  0.00  0.00            
ATOM   3882  HW2 HOH X2056      21.280  -2.120  34.140  0.00  0.00            
ATOM   3883  OW  HOH X2057      20.840  -5.810  20.750  0.00  0.00            
ATOM   3884  HW1 HOH X2057      21.650  -5.810  21.320  0.00  0.00            
ATOM   3885  HW2 HOH X2057      20.840  -6.620  20.170  0.00  0.00            
ATOM   3886  OW  HOH X2058      24.090  -4.890  28.970  0.00  0.00            
ATOM   3887  HW1 HOH X2058      23.270  -4.890  29.550  0.00  0.00            
ATOM   3888  HW2 HOH X2058      24.090  -4.080  28.400  0.00  0.00            
ATOM   3889  OW  HOH X2059      12.720  -1.980  17.140  0.00  0.00            
ATOM   3890  HW1 HOH X2059      11.910  -1.980  17.710  0.00  0.00            
ATOM   3891  HW2 HOH X2059      12.720  -2.800  16.560  0.00  0.00            
ATOM   3892  OW  HOH X2060      21.260  -4.260  14.710  0.00  0.00            
ATOM   3893  HW1 HOH X2060      21.260  -3.440  14.130  0.00  0.00            
ATOM   3894  HW2 HOH X2060      21.260  -5.070  14.130  0.00  0.00            
ATOM   3895  OW  HOH X2061      16.680   0.700  37.490  0.00  0.00            
ATOM   3896  HW1 HOH X2061      17.490   0.700  38.070  0.00  0.00            
ATOM   3897  HW2 HOH X2061      15.860   0.700  38.070  0.00  0.00            
ATOM   3898  OW  HOH X2062      12.900   0.490  39.530  0.00  0.00            
ATOM   3899  HW1 HOH X2062      13.720   0.490  40.110  0.00  0.00            
ATOM   3900  HW2 HOH X2062      12.900   1.310  38.950  0.00  0.00            
ATOM   3901  OW  HOH X2063      12.770   4.810  33.290  0.00  0.00            
ATOM   3902  HW1 HOH X2063      13.590   4.810  33.870  0.00  0.00            
ATOM   3903  HW2 HOH X2063      12.770   4.000  32.710  0.00  0.00            
ATOM   3904  OW  HOH X2064      10.130  -4.410  39.700  0.00  0.00            
ATOM   3905  HW1 HOH X2064       9.310  -4.410  40.280  0.00  0.00            
ATOM   3906  HW2 HOH X2064      10.130  -3.600  39.120  0.00  0.00            
ATOM   3907  OW  HOH X2065       9.270   3.920  28.770  0.00  0.00            
ATOM   3908  HW1 HOH X2065       8.450   3.920  29.350  0.00  0.00            
ATOM   3909  HW2 HOH X2065       9.270   3.100  28.190  0.00  0.00            
ATOM   3910  OW  HOH X2066      10.180   4.130  32.870  0.00  0.00            
ATOM   3911  HW1 HOH X2066      10.180   4.950  32.290  0.00  0.00            
ATOM   3912  HW2 HOH X2066      10.180   3.310  32.290  0.00  0.00            
ATOM   3913  OW  HOH X2067      14.860  16.240  26.060  0.00  0.00            
ATOM   3914  HW1 HOH X2067      15.680  16.240  26.640  0.00  0.00            
ATOM   3915  HW2 HOH X2067      14.050  16.240  26.640  0.00  0.00            
ATOM   3916  OW  HOH X2068      32.540  11.870  38.170  0.00  0.00            
ATOM   3917  HW1 HOH X2068      33.360  11.870  38.750  0.00  0.00            
ATOM   3918  HW2 HOH X2068      32.540  12.680  37.590  0.00  0.00            
ATOM   3919  OW  HOH X2069      36.920  12.790  32.470  0.00  0.00            
ATOM   3920  HW1 HOH X2069      37.740  12.790  33.050  0.00  0.00            
ATOM   3921  HW2 HOH X2069      36.920  11.970  31.890  0.00  0.00            
ATOM   3922  OW  HOH X2070      31.410  18.270  32.410  0.00  0.00            
ATOM   3923  HW1 HOH X2070      30.590  18.270  32.990  0.00  0.00            
ATOM   3924  HW2 HOH X2070      31.410  19.090  31.840  0.00  0.00            
ATOM   3925  OW  HOH X2071      29.200  17.660  40.760  0.00  0.00            
ATOM   3926  HW1 HOH X2071      28.380  17.660  41.340  0.00  0.00            
ATOM   3927  HW2 HOH X2071      29.200  16.850  40.180  0.00  0.00            
ATOM   3928  OW  HOH X2072      26.340   4.830  23.500  0.00  0.00            
ATOM   3929  HW1 HOH X2072      26.340   5.650  22.920  0.00  0.00            
ATOM   3930  HW2 HOH X2072      26.340   4.010  22.920  0.00  0.00            
ATOM   3931  OW  HOH X2073      16.610   3.780  18.690  0.00  0.00            
ATOM   3932  HW1 HOH X2073      17.430   3.780  19.270  0.00  0.00            
ATOM   3933  HW2 HOH X2073      15.800   3.780  19.270  0.00  0.00            
ATOM   3934  OW  HOH X2074      10.250  -1.000  26.050  0.00  0.00            
ATOM   3935  HW1 HOH X2074      11.070  -1.000  26.630  0.00  0.00            
ATOM   3936  HW2 HOH X2074      10.250  -0.180  25.480  0.00  0.00            
ATOM   3937  OW  HOH X2075      11.390  -1.600  28.560  0.00  0.00            
ATOM   3938  HW1 HOH X2075      12.210  -1.600  29.140  0.00  0.00            
ATOM   3939  HW2 HOH X2075      11.390  -2.410  27.990  0.00  0.00            
ATOM   3940  OW  HOH X2076       9.570   1.590  27.140  0.00  0.00            
ATOM   3941  HW1 HOH X2076       8.760   1.590  27.710  0.00  0.00            
ATOM   3942  HW2 HOH X2076       9.570   2.410  26.560  0.00  0.00            
ATOM   3943  OW  HOH X2077      13.960   6.360  31.420  0.00  0.00            
ATOM   3944  HW1 HOH X2077      13.140   6.360  32.000  0.00  0.00            
ATOM   3945  HW2 HOH X2077      13.960   5.550  30.850  0.00  0.00            
ATOM   3946  OW  HOH X2078      26.260  -1.370  19.290  0.00  0.00            
ATOM   3947  HW1 HOH X2078      26.260  -0.550  18.710  0.00  0.00            
ATOM   3948  HW2 HOH X2078      26.260  -2.190  18.710  0.00  0.00            
ATOM   3949  OW  HOH X2079      32.140   5.180  16.530  0.00  0.00            
ATOM   3950  HW1 HOH X2079      32.960   5.180  17.110  0.00  0.00            
ATOM   3951  HW2 HOH X2079      31.330   5.180  17.110  0.00  0.00            
ATOM   3952  OW  HOH X2080      30.640   4.980  14.310  0.00  0.00            
ATOM   3953  HW1 HOH X2080      31.460   4.980  14.890  0.00  0.00            
ATOM   3954  HW2 HOH X2080      30.640   5.800  13.740  0.00  0.00            
ATOM   3955  OW  HOH X2081      27.830  15.740  13.790  0.00  0.00            
ATOM   3956  HW1 HOH X2081      28.640  15.740  14.370  0.00  0.00            
ATOM   3957  HW2 HOH X2081      27.830  14.920  13.210  0.00  0.00            
ATOM   3958  OW  HOH X2082      28.790  10.180   8.650  0.00  0.00            
ATOM   3959  HW1 HOH X2082      27.980  10.180   9.230  0.00  0.00            
ATOM   3960  HW2 HOH X2082      28.790  10.990   8.070  0.00  0.00            
END
