# Supplementary material for: Unexpected Dynamic Binding May Rescue the Binding Affinity of Rivaroxaban in a Mutant of Coagulation Factor X
Source: Front Mol Biosci. 2022 May 5;9:877170. doi: 10.3389/fmolb.2022.877170 (PMC9117642; doi:10.3389/fmolb.2022.877170)
Supplement: Supplementary file 4 [file DataSheet1.ZIP › SM-structures/initial-Y99A.pdb]

CRYST1   49.079   49.589   38.930  90.00  90.00  90.00 P 1           1
ATOM      1  N   ILE X  16       9.940  14.990  30.910  0.00  0.00            
ATOM      2  H1  ILE X  16      10.670  15.130  30.240  0.00  0.00            
ATOM      3  H2  ILE X  16       9.150  14.560  30.460  0.00  0.00            
ATOM      4  H3  ILE X  16       9.660  15.870  31.290  0.00  0.00            
ATOM      5  CA  ILE X  16      10.430  14.110  32.000  0.00  0.00            
ATOM      6  HA  ILE X  16      10.670  13.240  31.560  0.00  0.00            
ATOM      7  CB  ILE X  16      11.680  14.680  32.700  0.00  0.00            
ATOM      8  HB  ILE X  16      11.390  15.560  33.060  0.00  0.00            
ATOM      9  CG2 ILE X  16      12.150  13.780  33.860  0.00  0.00            
ATOM     10 HG21 ILE X  16      12.960  14.180  34.290  0.00  0.00            
ATOM     11 HG22 ILE X  16      11.420  13.710  34.540  0.00  0.00            
ATOM     12 HG23 ILE X  16      12.370  12.870  33.510  0.00  0.00            
ATOM     13  CG1 ILE X  16      12.860  14.950  31.740  0.00  0.00            
ATOM     14 HG11 ILE X  16      12.570  15.620  31.060  0.00  0.00            
ATOM     15 HG12 ILE X  16      13.620  15.320  32.270  0.00  0.00            
ATOM     16  CD  ILE X  16      13.390  13.710  30.980  0.00  0.00            
ATOM     17  HD1 ILE X  16      14.150  13.980  30.390  0.00  0.00            
ATOM     18  HD2 ILE X  16      13.700  13.030  31.640  0.00  0.00            
ATOM     19  HD3 ILE X  16      12.650  13.330  30.430  0.00  0.00            
ATOM     20  C   ILE X  16       9.300  13.900  33.000  0.00  0.00            
ATOM     21  O   ILE X  16       8.740  14.880  33.490  0.00  0.00            
ATOM     22  N   VAL X  17       9.010  12.640  33.340  0.00  0.00            
ATOM     23  HN  VAL X  17       9.520  11.920  32.880  0.00  0.00            
ATOM     24  CA  VAL X  17       7.990  12.230  34.320  0.00  0.00            
ATOM     25  HA  VAL X  17       7.380  13.010  34.440  0.00  0.00            
ATOM     26  CB  VAL X  17       7.170  11.030  33.800  0.00  0.00            
ATOM     27  HB  VAL X  17       7.790  10.240  33.780  0.00  0.00            
ATOM     28  CG1 VAL X  17       5.980  10.740  34.720  0.00  0.00            
ATOM     29 HG11 VAL X  17       5.460   9.960  34.360  0.00  0.00            
ATOM     30 HG12 VAL X  17       6.310  10.520  35.630  0.00  0.00            
ATOM     31 HG13 VAL X  17       5.380  11.540  34.760  0.00  0.00            
ATOM     32  CG2 VAL X  17       6.630  11.280  32.380  0.00  0.00            
ATOM     33 HG21 VAL X  17       6.100  10.480  32.080  0.00  0.00            
ATOM     34 HG22 VAL X  17       6.040  12.080  32.390  0.00  0.00            
ATOM     35 HG23 VAL X  17       7.390  11.430  31.760  0.00  0.00            
ATOM     36  C   VAL X  17       8.670  11.880  35.650  0.00  0.00            
ATOM     37  O   VAL X  17       9.680  11.180  35.650  0.00  0.00            
ATOM     38  N   GLY X  18       8.140  12.400  36.760  0.00  0.00            
ATOM     39  HN  GLY X  18       7.220  12.770  36.720  0.00  0.00            
ATOM     40  CA  GLY X  18       8.860  12.470  38.040  0.00  0.00            
ATOM     41  HA1 GLY X  18       8.190  12.640  38.760  0.00  0.00            
ATOM     42  HA2 GLY X  18       9.290  11.580  38.200  0.00  0.00            
ATOM     43  C   GLY X  18       9.920  13.570  38.030  0.00  0.00            
ATOM     44  O   GLY X  18       9.770  14.550  37.300  0.00  0.00            
ATOM     45  N   GLY X  19      11.030  13.380  38.730  0.00  0.00            
ATOM     46  HN  GLY X  19      10.990  12.770  39.530  0.00  0.00            
ATOM     47  CA  GLY X  19      12.310  14.010  38.400  0.00  0.00            
ATOM     48  HA1 GLY X  19      13.030  13.410  38.750  0.00  0.00            
ATOM     49  HA2 GLY X  19      12.360  14.050  37.400  0.00  0.00            
ATOM     50  C   GLY X  19      12.550  15.420  38.940  0.00  0.00            
ATOM     51  O   GLY X  19      11.660  16.100  39.460  0.00  0.00            
ATOM     52  N   GLN X  20      13.800  15.850  38.810  0.00  0.00            
ATOM     53  HN  GLN X  20      14.460  15.230  38.390  0.00  0.00            
ATOM     54  CA  GLN X  20      14.260  17.170  39.230  0.00  0.00            
ATOM     55  HA  GLN X  20      13.770  17.380  40.070  0.00  0.00            
ATOM     56  CB  GLN X  20      15.780  17.110  39.450  0.00  0.00            
ATOM     57  HB1 GLN X  20      16.200  16.610  38.690  0.00  0.00            
ATOM     58  HB2 GLN X  20      16.140  18.040  39.480  0.00  0.00            
ATOM     59  CG  GLN X  20      16.160  16.400  40.760  0.00  0.00            
ATOM     60  HG1 GLN X  20      15.790  16.920  41.530  0.00  0.00            
ATOM     61  HG2 GLN X  20      15.770  15.480  40.760  0.00  0.00            
ATOM     62  CD  GLN X  20      17.670  16.310  40.890  0.00  0.00            
ATOM     63  OE1 GLN X  20      18.270  15.260  40.670  0.00  0.00            
ATOM     64  NE2 GLN X  20      18.340  17.400  41.200  0.00  0.00            
ATOM     65 HE21 GLN X  20      17.860  18.260  41.350  0.00  0.00            
ATOM     66 HE22 GLN X  20      19.340  17.360  41.290  0.00  0.00            
ATOM     67  C   GLN X  20      13.940  18.240  38.180  0.00  0.00            
ATOM     68  O   GLN X  20      13.810  17.950  37.000  0.00  0.00            
ATOM     69  N   GLU X  21      13.990  19.510  38.600  0.00  0.00            
ATOM     70  HN  GLU X  21      13.880  19.690  39.580  0.00  0.00            
ATOM     71  CA  GLU X  21      14.210  20.640  37.700  0.00  0.00            
ATOM     72  HA  GLU X  21      13.890  20.360  36.790  0.00  0.00            
ATOM     73  CB  GLU X  21      13.400  21.850  38.170  0.00  0.00            
ATOM     74  HB1 GLU X  21      12.460  21.570  38.330  0.00  0.00            
ATOM     75  HB2 GLU X  21      13.800  22.190  39.030  0.00  0.00            
ATOM     76  CG  GLU X  21      13.430  22.980  37.130  0.00  0.00            
ATOM     77  HG1 GLU X  21      14.350  23.050  36.760  0.00  0.00            
ATOM     78  HG2 GLU X  21      12.800  22.740  36.390  0.00  0.00            
ATOM     79  CD  GLU X  21      13.020  24.350  37.670  0.00  0.00            
ATOM     80  OE1 GLU X  21      12.830  24.510  38.900  0.00  0.00            
ATOM     81  OE2 GLU X  21      13.010  25.310  36.870  0.00  0.00            
ATOM     82  C   GLU X  21      15.710  20.960  37.650  0.00  0.00            
ATOM     83  O   GLU X  21      16.330  21.140  38.700  0.00  0.00            
ATOM     84  N   CYS X  22      16.280  21.140  36.450  0.00  0.00            
ATOM     85  HN  CYS X  22      15.750  20.900  35.630  0.00  0.00            
ATOM     86  CA  CYS X  22      17.630  21.670  36.270  0.00  0.00            
ATOM     87  HA  CYS X  22      18.210  21.130  36.870  0.00  0.00            
ATOM     88  CB  CYS X  22      18.070  21.530  34.810  0.00  0.00            
ATOM     89  HB1 CYS X  22      17.500  22.220  34.350  0.00  0.00            
ATOM     90  HB2 CYS X  22      19.020  21.850  34.840  0.00  0.00            
ATOM     91  SG  CYS X  22      17.950  19.940  33.970  0.00  0.00            
ATOM     92  C   CYS X  22      17.650  23.160  36.630  0.00  0.00            
ATOM     93  O   CYS X  22      17.110  23.990  35.890  0.00  0.00            
ATOM     94  N   LYS X  23      18.320  23.540  37.730  0.00  0.00            
ATOM     95  HN  LYS X  23      18.680  22.820  38.320  0.00  0.00            
ATOM     96  CA  LYS X  23      18.550  24.940  38.110  0.00  0.00            
ATOM     97  HA  LYS X  23      17.730  25.460  37.860  0.00  0.00            
ATOM     98  CB  LYS X  23      18.730  25.040  39.640  0.00  0.00            
ATOM     99  HB1 LYS X  23      19.670  24.770  39.860  0.00  0.00            
ATOM    100  HB2 LYS X  23      18.600  26.000  39.900  0.00  0.00            
ATOM    101  CG  LYS X  23      17.780  24.190  40.490  0.00  0.00            
ATOM    102  HG1 LYS X  23      17.900  23.230  40.240  0.00  0.00            
ATOM    103  HG2 LYS X  23      18.020  24.320  41.460  0.00  0.00            
ATOM    104  CD  LYS X  23      16.300  24.540  40.320  0.00  0.00            
ATOM    105  HD1 LYS X  23      16.130  25.470  40.660  0.00  0.00            
ATOM    106  HD2 LYS X  23      16.050  24.490  39.360  0.00  0.00            
ATOM    107  CE  LYS X  23      15.480  23.530  41.130  0.00  0.00            
ATOM    108  HE1 LYS X  23      15.520  22.640  40.690  0.00  0.00            
ATOM    109  HE2 LYS X  23      15.850  23.470  42.060  0.00  0.00            
ATOM    110  NZ  LYS X  23      14.060  23.950  41.220  0.00  0.00            
ATOM    111  HZ1 LYS X  23      13.550  23.270  41.750  0.00  0.00            
ATOM    112  HZ2 LYS X  23      14.010  24.840  41.670  0.00  0.00            
ATOM    113  HZ3 LYS X  23      13.680  24.010  40.300  0.00  0.00            
ATOM    114  C   LYS X  23      19.730  25.520  37.310  0.00  0.00            
ATOM    115  O   LYS X  23      20.120  24.970  36.280  0.00  0.00            
ATOM    116  N   ASP X  24      20.220  26.700  37.690  0.00  0.00            
ATOM    117  HN  ASP X  24      19.910  27.110  38.540  0.00  0.00            
ATOM    118  CA  ASP X  24      21.220  27.400  36.880  0.00  0.00            
ATOM    119  HA  ASP X  24      20.850  27.400  35.950  0.00  0.00            
ATOM    120  CB  ASP X  24      21.350  28.860  37.330  0.00  0.00            
ATOM    121  HB1 ASP X  24      20.530  29.150  37.820  0.00  0.00            
ATOM    122  HB2 ASP X  24      22.150  28.970  37.920  0.00  0.00            
ATOM    123  CG  ASP X  24      21.530  29.730  36.090  0.00  0.00            
ATOM    124  OD1 ASP X  24      20.510  30.260  35.590  0.00  0.00            
ATOM    125  OD2 ASP X  24      22.630  29.720  35.510  0.00  0.00            
ATOM    126  C   ASP X  24      22.560  26.650  36.820  0.00  0.00            
ATOM    127  O   ASP X  24      23.030  26.120  37.830  0.00  0.00            
ATOM    128  N   GLY X  25      23.130  26.520  35.620  0.00  0.00            
ATOM    129  HN  GLY X  25      22.700  26.990  34.850  0.00  0.00            
ATOM    130  CA  GLY X  25      24.340  25.730  35.340  0.00  0.00            
ATOM    131  HA1 GLY X  25      24.650  26.000  34.430  0.00  0.00            
ATOM    132  HA2 GLY X  25      25.020  26.000  36.020  0.00  0.00            
ATOM    133  C   GLY X  25      24.190  24.200  35.380  0.00  0.00            
ATOM    134  O   GLY X  25      25.170  23.520  35.110  0.00  0.00            
ATOM    135  N   GLU X  26      23.010  23.640  35.670  0.00  0.00            
ATOM    136  HN  GLU X  26      22.200  24.230  35.710  0.00  0.00            
ATOM    137  CA  GLU X  26      22.850  22.200  35.930  0.00  0.00            
ATOM    138  HA  GLU X  26      23.760  21.930  36.260  0.00  0.00            
ATOM    139  CB  GLU X  26      21.760  21.980  36.990  0.00  0.00            
ATOM    140  HB1 GLU X  26      20.930  22.450  36.700  0.00  0.00            
ATOM    141  HB2 GLU X  26      21.580  21.000  37.070  0.00  0.00            
ATOM    142  CG  GLU X  26      22.210  22.520  38.350  0.00  0.00            
ATOM    143  HG1 GLU X  26      23.000  22.000  38.660  0.00  0.00            
ATOM    144  HG2 GLU X  26      22.460  23.480  38.250  0.00  0.00            
ATOM    145  CD  GLU X  26      21.130  22.410  39.430  0.00  0.00            
ATOM    146  OE1 GLU X  26      20.030  21.860  39.180  0.00  0.00            
ATOM    147  OE2 GLU X  26      21.360  22.950  40.540  0.00  0.00            
ATOM    148  C   GLU X  26      22.570  21.330  34.690  0.00  0.00            
ATOM    149  O   GLU X  26      22.850  20.140  34.730  0.00  0.00            
ATOM    150  N   CYS X  27      22.070  21.910  33.590  0.00  0.00            
ATOM    151  HN  CYS X  27      21.850  22.890  33.640  0.00  0.00            
ATOM    152  CA  CYS X  27      21.820  21.220  32.320  0.00  0.00            
ATOM    153  HA  CYS X  27      22.420  20.420  32.320  0.00  0.00            
ATOM    154  CB  CYS X  27      20.350  20.770  32.270  0.00  0.00            
ATOM    155  HB1 CYS X  27      19.830  21.620  32.370  0.00  0.00            
ATOM    156  HB2 CYS X  27      20.230  20.420  31.340  0.00  0.00            
ATOM    157  SG  CYS X  27      19.890  19.540  33.520  0.00  0.00            
ATOM    158  C   CYS X  27      22.240  22.060  31.080  0.00  0.00            
ATOM    159  O   CYS X  27      21.450  22.220  30.140  0.00  0.00            
ATOM    160  N   PRO X  28      23.470  22.620  31.020  0.00  0.00            
ATOM    161  CD  PRO X  28      24.530  22.520  32.010  0.00  0.00            
ATOM    162  HD1 PRO X  28      24.640  21.570  32.290  0.00  0.00            
ATOM    163  HD2 PRO X  28      24.300  23.080  32.810  0.00  0.00            
ATOM    164  CA  PRO X  28      23.880  23.540  29.960  0.00  0.00            
ATOM    165  HA  PRO X  28      23.150  24.210  29.860  0.00  0.00            
ATOM    166  CB  PRO X  28      25.210  24.140  30.430  0.00  0.00            
ATOM    167  HB1 PRO X  28      25.820  24.330  29.660  0.00  0.00            
ATOM    168  HB2 PRO X  28      25.060  24.980  30.950  0.00  0.00            
ATOM    169  CG  PRO X  28      25.790  23.050  31.330  0.00  0.00            
ATOM    170  HG1 PRO X  28      26.240  22.330  30.790  0.00  0.00            
ATOM    171  HG2 PRO X  28      26.440  23.420  31.990  0.00  0.00            
ATOM    172  C   PRO X  28      24.010  22.890  28.570  0.00  0.00            
ATOM    173  O   PRO X  28      24.010  23.610  27.570  0.00  0.00            
ATOM    174  N   TRP X  29      24.110  21.560  28.510  0.00  0.00            
ATOM    175  HN  TRP X  29      24.090  21.060  29.370  0.00  0.00            
ATOM    176  CA  TRP X  29      24.230  20.770  27.270  0.00  0.00            
ATOM    177  HA  TRP X  29      24.710  21.370  26.630  0.00  0.00            
ATOM    178  CB  TRP X  29      25.040  19.500  27.590  0.00  0.00            
ATOM    179  HB1 TRP X  29      25.210  19.010  26.740  0.00  0.00            
ATOM    180  HB2 TRP X  29      25.910  19.770  28.000  0.00  0.00            
ATOM    181  CG  TRP X  29      24.350  18.570  28.540  0.00  0.00            
ATOM    182  CD1 TRP X  29      23.430  17.650  28.190  0.00  0.00            
ATOM    183  HD1 TRP X  29      23.170  17.430  27.250  0.00  0.00            
ATOM    184  NE1 TRP X  29      22.890  17.060  29.310  0.00  0.00            
ATOM    185  HE1 TRP X  29      22.190  16.340  29.300  0.00  0.00            
ATOM    186  CE2 TRP X  29      23.450  17.580  30.460  0.00  0.00            
ATOM    187  CD2 TRP X  29      24.430  18.500  30.000  0.00  0.00            
ATOM    188  CE3 TRP X  29      25.200  19.150  30.980  0.00  0.00            
ATOM    189  HE3 TRP X  29      25.920  19.790  30.700  0.00  0.00            
ATOM    190  CZ3 TRP X  29      24.980  18.910  32.350  0.00  0.00            
ATOM    191  HZ3 TRP X  29      25.550  19.370  33.030  0.00  0.00            
ATOM    192  CZ2 TRP X  29      23.200  17.350  31.820  0.00  0.00            
ATOM    193  HZ2 TRP X  29      22.490  16.700  32.110  0.00  0.00            
ATOM    194  CH2 TRP X  29      23.970  18.030  32.770  0.00  0.00            
ATOM    195  HH2 TRP X  29      23.790  17.900  33.750  0.00  0.00            
ATOM    196  C   TRP X  29      22.890  20.420  26.610  0.00  0.00            
ATOM    197  O   TRP X  29      22.890  19.900  25.480  0.00  0.00            
ATOM    198  N   GLN X  30      21.770  20.700  27.270  0.00  0.00            
ATOM    199  HN  GLN X  30      21.850  20.990  28.230  0.00  0.00            
ATOM    200  CA  GLN X  30      20.430  20.590  26.690  0.00  0.00            
ATOM    201  HA  GLN X  30      20.310  19.640  26.410  0.00  0.00            
ATOM    202  CB  GLN X  30      19.380  20.980  27.750  0.00  0.00            
ATOM    203  HB1 GLN X  30      19.490  20.360  28.530  0.00  0.00            
ATOM    204  HB2 GLN X  30      19.570  21.910  28.050  0.00  0.00            
ATOM    205  CG  GLN X  30      17.920  20.900  27.280  0.00  0.00            
ATOM    206  HG1 GLN X  30      17.350  21.430  27.920  0.00  0.00            
ATOM    207  HG2 GLN X  30      17.860  21.310  26.370  0.00  0.00            
ATOM    208  CD  GLN X  30      17.360  19.480  27.210  0.00  0.00            
ATOM    209  OE1 GLN X  30      17.380  18.740  28.170  0.00  0.00            
ATOM    210  NE2 GLN X  30      16.790  19.050  26.110  0.00  0.00            
ATOM    211 HE21 GLN X  30      16.720  19.660  25.320  0.00  0.00            
ATOM    212 HE22 GLN X  30      16.430  18.120  26.060  0.00  0.00            
ATOM    213  C   GLN X  30      20.330  21.510  25.470  0.00  0.00            
ATOM    214  O   GLN X  30      20.780  22.660  25.490  0.00  0.00            
ATOM    215  N   ALA X  31      19.610  21.050  24.450  0.00  0.00            
ATOM    216  HN  ALA X  31      19.490  20.060  24.370  0.00  0.00            
ATOM    217  CA  ALA X  31      18.990  21.900  23.440  0.00  0.00            
ATOM    218  HA  ALA X  31      19.050  22.850  23.740  0.00  0.00            
ATOM    219  CB  ALA X  31      19.780  21.750  22.140  0.00  0.00            
ATOM    220  HB1 ALA X  31      19.370  22.330  21.430  0.00  0.00            
ATOM    221  HB2 ALA X  31      20.730  22.030  22.290  0.00  0.00            
ATOM    222  HB3 ALA X  31      19.760  20.800  21.840  0.00  0.00            
ATOM    223  C   ALA X  31      17.500  21.540  23.310  0.00  0.00            
ATOM    224  O   ALA X  31      17.100  20.450  23.720  0.00  0.00            
ATOM    225  N   LEU X  32      16.670  22.430  22.780  0.00  0.00            
ATOM    226  HN  LEU X  32      17.040  23.320  22.520  0.00  0.00            
ATOM    227  CA  LEU X  32      15.250  22.170  22.540  0.00  0.00            
ATOM    228  HA  LEU X  32      15.090  21.200  22.680  0.00  0.00            
ATOM    229  CB  LEU X  32      14.420  22.970  23.560  0.00  0.00            
ATOM    230  HB1 LEU X  32      14.790  22.800  24.480  0.00  0.00            
ATOM    231  HB2 LEU X  32      14.500  23.950  23.350  0.00  0.00            
ATOM    232  CG  LEU X  32      12.920  22.600  23.570  0.00  0.00            
ATOM    233  HG  LEU X  32      12.590  22.630  22.620  0.00  0.00            
ATOM    234  CD1 LEU X  32      12.720  21.200  24.120  0.00  0.00            
ATOM    235 HD11 LEU X  32      11.740  20.970  24.120  0.00  0.00            
ATOM    236 HD12 LEU X  32      13.210  20.540  23.560  0.00  0.00            
ATOM    237 HD13 LEU X  32      13.060  21.160  25.060  0.00  0.00            
ATOM    238  CD2 LEU X  32      12.130  23.590  24.420  0.00  0.00            
ATOM    239 HD21 LEU X  32      11.170  23.340  24.420  0.00  0.00            
ATOM    240 HD22 LEU X  32      12.480  23.570  25.360  0.00  0.00            
ATOM    241 HD23 LEU X  32      12.240  24.520  24.050  0.00  0.00            
ATOM    242  C   LEU X  32      14.880  22.500  21.100  0.00  0.00            
ATOM    243  O   LEU X  32      15.120  23.610  20.620  0.00  0.00            
ATOM    244  N   LEU X  33      14.310  21.540  20.390  0.00  0.00            
ATOM    245  HN  LEU X  33      14.140  20.660  20.840  0.00  0.00            
ATOM    246  CA  LEU X  33      13.890  21.690  19.000  0.00  0.00            
ATOM    247  HA  LEU X  33      14.570  22.290  18.580  0.00  0.00            
ATOM    248  CB  LEU X  33      13.910  20.340  18.270  0.00  0.00            
ATOM    249  HB1 LEU X  33      13.120  19.810  18.580  0.00  0.00            
ATOM    250  HB2 LEU X  33      13.810  20.530  17.290  0.00  0.00            
ATOM    251  CG  LEU X  33      15.160  19.480  18.460  0.00  0.00            
ATOM    252  HG  LEU X  33      15.190  19.190  19.410  0.00  0.00            
ATOM    253  CD1 LEU X  33      15.080  18.310  17.490  0.00  0.00            
ATOM    254 HD11 LEU X  33      15.890  17.730  17.600  0.00  0.00            
ATOM    255 HD12 LEU X  33      14.260  17.770  17.690  0.00  0.00            
ATOM    256 HD13 LEU X  33      15.040  18.650  16.550  0.00  0.00            
ATOM    257  CD2 LEU X  33      16.460  20.230  18.180  0.00  0.00            
ATOM    258 HD21 LEU X  33      17.240  19.620  18.320  0.00  0.00            
ATOM    259 HD22 LEU X  33      16.470  20.560  17.230  0.00  0.00            
ATOM    260 HD23 LEU X  33      16.540  21.010  18.800  0.00  0.00            
ATOM    261  C   LEU X  33      12.510  22.320  18.940  0.00  0.00            
ATOM    262  O   LEU X  33      11.570  21.850  19.600  0.00  0.00            
ATOM    263  N   ILE X  34      12.380  23.390  18.160  0.00  0.00            
ATOM    264  HN  ILE X  34      13.160  23.650  17.590  0.00  0.00            
ATOM    265  CA  ILE X  34      11.170  24.200  18.090  0.00  0.00            
ATOM    266  HA  ILE X  34      10.450  23.620  18.490  0.00  0.00            
ATOM    267  CB  ILE X  34      11.290  25.480  18.940  0.00  0.00            
ATOM    268  HB  ILE X  34      10.400  25.930  18.890  0.00  0.00            
ATOM    269  CG2 ILE X  34      11.580  25.150  20.420  0.00  0.00            
ATOM    270 HG21 ILE X  34      11.660  26.000  20.940  0.00  0.00            
ATOM    271 HG22 ILE X  34      10.840  24.590  20.790  0.00  0.00            
ATOM    272 HG23 ILE X  34      12.450  24.650  20.480  0.00  0.00            
ATOM    273  CG1 ILE X  34      12.330  26.470  18.380  0.00  0.00            
ATOM    274 HG11 ILE X  34      13.240  26.080  18.520  0.00  0.00            
ATOM    275 HG12 ILE X  34      12.160  26.590  17.410  0.00  0.00            
ATOM    276  CD  ILE X  34      12.300  27.850  19.050  0.00  0.00            
ATOM    277  HD1 ILE X  34      13.000  28.440  18.630  0.00  0.00            
ATOM    278  HD2 ILE X  34      11.400  28.270  18.910  0.00  0.00            
ATOM    279  HD3 ILE X  34      12.480  27.760  20.020  0.00  0.00            
ATOM    280  C   ILE X  34      10.760  24.480  16.640  0.00  0.00            
ATOM    281  O   ILE X  34      11.610  24.550  15.740  0.00  0.00            
ATOM    282  N   ASN X  35       9.460  24.630  16.410  0.00  0.00            
ATOM    283  HN  ASN X  35       8.830  24.430  17.160  0.00  0.00            
ATOM    284  CA  ASN X  35       8.900  25.080  15.140  0.00  0.00            
ATOM    285  HA  ASN X  35       9.540  24.830  14.410  0.00  0.00            
ATOM    286  CB  ASN X  35       7.570  24.330  14.930  0.00  0.00            
ATOM    287  HB1 ASN X  35       7.270  24.460  13.980  0.00  0.00            
ATOM    288  HB2 ASN X  35       7.720  23.350  15.100  0.00  0.00            
ATOM    289  CG  ASN X  35       6.450  24.800  15.840  0.00  0.00            
ATOM    290  OD1 ASN X  35       6.670  25.400  16.880  0.00  0.00            
ATOM    291  ND2 ASN X  35       5.220  24.590  15.430  0.00  0.00            
ATOM    292 HD21 ASN X  35       5.050  24.140  14.560  0.00  0.00            
ATOM    293 HD22 ASN X  35       4.450  24.890  16.000  0.00  0.00            
ATOM    294  C   ASN X  35       8.770  26.620  15.100  0.00  0.00            
ATOM    295  O   ASN X  35       9.240  27.330  15.990  0.00  0.00            
ATOM    296  N   GLU X  36       8.080  27.140  14.100  0.00  0.00            
ATOM    297  HN  GLU X  36       7.780  26.530  13.360  0.00  0.00            
ATOM    298  CA  GLU X  36       7.710  28.560  13.990  0.00  0.00            
ATOM    299  HA  GLU X  36       8.580  29.020  14.170  0.00  0.00            
ATOM    300  CB  GLU X  36       7.210  28.870  12.570  0.00  0.00            
ATOM    301  HB1 GLU X  36       6.770  29.770  12.590  0.00  0.00            
ATOM    302  HB2 GLU X  36       8.000  28.900  11.960  0.00  0.00            
ATOM    303  CG  GLU X  36       6.200  27.860  11.990  0.00  0.00            
ATOM    304  HG1 GLU X  36       5.710  27.420  12.750  0.00  0.00            
ATOM    305  HG2 GLU X  36       5.550  28.350  11.420  0.00  0.00            
ATOM    306  CD  GLU X  36       6.880  26.770  11.150  0.00  0.00            
ATOM    307  OE1 GLU X  36       6.840  26.870   9.900  0.00  0.00            
ATOM    308  OE2 GLU X  36       7.420  25.780  11.700  0.00  0.00            
ATOM    309  C   GLU X  36       6.740  29.070  15.070  0.00  0.00            
ATOM    310  O   GLU X  36       6.730  30.270  15.340  0.00  0.00            
ATOM    311  N   GLU X  37       6.010  28.190  15.780  0.00  0.00            
ATOM    312  HN  GLU X  37       6.010  27.240  15.470  0.00  0.00            
ATOM    313  CA  GLU X  37       5.210  28.520  16.970  0.00  0.00            
ATOM    314  HA  GLU X  37       4.910  29.460  16.810  0.00  0.00            
ATOM    315  CB  GLU X  37       4.000  27.580  17.090  0.00  0.00            
ATOM    316  HB1 GLU X  37       4.330  26.640  17.150  0.00  0.00            
ATOM    317  HB2 GLU X  37       3.510  27.810  17.930  0.00  0.00            
ATOM    318  CG  GLU X  37       3.030  27.690  15.910  0.00  0.00            
ATOM    319  HG1 GLU X  37       2.500  28.530  15.990  0.00  0.00            
ATOM    320  HG2 GLU X  37       3.550  27.700  15.060  0.00  0.00            
ATOM    321  CD  GLU X  37       2.080  26.490  15.900  0.00  0.00            
ATOM    322  OE1 GLU X  37       0.910  26.660  16.300  0.00  0.00            
ATOM    323  OE2 GLU X  37       2.550  25.410  15.480  0.00  0.00            
ATOM    324  C   GLU X  37       6.040  28.500  18.280  0.00  0.00            
ATOM    325  O   GLU X  37       5.650  29.110  19.270  0.00  0.00            
ATOM    326  N   ASN X  38       7.280  28.000  18.210  0.00  0.00            
ATOM    327  HN  ASN X  38       7.510  27.510  17.370  0.00  0.00            
ATOM    328  CA  ASN X  38       8.350  28.090  19.210  0.00  0.00            
ATOM    329  HA  ASN X  38       9.110  27.690  18.700  0.00  0.00            
ATOM    330  CB  ASN X  38       8.680  29.560  19.560  0.00  0.00            
ATOM    331  HB1 ASN X  38       7.980  29.910  20.190  0.00  0.00            
ATOM    332  HB2 ASN X  38       9.570  29.600  20.010  0.00  0.00            
ATOM    333  CG  ASN X  38       8.720  30.470  18.340  0.00  0.00            
ATOM    334  OD1 ASN X  38       9.730  30.610  17.670  0.00  0.00            
ATOM    335  ND2 ASN X  38       7.610  31.080  18.010  0.00  0.00            
ATOM    336 HD21 ASN X  38       6.780  30.940  18.550  0.00  0.00            
ATOM    337 HD22 ASN X  38       7.590  31.690  17.220  0.00  0.00            
ATOM    338  C   ASN X  38       8.220  27.160  20.440  0.00  0.00            
ATOM    339  O   ASN X  38       9.020  27.300  21.380  0.00  0.00            
ATOM    340  N   GLU X  39       7.320  26.170  20.430  0.00  0.00            
ATOM    341  HN  GLU X  39       6.690  26.140  19.660  0.00  0.00            
ATOM    342  CA  GLU X  39       7.190  25.130  21.470  0.00  0.00            
ATOM    343  HA  GLU X  39       7.520  25.560  22.320  0.00  0.00            
ATOM    344  CB  GLU X  39       5.700  24.750  21.660  0.00  0.00            
ATOM    345  HB1 GLU X  39       5.180  25.590  21.810  0.00  0.00            
ATOM    346  HB2 GLU X  39       5.380  24.310  20.820  0.00  0.00            
ATOM    347  CG  GLU X  39       5.460  23.790  22.850  0.00  0.00            
ATOM    348  HG1 GLU X  39       5.810  22.890  22.600  0.00  0.00            
ATOM    349  HG2 GLU X  39       5.960  24.140  23.640  0.00  0.00            
ATOM    350  CD  GLU X  39       3.980  23.640  23.240  0.00  0.00            
ATOM    351  OE1 GLU X  39       3.690  23.040  24.310  0.00  0.00            
ATOM    352  OE2 GLU X  39       3.090  24.140  22.530  0.00  0.00            
ATOM    353  C   GLU X  39       8.100  23.910  21.210  0.00  0.00            
ATOM    354  O   GLU X  39       8.460  23.620  20.070  0.00  0.00            
ATOM    355  N   GLY X  40       8.500  23.210  22.280  0.00  0.00            
ATOM    356  HN  GLY X  40       8.140  23.480  23.170  0.00  0.00            
ATOM    357  CA  GLY X  40       9.450  22.090  22.230  0.00  0.00            
ATOM    358  HA1 GLY X  40      10.210  22.370  21.640  0.00  0.00            
ATOM    359  HA2 GLY X  40       9.780  21.940  23.160  0.00  0.00            
ATOM    360  C   GLY X  40       8.850  20.790  21.700  0.00  0.00            
ATOM    361  O   GLY X  40       8.240  20.040  22.460  0.00  0.00            
ATOM    362  N   PHE X  41       9.090  20.480  20.420  0.00  0.00            
ATOM    363  HN  PHE X  41       9.610  21.120  19.860  0.00  0.00            
ATOM    364  CA  PHE X  41       8.620  19.230  19.800  0.00  0.00            
ATOM    365  HA  PHE X  41       7.740  19.040  20.250  0.00  0.00            
ATOM    366  CB  PHE X  41       8.400  19.430  18.290  0.00  0.00            
ATOM    367  HB1 PHE X  41       7.920  18.620  17.940  0.00  0.00            
ATOM    368  HB2 PHE X  41       7.830  20.240  18.170  0.00  0.00            
ATOM    369  CG  PHE X  41       9.640  19.620  17.430  0.00  0.00            
ATOM    370  CD1 PHE X  41      10.450  18.520  17.080  0.00  0.00            
ATOM    371  HD1 PHE X  41      10.260  17.620  17.480  0.00  0.00            
ATOM    372  CE1 PHE X  41      11.510  18.670  16.170  0.00  0.00            
ATOM    373  HE1 PHE X  41      12.070  17.880  15.930  0.00  0.00            
ATOM    374  CZ  PHE X  41      11.790  19.930  15.620  0.00  0.00            
ATOM    375  HZ  PHE X  41      12.520  20.030  14.950  0.00  0.00            
ATOM    376  CD2 PHE X  41       9.940  20.890  16.890  0.00  0.00            
ATOM    377  HD2 PHE X  41       9.390  21.680  17.150  0.00  0.00            
ATOM    378  CE2 PHE X  41      11.020  21.040  16.000  0.00  0.00            
ATOM    379  HE2 PHE X  41      11.240  21.950  15.640  0.00  0.00            
ATOM    380  C   PHE X  41       9.520  18.020  20.100  0.00  0.00            
ATOM    381  O   PHE X  41       9.050  16.880  20.070  0.00  0.00            
ATOM    382  N   CYS X  42      10.800  18.260  20.390  0.00  0.00            
ATOM    383  HN  CYS X  42      11.120  19.200  20.260  0.00  0.00            
ATOM    384  CA  CYS X  42      11.780  17.290  20.890  0.00  0.00            
ATOM    385  HA  CYS X  42      11.290  16.710  21.530  0.00  0.00            
ATOM    386  CB  CYS X  42      12.340  16.460  19.730  0.00  0.00            
ATOM    387  HB1 CYS X  42      12.300  17.060  18.940  0.00  0.00            
ATOM    388  HB2 CYS X  42      13.300  16.300  19.980  0.00  0.00            
ATOM    389  SG  CYS X  42      11.460  14.900  19.440  0.00  0.00            
ATOM    390  C   CYS X  42      12.930  18.020  21.610  0.00  0.00            
ATOM    391  O   CYS X  42      13.160  19.200  21.360  0.00  0.00            
ATOM    392  N   GLY X  43      13.700  17.300  22.430  0.00  0.00            
ATOM    393  HN  GLY X  43      13.360  16.410  22.730  0.00  0.00            
ATOM    394  CA  GLY X  43      15.000  17.760  22.900  0.00  0.00            
ATOM    395  HA1 GLY X  43      14.910  18.720  23.160  0.00  0.00            
ATOM    396  HA2 GLY X  43      15.230  17.220  23.710  0.00  0.00            
ATOM    397  C   GLY X  43      16.110  17.610  21.850  0.00  0.00            
ATOM    398  O   GLY X  43      15.920  16.990  20.810  0.00  0.00            
ATOM    399  N   GLY X  44      17.290  18.120  22.190  0.00  0.00            
ATOM    400  HN  GLY X  44      17.320  18.660  23.030  0.00  0.00            
ATOM    401  CA  GLY X  44      18.540  17.970  21.450  0.00  0.00            
ATOM    402  HA1 GLY X  44      18.510  17.090  20.970  0.00  0.00            
ATOM    403  HA2 GLY X  44      18.590  18.710  20.780  0.00  0.00            
ATOM    404  C   GLY X  44      19.740  18.030  22.390  0.00  0.00            
ATOM    405  O   GLY X  44      19.590  18.170  23.610  0.00  0.00            
ATOM    406  N   THR X  45      20.960  17.980  21.850  0.00  0.00            
ATOM    407  HN  THR X  45      21.030  17.840  20.860  0.00  0.00            
ATOM    408  CA  THR X  45      22.210  18.110  22.620  0.00  0.00            
ATOM    409  HA  THR X  45      21.940  18.570  23.470  0.00  0.00            
ATOM    410  CB  THR X  45      22.820  16.730  22.930  0.00  0.00            
ATOM    411  HB  THR X  45      23.140  16.320  22.080  0.00  0.00            
ATOM    412  OG1 THR X  45      21.810  15.900  23.470  0.00  0.00            
ATOM    413  HG1 THR X  45      22.200  15.000  23.670  0.00  0.00            
ATOM    414  CG2 THR X  45      23.960  16.780  23.940  0.00  0.00            
ATOM    415 HG21 THR X  45      24.310  15.860  24.100  0.00  0.00            
ATOM    416 HG22 THR X  45      24.700  17.360  23.590  0.00  0.00            
ATOM    417 HG23 THR X  45      23.630  17.160  24.810  0.00  0.00            
ATOM    418  C   THR X  45      23.240  18.950  21.900  0.00  0.00            
ATOM    419  O   THR X  45      23.470  18.750  20.700  0.00  0.00            
ATOM    420  N   ILE X  46      23.910  19.860  22.610  0.00  0.00            
ATOM    421  HN  ILE X  46      23.670  19.990  23.570  0.00  0.00            
ATOM    422  CA  ILE X  46      25.000  20.680  22.040  0.00  0.00            
ATOM    423  HA  ILE X  46      24.670  20.990  21.140  0.00  0.00            
ATOM    424  CB  ILE X  46      25.280  21.930  22.900  0.00  0.00            
ATOM    425  HB  ILE X  46      25.600  21.610  23.800  0.00  0.00            
ATOM    426  CG2 ILE X  46      26.380  22.790  22.260  0.00  0.00            
ATOM    427 HG21 ILE X  46      26.550  23.590  22.830  0.00  0.00            
ATOM    428 HG22 ILE X  46      27.220  22.250  22.170  0.00  0.00            
ATOM    429 HG23 ILE X  46      26.080  23.090  21.350  0.00  0.00            
ATOM    430  CG1 ILE X  46      24.000  22.770  23.110  0.00  0.00            
ATOM    431 HG11 ILE X  46      23.640  23.030  22.210  0.00  0.00            
ATOM    432 HG12 ILE X  46      23.330  22.210  23.590  0.00  0.00            
ATOM    433  CD  ILE X  46      24.210  24.060  23.920  0.00  0.00            
ATOM    434  HD1 ILE X  46      23.340  24.540  24.000  0.00  0.00            
ATOM    435  HD2 ILE X  46      24.550  23.830  24.830  0.00  0.00            
ATOM    436  HD3 ILE X  46      24.870  24.640  23.450  0.00  0.00            
ATOM    437  C   ILE X  46      26.250  19.810  21.840  0.00  0.00            
ATOM    438  O   ILE X  46      26.760  19.230  22.800  0.00  0.00            
ATOM    439  N   LEU X  47      26.770  19.780  20.600  0.00  0.00            
ATOM    440  HN  LEU X  47      26.270  20.230  19.870  0.00  0.00            
ATOM    441  CA  LEU X  47      28.040  19.110  20.270  0.00  0.00            
ATOM    442  HA  LEU X  47      28.240  18.540  21.070  0.00  0.00            
ATOM    443  CB  LEU X  47      27.880  18.260  19.000  0.00  0.00            
ATOM    444  HB1 LEU X  47      27.670  18.880  18.250  0.00  0.00            
ATOM    445  HB2 LEU X  47      28.760  17.810  18.830  0.00  0.00            
ATOM    446  CG  LEU X  47      26.800  17.170  19.020  0.00  0.00            
ATOM    447  HG  LEU X  47      25.900  17.610  19.090  0.00  0.00            
ATOM    448  CD1 LEU X  47      26.940  16.350  17.740  0.00  0.00            
ATOM    449 HD11 LEU X  47      26.250  15.630  17.720  0.00  0.00            
ATOM    450 HD12 LEU X  47      26.820  16.950  16.940  0.00  0.00            
ATOM    451 HD13 LEU X  47      27.850  15.940  17.700  0.00  0.00            
ATOM    452  CD2 LEU X  47      26.940  16.240  20.230  0.00  0.00            
ATOM    453 HD21 LEU X  47      26.210  15.550  20.200  0.00  0.00            
ATOM    454 HD22 LEU X  47      27.830  15.790  20.210  0.00  0.00            
ATOM    455 HD23 LEU X  47      26.850  16.780  21.070  0.00  0.00            
ATOM    456  C   LEU X  47      29.180  20.120  20.070  0.00  0.00            
ATOM    457  O   LEU X  47      30.280  19.930  20.600  0.00  0.00            
ATOM    458  N   SER X  48      28.930  21.180  19.310  0.00  0.00            
ATOM    459  HN  SER X  48      28.030  21.200  18.870  0.00  0.00            
ATOM    460  CA  SER X  48      29.830  22.310  19.040  0.00  0.00            
ATOM    461  HA  SER X  48      30.190  22.610  19.930  0.00  0.00            
ATOM    462  CB  SER X  48      31.010  21.900  18.160  0.00  0.00            
ATOM    463  HB1 SER X  48      31.500  22.700  17.820  0.00  0.00            
ATOM    464  HB2 SER X  48      31.640  21.310  18.660  0.00  0.00            
ATOM    465  OG  SER X  48      30.570  21.170  17.040  0.00  0.00            
ATOM    466  HG1 SER X  48      31.360  20.920  16.480  0.00  0.00            
ATOM    467  C   SER X  48      29.020  23.450  18.400  0.00  0.00            
ATOM    468  O   SER X  48      27.830  23.280  18.150  0.00  0.00            
ATOM    469  N   GLU X  49      29.590  24.640  18.210  0.00  0.00            
ATOM    470  HN  GLU X  49      30.590  24.680  18.190  0.00  0.00            
ATOM    471  CA  GLU X  49      28.850  25.910  18.040  0.00  0.00            
ATOM    472  HA  GLU X  49      28.350  26.000  18.900  0.00  0.00            
ATOM    473  CB  GLU X  49      29.860  27.040  17.810  0.00  0.00            
ATOM    474  HB1 GLU X  49      29.370  27.910  17.830  0.00  0.00            
ATOM    475  HB2 GLU X  49      30.530  27.020  18.550  0.00  0.00            
ATOM    476  CG  GLU X  49      30.590  26.930  16.460  0.00  0.00            
ATOM    477  HG1 GLU X  49      30.640  25.960  16.200  0.00  0.00            
ATOM    478  HG2 GLU X  49      30.080  27.430  15.770  0.00  0.00            
ATOM    479  CD  GLU X  49      32.010  27.490  16.530  0.00  0.00            
ATOM    480  OE1 GLU X  49      32.830  26.830  17.220  0.00  0.00            
ATOM    481  OE2 GLU X  49      32.250  28.530  15.890  0.00  0.00            
ATOM    482  C   GLU X  49      27.750  25.920  16.950  0.00  0.00            
ATOM    483  O   GLU X  49      26.650  26.400  17.210  0.00  0.00            
ATOM    484  N   PHE X  50      27.980  25.290  15.790  0.00  0.00            
ATOM    485  HN  PHE X  50      28.880  24.870  15.670  0.00  0.00            
ATOM    486  CA  PHE X  50      27.020  25.170  14.690  0.00  0.00            
ATOM    487  HA  PHE X  50      26.370  25.920  14.850  0.00  0.00            
ATOM    488  CB  PHE X  50      27.770  25.330  13.350  0.00  0.00            
ATOM    489  HB1 PHE X  50      28.640  24.850  13.430  0.00  0.00            
ATOM    490  HB2 PHE X  50      27.220  24.920  12.630  0.00  0.00            
ATOM    491  CG  PHE X  50      28.090  26.750  12.910  0.00  0.00            
ATOM    492  CD1 PHE X  50      27.090  27.530  12.300  0.00  0.00            
ATOM    493  HD1 PHE X  50      26.150  27.180  12.250  0.00  0.00            
ATOM    494  CE1 PHE X  50      27.400  28.780  11.750  0.00  0.00            
ATOM    495  HE1 PHE X  50      26.700  29.320  11.290  0.00  0.00            
ATOM    496  CZ  PHE X  50      28.720  29.280  11.840  0.00  0.00            
ATOM    497  HZ  PHE X  50      28.940  30.170  11.450  0.00  0.00            
ATOM    498  CD2 PHE X  50      29.400  27.250  13.000  0.00  0.00            
ATOM    499  HD2 PHE X  50      30.120  26.700  13.430  0.00  0.00            
ATOM    500  CE2 PHE X  50      29.710  28.510  12.470  0.00  0.00            
ATOM    501  HE2 PHE X  50      30.640  28.870  12.550  0.00  0.00            
ATOM    502  C   PHE X  50      26.200  23.860  14.700  0.00  0.00            
ATOM    503  O   PHE X  50      25.440  23.620  13.760  0.00  0.00            
ATOM    504  N   TYR X  51      26.410  22.970  15.690  0.00  0.00            
ATOM    505  HN  TYR X  51      26.830  23.300  16.530  0.00  0.00            
ATOM    506  CA  TYR X  51      26.040  21.550  15.600  0.00  0.00            
ATOM    507  HA  TYR X  51      25.400  21.510  14.840  0.00  0.00            
ATOM    508  CB  TYR X  51      27.300  20.720  15.330  0.00  0.00            
ATOM    509  HB1 TYR X  51      27.950  20.850  16.080  0.00  0.00            
ATOM    510  HB2 TYR X  51      27.050  19.760  15.260  0.00  0.00            
ATOM    511  CG  TYR X  51      27.990  21.130  14.040  0.00  0.00            
ATOM    512  CD1 TYR X  51      27.370  20.830  12.820  0.00  0.00            
ATOM    513  HD1 TYR X  51      26.560  20.250  12.790  0.00  0.00            
ATOM    514  CE1 TYR X  51      27.910  21.350  11.630  0.00  0.00            
ATOM    515  HE1 TYR X  51      27.470  21.140  10.750  0.00  0.00            
ATOM    516  CZ  TYR X  51      29.060  22.160  11.660  0.00  0.00            
ATOM    517  OH  TYR X  51      29.480  22.730  10.510  0.00  0.00            
ATOM    518  HH  TYR X  51      30.300  23.280  10.690  0.00  0.00            
ATOM    519  CD2 TYR X  51      29.160  21.910  14.070  0.00  0.00            
ATOM    520  HD2 TYR X  51      29.610  22.100  14.950  0.00  0.00            
ATOM    521  CE2 TYR X  51      29.710  22.410  12.880  0.00  0.00            
ATOM    522  HE2 TYR X  51      30.560  22.930  12.900  0.00  0.00            
ATOM    523  C   TYR X  51      25.300  21.020  16.830  0.00  0.00            
ATOM    524  O   TYR X  51      25.850  20.970  17.940  0.00  0.00            
ATOM    525  N   ILE X  52      24.090  20.510  16.580  0.00  0.00            
ATOM    526  HN  ILE X  52      23.790  20.490  15.630  0.00  0.00            
ATOM    527  CA  ILE X  52      23.170  19.960  17.590  0.00  0.00            
ATOM    528  HA  ILE X  52      23.670  19.950  18.460  0.00  0.00            
ATOM    529  CB  ILE X  52      21.920  20.860  17.700  0.00  0.00            
ATOM    530  HB  ILE X  52      21.500  20.860  16.800  0.00  0.00            
ATOM    531  CG2 ILE X  52      20.900  20.310  18.710  0.00  0.00            
ATOM    532 HG21 ILE X  52      20.110  20.920  18.760  0.00  0.00            
ATOM    533 HG22 ILE X  52      20.610  19.400  18.420  0.00  0.00            
ATOM    534 HG23 ILE X  52      21.330  20.240  19.620  0.00  0.00            
ATOM    535  CG1 ILE X  52      22.270  22.340  18.020  0.00  0.00            
ATOM    536 HG11 ILE X  52      22.890  22.670  17.310  0.00  0.00            
ATOM    537 HG12 ILE X  52      21.420  22.870  17.990  0.00  0.00            
ATOM    538  CD  ILE X  52      22.920  22.590  19.380  0.00  0.00            
ATOM    539  HD1 ILE X  52      23.100  23.570  19.490  0.00  0.00            
ATOM    540  HD2 ILE X  52      22.310  22.280  20.110  0.00  0.00            
ATOM    541  HD3 ILE X  52      23.780  22.080  19.430  0.00  0.00            
ATOM    542  C   ILE X  52      22.780  18.520  17.220  0.00  0.00            
ATOM    543  O   ILE X  52      22.370  18.260  16.090  0.00  0.00            
ATOM    544  N   LEU X  53      22.860  17.600  18.180  0.00  0.00            
ATOM    545  HN  LEU X  53      23.250  17.880  19.060  0.00  0.00            
ATOM    546  CA  LEU X  53      22.400  16.210  18.060  0.00  0.00            
ATOM    547  HA  LEU X  53      22.510  15.940  17.100  0.00  0.00            
ATOM    548  CB  LEU X  53      23.290  15.350  18.970  0.00  0.00            
ATOM    549  HB1 LEU X  53      24.240  15.580  18.780  0.00  0.00            
ATOM    550  HB2 LEU X  53      23.070  15.590  19.920  0.00  0.00            
ATOM    551  CG  LEU X  53      23.140  13.820  18.840  0.00  0.00            
ATOM    552  HG  LEU X  53      22.180  13.600  18.980  0.00  0.00            
ATOM    553  CD1 LEU X  53      23.560  13.320  17.460  0.00  0.00            
ATOM    554 HD11 LEU X  53      23.450  12.330  17.410  0.00  0.00            
ATOM    555 HD12 LEU X  53      22.990  13.750  16.760  0.00  0.00            
ATOM    556 HD13 LEU X  53      24.520  13.560  17.290  0.00  0.00            
ATOM    557  CD2 LEU X  53      24.050  13.130  19.860  0.00  0.00            
ATOM    558 HD21 LEU X  53      23.950  12.140  19.770  0.00  0.00            
ATOM    559 HD22 LEU X  53      25.000  13.390  19.690  0.00  0.00            
ATOM    560 HD23 LEU X  53      23.780  13.410  20.780  0.00  0.00            
ATOM    561  C   LEU X  53      20.910  16.070  18.410  0.00  0.00            
ATOM    562  O   LEU X  53      20.390  16.840  19.210  0.00  0.00            
ATOM    563  N   THR X  54      20.240  15.090  17.800  0.00  0.00            
ATOM    564  HN  THR X  54      20.740  14.560  17.110  0.00  0.00            
ATOM    565  CA  THR X  54      18.840  14.710  18.040  0.00  0.00            
ATOM    566  HA  THR X  54      18.710  14.760  19.030  0.00  0.00            
ATOM    567  CB  THR X  54      17.890  15.710  17.350  0.00  0.00            
ATOM    568  HB  THR X  54      17.910  16.530  17.930  0.00  0.00            
ATOM    569  OG1 THR X  54      16.550  15.260  17.330  0.00  0.00            
ATOM    570  HG1 THR X  54      15.970  15.950  16.880  0.00  0.00            
ATOM    571  CG2 THR X  54      18.240  16.030  15.900  0.00  0.00            
ATOM    572 HG21 THR X  54      17.570  16.680  15.540  0.00  0.00            
ATOM    573 HG22 THR X  54      19.150  16.430  15.860  0.00  0.00            
ATOM    574 HG23 THR X  54      18.210  15.190  15.360  0.00  0.00            
ATOM    575  C   THR X  54      18.570  13.270  17.590  0.00  0.00            
ATOM    576  O   THR X  54      19.360  12.660  16.870  0.00  0.00            
ATOM    577  N   ALA X  55      17.420  12.720  17.970  0.00  0.00            
ATOM    578  HN  ALA X  55      16.920  13.160  18.710  0.00  0.00            
ATOM    579  CA  ALA X  55      16.840  11.530  17.370  0.00  0.00            
ATOM    580  HA  ALA X  55      17.560  10.850  17.270  0.00  0.00            
ATOM    581  CB  ALA X  55      15.760  11.000  18.330  0.00  0.00            
ATOM    582  HB1 ALA X  55      15.350  10.180  17.940  0.00  0.00            
ATOM    583  HB2 ALA X  55      16.180  10.780  19.210  0.00  0.00            
ATOM    584  HB3 ALA X  55      15.060  11.700  18.460  0.00  0.00            
ATOM    585  C   ALA X  55      16.290  11.850  15.970  0.00  0.00            
ATOM    586  O   ALA X  55      16.140  13.020  15.590  0.00  0.00            
ATOM    587  N   ALA X  56      15.980  10.820  15.180  0.00  0.00            
ATOM    588  HN  ALA X  56      16.070   9.900  15.560  0.00  0.00            
ATOM    589  CA  ALA X  56      15.530  10.940  13.800  0.00  0.00            
ATOM    590  HA  ALA X  56      15.850  11.840  13.490  0.00  0.00            
ATOM    591  CB  ALA X  56      16.160   9.820  12.990  0.00  0.00            
ATOM    592  HB1 ALA X  56      15.860   9.890  12.030  0.00  0.00            
ATOM    593  HB2 ALA X  56      17.160   9.900  13.030  0.00  0.00            
ATOM    594  HB3 ALA X  56      15.880   8.940  13.360  0.00  0.00            
ATOM    595  C   ALA X  56      14.000  10.960  13.670  0.00  0.00            
ATOM    596  O   ALA X  56      13.500  11.730  12.840  0.00  0.00            
ATOM    597  N   HIS X  57      13.230  10.240  14.500  0.00  0.00            
ATOM    598  HN  HIS X  57      13.680   9.610  15.130  0.00  0.00            
ATOM    599  CA  HIS X  57      11.750  10.340  14.510  0.00  0.00            
ATOM    600  HA  HIS X  57      11.500  10.170  13.550  0.00  0.00            
ATOM    601  CB  HIS X  57      11.110   9.260  15.410  0.00  0.00            
ATOM    602  HB1 HIS X  57      10.120   9.320  15.300  0.00  0.00            
ATOM    603  HB2 HIS X  57      11.430   8.370  15.100  0.00  0.00            
ATOM    604  ND1 HIS X  57      12.520  10.000  17.430  0.00  0.00            
ATOM    605  CG  HIS X  57      11.410   9.370  16.880  0.00  0.00            
ATOM    606  CE1 HIS X  57      12.520   9.670  18.730  0.00  0.00            
ATOM    607  HE1 HIS X  57      13.230   9.930  19.380  0.00  0.00            
ATOM    608  NE2 HIS X  57      11.430   8.940  19.030  0.00  0.00            
ATOM    609  HE2 HIS X  57      11.180   8.620  19.950  0.00  0.00            
ATOM    610  CD2 HIS X  57      10.720   8.730  17.880  0.00  0.00            
ATOM    611  HD2 HIS X  57       9.870   8.200  17.780  0.00  0.00            
ATOM    612  C   HIS X  57      11.250  11.730  14.910  0.00  0.00            
ATOM    613  O   HIS X  57      10.290  12.230  14.320  0.00  0.00            
ATOM    614  N   CYS X  58      12.000  12.430  15.760  0.00  0.00            
ATOM    615  HN  CYS X  58      12.760  11.960  16.200  0.00  0.00            
ATOM    616  CA  CYS X  58      11.790  13.840  16.100  0.00  0.00            
ATOM    617  HA  CYS X  58      10.920  13.860  16.600  0.00  0.00            
ATOM    618  CB  CYS X  58      12.980  14.300  16.940  0.00  0.00            
ATOM    619  HB1 CYS X  58      13.780  13.960  16.460  0.00  0.00            
ATOM    620  HB2 CYS X  58      12.960  15.300  16.890  0.00  0.00            
ATOM    621  SG  CYS X  58      12.910  13.720  18.650  0.00  0.00            
ATOM    622  C   CYS X  58      11.650  14.750  14.880  0.00  0.00            
ATOM    623  O   CYS X  58      10.820  15.670  14.870  0.00  0.00            
ATOM    624  N   LEU X  59      12.430  14.490  13.830  0.00  0.00            
ATOM    625  HN  LEU X  59      13.030  13.690  13.880  0.00  0.00            
ATOM    626  CA  LEU X  59      12.490  15.300  12.600  0.00  0.00            
ATOM    627  HA  LEU X  59      12.260  16.230  12.880  0.00  0.00            
ATOM    628  CB  LEU X  59      13.920  15.300  12.030  0.00  0.00            
ATOM    629  HB1 LEU X  59      14.130  14.370  11.720  0.00  0.00            
ATOM    630  HB2 LEU X  59      13.930  15.930  11.250  0.00  0.00            
ATOM    631  CG  LEU X  59      15.030  15.740  13.010  0.00  0.00            
ATOM    632  HG  LEU X  59      15.110  15.030  13.710  0.00  0.00            
ATOM    633  CD1 LEU X  59      16.320  15.910  12.230  0.00  0.00            
ATOM    634 HD11 LEU X  59      17.050  16.190  12.850  0.00  0.00            
ATOM    635 HD12 LEU X  59      16.570  15.040  11.790  0.00  0.00            
ATOM    636 HD13 LEU X  59      16.190  16.610  11.520  0.00  0.00            
ATOM    637  CD2 LEU X  59      14.710  17.050  13.730  0.00  0.00            
ATOM    638 HD21 LEU X  59      15.460  17.280  14.350  0.00  0.00            
ATOM    639 HD22 LEU X  59      14.600  17.780  13.050  0.00  0.00            
ATOM    640 HD23 LEU X  59      13.870  16.950  14.250  0.00  0.00            
ATOM    641  C   LEU X  59      11.410  14.870  11.590  0.00  0.00            
ATOM    642  O   LEU X  59      11.720  14.510  10.450  0.00  0.00            
ATOM    643  N   TYR X  60      10.160  14.890  12.060  0.00  0.00            
ATOM    644  HN  TYR X  60      10.060  14.950  13.050  0.00  0.00            
ATOM    645  CA  TYR X  60       8.930  14.840  11.260  0.00  0.00            
ATOM    646  HA  TYR X  60       9.210  15.100  10.340  0.00  0.00            
ATOM    647  CB  TYR X  60       8.350  13.410  11.300  0.00  0.00            
ATOM    648  HB1 TYR X  60       8.210  13.160  12.250  0.00  0.00            
ATOM    649  HB2 TYR X  60       7.470  13.430  10.820  0.00  0.00            
ATOM    650  CG  TYR X  60       9.180  12.310  10.660  0.00  0.00            
ATOM    651  CD1 TYR X  60       9.620  12.420   9.320  0.00  0.00            
ATOM    652  HD1 TYR X  60       9.450  13.260   8.810  0.00  0.00            
ATOM    653  CE1 TYR X  60      10.300  11.350   8.710  0.00  0.00            
ATOM    654  HE1 TYR X  60      10.630  11.450   7.770  0.00  0.00            
ATOM    655  CZ  TYR X  60      10.510  10.150   9.410  0.00  0.00            
ATOM    656  OH  TYR X  60      11.200   9.140   8.810  0.00  0.00            
ATOM    657  HH  TYR X  60      11.270   8.370   9.440  0.00  0.00            
ATOM    658  CD2 TYR X  60       9.410  11.110  11.370  0.00  0.00            
ATOM    659  HD2 TYR X  60       9.110  11.030  12.310  0.00  0.00            
ATOM    660  CE2 TYR X  60      10.080  10.030  10.750  0.00  0.00            
ATOM    661  HE2 TYR X  60      10.240   9.180  11.250  0.00  0.00            
ATOM    662  C   TYR X  60       7.870  15.860  11.760  0.00  0.00            
ATOM    663  O   TYR X  60       6.770  15.920  11.210  0.00  0.00            
ATOM    664  N   GLN X  61       8.150  16.630  12.820  0.00  0.00            
ATOM    665  HN  GLN X  61       9.110  16.740  13.070  0.00  0.00            
ATOM    666  CA  GLN X  61       7.130  17.320  13.640  0.00  0.00            
ATOM    667  HA  GLN X  61       6.270  16.960  13.290  0.00  0.00            
ATOM    668  CB  GLN X  61       7.370  16.960  15.120  0.00  0.00            
ATOM    669  HB1 GLN X  61       8.270  17.300  15.390  0.00  0.00            
ATOM    670  HB2 GLN X  61       6.660  17.410  15.670  0.00  0.00            
ATOM    671  CG  GLN X  61       7.310  15.450  15.430  0.00  0.00            
ATOM    672  HG1 GLN X  61       6.400  15.100  15.230  0.00  0.00            
ATOM    673  HG2 GLN X  61       7.980  14.970  14.860  0.00  0.00            
ATOM    674  CD  GLN X  61       7.630  15.170  16.900  0.00  0.00            
ATOM    675  OE1 GLN X  61       6.840  14.620  17.660  0.00  0.00            
ATOM    676  NE2 GLN X  61       8.830  15.470  17.340  0.00  0.00            
ATOM    677 HE21 GLN X  61       9.500  15.870  16.720  0.00  0.00            
ATOM    678 HE22 GLN X  61       9.070  15.300  18.300  0.00  0.00            
ATOM    679  C   GLN X  61       7.060  18.860  13.450  0.00  0.00            
ATOM    680  O   GLN X  61       6.370  19.530  14.220  0.00  0.00            
ATOM    681  N   ALA X  62       7.810  19.440  12.510  0.00  0.00            
ATOM    682  HN  ALA X  62       8.310  18.860  11.870  0.00  0.00            
ATOM    683  CA  ALA X  62       7.950  20.900  12.360  0.00  0.00            
ATOM    684  HA  ALA X  62       7.050  21.290  12.570  0.00  0.00            
ATOM    685  CB  ALA X  62       9.020  21.370  13.340  0.00  0.00            
ATOM    686  HB1 ALA X  62       9.140  22.360  13.260  0.00  0.00            
ATOM    687  HB2 ALA X  62       8.750  21.150  14.280  0.00  0.00            
ATOM    688  HB3 ALA X  62       9.890  20.920  13.130  0.00  0.00            
ATOM    689  C   ALA X  62       8.290  21.320  10.920  0.00  0.00            
ATOM    690  O   ALA X  62       8.670  20.470  10.110  0.00  0.00            
ATOM    691  N   LYS X  63       8.180  22.620  10.590  0.00  0.00            
ATOM    692  HN  LYS X  63       7.940  23.270  11.330  0.00  0.00            
ATOM    693  CA  LYS X  63       8.370  23.170   9.240  0.00  0.00            
ATOM    694  HA  LYS X  63       8.660  22.420   8.640  0.00  0.00            
ATOM    695  CB  LYS X  63       7.020  23.690   8.720  0.00  0.00            
ATOM    696  HB1 LYS X  63       6.370  22.940   8.710  0.00  0.00            
ATOM    697  HB2 LYS X  63       6.700  24.410   9.340  0.00  0.00            
ATOM    698  CG  LYS X  63       7.080  24.290   7.300  0.00  0.00            
ATOM    699  HG1 LYS X  63       7.580  25.150   7.340  0.00  0.00            
ATOM    700  HG2 LYS X  63       7.570  23.650   6.710  0.00  0.00            
ATOM    701  CD  LYS X  63       5.690  24.550   6.690  0.00  0.00            
ATOM    702  HD1 LYS X  63       5.780  24.510   5.690  0.00  0.00            
ATOM    703  HD2 LYS X  63       5.080  23.820   7.000  0.00  0.00            
ATOM    704  CE  LYS X  63       5.030  25.890   7.050  0.00  0.00            
ATOM    705  HE1 LYS X  63       5.640  26.640   6.780  0.00  0.00            
ATOM    706  HE2 LYS X  63       4.160  25.980   6.550  0.00  0.00            
ATOM    707  NZ  LYS X  63       4.740  26.050   8.490  0.00  0.00            
ATOM    708  HZ1 LYS X  63       4.310  26.940   8.650  0.00  0.00            
ATOM    709  HZ2 LYS X  63       4.110  25.320   8.780  0.00  0.00            
ATOM    710  HZ3 LYS X  63       5.590  25.980   9.010  0.00  0.00            
ATOM    711  C   LYS X  63       9.560  24.140   9.160  0.00  0.00            
ATOM    712  O   LYS X  63      10.660  23.700   8.850  0.00  0.00            
ATOM    713  N   ARG X  64       9.400  25.430   9.510  0.00  0.00            
ATOM    714  HN  ARG X  64       8.480  25.760   9.700  0.00  0.00            
ATOM    715  CA  ARG X  64      10.530  26.380   9.620  0.00  0.00            
ATOM    716  HA  ARG X  64      11.190  26.160   8.900  0.00  0.00            
ATOM    717  CB  ARG X  64      10.070  27.830   9.360  0.00  0.00            
ATOM    718  HB1 ARG X  64       9.580  27.860   8.490  0.00  0.00            
ATOM    719  HB2 ARG X  64       9.460  28.120  10.090  0.00  0.00            
ATOM    720  CG  ARG X  64      11.280  28.770   9.290  0.00  0.00            
ATOM    721  HG1 ARG X  64      11.830  28.650  10.120  0.00  0.00            
ATOM    722  HG2 ARG X  64      11.840  28.530   8.500  0.00  0.00            
ATOM    723  CD  ARG X  64      10.890  30.250   9.180  0.00  0.00            
ATOM    724  HD1 ARG X  64      10.550  30.450   8.260  0.00  0.00            
ATOM    725  HD2 ARG X  64      10.180  30.470   9.850  0.00  0.00            
ATOM    726  NE  ARG X  64      12.070  31.090   9.450  0.00  0.00            
ATOM    727  HE  ARG X  64      12.720  30.720  10.110  0.00  0.00            
ATOM    728  CZ  ARG X  64      12.400  32.260   8.940  0.00  0.00            
ATOM    729  NH1 ARG X  64      11.610  32.930   8.150  0.00  0.00            
ATOM    730 HH11 ARG X  64      10.710  32.560   7.910  0.00  0.00            
ATOM    731 HH12 ARG X  64      11.890  33.820   7.790  0.00  0.00            
ATOM    732  NH2 ARG X  64      13.560  32.770   9.240  0.00  0.00            
ATOM    733 HH21 ARG X  64      14.180  32.270   9.840  0.00  0.00            
ATOM    734 HH22 ARG X  64      13.830  33.650   8.870  0.00  0.00            
ATOM    735  C   ARG X  64      11.220  26.190  10.970  0.00  0.00            
ATOM    736  O   ARG X  64      11.080  27.000  11.890  0.00  0.00            
ATOM    737  N   PHE X  65      11.880  25.040  11.130  0.00  0.00            
ATOM    738  HN  PHE X  65      12.080  24.490  10.310  0.00  0.00            
ATOM    739  CA  PHE X  65      12.310  24.550  12.430  0.00  0.00            
ATOM    740  HA  PHE X  65      11.720  25.030  13.080  0.00  0.00            
ATOM    741  CB  PHE X  65      12.010  23.050  12.560  0.00  0.00            
ATOM    742  HB1 PHE X  65      11.810  22.860  13.520  0.00  0.00            
ATOM    743  HB2 PHE X  65      11.210  22.850  12.000  0.00  0.00            
ATOM    744  CG  PHE X  65      13.100  22.090  12.140  0.00  0.00            
ATOM    745  CD1 PHE X  65      13.150  21.600  10.820  0.00  0.00            
ATOM    746  HD1 PHE X  65      12.510  21.940  10.140  0.00  0.00            
ATOM    747  CE1 PHE X  65      14.100  20.620  10.480  0.00  0.00            
ATOM    748  HE1 PHE X  65      14.140  20.280   9.540  0.00  0.00            
ATOM    749  CZ  PHE X  65      14.990  20.130  11.450  0.00  0.00            
ATOM    750  HZ  PHE X  65      15.660  19.430  11.200  0.00  0.00            
ATOM    751  CD2 PHE X  65      14.010  21.610  13.110  0.00  0.00            
ATOM    752  HD2 PHE X  65      13.990  21.980  14.040  0.00  0.00            
ATOM    753  CE2 PHE X  65      14.940  20.620  12.760  0.00  0.00            
ATOM    754  HE2 PHE X  65      15.580  20.270  13.450  0.00  0.00            
ATOM    755  C   PHE X  65      13.720  24.990  12.830  0.00  0.00            
ATOM    756  O   PHE X  65      14.550  25.420  12.010  0.00  0.00            
ATOM    757  N   LYS X  66      13.920  25.000  14.150  0.00  0.00            
ATOM    758  HN  LYS X  66      13.310  24.440  14.700  0.00  0.00            
ATOM    759  CA  LYS X  66      14.950  25.770  14.860  0.00  0.00            
ATOM    760  HA  LYS X  66      15.710  25.860  14.220  0.00  0.00            
ATOM    761  CB  LYS X  66      14.410  27.170  15.280  0.00  0.00            
ATOM    762  HB1 LYS X  66      14.150  27.120  16.250  0.00  0.00            
ATOM    763  HB2 LYS X  66      15.140  27.830  15.160  0.00  0.00            
ATOM    764  CG  LYS X  66      13.190  27.670  14.500  0.00  0.00            
ATOM    765  HG1 LYS X  66      13.420  27.710  13.530  0.00  0.00            
ATOM    766  HG2 LYS X  66      12.430  27.040  14.630  0.00  0.00            
ATOM    767  CD  LYS X  66      12.730  29.060  14.940  0.00  0.00            
ATOM    768  HD1 LYS X  66      12.500  29.050  15.920  0.00  0.00            
ATOM    769  HD2 LYS X  66      13.460  29.730  14.780  0.00  0.00            
ATOM    770  CE  LYS X  66      11.490  29.440  14.120  0.00  0.00            
ATOM    771  HE1 LYS X  66      11.420  28.830  13.330  0.00  0.00            
ATOM    772  HE2 LYS X  66      10.670  29.350  14.690  0.00  0.00            
ATOM    773  NZ  LYS X  66      11.570  30.830  13.630  0.00  0.00            
ATOM    774  HZ1 LYS X  66      10.750  31.040  13.100  0.00  0.00            
ATOM    775  HZ2 LYS X  66      11.640  31.450  14.410  0.00  0.00            
ATOM    776  HZ3 LYS X  66      12.380  30.930  13.050  0.00  0.00            
ATOM    777  C   LYS X  66      15.400  25.000  16.100  0.00  0.00            
ATOM    778  O   LYS X  66      14.750  24.050  16.530  0.00  0.00            
ATOM    779  N   VAL X  67      16.450  25.510  16.740  0.00  0.00            
ATOM    780  HN  VAL X  67      16.960  26.250  16.290  0.00  0.00            
ATOM    781  CA  VAL X  67      16.930  25.060  18.040  0.00  0.00            
ATOM    782  HA  VAL X  67      16.260  24.390  18.360  0.00  0.00            
ATOM    783  CB  VAL X  67      18.310  24.380  17.940  0.00  0.00            
ATOM    784  HB  VAL X  67      18.980  25.090  17.710  0.00  0.00            
ATOM    785  CG1 VAL X  67      18.630  23.710  19.280  0.00  0.00            
ATOM    786 HG11 VAL X  67      19.520  23.270  19.220  0.00  0.00            
ATOM    787 HG12 VAL X  67      18.640  24.400  20.000  0.00  0.00            
ATOM    788 HG13 VAL X  67      17.930  23.030  19.480  0.00  0.00            
ATOM    789  CG2 VAL X  67      18.340  23.310  16.850  0.00  0.00            
ATOM    790 HG21 VAL X  67      19.250  22.890  16.820  0.00  0.00            
ATOM    791 HG22 VAL X  67      17.660  22.600  17.050  0.00  0.00            
ATOM    792 HG23 VAL X  67      18.130  23.720  15.960  0.00  0.00            
ATOM    793  C   VAL X  67      16.970  26.250  19.010  0.00  0.00            
ATOM    794  O   VAL X  67      17.580  27.270  18.720  0.00  0.00            
ATOM    795  N   ARG X  68      16.350  26.070  20.170  0.00  0.00            
ATOM    796  HN  ARG X  68      15.750  25.270  20.240  0.00  0.00            
ATOM    797  CA  ARG X  68      16.450  26.910  21.370  0.00  0.00            
ATOM    798  HA  ARG X  68      16.730  27.840  21.130  0.00  0.00            
ATOM    799  CB  ARG X  68      15.060  26.930  22.030  0.00  0.00            
ATOM    800  HB1 ARG X  68      14.420  27.320  21.360  0.00  0.00            
ATOM    801  HB2 ARG X  68      14.800  25.990  22.230  0.00  0.00            
ATOM    802  CG  ARG X  68      14.940  27.740  23.320  0.00  0.00            
ATOM    803  HG1 ARG X  68      15.730  27.540  23.910  0.00  0.00            
ATOM    804  HG2 ARG X  68      14.940  28.720  23.100  0.00  0.00            
ATOM    805  CD  ARG X  68      13.640  27.400  24.080  0.00  0.00            
ATOM    806  HD1 ARG X  68      13.590  26.410  24.200  0.00  0.00            
ATOM    807  HD2 ARG X  68      13.660  27.850  24.970  0.00  0.00            
ATOM    808  NE  ARG X  68      12.410  27.830  23.390  0.00  0.00            
ATOM    809  HE  ARG X  68      12.160  27.330  22.560  0.00  0.00            
ATOM    810  CZ  ARG X  68      11.580  28.810  23.750  0.00  0.00            
ATOM    811  NH1 ARG X  68      11.840  29.630  24.720  0.00  0.00            
ATOM    812 HH11 ARG X  68      12.700  29.540  25.240  0.00  0.00            
ATOM    813 HH12 ARG X  68      11.190  30.350  24.960  0.00  0.00            
ATOM    814  NH2 ARG X  68      10.450  28.970  23.130  0.00  0.00            
ATOM    815 HH21 ARG X  68      10.190  28.360  22.380  0.00  0.00            
ATOM    816 HH22 ARG X  68       9.830  29.710  23.410  0.00  0.00            
ATOM    817  C   ARG X  68      17.550  26.320  22.280  0.00  0.00            
ATOM    818  O   ARG X  68      17.600  25.110  22.460  0.00  0.00            
ATOM    819  N   VAL X  69      18.390  27.170  22.850  0.00  0.00            
ATOM    820  HN  VAL X  69      18.280  28.140  22.630  0.00  0.00            
ATOM    821  CA  VAL X  69      19.470  26.810  23.790  0.00  0.00            
ATOM    822  HA  VAL X  69      19.180  25.940  24.180  0.00  0.00            
ATOM    823  CB  VAL X  69      20.830  26.640  23.090  0.00  0.00            
ATOM    824  HB  VAL X  69      21.520  26.580  23.810  0.00  0.00            
ATOM    825  CG1 VAL X  69      20.870  25.360  22.250  0.00  0.00            
ATOM    826 HG11 VAL X  69      21.770  25.280  21.810  0.00  0.00            
ATOM    827 HG12 VAL X  69      20.720  24.570  22.850  0.00  0.00            
ATOM    828 HG13 VAL X  69      20.160  25.400  21.560  0.00  0.00            
ATOM    829  CG2 VAL X  69      21.190  27.850  22.220  0.00  0.00            
ATOM    830 HG21 VAL X  69      22.080  27.690  21.780  0.00  0.00            
ATOM    831 HG22 VAL X  69      20.490  27.970  21.510  0.00  0.00            
ATOM    832 HG23 VAL X  69      21.240  28.670  22.780  0.00  0.00            
ATOM    833  C   VAL X  69      19.610  27.860  24.890  0.00  0.00            
ATOM    834  O   VAL X  69      19.110  28.980  24.740  0.00  0.00            
ATOM    835  N   GLY X  70      20.250  27.510  26.010  0.00  0.00            
ATOM    836  HN  GLY X  70      20.640  26.590  26.050  0.00  0.00            
ATOM    837  CA  GLY X  70      20.420  28.390  27.160  0.00  0.00            
ATOM    838  HA1 GLY X  70      21.100  27.970  27.770  0.00  0.00            
ATOM    839  HA2 GLY X  70      20.770  29.260  26.820  0.00  0.00            
ATOM    840  C   GLY X  70      19.150  28.650  27.960  0.00  0.00            
ATOM    841  O   GLY X  70      19.150  29.480  28.870  0.00  0.00            
ATOM    842  N   ASP X  71      18.070  27.960  27.600  0.00  0.00            
ATOM    843  HN  ASP X  71      18.160  27.270  26.890  0.00  0.00            
ATOM    844  CA  ASP X  71      16.760  28.170  28.190  0.00  0.00            
ATOM    845  HA  ASP X  71      16.790  29.060  28.640  0.00  0.00            
ATOM    846  CB  ASP X  71      15.690  28.180  27.090  0.00  0.00            
ATOM    847  HB1 ASP X  71      16.060  28.590  26.270  0.00  0.00            
ATOM    848  HB2 ASP X  71      15.400  27.240  26.900  0.00  0.00            
ATOM    849  CG  ASP X  71      14.470  28.990  27.530  0.00  0.00            
ATOM    850  OD1 ASP X  71      14.250  29.190  28.740  0.00  0.00            
ATOM    851  OD2 ASP X  71      13.750  29.590  26.700  0.00  0.00            
ATOM    852  C   ASP X  71      16.490  27.120  29.280  0.00  0.00            
ATOM    853  O   ASP X  71      16.530  25.920  29.010  0.00  0.00            
ATOM    854  N   ARG X  72      16.160  27.580  30.480  0.00  0.00            
ATOM    855  HN  ARG X  72      16.260  28.560  30.650  0.00  0.00            
ATOM    856  CA  ARG X  72      15.660  26.750  31.580  0.00  0.00            
ATOM    857  HA  ARG X  72      15.920  25.820  31.340  0.00  0.00            
ATOM    858  CB  ARG X  72      16.320  27.190  32.900  0.00  0.00            
ATOM    859  HB1 ARG X  72      16.110  28.160  33.050  0.00  0.00            
ATOM    860  HB2 ARG X  72      15.930  26.650  33.640  0.00  0.00            
ATOM    861  CG  ARG X  72      17.840  27.020  32.900  0.00  0.00            
ATOM    862  HG1 ARG X  72      18.070  26.110  32.550  0.00  0.00            
ATOM    863  HG2 ARG X  72      18.250  27.720  32.320  0.00  0.00            
ATOM    864  CD  ARG X  72      18.410  27.160  34.320  0.00  0.00            
ATOM    865  HD1 ARG X  72      17.850  26.630  34.960  0.00  0.00            
ATOM    866  HD2 ARG X  72      19.350  26.810  34.340  0.00  0.00            
ATOM    867  NE  ARG X  72      18.440  28.550  34.800  0.00  0.00            
ATOM    868  HE  ARG X  72      19.290  29.050  34.590  0.00  0.00            
ATOM    869  CZ  ARG X  72      17.530  29.240  35.450  0.00  0.00            
ATOM    870  NH1 ARG X  72      16.380  28.750  35.830  0.00  0.00            
ATOM    871 HH11 ARG X  72      16.150  27.800  35.630  0.00  0.00            
ATOM    872 HH12 ARG X  72      15.730  29.330  36.330  0.00  0.00            
ATOM    873  NH2 ARG X  72      17.790  30.470  35.740  0.00  0.00            
ATOM    874 HH21 ARG X  72      18.670  30.870  35.470  0.00  0.00            
ATOM    875 HH22 ARG X  72      17.120  31.020  36.240  0.00  0.00            
ATOM    876  C   ARG X  72      14.140  26.800  31.720  0.00  0.00            
ATOM    877  O   ARG X  72      13.570  25.960  32.410  0.00  0.00            
ATOM    878  N   ASN X  73      13.480  27.790  31.110  0.00  0.00            
ATOM    879  HN  ASN X  73      13.980  28.390  30.480  0.00  0.00            
ATOM    880  CA  ASN X  73      12.060  28.040  31.320  0.00  0.00            
ATOM    881  HA  ASN X  73      11.620  27.140  31.350  0.00  0.00            
ATOM    882  CB  ASN X  73      11.910  28.790  32.650  0.00  0.00            
ATOM    883  HB1 ASN X  73      12.200  28.190  33.400  0.00  0.00            
ATOM    884  HB2 ASN X  73      12.500  29.600  32.630  0.00  0.00            
ATOM    885  CG  ASN X  73      10.500  29.250  32.940  0.00  0.00            
ATOM    886  OD1 ASN X  73      10.270  30.360  33.350  0.00  0.00            
ATOM    887  ND2 ASN X  73       9.500  28.420  32.730  0.00  0.00            
ATOM    888 HD21 ASN X  73       9.680  27.500  32.380  0.00  0.00            
ATOM    889 HD22 ASN X  73       8.560  28.720  32.910  0.00  0.00            
ATOM    890  C   ASN X  73      11.390  28.800  30.160  0.00  0.00            
ATOM    891  O   ASN X  73      11.770  29.930  29.840  0.00  0.00            
ATOM    892  N   THR X  74      10.300  28.270  29.610  0.00  0.00            
ATOM    893  HN  THR X  74       9.990  27.370  29.920  0.00  0.00            
ATOM    894  CA  THR X  74       9.540  28.950  28.550  0.00  0.00            
ATOM    895  HA  THR X  74      10.260  29.230  27.920  0.00  0.00            
ATOM    896  CB  THR X  74       8.550  28.000  27.850  0.00  0.00            
ATOM    897  HB  THR X  74       7.980  28.530  27.220  0.00  0.00            
ATOM    898  OG1 THR X  74       7.680  27.430  28.800  0.00  0.00            
ATOM    899  HG1 THR X  74       7.040  26.820  28.330  0.00  0.00            
ATOM    900  CG2 THR X  74       9.260  26.850  27.130  0.00  0.00            
ATOM    901 HG21 THR X  74       8.580  26.260  26.700  0.00  0.00            
ATOM    902 HG22 THR X  74       9.870  27.220  26.430  0.00  0.00            
ATOM    903 HG23 THR X  74       9.790  26.320  27.790  0.00  0.00            
ATOM    904  C   THR X  74       8.790  30.210  29.020  0.00  0.00            
ATOM    905  O   THR X  74       8.540  31.080  28.200  0.00  0.00            
ATOM    906  N   GLU X  75       8.540  30.350  30.330  0.00  0.00            
ATOM    907  HN  GLU X  75       8.930  29.670  30.950  0.00  0.00            
ATOM    908  CA  GLU X  75       7.710  31.420  30.920  0.00  0.00            
ATOM    909  HA  GLU X  75       7.080  31.670  30.190  0.00  0.00            
ATOM    910  CB  GLU X  75       6.990  30.870  32.170  0.00  0.00            
ATOM    911  HB1 GLU X  75       7.680  30.630  32.850  0.00  0.00            
ATOM    912  HB2 GLU X  75       6.400  31.590  32.530  0.00  0.00            
ATOM    913  CG  GLU X  75       6.110  29.620  31.930  0.00  0.00            
ATOM    914  HG1 GLU X  75       5.180  29.920  31.700  0.00  0.00            
ATOM    915  HG2 GLU X  75       6.490  29.110  31.160  0.00  0.00            
ATOM    916  CD  GLU X  75       6.020  28.670  33.140  0.00  0.00            
ATOM    917  OE1 GLU X  75       7.000  28.580  33.920  0.00  0.00            
ATOM    918  OE2 GLU X  75       5.030  27.900  33.240  0.00  0.00            
ATOM    919  C   GLU X  75       8.500  32.690  31.320  0.00  0.00            
ATOM    920  O   GLU X  75       7.910  33.740  31.540  0.00  0.00            
ATOM    921  N   GLN X  76       9.830  32.600  31.460  0.00  0.00            
ATOM    922  HN  GLN X  76      10.260  31.720  31.220  0.00  0.00            
ATOM    923  CA  GLN X  76      10.720  33.670  31.930  0.00  0.00            
ATOM    924  HA  GLN X  76      10.210  34.520  31.790  0.00  0.00            
ATOM    925  CB  GLN X  76      11.070  33.480  33.420  0.00  0.00            
ATOM    926  HB1 GLN X  76      11.570  32.610  33.510  0.00  0.00            
ATOM    927  HB2 GLN X  76      11.660  34.230  33.700  0.00  0.00            
ATOM    928  CG  GLN X  76       9.860  33.430  34.380  0.00  0.00            
ATOM    929  HG1 GLN X  76       9.400  34.320  34.360  0.00  0.00            
ATOM    930  HG2 GLN X  76       9.230  32.720  34.070  0.00  0.00            
ATOM    931  CD  GLN X  76      10.290  33.130  35.810  0.00  0.00            
ATOM    932  OE1 GLN X  76      10.060  32.060  36.360  0.00  0.00            
ATOM    933  NE2 GLN X  76      10.940  34.050  36.490  0.00  0.00            
ATOM    934 HE21 GLN X  76      11.140  34.940  36.070  0.00  0.00            
ATOM    935 HE22 GLN X  76      11.230  33.870  37.430  0.00  0.00            
ATOM    936  C   GLN X  76      12.030  33.690  31.120  0.00  0.00            
ATOM    937  O   GLN X  76      12.470  32.650  30.630  0.00  0.00            
ATOM    938  N   GLU X  77      12.700  34.840  31.020  0.00  0.00            
ATOM    939  HN  GLU X  77      12.290  35.660  31.410  0.00  0.00            
ATOM    940  CA  GLU X  77      14.030  34.970  30.390  0.00  0.00            
ATOM    941  HA  GLU X  77      14.200  34.070  29.970  0.00  0.00            
ATOM    942  CB  GLU X  77      14.010  36.030  29.270  0.00  0.00            
ATOM    943  HB1 GLU X  77      13.880  36.920  29.700  0.00  0.00            
ATOM    944  HB2 GLU X  77      14.890  36.010  28.810  0.00  0.00            
ATOM    945  CG  GLU X  77      12.910  35.840  28.200  0.00  0.00            
ATOM    946  HG1 GLU X  77      12.020  36.080  28.610  0.00  0.00            
ATOM    947  HG2 GLU X  77      13.100  36.440  27.430  0.00  0.00            
ATOM    948  CD  GLU X  77      12.830  34.400  27.690  0.00  0.00            
ATOM    949  OE1 GLU X  77      13.850  33.780  27.320  0.00  0.00            
ATOM    950  OE2 GLU X  77      11.790  33.710  27.840  0.00  0.00            
ATOM    951  C   GLU X  77      15.140  35.230  31.410  0.00  0.00            
ATOM    952  O   GLU X  77      14.910  35.920  32.410  0.00  0.00            
ATOM    953  N   GLU X  78      16.330  34.680  31.180  0.00  0.00            
ATOM    954  HN  GLU X  78      16.420  34.100  30.360  0.00  0.00            
ATOM    955  CA  GLU X  78      17.520  34.850  32.020  0.00  0.00            
ATOM    956  HA  GLU X  78      17.240  35.390  32.820  0.00  0.00            
ATOM    957  CB  GLU X  78      18.020  33.460  32.460  0.00  0.00            
ATOM    958  HB1 GLU X  78      17.300  33.040  33.010  0.00  0.00            
ATOM    959  HB2 GLU X  78      18.170  32.920  31.630  0.00  0.00            
ATOM    960  CG  GLU X  78      19.320  33.430  33.280  0.00  0.00            
ATOM    961  HG1 GLU X  78      19.420  34.320  33.740  0.00  0.00            
ATOM    962  HG2 GLU X  78      19.250  32.710  33.970  0.00  0.00            
ATOM    963  CD  GLU X  78      20.570  33.180  32.430  0.00  0.00            
ATOM    964  OE1 GLU X  78      20.660  32.090  31.820  0.00  0.00            
ATOM    965  OE2 GLU X  78      21.490  34.020  32.360  0.00  0.00            
ATOM    966  C   GLU X  78      18.620  35.670  31.320  0.00  0.00            
ATOM    967  O   GLU X  78      19.290  36.470  31.960  0.00  0.00            
ATOM    968  N   GLY X  79      18.770  35.510  30.000  0.00  0.00            
ATOM    969  HN  GLY X  79      18.080  34.990  29.510  0.00  0.00            
ATOM    970  CA  GLY X  79      19.900  36.060  29.240  0.00  0.00            
ATOM    971  HA1 GLY X  79      19.530  36.450  28.390  0.00  0.00            
ATOM    972  HA2 GLY X  79      20.310  36.790  29.790  0.00  0.00            
ATOM    973  C   GLY X  79      20.970  35.030  28.890  0.00  0.00            
ATOM    974  O   GLY X  79      22.040  35.370  28.370  0.00  0.00            
ATOM    975  N   GLY X  80      20.700  33.750  29.170  0.00  0.00            
ATOM    976  HN  GLY X  80      19.990  33.550  29.850  0.00  0.00            
ATOM    977  CA  GLY X  80      21.380  32.610  28.550  0.00  0.00            
ATOM    978  HA1 GLY X  80      22.340  32.870  28.410  0.00  0.00            
ATOM    979  HA2 GLY X  80      21.340  31.840  29.190  0.00  0.00            
ATOM    980  C   GLY X  80      20.750  32.200  27.230  0.00  0.00            
ATOM    981  O   GLY X  80      21.430  31.620  26.380  0.00  0.00            
ATOM    982  N   GLU X  81      19.480  32.550  27.020  0.00  0.00            
ATOM    983  HN  GLU X  81      19.050  33.150  27.690  0.00  0.00            
ATOM    984  CA  GLU X  81      18.690  32.120  25.880  0.00  0.00            
ATOM    985  HA  GLU X  81      18.800  31.130  25.920  0.00  0.00            
ATOM    986  CB  GLU X  81      17.240  32.580  26.030  0.00  0.00            
ATOM    987  HB1 GLU X  81      17.220  33.550  26.250  0.00  0.00            
ATOM    988  HB2 GLU X  81      16.760  32.430  25.160  0.00  0.00            
ATOM    989  CG  GLU X  81      16.500  31.810  27.130  0.00  0.00            
ATOM    990  HG1 GLU X  81      15.550  31.710  26.840  0.00  0.00            
ATOM    991  HG2 GLU X  81      16.930  30.910  27.200  0.00  0.00            
ATOM    992  CD  GLU X  81      16.520  32.460  28.520  0.00  0.00            
ATOM    993  OE1 GLU X  81      17.410  33.260  28.870  0.00  0.00            
ATOM    994  OE2 GLU X  81      15.570  32.110  29.270  0.00  0.00            
ATOM    995  C   GLU X  81      19.210  32.600  24.520  0.00  0.00            
ATOM    996  O   GLU X  81      19.460  33.780  24.300  0.00  0.00            
ATOM    997  N   ALA X  82      19.140  31.690  23.540  0.00  0.00            
ATOM    998  HN  ALA X  82      19.090  30.730  23.810  0.00  0.00            
ATOM    999  CA  ALA X  82      19.140  32.010  22.130  0.00  0.00            
ATOM   1000  HA  ALA X  82      18.740  32.930  22.050  0.00  0.00            
ATOM   1001  CB  ALA X  82      20.590  32.030  21.620  0.00  0.00            
ATOM   1002  HB1 ALA X  82      20.590  32.250  20.640  0.00  0.00            
ATOM   1003  HB2 ALA X  82      21.110  32.720  22.120  0.00  0.00            
ATOM   1004  HB3 ALA X  82      21.000  31.130  21.760  0.00  0.00            
ATOM   1005  C   ALA X  82      18.270  31.030  21.330  0.00  0.00            
ATOM   1006  O   ALA X  82      18.000  29.910  21.760  0.00  0.00            
ATOM   1007  N   VAL X  83      17.880  31.450  20.120  0.00  0.00            
ATOM   1008  HN  VAL X  83      18.020  32.420  19.900  0.00  0.00            
ATOM   1009  CA  VAL X  83      17.250  30.600  19.100  0.00  0.00            
ATOM   1010  HA  VAL X  83      17.280  29.670  19.450  0.00  0.00            
ATOM   1011  CB  VAL X  83      15.770  30.960  18.880  0.00  0.00            
ATOM   1012  HB  VAL X  83      15.750  31.940  18.650  0.00  0.00            
ATOM   1013  CG1 VAL X  83      15.150  30.150  17.730  0.00  0.00            
ATOM   1014 HG11 VAL X  83      14.190  30.410  17.620  0.00  0.00            
ATOM   1015 HG12 VAL X  83      15.650  30.330  16.890  0.00  0.00            
ATOM   1016 HG13 VAL X  83      15.210  29.180  17.950  0.00  0.00            
ATOM   1017  CG2 VAL X  83      14.930  30.690  20.140  0.00  0.00            
ATOM   1018 HG21 VAL X  83      13.980  30.930  19.970  0.00  0.00            
ATOM   1019 HG22 VAL X  83      14.990  29.720  20.370  0.00  0.00            
ATOM   1020 HG23 VAL X  83      15.280  31.240  20.900  0.00  0.00            
ATOM   1021  C   VAL X  83      18.050  30.720  17.810  0.00  0.00            
ATOM   1022  O   VAL X  83      18.280  31.820  17.320  0.00  0.00            
ATOM   1023  N   HIS X  84      18.450  29.580  17.260  0.00  0.00            
ATOM   1024  HN  HIS X  84      18.200  28.730  17.730  0.00  0.00            
ATOM   1025  CA  HIS X  84      19.220  29.460  16.020  0.00  0.00            
ATOM   1026  HA  HIS X  84      19.290  30.370  15.610  0.00  0.00            
ATOM   1027  CB  HIS X  84      20.630  28.940  16.340  0.00  0.00            
ATOM   1028  HB1 HIS X  84      20.540  28.090  16.860  0.00  0.00            
ATOM   1029  HB2 HIS X  84      21.100  28.760  15.480  0.00  0.00            
ATOM   1030  ND1 HIS X  84      22.460  30.720  16.620  0.00  0.00            
ATOM   1031  HD1 HIS X  84      22.740  30.790  15.660  0.00  0.00            
ATOM   1032  CG  HIS X  84      21.460  29.900  17.140  0.00  0.00            
ATOM   1033  CE1 HIS X  84      22.960  31.400  17.660  0.00  0.00            
ATOM   1034  HE1 HIS X  84      23.700  32.070  17.600  0.00  0.00            
ATOM   1035  NE2 HIS X  84      22.340  31.050  18.800  0.00  0.00            
ATOM   1036  CD2 HIS X  84      21.380  30.110  18.490  0.00  0.00            
ATOM   1037  HD2 HIS X  84      20.750  29.670  19.130  0.00  0.00            
ATOM   1038  C   HIS X  84      18.470  28.530  15.060  0.00  0.00            
ATOM   1039  O   HIS X  84      18.010  27.460  15.450  0.00  0.00            
ATOM   1040  N   GLU X  85      18.290  28.940  13.810  0.00  0.00            
ATOM   1041  HN  GLU X  85      18.680  29.820  13.520  0.00  0.00            
ATOM   1042  CA  GLU X  85      17.530  28.150  12.840  0.00  0.00            
ATOM   1043  HA  GLU X  85      16.850  27.660  13.390  0.00  0.00            
ATOM   1044  CB  GLU X  85      16.810  29.050  11.840  0.00  0.00            
ATOM   1045  HB1 GLU X  85      17.480  29.630  11.390  0.00  0.00            
ATOM   1046  HB2 GLU X  85      16.360  28.470  11.160  0.00  0.00            
ATOM   1047  CG  GLU X  85      15.740  29.940  12.480  0.00  0.00            
ATOM   1048  HG1 GLU X  85      15.210  29.400  13.130  0.00  0.00            
ATOM   1049  HG2 GLU X  85      16.190  30.690  12.970  0.00  0.00            
ATOM   1050  CD  GLU X  85      14.780  30.540  11.440  0.00  0.00            
ATOM   1051  OE1 GLU X  85      15.190  30.740  10.270  0.00  0.00            
ATOM   1052  OE2 GLU X  85      13.600  30.800  11.760  0.00  0.00            
ATOM   1053  C   GLU X  85      18.400  27.090  12.140  0.00  0.00            
ATOM   1054  O   GLU X  85      19.600  27.300  11.930  0.00  0.00            
ATOM   1055  N   VAL X  86      17.800  25.970  11.740  0.00  0.00            
ATOM   1056  HN  VAL X  86      16.820  25.870  11.910  0.00  0.00            
ATOM   1057  CA  VAL X  86      18.510  24.870  11.060  0.00  0.00            
ATOM   1058  HA  VAL X  86      19.390  24.790  11.530  0.00  0.00            
ATOM   1059  CB  VAL X  86      17.750  23.540  11.200  0.00  0.00            
ATOM   1060  HB  VAL X  86      16.860  23.650  10.750  0.00  0.00            
ATOM   1061  CG1 VAL X  86      18.500  22.370  10.540  0.00  0.00            
ATOM   1062 HG11 VAL X  86      17.970  21.530  10.650  0.00  0.00            
ATOM   1063 HG12 VAL X  86      18.610  22.570   9.560  0.00  0.00            
ATOM   1064 HG13 VAL X  86      19.400  22.270  10.960  0.00  0.00            
ATOM   1065  CG2 VAL X  86      17.560  23.190  12.690  0.00  0.00            
ATOM   1066 HG21 VAL X  86      17.060  22.330  12.770  0.00  0.00            
ATOM   1067 HG22 VAL X  86      18.450  23.110  13.130  0.00  0.00            
ATOM   1068 HG23 VAL X  86      17.030  23.920  13.130  0.00  0.00            
ATOM   1069  C   VAL X  86      18.760  25.210   9.590  0.00  0.00            
ATOM   1070  O   VAL X  86      17.850  25.650   8.880  0.00  0.00            
ATOM   1071  N   GLU X  87      20.000  25.000   9.150  0.00  0.00            
ATOM   1072  HN  GLU X  87      20.660  24.660   9.810  0.00  0.00            
ATOM   1073  CA  GLU X  87      20.490  25.230   7.780  0.00  0.00            
ATOM   1074  HA  GLU X  87      19.860  25.850   7.330  0.00  0.00            
ATOM   1075  CB  GLU X  87      21.900  25.830   7.890  0.00  0.00            
ATOM   1076  HB1 GLU X  87      21.870  26.570   8.560  0.00  0.00            
ATOM   1077  HB2 GLU X  87      22.520  25.110   8.220  0.00  0.00            
ATOM   1078  CG  GLU X  87      22.490  26.400   6.600  0.00  0.00            
ATOM   1079  HG1 GLU X  87      22.430  25.720   5.870  0.00  0.00            
ATOM   1080  HG2 GLU X  87      21.990  27.220   6.330  0.00  0.00            
ATOM   1081  CD  GLU X  87      23.960  26.760   6.850  0.00  0.00            
ATOM   1082  OE1 GLU X  87      24.280  27.910   7.250  0.00  0.00            
ATOM   1083  OE2 GLU X  87      24.810  25.850   6.740  0.00  0.00            
ATOM   1084  C   GLU X  87      20.530  23.920   6.980  0.00  0.00            
ATOM   1085  O   GLU X  87      20.050  23.890   5.850  0.00  0.00            
ATOM   1086  N   VAL X  88      21.020  22.830   7.580  0.00  0.00            
ATOM   1087  HN  VAL X  88      21.370  22.920   8.510  0.00  0.00            
ATOM   1088  CA  VAL X  88      21.070  21.490   6.960  0.00  0.00            
ATOM   1089  HA  VAL X  88      20.360  21.500   6.260  0.00  0.00            
ATOM   1090  CB  VAL X  88      22.440  21.200   6.300  0.00  0.00            
ATOM   1091  HB  VAL X  88      23.090  21.130   7.050  0.00  0.00            
ATOM   1092  CG1 VAL X  88      22.410  19.900   5.480  0.00  0.00            
ATOM   1093 HG11 VAL X  88      23.310  19.740   5.060  0.00  0.00            
ATOM   1094 HG12 VAL X  88      22.180  19.130   6.080  0.00  0.00            
ATOM   1095 HG13 VAL X  88      21.720  19.970   4.760  0.00  0.00            
ATOM   1096  CG2 VAL X  88      22.890  22.310   5.350  0.00  0.00            
ATOM   1097 HG21 VAL X  88      23.780  22.070   4.950  0.00  0.00            
ATOM   1098 HG22 VAL X  88      22.220  22.430   4.620  0.00  0.00            
ATOM   1099 HG23 VAL X  88      22.980  23.170   5.860  0.00  0.00            
ATOM   1100  C   VAL X  88      20.730  20.410   8.000  0.00  0.00            
ATOM   1101  O   VAL X  88      21.150  20.480   9.160  0.00  0.00            
ATOM   1102  N   VAL X  89      20.000  19.380   7.580  0.00  0.00            
ATOM   1103  HN  VAL X  89      19.640  19.420   6.640  0.00  0.00            
ATOM   1104  CA  VAL X  89      19.680  18.180   8.380  0.00  0.00            
ATOM   1105  HA  VAL X  89      19.920  18.410   9.320  0.00  0.00            
ATOM   1106  CB  VAL X  89      18.180  17.850   8.300  0.00  0.00            
ATOM   1107  HB  VAL X  89      17.970  17.710   7.330  0.00  0.00            
ATOM   1108  CG1 VAL X  89      17.840  16.570   9.080  0.00  0.00            
ATOM   1109 HG11 VAL X  89      16.860  16.390   9.000  0.00  0.00            
ATOM   1110 HG12 VAL X  89      18.350  15.800   8.700  0.00  0.00            
ATOM   1111 HG13 VAL X  89      18.080  16.690  10.040  0.00  0.00            
ATOM   1112  CG2 VAL X  89      17.340  18.990   8.870  0.00  0.00            
ATOM   1113 HG21 VAL X  89      16.370  18.750   8.820  0.00  0.00            
ATOM   1114 HG22 VAL X  89      17.590  19.140   9.830  0.00  0.00            
ATOM   1115 HG23 VAL X  89      17.510  19.820   8.350  0.00  0.00            
ATOM   1116  C   VAL X  89      20.520  17.010   7.900  0.00  0.00            
ATOM   1117  O   VAL X  89      20.530  16.700   6.700  0.00  0.00            
ATOM   1118  N   ILE X  90      21.150  16.300   8.830  0.00  0.00            
ATOM   1119  HN  ILE X  90      21.080  16.610   9.780  0.00  0.00            
ATOM   1120  CA  ILE X  90      21.950  15.080   8.590  0.00  0.00            
ATOM   1121  HA  ILE X  90      21.890  14.850   7.620  0.00  0.00            
ATOM   1122  CB  ILE X  90      23.450  15.340   8.900  0.00  0.00            
ATOM   1123  HB  ILE X  90      23.540  15.520   9.880  0.00  0.00            
ATOM   1124  CG2 ILE X  90      24.270  14.090   8.520  0.00  0.00            
ATOM   1125 HG21 ILE X  90      25.230  14.250   8.720  0.00  0.00            
ATOM   1126 HG22 ILE X  90      23.940  13.310   9.060  0.00  0.00            
ATOM   1127 HG23 ILE X  90      24.150  13.900   7.550  0.00  0.00            
ATOM   1128  CG1 ILE X  90      23.980  16.580   8.140  0.00  0.00            
ATOM   1129 HG11 ILE X  90      23.940  16.390   7.160  0.00  0.00            
ATOM   1130 HG12 ILE X  90      23.390  17.360   8.350  0.00  0.00            
ATOM   1131  CD  ILE X  90      25.430  16.970   8.480  0.00  0.00            
ATOM   1132  HD1 ILE X  90      25.690  17.780   7.940  0.00  0.00            
ATOM   1133  HD2 ILE X  90      25.490  17.190   9.450  0.00  0.00            
ATOM   1134  HD3 ILE X  90      26.040  16.220   8.260  0.00  0.00            
ATOM   1135  C   ILE X  90      21.320  13.940   9.400  0.00  0.00            
ATOM   1136  O   ILE X  90      21.710  13.680  10.540  0.00  0.00            
ATOM   1137  N   LYS X  91      20.240  13.340   8.870  0.00  0.00            
ATOM   1138  HN  LYS X  91      19.960  13.660   7.960  0.00  0.00            
ATOM   1139  CA  LYS X  91      19.430  12.270   9.480  0.00  0.00            
ATOM   1140  HA  LYS X  91      19.600  12.210  10.460  0.00  0.00            
ATOM   1141  CB  LYS X  91      17.950  12.660   9.260  0.00  0.00            
ATOM   1142  HB1 LYS X  91      17.770  13.480   9.810  0.00  0.00            
ATOM   1143  HB2 LYS X  91      17.830  12.880   8.290  0.00  0.00            
ATOM   1144  CG  LYS X  91      16.890  11.610   9.630  0.00  0.00            
ATOM   1145  HG1 LYS X  91      16.780  10.970   8.870  0.00  0.00            
ATOM   1146  HG2 LYS X  91      17.180  11.120  10.450  0.00  0.00            
ATOM   1147  CD  LYS X  91      15.540  12.310   9.910  0.00  0.00            
ATOM   1148  HD1 LYS X  91      15.520  12.590  10.870  0.00  0.00            
ATOM   1149  HD2 LYS X  91      15.470  13.120   9.330  0.00  0.00            
ATOM   1150  CE  LYS X  91      14.330  11.410   9.640  0.00  0.00            
ATOM   1151  HE1 LYS X  91      14.240  11.250   8.660  0.00  0.00            
ATOM   1152  HE2 LYS X  91      14.440  10.530  10.110  0.00  0.00            
ATOM   1153  NZ  LYS X  91      13.060  12.030  10.130  0.00  0.00            
ATOM   1154  HZ1 LYS X  91      12.300  11.410   9.930  0.00  0.00            
ATOM   1155  HZ2 LYS X  91      13.120  12.180  11.110  0.00  0.00            
ATOM   1156  HZ3 LYS X  91      12.920  12.900   9.660  0.00  0.00            
ATOM   1157  C   LYS X  91      19.840  10.910   8.910  0.00  0.00            
ATOM   1158  O   LYS X  91      20.260  10.840   7.760  0.00  0.00            
ATOM   1159  N   HIS X  92      19.870   9.860   9.750  0.00  0.00            
ATOM   1160  HN  HIS X  92      19.330   9.880  10.590  0.00  0.00            
ATOM   1161  CA  HIS X  92      20.680   8.680   9.430  0.00  0.00            
ATOM   1162  HA  HIS X  92      21.590   9.100   9.340  0.00  0.00            
ATOM   1163  CB  HIS X  92      20.700   7.640  10.560  0.00  0.00            
ATOM   1164  HB1 HIS X  92      20.720   8.110  11.440  0.00  0.00            
ATOM   1165  HB2 HIS X  92      19.880   7.070  10.500  0.00  0.00            
ATOM   1166  ND1 HIS X  92      22.050   5.670   9.580  0.00  0.00            
ATOM   1167  CG  HIS X  92      21.920   6.760  10.440  0.00  0.00            
ATOM   1168  CE1 HIS X  92      23.340   5.320   9.620  0.00  0.00            
ATOM   1169  HE1 HIS X  92      23.740   4.550   9.120  0.00  0.00            
ATOM   1170  NE2 HIS X  92      24.020   6.130  10.450  0.00  0.00            
ATOM   1171  HE2 HIS X  92      25.000   6.080  10.640  0.00  0.00            
ATOM   1172  CD2 HIS X  92      23.150   7.050  10.970  0.00  0.00            
ATOM   1173  HD2 HIS X  92      23.360   7.790  11.610  0.00  0.00            
ATOM   1174  C   HIS X  92      20.350   8.000   8.100  0.00  0.00            
ATOM   1175  O   HIS X  92      19.190   7.690   7.810  0.00  0.00            
ATOM   1176  N   ASN X  93      21.390   7.650   7.350  0.00  0.00            
ATOM   1177  HN  ASN X  93      22.300   7.810   7.730  0.00  0.00            
ATOM   1178  CA  ASN X  93      21.330   7.030   6.030  0.00  0.00            
ATOM   1179  HA  ASN X  93      20.610   7.530   5.550  0.00  0.00            
ATOM   1180  CB  ASN X  93      22.700   7.240   5.350  0.00  0.00            
ATOM   1181  HB1 ASN X  93      22.620   6.970   4.390  0.00  0.00            
ATOM   1182  HB2 ASN X  93      22.940   8.210   5.410  0.00  0.00            
ATOM   1183  CG  ASN X  93      23.810   6.430   5.990  0.00  0.00            
ATOM   1184  OD1 ASN X  93      24.570   6.900   6.810  0.00  0.00            
ATOM   1185  ND2 ASN X  93      23.930   5.170   5.620  0.00  0.00            
ATOM   1186 HD21 ASN X  93      23.300   4.780   4.950  0.00  0.00            
ATOM   1187 HD22 ASN X  93      24.650   4.600   6.020  0.00  0.00            
ATOM   1188  C   ASN X  93      20.840   5.560   6.010  0.00  0.00            
ATOM   1189  O   ASN X  93      21.010   4.880   5.000  0.00  0.00            
ATOM   1190  N   ARG X  94      20.280   5.060   7.120  0.00  0.00            
ATOM   1191  HN  ARG X  94      20.370   5.610   7.950  0.00  0.00            
ATOM   1192  CA  ARG X  94      19.550   3.780   7.240  0.00  0.00            
ATOM   1193  HA  ARG X  94      19.270   3.600   6.300  0.00  0.00            
ATOM   1194  CB  ARG X  94      20.480   2.670   7.770  0.00  0.00            
ATOM   1195  HB1 ARG X  94      20.780   2.930   8.690  0.00  0.00            
ATOM   1196  HB2 ARG X  94      19.960   1.820   7.800  0.00  0.00            
ATOM   1197  CG  ARG X  94      21.740   2.420   6.930  0.00  0.00            
ATOM   1198  HG1 ARG X  94      21.490   2.400   5.960  0.00  0.00            
ATOM   1199  HG2 ARG X  94      22.390   3.160   7.090  0.00  0.00            
ATOM   1200  CD  ARG X  94      22.410   1.080   7.300  0.00  0.00            
ATOM   1201  HD1 ARG X  94      23.380   1.120   7.060  0.00  0.00            
ATOM   1202  HD2 ARG X  94      22.320   0.920   8.280  0.00  0.00            
ATOM   1203  NE  ARG X  94      21.810  -0.060   6.590  0.00  0.00            
ATOM   1204  HE  ARG X  94      22.170  -0.240   5.670  0.00  0.00            
ATOM   1205  CZ  ARG X  94      20.850  -0.880   6.990  0.00  0.00            
ATOM   1206  NH1 ARG X  94      20.280  -0.800   8.160  0.00  0.00            
ATOM   1207 HH11 ARG X  94      20.560  -0.090   8.810  0.00  0.00            
ATOM   1208 HH12 ARG X  94      19.570  -1.450   8.410  0.00  0.00            
ATOM   1209  NH2 ARG X  94      20.450  -1.820   6.190  0.00  0.00            
ATOM   1210 HH21 ARG X  94      20.860  -1.910   5.280  0.00  0.00            
ATOM   1211 HH22 ARG X  94      19.730  -2.450   6.480  0.00  0.00            
ATOM   1212  C   ARG X  94      18.290   3.870   8.130  0.00  0.00            
ATOM   1213  O   ARG X  94      17.770   2.820   8.510  0.00  0.00            
ATOM   1214  N   PHE X  95      17.840   5.070   8.500  0.00  0.00            
ATOM   1215  HN  PHE X  95      18.220   5.880   8.060  0.00  0.00            
ATOM   1216  CA  PHE X  95      16.810   5.250   9.530  0.00  0.00            
ATOM   1217  HA  PHE X  95      17.180   4.780  10.330  0.00  0.00            
ATOM   1218  CB  PHE X  95      16.610   6.750   9.810  0.00  0.00            
ATOM   1219  HB1 PHE X  95      17.460   7.120  10.190  0.00  0.00            
ATOM   1220  HB2 PHE X  95      16.400   7.210   8.950  0.00  0.00            
ATOM   1221  CG  PHE X  95      15.490   7.040  10.790  0.00  0.00            
ATOM   1222  CD1 PHE X  95      15.510   6.460  12.070  0.00  0.00            
ATOM   1223  HD1 PHE X  95      16.280   5.880  12.350  0.00  0.00            
ATOM   1224  CE1 PHE X  95      14.450   6.670  12.970  0.00  0.00            
ATOM   1225  HE1 PHE X  95      14.450   6.240  13.870  0.00  0.00            
ATOM   1226  CZ  PHE X  95      13.380   7.500  12.590  0.00  0.00            
ATOM   1227  HZ  PHE X  95      12.620   7.660  13.220  0.00  0.00            
ATOM   1228  CD2 PHE X  95      14.410   7.860  10.410  0.00  0.00            
ATOM   1229  HD2 PHE X  95      14.390   8.260   9.500  0.00  0.00            
ATOM   1230  CE2 PHE X  95      13.370   8.100  11.320  0.00  0.00            
ATOM   1231  HE2 PHE X  95      12.610   8.710  11.070  0.00  0.00            
ATOM   1232  C   PHE X  95      15.460   4.570   9.200  0.00  0.00            
ATOM   1233  O   PHE X  95      14.850   4.840   8.160  0.00  0.00            
ATOM   1234  N   THR X  96      14.960   3.760  10.130  0.00  0.00            
ATOM   1235  HN  THR X  96      15.480   3.620  10.970  0.00  0.00            
ATOM   1236  CA  THR X  96      13.680   3.060   9.980  0.00  0.00            
ATOM   1237  HA  THR X  96      13.560   3.040   8.990  0.00  0.00            
ATOM   1238  CB  THR X  96      13.720   1.610  10.490  0.00  0.00            
ATOM   1239  HB  THR X  96      12.900   1.140  10.160  0.00  0.00            
ATOM   1240  OG1 THR X  96      13.630   1.570  11.890  0.00  0.00            
ATOM   1241  HG1 THR X  96      13.660   0.620  12.200  0.00  0.00            
ATOM   1242  CG2 THR X  96      14.970   0.840  10.050  0.00  0.00            
ATOM   1243 HG21 THR X  96      14.930  -0.090  10.420  0.00  0.00            
ATOM   1244 HG22 THR X  96      15.000   0.800   9.050  0.00  0.00            
ATOM   1245 HG23 THR X  96      15.780   1.300  10.400  0.00  0.00            
ATOM   1246  C   THR X  96      12.510   3.820  10.610  0.00  0.00            
ATOM   1247  O   THR X  96      12.600   4.430  11.680  0.00  0.00            
ATOM   1248  N   LYS X  97      11.350   3.730   9.960  0.00  0.00            
ATOM   1249  HN  LYS X  97      11.360   3.250   9.090  0.00  0.00            
ATOM   1250  CA  LYS X  97      10.070   4.290  10.400  0.00  0.00            
ATOM   1251  HA  LYS X  97      10.300   5.080  10.970  0.00  0.00            
ATOM   1252  CB  LYS X  97       9.230   4.710   9.180  0.00  0.00            
ATOM   1253  HB1 LYS X  97       9.080   3.900   8.610  0.00  0.00            
ATOM   1254  HB2 LYS X  97       8.340   5.040   9.510  0.00  0.00            
ATOM   1255  CG  LYS X  97       9.840   5.810   8.290  0.00  0.00            
ATOM   1256  HG1 LYS X  97       9.090   6.190   7.740  0.00  0.00            
ATOM   1257  HG2 LYS X  97      10.210   6.510   8.900  0.00  0.00            
ATOM   1258  CD  LYS X  97      10.970   5.430   7.300  0.00  0.00            
ATOM   1259  HD1 LYS X  97      11.370   6.280   6.950  0.00  0.00            
ATOM   1260  HD2 LYS X  97      11.670   4.920   7.810  0.00  0.00            
ATOM   1261  CE  LYS X  97      10.560   4.570   6.090  0.00  0.00            
ATOM   1262  HE1 LYS X  97       9.680   4.890   5.750  0.00  0.00            
ATOM   1263  HE2 LYS X  97      11.250   4.650   5.380  0.00  0.00            
ATOM   1264  NZ  LYS X  97      10.410   3.120   6.390  0.00  0.00            
ATOM   1265  HZ1 LYS X  97      10.150   2.630   5.560  0.00  0.00            
ATOM   1266  HZ2 LYS X  97      11.280   2.760   6.730  0.00  0.00            
ATOM   1267  HZ3 LYS X  97       9.710   2.990   7.090  0.00  0.00            
ATOM   1268  C   LYS X  97       9.290   3.290  11.270  0.00  0.00            
ATOM   1269  O   LYS X  97       8.350   3.670  11.960  0.00  0.00            
ATOM   1270  N   GLU X  98       9.660   2.020  11.180  0.00  0.00            
ATOM   1271  HN  GLU X  98      10.550   1.830  10.760  0.00  0.00            
ATOM   1272  CA  GLU X  98       8.890   0.860  11.650  0.00  0.00            
ATOM   1273  HA  GLU X  98       8.080   1.260  12.080  0.00  0.00            
ATOM   1274  CB  GLU X  98       8.490  -0.020  10.450  0.00  0.00            
ATOM   1275  HB1 GLU X  98       8.180  -0.900  10.800  0.00  0.00            
ATOM   1276  HB2 GLU X  98       7.740   0.440   9.970  0.00  0.00            
ATOM   1277  CG  GLU X  98       9.600  -0.310   9.410  0.00  0.00            
ATOM   1278  HG1 GLU X  98      10.440  -0.530   9.900  0.00  0.00            
ATOM   1279  HG2 GLU X  98       9.320  -1.090   8.850  0.00  0.00            
ATOM   1280  CD  GLU X  98       9.880   0.890   8.470  0.00  0.00            
ATOM   1281  OE1 GLU X  98       8.970   1.340   7.740  0.00  0.00            
ATOM   1282  OE2 GLU X  98      10.990   1.460   8.510  0.00  0.00            
ATOM   1283  C   GLU X  98       9.580   0.070  12.780  0.00  0.00            
ATOM   1284  O   GLU X  98       8.920  -0.700  13.470  0.00  0.00            
ATOM   1285  N   THR X  99      10.870   0.320  13.030  0.00  0.00            
ATOM   1286  HN  THR X  99      11.360   0.930  12.400  0.00  0.00            
ATOM   1287  CA  THR X  99      11.620  -0.220  14.180  0.00  0.00            
ATOM   1288  HA  THR X  99      10.900  -0.600  14.770  0.00  0.00            
ATOM   1289  CB  THR X  99      12.590  -1.350  13.750  0.00  0.00            
ATOM   1290  HB  THR X  99      13.230  -1.510  14.500  0.00  0.00            
ATOM   1291  OG1 THR X  99      13.370  -0.960  12.640  0.00  0.00            
ATOM   1292  HG1 THR X  99      13.980  -1.710  12.390  0.00  0.00            
ATOM   1293  CG2 THR X  99      11.850  -2.620  13.350  0.00  0.00            
ATOM   1294 HG21 THR X  99      12.510  -3.320  13.080  0.00  0.00            
ATOM   1295 HG22 THR X  99      11.310  -2.960  14.120  0.00  0.00            
ATOM   1296 HG23 THR X  99      11.240  -2.430  12.580  0.00  0.00            
ATOM   1297  C   THR X  99      12.370   0.850  15.000  0.00  0.00            
ATOM   1298  O   THR X  99      13.050   0.490  15.970  0.00  0.00            
ATOM   1299  N   ALA X 100      12.220   2.140  14.650  0.00  0.00            
ATOM   1300  HN  ALA X 100      11.570   2.340  13.920  0.00  0.00            
ATOM   1301  CA  ALA X 100      12.920   3.280  15.250  0.00  0.00            
ATOM   1302  HA  ALA X 100      12.830   4.030  14.600  0.00  0.00            
ATOM   1303  CB  ALA X 100      12.220   3.710  16.550  0.00  0.00            
ATOM   1304  HB1 ALA X 100      12.700   4.490  16.940  0.00  0.00            
ATOM   1305  HB2 ALA X 100      11.280   3.970  16.340  0.00  0.00            
ATOM   1306  HB3 ALA X 100      12.220   2.950  17.190  0.00  0.00            
ATOM   1307  C   ALA X 100      14.430   3.030  15.400  0.00  0.00            
ATOM   1308  O   ALA X 100      15.020   3.220  16.470  0.00  0.00            
ATOM   1309  N   ASP X 101      15.020   2.490  14.330  0.00  0.00            
ATOM   1310  HN  ASP X 101      14.490   2.470  13.490  0.00  0.00            
ATOM   1311  CA  ASP X 101      16.370   1.940  14.280  0.00  0.00            
ATOM   1312  HA  ASP X 101      16.750   1.930  15.200  0.00  0.00            
ATOM   1313  CB  ASP X 101      16.260   0.510  13.730  0.00  0.00            
ATOM   1314  HB1 ASP X 101      15.650  -0.010  14.330  0.00  0.00            
ATOM   1315  HB2 ASP X 101      15.880   0.550  12.810  0.00  0.00            
ATOM   1316  CG  ASP X 101      17.590  -0.220  13.670  0.00  0.00            
ATOM   1317  OD1 ASP X 101      18.440   0.020  14.560  0.00  0.00            
ATOM   1318  OD2 ASP X 101      17.770  -1.100  12.800  0.00  0.00            
ATOM   1319  C   ASP X 101      17.270   2.840  13.420  0.00  0.00            
ATOM   1320  O   ASP X 101      16.840   3.360  12.390  0.00  0.00            
ATOM   1321  N   PHE X 102      18.530   3.020  13.850  0.00  0.00            
ATOM   1322  HN  PHE X 102      18.890   2.370  14.520  0.00  0.00            
ATOM   1323  CA  PHE X 102      19.410   4.120  13.420  0.00  0.00            
ATOM   1324  HA  PHE X 102      20.220   4.020  13.990  0.00  0.00            
ATOM   1325  CB  PHE X 102      19.880   3.950  11.960  0.00  0.00            
ATOM   1326  HB1 PHE X 102      19.100   4.090  11.360  0.00  0.00            
ATOM   1327  HB2 PHE X 102      20.580   4.650  11.780  0.00  0.00            
ATOM   1328  CG  PHE X 102      20.490   2.600  11.600  0.00  0.00            
ATOM   1329  CD1 PHE X 102      19.670   1.510  11.280  0.00  0.00            
ATOM   1330  HD1 PHE X 102      18.680   1.640  11.230  0.00  0.00            
ATOM   1331  CE1 PHE X 102      20.230   0.250  11.020  0.00  0.00            
ATOM   1332  HE1 PHE X 102      19.630  -0.530  10.830  0.00  0.00            
ATOM   1333  CZ  PHE X 102      21.620   0.080  11.020  0.00  0.00            
ATOM   1334  HZ  PHE X 102      22.020  -0.820  10.830  0.00  0.00            
ATOM   1335  CD2 PHE X 102      21.890   2.430  11.580  0.00  0.00            
ATOM   1336  HD2 PHE X 102      22.490   3.210  11.780  0.00  0.00            
ATOM   1337  CE2 PHE X 102      22.460   1.180  11.290  0.00  0.00            
ATOM   1338  HE2 PHE X 102      23.450   1.070  11.270  0.00  0.00            
ATOM   1339  C   PHE X 102      18.800   5.500  13.730  0.00  0.00            
ATOM   1340  O   PHE X 102      18.850   6.430  12.920  0.00  0.00            
ATOM   1341  N   ASP X 103      18.180   5.640  14.920  0.00  0.00            
ATOM   1342  HN  ASP X 103      18.260   4.880  15.560  0.00  0.00            
ATOM   1343  CA  ASP X 103      17.410   6.820  15.340  0.00  0.00            
ATOM   1344  HA  ASP X 103      16.930   7.140  14.520  0.00  0.00            
ATOM   1345  CB  ASP X 103      16.380   6.400  16.400  0.00  0.00            
ATOM   1346  HB1 ASP X 103      15.830   5.650  16.020  0.00  0.00            
ATOM   1347  HB2 ASP X 103      16.870   6.070  17.200  0.00  0.00            
ATOM   1348  CG  ASP X 103      15.450   7.540  16.810  0.00  0.00            
ATOM   1349  OD1 ASP X 103      15.070   8.330  15.930  0.00  0.00            
ATOM   1350  OD2 ASP X 103      15.120   7.600  18.020  0.00  0.00            
ATOM   1351  C   ASP X 103      18.290   8.010  15.770  0.00  0.00            
ATOM   1352  O   ASP X 103      18.330   8.400  16.940  0.00  0.00            
ATOM   1353  N   ILE X 104      19.050   8.550  14.820  0.00  0.00            
ATOM   1354  HN  ILE X 104      18.980   8.170  13.910  0.00  0.00            
ATOM   1355  CA  ILE X 104      19.970   9.670  15.000  0.00  0.00            
ATOM   1356  HA  ILE X 104      19.670  10.130  15.840  0.00  0.00            
ATOM   1357  CB  ILE X 104      21.420   9.170  15.200  0.00  0.00            
ATOM   1358  HB  ILE X 104      21.420   8.610  16.030  0.00  0.00            
ATOM   1359  CG2 ILE X 104      21.910   8.260  14.060  0.00  0.00            
ATOM   1360 HG21 ILE X 104      22.840   7.970  14.240  0.00  0.00            
ATOM   1361 HG22 ILE X 104      21.310   7.460  14.000  0.00  0.00            
ATOM   1362 HG23 ILE X 104      21.870   8.770  13.190  0.00  0.00            
ATOM   1363  CG1 ILE X 104      22.400  10.350  15.380  0.00  0.00            
ATOM   1364 HG11 ILE X 104      22.440  10.870  14.530  0.00  0.00            
ATOM   1365 HG12 ILE X 104      22.050  10.940  16.110  0.00  0.00            
ATOM   1366  CD  ILE X 104      23.830   9.940  15.750  0.00  0.00            
ATOM   1367  HD1 ILE X 104      24.400  10.750  15.850  0.00  0.00            
ATOM   1368  HD2 ILE X 104      23.820   9.430  16.610  0.00  0.00            
ATOM   1369  HD3 ILE X 104      24.200   9.360  15.020  0.00  0.00            
ATOM   1370  C   ILE X 104      19.860  10.680  13.850  0.00  0.00            
ATOM   1371  O   ILE X 104      19.790  10.310  12.670  0.00  0.00            
ATOM   1372  N   ALA X 105      19.900  11.960  14.200  0.00  0.00            
ATOM   1373  HN  ALA X 105      19.780  12.190  15.160  0.00  0.00            
ATOM   1374  CA  ALA X 105      20.120  13.040  13.260  0.00  0.00            
ATOM   1375  HA  ALA X 105      20.660  12.670  12.510  0.00  0.00            
ATOM   1376  CB  ALA X 105      18.770  13.530  12.740  0.00  0.00            
ATOM   1377  HB1 ALA X 105      18.910  14.280  12.100  0.00  0.00            
ATOM   1378  HB2 ALA X 105      18.290  12.780  12.280  0.00  0.00            
ATOM   1379  HB3 ALA X 105      18.210  13.860  13.510  0.00  0.00            
ATOM   1380  C   ALA X 105      20.960  14.170  13.900  0.00  0.00            
ATOM   1381  O   ALA X 105      20.960  14.360  15.110  0.00  0.00            
ATOM   1382  N   VAL X 106      21.650  14.940  13.060  0.00  0.00            
ATOM   1383  HN  VAL X 106      21.690  14.660  12.100  0.00  0.00            
ATOM   1384  CA  VAL X 106      22.360  16.160  13.450  0.00  0.00            
ATOM   1385  HA  VAL X 106      22.170  16.300  14.430  0.00  0.00            
ATOM   1386  CB  VAL X 106      23.880  16.010  13.280  0.00  0.00            
ATOM   1387  HB  VAL X 106      24.030  15.720  12.340  0.00  0.00            
ATOM   1388  CG1 VAL X 106      24.640  17.330  13.520  0.00  0.00            
ATOM   1389 HG11 VAL X 106      25.620  17.170  13.400  0.00  0.00            
ATOM   1390 HG12 VAL X 106      24.320  18.010  12.860  0.00  0.00            
ATOM   1391 HG13 VAL X 106      24.460  17.650  14.450  0.00  0.00            
ATOM   1392  CG2 VAL X 106      24.420  14.970  14.280  0.00  0.00            
ATOM   1393 HG21 VAL X 106      25.400  14.880  14.170  0.00  0.00            
ATOM   1394 HG22 VAL X 106      24.220  15.280  15.220  0.00  0.00            
ATOM   1395 HG23 VAL X 106      23.980  14.090  14.120  0.00  0.00            
ATOM   1396  C   VAL X 106      21.780  17.350  12.690  0.00  0.00            
ATOM   1397  O   VAL X 106      21.410  17.240  11.520  0.00  0.00            
ATOM   1398  N   LEU X 107      21.720  18.480  13.370  0.00  0.00            
ATOM   1399  HN  LEU X 107      22.000  18.450  14.330  0.00  0.00            
ATOM   1400  CA  LEU X 107      21.270  19.760  12.860  0.00  0.00            
ATOM   1401  HA  LEU X 107      20.870  19.620  11.950  0.00  0.00            
ATOM   1402  CB  LEU X 107      20.190  20.340  13.790  0.00  0.00            
ATOM   1403  HB1 LEU X 107      20.620  20.580  14.660  0.00  0.00            
ATOM   1404  HB2 LEU X 107      19.810  21.160  13.360  0.00  0.00            
ATOM   1405  CG  LEU X 107      19.020  19.380  14.090  0.00  0.00            
ATOM   1406  HG  LEU X 107      19.410  18.540  14.470  0.00  0.00            
ATOM   1407  CD1 LEU X 107      18.080  20.020  15.100  0.00  0.00            
ATOM   1408 HD11 LEU X 107      17.320  19.390  15.300  0.00  0.00            
ATOM   1409 HD12 LEU X 107      18.570  20.210  15.950  0.00  0.00            
ATOM   1410 HD13 LEU X 107      17.710  20.870  14.720  0.00  0.00            
ATOM   1411  CD2 LEU X 107      18.240  19.010  12.840  0.00  0.00            
ATOM   1412 HD21 LEU X 107      17.490  18.390  13.080  0.00  0.00            
ATOM   1413 HD22 LEU X 107      17.860  19.840  12.430  0.00  0.00            
ATOM   1414 HD23 LEU X 107      18.840  18.570  12.180  0.00  0.00            
ATOM   1415  C   LEU X 107      22.480  20.690  12.740  0.00  0.00            
ATOM   1416  O   LEU X 107      23.090  21.060  13.740  0.00  0.00            
ATOM   1417  N   ARG X 108      22.820  21.030  11.490  0.00  0.00            
ATOM   1418  HN  ARG X 108      22.380  20.530  10.750  0.00  0.00            
ATOM   1419  CA  ARG X 108      23.780  22.070  11.120  0.00  0.00            
ATOM   1420  HA  ARG X 108      24.510  22.170  11.790  0.00  0.00            
ATOM   1421  CB  ARG X 108      24.440  21.620   9.790  0.00  0.00            
ATOM   1422  HB1 ARG X 108      25.200  21.020  10.020  0.00  0.00            
ATOM   1423  HB2 ARG X 108      23.750  21.120   9.270  0.00  0.00            
ATOM   1424  CG  ARG X 108      24.990  22.720   8.870  0.00  0.00            
ATOM   1425  HG1 ARG X 108      25.270  22.300   8.010  0.00  0.00            
ATOM   1426  HG2 ARG X 108      24.260  23.380   8.700  0.00  0.00            
ATOM   1427  CD  ARG X 108      26.200  23.480   9.430  0.00  0.00            
ATOM   1428  HD1 ARG X 108      26.050  23.720  10.390  0.00  0.00            
ATOM   1429  HD2 ARG X 108      27.030  22.930   9.350  0.00  0.00            
ATOM   1430  NE  ARG X 108      26.380  24.720   8.670  0.00  0.00            
ATOM   1431  HE  ARG X 108      25.840  24.800   7.830  0.00  0.00            
ATOM   1432  CZ  ARG X 108      27.150  25.750   8.940  0.00  0.00            
ATOM   1433  NH1 ARG X 108      28.150  25.660   9.760  0.00  0.00            
ATOM   1434 HH11 ARG X 108      28.360  24.790  10.210  0.00  0.00            
ATOM   1435 HH12 ARG X 108      28.720  26.460   9.950  0.00  0.00            
ATOM   1436  NH2 ARG X 108      26.890  26.870   8.350  0.00  0.00            
ATOM   1437 HH21 ARG X 108      26.120  26.930   7.710  0.00  0.00            
ATOM   1438 HH22 ARG X 108      27.450  27.670   8.530  0.00  0.00            
ATOM   1439  C   ARG X 108      23.010  23.390  11.070  0.00  0.00            
ATOM   1440  O   ARG X 108      21.990  23.490  10.390  0.00  0.00            
ATOM   1441  N   LEU X 109      23.430  24.370  11.870  0.00  0.00            
ATOM   1442  HN  LEU X 109      24.290  24.230  12.360  0.00  0.00            
ATOM   1443  CA  LEU X 109      22.720  25.630  12.080  0.00  0.00            
ATOM   1444  HA  LEU X 109      21.760  25.430  11.920  0.00  0.00            
ATOM   1445  CB  LEU X 109      22.970  26.110  13.530  0.00  0.00            
ATOM   1446  HB1 LEU X 109      23.960  26.190  13.660  0.00  0.00            
ATOM   1447  HB2 LEU X 109      22.550  27.000  13.640  0.00  0.00            
ATOM   1448  CG  LEU X 109      22.430  25.170  14.620  0.00  0.00            
ATOM   1449  HG  LEU X 109      22.770  24.250  14.450  0.00  0.00            
ATOM   1450  CD1 LEU X 109      22.880  25.690  15.980  0.00  0.00            
ATOM   1451 HD11 LEU X 109      22.530  25.100  16.700  0.00  0.00            
ATOM   1452 HD12 LEU X 109      23.880  25.700  16.010  0.00  0.00            
ATOM   1453 HD13 LEU X 109      22.530  26.620  16.110  0.00  0.00            
ATOM   1454  CD2 LEU X 109      20.900  25.110  14.610  0.00  0.00            
ATOM   1455 HD21 LEU X 109      20.580  24.500  15.340  0.00  0.00            
ATOM   1456 HD22 LEU X 109      20.520  26.030  14.770  0.00  0.00            
ATOM   1457 HD23 LEU X 109      20.580  24.770  13.730  0.00  0.00            
ATOM   1458  C   LEU X 109      23.130  26.720  11.090  0.00  0.00            
ATOM   1459  O   LEU X 109      24.240  26.700  10.570  0.00  0.00            
ATOM   1460  N   LYS X 110      22.270  27.740  10.920  0.00  0.00            
ATOM   1461  HN  LYS X 110      21.380  27.670  11.370  0.00  0.00            
ATOM   1462  CA  LYS X 110      22.560  28.960  10.130  0.00  0.00            
ATOM   1463  HA  LYS X 110      22.990  28.620   9.290  0.00  0.00            
ATOM   1464  CB  LYS X 110      21.250  29.720   9.820  0.00  0.00            
ATOM   1465  HB1 LYS X 110      20.810  29.950  10.680  0.00  0.00            
ATOM   1466  HB2 LYS X 110      21.480  30.560   9.330  0.00  0.00            
ATOM   1467  CG  LYS X 110      20.270  28.900   8.970  0.00  0.00            
ATOM   1468  HG1 LYS X 110      20.700  28.710   8.090  0.00  0.00            
ATOM   1469  HG2 LYS X 110      20.080  28.040   9.440  0.00  0.00            
ATOM   1470  CD  LYS X 110      18.930  29.620   8.710  0.00  0.00            
ATOM   1471  HD1 LYS X 110      18.730  30.240   9.470  0.00  0.00            
ATOM   1472  HD2 LYS X 110      18.990  30.140   7.860  0.00  0.00            
ATOM   1473  CE  LYS X 110      17.840  28.550   8.600  0.00  0.00            
ATOM   1474  HE1 LYS X 110      18.010  27.990   7.790  0.00  0.00            
ATOM   1475  HE2 LYS X 110      17.860  27.980   9.420  0.00  0.00            
ATOM   1476  NZ  LYS X 110      16.460  29.090   8.480  0.00  0.00            
ATOM   1477  HZ1 LYS X 110      15.810  28.340   8.410  0.00  0.00            
ATOM   1478  HZ2 LYS X 110      16.250  29.650   9.280  0.00  0.00            
ATOM   1479  HZ3 LYS X 110      16.400  29.660   7.660  0.00  0.00            
ATOM   1480  C   LYS X 110      23.560  29.890  10.830  0.00  0.00            
ATOM   1481  O   LYS X 110      24.160  30.740  10.180  0.00  0.00            
ATOM   1482  N   THR X 111      23.720  29.740  12.150  0.00  0.00            
ATOM   1483  HN  THR X 111      23.280  28.940  12.570  0.00  0.00            
ATOM   1484  CA  THR X 111      24.460  30.640  13.040  0.00  0.00            
ATOM   1485  HA  THR X 111      25.170  31.050  12.460  0.00  0.00            
ATOM   1486  CB  THR X 111      23.530  31.730  13.620  0.00  0.00            
ATOM   1487  HB  THR X 111      23.920  32.040  14.480  0.00  0.00            
ATOM   1488  OG1 THR X 111      22.260  31.210  13.930  0.00  0.00            
ATOM   1489  HG1 THR X 111      21.680  31.940  14.300  0.00  0.00            
ATOM   1490  CG2 THR X 111      23.310  32.870  12.630  0.00  0.00            
ATOM   1491 HG21 THR X 111      22.700  33.550  13.040  0.00  0.00            
ATOM   1492 HG22 THR X 111      24.190  33.290  12.410  0.00  0.00            
ATOM   1493 HG23 THR X 111      22.890  32.510  11.790  0.00  0.00            
ATOM   1494  C   THR X 111      25.110  29.850  14.190  0.00  0.00            
ATOM   1495  O   THR X 111      24.600  28.800  14.570  0.00  0.00            
ATOM   1496  N   PRO X 112      26.240  30.330  14.760  0.00  0.00            
ATOM   1497  CD  PRO X 112      27.030  31.470  14.290  0.00  0.00            
ATOM   1498  HD1 PRO X 112      26.490  32.300  14.370  0.00  0.00            
ATOM   1499  HD2 PRO X 112      27.270  31.330  13.320  0.00  0.00            
ATOM   1500  CA  PRO X 112      26.940  29.680  15.870  0.00  0.00            
ATOM   1501  HA  PRO X 112      26.810  28.690  15.790  0.00  0.00            
ATOM   1502  CB  PRO X 112      28.400  30.110  15.720  0.00  0.00            
ATOM   1503  HB1 PRO X 112      28.860  30.110  16.610  0.00  0.00            
ATOM   1504  HB2 PRO X 112      28.890  29.510  15.090  0.00  0.00            
ATOM   1505  CG  PRO X 112      28.280  31.530  15.160  0.00  0.00            
ATOM   1506  HG1 PRO X 112      28.170  32.190  15.900  0.00  0.00            
ATOM   1507  HG2 PRO X 112      29.090  31.760  14.620  0.00  0.00            
ATOM   1508  C   PRO X 112      26.360  30.080  17.240  0.00  0.00            
ATOM   1509  O   PRO X 112      26.050  31.250  17.480  0.00  0.00            
ATOM   1510  N   ILE X 113      26.300  29.120  18.160  0.00  0.00            
ATOM   1511  HN  ILE X 113      26.650  28.220  17.920  0.00  0.00            
ATOM   1512  CA  ILE X 113      25.760  29.300  19.520  0.00  0.00            
ATOM   1513  HA  ILE X 113      25.060  30.010  19.450  0.00  0.00            
ATOM   1514  CB  ILE X 113      25.110  27.970  19.970  0.00  0.00            
ATOM   1515  HB  ILE X 113      25.700  27.210  19.700  0.00  0.00            
ATOM   1516  CG2 ILE X 113      24.990  27.830  21.500  0.00  0.00            
ATOM   1517 HG21 ILE X 113      24.570  26.960  21.730  0.00  0.00            
ATOM   1518 HG22 ILE X 113      25.900  27.880  21.910  0.00  0.00            
ATOM   1519 HG23 ILE X 113      24.430  28.580  21.860  0.00  0.00            
ATOM   1520  CG1 ILE X 113      23.720  27.880  19.310  0.00  0.00            
ATOM   1521 HG11 ILE X 113      23.110  28.510  19.790  0.00  0.00            
ATOM   1522 HG12 ILE X 113      23.810  28.170  18.360  0.00  0.00            
ATOM   1523  CD  ILE X 113      23.070  26.500  19.310  0.00  0.00            
ATOM   1524  HD1 ILE X 113      22.180  26.550  18.860  0.00  0.00            
ATOM   1525  HD2 ILE X 113      23.660  25.860  18.820  0.00  0.00            
ATOM   1526  HD3 ILE X 113      22.950  26.190  20.250  0.00  0.00            
ATOM   1527  C   ILE X 113      26.790  29.870  20.500  0.00  0.00            
ATOM   1528  O   ILE X 113      27.950  29.480  20.530  0.00  0.00            
ATOM   1529  N   THR X 114      26.320  30.770  21.370  0.00  0.00            
ATOM   1530  HN  THR X 114      25.340  30.970  21.340  0.00  0.00            
ATOM   1531  CA  THR X 114      27.110  31.510  22.370  0.00  0.00            
ATOM   1532  HA  THR X 114      28.010  31.640  21.960  0.00  0.00            
ATOM   1533  CB  THR X 114      26.450  32.870  22.680  0.00  0.00            
ATOM   1534  HB  THR X 114      25.620  32.690  23.220  0.00  0.00            
ATOM   1535  OG1 THR X 114      26.040  33.510  21.490  0.00  0.00            
ATOM   1536  HG1 THR X 114      25.620  34.390  21.710  0.00  0.00            
ATOM   1537  CG2 THR X 114      27.370  33.840  23.410  0.00  0.00            
ATOM   1538 HG21 THR X 114      26.880  34.700  23.580  0.00  0.00            
ATOM   1539 HG22 THR X 114      27.650  33.440  24.290  0.00  0.00            
ATOM   1540 HG23 THR X 114      28.180  34.020  22.850  0.00  0.00            
ATOM   1541  C   THR X 114      27.260  30.700  23.660  0.00  0.00            
ATOM   1542  O   THR X 114      26.390  30.720  24.530  0.00  0.00            
ATOM   1543  N   PHE X 115      28.390  30.000  23.810  0.00  0.00            
ATOM   1544  HN  PHE X 115      29.050  29.990  23.060  0.00  0.00            
ATOM   1545  CA  PHE X 115      28.690  29.230  25.020  0.00  0.00            
ATOM   1546  HA  PHE X 115      27.870  28.680  25.190  0.00  0.00            
ATOM   1547  CB  PHE X 115      29.890  28.300  24.790  0.00  0.00            
ATOM   1548  HB1 PHE X 115      30.690  28.870  24.600  0.00  0.00            
ATOM   1549  HB2 PHE X 115      30.040  27.790  25.640  0.00  0.00            
ATOM   1550  CG  PHE X 115      29.780  27.290  23.660  0.00  0.00            
ATOM   1551  CD1 PHE X 115      28.520  26.810  23.210  0.00  0.00            
ATOM   1552  HD1 PHE X 115      27.690  27.160  23.630  0.00  0.00            
ATOM   1553  CE1 PHE X 115      28.450  25.870  22.180  0.00  0.00            
ATOM   1554  HE1 PHE X 115      27.560  25.550  21.850  0.00  0.00            
ATOM   1555  CZ  PHE X 115      29.630  25.370  21.600  0.00  0.00            
ATOM   1556  HZ  PHE X 115      29.570  24.680  20.880  0.00  0.00            
ATOM   1557  CD2 PHE X 115      30.950  26.790  23.060  0.00  0.00            
ATOM   1558  HD2 PHE X 115      31.840  27.120  23.370  0.00  0.00            
ATOM   1559  CE2 PHE X 115      30.880  25.840  22.030  0.00  0.00            
ATOM   1560  HE2 PHE X 115      31.720  25.490  21.610  0.00  0.00            
ATOM   1561  C   PHE X 115      28.920  30.150  26.230  0.00  0.00            
ATOM   1562  O   PHE X 115      29.700  31.100  26.160  0.00  0.00            
ATOM   1563  N   ARG X 116      28.210  29.870  27.340  0.00  0.00            
ATOM   1564  HN  ARG X 116      27.600  29.080  27.270  0.00  0.00            
ATOM   1565  CA  ARG X 116      28.230  30.570  28.630  0.00  0.00            
ATOM   1566  HA  ARG X 116      29.190  30.680  28.900  0.00  0.00            
ATOM   1567  CB  ARG X 116      27.610  31.990  28.480  0.00  0.00            
ATOM   1568  HB1 ARG X 116      27.480  32.360  29.400  0.00  0.00            
ATOM   1569  HB2 ARG X 116      28.260  32.560  27.980  0.00  0.00            
ATOM   1570  CG  ARG X 116      26.250  32.080  27.750  0.00  0.00            
ATOM   1571  HG1 ARG X 116      26.420  32.330  26.790  0.00  0.00            
ATOM   1572  HG2 ARG X 116      25.810  31.180  27.780  0.00  0.00            
ATOM   1573  CD  ARG X 116      25.310  33.120  28.380  0.00  0.00            
ATOM   1574  HD1 ARG X 116      25.820  33.950  28.610  0.00  0.00            
ATOM   1575  HD2 ARG X 116      24.570  33.350  27.750  0.00  0.00            
ATOM   1576  NE  ARG X 116      24.730  32.570  29.610  0.00  0.00            
ATOM   1577  HE  ARG X 116      24.970  31.610  29.790  0.00  0.00            
ATOM   1578  CZ  ARG X 116      23.950  33.110  30.520  0.00  0.00            
ATOM   1579  NH1 ARG X 116      23.580  34.350  30.550  0.00  0.00            
ATOM   1580 HH11 ARG X 116      23.900  34.980  29.840  0.00  0.00            
ATOM   1581 HH12 ARG X 116      22.980  34.680  31.280  0.00  0.00            
ATOM   1582  NH2 ARG X 116      23.460  32.340  31.440  0.00  0.00            
ATOM   1583 HH21 ARG X 116      23.680  31.370  31.440  0.00  0.00            
ATOM   1584 HH22 ARG X 116      22.860  32.720  32.140  0.00  0.00            
ATOM   1585  C   ARG X 116      27.520  29.710  29.690  0.00  0.00            
ATOM   1586  O   ARG X 116      27.180  28.560  29.440  0.00  0.00            
ATOM   1587  N   MET X 117      27.230  30.260  30.880  0.00  0.00            
ATOM   1588  HN  MET X 117      27.620  31.150  31.110  0.00  0.00            
ATOM   1589  CA  MET X 117      26.350  29.600  31.850  0.00  0.00            
ATOM   1590  HA  MET X 117      26.800  28.760  32.160  0.00  0.00            
ATOM   1591  CB  MET X 117      26.160  30.540  33.050  0.00  0.00            
ATOM   1592  HB1 MET X 117      27.060  30.870  33.350  0.00  0.00            
ATOM   1593  HB2 MET X 117      25.600  31.310  32.760  0.00  0.00            
ATOM   1594  CG  MET X 117      25.470  29.870  34.240  0.00  0.00            
ATOM   1595  HG1 MET X 117      25.300  30.620  34.880  0.00  0.00            
ATOM   1596  HG2 MET X 117      24.610  29.530  33.880  0.00  0.00            
ATOM   1597  SD  MET X 117      26.450  28.550  35.010  0.00  0.00            
ATOM   1598  CE  MET X 117      25.750  28.630  36.680  0.00  0.00            
ATOM   1599  HE1 MET X 117      26.190  27.940  37.260  0.00  0.00            
ATOM   1600  HE2 MET X 117      25.910  29.540  37.070  0.00  0.00            
ATOM   1601  HE3 MET X 117      24.760  28.450  36.640  0.00  0.00            
ATOM   1602  C   MET X 117      25.010  29.200  31.190  0.00  0.00            
ATOM   1603  O   MET X 117      24.520  29.930  30.330  0.00  0.00            
ATOM   1604  N   ASN X 118      24.450  28.030  31.510  0.00  0.00            
ATOM   1605  HN  ASN X 118      24.830  27.530  32.290  0.00  0.00            
ATOM   1606  CA  ASN X 118      23.310  27.400  30.800  0.00  0.00            
ATOM   1607  HA  ASN X 118      23.260  26.530  31.270  0.00  0.00            
ATOM   1608  CB  ASN X 118      22.010  28.220  31.000  0.00  0.00            
ATOM   1609  HB1 ASN X 118      22.110  29.120  30.570  0.00  0.00            
ATOM   1610  HB2 ASN X 118      21.250  27.730  30.580  0.00  0.00            
ATOM   1611  CG  ASN X 118      21.680  28.440  32.470  0.00  0.00            
ATOM   1612  OD1 ASN X 118      21.800  27.520  33.280  0.00  0.00            
ATOM   1613  ND2 ASN X 118      21.300  29.620  32.870  0.00  0.00            
ATOM   1614 HD21 ASN X 118      21.230  30.370  32.220  0.00  0.00            
ATOM   1615 HD22 ASN X 118      21.080  29.770  33.840  0.00  0.00            
ATOM   1616  C   ASN X 118      23.540  27.000  29.310  0.00  0.00            
ATOM   1617  O   ASN X 118      22.650  26.360  28.750  0.00  0.00            
ATOM   1618  N   VAL X 119      24.710  27.240  28.700  0.00  0.00            
ATOM   1619  HN  VAL X 119      25.440  27.680  29.240  0.00  0.00            
ATOM   1620  CA  VAL X 119      25.010  26.910  27.290  0.00  0.00            
ATOM   1621  HA  VAL X 119      24.320  26.220  27.060  0.00  0.00            
ATOM   1622  CB  VAL X 119      24.890  28.150  26.360  0.00  0.00            
ATOM   1623  HB  VAL X 119      25.680  28.720  26.580  0.00  0.00            
ATOM   1624  CG1 VAL X 119      24.850  27.690  24.900  0.00  0.00            
ATOM   1625 HG11 VAL X 119      24.770  28.490  24.300  0.00  0.00            
ATOM   1626 HG12 VAL X 119      25.690  27.200  24.680  0.00  0.00            
ATOM   1627 HG13 VAL X 119      24.070  27.090  24.760  0.00  0.00            
ATOM   1628  CG2 VAL X 119      23.640  28.990  26.580  0.00  0.00            
ATOM   1629 HG21 VAL X 119      23.650  29.770  25.940  0.00  0.00            
ATOM   1630 HG22 VAL X 119      22.830  28.430  26.410  0.00  0.00            
ATOM   1631 HG23 VAL X 119      23.630  29.340  27.510  0.00  0.00            
ATOM   1632  C   VAL X 119      26.430  26.330  27.120  0.00  0.00            
ATOM   1633  O   VAL X 119      27.400  27.080  27.060  0.00  0.00            
ATOM   1634  N   ALA X 120      26.570  25.010  26.970  0.00  0.00            
ATOM   1635  HN  ALA X 120      25.760  24.430  27.010  0.00  0.00            
ATOM   1636  CA  ALA X 120      27.880  24.380  26.750  0.00  0.00            
ATOM   1637  HA  ALA X 120      28.410  25.050  26.220  0.00  0.00            
ATOM   1638  CB  ALA X 120      28.530  24.110  28.110  0.00  0.00            
ATOM   1639  HB1 ALA X 120      29.430  23.680  27.970  0.00  0.00            
ATOM   1640  HB2 ALA X 120      28.650  24.970  28.610  0.00  0.00            
ATOM   1641  HB3 ALA X 120      27.950  23.490  28.640  0.00  0.00            
ATOM   1642  C   ALA X 120      27.770  23.090  25.930  0.00  0.00            
ATOM   1643  O   ALA X 120      26.800  22.360  26.090  0.00  0.00            
ATOM   1644  N   PRO X 121      28.780  22.730  25.100  0.00  0.00            
ATOM   1645  CD  PRO X 121      29.980  23.500  24.810  0.00  0.00            
ATOM   1646  HD1 PRO X 121      30.390  23.810  25.660  0.00  0.00            
ATOM   1647  HD2 PRO X 121      29.740  24.290  24.240  0.00  0.00            
ATOM   1648  CA  PRO X 121      28.830  21.430  24.460  0.00  0.00            
ATOM   1649  HA  PRO X 121      27.950  21.220  24.030  0.00  0.00            
ATOM   1650  CB  PRO X 121      29.960  21.530  23.430  0.00  0.00            
ATOM   1651  HB1 PRO X 121      30.410  20.650  23.300  0.00  0.00            
ATOM   1652  HB2 PRO X 121      29.620  21.860  22.550  0.00  0.00            
ATOM   1653  CG  PRO X 121      30.920  22.540  24.060  0.00  0.00            
ATOM   1654  HG1 PRO X 121      31.550  22.100  24.690  0.00  0.00            
ATOM   1655  HG2 PRO X 121      31.440  23.030  23.360  0.00  0.00            
ATOM   1656  C   PRO X 121      29.090  20.320  25.490  0.00  0.00            
ATOM   1657  O   PRO X 121      29.940  20.470  26.360  0.00  0.00            
ATOM   1658  N   ALA X 122      28.410  19.180  25.340  0.00  0.00            
ATOM   1659  HN  ALA X 122      27.610  19.160  24.750  0.00  0.00            
ATOM   1660  CA  ALA X 122      28.800  17.950  26.030  0.00  0.00            
ATOM   1661  HA  ALA X 122      29.200  18.210  26.920  0.00  0.00            
ATOM   1662  CB  ALA X 122      27.560  17.100  26.320  0.00  0.00            
ATOM   1663  HB1 ALA X 122      27.830  16.260  26.790  0.00  0.00            
ATOM   1664  HB2 ALA X 122      26.930  17.610  26.890  0.00  0.00            
ATOM   1665  HB3 ALA X 122      27.120  16.860  25.450  0.00  0.00            
ATOM   1666  C   ALA X 122      29.900  17.220  25.230  0.00  0.00            
ATOM   1667  O   ALA X 122      29.990  17.360  24.010  0.00  0.00            
ATOM   1668  N   CYS X 123      30.770  16.490  25.920  0.00  0.00            
ATOM   1669  HN  CYS X 123      30.570  16.280  26.880  0.00  0.00            
ATOM   1670  CA  CYS X 123      32.010  15.970  25.330  0.00  0.00            
ATOM   1671  HA  CYS X 123      32.340  16.700  24.740  0.00  0.00            
ATOM   1672  CB  CYS X 123      33.020  15.690  26.450  0.00  0.00            
ATOM   1673  HB1 CYS X 123      32.590  15.010  27.040  0.00  0.00            
ATOM   1674  HB2 CYS X 123      33.810  15.270  25.990  0.00  0.00            
ATOM   1675  SG  CYS X 123      33.440  17.230  27.310  0.00  0.00            
ATOM   1676  HG1 CYS X 123      34.100  17.030  28.030  0.00  0.00            
ATOM   1677  C   CYS X 123      31.760  14.740  24.440  0.00  0.00            
ATOM   1678  O   CYS X 123      31.030  13.830  24.830  0.00  0.00            
ATOM   1679  N   LEU X 124      32.450  14.660  23.300  0.00  0.00            
ATOM   1680  HN  LEU X 124      33.020  15.450  23.050  0.00  0.00            
ATOM   1681  CA  LEU X 124      32.430  13.510  22.390  0.00  0.00            
ATOM   1682  HA  LEU X 124      31.620  12.970  22.620  0.00  0.00            
ATOM   1683  CB  LEU X 124      32.310  14.010  20.940  0.00  0.00            
ATOM   1684  HB1 LEU X 124      32.940  14.770  20.810  0.00  0.00            
ATOM   1685  HB2 LEU X 124      32.580  13.260  20.330  0.00  0.00            
ATOM   1686  CG  LEU X 124      30.900  14.480  20.540  0.00  0.00            
ATOM   1687  HG  LEU X 124      30.550  15.050  21.290  0.00  0.00            
ATOM   1688  CD1 LEU X 124      30.960  15.260  19.230  0.00  0.00            
ATOM   1689 HD11 LEU X 124      30.050  15.560  18.980  0.00  0.00            
ATOM   1690 HD12 LEU X 124      31.560  16.050  19.350  0.00  0.00            
ATOM   1691 HD13 LEU X 124      31.330  14.670  18.510  0.00  0.00            
ATOM   1692  CD2 LEU X 124      29.950  13.300  20.320  0.00  0.00            
ATOM   1693 HD21 LEU X 124      29.040  13.640  20.070  0.00  0.00            
ATOM   1694 HD22 LEU X 124      30.300  12.720  19.590  0.00  0.00            
ATOM   1695 HD23 LEU X 124      29.870  12.760  21.160  0.00  0.00            
ATOM   1696  C   LEU X 124      33.680  12.640  22.610  0.00  0.00            
ATOM   1697  O   LEU X 124      34.800  13.110  22.350  0.00  0.00            
ATOM   1698  N   PRO X 125      33.540  11.400  23.120  0.00  0.00            
ATOM   1699  CD  PRO X 125      32.300  10.820  23.640  0.00  0.00            
ATOM   1700  HD1 PRO X 125      31.640  10.740  22.900  0.00  0.00            
ATOM   1701  HD2 PRO X 125      31.940  11.410  24.360  0.00  0.00            
ATOM   1702  CA  PRO X 125      34.640  10.440  23.270  0.00  0.00            
ATOM   1703  HA  PRO X 125      35.510  10.890  23.460  0.00  0.00            
ATOM   1704  CB  PRO X 125      34.170   9.570  24.450  0.00  0.00            
ATOM   1705  HB1 PRO X 125      34.620   8.670  24.440  0.00  0.00            
ATOM   1706  HB2 PRO X 125      34.360  10.010  25.330  0.00  0.00            
ATOM   1707  CG  PRO X 125      32.670   9.450  24.200  0.00  0.00            
ATOM   1708  HG1 PRO X 125      32.480   8.730  23.530  0.00  0.00            
ATOM   1709  HG2 PRO X 125      32.180   9.260  25.040  0.00  0.00            
ATOM   1710  C   PRO X 125      34.870   9.650  21.960  0.00  0.00            
ATOM   1711  O   PRO X 125      34.380  10.040  20.910  0.00  0.00            
ATOM   1712  N   GLU X 126      35.550   8.500  22.030  0.00  0.00            
ATOM   1713  HN  GLU X 126      36.020   8.270  22.880  0.00  0.00            
ATOM   1714  CA  GLU X 126      35.650   7.530  20.910  0.00  0.00            
ATOM   1715  HA  GLU X 126      35.010   7.860  20.220  0.00  0.00            
ATOM   1716  CB  GLU X 126      37.070   7.530  20.300  0.00  0.00            
ATOM   1717  HB1 GLU X 126      37.580   8.310  20.680  0.00  0.00            
ATOM   1718  HB2 GLU X 126      37.520   6.680  20.560  0.00  0.00            
ATOM   1719  CG  GLU X 126      37.070   7.640  18.770  0.00  0.00            
ATOM   1720  HG1 GLU X 126      36.640   8.510  18.510  0.00  0.00            
ATOM   1721  HG2 GLU X 126      38.020   7.640  18.450  0.00  0.00            
ATOM   1722  CD  GLU X 126      36.320   6.500  18.090  0.00  0.00            
ATOM   1723  OE1 GLU X 126      35.070   6.530  18.030  0.00  0.00            
ATOM   1724  OE2 GLU X 126      36.940   5.510  17.640  0.00  0.00            
ATOM   1725  C   GLU X 126      35.220   6.130  21.360  0.00  0.00            
ATOM   1726  O   GLU X 126      35.450   5.750  22.520  0.00  0.00            
ATOM   1727  N   ARG X 127      34.590   5.340  20.470  0.00  0.00            
ATOM   1728  HN  ARG X 127      34.630   5.620  19.510  0.00  0.00            
ATOM   1729  CA  ARG X 127      33.840   4.110  20.780  0.00  0.00            
ATOM   1730  HA  ARG X 127      33.040   4.430  21.280  0.00  0.00            
ATOM   1731  CB  ARG X 127      33.450   3.400  19.470  0.00  0.00            
ATOM   1732  HB1 ARG X 127      32.980   4.040  18.870  0.00  0.00            
ATOM   1733  HB2 ARG X 127      34.280   3.060  19.020  0.00  0.00            
ATOM   1734  CG  ARG X 127      32.510   2.200  19.740  0.00  0.00            
ATOM   1735  HG1 ARG X 127      32.910   1.660  20.480  0.00  0.00            
ATOM   1736  HG2 ARG X 127      31.630   2.560  20.040  0.00  0.00            
ATOM   1737  CD  ARG X 127      32.280   1.280  18.550  0.00  0.00            
ATOM   1738  HD1 ARG X 127      31.570   0.620  18.760  0.00  0.00            
ATOM   1739  HD2 ARG X 127      32.000   1.820  17.750  0.00  0.00            
ATOM   1740  NE  ARG X 127      33.510   0.540  18.190  0.00  0.00            
ATOM   1741  HE  ARG X 127      34.100   0.970  17.510  0.00  0.00            
ATOM   1742  CZ  ARG X 127      33.920  -0.620  18.660  0.00  0.00            
ATOM   1743  NH1 ARG X 127      33.300  -1.320  19.570  0.00  0.00            
ATOM   1744 HH11 ARG X 127      32.450  -0.980  19.970  0.00  0.00            
ATOM   1745 HH12 ARG X 127      33.690  -2.190  19.870  0.00  0.00            
ATOM   1746  NH2 ARG X 127      35.030  -1.120  18.230  0.00  0.00            
ATOM   1747 HH21 ARG X 127      35.560  -0.630  17.540  0.00  0.00            
ATOM   1748 HH22 ARG X 127      35.350  -2.000  18.580  0.00  0.00            
ATOM   1749  C   ARG X 127      34.570   3.150  21.700  0.00  0.00            
ATOM   1750  O   ARG X 127      34.050   2.820  22.760  0.00  0.00            
ATOM   1751  N   ASP X 128      35.770   2.700  21.330  0.00  0.00            
ATOM   1752  HN  ASP X 128      36.190   3.090  20.510  0.00  0.00            
ATOM   1753  CA  ASP X 128      36.510   1.660  22.070  0.00  0.00            
ATOM   1754  HA  ASP X 128      35.840   0.920  22.210  0.00  0.00            
ATOM   1755  CB  ASP X 128      37.690   1.180  21.220  0.00  0.00            
ATOM   1756  HB1 ASP X 128      38.190   1.980  20.880  0.00  0.00            
ATOM   1757  HB2 ASP X 128      38.290   0.620  21.780  0.00  0.00            
ATOM   1758  CG  ASP X 128      37.180   0.360  20.040  0.00  0.00            
ATOM   1759  OD1 ASP X 128      36.730   0.960  19.030  0.00  0.00            
ATOM   1760  OD2 ASP X 128      37.140  -0.890  20.160  0.00  0.00            
ATOM   1761  C   ASP X 128      36.960   2.110  23.470  0.00  0.00            
ATOM   1762  O   ASP X 128      37.160   1.270  24.350  0.00  0.00            
ATOM   1763  N   TRP X 129      37.000   3.420  23.730  0.00  0.00            
ATOM   1764  HN  TRP X 129      36.890   4.050  22.960  0.00  0.00            
ATOM   1765  CA  TRP X 129      37.190   4.000  25.070  0.00  0.00            
ATOM   1766  HA  TRP X 129      37.660   3.300  25.610  0.00  0.00            
ATOM   1767  CB  TRP X 129      38.060   5.250  24.930  0.00  0.00            
ATOM   1768  HB1 TRP X 129      38.940   4.990  24.530  0.00  0.00            
ATOM   1769  HB2 TRP X 129      37.600   5.900  24.330  0.00  0.00            
ATOM   1770  CG  TRP X 129      38.360   5.960  26.220  0.00  0.00            
ATOM   1771  CD1 TRP X 129      38.790   5.370  27.350  0.00  0.00            
ATOM   1772  HD1 TRP X 129      39.040   4.400  27.440  0.00  0.00            
ATOM   1773  NE1 TRP X 129      38.820   6.290  28.370  0.00  0.00            
ATOM   1774  HE1 TRP X 129      39.100   6.080  29.310  0.00  0.00            
ATOM   1775  CE2 TRP X 129      38.430   7.540  27.940  0.00  0.00            
ATOM   1776  CD2 TRP X 129      38.170   7.370  26.550  0.00  0.00            
ATOM   1777  CE3 TRP X 129      37.720   8.500  25.840  0.00  0.00            
ATOM   1778  HE3 TRP X 129      37.540   8.430  24.860  0.00  0.00            
ATOM   1779  CZ3 TRP X 129      37.540   9.740  26.490  0.00  0.00            
ATOM   1780  HZ3 TRP X 129      37.220  10.530  25.970  0.00  0.00            
ATOM   1781  CZ2 TRP X 129      38.240   8.760  28.600  0.00  0.00            
ATOM   1782  HZ2 TRP X 129      38.420   8.840  29.580  0.00  0.00            
ATOM   1783  CH2 TRP X 129      37.790   9.870  27.860  0.00  0.00            
ATOM   1784  HH2 TRP X 129      37.650  10.750  28.320  0.00  0.00            
ATOM   1785  C   TRP X 129      35.860   4.280  25.780  0.00  0.00            
ATOM   1786  O   TRP X 129      35.770   4.170  27.010  0.00  0.00            
ATOM   1787  N   ALA X 130      34.780   4.590  25.050  0.00  0.00            
ATOM   1788  HN  ALA X 130      34.880   4.580  24.060  0.00  0.00            
ATOM   1789  CA  ALA X 130      33.480   4.950  25.600  0.00  0.00            
ATOM   1790  HA  ALA X 130      33.650   5.430  26.460  0.00  0.00            
ATOM   1791  CB  ALA X 130      32.790   5.840  24.570  0.00  0.00            
ATOM   1792  HB1 ALA X 130      31.890   6.110  24.910  0.00  0.00            
ATOM   1793  HB2 ALA X 130      33.340   6.660  24.420  0.00  0.00            
ATOM   1794  HB3 ALA X 130      32.690   5.340  23.710  0.00  0.00            
ATOM   1795  C   ALA X 130      32.600   3.730  25.960  0.00  0.00            
ATOM   1796  O   ALA X 130      31.980   3.710  27.020  0.00  0.00            
ATOM   1797  N   GLU X 131      32.620   2.680  25.150  0.00  0.00            
ATOM   1798  HN  GLU X 131      33.120   2.750  24.290  0.00  0.00            
ATOM   1799  CA  GLU X 131      31.940   1.410  25.440  0.00  0.00            
ATOM   1800  HA  GLU X 131      31.020   1.660  25.740  0.00  0.00            
ATOM   1801  CB  GLU X 131      31.870   0.550  24.170  0.00  0.00            
ATOM   1802  HB1 GLU X 131      32.800   0.430  23.800  0.00  0.00            
ATOM   1803  HB2 GLU X 131      31.490  -0.350  24.400  0.00  0.00            
ATOM   1804  CG  GLU X 131      30.990   1.190  23.080  0.00  0.00            
ATOM   1805  HG1 GLU X 131      30.080   1.350  23.460  0.00  0.00            
ATOM   1806  HG2 GLU X 131      31.400   2.070  22.820  0.00  0.00            
ATOM   1807  CD  GLU X 131      30.840   0.340  21.800  0.00  0.00            
ATOM   1808  OE1 GLU X 131      31.600  -0.640  21.610  0.00  0.00            
ATOM   1809  OE2 GLU X 131      29.950   0.650  20.980  0.00  0.00            
ATOM   1810  C   GLU X 131      32.620   0.640  26.590  0.00  0.00            
ATOM   1811  O   GLU X 131      31.970  -0.190  27.230  0.00  0.00            
ATOM   1812  N   SER X 132      33.880   0.970  26.910  0.00  0.00            
ATOM   1813  HN  SER X 132      34.310   1.690  26.360  0.00  0.00            
ATOM   1814  CA  SER X 132      34.670   0.380  27.990  0.00  0.00            
ATOM   1815  HA  SER X 132      34.170  -0.440  28.240  0.00  0.00            
ATOM   1816  CB  SER X 132      36.070   0.070  27.450  0.00  0.00            
ATOM   1817  HB1 SER X 132      36.660  -0.310  28.180  0.00  0.00            
ATOM   1818  HB2 SER X 132      36.030  -0.580  26.690  0.00  0.00            
ATOM   1819  OG  SER X 132      36.680   1.250  26.980  0.00  0.00            
ATOM   1820  HG1 SER X 132      37.600   1.040  26.630  0.00  0.00            
ATOM   1821  C   SER X 132      34.770   1.250  29.250  0.00  0.00            
ATOM   1822  O   SER X 132      34.920   0.690  30.340  0.00  0.00            
ATOM   1823  N   THR X 133      34.630   2.580  29.160  0.00  0.00            
ATOM   1824  HN  THR X 133      34.410   2.970  28.270  0.00  0.00            
ATOM   1825  CA  THR X 133      34.790   3.510  30.310  0.00  0.00            
ATOM   1826  HA  THR X 133      35.030   2.890  31.060  0.00  0.00            
ATOM   1827  CB  THR X 133      35.910   4.540  30.040  0.00  0.00            
ATOM   1828  HB  THR X 133      35.560   5.170  29.350  0.00  0.00            
ATOM   1829  OG1 THR X 133      37.050   3.890  29.530  0.00  0.00            
ATOM   1830  HG1 THR X 133      37.760   4.570  29.360  0.00  0.00            
ATOM   1831  CG2 THR X 133      36.370   5.290  31.290  0.00  0.00            
ATOM   1832 HG21 THR X 133      37.100   5.940  31.040  0.00  0.00            
ATOM   1833 HG22 THR X 133      35.600   5.790  31.680  0.00  0.00            
ATOM   1834 HG23 THR X 133      36.730   4.640  31.960  0.00  0.00            
ATOM   1835  C   THR X 133      33.500   4.250  30.690  0.00  0.00            
ATOM   1836  O   THR X 133      33.370   4.660  31.840  0.00  0.00            
ATOM   1837  N   LEU X 134      32.550   4.430  29.760  0.00  0.00            
ATOM   1838  HN  LEU X 134      32.680   4.010  28.860  0.00  0.00            
ATOM   1839  CA  LEU X 134      31.330   5.210  30.000  0.00  0.00            
ATOM   1840  HA  LEU X 134      31.430   5.600  30.920  0.00  0.00            
ATOM   1841  CB  LEU X 134      31.220   6.360  28.980  0.00  0.00            
ATOM   1842  HB1 LEU X 134      31.250   5.960  28.060  0.00  0.00            
ATOM   1843  HB2 LEU X 134      30.350   6.820  29.120  0.00  0.00            
ATOM   1844  CG  LEU X 134      32.360   7.400  29.080  0.00  0.00            
ATOM   1845  HG  LEU X 134      33.220   6.890  29.150  0.00  0.00            
ATOM   1846  CD1 LEU X 134      32.340   8.310  27.850  0.00  0.00            
ATOM   1847 HD11 LEU X 134      33.070   8.980  27.930  0.00  0.00            
ATOM   1848 HD12 LEU X 134      32.470   7.750  27.030  0.00  0.00            
ATOM   1849 HD13 LEU X 134      31.460   8.780  27.800  0.00  0.00            
ATOM   1850  CD2 LEU X 134      32.230   8.280  30.320  0.00  0.00            
ATOM   1851 HD21 LEU X 134      32.980   8.940  30.340  0.00  0.00            
ATOM   1852 HD22 LEU X 134      31.360   8.780  30.290  0.00  0.00            
ATOM   1853 HD23 LEU X 134      32.260   7.710  31.140  0.00  0.00            
ATOM   1854  C   LEU X 134      30.070   4.330  30.030  0.00  0.00            
ATOM   1855  O   LEU X 134      29.350   4.360  31.020  0.00  0.00            
ATOM   1856  N   MET X 135      29.870   3.440  29.060  0.00  0.00            
ATOM   1857  HN  MET X 135      30.490   3.420  28.280  0.00  0.00            
ATOM   1858  CA  MET X 135      28.760   2.470  29.120  0.00  0.00            
ATOM   1859  HA  MET X 135      27.980   3.030  29.410  0.00  0.00            
ATOM   1860  CB  MET X 135      28.460   1.880  27.740  0.00  0.00            
ATOM   1861  HB1 MET X 135      29.270   1.400  27.410  0.00  0.00            
ATOM   1862  HB2 MET X 135      27.700   1.230  27.820  0.00  0.00            
ATOM   1863  CG  MET X 135      28.070   2.960  26.720  0.00  0.00            
ATOM   1864  HG1 MET X 135      27.510   3.610  27.250  0.00  0.00            
ATOM   1865  HG2 MET X 135      28.940   3.400  26.480  0.00  0.00            
ATOM   1866  SD  MET X 135      27.210   2.340  25.260  0.00  0.00            
ATOM   1867  CE  MET X 135      25.530   2.150  25.940  0.00  0.00            
ATOM   1868  HE1 MET X 135      24.920   1.810  25.220  0.00  0.00            
ATOM   1869  HE2 MET X 135      25.550   1.510  26.700  0.00  0.00            
ATOM   1870  HE3 MET X 135      25.200   3.040  26.260  0.00  0.00            
ATOM   1871  C   MET X 135      28.960   1.370  30.180  0.00  0.00            
ATOM   1872  O   MET X 135      28.030   0.630  30.490  0.00  0.00            
ATOM   1873  N   THR X 136      30.150   1.300  30.790  0.00  0.00            
ATOM   1874  HN  THR X 136      30.900   1.850  30.410  0.00  0.00            
ATOM   1875  CA  THR X 136      30.430   0.470  31.960  0.00  0.00            
ATOM   1876  HA  THR X 136      29.860  -0.340  31.820  0.00  0.00            
ATOM   1877  CB  THR X 136      31.920   0.090  32.010  0.00  0.00            
ATOM   1878  HB  THR X 136      32.160  -0.260  32.910  0.00  0.00            
ATOM   1879  OG1 THR X 136      32.700   1.250  31.810  0.00  0.00            
ATOM   1880  HG1 THR X 136      33.670   1.000  31.840  0.00  0.00            
ATOM   1881  CG2 THR X 136      32.260  -0.910  30.910  0.00  0.00            
ATOM   1882 HG21 THR X 136      33.230  -1.140  30.960  0.00  0.00            
ATOM   1883 HG22 THR X 136      31.710  -1.740  31.040  0.00  0.00            
ATOM   1884 HG23 THR X 136      32.050  -0.520  30.020  0.00  0.00            
ATOM   1885  C   THR X 136      30.010   1.110  33.290  0.00  0.00            
ATOM   1886  O   THR X 136      29.840   0.380  34.260  0.00  0.00            
ATOM   1887  N   GLN X 137      29.730   2.420  33.320  0.00  0.00            
ATOM   1888  HN  GLN X 137      29.880   2.960  32.490  0.00  0.00            
ATOM   1889  CA  GLN X 137      29.210   3.120  34.510  0.00  0.00            
ATOM   1890  HA  GLN X 137      29.840   2.870  35.240  0.00  0.00            
ATOM   1891  CB  GLN X 137      29.240   4.650  34.300  0.00  0.00            
ATOM   1892  HB1 GLN X 137      28.630   4.880  33.540  0.00  0.00            
ATOM   1893  HB2 GLN X 137      28.900   5.090  35.130  0.00  0.00            
ATOM   1894  CG  GLN X 137      30.630   5.210  33.980  0.00  0.00            
ATOM   1895  HG1 GLN X 137      30.940   4.830  33.100  0.00  0.00            
ATOM   1896  HG2 GLN X 137      30.570   6.210  33.900  0.00  0.00            
ATOM   1897  CD  GLN X 137      31.690   4.890  35.030  0.00  0.00            
ATOM   1898  OE1 GLN X 137      31.410   4.740  36.220  0.00  0.00            
ATOM   1899  NE2 GLN X 137      32.930   4.730  34.640  0.00  0.00            
ATOM   1900 HE21 GLN X 137      33.170   4.820  33.680  0.00  0.00            
ATOM   1901 HE22 GLN X 137      33.640   4.520  35.310  0.00  0.00            
ATOM   1902  C   GLN X 137      27.810   2.640  34.890  0.00  0.00            
ATOM   1903  O   GLN X 137      27.140   1.930  34.130  0.00  0.00            
ATOM   1904  N   LYS X 138      27.360   2.900  36.120  0.00  0.00            
ATOM   1905  HN  LYS X 138      27.910   3.490  36.720  0.00  0.00            
ATOM   1906  CA  LYS X 138      26.090   2.360  36.640  0.00  0.00            
ATOM   1907  HA  LYS X 138      25.900   1.590  36.020  0.00  0.00            
ATOM   1908  CB  LYS X 138      26.240   1.810  38.070  0.00  0.00            
ATOM   1909  HB1 LYS X 138      26.330   2.600  38.680  0.00  0.00            
ATOM   1910  HB2 LYS X 138      25.400   1.310  38.280  0.00  0.00            
ATOM   1911  CG  LYS X 138      27.430   0.870  38.370  0.00  0.00            
ATOM   1912  HG1 LYS X 138      28.160   1.430  38.750  0.00  0.00            
ATOM   1913  HG2 LYS X 138      27.120   0.220  39.070  0.00  0.00            
ATOM   1914  CD  LYS X 138      28.060   0.030  37.240  0.00  0.00            
ATOM   1915  HD1 LYS X 138      28.530   0.660  36.620  0.00  0.00            
ATOM   1916  HD2 LYS X 138      28.720  -0.590  37.650  0.00  0.00            
ATOM   1917  CE  LYS X 138      27.080  -0.810  36.400  0.00  0.00            
ATOM   1918  HE1 LYS X 138      27.130  -1.770  36.680  0.00  0.00            
ATOM   1919  HE2 LYS X 138      26.150  -0.470  36.530  0.00  0.00            
ATOM   1920  NZ  LYS X 138      27.400  -0.730  34.950  0.00  0.00            
ATOM   1921  HZ1 LYS X 138      26.750  -1.290  34.430  0.00  0.00            
ATOM   1922  HZ2 LYS X 138      27.350   0.220  34.650  0.00  0.00            
ATOM   1923  HZ3 LYS X 138      28.330  -1.070  34.800  0.00  0.00            
ATOM   1924  C   LYS X 138      24.910   3.320  36.490  0.00  0.00            
ATOM   1925  O   LYS X 138      23.790   2.840  36.400  0.00  0.00            
ATOM   1926  N   THR X 139      25.160   4.610  36.280  0.00  0.00            
ATOM   1927  HN  THR X 139      26.110   4.920  36.370  0.00  0.00            
ATOM   1928  CA  THR X 139      24.150   5.620  35.920  0.00  0.00            
ATOM   1929  HA  THR X 139      23.370   5.070  35.620  0.00  0.00            
ATOM   1930  CB  THR X 139      23.750   6.490  37.140  0.00  0.00            
ATOM   1931  HB  THR X 139      23.160   7.220  36.810  0.00  0.00            
ATOM   1932  OG1 THR X 139      24.880   7.110  37.690  0.00  0.00            
ATOM   1933  HG1 THR X 139      24.610   7.670  38.480  0.00  0.00            
ATOM   1934  CG2 THR X 139      23.070   5.700  38.250  0.00  0.00            
ATOM   1935 HG21 THR X 139      22.840   6.320  39.000  0.00  0.00            
ATOM   1936 HG22 THR X 139      22.230   5.280  37.900  0.00  0.00            
ATOM   1937 HG23 THR X 139      23.680   4.990  38.590  0.00  0.00            
ATOM   1938  C   THR X 139      24.630   6.520  34.780  0.00  0.00            
ATOM   1939  O   THR X 139      25.800   6.510  34.400  0.00  0.00            
ATOM   1940  N   GLY X 140      23.680   7.280  34.230  0.00  0.00            
ATOM   1941  HN  GLY X 140      22.740   7.040  34.460  0.00  0.00            
ATOM   1942  CA  GLY X 140      23.840   8.440  33.350  0.00  0.00            
ATOM   1943  HA1 GLY X 140      24.760   8.820  33.480  0.00  0.00            
ATOM   1944  HA2 GLY X 140      23.750   8.130  32.400  0.00  0.00            
ATOM   1945  C   GLY X 140      22.760   9.470  33.690  0.00  0.00            
ATOM   1946  O   GLY X 140      21.900   9.200  34.520  0.00  0.00            
ATOM   1947  N   ILE X 141      22.770  10.630  33.030  0.00  0.00            
ATOM   1948  HN  ILE X 141      23.490  10.790  32.360  0.00  0.00            
ATOM   1949  CA  ILE X 141      21.770  11.690  33.250  0.00  0.00            
ATOM   1950  HA  ILE X 141      21.130  11.360  33.940  0.00  0.00            
ATOM   1951  CB  ILE X 141      22.450  12.980  33.800  0.00  0.00            
ATOM   1952  HB  ILE X 141      23.210  13.220  33.200  0.00  0.00            
ATOM   1953  CG2 ILE X 141      21.470  14.170  33.820  0.00  0.00            
ATOM   1954 HG21 ILE X 141      21.940  14.980  34.180  0.00  0.00            
ATOM   1955 HG22 ILE X 141      21.160  14.360  32.890  0.00  0.00            
ATOM   1956 HG23 ILE X 141      20.690  13.950  34.400  0.00  0.00            
ATOM   1957  CG1 ILE X 141      22.960  12.700  35.230  0.00  0.00            
ATOM   1958 HG11 ILE X 141      22.180  12.670  35.850  0.00  0.00            
ATOM   1959 HG12 ILE X 141      23.430  11.810  35.240  0.00  0.00            
ATOM   1960  CD  ILE X 141      23.940  13.740  35.780  0.00  0.00            
ATOM   1961  HD1 ILE X 141      24.220  13.490  36.700  0.00  0.00            
ATOM   1962  HD2 ILE X 141      24.750  13.780  35.180  0.00  0.00            
ATOM   1963  HD3 ILE X 141      23.500  14.640  35.800  0.00  0.00            
ATOM   1964  C   ILE X 141      20.980  11.930  31.960  0.00  0.00            
ATOM   1965  O   ILE X 141      21.550  12.200  30.910  0.00  0.00            
ATOM   1966  N   VAL X 142      19.650  11.920  32.080  0.00  0.00            
ATOM   1967  HN  VAL X 142      19.270  11.580  32.940  0.00  0.00            
ATOM   1968  CA  VAL X 142      18.710  12.370  31.050  0.00  0.00            
ATOM   1969  HA  VAL X 142      19.250  12.500  30.220  0.00  0.00            
ATOM   1970  CB  VAL X 142      17.650  11.280  30.740  0.00  0.00            
ATOM   1971  HB  VAL X 142      18.180  10.450  30.600  0.00  0.00            
ATOM   1972  CG1 VAL X 142      16.660  11.040  31.880  0.00  0.00            
ATOM   1973 HG11 VAL X 142      16.010  10.330  31.610  0.00  0.00            
ATOM   1974 HG12 VAL X 142      17.170  10.740  32.690  0.00  0.00            
ATOM   1975 HG13 VAL X 142      16.170  11.880  32.090  0.00  0.00            
ATOM   1976  CG2 VAL X 142      16.840  11.630  29.490  0.00  0.00            
ATOM   1977 HG21 VAL X 142      16.160  10.910  29.320  0.00  0.00            
ATOM   1978 HG22 VAL X 142      16.360  12.500  29.630  0.00  0.00            
ATOM   1979 HG23 VAL X 142      17.450  11.700  28.700  0.00  0.00            
ATOM   1980  C   VAL X 142      18.090  13.720  31.420  0.00  0.00            
ATOM   1981  O   VAL X 142      17.940  14.020  32.610  0.00  0.00            
ATOM   1982  N   SER X 143      17.740  14.530  30.420  0.00  0.00            
ATOM   1983  HN  SER X 143      17.900  14.220  29.490  0.00  0.00            
ATOM   1984  CA  SER X 143      17.140  15.860  30.600  0.00  0.00            
ATOM   1985  HA  SER X 143      16.630  15.800  31.460  0.00  0.00            
ATOM   1986  CB  SER X 143      18.240  16.940  30.720  0.00  0.00            
ATOM   1987  HB1 SER X 143      17.840  17.850  30.620  0.00  0.00            
ATOM   1988  HB2 SER X 143      18.700  16.870  31.600  0.00  0.00            
ATOM   1989  OG  SER X 143      19.230  16.800  29.710  0.00  0.00            
ATOM   1990  HG1 SER X 143      19.920  17.510  29.820  0.00  0.00            
ATOM   1991  C   SER X 143      16.120  16.200  29.500  0.00  0.00            
ATOM   1992  O   SER X 143      16.100  15.550  28.440  0.00  0.00            
ATOM   1993  N   GLY X 144      15.220  17.150  29.770  0.00  0.00            
ATOM   1994  HN  GLY X 144      15.210  17.560  30.690  0.00  0.00            
ATOM   1995  CA  GLY X 144      14.240  17.630  28.790  0.00  0.00            
ATOM   1996  HA1 GLY X 144      14.760  18.050  28.050  0.00  0.00            
ATOM   1997  HA2 GLY X 144      13.770  16.810  28.440  0.00  0.00            
ATOM   1998  C   GLY X 144      13.180  18.630  29.270  0.00  0.00            
ATOM   1999  O   GLY X 144      12.830  18.700  30.450  0.00  0.00            
ATOM   2000  N   PHE X 145      12.590  19.330  28.300  0.00  0.00            
ATOM   2001  HN  PHE X 145      13.050  19.380  27.420  0.00  0.00            
ATOM   2002  CA  PHE X 145      11.310  20.050  28.420  0.00  0.00            
ATOM   2003  HA  PHE X 145      11.220  20.230  29.400  0.00  0.00            
ATOM   2004  CB  PHE X 145      11.340  21.350  27.610  0.00  0.00            
ATOM   2005  HB1 PHE X 145      11.700  21.140  26.710  0.00  0.00            
ATOM   2006  HB2 PHE X 145      10.400  21.690  27.530  0.00  0.00            
ATOM   2007  CG  PHE X 145      12.170  22.490  28.160  0.00  0.00            
ATOM   2008  CD1 PHE X 145      11.560  23.450  28.990  0.00  0.00            
ATOM   2009  HD1 PHE X 145      10.630  23.300  29.320  0.00  0.00            
ATOM   2010  CE1 PHE X 145      12.240  24.620  29.340  0.00  0.00            
ATOM   2011  HE1 PHE X 145      11.800  25.300  29.930  0.00  0.00            
ATOM   2012  CZ  PHE X 145      13.540  24.840  28.870  0.00  0.00            
ATOM   2013  HZ  PHE X 145      14.020  25.690  29.090  0.00  0.00            
ATOM   2014  CD2 PHE X 145      13.500  22.680  27.740  0.00  0.00            
ATOM   2015  HD2 PHE X 145      13.960  21.980  27.190  0.00  0.00            
ATOM   2016  CE2 PHE X 145      14.180  23.860  28.090  0.00  0.00            
ATOM   2017  HE2 PHE X 145      15.120  24.000  27.780  0.00  0.00            
ATOM   2018  C   PHE X 145      10.120  19.200  27.930  0.00  0.00            
ATOM   2019  O   PHE X 145       8.990  19.690  27.890  0.00  0.00            
ATOM   2020  N   GLY X 146      10.310  17.930  27.580  0.00  0.00            
ATOM   2021  HN  GLY X 146      11.240  17.560  27.600  0.00  0.00            
ATOM   2022  CA  GLY X 146       9.230  17.040  27.140  0.00  0.00            
ATOM   2023  HA1 GLY X 146       8.790  17.460  26.350  0.00  0.00            
ATOM   2024  HA2 GLY X 146       9.650  16.170  26.870  0.00  0.00            
ATOM   2025  C   GLY X 146       8.180  16.780  28.230  0.00  0.00            
ATOM   2026  O   GLY X 146       8.290  17.280  29.350  0.00  0.00            
ATOM   2027  N   ARG X 147       7.140  16.020  27.870  0.00  0.00            
ATOM   2028  HN  ARG X 147       7.180  15.560  26.990  0.00  0.00            
ATOM   2029  CA  ARG X 147       5.940  15.810  28.700  0.00  0.00            
ATOM   2030  HA  ARG X 147       5.480  16.690  28.660  0.00  0.00            
ATOM   2031  CB  ARG X 147       5.080  14.690  28.100  0.00  0.00            
ATOM   2032  HB1 ARG X 147       5.690  14.000  27.710  0.00  0.00            
ATOM   2033  HB2 ARG X 147       4.550  14.280  28.840  0.00  0.00            
ATOM   2034  CG  ARG X 147       4.120  15.160  27.010  0.00  0.00            
ATOM   2035  HG1 ARG X 147       3.600  15.940  27.350  0.00  0.00            
ATOM   2036  HG2 ARG X 147       4.640  15.430  26.210  0.00  0.00            
ATOM   2037  CD  ARG X 147       3.150  14.030  26.640  0.00  0.00            
ATOM   2038  HD1 ARG X 147       3.650  13.200  26.410  0.00  0.00            
ATOM   2039  HD2 ARG X 147       2.520  13.850  27.400  0.00  0.00            
ATOM   2040  NE  ARG X 147       2.350  14.430  25.460  0.00  0.00            
ATOM   2041  HE  ARG X 147       2.860  14.880  24.730  0.00  0.00            
ATOM   2042  CZ  ARG X 147       1.060  14.260  25.270  0.00  0.00            
ATOM   2043  NH1 ARG X 147       0.310  13.480  25.990  0.00  0.00            
ATOM   2044 HH11 ARG X 147       0.710  12.950  26.740  0.00  0.00            
ATOM   2045 HH12 ARG X 147      -0.660  13.400  25.790  0.00  0.00            
ATOM   2046  NH2 ARG X 147       0.490  14.920  24.320  0.00  0.00            
ATOM   2047 HH21 ARG X 147       1.030  15.540  23.750  0.00  0.00            
ATOM   2048 HH22 ARG X 147      -0.490  14.810  24.150  0.00  0.00            
ATOM   2049  C   ARG X 147       6.230  15.510  30.170  0.00  0.00            
ATOM   2050  O   ARG X 147       7.110  14.710  30.510  0.00  0.00            
ATOM   2051  N   THR X 148       5.420  16.100  31.050  0.00  0.00            
ATOM   2052  HN  THR X 148       4.730  16.730  30.690  0.00  0.00            
ATOM   2053  CA  THR X 148       5.480  15.890  32.500  0.00  0.00            
ATOM   2054  HA  THR X 148       6.450  15.750  32.670  0.00  0.00            
ATOM   2055  CB  THR X 148       4.950  17.130  33.260  0.00  0.00            
ATOM   2056  HB  THR X 148       4.900  16.890  34.230  0.00  0.00            
ATOM   2057  OG1 THR X 148       3.650  17.470  32.840  0.00  0.00            
ATOM   2058  HG1 THR X 148       3.340  18.270  33.350  0.00  0.00            
ATOM   2059  CG2 THR X 148       5.820  18.360  33.010  0.00  0.00            
ATOM   2060 HG21 THR X 148       5.450  19.130  33.510  0.00  0.00            
ATOM   2061 HG22 THR X 148       6.760  18.170  33.320  0.00  0.00            
ATOM   2062 HG23 THR X 148       5.830  18.570  32.030  0.00  0.00            
ATOM   2063  C   THR X 148       4.720  14.650  32.980  0.00  0.00            
ATOM   2064  O   THR X 148       5.020  14.160  34.070  0.00  0.00            
ATOM   2065  N   HIS X 149       3.810  14.120  32.160  0.00  0.00            
ATOM   2066  HN  HIS X 149       3.620  14.640  31.320  0.00  0.00            
ATOM   2067  CA  HIS X 149       3.050  12.880  32.330  0.00  0.00            
ATOM   2068  HA  HIS X 149       3.650  12.240  32.810  0.00  0.00            
ATOM   2069  CB  HIS X 149       1.780  13.140  33.160  0.00  0.00            
ATOM   2070  HB1 HIS X 149       1.450  14.070  32.970  0.00  0.00            
ATOM   2071  HB2 HIS X 149       1.070  12.490  32.900  0.00  0.00            
ATOM   2072  ND1 HIS X 149       2.540  11.890  35.260  0.00  0.00            
ATOM   2073  CG  HIS X 149       2.010  13.020  34.640  0.00  0.00            
ATOM   2074  CE1 HIS X 149       2.530  12.150  36.570  0.00  0.00            
ATOM   2075  HE1 HIS X 149       2.850  11.520  37.280  0.00  0.00            
ATOM   2076  NE2 HIS X 149       2.020  13.370  36.810  0.00  0.00            
ATOM   2077  HE2 HIS X 149       1.900  13.800  37.700  0.00  0.00            
ATOM   2078  CD2 HIS X 149       1.680  13.930  35.590  0.00  0.00            
ATOM   2079  HD2 HIS X 149       1.280  14.840  35.440  0.00  0.00            
ATOM   2080  C   HIS X 149       2.660  12.320  30.950  0.00  0.00            
ATOM   2081  O   HIS X 149       2.610  13.060  29.980  0.00  0.00            
ATOM   2082  N   GLU X 150       2.340  11.020  30.880  0.00  0.00            
ATOM   2083  HN  GLU X 150       2.370  10.470  31.710  0.00  0.00            
ATOM   2084  CA  GLU X 150       1.940  10.350  29.620  0.00  0.00            
ATOM   2085  HA  GLU X 150       2.720  10.440  29.000  0.00  0.00            
ATOM   2086  CB  GLU X 150       1.660   8.870  29.920  0.00  0.00            
ATOM   2087  HB1 GLU X 150       2.430   8.480  30.410  0.00  0.00            
ATOM   2088  HB2 GLU X 150       0.830   8.800  30.480  0.00  0.00            
ATOM   2089  CG  GLU X 150       1.430   8.060  28.630  0.00  0.00            
ATOM   2090  HG1 GLU X 150       0.610   8.400  28.170  0.00  0.00            
ATOM   2091  HG2 GLU X 150       2.220   8.180  28.030  0.00  0.00            
ATOM   2092  CD  GLU X 150       1.250   6.570  28.920  0.00  0.00            
ATOM   2093  OE1 GLU X 150       2.220   5.910  29.340  0.00  0.00            
ATOM   2094  OE2 GLU X 150       0.160   6.010  28.650  0.00  0.00            
ATOM   2095  C   GLU X 150       0.740  11.040  28.950  0.00  0.00            
ATOM   2096  O   GLU X 150       0.810  11.430  27.790  0.00  0.00            
ATOM   2097  N   LYS X 151      -0.300  11.340  29.750  0.00  0.00            
ATOM   2098  HN  LYS X 151      -0.330  10.900  30.650  0.00  0.00            
ATOM   2099  CA  LYS X 151      -1.390  12.250  29.400  0.00  0.00            
ATOM   2100  HA  LYS X 151      -1.480  12.300  28.410  0.00  0.00            
ATOM   2101  CB  LYS X 151      -2.700  11.690  29.990  0.00  0.00            
ATOM   2102  HB1 LYS X 151      -2.850  10.770  29.620  0.00  0.00            
ATOM   2103  HB2 LYS X 151      -2.610  11.630  30.980  0.00  0.00            
ATOM   2104  CG  LYS X 151      -3.930  12.550  29.650  0.00  0.00            
ATOM   2105  HG1 LYS X 151      -3.780  13.480  29.990  0.00  0.00            
ATOM   2106  HG2 LYS X 151      -4.050  12.580  28.660  0.00  0.00            
ATOM   2107  CD  LYS X 151      -5.190  11.970  30.300  0.00  0.00            
ATOM   2108  HD1 LYS X 151      -5.360  11.060  29.930  0.00  0.00            
ATOM   2109  HD2 LYS X 151      -5.060  11.920  31.290  0.00  0.00            
ATOM   2110  CE  LYS X 151      -6.400  12.870  29.990  0.00  0.00            
ATOM   2111  HE1 LYS X 151      -6.220  13.800  30.330  0.00  0.00            
ATOM   2112  HE2 LYS X 151      -6.550  12.900  29.010  0.00  0.00            
ATOM   2113  NZ  LYS X 151      -7.630  12.370  30.640  0.00  0.00            
ATOM   2114  HZ1 LYS X 151      -8.400  12.980  30.420  0.00  0.00            
ATOM   2115  HZ2 LYS X 151      -7.840  11.450  30.310  0.00  0.00            
ATOM   2116  HZ3 LYS X 151      -7.500  12.350  31.640  0.00  0.00            
ATOM   2117  C   LYS X 151      -1.050  13.650  29.930  0.00  0.00            
ATOM   2118  O   LYS X 151      -1.120  13.880  31.140  0.00  0.00            
ATOM   2119  N   GLY X 152      -0.700  14.570  29.040  0.00  0.00            
ATOM   2120  HN  GLY X 152      -0.740  14.350  28.070  0.00  0.00            
ATOM   2121  CA  GLY X 152      -0.260  15.910  29.440  0.00  0.00            
ATOM   2122  HA1 GLY X 152      -1.010  16.340  29.930  0.00  0.00            
ATOM   2123  HA2 GLY X 152       0.520  15.790  30.050  0.00  0.00            
ATOM   2124  C   GLY X 152       0.160  16.820  28.280  0.00  0.00            
ATOM   2125  O   GLY X 152      -0.180  16.550  27.120  0.00  0.00            
ATOM   2126  N   ARG X 153       0.920  17.870  28.600  0.00  0.00            
ATOM   2127  HN  ARG X 153       1.010  18.070  29.570  0.00  0.00            
ATOM   2128  CA  ARG X 153       1.650  18.750  27.670  0.00  0.00            
ATOM   2129  HA  ARG X 153       1.560  18.390  26.750  0.00  0.00            
ATOM   2130  CB  ARG X 153       1.010  20.170  27.710  0.00  0.00            
ATOM   2131  HB1 ARG X 153       0.030  20.070  27.600  0.00  0.00            
ATOM   2132  HB2 ARG X 153       1.210  20.580  28.600  0.00  0.00            
ATOM   2133  CG  ARG X 153       1.520  21.140  26.620  0.00  0.00            
ATOM   2134  HG1 ARG X 153       2.480  21.360  26.800  0.00  0.00            
ATOM   2135  HG2 ARG X 153       1.430  20.700  25.730  0.00  0.00            
ATOM   2136  CD  ARG X 153       0.730  22.450  26.590  0.00  0.00            
ATOM   2137  HD1 ARG X 153      -0.240  22.260  26.450  0.00  0.00            
ATOM   2138  HD2 ARG X 153       0.850  22.940  27.450  0.00  0.00            
ATOM   2139  NE  ARG X 153       1.180  23.330  25.490  0.00  0.00            
ATOM   2140  HE  ARG X 153       2.020  23.060  25.020  0.00  0.00            
ATOM   2141  CZ  ARG X 153       0.600  24.440  25.070  0.00  0.00            
ATOM   2142  NH1 ARG X 153      -0.440  24.950  25.680  0.00  0.00            
ATOM   2143 HH11 ARG X 153      -0.820  24.490  26.490  0.00  0.00            
ATOM   2144 HH12 ARG X 153      -0.860  25.790  25.330  0.00  0.00            
ATOM   2145  NH2 ARG X 153       1.040  25.070  24.020  0.00  0.00            
ATOM   2146 HH21 ARG X 153       1.830  24.730  23.520  0.00  0.00            
ATOM   2147 HH22 ARG X 153       0.580  25.910  23.720  0.00  0.00            
ATOM   2148  C   ARG X 153       3.140  18.750  28.030  0.00  0.00            
ATOM   2149  O   ARG X 153       3.560  18.190  29.040  0.00  0.00            
ATOM   2150  N   GLN X 154       3.950  19.350  27.160  0.00  0.00            
ATOM   2151  HN  GLN X 154       3.550  19.620  26.280  0.00  0.00            
ATOM   2152  CA  GLN X 154       5.360  19.650  27.370  0.00  0.00            
ATOM   2153  HA  GLN X 154       5.820  18.770  27.430  0.00  0.00            
ATOM   2154  CB  GLN X 154       5.910  20.460  26.170  0.00  0.00            
ATOM   2155  HB1 GLN X 154       5.680  21.420  26.320  0.00  0.00            
ATOM   2156  HB2 GLN X 154       6.910  20.360  26.160  0.00  0.00            
ATOM   2157  CG  GLN X 154       5.390  20.060  24.770  0.00  0.00            
ATOM   2158  HG1 GLN X 154       4.420  20.310  24.710  0.00  0.00            
ATOM   2159  HG2 GLN X 154       5.900  20.560  24.080  0.00  0.00            
ATOM   2160  CD  GLN X 154       5.520  18.570  24.480  0.00  0.00            
ATOM   2161  OE1 GLN X 154       4.610  17.780  24.700  0.00  0.00            
ATOM   2162  NE2 GLN X 154       6.640  18.120  23.970  0.00  0.00            
ATOM   2163 HE21 GLN X 154       7.390  18.760  23.780  0.00  0.00            
ATOM   2164 HE22 GLN X 154       6.740  17.150  23.770  0.00  0.00            
ATOM   2165  C   GLN X 154       5.560  20.440  28.680  0.00  0.00            
ATOM   2166  O   GLN X 154       4.700  21.240  29.060  0.00  0.00            
ATOM   2167  N   SER X 155       6.680  20.230  29.370  0.00  0.00            
ATOM   2168  HN  SER X 155       7.300  19.510  29.060  0.00  0.00            
ATOM   2169  CA  SER X 155       7.050  21.020  30.540  0.00  0.00            
ATOM   2170  HA  SER X 155       6.230  21.020  31.120  0.00  0.00            
ATOM   2171  CB  SER X 155       8.230  20.390  31.270  0.00  0.00            
ATOM   2172  HB1 SER X 155       8.040  19.440  31.500  0.00  0.00            
ATOM   2173  HB2 SER X 155       9.060  20.440  30.710  0.00  0.00            
ATOM   2174  OG  SER X 155       8.490  21.090  32.480  0.00  0.00            
ATOM   2175  HG1 SER X 155       9.270  20.660  32.940  0.00  0.00            
ATOM   2176  C   SER X 155       7.410  22.450  30.140  0.00  0.00            
ATOM   2177  O   SER X 155       8.180  22.660  29.210  0.00  0.00            
ATOM   2178  N   THR X 156       7.000  23.430  30.940  0.00  0.00            
ATOM   2179  HN  THR X 156       6.330  23.220  31.650  0.00  0.00            
ATOM   2180  CA  THR X 156       7.490  24.810  30.820  0.00  0.00            
ATOM   2181  HA  THR X 156       7.600  24.940  29.840  0.00  0.00            
ATOM   2182  CB  THR X 156       6.470  25.810  31.390  0.00  0.00            
ATOM   2183  HB  THR X 156       6.860  26.730  31.380  0.00  0.00            
ATOM   2184  OG1 THR X 156       6.210  25.510  32.740  0.00  0.00            
ATOM   2185  HG1 THR X 156       5.550  26.160  33.110  0.00  0.00            
ATOM   2186  CG2 THR X 156       5.140  25.760  30.630  0.00  0.00            
ATOM   2187 HG21 THR X 156       4.510  26.420  31.030  0.00  0.00            
ATOM   2188 HG22 THR X 156       5.300  25.990  29.670  0.00  0.00            
ATOM   2189 HG23 THR X 156       4.750  24.850  30.690  0.00  0.00            
ATOM   2190  C   THR X 156       8.840  25.030  31.500  0.00  0.00            
ATOM   2191  O   THR X 156       9.490  26.050  31.260  0.00  0.00            
ATOM   2192  N   ARG X 157       9.310  24.080  32.320  0.00  0.00            
ATOM   2193  HN  ARG X 157       8.740  23.260  32.420  0.00  0.00            
ATOM   2194  CA  ARG X 157      10.560  24.120  33.100  0.00  0.00            
ATOM   2195  HA  ARG X 157      11.010  24.990  32.890  0.00  0.00            
ATOM   2196  CB  ARG X 157      10.250  24.040  34.610  0.00  0.00            
ATOM   2197  HB1 ARG X 157       9.800  23.160  34.780  0.00  0.00            
ATOM   2198  HB2 ARG X 157      11.110  24.080  35.100  0.00  0.00            
ATOM   2199  CG  ARG X 157       9.330  25.150  35.160  0.00  0.00            
ATOM   2200  HG1 ARG X 157       8.630  25.360  34.480  0.00  0.00            
ATOM   2201  HG2 ARG X 157       8.880  24.810  35.990  0.00  0.00            
ATOM   2202  CD  ARG X 157      10.060  26.450  35.520  0.00  0.00            
ATOM   2203  HD1 ARG X 157      10.550  26.340  36.380  0.00  0.00            
ATOM   2204  HD2 ARG X 157      10.710  26.680  34.790  0.00  0.00            
ATOM   2205  NE  ARG X 157       9.120  27.570  35.660  0.00  0.00            
ATOM   2206  HE  ARG X 157       8.170  27.390  35.400  0.00  0.00            
ATOM   2207  CZ  ARG X 157       9.380  28.790  36.110  0.00  0.00            
ATOM   2208  NH1 ARG X 157      10.440  29.150  36.760  0.00  0.00            
ATOM   2209 HH11 ARG X 157      11.150  28.480  36.960  0.00  0.00            
ATOM   2210 HH12 ARG X 157      10.560  30.100  37.050  0.00  0.00            
ATOM   2211  NH2 ARG X 157       8.520  29.740  35.860  0.00  0.00            
ATOM   2212 HH21 ARG X 157       7.690  29.540  35.350  0.00  0.00            
ATOM   2213 HH22 ARG X 157       8.700  30.670  36.190  0.00  0.00            
ATOM   2214  C   ARG X 157      11.480  22.980  32.660  0.00  0.00            
ATOM   2215  O   ARG X 157      11.010  21.860  32.430  0.00  0.00            
ATOM   2216  N   LEU X 158      12.790  23.220  32.570  0.00  0.00            
ATOM   2217  HN  LEU X 158      13.110  24.140  32.800  0.00  0.00            
ATOM   2218  CA  LEU X 158      13.770  22.220  32.170  0.00  0.00            
ATOM   2219  HA  LEU X 158      13.400  21.720  31.390  0.00  0.00            
ATOM   2220  CB  LEU X 158      15.060  22.960  31.740  0.00  0.00            
ATOM   2221  HB1 LEU X 158      14.840  23.540  30.960  0.00  0.00            
ATOM   2222  HB2 LEU X 158      15.360  23.520  32.510  0.00  0.00            
ATOM   2223  CG  LEU X 158      16.230  22.040  31.340  0.00  0.00            
ATOM   2224  HG  LEU X 158      16.500  21.540  32.170  0.00  0.00            
ATOM   2225  CD1 LEU X 158      15.850  21.000  30.290  0.00  0.00            
ATOM   2226 HD11 LEU X 158      16.650  20.440  30.080  0.00  0.00            
ATOM   2227 HD12 LEU X 158      15.120  20.420  30.650  0.00  0.00            
ATOM   2228 HD13 LEU X 158      15.530  21.460  29.470  0.00  0.00            
ATOM   2229  CD2 LEU X 158      17.380  22.890  30.810  0.00  0.00            
ATOM   2230 HD21 LEU X 158      18.140  22.290  30.550  0.00  0.00            
ATOM   2231 HD22 LEU X 158      17.070  23.400  30.010  0.00  0.00            
ATOM   2232 HD23 LEU X 158      17.690  23.520  31.520  0.00  0.00            
ATOM   2233  C   LEU X 158      14.010  21.210  33.300  0.00  0.00            
ATOM   2234  O   LEU X 158      14.370  21.600  34.410  0.00  0.00            
ATOM   2235  N   LYS X 159      13.820  19.920  33.020  0.00  0.00            
ATOM   2236  HN  LYS X 159      13.620  19.670  32.070  0.00  0.00            
ATOM   2237  CA  LYS X 159      13.890  18.830  34.010  0.00  0.00            
ATOM   2238  HA  LYS X 159      14.120  19.270  34.870  0.00  0.00            
ATOM   2239  CB  LYS X 159      12.520  18.140  34.100  0.00  0.00            
ATOM   2240  HB1 LYS X 159      12.220  17.880  33.180  0.00  0.00            
ATOM   2241  HB2 LYS X 159      12.610  17.320  34.660  0.00  0.00            
ATOM   2242  CG  LYS X 159      11.450  19.050  34.720  0.00  0.00            
ATOM   2243  HG1 LYS X 159      11.730  19.290  35.650  0.00  0.00            
ATOM   2244  HG2 LYS X 159      11.370  19.880  34.170  0.00  0.00            
ATOM   2245  CD  LYS X 159      10.070  18.390  34.790  0.00  0.00            
ATOM   2246  HD1 LYS X 159       9.400  19.070  35.070  0.00  0.00            
ATOM   2247  HD2 LYS X 159       9.830  18.040  33.890  0.00  0.00            
ATOM   2248  CE  LYS X 159      10.040  17.230  35.790  0.00  0.00            
ATOM   2249  HE1 LYS X 159      10.760  16.570  35.570  0.00  0.00            
ATOM   2250  HE2 LYS X 159      10.190  17.580  36.720  0.00  0.00            
ATOM   2251  NZ  LYS X 159       8.740  16.520  35.770  0.00  0.00            
ATOM   2252  HZ1 LYS X 159       8.750  15.780  36.430  0.00  0.00            
ATOM   2253  HZ2 LYS X 159       8.010  17.160  36.000  0.00  0.00            
ATOM   2254  HZ3 LYS X 159       8.580  16.150  34.860  0.00  0.00            
ATOM   2255  C   LYS X 159      15.000  17.820  33.720  0.00  0.00            
ATOM   2256  O   LYS X 159      15.480  17.730  32.590  0.00  0.00            
ATOM   2257  N   MET X 160      15.380  17.030  34.730  0.00  0.00            
ATOM   2258  HN  MET X 160      14.930  17.170  35.610  0.00  0.00            
ATOM   2259  CA  MET X 160      16.400  15.970  34.650  0.00  0.00            
ATOM   2260  HA  MET X 160      16.330  15.670  33.690  0.00  0.00            
ATOM   2261  CB  MET X 160      17.790  16.520  34.980  0.00  0.00            
ATOM   2262  HB1 MET X 160      18.460  15.790  34.850  0.00  0.00            
ATOM   2263  HB2 MET X 160      17.990  17.270  34.350  0.00  0.00            
ATOM   2264  CG  MET X 160      17.900  17.050  36.420  0.00  0.00            
ATOM   2265  HG1 MET X 160      17.030  17.530  36.560  0.00  0.00            
ATOM   2266  HG2 MET X 160      17.910  16.210  36.970  0.00  0.00            
ATOM   2267  SD  MET X 160      19.320  18.110  36.810  0.00  0.00            
ATOM   2268  CE  MET X 160      20.710  17.100  36.240  0.00  0.00            
ATOM   2269  HE1 MET X 160      21.570  17.590  36.410  0.00  0.00            
ATOM   2270  HE2 MET X 160      20.720  16.230  36.740  0.00  0.00            
ATOM   2271  HE3 MET X 160      20.610  16.920  35.260  0.00  0.00            
ATOM   2272  C   MET X 160      16.100  14.750  35.540  0.00  0.00            
ATOM   2273  O   MET X 160      15.340  14.860  36.510  0.00  0.00            
ATOM   2274  N   LEU X 161      16.770  13.640  35.240  0.00  0.00            
ATOM   2275  HN  LEU X 161      17.330  13.650  34.410  0.00  0.00            
ATOM   2276  CA  LEU X 161      16.760  12.400  36.020  0.00  0.00            
ATOM   2277  HA  LEU X 161      16.610  12.640  36.980  0.00  0.00            
ATOM   2278  CB  LEU X 161      15.590  11.520  35.510  0.00  0.00            
ATOM   2279  HB1 LEU X 161      14.740  12.000  35.710  0.00  0.00            
ATOM   2280  HB2 LEU X 161      15.700  11.430  34.520  0.00  0.00            
ATOM   2281  CG  LEU X 161      15.490  10.110  36.110  0.00  0.00            
ATOM   2282  HG  LEU X 161      16.370   9.650  36.010  0.00  0.00            
ATOM   2283  CD1 LEU X 161      15.180  10.140  37.600  0.00  0.00            
ATOM   2284 HD11 LEU X 161      15.120   9.200  37.950  0.00  0.00            
ATOM   2285 HD12 LEU X 161      15.910  10.630  38.080  0.00  0.00            
ATOM   2286 HD13 LEU X 161      14.310  10.610  37.760  0.00  0.00            
ATOM   2287  CD2 LEU X 161      14.420   9.320  35.340  0.00  0.00            
ATOM   2288 HD21 LEU X 161      14.350   8.400  35.730  0.00  0.00            
ATOM   2289 HD22 LEU X 161      13.540   9.780  35.420  0.00  0.00            
ATOM   2290 HD23 LEU X 161      14.680   9.250  34.380  0.00  0.00            
ATOM   2291  C   LEU X 161      18.110  11.670  35.920  0.00  0.00            
ATOM   2292  O   LEU X 161      18.610  11.400  34.820  0.00  0.00            
ATOM   2293  N   GLU X 162      18.660  11.250  37.070  0.00  0.00            
ATOM   2294  HN  GLU X 162      18.340  11.680  37.920  0.00  0.00            
ATOM   2295  CA  GLU X 162      19.690  10.220  37.160  0.00  0.00            
ATOM   2296  HA  GLU X 162      20.420  10.450  36.510  0.00  0.00            
ATOM   2297  CB  GLU X 162      20.260  10.210  38.590  0.00  0.00            
ATOM   2298  HB1 GLU X 162      20.600  11.120  38.800  0.00  0.00            
ATOM   2299  HB2 GLU X 162      19.520   9.980  39.220  0.00  0.00            
ATOM   2300  CG  GLU X 162      21.410   9.210  38.830  0.00  0.00            
ATOM   2301  HG1 GLU X 162      21.440   8.990  39.810  0.00  0.00            
ATOM   2302  HG2 GLU X 162      21.220   8.380  38.310  0.00  0.00            
ATOM   2303  CD  GLU X 162      22.810   9.710  38.420  0.00  0.00            
ATOM   2304  OE1 GLU X 162      23.820   9.130  38.880  0.00  0.00            
ATOM   2305  OE2 GLU X 162      22.950  10.670  37.630  0.00  0.00            
ATOM   2306  C   GLU X 162      19.080   8.850  36.780  0.00  0.00            
ATOM   2307  O   GLU X 162      18.220   8.310  37.480  0.00  0.00            
ATOM   2308  N   VAL X 163      19.520   8.290  35.650  0.00  0.00            
ATOM   2309  HN  VAL X 163      20.250   8.770  35.150  0.00  0.00            
ATOM   2310  CA  VAL X 163      19.030   7.030  35.060  0.00  0.00            
ATOM   2311  HA  VAL X 163      18.250   6.790  35.640  0.00  0.00            
ATOM   2312  CB  VAL X 163      18.540   7.230  33.600  0.00  0.00            
ATOM   2313  HB  VAL X 163      18.540   6.300  33.220  0.00  0.00            
ATOM   2314  CG1 VAL X 163      17.140   7.850  33.590  0.00  0.00            
ATOM   2315 HG11 VAL X 163      16.840   7.970  32.640  0.00  0.00            
ATOM   2316 HG12 VAL X 163      16.500   7.250  34.070  0.00  0.00            
ATOM   2317 HG13 VAL X 163      17.170   8.740  34.040  0.00  0.00            
ATOM   2318  CG2 VAL X 163      19.440   8.080  32.700  0.00  0.00            
ATOM   2319 HG21 VAL X 163      19.030   8.140  31.780  0.00  0.00            
ATOM   2320 HG22 VAL X 163      19.530   8.990  33.080  0.00  0.00            
ATOM   2321 HG23 VAL X 163      20.340   7.650  32.630  0.00  0.00            
ATOM   2322  C   VAL X 163      20.090   5.920  35.130  0.00  0.00            
ATOM   2323  O   VAL X 163      21.140   6.040  34.490  0.00  0.00            
ATOM   2324  N   PRO X 164      19.830   4.800  35.820  0.00  0.00            
ATOM   2325  CD  PRO X 164      18.800   4.620  36.830  0.00  0.00            
ATOM   2326  HD1 PRO X 164      17.920   4.460  36.380  0.00  0.00            
ATOM   2327  HD2 PRO X 164      18.740   5.440  37.390  0.00  0.00            
ATOM   2328  CA  PRO X 164      20.680   3.620  35.770  0.00  0.00            
ATOM   2329  HA  PRO X 164      21.580   3.870  36.120  0.00  0.00            
ATOM   2330  CB  PRO X 164      19.980   2.560  36.630  0.00  0.00            
ATOM   2331  HB1 PRO X 164      19.350   2.010  36.080  0.00  0.00            
ATOM   2332  HB2 PRO X 164      20.650   1.960  37.080  0.00  0.00            
ATOM   2333  CG  PRO X 164      19.230   3.410  37.650  0.00  0.00            
ATOM   2334  HG1 PRO X 164      18.440   2.920  38.020  0.00  0.00            
ATOM   2335  HG2 PRO X 164      19.830   3.680  38.400  0.00  0.00            
ATOM   2336  C   PRO X 164      20.910   3.120  34.340  0.00  0.00            
ATOM   2337  O   PRO X 164      20.010   3.180  33.510  0.00  0.00            
ATOM   2338  N   TYR X 165      22.090   2.560  34.060  0.00  0.00            
ATOM   2339  HN  TYR X 165      22.850   2.700  34.700  0.00  0.00            
ATOM   2340  CA  TYR X 165      22.310   1.760  32.860  0.00  0.00            
ATOM   2341  HA  TYR X 165      21.900   2.250  32.090  0.00  0.00            
ATOM   2342  CB  TYR X 165      23.820   1.600  32.600  0.00  0.00            
ATOM   2343  HB1 TYR X 165      24.290   1.600  33.470  0.00  0.00            
ATOM   2344  HB2 TYR X 165      23.970   0.720  32.130  0.00  0.00            
ATOM   2345  CG  TYR X 165      24.430   2.690  31.740  0.00  0.00            
ATOM   2346  CD1 TYR X 165      24.260   2.630  30.340  0.00  0.00            
ATOM   2347  HD1 TYR X 165      23.670   1.930  29.930  0.00  0.00            
ATOM   2348  CE1 TYR X 165      24.910   3.570  29.510  0.00  0.00            
ATOM   2349  HE1 TYR X 165      24.790   3.520  28.520  0.00  0.00            
ATOM   2350  CZ  TYR X 165      25.730   4.560  30.080  0.00  0.00            
ATOM   2351  OH  TYR X 165      26.400   5.410  29.250  0.00  0.00            
ATOM   2352  HH  TYR X 165      26.940   6.050  29.800  0.00  0.00            
ATOM   2353  CD2 TYR X 165      25.210   3.710  32.300  0.00  0.00            
ATOM   2354  HD2 TYR X 165      25.300   3.780  33.300  0.00  0.00            
ATOM   2355  CE2 TYR X 165      25.860   4.650  31.480  0.00  0.00            
ATOM   2356  HE2 TYR X 165      26.410   5.380  31.890  0.00  0.00            
ATOM   2357  C   TYR X 165      21.620   0.390  33.030  0.00  0.00            
ATOM   2358  O   TYR X 165      21.850  -0.300  34.030  0.00  0.00            
ATOM   2359  N   VAL X 166      20.780   0.010  32.070  0.00  0.00            
ATOM   2360  HN  VAL X 166      20.740   0.550  31.230  0.00  0.00            
ATOM   2361  CA  VAL X 166      19.920  -1.190  32.170  0.00  0.00            
ATOM   2362  HA  VAL X 166      19.960  -1.490  33.120  0.00  0.00            
ATOM   2363  CB  VAL X 166      18.460  -0.830  31.830  0.00  0.00            
ATOM   2364  HB  VAL X 166      18.500  -0.430  30.910  0.00  0.00            
ATOM   2365  CG1 VAL X 166      17.520  -2.040  31.790  0.00  0.00            
ATOM   2366 HG11 VAL X 166      16.600  -1.740  31.570  0.00  0.00            
ATOM   2367 HG12 VAL X 166      17.840  -2.690  31.100  0.00  0.00            
ATOM   2368 HG13 VAL X 166      17.520  -2.490  32.690  0.00  0.00            
ATOM   2369  CG2 VAL X 166      17.900   0.180  32.840  0.00  0.00            
ATOM   2370 HG21 VAL X 166      16.950   0.400  32.600  0.00  0.00            
ATOM   2371 HG22 VAL X 166      17.930  -0.210  33.750  0.00  0.00            
ATOM   2372 HG23 VAL X 166      18.450   1.020  32.820  0.00  0.00            
ATOM   2373  C   VAL X 166      20.450  -2.310  31.280  0.00  0.00            
ATOM   2374  O   VAL X 166      20.600  -2.120  30.070  0.00  0.00            
ATOM   2375  N   ASP X 167      20.690  -3.480  31.880  0.00  0.00            
ATOM   2376  HN  ASP X 167      20.590  -3.490  32.880  0.00  0.00            
ATOM   2377  CA  ASP X 167      21.080  -4.740  31.240  0.00  0.00            
ATOM   2378  HA  ASP X 167      22.060  -4.650  31.040  0.00  0.00            
ATOM   2379  CB  ASP X 167      20.780  -5.890  32.220  0.00  0.00            
ATOM   2380  HB1 ASP X 167      21.490  -5.900  32.920  0.00  0.00            
ATOM   2381  HB2 ASP X 167      19.890  -5.730  32.640  0.00  0.00            
ATOM   2382  CG  ASP X 167      20.750  -7.270  31.540  0.00  0.00            
ATOM   2383  OD1 ASP X 167      21.610  -7.530  30.670  0.00  0.00            
ATOM   2384  OD2 ASP X 167      19.790  -8.030  31.800  0.00  0.00            
ATOM   2385  C   ASP X 167      20.370  -4.960  29.890  0.00  0.00            
ATOM   2386  O   ASP X 167      19.140  -4.970  29.810  0.00  0.00            
ATOM   2387  N   ARG X 168      21.140  -5.230  28.830  0.00  0.00            
ATOM   2388  HN  ARG X 168      22.130  -5.270  28.970  0.00  0.00            
ATOM   2389  CA  ARG X 168      20.640  -5.490  27.470  0.00  0.00            
ATOM   2390  HA  ARG X 168      20.050  -4.710  27.250  0.00  0.00            
ATOM   2391  CB  ARG X 168      21.850  -5.560  26.520  0.00  0.00            
ATOM   2392  HB1 ARG X 168      22.540  -4.900  26.820  0.00  0.00            
ATOM   2393  HB2 ARG X 168      22.230  -6.480  26.550  0.00  0.00            
ATOM   2394  CG  ARG X 168      21.470  -5.240  25.070  0.00  0.00            
ATOM   2395  HG1 ARG X 168      20.820  -5.930  24.740  0.00  0.00            
ATOM   2396  HG2 ARG X 168      21.040  -4.340  25.040  0.00  0.00            
ATOM   2397  CD  ARG X 168      22.710  -5.240  24.170  0.00  0.00            
ATOM   2398  HD1 ARG X 168      23.470  -4.770  24.640  0.00  0.00            
ATOM   2399  HD2 ARG X 168      22.980  -6.170  23.960  0.00  0.00            
ATOM   2400  NE  ARG X 168      22.440  -4.530  22.910  0.00  0.00            
ATOM   2401  HE  ARG X 168      22.140  -5.080  22.130  0.00  0.00            
ATOM   2402  CZ  ARG X 168      22.560  -3.230  22.710  0.00  0.00            
ATOM   2403  NH1 ARG X 168      23.040  -2.400  23.580  0.00  0.00            
ATOM   2404 HH11 ARG X 168      23.350  -2.730  24.470  0.00  0.00            
ATOM   2405 HH12 ARG X 168      23.100  -1.420  23.370  0.00  0.00            
ATOM   2406  NH2 ARG X 168      22.150  -2.690  21.610  0.00  0.00            
ATOM   2407 HH21 ARG X 168      21.750  -3.260  20.890  0.00  0.00            
ATOM   2408 HH22 ARG X 168      22.250  -1.710  21.460  0.00  0.00            
ATOM   2409  C   ARG X 168      19.740  -6.720  27.350  0.00  0.00            
ATOM   2410  O   ARG X 168      18.970  -6.810  26.390  0.00  0.00            
ATOM   2411  N   ASN X 169      19.780  -7.650  28.310  0.00  0.00            
ATOM   2412  HN  ASN X 169      20.510  -7.590  28.990  0.00  0.00            
ATOM   2413  CA  ASN X 169      18.820  -8.750  28.430  0.00  0.00            
ATOM   2414  HA  ASN X 169      18.570  -9.050  27.510  0.00  0.00            
ATOM   2415  CB  ASN X 169      19.520  -9.930  29.140  0.00  0.00            
ATOM   2416  HB1 ASN X 169      19.940 -10.520  28.450  0.00  0.00            
ATOM   2417  HB2 ASN X 169      20.230  -9.570  29.740  0.00  0.00            
ATOM   2418  CG  ASN X 169      18.590 -10.780  29.980  0.00  0.00            
ATOM   2419  OD1 ASN X 169      17.920 -11.670  29.480  0.00  0.00            
ATOM   2420  ND2 ASN X 169      18.490 -10.500  31.250  0.00  0.00            
ATOM   2421 HD21 ASN X 169      19.010  -9.740  31.640  0.00  0.00            
ATOM   2422 HD22 ASN X 169      17.880 -11.030  31.840  0.00  0.00            
ATOM   2423  C   ASN X 169      17.490  -8.270  29.070  0.00  0.00            
ATOM   2424  O   ASN X 169      16.460  -8.350  28.400  0.00  0.00            
ATOM   2425  N   SER X 170      17.520  -7.600  30.230  0.00  0.00            
ATOM   2426  HN  SER X 170      18.400  -7.560  30.710  0.00  0.00            
ATOM   2427  CA  SER X 170      16.370  -6.920  30.850  0.00  0.00            
ATOM   2428  HA  SER X 170      15.720  -7.650  31.080  0.00  0.00            
ATOM   2429  CB  SER X 170      16.860  -6.180  32.100  0.00  0.00            
ATOM   2430  HB1 SER X 170      17.290  -6.810  32.740  0.00  0.00            
ATOM   2431  HB2 SER X 170      17.510  -5.460  31.850  0.00  0.00            
ATOM   2432  OG  SER X 170      15.790  -5.550  32.790  0.00  0.00            
ATOM   2433  HG1 SER X 170      16.150  -5.080  33.590  0.00  0.00            
ATOM   2434  C   SER X 170      15.680  -5.940  29.900  0.00  0.00            
ATOM   2435  O   SER X 170      14.450  -5.920  29.780  0.00  0.00            
ATOM   2436  N   CYS X 171      16.470  -5.220  29.100  0.00  0.00            
ATOM   2437  HN  CYS X 171      17.450  -5.300  29.240  0.00  0.00            
ATOM   2438  CA  CYS X 171      16.020  -4.310  28.050  0.00  0.00            
ATOM   2439  HA  CYS X 171      15.450  -3.620  28.480  0.00  0.00            
ATOM   2440  CB  CYS X 171      17.300  -3.730  27.410  0.00  0.00            
ATOM   2441  HB1 CYS X 171      17.840  -3.440  28.200  0.00  0.00            
ATOM   2442  HB2 CYS X 171      17.730  -4.520  26.980  0.00  0.00            
ATOM   2443  SG  CYS X 171      17.060  -2.370  26.250  0.00  0.00            
ATOM   2444  C   CYS X 171      15.150  -5.000  26.980  0.00  0.00            
ATOM   2445  O   CYS X 171      14.180  -4.420  26.500  0.00  0.00            
ATOM   2446  N   LYS X 172      15.440  -6.270  26.660  0.00  0.00            
ATOM   2447  HN  LYS X 172      16.240  -6.690  27.100  0.00  0.00            
ATOM   2448  CA  LYS X 172      14.680  -7.090  25.710  0.00  0.00            
ATOM   2449  HA  LYS X 172      14.290  -6.450  25.040  0.00  0.00            
ATOM   2450  CB  LYS X 172      15.630  -8.080  25.000  0.00  0.00            
ATOM   2451  HB1 LYS X 172      16.190  -8.540  25.680  0.00  0.00            
ATOM   2452  HB2 LYS X 172      15.090  -8.750  24.500  0.00  0.00            
ATOM   2453  CG  LYS X 172      16.540  -7.320  24.030  0.00  0.00            
ATOM   2454  HG1 LYS X 172      15.980  -6.970  23.270  0.00  0.00            
ATOM   2455  HG2 LYS X 172      16.960  -6.550  24.510  0.00  0.00            
ATOM   2456  CD  LYS X 172      17.650  -8.200  23.450  0.00  0.00            
ATOM   2457  HD1 LYS X 172      18.180  -8.610  24.200  0.00  0.00            
ATOM   2458  HD2 LYS X 172      17.250  -8.930  22.890  0.00  0.00            
ATOM   2459  CE  LYS X 172      18.550  -7.320  22.590  0.00  0.00            
ATOM   2460  HE1 LYS X 172      18.020  -6.920  21.840  0.00  0.00            
ATOM   2461  HE2 LYS X 172      18.940  -6.590  23.150  0.00  0.00            
ATOM   2462  NZ  LYS X 172      19.670  -8.080  21.990  0.00  0.00            
ATOM   2463  HZ1 LYS X 172      20.240  -7.470  21.440  0.00  0.00            
ATOM   2464  HZ2 LYS X 172      20.230  -8.480  22.720  0.00  0.00            
ATOM   2465  HZ3 LYS X 172      19.310  -8.810  21.410  0.00  0.00            
ATOM   2466  C   LYS X 172      13.500  -7.810  26.370  0.00  0.00            
ATOM   2467  O   LYS X 172      12.410  -7.760  25.820  0.00  0.00            
ATOM   2468  N   LEU X 173      13.680  -8.310  27.590  0.00  0.00            
ATOM   2469  HN  LEU X 173      14.600  -8.280  27.970  0.00  0.00            
ATOM   2470  CA  LEU X 173      12.610  -8.890  28.420  0.00  0.00            
ATOM   2471  HA  LEU X 173      12.200  -9.590  27.850  0.00  0.00            
ATOM   2472  CB  LEU X 173      13.240  -9.480  29.700  0.00  0.00            
ATOM   2473  HB1 LEU X 173      13.760  -8.760  30.150  0.00  0.00            
ATOM   2474  HB2 LEU X 173      12.500  -9.780  30.300  0.00  0.00            
ATOM   2475  CG  LEU X 173      14.180 -10.690  29.480  0.00  0.00            
ATOM   2476  HG  LEU X 173      14.870 -10.420  28.810  0.00  0.00            
ATOM   2477  CD1 LEU X 173      14.830 -11.060  30.820  0.00  0.00            
ATOM   2478 HD11 LEU X 173      15.440 -11.840  30.680  0.00  0.00            
ATOM   2479 HD12 LEU X 173      15.350 -10.280  31.160  0.00  0.00            
ATOM   2480 HD13 LEU X 173      14.120 -11.300  31.480  0.00  0.00            
ATOM   2481  CD2 LEU X 173      13.440 -11.910  28.950  0.00  0.00            
ATOM   2482 HD21 LEU X 173      14.090 -12.660  28.830  0.00  0.00            
ATOM   2483 HD22 LEU X 173      12.740 -12.190  29.600  0.00  0.00            
ATOM   2484 HD23 LEU X 173      13.020 -11.690  28.070  0.00  0.00            
ATOM   2485  C   LEU X 173      11.510  -7.880  28.800  0.00  0.00            
ATOM   2486  O   LEU X 173      10.420  -8.280  29.180  0.00  0.00            
ATOM   2487  N   SER X 174      11.790  -6.580  28.670  0.00  0.00            
ATOM   2488  HN  SER X 174      12.720  -6.330  28.410  0.00  0.00            
ATOM   2489  CA  SER X 174      10.840  -5.480  28.880  0.00  0.00            
ATOM   2490  HA  SER X 174       9.990  -5.920  29.170  0.00  0.00            
ATOM   2491  CB  SER X 174      11.370  -4.550  29.980  0.00  0.00            
ATOM   2492  HB1 SER X 174      10.730  -3.800  30.150  0.00  0.00            
ATOM   2493  HB2 SER X 174      11.520  -5.060  30.830  0.00  0.00            
ATOM   2494  OG  SER X 174      12.600  -3.980  29.580  0.00  0.00            
ATOM   2495  HG1 SER X 174      12.940  -3.380  30.300  0.00  0.00            
ATOM   2496  C   SER X 174      10.520  -4.690  27.600  0.00  0.00            
ATOM   2497  O   SER X 174       9.770  -3.710  27.650  0.00  0.00            
ATOM   2498  N   SER X 175      11.040  -5.100  26.440  0.00  0.00            
ATOM   2499  HN  SER X 175      11.690  -5.850  26.460  0.00  0.00            
ATOM   2500  CA  SER X 175      10.700  -4.500  25.140  0.00  0.00            
ATOM   2501  HA  SER X 175      10.570  -3.530  25.320  0.00  0.00            
ATOM   2502  CB  SER X 175      11.850  -4.720  24.150  0.00  0.00            
ATOM   2503  HB1 SER X 175      12.710  -4.370  24.520  0.00  0.00            
ATOM   2504  HB2 SER X 175      11.950  -5.700  23.940  0.00  0.00            
ATOM   2505  OG  SER X 175      11.590  -4.040  22.940  0.00  0.00            
ATOM   2506  HG1 SER X 175      12.350  -4.200  22.310  0.00  0.00            
ATOM   2507  C   SER X 175       9.410  -5.100  24.580  0.00  0.00            
ATOM   2508  O   SER X 175       9.010  -6.210  24.940  0.00  0.00            
ATOM   2509  N   SER X 176       8.760  -4.410  23.650  0.00  0.00            
ATOM   2510  HN  SER X 176       8.930  -3.430  23.580  0.00  0.00            
ATOM   2511  CA  SER X 176       7.800  -5.030  22.730  0.00  0.00            
ATOM   2512  HA  SER X 176       7.960  -6.020  22.790  0.00  0.00            
ATOM   2513  CB  SER X 176       6.360  -4.790  23.190  0.00  0.00            
ATOM   2514  HB1 SER X 176       6.110  -3.820  23.110  0.00  0.00            
ATOM   2515  HB2 SER X 176       5.710  -5.340  22.670  0.00  0.00            
ATOM   2516  OG  SER X 176       6.260  -5.160  24.570  0.00  0.00            
ATOM   2517  HG1 SER X 176       5.330  -5.000  24.890  0.00  0.00            
ATOM   2518  C   SER X 176       8.080  -4.680  21.250  0.00  0.00            
ATOM   2519  O   SER X 176       7.270  -4.960  20.380  0.00  0.00            
ATOM   2520  N   PHE X 177       9.300  -4.210  20.980  0.00  0.00            
ATOM   2521  HN  PHE X 177       9.860  -3.930  21.760  0.00  0.00            
ATOM   2522  CA  PHE X 177       9.920  -4.070  19.650  0.00  0.00            
ATOM   2523  HA  PHE X 177       9.360  -4.590  19.010  0.00  0.00            
ATOM   2524  CB  PHE X 177       9.920  -2.590  19.260  0.00  0.00            
ATOM   2525  HB1 PHE X 177      10.410  -2.070  19.960  0.00  0.00            
ATOM   2526  HB2 PHE X 177      10.400  -2.500  18.380  0.00  0.00            
ATOM   2527  CG  PHE X 177       8.550  -1.960  19.100  0.00  0.00            
ATOM   2528  CD1 PHE X 177       7.890  -2.030  17.850  0.00  0.00            
ATOM   2529  HD1 PHE X 177       8.290  -2.560  17.110  0.00  0.00            
ATOM   2530  CE1 PHE X 177       6.670  -1.360  17.660  0.00  0.00            
ATOM   2531  HE1 PHE X 177       6.200  -1.410  16.780  0.00  0.00            
ATOM   2532  CZ  PHE X 177       6.100  -0.610  18.710  0.00  0.00            
ATOM   2533  HZ  PHE X 177       5.240  -0.130  18.570  0.00  0.00            
ATOM   2534  CD2 PHE X 177       7.970  -1.230  20.150  0.00  0.00            
ATOM   2535  HD2 PHE X 177       8.430  -1.180  21.040  0.00  0.00            
ATOM   2536  CE2 PHE X 177       6.750  -0.560  19.960  0.00  0.00            
ATOM   2537  HE2 PHE X 177       6.340  -0.040  20.710  0.00  0.00            
ATOM   2538  C   PHE X 177      11.350  -4.670  19.650  0.00  0.00            
ATOM   2539  O   PHE X 177      11.790  -5.290  20.630  0.00  0.00            
ATOM   2540  N   ILE X 178      12.120  -4.500  18.570  0.00  0.00            
ATOM   2541  HN  ILE X 178      11.750  -3.960  17.800  0.00  0.00            
ATOM   2542  CA  ILE X 178      13.470  -5.060  18.450  0.00  0.00            
ATOM   2543  HA  ILE X 178      13.460  -5.900  18.980  0.00  0.00            
ATOM   2544  CB  ILE X 178      13.820  -5.410  16.980  0.00  0.00            
ATOM   2545  HB  ILE X 178      13.870  -4.560  16.450  0.00  0.00            
ATOM   2546  CG2 ILE X 178      15.180  -6.120  16.930  0.00  0.00            
ATOM   2547 HG21 ILE X 178      15.400  -6.350  15.980  0.00  0.00            
ATOM   2548 HG22 ILE X 178      15.890  -5.520  17.300  0.00  0.00            
ATOM   2549 HG23 ILE X 178      15.130  -6.960  17.470  0.00  0.00            
ATOM   2550  CG1 ILE X 178      12.720  -6.280  16.330  0.00  0.00            
ATOM   2551 HG11 ILE X 178      12.650  -7.140  16.840  0.00  0.00            
ATOM   2552 HG12 ILE X 178      11.850  -5.790  16.380  0.00  0.00            
ATOM   2553  CD  ILE X 178      12.970  -6.630  14.850  0.00  0.00            
ATOM   2554  HD1 ILE X 178      12.220  -7.200  14.510  0.00  0.00            
ATOM   2555  HD2 ILE X 178      13.030  -5.790  14.320  0.00  0.00            
ATOM   2556  HD3 ILE X 178      13.830  -7.140  14.780  0.00  0.00            
ATOM   2557  C   ILE X 178      14.490  -4.080  19.060  0.00  0.00            
ATOM   2558  O   ILE X 178      14.730  -3.010  18.500  0.00  0.00            
ATOM   2559  N   ILE X 179      15.190  -4.490  20.120  0.00  0.00            
ATOM   2560  HN  ILE X 179      14.910  -5.340  20.580  0.00  0.00            
ATOM   2561  CA  ILE X 179      16.360  -3.760  20.650  0.00  0.00            
ATOM   2562  HA  ILE X 179      16.150  -2.790  20.560  0.00  0.00            
ATOM   2563  CB  ILE X 179      16.580  -4.020  22.160  0.00  0.00            
ATOM   2564  HB  ILE X 179      16.780  -5.000  22.230  0.00  0.00            
ATOM   2565  CG2 ILE X 179      17.770  -3.210  22.690  0.00  0.00            
ATOM   2566 HG21 ILE X 179      17.900  -3.400  23.670  0.00  0.00            
ATOM   2567 HG22 ILE X 179      18.600  -3.470  22.200  0.00  0.00            
ATOM   2568 HG23 ILE X 179      17.600  -2.240  22.560  0.00  0.00            
ATOM   2569  CG1 ILE X 179      15.320  -3.770  23.020  0.00  0.00            
ATOM   2570 HG11 ILE X 179      14.610  -4.410  22.730  0.00  0.00            
ATOM   2571 HG12 ILE X 179      15.560  -3.940  23.980  0.00  0.00            
ATOM   2572  CD  ILE X 179      14.730  -2.350  22.940  0.00  0.00            
ATOM   2573  HD1 ILE X 179      13.930  -2.290  23.530  0.00  0.00            
ATOM   2574  HD2 ILE X 179      15.420  -1.690  23.240  0.00  0.00            
ATOM   2575  HD3 ILE X 179      14.470  -2.150  22.000  0.00  0.00            
ATOM   2576  C   ILE X 179      17.590  -4.100  19.800  0.00  0.00            
ATOM   2577  O   ILE X 179      18.290  -5.090  20.050  0.00  0.00            
ATOM   2578  N   THR X 180      17.830  -3.300  18.760  0.00  0.00            
ATOM   2579  HN  THR X 180      17.230  -2.500  18.650  0.00  0.00            
ATOM   2580  CA  THR X 180      18.880  -3.500  17.750  0.00  0.00            
ATOM   2581  HA  THR X 180      18.850  -4.470  17.530  0.00  0.00            
ATOM   2582  CB  THR X 180      18.590  -2.650  16.500  0.00  0.00            
ATOM   2583  HB  THR X 180      19.260  -2.860  15.780  0.00  0.00            
ATOM   2584  OG1 THR X 180      18.780  -1.290  16.790  0.00  0.00            
ATOM   2585  HG1 THR X 180      18.590  -0.740  15.970  0.00  0.00            
ATOM   2586  CG2 THR X 180      17.170  -2.870  15.970  0.00  0.00            
ATOM   2587 HG21 THR X 180      17.030  -2.300  15.160  0.00  0.00            
ATOM   2588 HG22 THR X 180      17.050  -3.830  15.730  0.00  0.00            
ATOM   2589 HG23 THR X 180      16.510  -2.620  16.680  0.00  0.00            
ATOM   2590  C   THR X 180      20.290  -3.190  18.290  0.00  0.00            
ATOM   2591  O   THR X 180      20.470  -2.950  19.490  0.00  0.00            
ATOM   2592  N   GLN X 181      21.330  -3.240  17.460  0.00  0.00            
ATOM   2593  HN  GLN X 181      21.190  -3.600  16.540  0.00  0.00            
ATOM   2594  CA  GLN X 181      22.680  -2.780  17.830  0.00  0.00            
ATOM   2595  HA  GLN X 181      22.890  -3.260  18.680  0.00  0.00            
ATOM   2596  CB  GLN X 181      23.660  -3.130  16.710  0.00  0.00            
ATOM   2597  HB1 GLN X 181      23.300  -2.790  15.840  0.00  0.00            
ATOM   2598  HB2 GLN X 181      24.540  -2.700  16.900  0.00  0.00            
ATOM   2599  CG  GLN X 181      23.890  -4.650  16.570  0.00  0.00            
ATOM   2600  HG1 GLN X 181      24.510  -4.960  17.300  0.00  0.00            
ATOM   2601  HG2 GLN X 181      23.010  -5.120  16.650  0.00  0.00            
ATOM   2602  CD  GLN X 181      24.510  -4.980  15.220  0.00  0.00            
ATOM   2603  OE1 GLN X 181      23.820  -5.040  14.210  0.00  0.00            
ATOM   2604  NE2 GLN X 181      25.810  -5.140  15.130  0.00  0.00            
ATOM   2605 HE21 GLN X 181      26.380  -5.040  15.950  0.00  0.00            
ATOM   2606 HE22 GLN X 181      26.230  -5.360  14.250  0.00  0.00            
ATOM   2607  C   GLN X 181      22.750  -1.260  18.090  0.00  0.00            
ATOM   2608  O   GLN X 181      23.610  -0.810  18.850  0.00  0.00            
ATOM   2609  N   ASN X 182      21.800  -0.480  17.550  0.00  0.00            
ATOM   2610  HN  ASN X 182      21.050  -0.930  17.080  0.00  0.00            
ATOM   2611  CA  ASN X 182      21.800   0.990  17.590  0.00  0.00            
ATOM   2612  HA  ASN X 182      22.760   1.260  17.630  0.00  0.00            
ATOM   2613  CB  ASN X 182      21.120   1.490  16.310  0.00  0.00            
ATOM   2614  HB1 ASN X 182      20.170   1.150  16.290  0.00  0.00            
ATOM   2615  HB2 ASN X 182      21.110   2.490  16.320  0.00  0.00            
ATOM   2616  CG  ASN X 182      21.810   1.040  15.050  0.00  0.00            
ATOM   2617  OD1 ASN X 182      23.020   1.130  14.910  0.00  0.00            
ATOM   2618  ND2 ASN X 182      21.080   0.540  14.100  0.00  0.00            
ATOM   2619 HD21 ASN X 182      20.090   0.470  14.210  0.00  0.00            
ATOM   2620 HD22 ASN X 182      21.510   0.220  13.250  0.00  0.00            
ATOM   2621  C   ASN X 182      21.140   1.570  18.850  0.00  0.00            
ATOM   2622  O   ASN X 182      20.840   2.760  18.900  0.00  0.00            
ATOM   2623  N   MET X 183      20.860   0.730  19.850  0.00  0.00            
ATOM   2624  HN  MET X 183      21.220  -0.200  19.790  0.00  0.00            
ATOM   2625  CA  MET X 183      20.070   1.060  21.050  0.00  0.00            
ATOM   2626  HA  MET X 183      19.960   2.050  21.010  0.00  0.00            
ATOM   2627  CB  MET X 183      18.720   0.330  20.980  0.00  0.00            
ATOM   2628  HB1 MET X 183      18.890  -0.650  20.950  0.00  0.00            
ATOM   2629  HB2 MET X 183      18.190   0.560  21.800  0.00  0.00            
ATOM   2630  CG  MET X 183      17.880   0.710  19.750  0.00  0.00            
ATOM   2631  HG1 MET X 183      17.800   1.700  19.790  0.00  0.00            
ATOM   2632  HG2 MET X 183      18.440   0.440  18.970  0.00  0.00            
ATOM   2633  SD  MET X 183      16.260  -0.100  19.730  0.00  0.00            
ATOM   2634  CE  MET X 183      15.740   0.300  18.050  0.00  0.00            
ATOM   2635  HE1 MET X 183      14.830  -0.090  17.880  0.00  0.00            
ATOM   2636  HE2 MET X 183      15.700   1.290  17.940  0.00  0.00            
ATOM   2637  HE3 MET X 183      16.390  -0.080  17.400  0.00  0.00            
ATOM   2638  C   MET X 183      20.790   0.690  22.350  0.00  0.00            
ATOM   2639  O   MET X 183      21.720  -0.120  22.360  0.00  0.00            
ATOM   2640  N   PHE X 184      20.290   1.210  23.470  0.00  0.00            
ATOM   2641  HN  PHE X 184      19.770   2.060  23.390  0.00  0.00            
ATOM   2642  CA  PHE X 184      20.430   0.640  24.820  0.00  0.00            
ATOM   2643  HA  PHE X 184      20.400  -0.350  24.710  0.00  0.00            
ATOM   2644  CB  PHE X 184      21.790   1.030  25.440  0.00  0.00            
ATOM   2645  HB1 PHE X 184      21.900   0.520  26.290  0.00  0.00            
ATOM   2646  HB2 PHE X 184      22.510   0.760  24.790  0.00  0.00            
ATOM   2647  CG  PHE X 184      22.000   2.500  25.760  0.00  0.00            
ATOM   2648  CD1 PHE X 184      21.930   2.940  27.090  0.00  0.00            
ATOM   2649  HD1 PHE X 184      21.710   2.300  27.820  0.00  0.00            
ATOM   2650  CE1 PHE X 184      22.170   4.300  27.390  0.00  0.00            
ATOM   2651  HE1 PHE X 184      22.120   4.610  28.340  0.00  0.00            
ATOM   2652  CZ  PHE X 184      22.490   5.200  26.370  0.00  0.00            
ATOM   2653  HZ  PHE X 184      22.680   6.160  26.590  0.00  0.00            
ATOM   2654  CD2 PHE X 184      22.290   3.410  24.730  0.00  0.00            
ATOM   2655  HD2 PHE X 184      22.330   3.100  23.780  0.00  0.00            
ATOM   2656  CE2 PHE X 184      22.540   4.760  25.030  0.00  0.00            
ATOM   2657  HE2 PHE X 184      22.760   5.410  24.300  0.00  0.00            
ATOM   2658  C   PHE X 184      19.260   1.100  25.710  0.00  0.00            
ATOM   2659  O   PHE X 184      18.570   2.060  25.370  0.00  0.00            
ATOM   2660  N   CYS X 185      19.040   0.430  26.830  0.00  0.00            
ATOM   2661  HN  CYS X 185      19.540  -0.420  27.000  0.00  0.00            
ATOM   2662  CA  CYS X 185      18.080   0.880  27.840  0.00  0.00            
ATOM   2663  HA  CYS X 185      17.460   1.480  27.340  0.00  0.00            
ATOM   2664  CB  CYS X 185      17.290  -0.300  28.430  0.00  0.00            
ATOM   2665  HB1 CYS X 185      18.000  -0.960  28.680  0.00  0.00            
ATOM   2666  HB2 CYS X 185      16.890   0.080  29.270  0.00  0.00            
ATOM   2667  SG  CYS X 185      16.040  -1.030  27.370  0.00  0.00            
ATOM   2668  C   CYS X 185      18.760   1.670  28.960  0.00  0.00            
ATOM   2669  O   CYS X 185      19.860   1.320  29.410  0.00  0.00            
ATOM   2670  N   ALA X 186      18.030   2.630  29.520  0.00  0.00            
ATOM   2671  HN  ALA X 186      17.200   2.940  29.050  0.00  0.00            
ATOM   2672  CA  ALA X 186      18.370   3.270  30.790  0.00  0.00            
ATOM   2673  HA  ALA X 186      18.890   2.590  31.310  0.00  0.00            
ATOM   2674  CB  ALA X 186      19.260   4.490  30.540  0.00  0.00            
ATOM   2675  HB1 ALA X 186      19.490   4.920  31.420  0.00  0.00            
ATOM   2676  HB2 ALA X 186      20.100   4.210  30.080  0.00  0.00            
ATOM   2677  HB3 ALA X 186      18.770   5.150  29.970  0.00  0.00            
ATOM   2678  C   ALA X 186      17.110   3.590  31.610  0.00  0.00            
ATOM   2679  O   ALA X 186      15.980   3.580  31.110  0.00  0.00            
ATOM   2680  N   GLY X 187      17.300   3.870  32.900  0.00  0.00            
ATOM   2681  HN  GLY X 187      18.230   3.830  33.250  0.00  0.00            
ATOM   2682  CA  GLY X 187      16.230   4.230  33.830  0.00  0.00            
ATOM   2683  HA1 GLY X 187      16.590   4.940  34.440  0.00  0.00            
ATOM   2684  HA2 GLY X 187      15.470   4.600  33.300  0.00  0.00            
ATOM   2685  C   GLY X 187      15.750   3.040  34.660  0.00  0.00            
ATOM   2686  O   GLY X 187      16.560   2.320  35.250  0.00  0.00            
ATOM   2687  N   TYR X 188      14.430   2.900  34.790  0.00  0.00            
ATOM   2688  HN  TYR X 188      13.830   3.350  34.130  0.00  0.00            
ATOM   2689  CA  TYR X 188      13.810   2.100  35.850  0.00  0.00            
ATOM   2690  HA  TYR X 188      14.510   1.440  36.130  0.00  0.00            
ATOM   2691  CB  TYR X 188      13.390   3.060  36.960  0.00  0.00            
ATOM   2692  HB1 TYR X 188      12.650   3.640  36.610  0.00  0.00            
ATOM   2693  HB2 TYR X 188      13.040   2.520  37.720  0.00  0.00            
ATOM   2694  CG  TYR X 188      14.460   3.980  37.520  0.00  0.00            
ATOM   2695  CD1 TYR X 188      15.270   3.550  38.590  0.00  0.00            
ATOM   2696  HD1 TYR X 188      15.190   2.610  38.930  0.00  0.00            
ATOM   2697  CE1 TYR X 188      16.190   4.430  39.190  0.00  0.00            
ATOM   2698  HE1 TYR X 188      16.730   4.140  39.980  0.00  0.00            
ATOM   2699  CZ  TYR X 188      16.350   5.740  38.670  0.00  0.00            
ATOM   2700  OH  TYR X 188      17.210   6.590  39.280  0.00  0.00            
ATOM   2701  HH  TYR X 188      17.210   7.470  38.800  0.00  0.00            
ATOM   2702  CD2 TYR X 188      14.620   5.290  37.010  0.00  0.00            
ATOM   2703  HD2 TYR X 188      14.060   5.600  36.250  0.00  0.00            
ATOM   2704  CE2 TYR X 188      15.590   6.150  37.560  0.00  0.00            
ATOM   2705  HE2 TYR X 188      15.730   7.060  37.170  0.00  0.00            
ATOM   2706  C   TYR X 188      12.580   1.320  35.380  0.00  0.00            
ATOM   2707  O   TYR X 188      11.660   1.910  34.820  0.00  0.00            
ATOM   2708  N   ASP X 189      12.430   0.050  35.780  0.00  0.00            
ATOM   2709  HN  ASP X 189      13.220  -0.420  36.170  0.00  0.00            
ATOM   2710  CA  ASP X 189      11.150  -0.680  35.680  0.00  0.00            
ATOM   2711  HA  ASP X 189      10.820  -0.500  34.750  0.00  0.00            
ATOM   2712  CB  ASP X 189      11.360  -2.200  35.850  0.00  0.00            
ATOM   2713  HB1 ASP X 189      11.710  -2.580  34.990  0.00  0.00            
ATOM   2714  HB2 ASP X 189      12.010  -2.360  36.580  0.00  0.00            
ATOM   2715  CG  ASP X 189      10.030  -2.890  36.190  0.00  0.00            
ATOM   2716  OD1 ASP X 189       9.040  -2.630  35.470  0.00  0.00            
ATOM   2717  OD2 ASP X 189       9.960  -3.530  37.260  0.00  0.00            
ATOM   2718  C   ASP X 189      10.150  -0.140  36.710  0.00  0.00            
ATOM   2719  O   ASP X 189       9.210   0.580  36.340  0.00  0.00            
ATOM   2720  N   THR X 190      10.410  -0.430  37.980  0.00  0.00            
ATOM   2721  HN  THR X 190      11.310  -0.810  38.180  0.00  0.00            
ATOM   2722  CA  THR X 190       9.510  -0.240  39.130  0.00  0.00            
ATOM   2723  HA  THR X 190       8.690  -0.750  38.870  0.00  0.00            
ATOM   2724  CB  THR X 190      10.150  -0.780  40.430  0.00  0.00            
ATOM   2725  HB  THR X 190      10.640  -0.030  40.870  0.00  0.00            
ATOM   2726  OG1 THR X 190      11.140  -1.750  40.170  0.00  0.00            
ATOM   2727  HG1 THR X 190      11.530  -2.080  41.030  0.00  0.00            
ATOM   2728  CG2 THR X 190       9.120  -1.380  41.370  0.00  0.00            
ATOM   2729 HG21 THR X 190       9.570  -1.710  42.200  0.00  0.00            
ATOM   2730 HG22 THR X 190       8.450  -0.680  41.630  0.00  0.00            
ATOM   2731 HG23 THR X 190       8.650  -2.140  40.920  0.00  0.00            
ATOM   2732  C   THR X 190       9.160   1.220  39.340  0.00  0.00            
ATOM   2733  O   THR X 190       7.990   1.560  39.440  0.00  0.00            
ATOM   2734  N   LYS X 191      10.170   2.110  39.320  0.00  0.00            
ATOM   2735  HN  LYS X 191      11.110   1.780  39.240  0.00  0.00            
ATOM   2736  CA  LYS X 191       9.920   3.550  39.410  0.00  0.00            
ATOM   2737  HA  LYS X 191       9.340   3.650  40.220  0.00  0.00            
ATOM   2738  CB  LYS X 191      11.210   4.350  39.670  0.00  0.00            
ATOM   2739  HB1 LYS X 191      11.890   4.070  38.990  0.00  0.00            
ATOM   2740  HB2 LYS X 191      11.000   5.320  39.550  0.00  0.00            
ATOM   2741  CG  LYS X 191      11.800   4.140  41.070  0.00  0.00            
ATOM   2742  HG1 LYS X 191      11.160   4.500  41.750  0.00  0.00            
ATOM   2743  HG2 LYS X 191      11.930   3.160  41.220  0.00  0.00            
ATOM   2744  CD  LYS X 191      13.160   4.840  41.280  0.00  0.00            
ATOM   2745  HD1 LYS X 191      13.410   4.790  42.250  0.00  0.00            
ATOM   2746  HD2 LYS X 191      13.850   4.380  40.730  0.00  0.00            
ATOM   2747  CE  LYS X 191      13.110   6.320  40.870  0.00  0.00            
ATOM   2748  HE1 LYS X 191      12.820   6.380  39.910  0.00  0.00            
ATOM   2749  HE2 LYS X 191      12.440   6.790  41.440  0.00  0.00            
ATOM   2750  NZ  LYS X 191      14.390   7.050  41.000  0.00  0.00            
ATOM   2751  HZ1 LYS X 191      14.270   8.000  40.710  0.00  0.00            
ATOM   2752  HZ2 LYS X 191      14.700   7.020  41.950  0.00  0.00            
ATOM   2753  HZ3 LYS X 191      15.080   6.610  40.420  0.00  0.00            
ATOM   2754  C   LYS X 191       9.180   4.060  38.180  0.00  0.00            
ATOM   2755  O   LYS X 191       9.440   3.670  37.030  0.00  0.00            
ATOM   2756  N   GLN X 192       8.270   4.990  38.440  0.00  0.00            
ATOM   2757  HN  GLN X 192       8.080   5.200  39.400  0.00  0.00            
ATOM   2758  CA  GLN X 192       7.520   5.740  37.430  0.00  0.00            
ATOM   2759  HA  GLN X 192       7.500   5.180  36.600  0.00  0.00            
ATOM   2760  CB  GLN X 192       6.050   5.900  37.870  0.00  0.00            
ATOM   2761  HB1 GLN X 192       6.020   6.530  38.640  0.00  0.00            
ATOM   2762  HB2 GLN X 192       5.540   6.290  37.100  0.00  0.00            
ATOM   2763  CG  GLN X 192       5.350   4.580  38.290  0.00  0.00            
ATOM   2764  HG1 GLN X 192       5.800   4.240  39.120  0.00  0.00            
ATOM   2765  HG2 GLN X 192       4.390   4.780  38.480  0.00  0.00            
ATOM   2766  CD  GLN X 192       5.400   3.470  37.240  0.00  0.00            
ATOM   2767  OE1 GLN X 192       4.710   3.490  36.230  0.00  0.00            
ATOM   2768  NE2 GLN X 192       6.190   2.430  37.410  0.00  0.00            
ATOM   2769 HE21 GLN X 192       6.760   2.370  38.230  0.00  0.00            
ATOM   2770 HE22 GLN X 192       6.220   1.700  36.730  0.00  0.00            
ATOM   2771  C   GLN X 192       8.260   7.040  37.080  0.00  0.00            
ATOM   2772  O   GLN X 192       7.680   8.130  37.090  0.00  0.00            
ATOM   2773  N   GLU X 193       9.560   6.920  36.820  0.00  0.00            
ATOM   2774  HN  GLU X 193       9.950   6.000  36.860  0.00  0.00            
ATOM   2775  CA  GLU X 193      10.470   8.010  36.470  0.00  0.00            
ATOM   2776  HA  GLU X 193       9.910   8.840  36.430  0.00  0.00            
ATOM   2777  CB  GLU X 193      11.550   8.170  37.540  0.00  0.00            
ATOM   2778  HB1 GLU X 193      11.990   7.280  37.690  0.00  0.00            
ATOM   2779  HB2 GLU X 193      12.230   8.820  37.220  0.00  0.00            
ATOM   2780  CG  GLU X 193      11.000   8.660  38.880  0.00  0.00            
ATOM   2781  HG1 GLU X 193      10.130   9.140  38.730  0.00  0.00            
ATOM   2782  HG2 GLU X 193      10.840   7.880  39.490  0.00  0.00            
ATOM   2783  CD  GLU X 193      12.000   9.620  39.540  0.00  0.00            
ATOM   2784  OE1 GLU X 193      12.940   9.130  40.190  0.00  0.00            
ATOM   2785  OE2 GLU X 193      11.830  10.840  39.330  0.00  0.00            
ATOM   2786  C   GLU X 193      11.100   7.750  35.100  0.00  0.00            
ATOM   2787  O   GLU X 193      11.630   6.660  34.870  0.00  0.00            
ATOM   2788  N   ASP X 194      10.940   8.690  34.150  0.00  0.00            
ATOM   2789  HN  ASP X 194      10.630   9.600  34.430  0.00  0.00            
ATOM   2790  CA  ASP X 194      11.210   8.430  32.730  0.00  0.00            
ATOM   2791  HA  ASP X 194      12.120   8.010  32.720  0.00  0.00            
ATOM   2792  CB  ASP X 194      10.090   7.520  32.190  0.00  0.00            
ATOM   2793  HB1 ASP X 194       9.780   6.940  32.950  0.00  0.00            
ATOM   2794  HB2 ASP X 194       9.330   8.110  31.900  0.00  0.00            
ATOM   2795  CG  ASP X 194      10.450   6.610  31.020  0.00  0.00            
ATOM   2796  OD1 ASP X 194      11.570   6.720  30.470  0.00  0.00            
ATOM   2797  OD2 ASP X 194       9.630   5.690  30.760  0.00  0.00            
ATOM   2798  C   ASP X 194      11.280   9.700  31.860  0.00  0.00            
ATOM   2799  O   ASP X 194      10.840  10.790  32.260  0.00  0.00            
ATOM   2800  N   ALA X 195      11.680   9.510  30.610  0.00  0.00            
ATOM   2801  HN  ALA X 195      12.260   8.720  30.420  0.00  0.00            
ATOM   2802  CA  ALA X 195      11.350  10.390  29.500  0.00  0.00            
ATOM   2803  HA  ALA X 195      11.360  11.330  29.840  0.00  0.00            
ATOM   2804  CB  ALA X 195      12.420  10.190  28.430  0.00  0.00            
ATOM   2805  HB1 ALA X 195      12.220  10.780  27.650  0.00  0.00            
ATOM   2806  HB2 ALA X 195      13.320  10.430  28.810  0.00  0.00            
ATOM   2807  HB3 ALA X 195      12.420   9.230  28.140  0.00  0.00            
ATOM   2808  C   ALA X 195       9.910  10.130  28.990  0.00  0.00            
ATOM   2809  O   ALA X 195       9.240   9.170  29.370  0.00  0.00            
ATOM   2810  N   CYS X 196       9.420  11.050  28.160  0.00  0.00            
ATOM   2811  HN  CYS X 196      10.010  11.820  27.930  0.00  0.00            
ATOM   2812  CA  CYS X 196       8.090  11.030  27.550  0.00  0.00            
ATOM   2813  HA  CYS X 196       7.850  10.090  27.330  0.00  0.00            
ATOM   2814  CB  CYS X 196       7.120  11.600  28.600  0.00  0.00            
ATOM   2815  HB1 CYS X 196       7.450  11.200  29.460  0.00  0.00            
ATOM   2816  HB2 CYS X 196       7.330  12.580  28.600  0.00  0.00            
ATOM   2817  SG  CYS X 196       5.360  11.290  28.350  0.00  0.00            
ATOM   2818  C   CYS X 196       8.090  11.830  26.230  0.00  0.00            
ATOM   2819  O   CYS X 196       9.140  12.250  25.750  0.00  0.00            
ATOM   2820  N   GLN X 197       6.920  12.050  25.620  0.00  0.00            
ATOM   2821  HN  GLN X 197       6.070  11.760  26.070  0.00  0.00            
ATOM   2822  CA  GLN X 197       6.820  12.700  24.300  0.00  0.00            
ATOM   2823  HA  GLN X 197       7.320  12.100  23.680  0.00  0.00            
ATOM   2824  CB  GLN X 197       5.350  12.810  23.850  0.00  0.00            
ATOM   2825  HB1 GLN X 197       4.920  11.910  23.970  0.00  0.00            
ATOM   2826  HB2 GLN X 197       4.890  13.480  24.430  0.00  0.00            
ATOM   2827  CG  GLN X 197       5.180  13.240  22.380  0.00  0.00            
ATOM   2828  HG1 GLN X 197       4.210  13.350  22.190  0.00  0.00            
ATOM   2829  HG2 GLN X 197       5.650  14.110  22.250  0.00  0.00            
ATOM   2830  CD  GLN X 197       5.760  12.240  21.370  0.00  0.00            
ATOM   2831  OE1 GLN X 197       5.820  11.040  21.620  0.00  0.00            
ATOM   2832  NE2 GLN X 197       6.210  12.690  20.230  0.00  0.00            
ATOM   2833 HE21 GLN X 197       6.180  13.670  20.030  0.00  0.00            
ATOM   2834 HE22 GLN X 197       6.590  12.060  19.550  0.00  0.00            
ATOM   2835  C   GLN X 197       7.500  14.090  24.300  0.00  0.00            
ATOM   2836  O   GLN X 197       7.150  14.970  25.090  0.00  0.00            
ATOM   2837  N   GLY X 198       8.450  14.280  23.390  0.00  0.00            
ATOM   2838  HN  GLY X 198       8.630  13.530  22.740  0.00  0.00            
ATOM   2839  CA  GLY X 198       9.250  15.500  23.270  0.00  0.00            
ATOM   2840  HA1 GLY X 198       9.580  15.540  22.330  0.00  0.00            
ATOM   2841  HA2 GLY X 198       8.630  16.270  23.440  0.00  0.00            
ATOM   2842  C   GLY X 198      10.440  15.600  24.230  0.00  0.00            
ATOM   2843  O   GLY X 198      11.200  16.560  24.140  0.00  0.00            
ATOM   2844  N   ASP X 199      10.680  14.610  25.100  0.00  0.00            
ATOM   2845  HN  ASP X 199       9.940  13.980  25.340  0.00  0.00            
ATOM   2846  CA  ASP X 199      12.010  14.420  25.700  0.00  0.00            
ATOM   2847  HA  ASP X 199      12.330  15.350  25.900  0.00  0.00            
ATOM   2848  CB  ASP X 199      11.940  13.610  26.990  0.00  0.00            
ATOM   2849  HB1 ASP X 199      11.510  12.730  26.790  0.00  0.00            
ATOM   2850  HB2 ASP X 199      12.880  13.460  27.320  0.00  0.00            
ATOM   2851  CG  ASP X 199      11.160  14.300  28.100  0.00  0.00            
ATOM   2852  OD1 ASP X 199      11.560  15.380  28.590  0.00  0.00            
ATOM   2853  OD2 ASP X 199      10.160  13.700  28.560  0.00  0.00            
ATOM   2854  C   ASP X 199      12.950  13.720  24.700  0.00  0.00            
ATOM   2855  O   ASP X 199      14.160  13.980  24.740  0.00  0.00            
ATOM   2856  N   SER X 200      12.400  12.920  23.780  0.00  0.00            
ATOM   2857  HN  SER X 200      11.430  12.690  23.910  0.00  0.00            
ATOM   2858  CA  SER X 200      13.070  12.360  22.600  0.00  0.00            
ATOM   2859  HA  SER X 200      13.640  11.630  22.970  0.00  0.00            
ATOM   2860  CB  SER X 200      12.040  11.810  21.620  0.00  0.00            
ATOM   2861  HB1 SER X 200      11.380  12.520  21.350  0.00  0.00            
ATOM   2862  HB2 SER X 200      12.480  11.440  20.800  0.00  0.00            
ATOM   2863  OG  SER X 200      11.300  10.760  22.210  0.00  0.00            
ATOM   2864  HG1 SER X 200      10.630  10.410  21.560  0.00  0.00            
ATOM   2865  C   SER X 200      13.960  13.380  21.890  0.00  0.00            
ATOM   2866  O   SER X 200      13.670  14.570  21.880  0.00  0.00            
ATOM   2867  N   GLY X 201      15.090  12.920  21.360  0.00  0.00            
ATOM   2868  HN  GLY X 201      15.200  11.920  21.310  0.00  0.00            
ATOM   2869  CA  GLY X 201      16.180  13.740  20.850  0.00  0.00            
ATOM   2870  HA1 GLY X 201      16.750  13.150  20.280  0.00  0.00            
ATOM   2871  HA2 GLY X 201      15.770  14.460  20.290  0.00  0.00            
ATOM   2872  C   GLY X 201      17.060  14.390  21.930  0.00  0.00            
ATOM   2873  O   GLY X 201      18.200  14.750  21.650  0.00  0.00            
ATOM   2874  N   GLY X 202      16.580  14.440  23.180  0.00  0.00            
ATOM   2875  HN  GLY X 202      15.660  14.090  23.340  0.00  0.00            
ATOM   2876  CA  GLY X 202      17.320  14.980  24.310  0.00  0.00            
ATOM   2877  HA1 GLY X 202      17.530  15.940  24.100  0.00  0.00            
ATOM   2878  HA2 GLY X 202      16.720  14.940  25.100  0.00  0.00            
ATOM   2879  C   GLY X 202      18.620  14.240  24.630  0.00  0.00            
ATOM   2880  O   GLY X 202      18.850  13.120  24.150  0.00  0.00            
ATOM   2881  N   PRO X 203      19.450  14.820  25.510  0.00  0.00            
ATOM   2882  CD  PRO X 203      19.260  16.080  26.220  0.00  0.00            
ATOM   2883  HD1 PRO X 203      18.760  15.910  27.070  0.00  0.00            
ATOM   2884  HD2 PRO X 203      18.740  16.720  25.650  0.00  0.00            
ATOM   2885  CA  PRO X 203      20.720  14.230  25.890  0.00  0.00            
ATOM   2886  HA  PRO X 203      21.160  13.870  25.060  0.00  0.00            
ATOM   2887  CB  PRO X 203      21.540  15.340  26.550  0.00  0.00            
ATOM   2888  HB1 PRO X 203      21.750  15.100  27.490  0.00  0.00            
ATOM   2889  HB2 PRO X 203      22.390  15.500  26.040  0.00  0.00            
ATOM   2890  CG  PRO X 203      20.660  16.600  26.500  0.00  0.00            
ATOM   2891  HG1 PRO X 203      20.690  17.080  27.380  0.00  0.00            
ATOM   2892  HG2 PRO X 203      20.960  17.220  25.770  0.00  0.00            
ATOM   2893  C   PRO X 203      20.510  13.060  26.840  0.00  0.00            
ATOM   2894  O   PRO X 203      19.920  13.230  27.910  0.00  0.00            
ATOM   2895  N   HIS X 204      21.190  11.950  26.560  0.00  0.00            
ATOM   2896  HN  HIS X 204      21.340  11.700  25.610  0.00  0.00            
ATOM   2897  CA  HIS X 204      21.720  11.080  27.610  0.00  0.00            
ATOM   2898  HA  HIS X 204      21.330  11.370  28.490  0.00  0.00            
ATOM   2899  CB  HIS X 204      21.250   9.640  27.400  0.00  0.00            
ATOM   2900  HB1 HIS X 204      20.260   9.590  27.590  0.00  0.00            
ATOM   2901  HB2 HIS X 204      21.420   9.370  26.450  0.00  0.00            
ATOM   2902  ND1 HIS X 204      23.290   8.310  28.210  0.00  0.00            
ATOM   2903  CG  HIS X 204      21.940   8.650  28.300  0.00  0.00            
ATOM   2904  CE1 HIS X 204      23.520   7.440  29.200  0.00  0.00            
ATOM   2905  HE1 HIS X 204      24.410   7.030  29.410  0.00  0.00            
ATOM   2906  NE2 HIS X 204      22.390   7.200  29.880  0.00  0.00            
ATOM   2907  HE2 HIS X 204      22.290   6.580  30.660  0.00  0.00            
ATOM   2908  CD2 HIS X 204      21.370   7.950  29.320  0.00  0.00            
ATOM   2909  HD2 HIS X 204      20.420   7.990  29.620  0.00  0.00            
ATOM   2910  C   HIS X 204      23.240  11.270  27.670  0.00  0.00            
ATOM   2911  O   HIS X 204      23.950  11.190  26.660  0.00  0.00            
ATOM   2912  N   VAL X 205      23.720  11.630  28.860  0.00  0.00            
ATOM   2913  HN  VAL X 205      23.080  11.700  29.630  0.00  0.00            
ATOM   2914  CA  VAL X 205      25.130  11.920  29.120  0.00  0.00            
ATOM   2915  HA  VAL X 205      25.590  11.620  28.280  0.00  0.00            
ATOM   2916  CB  VAL X 205      25.420  13.420  29.310  0.00  0.00            
ATOM   2917  HB  VAL X 205      26.390  13.490  29.540  0.00  0.00            
ATOM   2918  CG1 VAL X 205      25.130  14.220  28.030  0.00  0.00            
ATOM   2919 HG11 VAL X 205      25.320  15.190  28.190  0.00  0.00            
ATOM   2920 HG12 VAL X 205      25.720  13.880  27.290  0.00  0.00            
ATOM   2921 HG13 VAL X 205      24.170  14.110  27.770  0.00  0.00            
ATOM   2922  CG2 VAL X 205      24.610  14.040  30.450  0.00  0.00            
ATOM   2923 HG21 VAL X 205      24.830  15.020  30.530  0.00  0.00            
ATOM   2924 HG22 VAL X 205      23.630  13.940  30.260  0.00  0.00            
ATOM   2925 HG23 VAL X 205      24.830  13.580  31.310  0.00  0.00            
ATOM   2926  C   VAL X 205      25.660  11.100  30.290  0.00  0.00            
ATOM   2927  O   VAL X 205      24.950  10.840  31.250  0.00  0.00            
ATOM   2928  N   THR X 206      26.940  10.730  30.220  0.00  0.00            
ATOM   2929  HN  THR X 206      27.470  11.000  29.410  0.00  0.00            
ATOM   2930  CA  THR X 206      27.630   9.950  31.260  0.00  0.00            
ATOM   2931  HA  THR X 206      26.930   9.690  31.920  0.00  0.00            
ATOM   2932  CB  THR X 206      28.250   8.670  30.680  0.00  0.00            
ATOM   2933  HB  THR X 206      28.920   8.930  29.990  0.00  0.00            
ATOM   2934  OG1 THR X 206      27.260   7.890  30.060  0.00  0.00            
ATOM   2935  HG1 THR X 206      27.670   7.060  29.690  0.00  0.00            
ATOM   2936  CG2 THR X 206      28.870   7.780  31.760  0.00  0.00            
ATOM   2937 HG21 THR X 206      29.250   6.960  31.340  0.00  0.00            
ATOM   2938 HG22 THR X 206      29.590   8.290  32.230  0.00  0.00            
ATOM   2939 HG23 THR X 206      28.170   7.520  32.420  0.00  0.00            
ATOM   2940  C   THR X 206      28.680  10.830  31.940  0.00  0.00            
ATOM   2941  O   THR X 206      29.400  11.580  31.290  0.00  0.00            
ATOM   2942  N   ARG X 207      28.730  10.730  33.270  0.00  0.00            
ATOM   2943  HN  ARG X 207      28.220   9.980  33.680  0.00  0.00            
ATOM   2944  CA  ARG X 207      29.460  11.600  34.200  0.00  0.00            
ATOM   2945  HA  ARG X 207      29.760  12.440  33.740  0.00  0.00            
ATOM   2946  CB  ARG X 207      28.470  11.910  35.330  0.00  0.00            
ATOM   2947  HB1 ARG X 207      27.700  12.430  34.950  0.00  0.00            
ATOM   2948  HB2 ARG X 207      28.130  11.050  35.700  0.00  0.00            
ATOM   2949  CG  ARG X 207      29.040  12.720  36.500  0.00  0.00            
ATOM   2950  HG1 ARG X 207      29.870  12.270  36.840  0.00  0.00            
ATOM   2951  HG2 ARG X 207      29.270  13.640  36.180  0.00  0.00            
ATOM   2952  CD  ARG X 207      28.010  12.810  37.630  0.00  0.00            
ATOM   2953  HD1 ARG X 207      27.190  13.290  37.310  0.00  0.00            
ATOM   2954  HD2 ARG X 207      27.760  11.900  37.940  0.00  0.00            
ATOM   2955  NE  ARG X 207      28.570  13.560  38.750  0.00  0.00            
ATOM   2956  HE  ARG X 207      29.570  13.690  38.750  0.00  0.00            
ATOM   2957  CZ  ARG X 207      27.920  14.090  39.760  0.00  0.00            
ATOM   2958  NH1 ARG X 207      26.670  13.830  40.010  0.00  0.00            
ATOM   2959 HH11 ARG X 207      26.160  13.210  39.420  0.00  0.00            
ATOM   2960 HH12 ARG X 207      26.220  14.260  40.790  0.00  0.00            
ATOM   2961  NH2 ARG X 207      28.560  14.900  40.550  0.00  0.00            
ATOM   2962 HH21 ARG X 207      29.520  15.120  40.370  0.00  0.00            
ATOM   2963 HH22 ARG X 207      28.090  15.320  41.320  0.00  0.00            
ATOM   2964  C   ARG X 207      30.740  10.910  34.680  0.00  0.00            
ATOM   2965  O   ARG X 207      30.690  10.090  35.600  0.00  0.00            
ATOM   2966  N   PHE X 208      31.890  11.270  34.120  0.00  0.00            
ATOM   2967  HN  PHE X 208      31.870  11.990  33.420  0.00  0.00            
ATOM   2968  CA  PHE X 208      33.180  10.660  34.460  0.00  0.00            
ATOM   2969  HA  PHE X 208      33.050  10.150  35.310  0.00  0.00            
ATOM   2970  CB  PHE X 208      33.590   9.700  33.330  0.00  0.00            
ATOM   2971  HB1 PHE X 208      32.860   9.030  33.220  0.00  0.00            
ATOM   2972  HB2 PHE X 208      33.690  10.230  32.490  0.00  0.00            
ATOM   2973  CG  PHE X 208      34.880   8.950  33.560  0.00  0.00            
ATOM   2974  CD1 PHE X 208      34.900   7.810  34.390  0.00  0.00            
ATOM   2975  HD1 PHE X 208      34.060   7.520  34.860  0.00  0.00            
ATOM   2976  CE1 PHE X 208      36.090   7.080  34.570  0.00  0.00            
ATOM   2977  HE1 PHE X 208      36.090   6.270  35.160  0.00  0.00            
ATOM   2978  CZ  PHE X 208      37.260   7.480  33.910  0.00  0.00            
ATOM   2979  HZ  PHE X 208      38.110   6.950  34.030  0.00  0.00            
ATOM   2980  CD2 PHE X 208      36.070   9.350  32.920  0.00  0.00            
ATOM   2981  HD2 PHE X 208      36.060  10.160  32.330  0.00  0.00            
ATOM   2982  CE2 PHE X 208      37.250   8.620  33.090  0.00  0.00            
ATOM   2983  HE2 PHE X 208      38.090   8.900  32.630  0.00  0.00            
ATOM   2984  C   PHE X 208      34.250  11.720  34.740  0.00  0.00            
ATOM   2985  O   PHE X 208      34.590  12.520  33.860  0.00  0.00            
ATOM   2986  N   LYS X 209      34.750  11.760  35.990  0.00  0.00            
ATOM   2987  HN  LYS X 209      34.570  10.980  36.580  0.00  0.00            
ATOM   2988  CA  LYS X 209      35.550  12.880  36.540  0.00  0.00            
ATOM   2989  HA  LYS X 209      35.640  12.670  37.520  0.00  0.00            
ATOM   2990  CB  LYS X 209      36.970  12.930  35.950  0.00  0.00            
ATOM   2991  HB1 LYS X 209      36.910  13.250  35.000  0.00  0.00            
ATOM   2992  HB2 LYS X 209      37.520  13.570  36.480  0.00  0.00            
ATOM   2993  CG  LYS X 209      37.700  11.570  35.950  0.00  0.00            
ATOM   2994  HG1 LYS X 209      37.800  11.260  36.900  0.00  0.00            
ATOM   2995  HG2 LYS X 209      37.150  10.910  35.440  0.00  0.00            
ATOM   2996  CD  LYS X 209      39.080  11.710  35.310  0.00  0.00            
ATOM   2997  HD1 LYS X 209      38.980  12.090  34.390  0.00  0.00            
ATOM   2998  HD2 LYS X 209      39.640  12.320  35.860  0.00  0.00            
ATOM   2999  CE  LYS X 209      39.790  10.350  35.200  0.00  0.00            
ATOM   3000  HE1 LYS X 209      39.210   9.700  34.710  0.00  0.00            
ATOM   3001  HE2 LYS X 209      40.650  10.460  34.710  0.00  0.00            
ATOM   3002  NZ  LYS X 209      40.090   9.780  36.540  0.00  0.00            
ATOM   3003  HZ1 LYS X 209      40.550   8.890  36.430  0.00  0.00            
ATOM   3004  HZ2 LYS X 209      40.680  10.400  37.050  0.00  0.00            
ATOM   3005  HZ3 LYS X 209      39.230   9.650  37.050  0.00  0.00            
ATOM   3006  C   LYS X 209      34.810  14.230  36.430  0.00  0.00            
ATOM   3007  O   LYS X 209      35.410  15.260  36.130  0.00  0.00            
ATOM   3008  N   ASP X 210      33.490  14.160  36.480  0.00  0.00            
ATOM   3009  HN  ASP X 210      33.110  13.280  36.770  0.00  0.00            
ATOM   3010  CA  ASP X 210      32.510  15.210  36.180  0.00  0.00            
ATOM   3011  HA  ASP X 210      31.660  14.720  35.990  0.00  0.00            
ATOM   3012  CB  ASP X 210      32.250  16.080  37.430  0.00  0.00            
ATOM   3013  HB1 ASP X 210      33.120  16.330  37.840  0.00  0.00            
ATOM   3014  HB2 ASP X 210      31.760  16.910  37.150  0.00  0.00            
ATOM   3015  CG  ASP X 210      31.400  15.340  38.480  0.00  0.00            
ATOM   3016  OD1 ASP X 210      31.300  14.080  38.440  0.00  0.00            
ATOM   3017  OD2 ASP X 210      30.750  16.010  39.310  0.00  0.00            
ATOM   3018  C   ASP X 210      32.740  15.950  34.850  0.00  0.00            
ATOM   3019  O   ASP X 210      32.200  17.030  34.610  0.00  0.00            
ATOM   3020  N   THR X 211      33.390  15.280  33.900  0.00  0.00            
ATOM   3021  HN  THR X 211      34.020  14.550  34.190  0.00  0.00            
ATOM   3022  CA  THR X 211      33.250  15.530  32.460  0.00  0.00            
ATOM   3023  HA  THR X 211      33.200  16.520  32.340  0.00  0.00            
ATOM   3024  CB  THR X 211      34.460  14.990  31.680  0.00  0.00            
ATOM   3025  HB  THR X 211      34.450  13.990  31.730  0.00  0.00            
ATOM   3026  OG1 THR X 211      35.660  15.410  32.290  0.00  0.00            
ATOM   3027  HG1 THR X 211      36.440  15.050  31.770  0.00  0.00            
ATOM   3028  CG2 THR X 211      34.490  15.480  30.240  0.00  0.00            
ATOM   3029 HG21 THR X 211      35.290  15.110  29.780  0.00  0.00            
ATOM   3030 HG22 THR X 211      33.660  15.180  29.770  0.00  0.00            
ATOM   3031 HG23 THR X 211      34.530  16.480  30.230  0.00  0.00            
ATOM   3032  C   THR X 211      31.970  14.830  31.970  0.00  0.00            
ATOM   3033  O   THR X 211      31.780  13.650  32.250  0.00  0.00            
ATOM   3034  N   TYR X 212      31.070  15.580  31.330  0.00  0.00            
ATOM   3035  HN  TYR X 212      31.300  16.530  31.130  0.00  0.00            
ATOM   3036  CA  TYR X 212      29.760  15.080  30.890  0.00  0.00            
ATOM   3037  HA  TYR X 212      29.570  14.250  31.410  0.00  0.00            
ATOM   3038  CB  TYR X 212      28.670  16.120  31.230  0.00  0.00            
ATOM   3039  HB1 TYR X 212      29.050  17.030  31.070  0.00  0.00            
ATOM   3040  HB2 TYR X 212      27.900  15.970  30.610  0.00  0.00            
ATOM   3041  CG  TYR X 212      28.140  16.070  32.660  0.00  0.00            
ATOM   3042  CD1 TYR X 212      29.000  16.120  33.770  0.00  0.00            
ATOM   3043  HD1 TYR X 212      29.990  16.180  33.620  0.00  0.00            
ATOM   3044  CE1 TYR X 212      28.490  16.080  35.080  0.00  0.00            
ATOM   3045  HE1 TYR X 212      29.120  16.110  35.860  0.00  0.00            
ATOM   3046  CZ  TYR X 212      27.100  15.990  35.300  0.00  0.00            
ATOM   3047  OH  TYR X 212      26.610  15.920  36.560  0.00  0.00            
ATOM   3048  HH  TYR X 212      25.610  15.860  36.530  0.00  0.00            
ATOM   3049  CD2 TYR X 212      26.750  16.020  32.880  0.00  0.00            
ATOM   3050  HD2 TYR X 212      26.120  16.020  32.100  0.00  0.00            
ATOM   3051  CE2 TYR X 212      26.230  15.970  34.190  0.00  0.00            
ATOM   3052  HE2 TYR X 212      25.240  15.920  34.330  0.00  0.00            
ATOM   3053  C   TYR X 212      29.800  14.710  29.400  0.00  0.00            
ATOM   3054  O   TYR X 212      29.810  15.580  28.530  0.00  0.00            
ATOM   3055  N   PHE X 213      29.860  13.410  29.110  0.00  0.00            
ATOM   3056  HN  PHE X 213      29.770  12.760  29.860  0.00  0.00            
ATOM   3057  CA  PHE X 213      30.040  12.880  27.760  0.00  0.00            
ATOM   3058  HA  PHE X 213      30.470  13.630  27.250  0.00  0.00            
ATOM   3059  CB  PHE X 213      30.950  11.640  27.800  0.00  0.00            
ATOM   3060  HB1 PHE X 213      30.570  10.990  28.450  0.00  0.00            
ATOM   3061  HB2 PHE X 213      30.960  11.230  26.890  0.00  0.00            
ATOM   3062  CG  PHE X 213      32.380  11.910  28.200  0.00  0.00            
ATOM   3063  CD1 PHE X 213      33.330  12.280  27.230  0.00  0.00            
ATOM   3064  HD1 PHE X 213      33.050  12.390  26.270  0.00  0.00            
ATOM   3065  CE1 PHE X 213      34.670  12.490  27.590  0.00  0.00            
ATOM   3066  HE1 PHE X 213      35.340  12.760  26.900  0.00  0.00            
ATOM   3067  CZ  PHE X 213      35.070  12.320  28.930  0.00  0.00            
ATOM   3068  HZ  PHE X 213      36.030  12.460  29.190  0.00  0.00            
ATOM   3069  CD2 PHE X 213      32.780  11.760  29.540  0.00  0.00            
ATOM   3070  HD2 PHE X 213      32.110  11.510  30.240  0.00  0.00            
ATOM   3071  CE2 PHE X 213      34.130  11.950  29.900  0.00  0.00            
ATOM   3072  HE2 PHE X 213      34.420  11.830  30.850  0.00  0.00            
ATOM   3073  C   PHE X 213      28.720  12.520  27.070  0.00  0.00            
ATOM   3074  O   PHE X 213      27.920  11.760  27.630  0.00  0.00            
ATOM   3075  N   VAL X 214      28.550  12.930  25.810  0.00  0.00            
ATOM   3076  HN  VAL X 214      29.220  13.560  25.430  0.00  0.00            
ATOM   3077  CA  VAL X 214      27.430  12.510  24.940  0.00  0.00            
ATOM   3078  HA  VAL X 214      26.600  12.740  25.450  0.00  0.00            
ATOM   3079  CB  VAL X 214      27.420  13.270  23.600  0.00  0.00            
ATOM   3080  HB  VAL X 214      28.200  12.930  23.080  0.00  0.00            
ATOM   3081  CG1 VAL X 214      26.100  13.030  22.860  0.00  0.00            
ATOM   3082 HG11 VAL X 214      26.110  13.520  21.990  0.00  0.00            
ATOM   3083 HG12 VAL X 214      25.990  12.050  22.680  0.00  0.00            
ATOM   3084 HG13 VAL X 214      25.330  13.350  23.420  0.00  0.00            
ATOM   3085  CG2 VAL X 214      27.530  14.780  23.780  0.00  0.00            
ATOM   3086 HG21 VAL X 214      27.520  15.230  22.890  0.00  0.00            
ATOM   3087 HG22 VAL X 214      26.760  15.110  24.330  0.00  0.00            
ATOM   3088 HG23 VAL X 214      28.390  15.000  24.250  0.00  0.00            
ATOM   3089  C   VAL X 214      27.530  11.010  24.690  0.00  0.00            
ATOM   3090  O   VAL X 214      28.490  10.530  24.090  0.00  0.00            
ATOM   3091  N   THR X 215      26.570  10.260  25.220  0.00  0.00            
ATOM   3092  HN  THR X 215      25.760  10.710  25.590  0.00  0.00            
ATOM   3093  CA  THR X 215      26.640   8.780  25.280  0.00  0.00            
ATOM   3094  HA  THR X 215      27.270   8.560  24.540  0.00  0.00            
ATOM   3095  CB  THR X 215      27.190   8.300  26.630  0.00  0.00            
ATOM   3096  HB  THR X 215      26.810   7.400  26.820  0.00  0.00            
ATOM   3097  OG1 THR X 215      26.790   9.150  27.680  0.00  0.00            
ATOM   3098  HG1 THR X 215      27.160   8.810  28.540  0.00  0.00            
ATOM   3099  CG2 THR X 215      28.720   8.310  26.650  0.00  0.00            
ATOM   3100 HG21 THR X 215      29.040   7.990  27.540  0.00  0.00            
ATOM   3101 HG22 THR X 215      29.060   7.700  25.930  0.00  0.00            
ATOM   3102 HG23 THR X 215      29.050   9.240  26.480  0.00  0.00            
ATOM   3103  C   THR X 215      25.310   8.090  24.980  0.00  0.00            
ATOM   3104  O   THR X 215      25.330   6.920  24.590  0.00  0.00            
ATOM   3105  N   GLY X 216      24.200   8.820  24.950  0.00  0.00            
ATOM   3106  HN  GLY X 216      24.220   9.730  25.360  0.00  0.00            
ATOM   3107  CA  GLY X 216      22.960   8.370  24.340  0.00  0.00            
ATOM   3108  HA1 GLY X 216      23.190   7.760  23.590  0.00  0.00            
ATOM   3109  HA2 GLY X 216      22.450   7.860  25.040  0.00  0.00            
ATOM   3110  C   GLY X 216      22.110   9.530  23.820  0.00  0.00            
ATOM   3111  O   GLY X 216      22.360  10.690  24.140  0.00  0.00            
ATOM   3112  N   ILE X 217      21.070   9.190  23.080  0.00  0.00            
ATOM   3113  HN  ILE X 217      21.010   8.240  22.760  0.00  0.00            
ATOM   3114  CA  ILE X 217      20.000  10.110  22.690  0.00  0.00            
ATOM   3115  HA  ILE X 217      20.220  11.010  23.060  0.00  0.00            
ATOM   3116  CB  ILE X 217      19.890  10.230  21.150  0.00  0.00            
ATOM   3117  HB  ILE X 217      19.510   9.370  20.800  0.00  0.00            
ATOM   3118  CG2 ILE X 217      18.940  11.370  20.790  0.00  0.00            
ATOM   3119 HG21 ILE X 217      18.870  11.440  19.790  0.00  0.00            
ATOM   3120 HG22 ILE X 217      18.030  11.190  21.170  0.00  0.00            
ATOM   3121 HG23 ILE X 217      19.290  12.230  21.160  0.00  0.00            
ATOM   3122  CG1 ILE X 217      21.270  10.400  20.470  0.00  0.00            
ATOM   3123 HG11 ILE X 217      21.690  11.240  20.820  0.00  0.00            
ATOM   3124 HG12 ILE X 217      21.840   9.620  20.710  0.00  0.00            
ATOM   3125  CD  ILE X 217      21.220  10.500  18.940  0.00  0.00            
ATOM   3126  HD1 ILE X 217      22.150  10.610  18.580  0.00  0.00            
ATOM   3127  HD2 ILE X 217      20.820   9.670  18.560  0.00  0.00            
ATOM   3128  HD3 ILE X 217      20.670  11.290  18.670  0.00  0.00            
ATOM   3129  C   ILE X 217      18.700   9.560  23.270  0.00  0.00            
ATOM   3130  O   ILE X 217      18.490   8.350  23.190  0.00  0.00            
ATOM   3131  N   VAL X 218      17.820  10.380  23.830  0.00  0.00            
ATOM   3132  HN  VAL X 218      18.070  11.340  24.000  0.00  0.00            
ATOM   3133  CA  VAL X 218      16.470   9.910  24.190  0.00  0.00            
ATOM   3134  HA  VAL X 218      16.590   9.160  24.830  0.00  0.00            
ATOM   3135  CB  VAL X 218      15.650  11.010  24.890  0.00  0.00            
ATOM   3136  HB  VAL X 218      15.520  11.730  24.210  0.00  0.00            
ATOM   3137  CG1 VAL X 218      14.310  10.440  25.390  0.00  0.00            
ATOM   3138 HG11 VAL X 218      13.790  11.170  25.850  0.00  0.00            
ATOM   3139 HG12 VAL X 218      13.790  10.090  24.620  0.00  0.00            
ATOM   3140 HG13 VAL X 218      14.490   9.700  26.040  0.00  0.00            
ATOM   3141  CG2 VAL X 218      16.360  11.590  26.120  0.00  0.00            
ATOM   3142 HG21 VAL X 218      15.780  12.300  26.530  0.00  0.00            
ATOM   3143 HG22 VAL X 218      16.520  10.860  26.780  0.00  0.00            
ATOM   3144 HG23 VAL X 218      17.230  12.000  25.840  0.00  0.00            
ATOM   3145  C   VAL X 218      15.760   9.450  22.910  0.00  0.00            
ATOM   3146  O   VAL X 218      15.560  10.260  22.010  0.00  0.00            
ATOM   3147  N   SER X 219      15.380   8.180  22.810  0.00  0.00            
ATOM   3148  HN  SER X 219      15.510   7.580  23.600  0.00  0.00            
ATOM   3149  CA  SER X 219      14.790   7.620  21.590  0.00  0.00            
ATOM   3150  HA  SER X 219      14.870   8.310  20.870  0.00  0.00            
ATOM   3151  CB  SER X 219      15.600   6.400  21.110  0.00  0.00            
ATOM   3152  HB1 SER X 219      16.550   6.650  20.950  0.00  0.00            
ATOM   3153  HB2 SER X 219      15.560   5.670  21.780  0.00  0.00            
ATOM   3154  OG  SER X 219      15.080   5.890  19.900  0.00  0.00            
ATOM   3155  HG1 SER X 219      15.630   5.100  19.620  0.00  0.00            
ATOM   3156  C   SER X 219      13.300   7.380  21.780  0.00  0.00            
ATOM   3157  O   SER X 219      12.500   8.310  21.570  0.00  0.00            
ATOM   3158  N   TRP X 220      12.890   6.200  22.260  0.00  0.00            
ATOM   3159  HN  TRP X 220      13.590   5.540  22.520  0.00  0.00            
ATOM   3160  CA  TRP X 220      11.490   5.820  22.420  0.00  0.00            
ATOM   3161  HA  TRP X 220      10.990   6.690  22.460  0.00  0.00            
ATOM   3162  CB  TRP X 220      11.020   5.010  21.200  0.00  0.00            
ATOM   3163  HB1 TRP X 220      10.050   4.800  21.320  0.00  0.00            
ATOM   3164  HB2 TRP X 220      11.140   5.570  20.380  0.00  0.00            
ATOM   3165  CG  TRP X 220      11.720   3.700  20.940  0.00  0.00            
ATOM   3166  CD1 TRP X 220      12.780   3.540  20.120  0.00  0.00            
ATOM   3167  HD1 TRP X 220      13.230   4.280  19.610  0.00  0.00            
ATOM   3168  NE1 TRP X 220      13.160   2.210  20.090  0.00  0.00            
ATOM   3169  HE1 TRP X 220      13.940   1.860  19.560  0.00  0.00            
ATOM   3170  CE2 TRP X 220      12.340   1.440  20.870  0.00  0.00            
ATOM   3171  CD2 TRP X 220      11.410   2.360  21.440  0.00  0.00            
ATOM   3172  CE3 TRP X 220      10.410   1.820  22.290  0.00  0.00            
ATOM   3173  HE3 TRP X 220       9.720   2.420  22.690  0.00  0.00            
ATOM   3174  CZ3 TRP X 220      10.390   0.440  22.580  0.00  0.00            
ATOM   3175  HZ3 TRP X 220       9.690   0.080  23.200  0.00  0.00            
ATOM   3176  CZ2 TRP X 220      12.310   0.060  21.140  0.00  0.00            
ATOM   3177  HZ2 TRP X 220      12.970  -0.550  20.720  0.00  0.00            
ATOM   3178  CH2 TRP X 220      11.330  -0.430  22.020  0.00  0.00            
ATOM   3179  HH2 TRP X 220      11.310  -1.410  22.250  0.00  0.00            
ATOM   3180  C   TRP X 220      11.230   5.100  23.740  0.00  0.00            
ATOM   3181  O   TRP X 220      12.140   4.700  24.460  0.00  0.00            
ATOM   3182  N   GLY X 221       9.950   4.960  24.070  0.00  0.00            
ATOM   3183  HN  GLY X 221       9.280   5.440  23.510  0.00  0.00            
ATOM   3184  CA  GLY X 221       9.460   4.170  25.190  0.00  0.00            
ATOM   3185  HA1 GLY X 221       9.920   3.280  25.180  0.00  0.00            
ATOM   3186  HA2 GLY X 221       9.670   4.650  26.040  0.00  0.00            
ATOM   3187  C   GLY X 221       7.960   4.000  25.030  0.00  0.00            
ATOM   3188  O   GLY X 221       7.310   4.860  24.450  0.00  0.00            
ATOM   3189  N   GLU X 222       7.430   2.820  25.370  0.00  0.00            
ATOM   3190  HN  GLU X 222       8.020   2.150  25.830  0.00  0.00            
ATOM   3191  CA  GLU X 222       6.030   2.470  25.120  0.00  0.00            
ATOM   3192  HA  GLU X 222       5.800   2.850  24.220  0.00  0.00            
ATOM   3193  CB  GLU X 222       5.880   0.960  25.070  0.00  0.00            
ATOM   3194  HB1 GLU X 222       6.290   0.570  25.890  0.00  0.00            
ATOM   3195  HB2 GLU X 222       4.900   0.730  25.050  0.00  0.00            
ATOM   3196  CG  GLU X 222       6.550   0.350  23.830  0.00  0.00            
ATOM   3197  HG1 GLU X 222       6.000   0.550  23.020  0.00  0.00            
ATOM   3198  HG2 GLU X 222       7.460   0.740  23.720  0.00  0.00            
ATOM   3199  CD  GLU X 222       6.660  -1.160  24.010  0.00  0.00            
ATOM   3200  OE1 GLU X 222       5.650  -1.780  24.410  0.00  0.00            
ATOM   3201  OE2 GLU X 222       7.790  -1.710  23.920  0.00  0.00            
ATOM   3202  C   GLU X 222       5.110   3.120  26.160  0.00  0.00            
ATOM   3203  O   GLU X 222       4.900   2.580  27.250  0.00  0.00            
ATOM   3204  N   GLY X 223       4.540   4.260  25.790  0.00  0.00            
ATOM   3205  HN  GLY X 223       4.490   4.460  24.810  0.00  0.00            
ATOM   3206  CA  GLY X 223       3.990   5.240  26.710  0.00  0.00            
ATOM   3207  HA1 GLY X 223       3.400   5.860  26.200  0.00  0.00            
ATOM   3208  HA2 GLY X 223       3.440   4.750  27.390  0.00  0.00            
ATOM   3209  C   GLY X 223       5.100   6.030  27.410  0.00  0.00            
ATOM   3210  O   GLY X 223       6.120   6.360  26.800  0.00  0.00            
ATOM   3211  N   CYS X 224       4.900   6.340  28.680  0.00  0.00            
ATOM   3212  HN  CYS X 224       4.020   6.100  29.090  0.00  0.00            
ATOM   3213  CA  CYS X 224       5.870   7.020  29.540  0.00  0.00            
ATOM   3214  HA  CYS X 224       6.770   6.820  29.140  0.00  0.00            
ATOM   3215  CB  CYS X 224       5.600   8.530  29.540  0.00  0.00            
ATOM   3216  HB1 CYS X 224       4.810   8.630  30.150  0.00  0.00            
ATOM   3217  HB2 CYS X 224       6.410   8.910  29.990  0.00  0.00            
ATOM   3218  SG  CYS X 224       5.300   9.300  27.930  0.00  0.00            
ATOM   3219  C   CYS X 224       5.780   6.470  30.960  0.00  0.00            
ATOM   3220  O   CYS X 224       4.680   6.260  31.470  0.00  0.00            
ATOM   3221  N   ALA X 225       6.900   6.340  31.670  0.00  0.00            
ATOM   3222  HN  ALA X 225       7.760   6.470  31.180  0.00  0.00            
ATOM   3223  CA  ALA X 225       6.980   6.030  33.100  0.00  0.00            
ATOM   3224  HA  ALA X 225       7.970   5.970  33.240  0.00  0.00            
ATOM   3225  CB  ALA X 225       6.360   7.170  33.910  0.00  0.00            
ATOM   3226  HB1 ALA X 225       6.410   6.950  34.880  0.00  0.00            
ATOM   3227  HB2 ALA X 225       6.860   8.020  33.730  0.00  0.00            
ATOM   3228  HB3 ALA X 225       5.400   7.280  33.650  0.00  0.00            
ATOM   3229  C   ALA X 225       6.510   4.640  33.560  0.00  0.00            
ATOM   3230  O   ALA X 225       7.160   4.110  34.470  0.00  0.00            
ATOM   3231  N   ARG X 226       5.550   3.990  32.880  0.00  0.00            
ATOM   3232  HN  ARG X 226       5.230   4.450  32.050  0.00  0.00            
ATOM   3233  CA  ARG X 226       4.910   2.690  33.190  0.00  0.00            
ATOM   3234  HA  ARG X 226       4.210   2.960  33.860  0.00  0.00            
ATOM   3235  CB  ARG X 226       4.330   2.090  31.900  0.00  0.00            
ATOM   3236  HB1 ARG X 226       5.100   1.880  31.290  0.00  0.00            
ATOM   3237  HB2 ARG X 226       3.850   1.250  32.130  0.00  0.00            
ATOM   3238  CG  ARG X 226       3.360   3.010  31.140  0.00  0.00            
ATOM   3239  HG1 ARG X 226       2.590   3.250  31.740  0.00  0.00            
ATOM   3240  HG2 ARG X 226       3.830   3.850  30.870  0.00  0.00            
ATOM   3241  CD  ARG X 226       2.840   2.290  29.900  0.00  0.00            
ATOM   3242  HD1 ARG X 226       3.610   2.000  29.330  0.00  0.00            
ATOM   3243  HD2 ARG X 226       2.310   1.490  30.170  0.00  0.00            
ATOM   3244  NE  ARG X 226       1.980   3.170  29.090  0.00  0.00            
ATOM   3245  HE  ARG X 226       1.670   4.010  29.520  0.00  0.00            
ATOM   3246  CZ  ARG X 226       1.590   2.950  27.860  0.00  0.00            
ATOM   3247  NH1 ARG X 226       2.100   1.990  27.140  0.00  0.00            
ATOM   3248 HH11 ARG X 226       2.810   1.410  27.520  0.00  0.00            
ATOM   3249 HH12 ARG X 226       1.780   1.850  26.200  0.00  0.00            
ATOM   3250  NH2 ARG X 226       0.680   3.700  27.310  0.00  0.00            
ATOM   3251 HH21 ARG X 226       0.280   4.460  27.830  0.00  0.00            
ATOM   3252 HH22 ARG X 226       0.390   3.530  26.370  0.00  0.00            
ATOM   3253  C   ARG X 226       5.790   1.630  33.860  0.00  0.00            
ATOM   3254  O   ARG X 226       6.990   1.530  33.580  0.00  0.00            
ATOM   3255  N   LYS X 227       5.220   0.760  34.700  0.00  0.00            
ATOM   3256  HN  LYS X 227       4.320   0.980  35.080  0.00  0.00            
ATOM   3257  CA  LYS X 227       5.870  -0.510  35.090  0.00  0.00            
ATOM   3258  HA  LYS X 227       6.830  -0.280  35.280  0.00  0.00            
ATOM   3259  CB  LYS X 227       5.300  -1.090  36.400  0.00  0.00            
ATOM   3260  HB1 LYS X 227       5.130  -0.350  37.050  0.00  0.00            
ATOM   3261  HB2 LYS X 227       4.440  -1.570  36.210  0.00  0.00            
ATOM   3262  CG  LYS X 227       6.330  -2.070  36.980  0.00  0.00            
ATOM   3263  HG1 LYS X 227       6.440  -2.810  36.320  0.00  0.00            
ATOM   3264  HG2 LYS X 227       7.190  -1.570  37.080  0.00  0.00            
ATOM   3265  CD  LYS X 227       6.030  -2.720  38.330  0.00  0.00            
ATOM   3266  HD1 LYS X 227       5.900  -2.020  39.040  0.00  0.00            
ATOM   3267  HD2 LYS X 227       5.210  -3.290  38.280  0.00  0.00            
ATOM   3268  CE  LYS X 227       7.280  -3.560  38.600  0.00  0.00            
ATOM   3269  HE1 LYS X 227       7.410  -4.210  37.850  0.00  0.00            
ATOM   3270  HE2 LYS X 227       8.080  -2.960  38.650  0.00  0.00            
ATOM   3271  NZ  LYS X 227       7.240  -4.340  39.860  0.00  0.00            
ATOM   3272  HZ1 LYS X 227       8.090  -4.860  39.950  0.00  0.00            
ATOM   3273  HZ2 LYS X 227       7.140  -3.720  40.630  0.00  0.00            
ATOM   3274  HZ3 LYS X 227       6.470  -4.970  39.830  0.00  0.00            
ATOM   3275  C   LYS X 227       5.850  -1.500  33.910  0.00  0.00            
ATOM   3276  O   LYS X 227       5.030  -1.360  33.010  0.00  0.00            
ATOM   3277  N   GLY X 228       6.830  -2.410  33.850  0.00  0.00            
ATOM   3278  HN  GLY X 228       7.410  -2.510  34.650  0.00  0.00            
ATOM   3279  CA  GLY X 228       7.110  -3.260  32.690  0.00  0.00            
ATOM   3280  HA1 GLY X 228       7.610  -4.060  33.020  0.00  0.00            
ATOM   3281  HA2 GLY X 228       6.230  -3.560  32.310  0.00  0.00            
ATOM   3282  C   GLY X 228       7.920  -2.560  31.590  0.00  0.00            
ATOM   3283  O   GLY X 228       8.210  -3.180  30.570  0.00  0.00            
ATOM   3284  N   LYS X 229       8.270  -1.280  31.790  0.00  0.00            
ATOM   3285  HN  LYS X 229       8.060  -0.870  32.670  0.00  0.00            
ATOM   3286  CA  LYS X 229       8.950  -0.430  30.790  0.00  0.00            
ATOM   3287  HA  LYS X 229       9.410  -1.070  30.180  0.00  0.00            
ATOM   3288  CB  LYS X 229       7.900   0.410  30.030  0.00  0.00            
ATOM   3289  HB1 LYS X 229       7.380   0.940  30.690  0.00  0.00            
ATOM   3290  HB2 LYS X 229       8.400   1.030  29.420  0.00  0.00            
ATOM   3291  CG  LYS X 229       6.900  -0.400  29.170  0.00  0.00            
ATOM   3292  HG1 LYS X 229       6.440  -1.060  29.760  0.00  0.00            
ATOM   3293  HG2 LYS X 229       6.230   0.230  28.780  0.00  0.00            
ATOM   3294  CD  LYS X 229       7.570  -1.170  28.020  0.00  0.00            
ATOM   3295  HD1 LYS X 229       7.870  -0.520  27.330  0.00  0.00            
ATOM   3296  HD2 LYS X 229       8.370  -1.660  28.380  0.00  0.00            
ATOM   3297  CE  LYS X 229       6.640  -2.190  27.350  0.00  0.00            
ATOM   3298  HE1 LYS X 229       6.270  -2.810  28.040  0.00  0.00            
ATOM   3299  HE2 LYS X 229       5.890  -1.710  26.900  0.00  0.00            
ATOM   3300  NZ  LYS X 229       7.370  -2.980  26.330  0.00  0.00            
ATOM   3301  HZ1 LYS X 229       6.740  -3.640  25.910  0.00  0.00            
ATOM   3302  HZ2 LYS X 229       7.730  -2.370  25.630  0.00  0.00            
ATOM   3303  HZ3 LYS X 229       8.120  -3.470  26.770  0.00  0.00            
ATOM   3304  C   LYS X 229      10.040   0.450  31.410  0.00  0.00            
ATOM   3305  O   LYS X 229       9.840   1.060  32.470  0.00  0.00            
ATOM   3306  N   TYR X 230      11.160   0.540  30.690  0.00  0.00            
ATOM   3307  HN  TYR X 230      11.250  -0.100  29.930  0.00  0.00            
ATOM   3308  CA  TYR X 230      12.300   1.470  30.890  0.00  0.00            
ATOM   3309  HA  TYR X 230      12.150   1.930  31.760  0.00  0.00            
ATOM   3310  CB  TYR X 230      13.610   0.660  30.920  0.00  0.00            
ATOM   3311  HB1 TYR X 230      13.710   0.200  30.040  0.00  0.00            
ATOM   3312  HB2 TYR X 230      14.360   1.310  31.050  0.00  0.00            
ATOM   3313  CG  TYR X 230      13.750  -0.410  31.990  0.00  0.00            
ATOM   3314  CD1 TYR X 230      14.520  -0.160  33.140  0.00  0.00            
ATOM   3315  HD1 TYR X 230      14.880   0.760  33.310  0.00  0.00            
ATOM   3316  CE1 TYR X 230      14.800  -1.200  34.050  0.00  0.00            
ATOM   3317  HE1 TYR X 230      15.360  -1.010  34.870  0.00  0.00            
ATOM   3318  CZ  TYR X 230      14.300  -2.490  33.820  0.00  0.00            
ATOM   3319  OH  TYR X 230      14.600  -3.500  34.680  0.00  0.00            
ATOM   3320  HH  TYR X 230      14.170  -4.350  34.360  0.00  0.00            
ATOM   3321  CD2 TYR X 230      13.220  -1.690  31.780  0.00  0.00            
ATOM   3322  HD2 TYR X 230      12.640  -1.870  30.990  0.00  0.00            
ATOM   3323  CE2 TYR X 230      13.490  -2.740  32.690  0.00  0.00            
ATOM   3324  HE2 TYR X 230      13.120  -3.650  32.530  0.00  0.00            
ATOM   3325  C   TYR X 230      12.340   2.490  29.720  0.00  0.00            
ATOM   3326  O   TYR X 230      11.530   2.400  28.800  0.00  0.00            
ATOM   3327  N   GLY X 231      13.280   3.430  29.710  0.00  0.00            
ATOM   3328  HN  GLY X 231      13.830   3.580  30.530  0.00  0.00            
ATOM   3329  CA  GLY X 231      13.540   4.270  28.530  0.00  0.00            
ATOM   3330  HA1 GLY X 231      12.660   4.440  28.080  0.00  0.00            
ATOM   3331  HA2 GLY X 231      13.920   5.140  28.850  0.00  0.00            
ATOM   3332  C   GLY X 231      14.510   3.600  27.550  0.00  0.00            
ATOM   3333  O   GLY X 231      15.490   2.990  27.980  0.00  0.00            
ATOM   3334  N   ILE X 232      14.270   3.750  26.240  0.00  0.00            
ATOM   3335  HN  ILE X 232      13.420   4.200  25.970  0.00  0.00            
ATOM   3336  CA  ILE X 232      15.170   3.300  25.170  0.00  0.00            
ATOM   3337  HA  ILE X 232      15.810   2.670  25.620  0.00  0.00            
ATOM   3338  CB  ILE X 232      14.430   2.520  24.050  0.00  0.00            
ATOM   3339  HB  ILE X 232      13.960   3.210  23.500  0.00  0.00            
ATOM   3340  CG2 ILE X 232      15.450   1.750  23.180  0.00  0.00            
ATOM   3341 HG21 ILE X 232      14.960   1.250  22.460  0.00  0.00            
ATOM   3342 HG22 ILE X 232      16.090   2.400  22.770  0.00  0.00            
ATOM   3343 HG23 ILE X 232      15.950   1.100  23.750  0.00  0.00            
ATOM   3344  CG1 ILE X 232      13.320   1.570  24.550  0.00  0.00            
ATOM   3345 HG11 ILE X 232      12.620   2.120  25.000  0.00  0.00            
ATOM   3346 HG12 ILE X 232      12.920   1.110  23.760  0.00  0.00            
ATOM   3347  CD  ILE X 232      13.760   0.480  25.530  0.00  0.00            
ATOM   3348  HD1 ILE X 232      12.970  -0.070  25.790  0.00  0.00            
ATOM   3349  HD2 ILE X 232      14.450  -0.100  25.100  0.00  0.00            
ATOM   3350  HD3 ILE X 232      14.140   0.910  26.350  0.00  0.00            
ATOM   3351  C   ILE X 232      15.920   4.500  24.590  0.00  0.00            
ATOM   3352  O   ILE X 232      15.350   5.560  24.340  0.00  0.00            
ATOM   3353  N   TYR X 233      17.220   4.330  24.350  0.00  0.00            
ATOM   3354  HN  TYR X 233      17.590   3.400  24.430  0.00  0.00            
ATOM   3355  CA  TYR X 233      18.140   5.390  23.970  0.00  0.00            
ATOM   3356  HA  TYR X 233      17.570   6.170  23.710  0.00  0.00            
ATOM   3357  CB  TYR X 233      19.030   5.750  25.170  0.00  0.00            
ATOM   3358  HB1 TYR X 233      19.510   4.930  25.470  0.00  0.00            
ATOM   3359  HB2 TYR X 233      19.690   6.440  24.880  0.00  0.00            
ATOM   3360  CG  TYR X 233      18.270   6.310  26.380  0.00  0.00            
ATOM   3361  CD1 TYR X 233      17.600   5.440  27.260  0.00  0.00            
ATOM   3362  HD1 TYR X 233      17.650   4.450  27.110  0.00  0.00            
ATOM   3363  CE1 TYR X 233      16.860   5.950  28.340  0.00  0.00            
ATOM   3364  HE1 TYR X 233      16.360   5.330  28.940  0.00  0.00            
ATOM   3365  CZ  TYR X 233      16.820   7.340  28.580  0.00  0.00            
ATOM   3366  OH  TYR X 233      16.110   7.820  29.630  0.00  0.00            
ATOM   3367  HH  TYR X 233      16.190   8.820  29.650  0.00  0.00            
ATOM   3368  CD2 TYR X 233      18.240   7.700  26.620  0.00  0.00            
ATOM   3369  HD2 TYR X 233      18.720   8.320  26.000  0.00  0.00            
ATOM   3370  CE2 TYR X 233      17.530   8.210  27.730  0.00  0.00            
ATOM   3371  HE2 TYR X 233      17.540   9.190  27.910  0.00  0.00            
ATOM   3372  C   TYR X 233      18.980   4.990  22.750  0.00  0.00            
ATOM   3373  O   TYR X 233      19.480   3.860  22.670  0.00  0.00            
ATOM   3374  N   THR X 234      19.180   5.910  21.810  0.00  0.00            
ATOM   3375  HN  THR X 234      18.740   6.800  21.900  0.00  0.00            
ATOM   3376  CA  THR X 234      20.040   5.670  20.630  0.00  0.00            
ATOM   3377  HA  THR X 234      19.730   4.800  20.270  0.00  0.00            
ATOM   3378  CB  THR X 234      19.900   6.740  19.540  0.00  0.00            
ATOM   3379  HB  THR X 234      20.300   7.600  19.840  0.00  0.00            
ATOM   3380  OG1 THR X 234      18.540   7.020  19.310  0.00  0.00            
ATOM   3381  HG1 THR X 234      18.460   7.710  18.600  0.00  0.00            
ATOM   3382  CG2 THR X 234      20.530   6.280  18.230  0.00  0.00            
ATOM   3383 HG21 THR X 234      20.420   6.990  17.530  0.00  0.00            
ATOM   3384 HG22 THR X 234      21.500   6.100  18.370  0.00  0.00            
ATOM   3385 HG23 THR X 234      20.080   5.440  17.920  0.00  0.00            
ATOM   3386  C   THR X 234      21.500   5.600  21.080  0.00  0.00            
ATOM   3387  O   THR X 234      21.990   6.500  21.770  0.00  0.00            
ATOM   3388  N   LYS X 235      22.220   4.550  20.680  0.00  0.00            
ATOM   3389  HN  LYS X 235      21.800   3.920  20.020  0.00  0.00            
ATOM   3390  CA  LYS X 235      23.580   4.240  21.140  0.00  0.00            
ATOM   3391  HA  LYS X 235      23.610   4.480  22.110  0.00  0.00            
ATOM   3392  CB  LYS X 235      23.830   2.730  20.960  0.00  0.00            
ATOM   3393  HB1 LYS X 235      23.030   2.220  21.250  0.00  0.00            
ATOM   3394  HB2 LYS X 235      24.020   2.540  20.000  0.00  0.00            
ATOM   3395  CG  LYS X 235      25.030   2.300  21.800  0.00  0.00            
ATOM   3396  HG1 LYS X 235      25.730   3.020  21.780  0.00  0.00            
ATOM   3397  HG2 LYS X 235      24.730   2.160  22.750  0.00  0.00            
ATOM   3398  CD  LYS X 235      25.660   1.000  21.290  0.00  0.00            
ATOM   3399  HD1 LYS X 235      24.940   0.320  21.150  0.00  0.00            
ATOM   3400  HD2 LYS X 235      26.120   1.180  20.430  0.00  0.00            
ATOM   3401  CE  LYS X 235      26.670   0.460  22.310  0.00  0.00            
ATOM   3402  HE1 LYS X 235      27.190   1.220  22.710  0.00  0.00            
ATOM   3403  HE2 LYS X 235      26.180  -0.030  23.040  0.00  0.00            
ATOM   3404  NZ  LYS X 235      27.620  -0.480  21.680  0.00  0.00            
ATOM   3405  HZ1 LYS X 235      28.260  -0.810  22.370  0.00  0.00            
ATOM   3406  HZ2 LYS X 235      27.120  -1.250  21.290  0.00  0.00            
ATOM   3407  HZ3 LYS X 235      28.120   0.000  20.960  0.00  0.00            
ATOM   3408  C   LYS X 235      24.630   5.110  20.440  0.00  0.00            
ATOM   3409  O   LYS X 235      25.220   4.700  19.440  0.00  0.00            
ATOM   3410  N   VAL X 236      24.890   6.310  20.970  0.00  0.00            
ATOM   3411  HN  VAL X 236      24.420   6.550  21.820  0.00  0.00            
ATOM   3412  CA  VAL X 236      25.840   7.290  20.400  0.00  0.00            
ATOM   3413  HA  VAL X 236      25.420   7.540  19.520  0.00  0.00            
ATOM   3414  CB  VAL X 236      25.960   8.530  21.320  0.00  0.00            
ATOM   3415  HB  VAL X 236      26.200   8.170  22.220  0.00  0.00            
ATOM   3416  CG1 VAL X 236      27.070   9.500  20.900  0.00  0.00            
ATOM   3417 HG11 VAL X 236      27.090  10.270  21.540  0.00  0.00            
ATOM   3418 HG12 VAL X 236      27.950   9.030  20.910  0.00  0.00            
ATOM   3419 HG13 VAL X 236      26.880   9.840  19.970  0.00  0.00            
ATOM   3420  CG2 VAL X 236      24.640   9.300  21.320  0.00  0.00            
ATOM   3421 HG21 VAL X 236      24.730  10.100  21.920  0.00  0.00            
ATOM   3422 HG22 VAL X 236      24.430   9.600  20.390  0.00  0.00            
ATOM   3423 HG23 VAL X 236      23.910   8.710  21.660  0.00  0.00            
ATOM   3424  C   VAL X 236      27.220   6.700  20.100  0.00  0.00            
ATOM   3425  O   VAL X 236      27.800   7.050  19.080  0.00  0.00            
ATOM   3426  N   THR X 237      27.710   5.740  20.890  0.00  0.00            
ATOM   3427  HN  THR X 237      27.170   5.460  21.690  0.00  0.00            
ATOM   3428  CA  THR X 237      29.010   5.080  20.650  0.00  0.00            
ATOM   3429  HA  THR X 237      29.640   5.850  20.610  0.00  0.00            
ATOM   3430  CB  THR X 237      29.370   4.140  21.810  0.00  0.00            
ATOM   3431  HB  THR X 237      30.090   3.510  21.500  0.00  0.00            
ATOM   3432  OG1 THR X 237      28.280   3.330  22.170  0.00  0.00            
ATOM   3433  HG1 THR X 237      28.550   2.730  22.930  0.00  0.00            
ATOM   3434  CG2 THR X 237      29.780   4.930  23.050  0.00  0.00            
ATOM   3435 HG21 THR X 237      30.020   4.290  23.790  0.00  0.00            
ATOM   3436 HG22 THR X 237      30.580   5.490  22.840  0.00  0.00            
ATOM   3437 HG23 THR X 237      29.030   5.510  23.340  0.00  0.00            
ATOM   3438  C   THR X 237      29.100   4.330  19.320  0.00  0.00            
ATOM   3439  O   THR X 237      30.130   4.430  18.640  0.00  0.00            
ATOM   3440  N   ALA X 238      27.990   3.760  18.820  0.00  0.00            
ATOM   3441  HN  ALA X 238      27.180   3.720  19.410  0.00  0.00            
ATOM   3442  CA  ALA X 238      27.900   3.190  17.470  0.00  0.00            
ATOM   3443  HA  ALA X 238      28.720   2.640  17.370  0.00  0.00            
ATOM   3444  CB  ALA X 238      26.640   2.330  17.380  0.00  0.00            
ATOM   3445  HB1 ALA X 238      26.570   1.940  16.460  0.00  0.00            
ATOM   3446  HB2 ALA X 238      26.680   1.590  18.050  0.00  0.00            
ATOM   3447  HB3 ALA X 238      25.830   2.900  17.560  0.00  0.00            
ATOM   3448  C   ALA X 238      27.930   4.270  16.360  0.00  0.00            
ATOM   3449  O   ALA X 238      28.190   3.940  15.200  0.00  0.00            
ATOM   3450  N   PHE X 239      27.780   5.550  16.710  0.00  0.00            
ATOM   3451  HN  PHE X 239      27.730   5.750  17.690  0.00  0.00            
ATOM   3452  CA  PHE X 239      27.690   6.680  15.800  0.00  0.00            
ATOM   3453  HA  PHE X 239      27.860   6.260  14.900  0.00  0.00            
ATOM   3454  CB  PHE X 239      26.290   7.310  15.900  0.00  0.00            
ATOM   3455  HB1 PHE X 239      26.140   7.600  16.850  0.00  0.00            
ATOM   3456  HB2 PHE X 239      26.250   8.100  15.300  0.00  0.00            
ATOM   3457  CG  PHE X 239      25.180   6.360  15.520  0.00  0.00            
ATOM   3458  CD1 PHE X 239      25.040   5.970  14.180  0.00  0.00            
ATOM   3459  HD1 PHE X 239      25.640   6.340  13.480  0.00  0.00            
ATOM   3460  CE1 PHE X 239      24.040   5.040  13.820  0.00  0.00            
ATOM   3461  HE1 PHE X 239      23.940   4.760  12.860  0.00  0.00            
ATOM   3462  CZ  PHE X 239      23.190   4.510  14.800  0.00  0.00            
ATOM   3463  HZ  PHE X 239      22.490   3.850  14.540  0.00  0.00            
ATOM   3464  CD2 PHE X 239      24.310   5.850  16.500  0.00  0.00            
ATOM   3465  HD2 PHE X 239      24.390   6.140  17.450  0.00  0.00            
ATOM   3466  CE2 PHE X 239      23.310   4.920  16.140  0.00  0.00            
ATOM   3467  HE2 PHE X 239      22.700   4.550  16.830  0.00  0.00            
ATOM   3468  C   PHE X 239      28.780   7.750  15.960  0.00  0.00            
ATOM   3469  O   PHE X 239      28.800   8.670  15.150  0.00  0.00            
ATOM   3470  N   LEU X 240      29.740   7.660  16.900  0.00  0.00            
ATOM   3471  HN  LEU X 240      29.740   6.850  17.490  0.00  0.00            
ATOM   3472  CA  LEU X 240      30.770   8.690  17.100  0.00  0.00            
ATOM   3473  HA  LEU X 240      30.270   9.520  17.350  0.00  0.00            
ATOM   3474  CB  LEU X 240      31.710   8.270  18.250  0.00  0.00            
ATOM   3475  HB1 LEU X 240      32.030   7.340  18.080  0.00  0.00            
ATOM   3476  HB2 LEU X 240      32.500   8.900  18.260  0.00  0.00            
ATOM   3477  CG  LEU X 240      31.040   8.310  19.630  0.00  0.00            
ATOM   3478  HG  LEU X 240      30.150   7.880  19.530  0.00  0.00            
ATOM   3479  CD1 LEU X 240      31.860   7.550  20.670  0.00  0.00            
ATOM   3480 HD11 LEU X 240      31.400   7.600  21.560  0.00  0.00            
ATOM   3481 HD12 LEU X 240      31.950   6.600  20.390  0.00  0.00            
ATOM   3482 HD13 LEU X 240      32.770   7.970  20.750  0.00  0.00            
ATOM   3483  CD2 LEU X 240      30.820   9.740  20.140  0.00  0.00            
ATOM   3484 HD21 LEU X 240      30.380   9.710  21.040  0.00  0.00            
ATOM   3485 HD22 LEU X 240      31.700  10.210  20.210  0.00  0.00            
ATOM   3486 HD23 LEU X 240      30.230  10.230  19.500  0.00  0.00            
ATOM   3487  C   LEU X 240      31.560   9.010  15.810  0.00  0.00            
ATOM   3488  O   LEU X 240      31.610  10.170  15.390  0.00  0.00            
ATOM   3489  N   LYS X 241      32.000   7.990  15.070  0.00  0.00            
ATOM   3490  HN  LYS X 241      31.870   7.060  15.420  0.00  0.00            
ATOM   3491  CA  LYS X 241      32.670   8.140  13.750  0.00  0.00            
ATOM   3492  HA  LYS X 241      33.180   9.000  13.820  0.00  0.00            
ATOM   3493  CB  LYS X 241      33.630   6.970  13.530  0.00  0.00            
ATOM   3494  HB1 LYS X 241      33.150   6.110  13.690  0.00  0.00            
ATOM   3495  HB2 LYS X 241      33.970   6.990  12.590  0.00  0.00            
ATOM   3496  CG  LYS X 241      34.810   7.080  14.500  0.00  0.00            
ATOM   3497  HG1 LYS X 241      35.300   7.930  14.320  0.00  0.00            
ATOM   3498  HG2 LYS X 241      34.460   7.090  15.440  0.00  0.00            
ATOM   3499  CD  LYS X 241      35.800   5.910  14.380  0.00  0.00            
ATOM   3500  HD1 LYS X 241      36.100   5.860  13.420  0.00  0.00            
ATOM   3501  HD2 LYS X 241      36.590   6.120  14.960  0.00  0.00            
ATOM   3502  CE  LYS X 241      35.250   4.540  14.780  0.00  0.00            
ATOM   3503  HE1 LYS X 241      34.490   4.300  14.180  0.00  0.00            
ATOM   3504  HE2 LYS X 241      35.970   3.850  14.710  0.00  0.00            
ATOM   3505  NZ  LYS X 241      34.740   4.530  16.180  0.00  0.00            
ATOM   3506  HZ1 LYS X 241      34.390   3.620  16.390  0.00  0.00            
ATOM   3507  HZ2 LYS X 241      35.490   4.750  16.800  0.00  0.00            
ATOM   3508  HZ3 LYS X 241      34.010   5.200  16.270  0.00  0.00            
ATOM   3509  C   LYS X 241      31.720   8.390  12.560  0.00  0.00            
ATOM   3510  O   LYS X 241      32.160   8.510  11.420  0.00  0.00            
ATOM   3511  N   TRP X 242      30.420   8.520  12.830  0.00  0.00            
ATOM   3512  HN  TRP X 242      30.110   8.240  13.740  0.00  0.00            
ATOM   3513  CA  TRP X 242      29.400   9.050  11.910  0.00  0.00            
ATOM   3514  HA  TRP X 242      29.800   9.030  10.990  0.00  0.00            
ATOM   3515  CB  TRP X 242      28.170   8.120  11.940  0.00  0.00            
ATOM   3516  HB1 TRP X 242      28.480   7.180  11.840  0.00  0.00            
ATOM   3517  HB2 TRP X 242      27.720   8.230  12.830  0.00  0.00            
ATOM   3518  CG  TRP X 242      27.140   8.370  10.890  0.00  0.00            
ATOM   3519  CD1 TRP X 242      27.070   7.750   9.680  0.00  0.00            
ATOM   3520  HD1 TRP X 242      27.700   7.050   9.360  0.00  0.00            
ATOM   3521  NE1 TRP X 242      25.990   8.240   8.970  0.00  0.00            
ATOM   3522  HE1 TRP X 242      25.740   7.940   8.050  0.00  0.00            
ATOM   3523  CE2 TRP X 242      25.300   9.190   9.690  0.00  0.00            
ATOM   3524  CD2 TRP X 242      25.990   9.280  10.940  0.00  0.00            
ATOM   3525  CE3 TRP X 242      25.460  10.150  11.910  0.00  0.00            
ATOM   3526  HE3 TRP X 242      25.920  10.230  12.800  0.00  0.00            
ATOM   3527  CZ3 TRP X 242      24.300  10.890  11.660  0.00  0.00            
ATOM   3528  HZ3 TRP X 242      23.930  11.500  12.360  0.00  0.00            
ATOM   3529  CZ2 TRP X 242      24.150   9.950   9.420  0.00  0.00            
ATOM   3530  HZ2 TRP X 242      23.710   9.890   8.520  0.00  0.00            
ATOM   3531  CH2 TRP X 242      23.640  10.800  10.420  0.00  0.00            
ATOM   3532  HH2 TRP X 242      22.820  11.330  10.240  0.00  0.00            
ATOM   3533  C   TRP X 242      29.070  10.530  12.210  0.00  0.00            
ATOM   3534  O   TRP X 242      28.930  11.320  11.280  0.00  0.00            
ATOM   3535  N   ILE X 243      29.090  10.910  13.490  0.00  0.00            
ATOM   3536  HN  ILE X 243      29.250  10.190  14.170  0.00  0.00            
ATOM   3537  CA  ILE X 243      28.910  12.270  14.030  0.00  0.00            
ATOM   3538  HA  ILE X 243      28.120  12.650  13.560  0.00  0.00            
ATOM   3539  CB  ILE X 243      28.660  12.170  15.560  0.00  0.00            
ATOM   3540  HB  ILE X 243      29.400  11.620  15.930  0.00  0.00            
ATOM   3541  CG2 ILE X 243      28.700  13.550  16.260  0.00  0.00            
ATOM   3542 HG21 ILE X 243      28.530  13.420  17.240  0.00  0.00            
ATOM   3543 HG22 ILE X 243      29.600  13.960  16.130  0.00  0.00            
ATOM   3544 HG23 ILE X 243      28.000  14.140  15.870  0.00  0.00            
ATOM   3545  CG1 ILE X 243      27.290  11.510  15.850  0.00  0.00            
ATOM   3546 HG11 ILE X 243      26.560  12.170  15.650  0.00  0.00            
ATOM   3547 HG12 ILE X 243      27.190  10.710  15.250  0.00  0.00            
ATOM   3548  CD  ILE X 243      27.130  11.040  17.310  0.00  0.00            
ATOM   3549  HD1 ILE X 243      26.230  10.620  17.430  0.00  0.00            
ATOM   3550  HD2 ILE X 243      27.850  10.370  17.520  0.00  0.00            
ATOM   3551  HD3 ILE X 243      27.220  11.830  17.920  0.00  0.00            
ATOM   3552  C   ILE X 243      30.120  13.170  13.710  0.00  0.00            
ATOM   3553  O   ILE X 243      29.900  14.310  13.310  0.00  0.00            
ATOM   3554  N   ASP X 244      31.360  12.680  13.810  0.00  0.00            
ATOM   3555  HN  ASP X 244      31.480  11.720  14.040  0.00  0.00            
ATOM   3556  CA  ASP X 244      32.570  13.500  13.600  0.00  0.00            
ATOM   3557  HA  ASP X 244      32.550  14.180  14.340  0.00  0.00            
ATOM   3558  CB  ASP X 244      33.820  12.600  13.690  0.00  0.00            
ATOM   3559  HB1 ASP X 244      33.960  12.320  14.640  0.00  0.00            
ATOM   3560  HB2 ASP X 244      33.680  11.800  13.120  0.00  0.00            
ATOM   3561  CG  ASP X 244      35.060  13.360  13.200  0.00  0.00            
ATOM   3562  OD1 ASP X 244      35.630  14.160  13.960  0.00  0.00            
ATOM   3563  OD2 ASP X 244      35.360  13.280  11.980  0.00  0.00            
ATOM   3564  C   ASP X 244      32.560  14.270  12.270  0.00  0.00            
ATOM   3565  O   ASP X 244      32.660  15.500  12.240  0.00  0.00            
ATOM   3566  N   ARG X 245      32.360  13.560  11.150  0.00  0.00            
ATOM   3567  HN  ARG X 245      32.200  12.580  11.240  0.00  0.00            
ATOM   3568  CA  ARG X 245      32.360  14.140   9.790  0.00  0.00            
ATOM   3569  HA  ARG X 245      33.140  14.760   9.770  0.00  0.00            
ATOM   3570  CB  ARG X 245      32.510  13.010   8.770  0.00  0.00            
ATOM   3571  HB1 ARG X 245      31.800  12.330   8.940  0.00  0.00            
ATOM   3572  HB2 ARG X 245      32.380  13.400   7.850  0.00  0.00            
ATOM   3573  CG  ARG X 245      33.880  12.320   8.820  0.00  0.00            
ATOM   3574  HG1 ARG X 245      34.590  12.990   8.560  0.00  0.00            
ATOM   3575  HG2 ARG X 245      34.050  12.000   9.750  0.00  0.00            
ATOM   3576  CD  ARG X 245      33.970  11.120   7.860  0.00  0.00            
ATOM   3577  HD1 ARG X 245      33.640  11.390   6.950  0.00  0.00            
ATOM   3578  HD2 ARG X 245      34.910  10.800   7.790  0.00  0.00            
ATOM   3579  NE  ARG X 245      33.130  10.000   8.330  0.00  0.00            
ATOM   3580  HE  ARG X 245      33.590   9.320   8.900  0.00  0.00            
ATOM   3581  CZ  ARG X 245      31.850   9.790   8.080  0.00  0.00            
ATOM   3582  NH1 ARG X 245      31.170  10.430   7.170  0.00  0.00            
ATOM   3583 HH11 ARG X 245      31.620  11.120   6.610  0.00  0.00            
ATOM   3584 HH12 ARG X 245      30.200  10.220   7.040  0.00  0.00            
ATOM   3585  NH2 ARG X 245      31.180   8.960   8.810  0.00  0.00            
ATOM   3586 HH21 ARG X 245      31.640   8.460   9.550  0.00  0.00            
ATOM   3587 HH22 ARG X 245      30.210   8.800   8.620  0.00  0.00            
ATOM   3588  C   ARG X 245      31.110  14.970   9.490  0.00  0.00            
ATOM   3589  O   ARG X 245      31.140  15.790   8.580  0.00  0.00            
ATOM   3590  N   SER X 246      30.040  14.770  10.260  0.00  0.00            
ATOM   3591  HN  SER X 246      30.070  14.020  10.910  0.00  0.00            
ATOM   3592  CA  SER X 246      28.820  15.580  10.230  0.00  0.00            
ATOM   3593  HA  SER X 246      28.620  15.810   9.270  0.00  0.00            
ATOM   3594  CB  SER X 246      27.680  14.720  10.810  0.00  0.00            
ATOM   3595  HB1 SER X 246      27.270  14.160  10.090  0.00  0.00            
ATOM   3596  HB2 SER X 246      28.030  14.130  11.530  0.00  0.00            
ATOM   3597  OG  SER X 246      26.630  15.460  11.380  0.00  0.00            
ATOM   3598  HG1 SER X 246      25.940  14.840  11.740  0.00  0.00            
ATOM   3599  C   SER X 246      29.000  16.930  10.950  0.00  0.00            
ATOM   3600  O   SER X 246      28.390  17.930  10.570  0.00  0.00            
ATOM   3601  N   MET X 247      29.940  17.020  11.890  0.00  0.00            
ATOM   3602  HN  MET X 247      30.540  16.230  12.020  0.00  0.00            
ATOM   3603  CA  MET X 247      30.160  18.180  12.770  0.00  0.00            
ATOM   3604  HA  MET X 247      29.260  18.600  12.900  0.00  0.00            
ATOM   3605  CB  MET X 247      30.740  17.670  14.100  0.00  0.00            
ATOM   3606  HB1 MET X 247      30.320  16.790  14.320  0.00  0.00            
ATOM   3607  HB2 MET X 247      31.730  17.550  13.990  0.00  0.00            
ATOM   3608  CG  MET X 247      30.490  18.630  15.260  0.00  0.00            
ATOM   3609  HG1 MET X 247      31.030  19.440  15.020  0.00  0.00            
ATOM   3610  HG2 MET X 247      29.520  18.850  15.190  0.00  0.00            
ATOM   3611  SD  MET X 247      30.920  17.990  16.900  0.00  0.00            
ATOM   3612  CE  MET X 247      32.720  17.790  16.740  0.00  0.00            
ATOM   3613  HE1 MET X 247      33.090  17.430  17.590  0.00  0.00            
ATOM   3614  HE2 MET X 247      32.920  17.150  15.990  0.00  0.00            
ATOM   3615  HE3 MET X 247      33.130  18.680  16.540  0.00  0.00            
ATOM   3616  C   MET X 247      31.030  19.290  12.120  0.00  0.00            
ATOM   3617  O   MET X 247      31.770  19.990  12.810  0.00  0.00            
ATOM   3618  N   LYS X 248      31.090  19.340  10.780  0.00  0.00            
ATOM   3619  HN  LYS X 248      30.380  18.850  10.270  0.00  0.00            
ATOM   3620  CA  LYS X 248      32.120  20.060  10.020  0.00  0.00            
ATOM   3621  HA  LYS X 248      32.460  20.780  10.630  0.00  0.00            
ATOM   3622  CB  LYS X 248      33.260  19.080   9.650  0.00  0.00            
ATOM   3623  HB1 LYS X 248      32.880  18.310   9.140  0.00  0.00            
ATOM   3624  HB2 LYS X 248      33.940  19.560   9.090  0.00  0.00            
ATOM   3625  CG  LYS X 248      33.970  18.530  10.910  0.00  0.00            
ATOM   3626  HG1 LYS X 248      34.390  19.300  11.390  0.00  0.00            
ATOM   3627  HG2 LYS X 248      33.280  18.110  11.500  0.00  0.00            
ATOM   3628  CD  LYS X 248      35.060  17.480  10.660  0.00  0.00            
ATOM   3629  HD1 LYS X 248      34.690  16.730  10.100  0.00  0.00            
ATOM   3630  HD2 LYS X 248      35.830  17.900  10.180  0.00  0.00            
ATOM   3631  CE  LYS X 248      35.500  16.960  12.030  0.00  0.00            
ATOM   3632  HE1 LYS X 248      35.990  17.690  12.520  0.00  0.00            
ATOM   3633  HE2 LYS X 248      34.690  16.710  12.560  0.00  0.00            
ATOM   3634  NZ  LYS X 248      36.380  15.780  11.970  0.00  0.00            
ATOM   3635  HZ1 LYS X 248      36.630  15.500  12.890  0.00  0.00            
ATOM   3636  HZ2 LYS X 248      35.910  15.030  11.500  0.00  0.00            
ATOM   3637  HZ3 LYS X 248      37.210  16.020  11.460  0.00  0.00            
ATOM   3638  C   LYS X 248      31.540  20.760   8.790  0.00  0.00            
ATOM   3639  O   LYS X 248      30.640  20.220   8.140  0.00  0.00            
ATOM   3640  N   THR X 249      32.100  21.930   8.490  0.00  0.00            
ATOM   3641  HN  THR X 249      32.740  22.290   9.170  0.00  0.00            
ATOM   3642  CA  THR X 249      31.910  22.790   7.300  0.00  0.00            
ATOM   3643  HA  THR X 249      31.750  22.150   6.550  0.00  0.00            
ATOM   3644  CB  THR X 249      30.730  23.770   7.410  0.00  0.00            
ATOM   3645  HB  THR X 249      30.790  24.480   6.710  0.00  0.00            
ATOM   3646  OG1 THR X 249      30.830  24.440   8.650  0.00  0.00            
ATOM   3647  HG1 THR X 249      30.070  25.090   8.740  0.00  0.00            
ATOM   3648  CG2 THR X 249      29.370  23.100   7.230  0.00  0.00            
ATOM   3649 HG21 THR X 249      28.650  23.790   7.320  0.00  0.00            
ATOM   3650 HG22 THR X 249      29.320  22.680   6.330  0.00  0.00            
ATOM   3651 HG23 THR X 249      29.250  22.400   7.940  0.00  0.00            
ATOM   3652  C   THR X 249      33.150  23.670   7.150  0.00  0.00            
ATOM   3653  OT1 THR X 249      33.490  24.270   8.200  0.00  0.00            
ATOM   3654  OT2 THR X 249      33.690  23.720   6.040  0.00  0.00            
ATOM   3655  C1  RIV X   1       9.590   2.200  18.560  0.00  0.00            
ATOM   3656  N2  RIV X   1       8.290   2.800  18.180  0.00  0.00            
ATOM   3657  C3  RIV X   1       9.920   0.990  17.680  0.00  0.00            
ATOM   3658  C4  RIV X   1       7.730   2.610  16.920  0.00  0.00            
ATOM   3659  O5  RIV X   1       9.760   1.430  16.310  0.00  0.00            
ATOM   3660  C6  RIV X   1       8.380   1.670  15.900  0.00  0.00            
ATOM   3661  C7  RIV X   1       6.580   5.420  20.980  0.00  0.00            
ATOM   3662  C8  RIV X   1       6.930   5.900  19.710  0.00  0.00            
ATOM   3663  C9  RIV X   1       6.830   4.090  21.320  0.00  0.00            
ATOM   3664  C10 RIV X   1       7.500   5.030  18.780  0.00  0.00            
ATOM   3665  C11 RIV X   1       7.390   3.220  20.390  0.00  0.00            
ATOM   3666  C12 RIV X   1       7.720   3.700  19.120  0.00  0.00            
ATOM   3667  O13 RIV X   1       6.690   3.190  16.640  0.00  0.00            
ATOM   3668  N14 RIV X   1       5.980   6.310  21.910  0.00  0.00            
ATOM   3669  C15 RIV X   1       5.040   5.950  22.850  0.00  0.00            
ATOM   3670  C16 RIV X   1       6.400   7.690  22.100  0.00  0.00            
ATOM   3671  O17 RIV X   1       4.750   6.970  23.660  0.00  0.00            
ATOM   3672  C18 RIV X   1       5.340   8.170  23.120  0.00  0.00            
ATOM   3673  O19 RIV X   1       4.500   4.850  22.960  0.00  0.00            
ATOM   3674  C20 RIV X   1       5.920   9.020  24.270  0.00  0.00            
ATOM   3675  N21 RIV X   1       7.070   8.360  24.930  0.00  0.00            
ATOM   3676  C22 RIV X   1       8.360   8.750  24.730  0.00  0.00            
ATOM   3677  S23 RIV X   1      11.100   8.350  25.020  0.00  0.00            
ATOM   3678  C24 RIV X   1      11.640   7.390  26.350  0.00  0.00            
ATOM   3679  C25 RIV X   1       9.430   8.150  25.510  0.00  0.00            
ATOM   3680  C26 RIV X   1      10.600   6.970  27.140  0.00  0.00            
ATOM   3681  C27 RIV X   1       9.350   7.400  26.660  0.00  0.00            
ATOM   3682  O28 RIV X   1       8.550   9.610  23.880  0.00  0.00            
ATOM   3683  CL  RIV X   1      13.320   7.070  26.560  0.00  0.00            
ATOM   3684  H11 RIV X   1      10.360   2.950  18.440  0.00  0.00            
ATOM   3685  H12 RIV X   1       9.540   1.840  19.580  0.00  0.00            
ATOM   3686  H31 RIV X   1       9.240   0.180  17.890  0.00  0.00            
ATOM   3687  H32 RIV X   1      10.950   0.670  17.860  0.00  0.00            
ATOM   3688  H61 RIV X   1       8.360   2.160  14.940  0.00  0.00            
ATOM   3689  H62 RIV X   1       7.830   0.740  15.910  0.00  0.00            
ATOM   3690  H8  RIV X   1       6.740   6.910  19.440  0.00  0.00            
ATOM   3691  H9  RIV X   1       6.590   3.730  22.290  0.00  0.00            
ATOM   3692  H10 RIV X   1       7.750   5.380  17.810  0.00  0.00            
ATOM   3693  H1  RIV X   1       7.570   2.210  20.640  0.00  0.00            
ATOM   3694 H161 RIV X   1       7.390   7.700  22.510  0.00  0.00            
ATOM   3695 H162 RIV X   1       6.300   8.270  21.200  0.00  0.00            
ATOM   3696  H18 RIV X   1       4.590   8.760  22.610  0.00  0.00            
ATOM   3697 H201 RIV X   1       5.130   9.190  25.000  0.00  0.00            
ATOM   3698 H202 RIV X   1       6.210   9.980  23.860  0.00  0.00            
ATOM   3699  H21 RIV X   1       6.880   7.540  25.540  0.00  0.00            
ATOM   3700  H26 RIV X   1      10.730   6.390  28.020  0.00  0.00            
ATOM   3701  H27 RIV X   1       8.440   7.170  27.150  0.00  0.00            
ATOM   3702  CAL CAL X1244      13.220  31.550  28.410  0.00  0.00            
ATOM   3703  CAL CAL X1245       9.190   2.520  34.580  0.00  0.00            
ATOM   3704  OW  HOH X2001      12.130  11.490  36.720  0.00  0.00            
ATOM   3705  HW1 HOH X2001      12.950  11.490  37.300  0.00  0.00            
ATOM   3706  HW2 HOH X2001      11.310  11.490  37.300  0.00  0.00            
ATOM   3707  OW  HOH X2002       6.340  14.780  36.310  0.00  0.00            
ATOM   3708  HW1 HOH X2002       7.150  14.780  36.880  0.00  0.00            
ATOM   3709  HW2 HOH X2002       6.340  15.600  35.730  0.00  0.00            
ATOM   3710  OW  HOH X2003      19.310  21.360  41.650  0.00  0.00            
ATOM   3711  HW1 HOH X2003      20.130  21.360  42.220  0.00  0.00            
ATOM   3712  HW2 HOH X2003      19.310  20.550  41.070  0.00  0.00            
ATOM   3713  OW  HOH X2004      12.180  27.380  38.160  0.00  0.00            
ATOM   3714  HW1 HOH X2004      11.370  27.380  38.740  0.00  0.00            
ATOM   3715  HW2 HOH X2004      12.180  28.200  37.580  0.00  0.00            
ATOM   3716  OW  HOH X2005      17.010  20.080  41.120  0.00  0.00            
ATOM   3717  HW1 HOH X2005      16.190  20.080  41.690  0.00  0.00            
ATOM   3718  HW2 HOH X2005      17.010  19.260  40.540  0.00  0.00            
ATOM   3719  OW  HOH X2006      22.020  25.610  40.420  0.00  0.00            
ATOM   3720  HW1 HOH X2006      22.020  26.420  39.840  0.00  0.00            
ATOM   3721  HW2 HOH X2006      22.020  24.790  39.840  0.00  0.00            
ATOM   3722  OW  HOH X2007      20.340  24.520  28.790  0.00  0.00            
ATOM   3723  HW1 HOH X2007      21.150  24.520  29.370  0.00  0.00            
ATOM   3724  HW2 HOH X2007      19.520  24.520  29.370  0.00  0.00            
ATOM   3725  OW  HOH X2008      19.450  24.170  33.860  0.00  0.00            
ATOM   3726  HW1 HOH X2008      20.270  24.170  34.440  0.00  0.00            
ATOM   3727  HW2 HOH X2008      19.450  24.990  33.280  0.00  0.00            
ATOM   3728  OW  HOH X2009      21.820  25.020  26.150  0.00  0.00            
ATOM   3729  HW1 HOH X2009      22.640  25.020  26.730  0.00  0.00            
ATOM   3730  HW2 HOH X2009      21.820  24.210  25.580  0.00  0.00            
ATOM   3731  OW  HOH X2010      11.110  32.170  16.030  0.00  0.00            
ATOM   3732  HW1 HOH X2010      10.290  32.170  16.610  0.00  0.00            
ATOM   3733  HW2 HOH X2010      11.110  32.990  15.450  0.00  0.00            
ATOM   3734  OW  HOH X2011      20.900  14.430  21.290  0.00  0.00            
ATOM   3735  HW1 HOH X2011      20.090  14.430  21.870  0.00  0.00            
ATOM   3736  HW2 HOH X2011      20.900  13.620  20.710  0.00  0.00            
ATOM   3737  OW  HOH X2012      31.550  17.860  21.810  0.00  0.00            
ATOM   3738  HW1 HOH X2012      31.550  18.670  21.230  0.00  0.00            
ATOM   3739  HW2 HOH X2012      31.550  17.040  21.230  0.00  0.00            
ATOM   3740  OW  HOH X2013      25.740  24.570  19.150  0.00  0.00            
ATOM   3741  HW1 HOH X2013      26.560  24.570  19.730  0.00  0.00            
ATOM   3742  HW2 HOH X2013      24.920  24.570  19.730  0.00  0.00            
ATOM   3743  OW  HOH X2014      32.450  24.900  18.890  0.00  0.00            
ATOM   3744  HW1 HOH X2014      33.260  24.900  19.470  0.00  0.00            
ATOM   3745  HW2 HOH X2014      32.450  25.720  18.320  0.00  0.00            
ATOM   3746  OW  HOH X2015      27.850  19.810   8.600  0.00  0.00            
ATOM   3747  HW1 HOH X2015      28.670  19.810   9.180  0.00  0.00            
ATOM   3748  HW2 HOH X2015      27.850  19.000   8.030  0.00  0.00            
ATOM   3749  OW  HOH X2016       8.010  12.130  18.050  0.00  0.00            
ATOM   3750  HW1 HOH X2016       7.190  12.130  18.630  0.00  0.00            
ATOM   3751  HW2 HOH X2016       8.010  12.950  17.470  0.00  0.00            
ATOM   3752  OW  HOH X2017       3.110  23.870  13.490  0.00  0.00            
ATOM   3753  HW1 HOH X2017       2.290  23.870  14.060  0.00  0.00            
ATOM   3754  HW2 HOH X2017       3.110  23.050  12.910  0.00  0.00            
ATOM   3755  OW  HOH X2018      15.300  26.660   9.480  0.00  0.00            
ATOM   3756  HW1 HOH X2018      15.300  27.480   8.900  0.00  0.00            
ATOM   3757  HW2 HOH X2018      15.300  25.840   8.900  0.00  0.00            
ATOM   3758  OW  HOH X2019      10.820  31.570  26.800  0.00  0.00            
ATOM   3759  HW1 HOH X2019      11.640  31.570  27.370  0.00  0.00            
ATOM   3760  HW2 HOH X2019      10.010  31.570  27.370  0.00  0.00            
ATOM   3761  OW  HOH X2020      16.730  30.410  30.970  0.00  0.00            
ATOM   3762  HW1 HOH X2020      17.550  30.410  31.550  0.00  0.00            
ATOM   3763  HW2 HOH X2020      16.730  31.230  30.400  0.00  0.00            
ATOM   3764  OW  HOH X2021      18.180  25.000  27.060  0.00  0.00            
ATOM   3765  HW1 HOH X2021      19.000  25.000  27.640  0.00  0.00            
ATOM   3766  HW2 HOH X2021      18.180  24.180  26.480  0.00  0.00            
ATOM   3767  OW  HOH X2022       2.470  27.390  32.920  0.00  0.00            
ATOM   3768  HW1 HOH X2022       1.650  27.390  33.500  0.00  0.00            
ATOM   3769  HW2 HOH X2022       2.470  28.210  32.340  0.00  0.00            
ATOM   3770  OW  HOH X2023      19.440  14.280   6.220  0.00  0.00            
ATOM   3771  HW1 HOH X2023      18.620  14.280   6.800  0.00  0.00            
ATOM   3772  HW2 HOH X2023      19.440  13.460   5.650  0.00  0.00            
ATOM   3773  OW  HOH X2024      22.090  -1.340   3.890  0.00  0.00            
ATOM   3774  HW1 HOH X2024      22.090  -0.520   3.310  0.00  0.00            
ATOM   3775  HW2 HOH X2024      22.090  -2.150   3.310  0.00  0.00            
ATOM   3776  OW  HOH X2025      20.150  -2.200  13.190  0.00  0.00            
ATOM   3777  HW1 HOH X2025      20.970  -2.200  13.770  0.00  0.00            
ATOM   3778  HW2 HOH X2025      19.330  -2.200  13.770  0.00  0.00            
ATOM   3779  OW  HOH X2026      15.560  -2.520  12.460  0.00  0.00            
ATOM   3780  HW1 HOH X2026      16.380  -2.520  13.040  0.00  0.00            
ATOM   3781  HW2 HOH X2026      15.560  -1.710  11.880  0.00  0.00            
ATOM   3782  OW  HOH X2027      18.550   3.380  16.930  0.00  0.00            
ATOM   3783  HW1 HOH X2027      19.360   3.380  17.510  0.00  0.00            
ATOM   3784  HW2 HOH X2027      18.550   2.570  16.360  0.00  0.00            
ATOM   3785  OW  HOH X2028      25.950  29.550   8.500  0.00  0.00            
ATOM   3786  HW1 HOH X2028      25.140  29.550   9.070  0.00  0.00            
ATOM   3787  HW2 HOH X2028      25.950  30.360   7.920  0.00  0.00            
ATOM   3788  OW  HOH X2029      23.670  32.030  21.190  0.00  0.00            
ATOM   3789  HW1 HOH X2029      22.850  32.030  21.760  0.00  0.00            
ATOM   3790  HW2 HOH X2029      23.670  31.210  20.610  0.00  0.00            
ATOM   3791  OW  HOH X2030      30.300  32.370  23.820  0.00  0.00            
ATOM   3792  HW1 HOH X2030      30.300  33.180  23.240  0.00  0.00            
ATOM   3793  HW2 HOH X2030      30.300  31.550  23.240  0.00  0.00            
ATOM   3794  OW  HOH X2031      21.810  24.870  32.800  0.00  0.00            
ATOM   3795  HW1 HOH X2031      22.620  24.870  33.380  0.00  0.00            
ATOM   3796  HW2 HOH X2031      20.990  24.870  33.380  0.00  0.00            
ATOM   3797  OW  HOH X2032      34.020  17.080  22.780  0.00  0.00            
ATOM   3798  HW1 HOH X2032      34.830  17.080  23.360  0.00  0.00            
ATOM   3799  HW2 HOH X2032      34.020  17.900  22.210  0.00  0.00            
ATOM   3800  OW  HOH X2033      35.610  15.440  21.200  0.00  0.00            
ATOM   3801  HW1 HOH X2033      36.430  15.440  21.780  0.00  0.00            
ATOM   3802  HW2 HOH X2033      35.610  14.620  20.620  0.00  0.00            
ATOM   3803  OW  HOH X2034      35.600  -2.930  20.400  0.00  0.00            
ATOM   3804  HW1 HOH X2034      34.780  -2.930  20.970  0.00  0.00            
ATOM   3805  HW2 HOH X2034      35.600  -2.110  19.820  0.00  0.00            
ATOM   3806  OW  HOH X2035      35.720   1.980  16.910  0.00  0.00            
ATOM   3807  HW1 HOH X2035      34.910   1.980  17.490  0.00  0.00            
ATOM   3808  HW2 HOH X2035      35.720   1.170  16.340  0.00  0.00            
ATOM   3809  OW  HOH X2036      37.860   3.540  16.240  0.00  0.00            
ATOM   3810  HW1 HOH X2036      37.860   4.360  15.660  0.00  0.00            
ATOM   3811  HW2 HOH X2036      37.860   2.730  15.660  0.00  0.00            
ATOM   3812  OW  HOH X2037      31.030  -2.820  22.880  0.00  0.00            
ATOM   3813  HW1 HOH X2037      31.840  -2.820  23.460  0.00  0.00            
ATOM   3814  HW2 HOH X2037      30.210  -2.820  23.460  0.00  0.00            
ATOM   3815  OW  HOH X2038      28.840  -1.690  23.940  0.00  0.00            
ATOM   3816  HW1 HOH X2038      29.660  -1.690  24.510  0.00  0.00            
ATOM   3817  HW2 HOH X2038      28.840  -0.870  23.360  0.00  0.00            
ATOM   3818  OW  HOH X2039      35.310   7.120  27.440  0.00  0.00            
ATOM   3819  HW1 HOH X2039      36.130   7.120  28.020  0.00  0.00            
ATOM   3820  HW2 HOH X2039      35.310   6.300  26.860  0.00  0.00            
ATOM   3821  OW  HOH X2040      29.380   4.080  37.810  0.00  0.00            
ATOM   3822  HW1 HOH X2040      28.560   4.080  38.390  0.00  0.00            
ATOM   3823  HW2 HOH X2040      29.380   4.890  37.230  0.00  0.00            
ATOM   3824  OW  HOH X2041      27.010   8.880  34.570  0.00  0.00            
ATOM   3825  HW1 HOH X2041      26.190   8.880  35.150  0.00  0.00            
ATOM   3826  HW2 HOH X2041      27.010   8.060  34.000  0.00  0.00            
ATOM   3827  OW  HOH X2042      20.950  14.720  29.930  0.00  0.00            
ATOM   3828  HW1 HOH X2042      20.950  15.530  29.350  0.00  0.00            
ATOM   3829  HW2 HOH X2042      20.950  13.900  29.350  0.00  0.00            
ATOM   3830  OW  HOH X2043      10.290  17.760  31.200  0.00  0.00            
ATOM   3831  HW1 HOH X2043      11.110  17.760  31.780  0.00  0.00            
ATOM   3832  HW2 HOH X2043       9.480  17.760  31.780  0.00  0.00            
ATOM   3833  OW  HOH X2044      12.950  18.090  25.740  0.00  0.00            
ATOM   3834  HW1 HOH X2044      13.760  18.090  26.320  0.00  0.00            
ATOM   3835  HW2 HOH X2044      12.950  18.900  25.160  0.00  0.00            
ATOM   3836  OW  HOH X2045       2.650  16.550  23.390  0.00  0.00            
ATOM   3837  HW1 HOH X2045       3.460  16.550  23.970  0.00  0.00            
ATOM   3838  HW2 HOH X2045       2.650  15.730  22.820  0.00  0.00            
ATOM   3839  OW  HOH X2046      -2.040  15.150  25.710  0.00  0.00            
ATOM   3840  HW1 HOH X2046      -2.860  15.150  26.280  0.00  0.00            
ATOM   3841  HW2 HOH X2046      -2.040  15.970  25.130  0.00  0.00            
ATOM   3842  OW  HOH X2047       1.210  17.800  31.510  0.00  0.00            
ATOM   3843  HW1 HOH X2047       0.390  17.800  32.090  0.00  0.00            
ATOM   3844  HW2 HOH X2047       1.210  16.980  30.930  0.00  0.00            
ATOM   3845  OW  HOH X2048       7.310  20.740  34.970  0.00  0.00            
ATOM   3846  HW1 HOH X2048       7.310  21.550  34.400  0.00  0.00            
ATOM   3847  HW2 HOH X2048       7.310  19.920  34.400  0.00  0.00            
ATOM   3848  OW  HOH X2049      15.450  26.120  36.230  0.00  0.00            
ATOM   3849  HW1 HOH X2049      16.260  26.120  36.800  0.00  0.00            
ATOM   3850  HW2 HOH X2049      14.630  26.120  36.800  0.00  0.00            
ATOM   3851  OW  HOH X2050      25.060  11.730  38.950  0.00  0.00            
ATOM   3852  HW1 HOH X2050      25.880  11.730  39.530  0.00  0.00            
ATOM   3853  HW2 HOH X2050      25.060  12.550  38.370  0.00  0.00            
ATOM   3854  OW  HOH X2051      25.100   9.740  36.300  0.00  0.00            
ATOM   3855  HW1 HOH X2051      25.920   9.740  36.870  0.00  0.00            
ATOM   3856  HW2 HOH X2051      25.100   8.930  35.720  0.00  0.00            
ATOM   3857  OW  HOH X2052      17.830  12.840  39.440  0.00  0.00            
ATOM   3858  HW1 HOH X2052      17.020  12.840  40.020  0.00  0.00            
ATOM   3859  HW2 HOH X2052      17.830  13.650  38.870  0.00  0.00            
ATOM   3860  OW  HOH X2053      22.310   5.390  32.070  0.00  0.00            
ATOM   3861  HW1 HOH X2053      21.500   5.390  32.640  0.00  0.00            
ATOM   3862  HW2 HOH X2053      22.310   4.570  31.490  0.00  0.00            
ATOM   3863  OW  HOH X2054      20.800  -1.890  27.410  0.00  0.00            
ATOM   3864  HW1 HOH X2054      20.800  -1.080  26.830  0.00  0.00            
ATOM   3865  HW2 HOH X2054      20.800  -2.710  26.830  0.00  0.00            
ATOM   3866  OW  HOH X2055      23.770  -7.520  29.280  0.00  0.00            
ATOM   3867  HW1 HOH X2055      24.580  -7.520  29.860  0.00  0.00            
ATOM   3868  HW2 HOH X2055      22.950  -7.520  29.860  0.00  0.00            
ATOM   3869  OW  HOH X2056      21.290  -2.890  34.730  0.00  0.00            
ATOM   3870  HW1 HOH X2056      22.100  -2.890  35.310  0.00  0.00            
ATOM   3871  HW2 HOH X2056      21.290  -2.070  34.150  0.00  0.00            
ATOM   3872  OW  HOH X2057      20.810  -5.760  20.740  0.00  0.00            
ATOM   3873  HW1 HOH X2057      21.630  -5.760  21.310  0.00  0.00            
ATOM   3874  HW2 HOH X2057      20.810  -6.570  20.160  0.00  0.00            
ATOM   3875  OW  HOH X2058      24.080  -4.880  28.980  0.00  0.00            
ATOM   3876  HW1 HOH X2058      23.260  -4.880  29.560  0.00  0.00            
ATOM   3877  HW2 HOH X2058      24.080  -4.060  28.400  0.00  0.00            
ATOM   3878  OW  HOH X2059      12.670  -1.950  17.090  0.00  0.00            
ATOM   3879  HW1 HOH X2059      11.850  -1.950  17.660  0.00  0.00            
ATOM   3880  HW2 HOH X2059      12.670  -2.770  16.510  0.00  0.00            
ATOM   3881  OW  HOH X2060      21.170  -4.230  14.710  0.00  0.00            
ATOM   3882  HW1 HOH X2060      21.170  -3.420  14.130  0.00  0.00            
ATOM   3883  HW2 HOH X2060      21.170  -5.050  14.130  0.00  0.00            
ATOM   3884  OW  HOH X2061      16.630   0.720  37.490  0.00  0.00            
ATOM   3885  HW1 HOH X2061      17.450   0.720  38.060  0.00  0.00            
ATOM   3886  HW2 HOH X2061      15.820   0.720  38.060  0.00  0.00            
ATOM   3887  OW  HOH X2062      12.870   0.530  39.510  0.00  0.00            
ATOM   3888  HW1 HOH X2062      13.680   0.530  40.090  0.00  0.00            
ATOM   3889  HW2 HOH X2062      12.870   1.350  38.930  0.00  0.00            
ATOM   3890  OW  HOH X2063      12.760   4.840  33.280  0.00  0.00            
ATOM   3891  HW1 HOH X2063      13.580   4.840  33.850  0.00  0.00            
ATOM   3892  HW2 HOH X2063      12.760   4.030  32.700  0.00  0.00            
ATOM   3893  OW  HOH X2064      10.090  -4.370  39.670  0.00  0.00            
ATOM   3894  HW1 HOH X2064       9.280  -4.370  40.250  0.00  0.00            
ATOM   3895  HW2 HOH X2064      10.090  -3.550  39.090  0.00  0.00            
ATOM   3896  OW  HOH X2065       9.260   3.970  28.750  0.00  0.00            
ATOM   3897  HW1 HOH X2065       8.450   3.970  29.320  0.00  0.00            
ATOM   3898  HW2 HOH X2065       9.260   3.150  28.170  0.00  0.00            
ATOM   3899  OW  HOH X2066      10.180   4.160  32.840  0.00  0.00            
ATOM   3900  HW1 HOH X2066      10.180   4.970  32.260  0.00  0.00            
ATOM   3901  HW2 HOH X2066      10.180   3.340  32.260  0.00  0.00            
ATOM   3902  OW  HOH X2067      14.930  16.260  26.080  0.00  0.00            
ATOM   3903  HW1 HOH X2067      15.740  16.260  26.660  0.00  0.00            
ATOM   3904  HW2 HOH X2067      14.110  16.260  26.660  0.00  0.00            
ATOM   3905  OW  HOH X2068      32.430  11.760  37.800  0.00  0.00            
ATOM   3906  HW1 HOH X2068      33.240  11.760  38.370  0.00  0.00            
ATOM   3907  HW2 HOH X2068      32.430  12.570  37.220  0.00  0.00            
ATOM   3908  OW  HOH X2069      36.890  12.780  32.360  0.00  0.00            
ATOM   3909  HW1 HOH X2069      37.700  12.780  32.940  0.00  0.00            
ATOM   3910  HW2 HOH X2069      36.890  11.960  31.790  0.00  0.00            
ATOM   3911  OW  HOH X2070      31.450  18.340  32.370  0.00  0.00            
ATOM   3912  HW1 HOH X2070      30.630  18.340  32.950  0.00  0.00            
ATOM   3913  HW2 HOH X2070      31.450  19.160  31.790  0.00  0.00            
ATOM   3914  OW  HOH X2071      29.330  17.730  40.700  0.00  0.00            
ATOM   3915  HW1 HOH X2071      28.510  17.730  41.280  0.00  0.00            
ATOM   3916  HW2 HOH X2071      29.330  16.920  40.130  0.00  0.00            
ATOM   3917  OW  HOH X2072      26.420   4.830  23.510  0.00  0.00            
ATOM   3918  HW1 HOH X2072      26.420   5.650  22.930  0.00  0.00            
ATOM   3919  HW2 HOH X2072      26.420   4.010  22.930  0.00  0.00            
ATOM   3920  OW  HOH X2073      16.450   3.770  18.650  0.00  0.00            
ATOM   3921  HW1 HOH X2073      17.270   3.770  19.220  0.00  0.00            
ATOM   3922  HW2 HOH X2073      15.640   3.770  19.220  0.00  0.00            
ATOM   3923  OW  HOH X2074      10.250  -0.960  26.050  0.00  0.00            
ATOM   3924  HW1 HOH X2074      11.070  -0.960  26.630  0.00  0.00            
ATOM   3925  HW2 HOH X2074      10.250  -0.140  25.470  0.00  0.00            
ATOM   3926  OW  HOH X2075      11.390  -1.580  28.550  0.00  0.00            
ATOM   3927  HW1 HOH X2075      12.210  -1.580  29.130  0.00  0.00            
ATOM   3928  HW2 HOH X2075      11.390  -2.400  27.970  0.00  0.00            
ATOM   3929  OW  HOH X2076       9.560   1.620  27.120  0.00  0.00            
ATOM   3930  HW1 HOH X2076       8.740   1.620  27.700  0.00  0.00            
ATOM   3931  HW2 HOH X2076       9.560   2.440  26.540  0.00  0.00            
ATOM   3932  OW  HOH X2077      13.970   6.390  31.420  0.00  0.00            
ATOM   3933  HW1 HOH X2077      13.160   6.390  32.000  0.00  0.00            
ATOM   3934  HW2 HOH X2077      13.970   5.570  30.840  0.00  0.00            
ATOM   3935  OW  HOH X2078      26.180  -1.450  19.410  0.00  0.00            
ATOM   3936  HW1 HOH X2078      26.180  -0.640  18.840  0.00  0.00            
ATOM   3937  HW2 HOH X2078      26.180  -2.270  18.840  0.00  0.00            
ATOM   3938  OW  HOH X2079      31.940   5.120  16.400  0.00  0.00            
ATOM   3939  HW1 HOH X2079      32.760   5.120  16.980  0.00  0.00            
ATOM   3940  HW2 HOH X2079      31.130   5.120  16.980  0.00  0.00            
ATOM   3941  OW  HOH X2080      30.430   4.890  14.180  0.00  0.00            
ATOM   3942  HW1 HOH X2080      31.240   4.890  14.760  0.00  0.00            
ATOM   3943  HW2 HOH X2080      30.430   5.710  13.610  0.00  0.00            
ATOM   3944  OW  HOH X2081      27.820  15.860  13.860  0.00  0.00            
ATOM   3945  HW1 HOH X2081      28.640  15.860  14.440  0.00  0.00            
ATOM   3946  HW2 HOH X2081      27.820  15.040  13.280  0.00  0.00            
ATOM   3947  OW  HOH X2082      28.640  10.290   8.690  0.00  0.00            
ATOM   3948  HW1 HOH X2082      27.830  10.290   9.270  0.00  0.00            
ATOM   3949  HW2 HOH X2082      28.640  11.110   8.110  0.00  0.00            
END
