# Supplementary material for: Unexpected Dynamic Binding May Rescue the Binding Affinity of Rivaroxaban in a Mutant of Coagulation Factor X
Source: Front Mol Biosci. 2022 May 5;9:877170. doi: 10.3389/fmolb.2022.877170 (PMC9117642; doi:10.3389/fmolb.2022.877170)
Supplement: Supplementary file 4 [file DataSheet1.ZIP › SM-structures/initial-Y99C.pdb]

CRYST1   49.069   49.596   38.890  90.00  90.00  90.00 P 1           1
ATOM      1  N   ILE X  16       9.940  14.990  30.930  0.00  0.00            
ATOM      2  H1  ILE X  16      10.670  15.130  30.260  0.00  0.00            
ATOM      3  H2  ILE X  16       9.160  14.560  30.480  0.00  0.00            
ATOM      4  H3  ILE X  16       9.670  15.870  31.320  0.00  0.00            
ATOM      5  CA  ILE X  16      10.430  14.110  32.020  0.00  0.00            
ATOM      6  HA  ILE X  16      10.680  13.240  31.580  0.00  0.00            
ATOM      7  CB  ILE X  16      11.690  14.670  32.720  0.00  0.00            
ATOM      8  HB  ILE X  16      11.410  15.560  33.090  0.00  0.00            
ATOM      9  CG2 ILE X  16      12.160  13.780  33.880  0.00  0.00            
ATOM     10 HG21 ILE X  16      12.980  14.180  34.300  0.00  0.00            
ATOM     11 HG22 ILE X  16      11.440  13.700  34.560  0.00  0.00            
ATOM     12 HG23 ILE X  16      12.390  12.870  33.520  0.00  0.00            
ATOM     13  CG1 ILE X  16      12.870  14.950  31.750  0.00  0.00            
ATOM     14 HG11 ILE X  16      12.570  15.620  31.080  0.00  0.00            
ATOM     15 HG12 ILE X  16      13.630  15.320  32.280  0.00  0.00            
ATOM     16  CD  ILE X  16      13.390  13.720  30.990  0.00  0.00            
ATOM     17  HD1 ILE X  16      14.150  13.990  30.400  0.00  0.00            
ATOM     18  HD2 ILE X  16      13.710  13.030  31.650  0.00  0.00            
ATOM     19  HD3 ILE X  16      12.650  13.330  30.440  0.00  0.00            
ATOM     20  C   ILE X  16       9.310  13.900  33.030  0.00  0.00            
ATOM     21  O   ILE X  16       8.750  14.880  33.520  0.00  0.00            
ATOM     22  N   VAL X  17       9.020  12.640  33.370  0.00  0.00            
ATOM     23  HN  VAL X  17       9.530  11.920  32.910  0.00  0.00            
ATOM     24  CA  VAL X  17       8.000  12.230  34.350  0.00  0.00            
ATOM     25  HA  VAL X  17       7.400  13.020  34.470  0.00  0.00            
ATOM     26  CB  VAL X  17       7.170  11.040  33.830  0.00  0.00            
ATOM     27  HB  VAL X  17       7.790  10.250  33.810  0.00  0.00            
ATOM     28  CG1 VAL X  17       5.980  10.740  34.750  0.00  0.00            
ATOM     29 HG11 VAL X  17       5.460   9.970  34.400  0.00  0.00            
ATOM     30 HG12 VAL X  17       6.320  10.530  35.670  0.00  0.00            
ATOM     31 HG13 VAL X  17       5.390  11.550  34.800  0.00  0.00            
ATOM     32  CG2 VAL X  17       6.630  11.290  32.420  0.00  0.00            
ATOM     33 HG21 VAL X  17       6.100  10.490  32.120  0.00  0.00            
ATOM     34 HG22 VAL X  17       6.040  12.100  32.430  0.00  0.00            
ATOM     35 HG23 VAL X  17       7.390  11.440  31.790  0.00  0.00            
ATOM     36  C   VAL X  17       8.680  11.880  35.680  0.00  0.00            
ATOM     37  O   VAL X  17       9.690  11.180  35.680  0.00  0.00            
ATOM     38  N   GLY X  18       8.160  12.400  36.790  0.00  0.00            
ATOM     39  HN  GLY X  18       7.230  12.780  36.750  0.00  0.00            
ATOM     40  CA  GLY X  18       8.880  12.470  38.070  0.00  0.00            
ATOM     41  HA1 GLY X  18       8.210  12.640  38.800  0.00  0.00            
ATOM     42  HA2 GLY X  18       9.310  11.580  38.230  0.00  0.00            
ATOM     43  C   GLY X  18       9.940  13.570  38.060  0.00  0.00            
ATOM     44  O   GLY X  18       9.790  14.550  37.320  0.00  0.00            
ATOM     45  N   GLY X  19      11.050  13.380  38.760  0.00  0.00            
ATOM     46  HN  GLY X  19      11.020  12.770  39.550  0.00  0.00            
ATOM     47  CA  GLY X  19      12.330  14.010  38.420  0.00  0.00            
ATOM     48  HA1 GLY X  19      13.050  13.410  38.780  0.00  0.00            
ATOM     49  HA2 GLY X  19      12.380  14.040  37.420  0.00  0.00            
ATOM     50  C   GLY X  19      12.570  15.420  38.960  0.00  0.00            
ATOM     51  O   GLY X  19      11.680  16.100  39.480  0.00  0.00            
ATOM     52  N   GLN X  20      13.810  15.860  38.820  0.00  0.00            
ATOM     53  HN  GLN X  20      14.480  15.240  38.390  0.00  0.00            
ATOM     54  CA  GLN X  20      14.280  17.170  39.230  0.00  0.00            
ATOM     55  HA  GLN X  20      13.790  17.380  40.080  0.00  0.00            
ATOM     56  CB  GLN X  20      15.800  17.110  39.450  0.00  0.00            
ATOM     57  HB1 GLN X  20      16.210  16.620  38.690  0.00  0.00            
ATOM     58  HB2 GLN X  20      16.160  18.050  39.480  0.00  0.00            
ATOM     59  CG  GLN X  20      16.180  16.410  40.760  0.00  0.00            
ATOM     60  HG1 GLN X  20      15.820  16.920  41.530  0.00  0.00            
ATOM     61  HG2 GLN X  20      15.800  15.480  40.760  0.00  0.00            
ATOM     62  CD  GLN X  20      17.690  16.320  40.890  0.00  0.00            
ATOM     63  OE1 GLN X  20      18.290  15.270  40.670  0.00  0.00            
ATOM     64  NE2 GLN X  20      18.360  17.400  41.200  0.00  0.00            
ATOM     65 HE21 GLN X  20      17.880  18.270  41.350  0.00  0.00            
ATOM     66 HE22 GLN X  20      19.360  17.370  41.290  0.00  0.00            
ATOM     67  C   GLN X  20      13.960  18.240  38.190  0.00  0.00            
ATOM     68  O   GLN X  20      13.820  17.950  37.000  0.00  0.00            
ATOM     69  N   GLU X  21      14.010  19.510  38.610  0.00  0.00            
ATOM     70  HN  GLU X  21      13.900  19.700  39.580  0.00  0.00            
ATOM     71  CA  GLU X  21      14.230  20.640  37.700  0.00  0.00            
ATOM     72  HA  GLU X  21      13.900  20.360  36.800  0.00  0.00            
ATOM     73  CB  GLU X  21      13.430  21.860  38.180  0.00  0.00            
ATOM     74  HB1 GLU X  21      12.480  21.580  38.340  0.00  0.00            
ATOM     75  HB2 GLU X  21      13.820  22.190  39.030  0.00  0.00            
ATOM     76  CG  GLU X  21      13.450  22.980  37.130  0.00  0.00            
ATOM     77  HG1 GLU X  21      14.370  23.060  36.760  0.00  0.00            
ATOM     78  HG2 GLU X  21      12.820  22.740  36.390  0.00  0.00            
ATOM     79  CD  GLU X  21      13.040  24.350  37.670  0.00  0.00            
ATOM     80  OE1 GLU X  21      12.860  24.510  38.910  0.00  0.00            
ATOM     81  OE2 GLU X  21      13.020  25.310  36.870  0.00  0.00            
ATOM     82  C   GLU X  21      15.730  20.960  37.640  0.00  0.00            
ATOM     83  O   GLU X  21      16.350  21.130  38.690  0.00  0.00            
ATOM     84  N   CYS X  22      16.290  21.140  36.440  0.00  0.00            
ATOM     85  HN  CYS X  22      15.760  20.900  35.630  0.00  0.00            
ATOM     86  CA  CYS X  22      17.640  21.670  36.260  0.00  0.00            
ATOM     87  HA  CYS X  22      18.230  21.120  36.860  0.00  0.00            
ATOM     88  CB  CYS X  22      18.080  21.530  34.800  0.00  0.00            
ATOM     89  HB1 CYS X  22      17.510  22.210  34.340  0.00  0.00            
ATOM     90  HB2 CYS X  22      19.020  21.850  34.820  0.00  0.00            
ATOM     91  SG  CYS X  22      17.960  19.940  33.960  0.00  0.00            
ATOM     92  C   CYS X  22      17.670  23.160  36.630  0.00  0.00            
ATOM     93  O   CYS X  22      17.130  23.990  35.880  0.00  0.00            
ATOM     94  N   LYS X  23      18.340  23.530  37.720  0.00  0.00            
ATOM     95  HN  LYS X  23      18.700  22.810  38.310  0.00  0.00            
ATOM     96  CA  LYS X  23      18.570  24.930  38.100  0.00  0.00            
ATOM     97  HA  LYS X  23      17.750  25.450  37.860  0.00  0.00            
ATOM     98  CB  LYS X  23      18.750  25.040  39.630  0.00  0.00            
ATOM     99  HB1 LYS X  23      19.690  24.760  39.850  0.00  0.00            
ATOM    100  HB2 LYS X  23      18.620  26.000  39.890  0.00  0.00            
ATOM    101  CG  LYS X  23      17.800  24.190  40.490  0.00  0.00            
ATOM    102  HG1 LYS X  23      17.920  23.230  40.240  0.00  0.00            
ATOM    103  HG2 LYS X  23      18.050  24.310  41.450  0.00  0.00            
ATOM    104  CD  LYS X  23      16.320  24.540  40.320  0.00  0.00            
ATOM    105  HD1 LYS X  23      16.160  25.470  40.660  0.00  0.00            
ATOM    106  HD2 LYS X  23      16.070  24.490  39.360  0.00  0.00            
ATOM    107  CE  LYS X  23      15.510  23.530  41.130  0.00  0.00            
ATOM    108  HE1 LYS X  23      15.550  22.630  40.690  0.00  0.00            
ATOM    109  HE2 LYS X  23      15.880  23.460  42.060  0.00  0.00            
ATOM    110  NZ  LYS X  23      14.090  23.950  41.220  0.00  0.00            
ATOM    111  HZ1 LYS X  23      13.580  23.270  41.760  0.00  0.00            
ATOM    112  HZ2 LYS X  23      14.030  24.840  41.670  0.00  0.00            
ATOM    113  HZ3 LYS X  23      13.700  24.010  40.300  0.00  0.00            
ATOM    114  C   LYS X  23      19.740  25.520  37.300  0.00  0.00            
ATOM    115  O   LYS X  23      20.130  24.970  36.270  0.00  0.00            
ATOM    116  N   ASP X  24      20.230  26.700  37.670  0.00  0.00            
ATOM    117  HN  ASP X  24      19.910  27.110  38.530  0.00  0.00            
ATOM    118  CA  ASP X  24      21.230  27.410  36.870  0.00  0.00            
ATOM    119  HA  ASP X  24      20.860  27.400  35.940  0.00  0.00            
ATOM    120  CB  ASP X  24      21.360  28.870  37.310  0.00  0.00            
ATOM    121  HB1 ASP X  24      20.530  29.150  37.800  0.00  0.00            
ATOM    122  HB2 ASP X  24      22.150  28.970  37.910  0.00  0.00            
ATOM    123  CG  ASP X  24      21.530  29.740  36.070  0.00  0.00            
ATOM    124  OD1 ASP X  24      20.510  30.270  35.580  0.00  0.00            
ATOM    125  OD2 ASP X  24      22.630  29.720  35.490  0.00  0.00            
ATOM    126  C   ASP X  24      22.570  26.660  36.810  0.00  0.00            
ATOM    127  O   ASP X  24      23.040  26.120  37.820  0.00  0.00            
ATOM    128  N   GLY X  25      23.140  26.520  35.610  0.00  0.00            
ATOM    129  HN  GLY X  25      22.710  27.000  34.840  0.00  0.00            
ATOM    130  CA  GLY X  25      24.340  25.740  35.330  0.00  0.00            
ATOM    131  HA1 GLY X  25      24.660  26.010  34.420  0.00  0.00            
ATOM    132  HA2 GLY X  25      25.020  26.010  36.010  0.00  0.00            
ATOM    133  C   GLY X  25      24.200  24.210  35.370  0.00  0.00            
ATOM    134  O   GLY X  25      25.190  23.530  35.100  0.00  0.00            
ATOM    135  N   GLU X  26      23.020  23.650  35.660  0.00  0.00            
ATOM    136  HN  GLU X  26      22.210  24.230  35.700  0.00  0.00            
ATOM    137  CA  GLU X  26      22.870  22.200  35.920  0.00  0.00            
ATOM    138  HA  GLU X  26      23.770  21.940  36.240  0.00  0.00            
ATOM    139  CB  GLU X  26      21.780  21.980  36.980  0.00  0.00            
ATOM    140  HB1 GLU X  26      20.950  22.450  36.690  0.00  0.00            
ATOM    141  HB2 GLU X  26      21.600  21.000  37.060  0.00  0.00            
ATOM    142  CG  GLU X  26      22.230  22.520  38.340  0.00  0.00            
ATOM    143  HG1 GLU X  26      23.030  22.010  38.640  0.00  0.00            
ATOM    144  HG2 GLU X  26      22.470  23.490  38.230  0.00  0.00            
ATOM    145  CD  GLU X  26      21.150  22.420  39.420  0.00  0.00            
ATOM    146  OE1 GLU X  26      20.060  21.860  39.170  0.00  0.00            
ATOM    147  OE2 GLU X  26      21.390  22.950  40.530  0.00  0.00            
ATOM    148  C   GLU X  26      22.580  21.340  34.680  0.00  0.00            
ATOM    149  O   GLU X  26      22.870  20.140  34.710  0.00  0.00            
ATOM    150  N   CYS X  27      22.080  21.920  33.580  0.00  0.00            
ATOM    151  HN  CYS X  27      21.860  22.890  33.630  0.00  0.00            
ATOM    152  CA  CYS X  27      21.830  21.220  32.310  0.00  0.00            
ATOM    153  HA  CYS X  27      22.420  20.420  32.320  0.00  0.00            
ATOM    154  CB  CYS X  27      20.360  20.770  32.260  0.00  0.00            
ATOM    155  HB1 CYS X  27      19.830  21.620  32.360  0.00  0.00            
ATOM    156  HB2 CYS X  27      20.240  20.420  31.330  0.00  0.00            
ATOM    157  SG  CYS X  27      19.910  19.540  33.510  0.00  0.00            
ATOM    158  C   CYS X  27      22.240  22.070  31.070  0.00  0.00            
ATOM    159  O   CYS X  27      21.450  22.230  30.130  0.00  0.00            
ATOM    160  N   PRO X  28      23.470  22.620  31.010  0.00  0.00            
ATOM    161  CD  PRO X  28      24.540  22.530  32.000  0.00  0.00            
ATOM    162  HD1 PRO X  28      24.650  21.570  32.270  0.00  0.00            
ATOM    163  HD2 PRO X  28      24.310  23.080  32.790  0.00  0.00            
ATOM    164  CA  PRO X  28      23.880  23.540  29.950  0.00  0.00            
ATOM    165  HA  PRO X  28      23.150  24.220  29.840  0.00  0.00            
ATOM    166  CB  PRO X  28      25.210  24.140  30.420  0.00  0.00            
ATOM    167  HB1 PRO X  28      25.820  24.330  29.650  0.00  0.00            
ATOM    168  HB2 PRO X  28      25.060  24.980  30.940  0.00  0.00            
ATOM    169  CG  PRO X  28      25.790  23.050  31.310  0.00  0.00            
ATOM    170  HG1 PRO X  28      26.240  22.340  30.770  0.00  0.00            
ATOM    171  HG2 PRO X  28      26.440  23.420  31.970  0.00  0.00            
ATOM    172  C   PRO X  28      24.010  22.900  28.560  0.00  0.00            
ATOM    173  O   PRO X  28      24.010  23.610  27.560  0.00  0.00            
ATOM    174  N   TRP X  29      24.110  21.560  28.490  0.00  0.00            
ATOM    175  HN  TRP X  29      24.090  21.060  29.360  0.00  0.00            
ATOM    176  CA  TRP X  29      24.230  20.770  27.260  0.00  0.00            
ATOM    177  HA  TRP X  29      24.710  21.370  26.620  0.00  0.00            
ATOM    178  CB  TRP X  29      25.040  19.510  27.570  0.00  0.00            
ATOM    179  HB1 TRP X  29      25.200  19.010  26.720  0.00  0.00            
ATOM    180  HB2 TRP X  29      25.910  19.770  27.980  0.00  0.00            
ATOM    181  CG  TRP X  29      24.350  18.570  28.530  0.00  0.00            
ATOM    182  CD1 TRP X  29      23.430  17.650  28.180  0.00  0.00            
ATOM    183  HD1 TRP X  29      23.170  17.440  27.240  0.00  0.00            
ATOM    184  NE1 TRP X  29      22.900  17.060  29.310  0.00  0.00            
ATOM    185  HE1 TRP X  29      22.200  16.340  29.290  0.00  0.00            
ATOM    186  CE2 TRP X  29      23.450  17.580  30.450  0.00  0.00            
ATOM    187  CD2 TRP X  29      24.440  18.500  29.990  0.00  0.00            
ATOM    188  CE3 TRP X  29      25.210  19.150  30.970  0.00  0.00            
ATOM    189  HE3 TRP X  29      25.930  19.790  30.690  0.00  0.00            
ATOM    190  CZ3 TRP X  29      24.990  18.920  32.340  0.00  0.00            
ATOM    191  HZ3 TRP X  29      25.560  19.380  33.020  0.00  0.00            
ATOM    192  CZ2 TRP X  29      23.210  17.350  31.810  0.00  0.00            
ATOM    193  HZ2 TRP X  29      22.500  16.710  32.100  0.00  0.00            
ATOM    194  CH2 TRP X  29      23.980  18.040  32.760  0.00  0.00            
ATOM    195  HH2 TRP X  29      23.810  17.900  33.730  0.00  0.00            
ATOM    196  C   TRP X  29      22.890  20.420  26.590  0.00  0.00            
ATOM    197  O   TRP X  29      22.880  19.900  25.470  0.00  0.00            
ATOM    198  N   GLN X  30      21.770  20.700  27.260  0.00  0.00            
ATOM    199  HN  GLN X  30      21.840  21.000  28.210  0.00  0.00            
ATOM    200  CA  GLN X  30      20.430  20.600  26.680  0.00  0.00            
ATOM    201  HA  GLN X  30      20.310  19.650  26.390  0.00  0.00            
ATOM    202  CB  GLN X  30      19.380  20.980  27.740  0.00  0.00            
ATOM    203  HB1 GLN X  30      19.490  20.360  28.520  0.00  0.00            
ATOM    204  HB2 GLN X  30      19.560  21.920  28.030  0.00  0.00            
ATOM    205  CG  GLN X  30      17.910  20.900  27.270  0.00  0.00            
ATOM    206  HG1 GLN X  30      17.350  21.430  27.910  0.00  0.00            
ATOM    207  HG2 GLN X  30      17.850  21.310  26.360  0.00  0.00            
ATOM    208  CD  GLN X  30      17.360  19.480  27.200  0.00  0.00            
ATOM    209  OE1 GLN X  30      17.380  18.740  28.160  0.00  0.00            
ATOM    210  NE2 GLN X  30      16.780  19.050  26.110  0.00  0.00            
ATOM    211 HE21 GLN X  30      16.700  19.660  25.310  0.00  0.00            
ATOM    212 HE22 GLN X  30      16.420  18.120  26.060  0.00  0.00            
ATOM    213  C   GLN X  30      20.320  21.510  25.460  0.00  0.00            
ATOM    214  O   GLN X  30      20.770  22.660  25.470  0.00  0.00            
ATOM    215  N   ALA X  31      19.600  21.050  24.440  0.00  0.00            
ATOM    216  HN  ALA X  31      19.480  20.060  24.360  0.00  0.00            
ATOM    217  CA  ALA X  31      18.980  21.900  23.430  0.00  0.00            
ATOM    218  HA  ALA X  31      19.040  22.850  23.730  0.00  0.00            
ATOM    219  CB  ALA X  31      19.770  21.750  22.130  0.00  0.00            
ATOM    220  HB1 ALA X  31      19.360  22.320  21.420  0.00  0.00            
ATOM    221  HB2 ALA X  31      20.720  22.030  22.280  0.00  0.00            
ATOM    222  HB3 ALA X  31      19.750  20.790  21.830  0.00  0.00            
ATOM    223  C   ALA X  31      17.490  21.530  23.300  0.00  0.00            
ATOM    224  O   ALA X  31      17.090  20.440  23.710  0.00  0.00            
ATOM    225  N   LEU X  32      16.660  22.410  22.750  0.00  0.00            
ATOM    226  HN  LEU X  32      17.030  23.300  22.480  0.00  0.00            
ATOM    227  CA  LEU X  32      15.240  22.160  22.520  0.00  0.00            
ATOM    228  HA  LEU X  32      15.080  21.180  22.660  0.00  0.00            
ATOM    229  CB  LEU X  32      14.410  22.960  23.540  0.00  0.00            
ATOM    230  HB1 LEU X  32      14.780  22.780  24.450  0.00  0.00            
ATOM    231  HB2 LEU X  32      14.490  23.930  23.320  0.00  0.00            
ATOM    232  CG  LEU X  32      12.910  22.590  23.540  0.00  0.00            
ATOM    233  HG  LEU X  32      12.580  22.610  22.600  0.00  0.00            
ATOM    234  CD1 LEU X  32      12.710  21.180  24.100  0.00  0.00            
ATOM    235 HD11 LEU X  32      11.730  20.960  24.100  0.00  0.00            
ATOM    236 HD12 LEU X  32      13.200  20.520  23.540  0.00  0.00            
ATOM    237 HD13 LEU X  32      13.050  21.140  25.040  0.00  0.00            
ATOM    238  CD2 LEU X  32      12.130  23.580  24.400  0.00  0.00            
ATOM    239 HD21 LEU X  32      11.160  23.330  24.400  0.00  0.00            
ATOM    240 HD22 LEU X  32      12.480  23.560  25.340  0.00  0.00            
ATOM    241 HD23 LEU X  32      12.240  24.500  24.030  0.00  0.00            
ATOM    242  C   LEU X  32      14.870  22.480  21.070  0.00  0.00            
ATOM    243  O   LEU X  32      15.110  23.590  20.590  0.00  0.00            
ATOM    244  N   LEU X  33      14.290  21.520  20.360  0.00  0.00            
ATOM    245  HN  LEU X  33      14.130  20.640  20.810  0.00  0.00            
ATOM    246  CA  LEU X  33      13.880  21.670  18.970  0.00  0.00            
ATOM    247  HA  LEU X  33      14.550  22.280  18.550  0.00  0.00            
ATOM    248  CB  LEU X  33      13.880  20.320  18.240  0.00  0.00            
ATOM    249  HB1 LEU X  33      13.110  19.790  18.580  0.00  0.00            
ATOM    250  HB2 LEU X  33      13.770  20.510  17.260  0.00  0.00            
ATOM    251  CG  LEU X  33      15.150  19.470  18.410  0.00  0.00            
ATOM    252  HG  LEU X  33      15.200  19.180  19.360  0.00  0.00            
ATOM    253  CD1 LEU X  33      15.060  18.300  17.440  0.00  0.00            
ATOM    254 HD11 LEU X  33      15.880  17.730  17.530  0.00  0.00            
ATOM    255 HD12 LEU X  33      14.250  17.760  17.650  0.00  0.00            
ATOM    256 HD13 LEU X  33      15.000  18.640  16.500  0.00  0.00            
ATOM    257  CD2 LEU X  33      16.430  20.240  18.100  0.00  0.00            
ATOM    258 HD21 LEU X  33      17.220  19.640  18.230  0.00  0.00            
ATOM    259 HD22 LEU X  33      16.410  20.570  17.160  0.00  0.00            
ATOM    260 HD23 LEU X  33      16.510  21.020  18.720  0.00  0.00            
ATOM    261  C   LEU X  33      12.490  22.310  18.910  0.00  0.00            
ATOM    262  O   LEU X  33      11.560  21.850  19.570  0.00  0.00            
ATOM    263  N   ILE X  34      12.370  23.370  18.120  0.00  0.00            
ATOM    264  HN  ILE X  34      13.150  23.630  17.550  0.00  0.00            
ATOM    265  CA  ILE X  34      11.160  24.180  18.050  0.00  0.00            
ATOM    266  HA  ILE X  34      10.440  23.610  18.450  0.00  0.00            
ATOM    267  CB  ILE X  34      11.280  25.470  18.890  0.00  0.00            
ATOM    268  HB  ILE X  34      10.390  25.930  18.840  0.00  0.00            
ATOM    269  CG2 ILE X  34      11.580  25.160  20.370  0.00  0.00            
ATOM    270 HG21 ILE X  34      11.660  26.010  20.880  0.00  0.00            
ATOM    271 HG22 ILE X  34      10.840  24.610  20.750  0.00  0.00            
ATOM    272 HG23 ILE X  34      12.440  24.650  20.440  0.00  0.00            
ATOM    273  CG1 ILE X  34      12.330  26.460  18.320  0.00  0.00            
ATOM    274 HG11 ILE X  34      13.240  26.060  18.450  0.00  0.00            
ATOM    275 HG12 ILE X  34      12.150  26.580  17.340  0.00  0.00            
ATOM    276  CD  ILE X  34      12.310  27.840  18.980  0.00  0.00            
ATOM    277  HD1 ILE X  34      13.010  28.420  18.550  0.00  0.00            
ATOM    278  HD2 ILE X  34      11.410  28.260  18.850  0.00  0.00            
ATOM    279  HD3 ILE X  34      12.500  27.750  19.950  0.00  0.00            
ATOM    280  C   ILE X  34      10.760  24.460  16.600  0.00  0.00            
ATOM    281  O   ILE X  34      11.600  24.530  15.700  0.00  0.00            
ATOM    282  N   ASN X  35       9.460  24.610  16.370  0.00  0.00            
ATOM    283  HN  ASN X  35       8.820  24.410  17.110  0.00  0.00            
ATOM    284  CA  ASN X  35       8.900  25.060  15.090  0.00  0.00            
ATOM    285  HA  ASN X  35       9.540  24.810  14.370  0.00  0.00            
ATOM    286  CB  ASN X  35       7.560  24.330  14.880  0.00  0.00            
ATOM    287  HB1 ASN X  35       7.260  24.470  13.940  0.00  0.00            
ATOM    288  HB2 ASN X  35       7.700  23.350  15.050  0.00  0.00            
ATOM    289  CG  ASN X  35       6.440  24.810  15.790  0.00  0.00            
ATOM    290  OD1 ASN X  35       6.680  25.420  16.820  0.00  0.00            
ATOM    291  ND2 ASN X  35       5.210  24.590  15.400  0.00  0.00            
ATOM    292 HD21 ASN X  35       5.040  24.130  14.530  0.00  0.00            
ATOM    293 HD22 ASN X  35       4.450  24.890  15.970  0.00  0.00            
ATOM    294  C   ASN X  35       8.790  26.600  15.060  0.00  0.00            
ATOM    295  O   ASN X  35       9.250  27.310  15.950  0.00  0.00            
ATOM    296  N   GLU X  36       8.110  27.130  14.040  0.00  0.00            
ATOM    297  HN  GLU X  36       7.820  26.520  13.300  0.00  0.00            
ATOM    298  CA  GLU X  36       7.760  28.560  13.930  0.00  0.00            
ATOM    299  HA  GLU X  36       8.640  29.010  14.120  0.00  0.00            
ATOM    300  CB  GLU X  36       7.270  28.870  12.510  0.00  0.00            
ATOM    301  HB1 GLU X  36       6.840  29.770  12.520  0.00  0.00            
ATOM    302  HB2 GLU X  36       8.060  28.890  11.900  0.00  0.00            
ATOM    303  CG  GLU X  36       6.250  27.870  11.930  0.00  0.00            
ATOM    304  HG1 GLU X  36       5.760  27.440  12.680  0.00  0.00            
ATOM    305  HG2 GLU X  36       5.600  28.370  11.350  0.00  0.00            
ATOM    306  CD  GLU X  36       6.920  26.770  11.090  0.00  0.00            
ATOM    307  OE1 GLU X  36       6.890  26.880   9.840  0.00  0.00            
ATOM    308  OE2 GLU X  36       7.450  25.780  11.640  0.00  0.00            
ATOM    309  C   GLU X  36       6.790  29.080  15.010  0.00  0.00            
ATOM    310  O   GLU X  36       6.780  30.280  15.260  0.00  0.00            
ATOM    311  N   GLU X  37       6.050  28.210  15.710  0.00  0.00            
ATOM    312  HN  GLU X  37       6.060  27.250  15.410  0.00  0.00            
ATOM    313  CA  GLU X  37       5.240  28.550  16.900  0.00  0.00            
ATOM    314  HA  GLU X  37       4.950  29.490  16.730  0.00  0.00            
ATOM    315  CB  GLU X  37       4.020  27.630  17.000  0.00  0.00            
ATOM    316  HB1 GLU X  37       4.340  26.680  17.070  0.00  0.00            
ATOM    317  HB2 GLU X  37       3.500  27.870  17.820  0.00  0.00            
ATOM    318  CG  GLU X  37       3.080  27.740  15.790  0.00  0.00            
ATOM    319  HG1 GLU X  37       2.560  28.600  15.850  0.00  0.00            
ATOM    320  HG2 GLU X  37       3.620  27.730  14.950  0.00  0.00            
ATOM    321  CD  GLU X  37       2.090  26.570  15.770  0.00  0.00            
ATOM    322  OE1 GLU X  37       0.900  26.780  16.070  0.00  0.00            
ATOM    323  OE2 GLU X  37       2.560  25.450  15.430  0.00  0.00            
ATOM    324  C   GLU X  37       6.050  28.520  18.210  0.00  0.00            
ATOM    325  O   GLU X  37       5.650  29.140  19.190  0.00  0.00            
ATOM    326  N   ASN X  38       7.280  28.010  18.160  0.00  0.00            
ATOM    327  HN  ASN X  38       7.510  27.500  17.330  0.00  0.00            
ATOM    328  CA  ASN X  38       8.350  28.100  19.170  0.00  0.00            
ATOM    329  HA  ASN X  38       9.110  27.690  18.660  0.00  0.00            
ATOM    330  CB  ASN X  38       8.680  29.570  19.510  0.00  0.00            
ATOM    331  HB1 ASN X  38       7.980  29.930  20.130  0.00  0.00            
ATOM    332  HB2 ASN X  38       9.570  29.610  19.960  0.00  0.00            
ATOM    333  CG  ASN X  38       8.740  30.470  18.290  0.00  0.00            
ATOM    334  OD1 ASN X  38       9.760  30.600  17.620  0.00  0.00            
ATOM    335  ND2 ASN X  38       7.630  31.090  17.940  0.00  0.00            
ATOM    336 HD21 ASN X  38       6.800  30.950  18.480  0.00  0.00            
ATOM    337 HD22 ASN X  38       7.620  31.690  17.140  0.00  0.00            
ATOM    338  C   ASN X  38       8.220  27.180  20.410  0.00  0.00            
ATOM    339  O   ASN X  38       9.010  27.320  21.350  0.00  0.00            
ATOM    340  N   GLU X  39       7.310  26.190  20.400  0.00  0.00            
ATOM    341  HN  GLU X  39       6.680  26.160  19.630  0.00  0.00            
ATOM    342  CA  GLU X  39       7.180  25.160  21.450  0.00  0.00            
ATOM    343  HA  GLU X  39       7.520  25.580  22.290  0.00  0.00            
ATOM    344  CB  GLU X  39       5.700  24.780  21.640  0.00  0.00            
ATOM    345  HB1 GLU X  39       5.180  25.620  21.790  0.00  0.00            
ATOM    346  HB2 GLU X  39       5.370  24.330  20.810  0.00  0.00            
ATOM    347  CG  GLU X  39       5.450  23.840  22.840  0.00  0.00            
ATOM    348  HG1 GLU X  39       5.800  22.930  22.600  0.00  0.00            
ATOM    349  HG2 GLU X  39       5.960  24.190  23.620  0.00  0.00            
ATOM    350  CD  GLU X  39       3.970  23.690  23.240  0.00  0.00            
ATOM    351  OE1 GLU X  39       3.680  23.070  24.290  0.00  0.00            
ATOM    352  OE2 GLU X  39       3.080  24.230  22.550  0.00  0.00            
ATOM    353  C   GLU X  39       8.080  23.930  21.180  0.00  0.00            
ATOM    354  O   GLU X  39       8.440  23.640  20.040  0.00  0.00            
ATOM    355  N   GLY X  40       8.490  23.230  22.250  0.00  0.00            
ATOM    356  HN  GLY X  40       8.130  23.500  23.140  0.00  0.00            
ATOM    357  CA  GLY X  40       9.440  22.110  22.200  0.00  0.00            
ATOM    358  HA1 GLY X  40      10.190  22.380  21.600  0.00  0.00            
ATOM    359  HA2 GLY X  40       9.780  21.970  23.130  0.00  0.00            
ATOM    360  C   GLY X  40       8.830  20.810  21.680  0.00  0.00            
ATOM    361  O   GLY X  40       8.210  20.070  22.450  0.00  0.00            
ATOM    362  N   PHE X  41       9.090  20.470  20.410  0.00  0.00            
ATOM    363  HN  PHE X  41       9.630  21.100  19.850  0.00  0.00            
ATOM    364  CA  PHE X  41       8.610  19.220  19.800  0.00  0.00            
ATOM    365  HA  PHE X  41       7.740  19.040  20.250  0.00  0.00            
ATOM    366  CB  PHE X  41       8.380  19.420  18.290  0.00  0.00            
ATOM    367  HB1 PHE X  41       7.900  18.610  17.950  0.00  0.00            
ATOM    368  HB2 PHE X  41       7.800  20.220  18.170  0.00  0.00            
ATOM    369  CG  PHE X  41       9.610  19.610  17.420  0.00  0.00            
ATOM    370  CD1 PHE X  41      10.420  18.520  17.070  0.00  0.00            
ATOM    371  HD1 PHE X  41      10.240  17.620  17.470  0.00  0.00            
ATOM    372  CE1 PHE X  41      11.470  18.670  16.150  0.00  0.00            
ATOM    373  HE1 PHE X  41      12.040  17.880  15.910  0.00  0.00            
ATOM    374  CZ  PHE X  41      11.740  19.920  15.590  0.00  0.00            
ATOM    375  HZ  PHE X  41      12.470  20.030  14.920  0.00  0.00            
ATOM    376  CD2 PHE X  41       9.900  20.880  16.880  0.00  0.00            
ATOM    377  HD2 PHE X  41       9.340  21.670  17.130  0.00  0.00            
ATOM    378  CE2 PHE X  41      10.970  21.030  15.970  0.00  0.00            
ATOM    379  HE2 PHE X  41      11.180  21.940  15.600  0.00  0.00            
ATOM    380  C   PHE X  41       9.510  18.010  20.100  0.00  0.00            
ATOM    381  O   PHE X  41       9.040  16.880  20.070  0.00  0.00            
ATOM    382  N   CYS X  42      10.790  18.250  20.390  0.00  0.00            
ATOM    383  HN  CYS X  42      11.120  19.190  20.250  0.00  0.00            
ATOM    384  CA  CYS X  42      11.770  17.280  20.880  0.00  0.00            
ATOM    385  HA  CYS X  42      11.270  16.700  21.520  0.00  0.00            
ATOM    386  CB  CYS X  42      12.330  16.440  19.720  0.00  0.00            
ATOM    387  HB1 CYS X  42      12.280  17.040  18.930  0.00  0.00            
ATOM    388  HB2 CYS X  42      13.280  16.280  19.970  0.00  0.00            
ATOM    389  SG  CYS X  42      11.440  14.880  19.440  0.00  0.00            
ATOM    390  C   CYS X  42      12.920  18.000  21.590  0.00  0.00            
ATOM    391  O   CYS X  42      13.160  19.180  21.340  0.00  0.00            
ATOM    392  N   GLY X  43      13.690  17.290  22.420  0.00  0.00            
ATOM    393  HN  GLY X  43      13.350  16.400  22.730  0.00  0.00            
ATOM    394  CA  GLY X  43      14.990  17.750  22.900  0.00  0.00            
ATOM    395  HA1 GLY X  43      14.890  18.710  23.150  0.00  0.00            
ATOM    396  HA2 GLY X  43      15.220  17.210  23.710  0.00  0.00            
ATOM    397  C   GLY X  43      16.100  17.600  21.850  0.00  0.00            
ATOM    398  O   GLY X  43      15.920  16.990  20.800  0.00  0.00            
ATOM    399  N   GLY X  44      17.280  18.110  22.200  0.00  0.00            
ATOM    400  HN  GLY X  44      17.310  18.630  23.040  0.00  0.00            
ATOM    401  CA  GLY X  44      18.530  17.960  21.450  0.00  0.00            
ATOM    402  HA1 GLY X  44      18.510  17.090  20.980  0.00  0.00            
ATOM    403  HA2 GLY X  44      18.580  18.710  20.780  0.00  0.00            
ATOM    404  C   GLY X  44      19.740  18.020  22.400  0.00  0.00            
ATOM    405  O   GLY X  44      19.590  18.160  23.610  0.00  0.00            
ATOM    406  N   THR X  45      20.950  17.970  21.850  0.00  0.00            
ATOM    407  HN  THR X  45      21.020  17.840  20.860  0.00  0.00            
ATOM    408  CA  THR X  45      22.200  18.100  22.620  0.00  0.00            
ATOM    409  HA  THR X  45      21.930  18.570  23.470  0.00  0.00            
ATOM    410  CB  THR X  45      22.810  16.730  22.930  0.00  0.00            
ATOM    411  HB  THR X  45      23.130  16.320  22.080  0.00  0.00            
ATOM    412  OG1 THR X  45      21.810  15.900  23.470  0.00  0.00            
ATOM    413  HG1 THR X  45      22.190  15.000  23.670  0.00  0.00            
ATOM    414  CG2 THR X  45      23.960  16.780  23.940  0.00  0.00            
ATOM    415 HG21 THR X  45      24.300  15.850  24.090  0.00  0.00            
ATOM    416 HG22 THR X  45      24.690  17.350  23.580  0.00  0.00            
ATOM    417 HG23 THR X  45      23.620  17.150  24.800  0.00  0.00            
ATOM    418  C   THR X  45      23.240  18.950  21.890  0.00  0.00            
ATOM    419  O   THR X  45      23.460  18.750  20.700  0.00  0.00            
ATOM    420  N   ILE X  46      23.910  19.850  22.600  0.00  0.00            
ATOM    421  HN  ILE X  46      23.670  19.990  23.570  0.00  0.00            
ATOM    422  CA  ILE X  46      25.000  20.660  22.030  0.00  0.00            
ATOM    423  HA  ILE X  46      24.670  20.970  21.140  0.00  0.00            
ATOM    424  CB  ILE X  46      25.290  21.910  22.890  0.00  0.00            
ATOM    425  HB  ILE X  46      25.600  21.600  23.790  0.00  0.00            
ATOM    426  CG2 ILE X  46      26.390  22.770  22.250  0.00  0.00            
ATOM    427 HG21 ILE X  46      26.560  23.580  22.820  0.00  0.00            
ATOM    428 HG22 ILE X  46      27.230  22.240  22.170  0.00  0.00            
ATOM    429 HG23 ILE X  46      26.090  23.070  21.340  0.00  0.00            
ATOM    430  CG1 ILE X  46      24.010  22.770  23.090  0.00  0.00            
ATOM    431 HG11 ILE X  46      23.660  23.020  22.190  0.00  0.00            
ATOM    432 HG12 ILE X  46      23.330  22.210  23.570  0.00  0.00            
ATOM    433  CD  ILE X  46      24.220  24.050  23.900  0.00  0.00            
ATOM    434  HD1 ILE X  46      23.350  24.540  23.980  0.00  0.00            
ATOM    435  HD2 ILE X  46      24.560  23.820  24.810  0.00  0.00            
ATOM    436  HD3 ILE X  46      24.880  24.630  23.430  0.00  0.00            
ATOM    437  C   ILE X  46      26.250  19.790  21.830  0.00  0.00            
ATOM    438  O   ILE X  46      26.760  19.210  22.800  0.00  0.00            
ATOM    439  N   LEU X  47      26.780  19.760  20.600  0.00  0.00            
ATOM    440  HN  LEU X  47      26.280  20.210  19.860  0.00  0.00            
ATOM    441  CA  LEU X  47      28.040  19.090  20.270  0.00  0.00            
ATOM    442  HA  LEU X  47      28.240  18.520  21.070  0.00  0.00            
ATOM    443  CB  LEU X  47      27.880  18.240  19.000  0.00  0.00            
ATOM    444  HB1 LEU X  47      27.670  18.860  18.250  0.00  0.00            
ATOM    445  HB2 LEU X  47      28.760  17.790  18.830  0.00  0.00            
ATOM    446  CG  LEU X  47      26.800  17.150  19.020  0.00  0.00            
ATOM    447  HG  LEU X  47      25.900  17.590  19.080  0.00  0.00            
ATOM    448  CD1 LEU X  47      26.940  16.330  17.740  0.00  0.00            
ATOM    449 HD11 LEU X  47      26.250  15.610  17.730  0.00  0.00            
ATOM    450 HD12 LEU X  47      26.820  16.920  16.940  0.00  0.00            
ATOM    451 HD13 LEU X  47      27.850  15.910  17.710  0.00  0.00            
ATOM    452  CD2 LEU X  47      26.930  16.220  20.230  0.00  0.00            
ATOM    453 HD21 LEU X  47      26.210  15.530  20.200  0.00  0.00            
ATOM    454 HD22 LEU X  47      27.820  15.770  20.210  0.00  0.00            
ATOM    455 HD23 LEU X  47      26.850  16.760  21.070  0.00  0.00            
ATOM    456  C   LEU X  47      29.190  20.100  20.080  0.00  0.00            
ATOM    457  O   LEU X  47      30.280  19.900  20.600  0.00  0.00            
ATOM    458  N   SER X  48      28.930  21.160  19.310  0.00  0.00            
ATOM    459  HN  SER X  48      28.040  21.180  18.870  0.00  0.00            
ATOM    460  CA  SER X  48      29.840  22.290  19.050  0.00  0.00            
ATOM    461  HA  SER X  48      30.200  22.580  19.930  0.00  0.00            
ATOM    462  CB  SER X  48      31.020  21.870  18.160  0.00  0.00            
ATOM    463  HB1 SER X  48      31.510  22.670  17.820  0.00  0.00            
ATOM    464  HB2 SER X  48      31.650  21.280  18.670  0.00  0.00            
ATOM    465  OG  SER X  48      30.580  21.150  17.040  0.00  0.00            
ATOM    466  HG1 SER X  48      31.370  20.890  16.480  0.00  0.00            
ATOM    467  C   SER X  48      29.030  23.430  18.400  0.00  0.00            
ATOM    468  O   SER X  48      27.840  23.260  18.150  0.00  0.00            
ATOM    469  N   GLU X  49      29.610  24.620  18.220  0.00  0.00            
ATOM    470  HN  GLU X  49      30.610  24.660  18.200  0.00  0.00            
ATOM    471  CA  GLU X  49      28.870  25.890  18.050  0.00  0.00            
ATOM    472  HA  GLU X  49      28.370  25.980  18.910  0.00  0.00            
ATOM    473  CB  GLU X  49      29.880  27.020  17.820  0.00  0.00            
ATOM    474  HB1 GLU X  49      29.390  27.890  17.850  0.00  0.00            
ATOM    475  HB2 GLU X  49      30.550  26.990  18.560  0.00  0.00            
ATOM    476  CG  GLU X  49      30.620  26.900  16.480  0.00  0.00            
ATOM    477  HG1 GLU X  49      30.660  25.940  16.210  0.00  0.00            
ATOM    478  HG2 GLU X  49      30.110  27.410  15.780  0.00  0.00            
ATOM    479  CD  GLU X  49      32.040  27.450  16.560  0.00  0.00            
ATOM    480  OE1 GLU X  49      32.850  26.790  17.250  0.00  0.00            
ATOM    481  OE2 GLU X  49      32.300  28.490  15.910  0.00  0.00            
ATOM    482  C   GLU X  49      27.770  25.900  16.960  0.00  0.00            
ATOM    483  O   GLU X  49      26.680  26.390  17.220  0.00  0.00            
ATOM    484  N   PHE X  50      28.010  25.270  15.800  0.00  0.00            
ATOM    485  HN  PHE X  50      28.900  24.850  15.680  0.00  0.00            
ATOM    486  CA  PHE X  50      27.040  25.160  14.690  0.00  0.00            
ATOM    487  HA  PHE X  50      26.390  25.910  14.850  0.00  0.00            
ATOM    488  CB  PHE X  50      27.800  25.320  13.360  0.00  0.00            
ATOM    489  HB1 PHE X  50      28.670  24.830  13.440  0.00  0.00            
ATOM    490  HB2 PHE X  50      27.250  24.900  12.640  0.00  0.00            
ATOM    491  CG  PHE X  50      28.120  26.730  12.920  0.00  0.00            
ATOM    492  CD1 PHE X  50      27.130  27.510  12.290  0.00  0.00            
ATOM    493  HD1 PHE X  50      26.190  27.170  12.240  0.00  0.00            
ATOM    494  CE1 PHE X  50      27.450  28.760  11.740  0.00  0.00            
ATOM    495  HE1 PHE X  50      26.740  29.300  11.280  0.00  0.00            
ATOM    496  CZ  PHE X  50      28.760  29.260  11.840  0.00  0.00            
ATOM    497  HZ  PHE X  50      28.990  30.150  11.450  0.00  0.00            
ATOM    498  CD2 PHE X  50      29.430  27.230  13.010  0.00  0.00            
ATOM    499  HD2 PHE X  50      30.150  26.680  13.440  0.00  0.00            
ATOM    500  CE2 PHE X  50      29.750  28.490  12.480  0.00  0.00            
ATOM    501  HE2 PHE X  50      30.680  28.850  12.560  0.00  0.00            
ATOM    502  C   PHE X  50      26.220  23.850  14.700  0.00  0.00            
ATOM    503  O   PHE X  50      25.460  23.610  13.760  0.00  0.00            
ATOM    504  N   TYR X  51      26.420  22.960  15.690  0.00  0.00            
ATOM    505  HN  TYR X  51      26.840  23.290  16.530  0.00  0.00            
ATOM    506  CA  TYR X  51      26.050  21.540  15.600  0.00  0.00            
ATOM    507  HA  TYR X  51      25.410  21.500  14.830  0.00  0.00            
ATOM    508  CB  TYR X  51      27.310  20.710  15.330  0.00  0.00            
ATOM    509  HB1 TYR X  51      27.960  20.830  16.090  0.00  0.00            
ATOM    510  HB2 TYR X  51      27.060  19.740  15.260  0.00  0.00            
ATOM    511  CG  TYR X  51      28.000  21.120  14.050  0.00  0.00            
ATOM    512  CD1 TYR X  51      27.390  20.820  12.820  0.00  0.00            
ATOM    513  HD1 TYR X  51      26.580  20.230  12.790  0.00  0.00            
ATOM    514  CE1 TYR X  51      27.930  21.330  11.630  0.00  0.00            
ATOM    515  HE1 TYR X  51      27.500  21.120  10.760  0.00  0.00            
ATOM    516  CZ  TYR X  51      29.080  22.140  11.670  0.00  0.00            
ATOM    517  OH  TYR X  51      29.520  22.720  10.520  0.00  0.00            
ATOM    518  HH  TYR X  51      30.340  23.260  10.710  0.00  0.00            
ATOM    519  CD2 TYR X  51      29.180  21.890  14.080  0.00  0.00            
ATOM    520  HD2 TYR X  51      29.620  22.090  14.960  0.00  0.00            
ATOM    521  CE2 TYR X  51      29.740  22.390  12.890  0.00  0.00            
ATOM    522  HE2 TYR X  51      30.580  22.920  12.910  0.00  0.00            
ATOM    523  C   TYR X  51      25.310  21.010  16.830  0.00  0.00            
ATOM    524  O   TYR X  51      25.850  20.950  17.940  0.00  0.00            
ATOM    525  N   ILE X  52      24.100  20.500  16.580  0.00  0.00            
ATOM    526  HN  ILE X  52      23.800  20.490  15.620  0.00  0.00            
ATOM    527  CA  ILE X  52      23.180  19.950  17.580  0.00  0.00            
ATOM    528  HA  ILE X  52      23.670  19.940  18.450  0.00  0.00            
ATOM    529  CB  ILE X  52      21.930  20.860  17.690  0.00  0.00            
ATOM    530  HB  ILE X  52      21.510  20.850  16.780  0.00  0.00            
ATOM    531  CG2 ILE X  52      20.900  20.300  18.690  0.00  0.00            
ATOM    532 HG21 ILE X  52      20.110  20.910  18.740  0.00  0.00            
ATOM    533 HG22 ILE X  52      20.610  19.390  18.400  0.00  0.00            
ATOM    534 HG23 ILE X  52      21.320  20.230  19.600  0.00  0.00            
ATOM    535  CG1 ILE X  52      22.270  22.330  18.010  0.00  0.00            
ATOM    536 HG11 ILE X  52      22.900  22.660  17.300  0.00  0.00            
ATOM    537 HG12 ILE X  52      21.420  22.860  17.970  0.00  0.00            
ATOM    538  CD  ILE X  52      22.920  22.580  19.370  0.00  0.00            
ATOM    539  HD1 ILE X  52      23.100  23.560  19.480  0.00  0.00            
ATOM    540  HD2 ILE X  52      22.300  22.270  20.090  0.00  0.00            
ATOM    541  HD3 ILE X  52      23.780  22.070  19.430  0.00  0.00            
ATOM    542  C   ILE X  52      22.790  18.510  17.210  0.00  0.00            
ATOM    543  O   ILE X  52      22.380  18.250  16.090  0.00  0.00            
ATOM    544  N   LEU X  53      22.860  17.590  18.180  0.00  0.00            
ATOM    545  HN  LEU X  53      23.250  17.870  19.050  0.00  0.00            
ATOM    546  CA  LEU X  53      22.400  16.200  18.060  0.00  0.00            
ATOM    547  HA  LEU X  53      22.510  15.940  17.100  0.00  0.00            
ATOM    548  CB  LEU X  53      23.280  15.340  18.980  0.00  0.00            
ATOM    549  HB1 LEU X  53      24.240  15.570  18.780  0.00  0.00            
ATOM    550  HB2 LEU X  53      23.060  15.580  19.920  0.00  0.00            
ATOM    551  CG  LEU X  53      23.140  13.820  18.840  0.00  0.00            
ATOM    552  HG  LEU X  53      22.170  13.600  18.980  0.00  0.00            
ATOM    553  CD1 LEU X  53      23.560  13.310  17.460  0.00  0.00            
ATOM    554 HD11 LEU X  53      23.450  12.320  17.420  0.00  0.00            
ATOM    555 HD12 LEU X  53      22.990  13.740  16.760  0.00  0.00            
ATOM    556 HD13 LEU X  53      24.520  13.550  17.300  0.00  0.00            
ATOM    557  CD2 LEU X  53      24.040  13.120  19.860  0.00  0.00            
ATOM    558 HD21 LEU X  53      23.940  12.130  19.770  0.00  0.00            
ATOM    559 HD22 LEU X  53      24.990  13.380  19.700  0.00  0.00            
ATOM    560 HD23 LEU X  53      23.770  13.400  20.780  0.00  0.00            
ATOM    561  C   LEU X  53      20.910  16.070  18.410  0.00  0.00            
ATOM    562  O   LEU X  53      20.390  16.840  19.210  0.00  0.00            
ATOM    563  N   THR X  54      20.240  15.090  17.800  0.00  0.00            
ATOM    564  HN  THR X  54      20.730  14.560  17.110  0.00  0.00            
ATOM    565  CA  THR X  54      18.840  14.710  18.050  0.00  0.00            
ATOM    566  HA  THR X  54      18.710  14.760  19.040  0.00  0.00            
ATOM    567  CB  THR X  54      17.880  15.710  17.360  0.00  0.00            
ATOM    568  HB  THR X  54      17.900  16.530  17.930  0.00  0.00            
ATOM    569  OG1 THR X  54      16.540  15.250  17.340  0.00  0.00            
ATOM    570  HG1 THR X  54      15.960  15.930  16.880  0.00  0.00            
ATOM    571  CG2 THR X  54      18.230  16.030  15.910  0.00  0.00            
ATOM    572 HG21 THR X  54      17.560  16.680  15.540  0.00  0.00            
ATOM    573 HG22 THR X  54      19.140  16.430  15.870  0.00  0.00            
ATOM    574 HG23 THR X  54      18.210  15.190  15.370  0.00  0.00            
ATOM    575  C   THR X  54      18.580  13.270  17.600  0.00  0.00            
ATOM    576  O   THR X  54      19.370  12.660  16.880  0.00  0.00            
ATOM    577  N   ALA X  55      17.430  12.710  17.980  0.00  0.00            
ATOM    578  HN  ALA X  55      16.920  13.160  18.720  0.00  0.00            
ATOM    579  CA  ALA X  55      16.860  11.520  17.380  0.00  0.00            
ATOM    580  HA  ALA X  55      17.580  10.840  17.290  0.00  0.00            
ATOM    581  CB  ALA X  55      15.780  10.980  18.330  0.00  0.00            
ATOM    582  HB1 ALA X  55      15.380  10.160  17.940  0.00  0.00            
ATOM    583  HB2 ALA X  55      16.200  10.770  19.210  0.00  0.00            
ATOM    584  HB3 ALA X  55      15.070  11.680  18.460  0.00  0.00            
ATOM    585  C   ALA X  55      16.320  11.830  15.970  0.00  0.00            
ATOM    586  O   ALA X  55      16.140  12.990  15.590  0.00  0.00            
ATOM    587  N   ALA X  56      16.040  10.790  15.180  0.00  0.00            
ATOM    588  HN  ALA X  56      16.160   9.870  15.550  0.00  0.00            
ATOM    589  CA  ALA X  56      15.590  10.920  13.800  0.00  0.00            
ATOM    590  HA  ALA X  56      15.920  11.810  13.490  0.00  0.00            
ATOM    591  CB  ALA X  56      16.200   9.780  12.990  0.00  0.00            
ATOM    592  HB1 ALA X  56      15.900   9.850  12.040  0.00  0.00            
ATOM    593  HB2 ALA X  56      17.200   9.840  13.020  0.00  0.00            
ATOM    594  HB3 ALA X  56      15.910   8.900  13.360  0.00  0.00            
ATOM    595  C   ALA X  56      14.060  10.950  13.670  0.00  0.00            
ATOM    596  O   ALA X  56      13.550  11.730  12.860  0.00  0.00            
ATOM    597  N   HIS X  57      13.290  10.210  14.490  0.00  0.00            
ATOM    598  HN  HIS X  57      13.740   9.580  15.130  0.00  0.00            
ATOM    599  CA  HIS X  57      11.810  10.300  14.490  0.00  0.00            
ATOM    600  HA  HIS X  57      11.570  10.140  13.530  0.00  0.00            
ATOM    601  CB  HIS X  57      11.180   9.200  15.370  0.00  0.00            
ATOM    602  HB1 HIS X  57      10.190   9.280  15.300  0.00  0.00            
ATOM    603  HB2 HIS X  57      11.470   8.310  15.010  0.00  0.00            
ATOM    604  ND1 HIS X  57      12.510  10.030  17.430  0.00  0.00            
ATOM    605  CG  HIS X  57      11.530   9.230  16.840  0.00  0.00            
ATOM    606  CE1 HIS X  57      12.600   9.600  18.690  0.00  0.00            
ATOM    607  HE1 HIS X  57      13.260   9.950  19.370  0.00  0.00            
ATOM    608  NE2 HIS X  57      11.710   8.630  18.930  0.00  0.00            
ATOM    609  HE2 HIS X  57      11.560   8.180  19.810  0.00  0.00            
ATOM    610  CD2 HIS X  57      11.030   8.370  17.770  0.00  0.00            
ATOM    611  HD2 HIS X  57      10.310   7.690  17.630  0.00  0.00            
ATOM    612  C   HIS X  57      11.290  11.680  14.890  0.00  0.00            
ATOM    613  O   HIS X  57      10.330  12.160  14.300  0.00  0.00            
ATOM    614  N   CYS X  58      12.020  12.400  15.750  0.00  0.00            
ATOM    615  HN  CYS X  58      12.790  11.940  16.190  0.00  0.00            
ATOM    616  CA  CYS X  58      11.780  13.800  16.100  0.00  0.00            
ATOM    617  HA  CYS X  58      10.910  13.800  16.590  0.00  0.00            
ATOM    618  CB  CYS X  58      12.960  14.270  16.950  0.00  0.00            
ATOM    619  HB1 CYS X  58      13.780  13.940  16.480  0.00  0.00            
ATOM    620  HB2 CYS X  58      12.940  15.270  16.890  0.00  0.00            
ATOM    621  SG  CYS X  58      12.890  13.700  18.650  0.00  0.00            
ATOM    622  C   CYS X  58      11.640  14.720  14.880  0.00  0.00            
ATOM    623  O   CYS X  58      10.810  15.630  14.880  0.00  0.00            
ATOM    624  N   LEU X  59      12.430  14.470  13.830  0.00  0.00            
ATOM    625  HN  LEU X  59      13.020  13.660  13.880  0.00  0.00            
ATOM    626  CA  LEU X  59      12.490  15.280  12.610  0.00  0.00            
ATOM    627  HA  LEU X  59      12.260  16.210  12.900  0.00  0.00            
ATOM    628  CB  LEU X  59      13.920  15.290  12.050  0.00  0.00            
ATOM    629  HB1 LEU X  59      14.130  14.360  11.730  0.00  0.00            
ATOM    630  HB2 LEU X  59      13.940  15.920  11.270  0.00  0.00            
ATOM    631  CG  LEU X  59      15.020  15.720  13.030  0.00  0.00            
ATOM    632  HG  LEU X  59      15.100  15.010  13.740  0.00  0.00            
ATOM    633  CD1 LEU X  59      16.330  15.880  12.260  0.00  0.00            
ATOM    634 HD11 LEU X  59      17.050  16.160  12.880  0.00  0.00            
ATOM    635 HD12 LEU X  59      16.570  15.010  11.830  0.00  0.00            
ATOM    636 HD13 LEU X  59      16.210  16.580  11.550  0.00  0.00            
ATOM    637  CD2 LEU X  59      14.710  17.040  13.750  0.00  0.00            
ATOM    638 HD21 LEU X  59      15.460  17.260  14.370  0.00  0.00            
ATOM    639 HD22 LEU X  59      14.610  17.760  13.070  0.00  0.00            
ATOM    640 HD23 LEU X  59      13.860  16.940  14.260  0.00  0.00            
ATOM    641  C   LEU X  59      11.420  14.860  11.590  0.00  0.00            
ATOM    642  O   LEU X  59      11.730  14.500  10.460  0.00  0.00            
ATOM    643  N   TYR X  60      10.170  14.900  12.050  0.00  0.00            
ATOM    644  HN  TYR X  60      10.050  14.970  13.040  0.00  0.00            
ATOM    645  CA  TYR X  60       8.940  14.840  11.250  0.00  0.00            
ATOM    646  HA  TYR X  60       9.220  15.090  10.320  0.00  0.00            
ATOM    647  CB  TYR X  60       8.360  13.410  11.280  0.00  0.00            
ATOM    648  HB1 TYR X  60       8.230  13.160  12.240  0.00  0.00            
ATOM    649  HB2 TYR X  60       7.480  13.430  10.820  0.00  0.00            
ATOM    650  CG  TYR X  60       9.190  12.300  10.640  0.00  0.00            
ATOM    651  CD1 TYR X  60       9.640  12.430   9.310  0.00  0.00            
ATOM    652  HD1 TYR X  60       9.470  13.280   8.800  0.00  0.00            
ATOM    653  CE1 TYR X  60      10.310  11.360   8.680  0.00  0.00            
ATOM    654  HE1 TYR X  60      10.640  11.460   7.750  0.00  0.00            
ATOM    655  CZ  TYR X  60      10.510  10.150   9.380  0.00  0.00            
ATOM    656  OH  TYR X  60      11.200   9.150   8.770  0.00  0.00            
ATOM    657  HH  TYR X  60      11.260   8.360   9.390  0.00  0.00            
ATOM    658  CD2 TYR X  60       9.420  11.100  11.340  0.00  0.00            
ATOM    659  HD2 TYR X  60       9.110  11.010  12.290  0.00  0.00            
ATOM    660  CE2 TYR X  60      10.080  10.020  10.710  0.00  0.00            
ATOM    661  HE2 TYR X  60      10.230   9.170  11.210  0.00  0.00            
ATOM    662  C   TYR X  60       7.870  15.860  11.730  0.00  0.00            
ATOM    663  O   TYR X  60       6.770  15.910  11.190  0.00  0.00            
ATOM    664  N   GLN X  61       8.160  16.650  12.780  0.00  0.00            
ATOM    665  HN  GLN X  61       9.120  16.770  13.030  0.00  0.00            
ATOM    666  CA  GLN X  61       7.140  17.340  13.590  0.00  0.00            
ATOM    667  HA  GLN X  61       6.270  16.980  13.240  0.00  0.00            
ATOM    668  CB  GLN X  61       7.370  16.990  15.080  0.00  0.00            
ATOM    669  HB1 GLN X  61       8.280  17.330  15.340  0.00  0.00            
ATOM    670  HB2 GLN X  61       6.680  17.460  15.620  0.00  0.00            
ATOM    671  CG  GLN X  61       7.300  15.490  15.400  0.00  0.00            
ATOM    672  HG1 GLN X  61       6.390  15.150  15.180  0.00  0.00            
ATOM    673  HG2 GLN X  61       7.980  15.000  14.850  0.00  0.00            
ATOM    674  CD  GLN X  61       7.580  15.220  16.870  0.00  0.00            
ATOM    675  OE1 GLN X  61       6.760  14.740  17.630  0.00  0.00            
ATOM    676  NE2 GLN X  61       8.790  15.470  17.330  0.00  0.00            
ATOM    677 HE21 GLN X  61       9.490  15.820  16.710  0.00  0.00            
ATOM    678 HE22 GLN X  61       9.010  15.310  18.290  0.00  0.00            
ATOM    679  C   GLN X  61       7.060  18.880  13.400  0.00  0.00            
ATOM    680  O   GLN X  61       6.360  19.550  14.150  0.00  0.00            
ATOM    681  N   ALA X  62       7.820  19.460  12.460  0.00  0.00            
ATOM    682  HN  ALA X  62       8.330  18.870  11.830  0.00  0.00            
ATOM    683  CA  ALA X  62       7.950  20.920  12.310  0.00  0.00            
ATOM    684  HA  ALA X  62       7.060  21.310  12.510  0.00  0.00            
ATOM    685  CB  ALA X  62       9.020  21.400  13.300  0.00  0.00            
ATOM    686  HB1 ALA X  62       9.130  22.390  13.220  0.00  0.00            
ATOM    687  HB2 ALA X  62       8.730  21.170  14.230  0.00  0.00            
ATOM    688  HB3 ALA X  62       9.890  20.950  13.100  0.00  0.00            
ATOM    689  C   ALA X  62       8.310  21.330  10.870  0.00  0.00            
ATOM    690  O   ALA X  62       8.710  20.480  10.070  0.00  0.00            
ATOM    691  N   LYS X  63       8.190  22.630  10.530  0.00  0.00            
ATOM    692  HN  LYS X  63       7.940  23.280  11.260  0.00  0.00            
ATOM    693  CA  LYS X  63       8.390  23.170   9.180  0.00  0.00            
ATOM    694  HA  LYS X  63       8.670  22.420   8.580  0.00  0.00            
ATOM    695  CB  LYS X  63       7.050  23.700   8.650  0.00  0.00            
ATOM    696  HB1 LYS X  63       6.390  22.950   8.650  0.00  0.00            
ATOM    697  HB2 LYS X  63       6.730  24.420   9.260  0.00  0.00            
ATOM    698  CG  LYS X  63       7.110  24.270   7.220  0.00  0.00            
ATOM    699  HG1 LYS X  63       7.620  25.130   7.250  0.00  0.00            
ATOM    700  HG2 LYS X  63       7.590  23.610   6.640  0.00  0.00            
ATOM    701  CD  LYS X  63       5.720  24.550   6.610  0.00  0.00            
ATOM    702  HD1 LYS X  63       5.810  24.480   5.620  0.00  0.00            
ATOM    703  HD2 LYS X  63       5.100  23.840   6.940  0.00  0.00            
ATOM    704  CE  LYS X  63       5.100  25.920   6.940  0.00  0.00            
ATOM    705  HE1 LYS X  63       5.730  26.640   6.670  0.00  0.00            
ATOM    706  HE2 LYS X  63       4.240  26.020   6.430  0.00  0.00            
ATOM    707  NZ  LYS X  63       4.800  26.110   8.380  0.00  0.00            
ATOM    708  HZ1 LYS X  63       4.400  27.010   8.520  0.00  0.00            
ATOM    709  HZ2 LYS X  63       4.150  25.410   8.680  0.00  0.00            
ATOM    710  HZ3 LYS X  63       5.640  26.030   8.910  0.00  0.00            
ATOM    711  C   LYS X  63       9.580  24.140   9.100  0.00  0.00            
ATOM    712  O   LYS X  63      10.690  23.690   8.790  0.00  0.00            
ATOM    713  N   ARG X  64       9.430  25.420   9.450  0.00  0.00            
ATOM    714  HN  ARG X  64       8.510  25.760   9.630  0.00  0.00            
ATOM    715  CA  ARG X  64      10.570  26.370   9.570  0.00  0.00            
ATOM    716  HA  ARG X  64      11.230  26.140   8.860  0.00  0.00            
ATOM    717  CB  ARG X  64      10.120  27.820   9.300  0.00  0.00            
ATOM    718  HB1 ARG X  64       9.630  27.860   8.430  0.00  0.00            
ATOM    719  HB2 ARG X  64       9.510  28.110  10.040  0.00  0.00            
ATOM    720  CG  ARG X  64      11.340  28.750   9.250  0.00  0.00            
ATOM    721  HG1 ARG X  64      11.870  28.640  10.080  0.00  0.00            
ATOM    722  HG2 ARG X  64      11.900  28.510   8.460  0.00  0.00            
ATOM    723  CD  ARG X  64      10.950  30.230   9.130  0.00  0.00            
ATOM    724  HD1 ARG X  64      10.620  30.430   8.210  0.00  0.00            
ATOM    725  HD2 ARG X  64      10.240  30.460   9.790  0.00  0.00            
ATOM    726  NE  ARG X  64      12.140  31.070   9.390  0.00  0.00            
ATOM    727  HE  ARG X  64      12.780  30.700  10.060  0.00  0.00            
ATOM    728  CZ  ARG X  64      12.470  32.240   8.880  0.00  0.00            
ATOM    729  NH1 ARG X  64      11.680  32.910   8.090  0.00  0.00            
ATOM    730 HH11 ARG X  64      10.780  32.540   7.850  0.00  0.00            
ATOM    731 HH12 ARG X  64      11.970  33.790   7.730  0.00  0.00            
ATOM    732  NH2 ARG X  64      13.620  32.740   9.190  0.00  0.00            
ATOM    733 HH21 ARG X  64      14.240  32.240   9.790  0.00  0.00            
ATOM    734 HH22 ARG X  64      13.900  33.630   8.810  0.00  0.00            
ATOM    735  C   ARG X  64      11.250  26.170  10.930  0.00  0.00            
ATOM    736  O   ARG X  64      11.110  26.980  11.840  0.00  0.00            
ATOM    737  N   PHE X  65      11.890  25.010  11.090  0.00  0.00            
ATOM    738  HN  PHE X  65      12.080  24.450  10.280  0.00  0.00            
ATOM    739  CA  PHE X  65      12.310  24.520  12.390  0.00  0.00            
ATOM    740  HA  PHE X  65      11.730  25.000  13.040  0.00  0.00            
ATOM    741  CB  PHE X  65      12.020  23.020  12.520  0.00  0.00            
ATOM    742  HB1 PHE X  65      11.800  22.840  13.480  0.00  0.00            
ATOM    743  HB2 PHE X  65      11.220  22.820  11.960  0.00  0.00            
ATOM    744  CG  PHE X  65      13.110  22.060  12.120  0.00  0.00            
ATOM    745  CD1 PHE X  65      13.170  21.570  10.800  0.00  0.00            
ATOM    746  HD1 PHE X  65      12.540  21.910  10.110  0.00  0.00            
ATOM    747  CE1 PHE X  65      14.130  20.600  10.460  0.00  0.00            
ATOM    748  HE1 PHE X  65      14.190  20.260   9.520  0.00  0.00            
ATOM    749  CZ  PHE X  65      15.010  20.110  11.440  0.00  0.00            
ATOM    750  HZ  PHE X  65      15.680  19.410  11.200  0.00  0.00            
ATOM    751  CD2 PHE X  65      14.010  21.580  13.090  0.00  0.00            
ATOM    752  HD2 PHE X  65      13.970  21.950  14.020  0.00  0.00            
ATOM    753  CE2 PHE X  65      14.950  20.600  12.750  0.00  0.00            
ATOM    754  HE2 PHE X  65      15.570  20.250  13.450  0.00  0.00            
ATOM    755  C   PHE X  65      13.730  24.960  12.800  0.00  0.00            
ATOM    756  O   PHE X  65      14.560  25.390  11.980  0.00  0.00            
ATOM    757  N   LYS X  66      13.920  24.980  14.110  0.00  0.00            
ATOM    758  HN  LYS X  66      13.310  24.430  14.670  0.00  0.00            
ATOM    759  CA  LYS X  66      14.950  25.750  14.830  0.00  0.00            
ATOM    760  HA  LYS X  66      15.710  25.830  14.190  0.00  0.00            
ATOM    761  CB  LYS X  66      14.420  27.150  15.230  0.00  0.00            
ATOM    762  HB1 LYS X  66      14.150  27.110  16.190  0.00  0.00            
ATOM    763  HB2 LYS X  66      15.160  27.810  15.120  0.00  0.00            
ATOM    764  CG  LYS X  66      13.210  27.670  14.420  0.00  0.00            
ATOM    765  HG1 LYS X  66      13.460  27.690  13.460  0.00  0.00            
ATOM    766  HG2 LYS X  66      12.440  27.040  14.560  0.00  0.00            
ATOM    767  CD  LYS X  66      12.780  29.070  14.840  0.00  0.00            
ATOM    768  HD1 LYS X  66      12.540  29.080  15.810  0.00  0.00            
ATOM    769  HD2 LYS X  66      13.520  29.720  14.680  0.00  0.00            
ATOM    770  CE  LYS X  66      11.560  29.450  14.000  0.00  0.00            
ATOM    771  HE1 LYS X  66      11.520  28.870  13.180  0.00  0.00            
ATOM    772  HE2 LYS X  66      10.730  29.330  14.530  0.00  0.00            
ATOM    773  NZ  LYS X  66      11.630  30.860  13.560  0.00  0.00            
ATOM    774  HZ1 LYS X  66      10.830  31.080  13.020  0.00  0.00            
ATOM    775  HZ2 LYS X  66      11.660  31.460  14.370  0.00  0.00            
ATOM    776  HZ3 LYS X  66      12.460  31.000  13.020  0.00  0.00            
ATOM    777  C   LYS X  66      15.400  24.990  16.070  0.00  0.00            
ATOM    778  O   LYS X  66      14.750  24.030  16.500  0.00  0.00            
ATOM    779  N   VAL X  67      16.450  25.490  16.710  0.00  0.00            
ATOM    780  HN  VAL X  67      16.950  26.240  16.270  0.00  0.00            
ATOM    781  CA  VAL X  67      16.920  25.050  18.020  0.00  0.00            
ATOM    782  HA  VAL X  67      16.250  24.370  18.330  0.00  0.00            
ATOM    783  CB  VAL X  67      18.300  24.380  17.920  0.00  0.00            
ATOM    784  HB  VAL X  67      18.970  25.080  17.690  0.00  0.00            
ATOM    785  CG1 VAL X  67      18.620  23.700  19.250  0.00  0.00            
ATOM    786 HG11 VAL X  67      19.520  23.260  19.200  0.00  0.00            
ATOM    787 HG12 VAL X  67      18.640  24.390  19.980  0.00  0.00            
ATOM    788 HG13 VAL X  67      17.930  23.020  19.460  0.00  0.00            
ATOM    789  CG2 VAL X  67      18.340  23.300  16.820  0.00  0.00            
ATOM    790 HG21 VAL X  67      19.260  22.890  16.790  0.00  0.00            
ATOM    791 HG22 VAL X  67      17.670  22.590  17.020  0.00  0.00            
ATOM    792 HG23 VAL X  67      18.140  23.720  15.940  0.00  0.00            
ATOM    793  C   VAL X  67      16.960  26.230  18.990  0.00  0.00            
ATOM    794  O   VAL X  67      17.560  27.260  18.700  0.00  0.00            
ATOM    795  N   ARG X  68      16.340  26.050  20.160  0.00  0.00            
ATOM    796  HN  ARG X  68      15.740  25.250  20.220  0.00  0.00            
ATOM    797  CA  ARG X  68      16.450  26.890  21.350  0.00  0.00            
ATOM    798  HA  ARG X  68      16.720  27.820  21.100  0.00  0.00            
ATOM    799  CB  ARG X  68      15.060  26.920  22.010  0.00  0.00            
ATOM    800  HB1 ARG X  68      14.410  27.300  21.350  0.00  0.00            
ATOM    801  HB2 ARG X  68      14.800  25.970  22.220  0.00  0.00            
ATOM    802  CG  ARG X  68      14.940  27.730  23.300  0.00  0.00            
ATOM    803  HG1 ARG X  68      15.720  27.530  23.890  0.00  0.00            
ATOM    804  HG2 ARG X  68      14.940  28.710  23.080  0.00  0.00            
ATOM    805  CD  ARG X  68      13.640  27.400  24.060  0.00  0.00            
ATOM    806  HD1 ARG X  68      13.580  26.410  24.190  0.00  0.00            
ATOM    807  HD2 ARG X  68      13.660  27.850  24.950  0.00  0.00            
ATOM    808  NE  ARG X  68      12.400  27.830  23.370  0.00  0.00            
ATOM    809  HE  ARG X  68      12.160  27.340  22.540  0.00  0.00            
ATOM    810  CZ  ARG X  68      11.580  28.810  23.730  0.00  0.00            
ATOM    811  NH1 ARG X  68      11.840  29.630  24.710  0.00  0.00            
ATOM    812 HH11 ARG X  68      12.690  29.540  25.230  0.00  0.00            
ATOM    813 HH12 ARG X  68      11.190  30.350  24.950  0.00  0.00            
ATOM    814  NH2 ARG X  68      10.450  28.980  23.110  0.00  0.00            
ATOM    815 HH21 ARG X  68      10.190  28.370  22.360  0.00  0.00            
ATOM    816 HH22 ARG X  68       9.830  29.720  23.390  0.00  0.00            
ATOM    817  C   ARG X  68      17.540  26.310  22.260  0.00  0.00            
ATOM    818  O   ARG X  68      17.600  25.090  22.440  0.00  0.00            
ATOM    819  N   VAL X  69      18.380  27.160  22.830  0.00  0.00            
ATOM    820  HN  VAL X  69      18.280  28.130  22.610  0.00  0.00            
ATOM    821  CA  VAL X  69      19.460  26.800  23.780  0.00  0.00            
ATOM    822  HA  VAL X  69      19.170  25.930  24.160  0.00  0.00            
ATOM    823  CB  VAL X  69      20.830  26.630  23.070  0.00  0.00            
ATOM    824  HB  VAL X  69      21.510  26.570  23.790  0.00  0.00            
ATOM    825  CG1 VAL X  69      20.870  25.350  22.240  0.00  0.00            
ATOM    826 HG11 VAL X  69      21.760  25.270  21.790  0.00  0.00            
ATOM    827 HG12 VAL X  69      20.720  24.560  22.830  0.00  0.00            
ATOM    828 HG13 VAL X  69      20.150  25.380  21.540  0.00  0.00            
ATOM    829  CG2 VAL X  69      21.180  27.840  22.190  0.00  0.00            
ATOM    830 HG21 VAL X  69      22.070  27.680  21.760  0.00  0.00            
ATOM    831 HG22 VAL X  69      20.480  27.960  21.490  0.00  0.00            
ATOM    832 HG23 VAL X  69      21.230  28.660  22.760  0.00  0.00            
ATOM    833  C   VAL X  69      19.600  27.860  24.870  0.00  0.00            
ATOM    834  O   VAL X  69      19.100  28.970  24.710  0.00  0.00            
ATOM    835  N   GLY X  70      20.250  27.500  25.980  0.00  0.00            
ATOM    836  HN  GLY X  70      20.640  26.590  26.030  0.00  0.00            
ATOM    837  CA  GLY X  70      20.420  28.390  27.140  0.00  0.00            
ATOM    838  HA1 GLY X  70      21.100  27.970  27.740  0.00  0.00            
ATOM    839  HA2 GLY X  70      20.770  29.260  26.800  0.00  0.00            
ATOM    840  C   GLY X  70      19.150  28.650  27.930  0.00  0.00            
ATOM    841  O   GLY X  70      19.150  29.480  28.840  0.00  0.00            
ATOM    842  N   ASP X  71      18.070  27.960  27.590  0.00  0.00            
ATOM    843  HN  ASP X  71      18.160  27.270  26.870  0.00  0.00            
ATOM    844  CA  ASP X  71      16.760  28.160  28.180  0.00  0.00            
ATOM    845  HA  ASP X  71      16.790  29.060  28.620  0.00  0.00            
ATOM    846  CB  ASP X  71      15.690  28.180  27.080  0.00  0.00            
ATOM    847  HB1 ASP X  71      16.060  28.590  26.250  0.00  0.00            
ATOM    848  HB2 ASP X  71      15.400  27.240  26.890  0.00  0.00            
ATOM    849  CG  ASP X  71      14.470  28.980  27.520  0.00  0.00            
ATOM    850  OD1 ASP X  71      14.260  29.200  28.730  0.00  0.00            
ATOM    851  OD2 ASP X  71      13.750  29.590  26.690  0.00  0.00            
ATOM    852  C   ASP X  71      16.500  27.120  29.260  0.00  0.00            
ATOM    853  O   ASP X  71      16.530  25.920  28.990  0.00  0.00            
ATOM    854  N   ARG X  72      16.170  27.580  30.470  0.00  0.00            
ATOM    855  HN  ARG X  72      16.270  28.560  30.630  0.00  0.00            
ATOM    856  CA  ARG X  72      15.670  26.750  31.570  0.00  0.00            
ATOM    857  HA  ARG X  72      15.930  25.820  31.320  0.00  0.00            
ATOM    858  CB  ARG X  72      16.320  27.200  32.880  0.00  0.00            
ATOM    859  HB1 ARG X  72      16.110  28.160  33.030  0.00  0.00            
ATOM    860  HB2 ARG X  72      15.940  26.650  33.630  0.00  0.00            
ATOM    861  CG  ARG X  72      17.850  27.020  32.890  0.00  0.00            
ATOM    862  HG1 ARG X  72      18.070  26.110  32.530  0.00  0.00            
ATOM    863  HG2 ARG X  72      18.260  27.720  32.300  0.00  0.00            
ATOM    864  CD  ARG X  72      18.420  27.160  34.310  0.00  0.00            
ATOM    865  HD1 ARG X  72      17.860  26.630  34.950  0.00  0.00            
ATOM    866  HD2 ARG X  72      19.360  26.810  34.320  0.00  0.00            
ATOM    867  NE  ARG X  72      18.450  28.550  34.780  0.00  0.00            
ATOM    868  HE  ARG X  72      19.290  29.050  34.580  0.00  0.00            
ATOM    869  CZ  ARG X  72      17.530  29.230  35.440  0.00  0.00            
ATOM    870  NH1 ARG X  72      16.380  28.750  35.820  0.00  0.00            
ATOM    871 HH11 ARG X  72      16.150  27.800  35.620  0.00  0.00            
ATOM    872 HH12 ARG X  72      15.730  29.330  36.320  0.00  0.00            
ATOM    873  NH2 ARG X  72      17.790  30.470  35.730  0.00  0.00            
ATOM    874 HH21 ARG X  72      18.670  30.870  35.460  0.00  0.00            
ATOM    875 HH22 ARG X  72      17.120  31.020  36.230  0.00  0.00            
ATOM    876  C   ARG X  72      14.150  26.800  31.710  0.00  0.00            
ATOM    877  O   ARG X  72      13.570  25.970  32.400  0.00  0.00            
ATOM    878  N   ASN X  73      13.480  27.790  31.100  0.00  0.00            
ATOM    879  HN  ASN X  73      13.980  28.390  30.470  0.00  0.00            
ATOM    880  CA  ASN X  73      12.060  28.040  31.310  0.00  0.00            
ATOM    881  HA  ASN X  73      11.630  27.140  31.340  0.00  0.00            
ATOM    882  CB  ASN X  73      11.920  28.790  32.640  0.00  0.00            
ATOM    883  HB1 ASN X  73      12.210  28.190  33.390  0.00  0.00            
ATOM    884  HB2 ASN X  73      12.510  29.600  32.620  0.00  0.00            
ATOM    885  CG  ASN X  73      10.510  29.250  32.930  0.00  0.00            
ATOM    886  OD1 ASN X  73      10.280  30.370  33.330  0.00  0.00            
ATOM    887  ND2 ASN X  73       9.510  28.430  32.720  0.00  0.00            
ATOM    888 HD21 ASN X  73       9.680  27.500  32.380  0.00  0.00            
ATOM    889 HD22 ASN X  73       8.570  28.720  32.910  0.00  0.00            
ATOM    890  C   ASN X  73      11.390  28.800  30.150  0.00  0.00            
ATOM    891  O   ASN X  73      11.770  29.920  29.820  0.00  0.00            
ATOM    892  N   THR X  74      10.300  28.270  29.600  0.00  0.00            
ATOM    893  HN  THR X  74       9.990  27.370  29.920  0.00  0.00            
ATOM    894  CA  THR X  74       9.540  28.950  28.540  0.00  0.00            
ATOM    895  HA  THR X  74      10.260  29.230  27.910  0.00  0.00            
ATOM    896  CB  THR X  74       8.550  28.000  27.850  0.00  0.00            
ATOM    897  HB  THR X  74       7.980  28.530  27.220  0.00  0.00            
ATOM    898  OG1 THR X  74       7.690  27.430  28.800  0.00  0.00            
ATOM    899  HG1 THR X  74       7.050  26.810  28.330  0.00  0.00            
ATOM    900  CG2 THR X  74       9.260  26.860  27.120  0.00  0.00            
ATOM    901 HG21 THR X  74       8.570  26.270  26.690  0.00  0.00            
ATOM    902 HG22 THR X  74       9.860  27.230  26.420  0.00  0.00            
ATOM    903 HG23 THR X  74       9.790  26.320  27.780  0.00  0.00            
ATOM    904  C   THR X  74       8.790  30.210  29.020  0.00  0.00            
ATOM    905  O   THR X  74       8.540  31.080  28.190  0.00  0.00            
ATOM    906  N   GLU X  75       8.540  30.350  30.320  0.00  0.00            
ATOM    907  HN  GLU X  75       8.930  29.680  30.950  0.00  0.00            
ATOM    908  CA  GLU X  75       7.710  31.420  30.920  0.00  0.00            
ATOM    909  HA  GLU X  75       7.080  31.670  30.190  0.00  0.00            
ATOM    910  CB  GLU X  75       6.990  30.870  32.170  0.00  0.00            
ATOM    911  HB1 GLU X  75       7.690  30.640  32.850  0.00  0.00            
ATOM    912  HB2 GLU X  75       6.410  31.600  32.530  0.00  0.00            
ATOM    913  CG  GLU X  75       6.110  29.620  31.930  0.00  0.00            
ATOM    914  HG1 GLU X  75       5.190  29.920  31.710  0.00  0.00            
ATOM    915  HG2 GLU X  75       6.490  29.110  31.160  0.00  0.00            
ATOM    916  CD  GLU X  75       6.030  28.670  33.150  0.00  0.00            
ATOM    917  OE1 GLU X  75       7.010  28.590  33.920  0.00  0.00            
ATOM    918  OE2 GLU X  75       5.040  27.910  33.240  0.00  0.00            
ATOM    919  C   GLU X  75       8.510  32.690  31.320  0.00  0.00            
ATOM    920  O   GLU X  75       7.910  33.740  31.530  0.00  0.00            
ATOM    921  N   GLN X  76       9.830  32.600  31.450  0.00  0.00            
ATOM    922  HN  GLN X  76      10.260  31.730  31.210  0.00  0.00            
ATOM    923  CA  GLN X  76      10.720  33.680  31.910  0.00  0.00            
ATOM    924  HA  GLN X  76      10.210  34.520  31.770  0.00  0.00            
ATOM    925  CB  GLN X  76      11.080  33.480  33.400  0.00  0.00            
ATOM    926  HB1 GLN X  76      11.570  32.620  33.490  0.00  0.00            
ATOM    927  HB2 GLN X  76      11.670  34.240  33.680  0.00  0.00            
ATOM    928  CG  GLN X  76       9.880  33.440  34.360  0.00  0.00            
ATOM    929  HG1 GLN X  76       9.410  34.330  34.350  0.00  0.00            
ATOM    930  HG2 GLN X  76       9.240  32.730  34.060  0.00  0.00            
ATOM    931  CD  GLN X  76      10.310  33.140  35.800  0.00  0.00            
ATOM    932  OE1 GLN X  76      10.080  32.070  36.350  0.00  0.00            
ATOM    933  NE2 GLN X  76      10.950  34.060  36.470  0.00  0.00            
ATOM    934 HE21 GLN X  76      11.150  34.950  36.050  0.00  0.00            
ATOM    935 HE22 GLN X  76      11.250  33.880  37.410  0.00  0.00            
ATOM    936  C   GLN X  76      12.030  33.700  31.100  0.00  0.00            
ATOM    937  O   GLN X  76      12.470  32.650  30.620  0.00  0.00            
ATOM    938  N   GLU X  77      12.700  34.840  31.000  0.00  0.00            
ATOM    939  HN  GLU X  77      12.280  35.670  31.380  0.00  0.00            
ATOM    940  CA  GLU X  77      14.020  34.970  30.360  0.00  0.00            
ATOM    941  HA  GLU X  77      14.200  34.080  29.950  0.00  0.00            
ATOM    942  CB  GLU X  77      14.000  36.030  29.240  0.00  0.00            
ATOM    943  HB1 GLU X  77      13.870  36.930  29.660  0.00  0.00            
ATOM    944  HB2 GLU X  77      14.890  36.010  28.780  0.00  0.00            
ATOM    945  CG  GLU X  77      12.900  35.840  28.180  0.00  0.00            
ATOM    946  HG1 GLU X  77      12.020  36.080  28.580  0.00  0.00            
ATOM    947  HG2 GLU X  77      13.090  36.440  27.400  0.00  0.00            
ATOM    948  CD  GLU X  77      12.820  34.400  27.670  0.00  0.00            
ATOM    949  OE1 GLU X  77      13.840  33.780  27.290  0.00  0.00            
ATOM    950  OE2 GLU X  77      11.790  33.710  27.820  0.00  0.00            
ATOM    951  C   GLU X  77      15.130  35.240  31.390  0.00  0.00            
ATOM    952  O   GLU X  77      14.900  35.930  32.380  0.00  0.00            
ATOM    953  N   GLU X  78      16.330  34.680  31.150  0.00  0.00            
ATOM    954  HN  GLU X  78      16.420  34.110  30.340  0.00  0.00            
ATOM    955  CA  GLU X  78      17.520  34.860  32.000  0.00  0.00            
ATOM    956  HA  GLU X  78      17.240  35.390  32.790  0.00  0.00            
ATOM    957  CB  GLU X  78      18.010  33.460  32.420  0.00  0.00            
ATOM    958  HB1 GLU X  78      17.290  33.030  32.970  0.00  0.00            
ATOM    959  HB2 GLU X  78      18.170  32.920  31.600  0.00  0.00            
ATOM    960  CG  GLU X  78      19.310  33.440  33.250  0.00  0.00            
ATOM    961  HG1 GLU X  78      19.420  34.320  33.710  0.00  0.00            
ATOM    962  HG2 GLU X  78      19.240  32.710  33.940  0.00  0.00            
ATOM    963  CD  GLU X  78      20.560  33.180  32.400  0.00  0.00            
ATOM    964  OE1 GLU X  78      20.660  32.080  31.800  0.00  0.00            
ATOM    965  OE2 GLU X  78      21.480  34.020  32.330  0.00  0.00            
ATOM    966  C   GLU X  78      18.620  35.670  31.300  0.00  0.00            
ATOM    967  O   GLU X  78      19.290  36.480  31.940  0.00  0.00            
ATOM    968  N   GLY X  79      18.770  35.530  29.980  0.00  0.00            
ATOM    969  HN  GLY X  79      18.070  35.010  29.480  0.00  0.00            
ATOM    970  CA  GLY X  79      19.890  36.080  29.210  0.00  0.00            
ATOM    971  HA1 GLY X  79      19.520  36.470  28.370  0.00  0.00            
ATOM    972  HA2 GLY X  79      20.300  36.810  29.760  0.00  0.00            
ATOM    973  C   GLY X  79      20.960  35.040  28.870  0.00  0.00            
ATOM    974  O   GLY X  79      22.030  35.380  28.350  0.00  0.00            
ATOM    975  N   GLY X  80      20.690  33.760  29.140  0.00  0.00            
ATOM    976  HN  GLY X  80      19.970  33.570  29.810  0.00  0.00            
ATOM    977  CA  GLY X  80      21.380  32.620  28.530  0.00  0.00            
ATOM    978  HA1 GLY X  80      22.330  32.880  28.380  0.00  0.00            
ATOM    979  HA2 GLY X  80      21.330  31.860  29.170  0.00  0.00            
ATOM    980  C   GLY X  80      20.750  32.210  27.200  0.00  0.00            
ATOM    981  O   GLY X  80      21.430  31.620  26.360  0.00  0.00            
ATOM    982  N   GLU X  81      19.480  32.560  26.990  0.00  0.00            
ATOM    983  HN  GLU X  81      19.040  33.160  27.660  0.00  0.00            
ATOM    984  CA  GLU X  81      18.690  32.120  25.850  0.00  0.00            
ATOM    985  HA  GLU X  81      18.800  31.130  25.900  0.00  0.00            
ATOM    986  CB  GLU X  81      17.230  32.570  26.000  0.00  0.00            
ATOM    987  HB1 GLU X  81      17.220  33.550  26.220  0.00  0.00            
ATOM    988  HB2 GLU X  81      16.750  32.420  25.130  0.00  0.00            
ATOM    989  CG  GLU X  81      16.500  31.810  27.100  0.00  0.00            
ATOM    990  HG1 GLU X  81      15.550  31.710  26.820  0.00  0.00            
ATOM    991  HG2 GLU X  81      16.930  30.910  27.190  0.00  0.00            
ATOM    992  CD  GLU X  81      16.520  32.470  28.490  0.00  0.00            
ATOM    993  OE1 GLU X  81      17.410  33.280  28.840  0.00  0.00            
ATOM    994  OE2 GLU X  81      15.580  32.130  29.250  0.00  0.00            
ATOM    995  C   GLU X  81      19.210  32.590  24.490  0.00  0.00            
ATOM    996  O   GLU X  81      19.460  33.780  24.270  0.00  0.00            
ATOM    997  N   ALA X  82      19.140  31.680  23.520  0.00  0.00            
ATOM    998  HN  ALA X  82      19.080  30.720  23.780  0.00  0.00            
ATOM    999  CA  ALA X  82      19.140  32.000  22.100  0.00  0.00            
ATOM   1000  HA  ALA X  82      18.740  32.910  22.020  0.00  0.00            
ATOM   1001  CB  ALA X  82      20.580  32.020  21.590  0.00  0.00            
ATOM   1002  HB1 ALA X  82      20.590  32.240  20.620  0.00  0.00            
ATOM   1003  HB2 ALA X  82      21.100  32.710  22.100  0.00  0.00            
ATOM   1004  HB3 ALA X  82      21.000  31.120  21.730  0.00  0.00            
ATOM   1005  C   ALA X  82      18.270  31.020  21.300  0.00  0.00            
ATOM   1006  O   ALA X  82      18.000  29.890  21.740  0.00  0.00            
ATOM   1007  N   VAL X  83      17.880  31.440  20.100  0.00  0.00            
ATOM   1008  HN  VAL X  83      18.020  32.400  19.870  0.00  0.00            
ATOM   1009  CA  VAL X  83      17.250  30.590  19.080  0.00  0.00            
ATOM   1010  HA  VAL X  83      17.280  29.650  19.430  0.00  0.00            
ATOM   1011  CB  VAL X  83      15.770  30.950  18.840  0.00  0.00            
ATOM   1012  HB  VAL X  83      15.750  31.930  18.620  0.00  0.00            
ATOM   1013  CG1 VAL X  83      15.160  30.140  17.690  0.00  0.00            
ATOM   1014 HG11 VAL X  83      14.200  30.410  17.570  0.00  0.00            
ATOM   1015 HG12 VAL X  83      15.670  30.330  16.840  0.00  0.00            
ATOM   1016 HG13 VAL X  83      15.210  29.170  17.900  0.00  0.00            
ATOM   1017  CG2 VAL X  83      14.930  30.670  20.100  0.00  0.00            
ATOM   1018 HG21 VAL X  83      13.980  30.910  19.920  0.00  0.00            
ATOM   1019 HG22 VAL X  83      14.990  29.700  20.330  0.00  0.00            
ATOM   1020 HG23 VAL X  83      15.280  31.210  20.860  0.00  0.00            
ATOM   1021  C   VAL X  83      18.060  30.700  17.790  0.00  0.00            
ATOM   1022  O   VAL X  83      18.300  31.800  17.300  0.00  0.00            
ATOM   1023  N   HIS X  84      18.460  29.560  17.240  0.00  0.00            
ATOM   1024  HN  HIS X  84      18.210  28.710  17.710  0.00  0.00            
ATOM   1025  CA  HIS X  84      19.230  29.430  16.000  0.00  0.00            
ATOM   1026  HA  HIS X  84      19.310  30.340  15.600  0.00  0.00            
ATOM   1027  CB  HIS X  84      20.640  28.910  16.330  0.00  0.00            
ATOM   1028  HB1 HIS X  84      20.560  28.070  16.850  0.00  0.00            
ATOM   1029  HB2 HIS X  84      21.120  28.730  15.470  0.00  0.00            
ATOM   1030  ND1 HIS X  84      22.470  30.700  16.600  0.00  0.00            
ATOM   1031  HD1 HIS X  84      22.760  30.760  15.640  0.00  0.00            
ATOM   1032  CG  HIS X  84      21.470  29.880  17.130  0.00  0.00            
ATOM   1033  CE1 HIS X  84      22.980  31.380  17.630  0.00  0.00            
ATOM   1034  HE1 HIS X  84      23.720  32.060  17.570  0.00  0.00            
ATOM   1035  NE2 HIS X  84      22.350  31.040  18.770  0.00  0.00            
ATOM   1036  CD2 HIS X  84      21.390  30.100  18.470  0.00  0.00            
ATOM   1037  HD2 HIS X  84      20.760  29.670  19.110  0.00  0.00            
ATOM   1038  C   HIS X  84      18.490  28.510  15.040  0.00  0.00            
ATOM   1039  O   HIS X  84      18.020  27.440  15.430  0.00  0.00            
ATOM   1040  N   GLU X  85      18.330  28.910  13.790  0.00  0.00            
ATOM   1041  HN  GLU X  85      18.740  29.780  13.500  0.00  0.00            
ATOM   1042  CA  GLU X  85      17.580  28.120  12.810  0.00  0.00            
ATOM   1043  HA  GLU X  85      16.890  27.640  13.350  0.00  0.00            
ATOM   1044  CB  GLU X  85      16.870  29.030  11.810  0.00  0.00            
ATOM   1045  HB1 GLU X  85      17.550  29.610  11.370  0.00  0.00            
ATOM   1046  HB2 GLU X  85      16.430  28.450  11.110  0.00  0.00            
ATOM   1047  CG  GLU X  85      15.790  29.920  12.440  0.00  0.00            
ATOM   1048  HG1 GLU X  85      15.250  29.370  13.080  0.00  0.00            
ATOM   1049  HG2 GLU X  85      16.240  30.660  12.930  0.00  0.00            
ATOM   1050  CD  GLU X  85      14.850  30.530  11.390  0.00  0.00            
ATOM   1051  OE1 GLU X  85      15.260  30.720  10.220  0.00  0.00            
ATOM   1052  OE2 GLU X  85      13.670  30.810  11.710  0.00  0.00            
ATOM   1053  C   GLU X  85      18.450  27.060  12.120  0.00  0.00            
ATOM   1054  O   GLU X  85      19.640  27.260  11.910  0.00  0.00            
ATOM   1055  N   VAL X  86      17.830  25.940  11.720  0.00  0.00            
ATOM   1056  HN  VAL X  86      16.850  25.840  11.890  0.00  0.00            
ATOM   1057  CA  VAL X  86      18.540  24.840  11.040  0.00  0.00            
ATOM   1058  HA  VAL X  86      19.420  24.750  11.500  0.00  0.00            
ATOM   1059  CB  VAL X  86      17.770  23.510  11.180  0.00  0.00            
ATOM   1060  HB  VAL X  86      16.890  23.630  10.720  0.00  0.00            
ATOM   1061  CG1 VAL X  86      18.510  22.340  10.510  0.00  0.00            
ATOM   1062 HG11 VAL X  86      17.980  21.500  10.620  0.00  0.00            
ATOM   1063 HG12 VAL X  86      18.630  22.530   9.540  0.00  0.00            
ATOM   1064 HG13 VAL X  86      19.410  22.230  10.940  0.00  0.00            
ATOM   1065  CG2 VAL X  86      17.570  23.160  12.660  0.00  0.00            
ATOM   1066 HG21 VAL X  86      17.070  22.300  12.740  0.00  0.00            
ATOM   1067 HG22 VAL X  86      18.460  23.070  13.100  0.00  0.00            
ATOM   1068 HG23 VAL X  86      17.050  23.890  13.100  0.00  0.00            
ATOM   1069  C   VAL X  86      18.800  25.180   9.570  0.00  0.00            
ATOM   1070  O   VAL X  86      17.890  25.620   8.860  0.00  0.00            
ATOM   1071  N   GLU X  87      20.030  24.970   9.130  0.00  0.00            
ATOM   1072  HN  GLU X  87      20.700  24.630   9.790  0.00  0.00            
ATOM   1073  CA  GLU X  87      20.530  25.190   7.760  0.00  0.00            
ATOM   1074  HA  GLU X  87      19.900  25.820   7.310  0.00  0.00            
ATOM   1075  CB  GLU X  87      21.940  25.790   7.870  0.00  0.00            
ATOM   1076  HB1 GLU X  87      21.910  26.530   8.550  0.00  0.00            
ATOM   1077  HB2 GLU X  87      22.560  25.070   8.200  0.00  0.00            
ATOM   1078  CG  GLU X  87      22.530  26.360   6.580  0.00  0.00            
ATOM   1079  HG1 GLU X  87      22.480  25.680   5.860  0.00  0.00            
ATOM   1080  HG2 GLU X  87      22.020  27.180   6.310  0.00  0.00            
ATOM   1081  CD  GLU X  87      24.000  26.730   6.830  0.00  0.00            
ATOM   1082  OE1 GLU X  87      24.310  27.880   7.230  0.00  0.00            
ATOM   1083  OE2 GLU X  87      24.860  25.830   6.730  0.00  0.00            
ATOM   1084  C   GLU X  87      20.560  23.890   6.960  0.00  0.00            
ATOM   1085  O   GLU X  87      20.080  23.860   5.830  0.00  0.00            
ATOM   1086  N   VAL X  88      21.050  22.790   7.560  0.00  0.00            
ATOM   1087  HN  VAL X  88      21.410  22.890   8.490  0.00  0.00            
ATOM   1088  CA  VAL X  88      21.100  21.450   6.950  0.00  0.00            
ATOM   1089  HA  VAL X  88      20.390  21.470   6.240  0.00  0.00            
ATOM   1090  CB  VAL X  88      22.470  21.160   6.280  0.00  0.00            
ATOM   1091  HB  VAL X  88      23.110  21.090   7.040  0.00  0.00            
ATOM   1092  CG1 VAL X  88      22.430  19.860   5.470  0.00  0.00            
ATOM   1093 HG11 VAL X  88      23.330  19.700   5.060  0.00  0.00            
ATOM   1094 HG12 VAL X  88      22.200  19.090   6.070  0.00  0.00            
ATOM   1095 HG13 VAL X  88      21.740  19.930   4.750  0.00  0.00            
ATOM   1096  CG2 VAL X  88      22.920  22.270   5.330  0.00  0.00            
ATOM   1097 HG21 VAL X  88      23.810  22.030   4.930  0.00  0.00            
ATOM   1098 HG22 VAL X  88      22.250  22.380   4.600  0.00  0.00            
ATOM   1099 HG23 VAL X  88      23.010  23.130   5.830  0.00  0.00            
ATOM   1100  C   VAL X  88      20.760  20.380   7.990  0.00  0.00            
ATOM   1101  O   VAL X  88      21.180  20.440   9.140  0.00  0.00            
ATOM   1102  N   VAL X  89      20.010  19.350   7.570  0.00  0.00            
ATOM   1103  HN  VAL X  89      19.640  19.400   6.640  0.00  0.00            
ATOM   1104  CA  VAL X  89      19.690  18.160   8.370  0.00  0.00            
ATOM   1105  HA  VAL X  89      19.930  18.390   9.320  0.00  0.00            
ATOM   1106  CB  VAL X  89      18.180  17.830   8.290  0.00  0.00            
ATOM   1107  HB  VAL X  89      17.970  17.680   7.330  0.00  0.00            
ATOM   1108  CG1 VAL X  89      17.830  16.560   9.090  0.00  0.00            
ATOM   1109 HG11 VAL X  89      16.850  16.390   9.010  0.00  0.00            
ATOM   1110 HG12 VAL X  89      18.340  15.790   8.710  0.00  0.00            
ATOM   1111 HG13 VAL X  89      18.070  16.690  10.050  0.00  0.00            
ATOM   1112  CG2 VAL X  89      17.350  18.980   8.850  0.00  0.00            
ATOM   1113 HG21 VAL X  89      16.370  18.750   8.790  0.00  0.00            
ATOM   1114 HG22 VAL X  89      17.590  19.140   9.810  0.00  0.00            
ATOM   1115 HG23 VAL X  89      17.520  19.810   8.320  0.00  0.00            
ATOM   1116  C   VAL X  89      20.520  16.980   7.890  0.00  0.00            
ATOM   1117  O   VAL X  89      20.530  16.670   6.700  0.00  0.00            
ATOM   1118  N   ILE X  90      21.150  16.270   8.830  0.00  0.00            
ATOM   1119  HN  ILE X  90      21.060  16.580   9.780  0.00  0.00            
ATOM   1120  CA  ILE X  90      21.950  15.060   8.590  0.00  0.00            
ATOM   1121  HA  ILE X  90      21.900  14.830   7.620  0.00  0.00            
ATOM   1122  CB  ILE X  90      23.440  15.330   8.910  0.00  0.00            
ATOM   1123  HB  ILE X  90      23.530  15.500   9.890  0.00  0.00            
ATOM   1124  CG2 ILE X  90      24.280  14.100   8.530  0.00  0.00            
ATOM   1125 HG21 ILE X  90      25.240  14.270   8.730  0.00  0.00            
ATOM   1126 HG22 ILE X  90      23.960  13.300   9.050  0.00  0.00            
ATOM   1127 HG23 ILE X  90      24.170  13.910   7.550  0.00  0.00            
ATOM   1128  CG1 ILE X  90      23.970  16.590   8.160  0.00  0.00            
ATOM   1129 HG11 ILE X  90      23.920  16.410   7.180  0.00  0.00            
ATOM   1130 HG12 ILE X  90      23.370  17.360   8.390  0.00  0.00            
ATOM   1131  CD  ILE X  90      25.410  16.990   8.500  0.00  0.00            
ATOM   1132  HD1 ILE X  90      25.660  17.800   7.980  0.00  0.00            
ATOM   1133  HD2 ILE X  90      25.480  17.190   9.480  0.00  0.00            
ATOM   1134  HD3 ILE X  90      26.030  16.240   8.270  0.00  0.00            
ATOM   1135  C   ILE X  90      21.320  13.910   9.410  0.00  0.00            
ATOM   1136  O   ILE X  90      21.720  13.640  10.530  0.00  0.00            
ATOM   1137  N   LYS X  91      20.240  13.330   8.880  0.00  0.00            
ATOM   1138  HN  LYS X  91      19.950  13.660   7.980  0.00  0.00            
ATOM   1139  CA  LYS X  91      19.420  12.260   9.480  0.00  0.00            
ATOM   1140  HA  LYS X  91      19.600  12.190  10.470  0.00  0.00            
ATOM   1141  CB  LYS X  91      17.950  12.640   9.260  0.00  0.00            
ATOM   1142  HB1 LYS X  91      17.770  13.470   9.790  0.00  0.00            
ATOM   1143  HB2 LYS X  91      17.830  12.830   8.290  0.00  0.00            
ATOM   1144  CG  LYS X  91      16.890  11.600   9.660  0.00  0.00            
ATOM   1145  HG1 LYS X  91      16.780  10.930   8.920  0.00  0.00            
ATOM   1146  HG2 LYS X  91      17.180  11.130  10.490  0.00  0.00            
ATOM   1147  CD  LYS X  91      15.540  12.300   9.910  0.00  0.00            
ATOM   1148  HD1 LYS X  91      15.510  12.610  10.870  0.00  0.00            
ATOM   1149  HD2 LYS X  91      15.470  13.100   9.310  0.00  0.00            
ATOM   1150  CE  LYS X  91      14.320  11.400   9.660  0.00  0.00            
ATOM   1151  HE1 LYS X  91      14.230  11.240   8.680  0.00  0.00            
ATOM   1152  HE2 LYS X  91      14.450  10.530  10.130  0.00  0.00            
ATOM   1153  NZ  LYS X  91      13.060  12.020  10.150  0.00  0.00            
ATOM   1154  HZ1 LYS X  91      12.290  11.400   9.970  0.00  0.00            
ATOM   1155  HZ2 LYS X  91      13.130  12.180  11.130  0.00  0.00            
ATOM   1156  HZ3 LYS X  91      12.910  12.890   9.680  0.00  0.00            
ATOM   1157  C   LYS X  91      19.850  10.890   8.930  0.00  0.00            
ATOM   1158  O   LYS X  91      20.280  10.820   7.780  0.00  0.00            
ATOM   1159  N   HIS X  92      19.870   9.840   9.760  0.00  0.00            
ATOM   1160  HN  HIS X  92      19.320   9.860  10.600  0.00  0.00            
ATOM   1161  CA  HIS X  92      20.690   8.660   9.450  0.00  0.00            
ATOM   1162  HA  HIS X  92      21.590   9.080   9.360  0.00  0.00            
ATOM   1163  CB  HIS X  92      20.700   7.630  10.580  0.00  0.00            
ATOM   1164  HB1 HIS X  92      20.720   8.100  11.460  0.00  0.00            
ATOM   1165  HB2 HIS X  92      19.890   7.060  10.530  0.00  0.00            
ATOM   1166  ND1 HIS X  92      22.060   5.650   9.620  0.00  0.00            
ATOM   1167  CG  HIS X  92      21.930   6.750  10.470  0.00  0.00            
ATOM   1168  CE1 HIS X  92      23.350   5.300   9.660  0.00  0.00            
ATOM   1169  HE1 HIS X  92      23.750   4.540   9.150  0.00  0.00            
ATOM   1170  NE2 HIS X  92      24.030   6.130  10.460  0.00  0.00            
ATOM   1171  HE2 HIS X  92      25.010   6.090  10.650  0.00  0.00            
ATOM   1172  CD2 HIS X  92      23.150   7.060  10.980  0.00  0.00            
ATOM   1173  HD2 HIS X  92      23.370   7.800  11.610  0.00  0.00            
ATOM   1174  C   HIS X  92      20.350   7.980   8.120  0.00  0.00            
ATOM   1175  O   HIS X  92      19.200   7.660   7.830  0.00  0.00            
ATOM   1176  N   ASN X  93      21.400   7.620   7.380  0.00  0.00            
ATOM   1177  HN  ASN X  93      22.310   7.780   7.760  0.00  0.00            
ATOM   1178  CA  ASN X  93      21.340   7.000   6.060  0.00  0.00            
ATOM   1179  HA  ASN X  93      20.610   7.490   5.570  0.00  0.00            
ATOM   1180  CB  ASN X  93      22.700   7.200   5.370  0.00  0.00            
ATOM   1181  HB1 ASN X  93      22.630   6.940   4.410  0.00  0.00            
ATOM   1182  HB2 ASN X  93      22.950   8.170   5.440  0.00  0.00            
ATOM   1183  CG  ASN X  93      23.820   6.390   6.000  0.00  0.00            
ATOM   1184  OD1 ASN X  93      24.600   6.860   6.810  0.00  0.00            
ATOM   1185  ND2 ASN X  93      23.930   5.130   5.630  0.00  0.00            
ATOM   1186 HD21 ASN X  93      23.290   4.740   4.970  0.00  0.00            
ATOM   1187 HD22 ASN X  93      24.650   4.560   6.020  0.00  0.00            
ATOM   1188  C   ASN X  93      20.850   5.530   6.040  0.00  0.00            
ATOM   1189  O   ASN X  93      21.020   4.840   5.030  0.00  0.00            
ATOM   1190  N   ARG X  94      20.300   5.020   7.160  0.00  0.00            
ATOM   1191  HN  ARG X  94      20.390   5.570   7.990  0.00  0.00            
ATOM   1192  CA  ARG X  94      19.580   3.740   7.280  0.00  0.00            
ATOM   1193  HA  ARG X  94      19.290   3.550   6.340  0.00  0.00            
ATOM   1194  CB  ARG X  94      20.520   2.630   7.800  0.00  0.00            
ATOM   1195  HB1 ARG X  94      20.800   2.880   8.730  0.00  0.00            
ATOM   1196  HB2 ARG X  94      20.000   1.770   7.830  0.00  0.00            
ATOM   1197  CG  ARG X  94      21.790   2.400   6.970  0.00  0.00            
ATOM   1198  HG1 ARG X  94      21.540   2.370   6.000  0.00  0.00            
ATOM   1199  HG2 ARG X  94      22.420   3.150   7.130  0.00  0.00            
ATOM   1200  CD  ARG X  94      22.480   1.080   7.350  0.00  0.00            
ATOM   1201  HD1 ARG X  94      23.450   1.130   7.120  0.00  0.00            
ATOM   1202  HD2 ARG X  94      22.380   0.920   8.330  0.00  0.00            
ATOM   1203  NE  ARG X  94      21.910  -0.080   6.630  0.00  0.00            
ATOM   1204  HE  ARG X  94      22.270  -0.250   5.720  0.00  0.00            
ATOM   1205  CZ  ARG X  94      20.980  -0.930   7.040  0.00  0.00            
ATOM   1206  NH1 ARG X  94      20.390  -0.860   8.200  0.00  0.00            
ATOM   1207 HH11 ARG X  94      20.640  -0.130   8.840  0.00  0.00            
ATOM   1208 HH12 ARG X  94      19.690  -1.530   8.440  0.00  0.00            
ATOM   1209  NH2 ARG X  94      20.620  -1.890   6.240  0.00  0.00            
ATOM   1210 HH21 ARG X  94      21.040  -1.970   5.340  0.00  0.00            
ATOM   1211 HH22 ARG X  94      19.910  -2.540   6.520  0.00  0.00            
ATOM   1212  C   ARG X  94      18.320   3.820   8.170  0.00  0.00            
ATOM   1213  O   ARG X  94      17.810   2.770   8.570  0.00  0.00            
ATOM   1214  N   PHE X  95      17.850   5.020   8.520  0.00  0.00            
ATOM   1215  HN  PHE X  95      18.220   5.830   8.060  0.00  0.00            
ATOM   1216  CA  PHE X  95      16.820   5.210   9.550  0.00  0.00            
ATOM   1217  HA  PHE X  95      17.200   4.760  10.360  0.00  0.00            
ATOM   1218  CB  PHE X  95      16.630   6.720   9.810  0.00  0.00            
ATOM   1219  HB1 PHE X  95      17.480   7.090  10.180  0.00  0.00            
ATOM   1220  HB2 PHE X  95      16.420   7.160   8.940  0.00  0.00            
ATOM   1221  CG  PHE X  95      15.510   7.020  10.780  0.00  0.00            
ATOM   1222  CD1 PHE X  95      15.530   6.460  12.070  0.00  0.00            
ATOM   1223  HD1 PHE X  95      16.310   5.910  12.360  0.00  0.00            
ATOM   1224  CE1 PHE X  95      14.460   6.690  12.960  0.00  0.00            
ATOM   1225  HE1 PHE X  95      14.470   6.280  13.870  0.00  0.00            
ATOM   1226  CZ  PHE X  95      13.380   7.480  12.550  0.00  0.00            
ATOM   1227  HZ  PHE X  95      12.610   7.640  13.180  0.00  0.00            
ATOM   1228  CD2 PHE X  95      14.420   7.820  10.380  0.00  0.00            
ATOM   1229  HD2 PHE X  95      14.400   8.210   9.460  0.00  0.00            
ATOM   1230  CE2 PHE X  95      13.370   8.070  11.280  0.00  0.00            
ATOM   1231  HE2 PHE X  95      12.600   8.660  11.000  0.00  0.00            
ATOM   1232  C   PHE X  95      15.480   4.530   9.240  0.00  0.00            
ATOM   1233  O   PHE X  95      14.870   4.770   8.190  0.00  0.00            
ATOM   1234  N   THR X  96      14.970   3.740  10.190  0.00  0.00            
ATOM   1235  HN  THR X  96      15.490   3.620  11.030  0.00  0.00            
ATOM   1236  CA  THR X  96      13.680   3.040  10.060  0.00  0.00            
ATOM   1237  HA  THR X  96      13.550   3.010   9.070  0.00  0.00            
ATOM   1238  CB  THR X  96      13.710   1.600  10.600  0.00  0.00            
ATOM   1239  HB  THR X  96      12.890   1.130  10.270  0.00  0.00            
ATOM   1240  OG1 THR X  96      13.620   1.590  12.000  0.00  0.00            
ATOM   1241  HG1 THR X  96      13.640   0.640  12.320  0.00  0.00            
ATOM   1242  CG2 THR X  96      14.950   0.810  10.170  0.00  0.00            
ATOM   1243 HG21 THR X  96      14.910  -0.110  10.550  0.00  0.00            
ATOM   1244 HG22 THR X  96      14.990   0.760   9.170  0.00  0.00            
ATOM   1245 HG23 THR X  96      15.770   1.280  10.500  0.00  0.00            
ATOM   1246  C   THR X  96      12.520   3.820  10.690  0.00  0.00            
ATOM   1247  O   THR X  96      12.630   4.440  11.740  0.00  0.00            
ATOM   1248  N   LYS X  97      11.360   3.730  10.050  0.00  0.00            
ATOM   1249  HN  LYS X  97      11.360   3.230   9.180  0.00  0.00            
ATOM   1250  CA  LYS X  97      10.070   4.280  10.490  0.00  0.00            
ATOM   1251  HA  LYS X  97      10.310   5.060  11.080  0.00  0.00            
ATOM   1252  CB  LYS X  97       9.250   4.740   9.270  0.00  0.00            
ATOM   1253  HB1 LYS X  97       9.090   3.940   8.690  0.00  0.00            
ATOM   1254  HB2 LYS X  97       8.370   5.090   9.600  0.00  0.00            
ATOM   1255  CG  LYS X  97       9.890   5.830   8.400  0.00  0.00            
ATOM   1256  HG1 LYS X  97       9.160   6.250   7.860  0.00  0.00            
ATOM   1257  HG2 LYS X  97      10.270   6.520   9.030  0.00  0.00            
ATOM   1258  CD  LYS X  97      11.020   5.450   7.410  0.00  0.00            
ATOM   1259  HD1 LYS X  97      11.420   6.290   7.060  0.00  0.00            
ATOM   1260  HD2 LYS X  97      11.710   4.930   7.920  0.00  0.00            
ATOM   1261  CE  LYS X  97      10.600   4.600   6.200  0.00  0.00            
ATOM   1262  HE1 LYS X  97       9.720   4.930   5.860  0.00  0.00            
ATOM   1263  HE2 LYS X  97      11.290   4.680   5.490  0.00  0.00            
ATOM   1264  NZ  LYS X  97      10.430   3.150   6.490  0.00  0.00            
ATOM   1265  HZ1 LYS X  97      10.160   2.670   5.660  0.00  0.00            
ATOM   1266  HZ2 LYS X  97      11.300   2.780   6.820  0.00  0.00            
ATOM   1267  HZ3 LYS X  97       9.730   3.020   7.190  0.00  0.00            
ATOM   1268  C   LYS X  97       9.270   3.270  11.330  0.00  0.00            
ATOM   1269  O   LYS X  97       8.280   3.630  11.960  0.00  0.00            
ATOM   1270  N   GLU X  98       9.690   2.010  11.290  0.00  0.00            
ATOM   1271  HN  GLU X  98      10.600   1.840  10.920  0.00  0.00            
ATOM   1272  CA  GLU X  98       8.930   0.840  11.740  0.00  0.00            
ATOM   1273  HA  GLU X  98       8.100   1.220  12.160  0.00  0.00            
ATOM   1274  CB  GLU X  98       8.550  -0.040  10.530  0.00  0.00            
ATOM   1275  HB1 GLU X  98       8.240  -0.930  10.880  0.00  0.00            
ATOM   1276  HB2 GLU X  98       7.790   0.410  10.060  0.00  0.00            
ATOM   1277  CG  GLU X  98       9.660  -0.300   9.490  0.00  0.00            
ATOM   1278  HG1 GLU X  98      10.510  -0.510   9.980  0.00  0.00            
ATOM   1279  HG2 GLU X  98       9.390  -1.080   8.930  0.00  0.00            
ATOM   1280  CD  GLU X  98       9.920   0.900   8.570  0.00  0.00            
ATOM   1281  OE1 GLU X  98       9.000   1.380   7.860  0.00  0.00            
ATOM   1282  OE2 GLU X  98      11.050   1.460   8.570  0.00  0.00            
ATOM   1283  C   GLU X  98       9.620   0.040  12.870  0.00  0.00            
ATOM   1284  O   GLU X  98       8.970  -0.760  13.530  0.00  0.00            
ATOM   1285  N   THR X  99      10.890   0.350  13.170  0.00  0.00            
ATOM   1286  HN  THR X  99      11.380   0.960  12.550  0.00  0.00            
ATOM   1287  CA  THR X  99      11.620  -0.150  14.360  0.00  0.00            
ATOM   1288  HA  THR X  99      10.890  -0.520  14.930  0.00  0.00            
ATOM   1289  CB  THR X  99      12.620  -1.270  13.980  0.00  0.00            
ATOM   1290  HB  THR X  99      13.250  -1.390  14.750  0.00  0.00            
ATOM   1291  OG1 THR X  99      13.400  -0.910  12.870  0.00  0.00            
ATOM   1292  HG1 THR X  99      14.030  -1.650  12.650  0.00  0.00            
ATOM   1293  CG2 THR X  99      11.910  -2.580  13.630  0.00  0.00            
ATOM   1294 HG21 THR X  99      12.600  -3.270  13.400  0.00  0.00            
ATOM   1295 HG22 THR X  99      11.370  -2.890  14.410  0.00  0.00            
ATOM   1296 HG23 THR X  99      11.310  -2.430  12.850  0.00  0.00            
ATOM   1297  C   THR X  99      12.330   0.960  15.150  0.00  0.00            
ATOM   1298  O   THR X  99      12.980   0.650  16.150  0.00  0.00            
ATOM   1299  N   CYS X 100      12.200   2.230  14.740  0.00  0.00            
ATOM   1300  HN  CYS X 100      11.540   2.400  14.000  0.00  0.00            
ATOM   1301  CA  CYS X 100      12.930   3.390  15.270  0.00  0.00            
ATOM   1302  HA  CYS X 100      12.880   4.100  14.560  0.00  0.00            
ATOM   1303  CB  CYS X 100      12.240   3.940  16.520  0.00  0.00            
ATOM   1304  HB1 CYS X 100      12.150   3.160  17.140  0.00  0.00            
ATOM   1305  HB2 CYS X 100      12.880   4.600  16.920  0.00  0.00            
ATOM   1306  SG  CYS X 100      10.650   4.680  16.070  0.00  0.00            
ATOM   1307  HG1 CYS X 100      10.200   5.030  16.900  0.00  0.00            
ATOM   1308  C   CYS X 100      14.430   3.090  15.460  0.00  0.00            
ATOM   1309  O   CYS X 100      14.990   3.250  16.540  0.00  0.00            
ATOM   1310  N   ASP X 101      15.030   2.540  14.400  0.00  0.00            
ATOM   1311  HN  ASP X 101      14.500   2.520  13.550  0.00  0.00            
ATOM   1312  CA  ASP X 101      16.370   1.980  14.350  0.00  0.00            
ATOM   1313  HA  ASP X 101      16.750   1.980  15.280  0.00  0.00            
ATOM   1314  CB  ASP X 101      16.260   0.540  13.830  0.00  0.00            
ATOM   1315  HB1 ASP X 101      15.660   0.030  14.440  0.00  0.00            
ATOM   1316  HB2 ASP X 101      15.850   0.570  12.910  0.00  0.00            
ATOM   1317  CG  ASP X 101      17.590  -0.190  13.730  0.00  0.00            
ATOM   1318  OD1 ASP X 101      18.460   0.050  14.590  0.00  0.00            
ATOM   1319  OD2 ASP X 101      17.740  -1.060  12.840  0.00  0.00            
ATOM   1320  C   ASP X 101      17.280   2.860  13.480  0.00  0.00            
ATOM   1321  O   ASP X 101      16.850   3.390  12.460  0.00  0.00            
ATOM   1322  N   PHE X 102      18.540   3.020  13.900  0.00  0.00            
ATOM   1323  HN  PHE X 102      18.910   2.360  14.550  0.00  0.00            
ATOM   1324  CA  PHE X 102      19.430   4.120  13.460  0.00  0.00            
ATOM   1325  HA  PHE X 102      20.240   4.010  14.030  0.00  0.00            
ATOM   1326  CB  PHE X 102      19.900   3.950  12.000  0.00  0.00            
ATOM   1327  HB1 PHE X 102      19.110   4.090  11.400  0.00  0.00            
ATOM   1328  HB2 PHE X 102      20.590   4.650  11.810  0.00  0.00            
ATOM   1329  CG  PHE X 102      20.500   2.600  11.630  0.00  0.00            
ATOM   1330  CD1 PHE X 102      19.670   1.520  11.310  0.00  0.00            
ATOM   1331  HD1 PHE X 102      18.680   1.650  11.270  0.00  0.00            
ATOM   1332  CE1 PHE X 102      20.230   0.260  11.040  0.00  0.00            
ATOM   1333  HE1 PHE X 102      19.630  -0.520  10.850  0.00  0.00            
ATOM   1334  CZ  PHE X 102      21.620   0.080  11.040  0.00  0.00            
ATOM   1335  HZ  PHE X 102      22.020  -0.820  10.850  0.00  0.00            
ATOM   1336  CD2 PHE X 102      21.900   2.430  11.620  0.00  0.00            
ATOM   1337  HD2 PHE X 102      22.500   3.210  11.820  0.00  0.00            
ATOM   1338  CE2 PHE X 102      22.460   1.170  11.320  0.00  0.00            
ATOM   1339  HE2 PHE X 102      23.460   1.060  11.300  0.00  0.00            
ATOM   1340  C   PHE X 102      18.820   5.500  13.780  0.00  0.00            
ATOM   1341  O   PHE X 102      18.860   6.420  12.970  0.00  0.00            
ATOM   1342  N   ASP X 103      18.210   5.640  14.960  0.00  0.00            
ATOM   1343  HN  ASP X 103      18.300   4.890  15.620  0.00  0.00            
ATOM   1344  CA  ASP X 103      17.430   6.810  15.380  0.00  0.00            
ATOM   1345  HA  ASP X 103      16.950   7.130  14.560  0.00  0.00            
ATOM   1346  CB  ASP X 103      16.410   6.380  16.430  0.00  0.00            
ATOM   1347  HB1 ASP X 103      15.870   5.630  16.060  0.00  0.00            
ATOM   1348  HB2 ASP X 103      16.900   6.080  17.250  0.00  0.00            
ATOM   1349  CG  ASP X 103      15.450   7.510  16.830  0.00  0.00            
ATOM   1350  OD1 ASP X 103      15.100   8.320  15.950  0.00  0.00            
ATOM   1351  OD2 ASP X 103      15.070   7.540  18.030  0.00  0.00            
ATOM   1352  C   ASP X 103      18.300   8.010  15.810  0.00  0.00            
ATOM   1353  O   ASP X 103      18.350   8.400  16.980  0.00  0.00            
ATOM   1354  N   ILE X 104      19.060   8.550  14.860  0.00  0.00            
ATOM   1355  HN  ILE X 104      18.980   8.160  13.940  0.00  0.00            
ATOM   1356  CA  ILE X 104      19.990   9.670  15.030  0.00  0.00            
ATOM   1357  HA  ILE X 104      19.690  10.140  15.870  0.00  0.00            
ATOM   1358  CB  ILE X 104      21.440   9.170  15.220  0.00  0.00            
ATOM   1359  HB  ILE X 104      21.440   8.610  16.050  0.00  0.00            
ATOM   1360  CG2 ILE X 104      21.910   8.260  14.080  0.00  0.00            
ATOM   1361 HG21 ILE X 104      22.850   7.960  14.260  0.00  0.00            
ATOM   1362 HG22 ILE X 104      21.320   7.450  14.020  0.00  0.00            
ATOM   1363 HG23 ILE X 104      21.880   8.760  13.210  0.00  0.00            
ATOM   1364  CG1 ILE X 104      22.410  10.360  15.390  0.00  0.00            
ATOM   1365 HG11 ILE X 104      22.440  10.870  14.530  0.00  0.00            
ATOM   1366 HG12 ILE X 104      22.070  10.950  16.120  0.00  0.00            
ATOM   1367  CD  ILE X 104      23.840   9.940  15.740  0.00  0.00            
ATOM   1368  HD1 ILE X 104      24.410  10.760  15.840  0.00  0.00            
ATOM   1369  HD2 ILE X 104      23.840   9.440  16.610  0.00  0.00            
ATOM   1370  HD3 ILE X 104      24.210   9.360  15.020  0.00  0.00            
ATOM   1371  C   ILE X 104      19.870  10.670  13.870  0.00  0.00            
ATOM   1372  O   ILE X 104      19.800  10.300  12.700  0.00  0.00            
ATOM   1373  N   ALA X 105      19.910  11.950  14.210  0.00  0.00            
ATOM   1374  HN  ALA X 105      19.780  12.190  15.170  0.00  0.00            
ATOM   1375  CA  ALA X 105      20.130  13.030  13.270  0.00  0.00            
ATOM   1376  HA  ALA X 105      20.660  12.650  12.510  0.00  0.00            
ATOM   1377  CB  ALA X 105      18.770  13.520  12.750  0.00  0.00            
ATOM   1378  HB1 ALA X 105      18.910  14.270  12.100  0.00  0.00            
ATOM   1379  HB2 ALA X 105      18.300  12.770  12.290  0.00  0.00            
ATOM   1380  HB3 ALA X 105      18.220  13.850  13.520  0.00  0.00            
ATOM   1381  C   ALA X 105      20.960  14.160  13.900  0.00  0.00            
ATOM   1382  O   ALA X 105      20.950  14.360  15.110  0.00  0.00            
ATOM   1383  N   VAL X 106      21.660  14.920  13.060  0.00  0.00            
ATOM   1384  HN  VAL X 106      21.710  14.630  12.100  0.00  0.00            
ATOM   1385  CA  VAL X 106      22.370  16.140  13.450  0.00  0.00            
ATOM   1386  HA  VAL X 106      22.190  16.280  14.420  0.00  0.00            
ATOM   1387  CB  VAL X 106      23.890  15.990  13.280  0.00  0.00            
ATOM   1388  HB  VAL X 106      24.050  15.690  12.340  0.00  0.00            
ATOM   1389  CG1 VAL X 106      24.650  17.310  13.510  0.00  0.00            
ATOM   1390 HG11 VAL X 106      25.630  17.150  13.390  0.00  0.00            
ATOM   1391 HG12 VAL X 106      24.340  17.990  12.850  0.00  0.00            
ATOM   1392 HG13 VAL X 106      24.480  17.640  14.440  0.00  0.00            
ATOM   1393  CG2 VAL X 106      24.430  14.960  14.290  0.00  0.00            
ATOM   1394 HG21 VAL X 106      25.420  14.870  14.180  0.00  0.00            
ATOM   1395 HG22 VAL X 106      24.230  15.270  15.220  0.00  0.00            
ATOM   1396 HG23 VAL X 106      23.990  14.080  14.130  0.00  0.00            
ATOM   1397  C   VAL X 106      21.800  17.320  12.680  0.00  0.00            
ATOM   1398  O   VAL X 106      21.410  17.220  11.510  0.00  0.00            
ATOM   1399  N   LEU X 107      21.730  18.460  13.360  0.00  0.00            
ATOM   1400  HN  LEU X 107      22.020  18.440  14.320  0.00  0.00            
ATOM   1401  CA  LEU X 107      21.290  19.740  12.840  0.00  0.00            
ATOM   1402  HA  LEU X 107      20.890  19.600  11.930  0.00  0.00            
ATOM   1403  CB  LEU X 107      20.200  20.320  13.770  0.00  0.00            
ATOM   1404  HB1 LEU X 107      20.640  20.570  14.640  0.00  0.00            
ATOM   1405  HB2 LEU X 107      19.830  21.140  13.340  0.00  0.00            
ATOM   1406  CG  LEU X 107      19.040  19.360  14.080  0.00  0.00            
ATOM   1407  HG  LEU X 107      19.430  18.520  14.460  0.00  0.00            
ATOM   1408  CD1 LEU X 107      18.090  20.010  15.080  0.00  0.00            
ATOM   1409 HD11 LEU X 107      17.340  19.380  15.280  0.00  0.00            
ATOM   1410 HD12 LEU X 107      18.590  20.210  15.930  0.00  0.00            
ATOM   1411 HD13 LEU X 107      17.730  20.860  14.700  0.00  0.00            
ATOM   1412  CD2 LEU X 107      18.250  18.990  12.820  0.00  0.00            
ATOM   1413 HD21 LEU X 107      17.510  18.370  13.060  0.00  0.00            
ATOM   1414 HD22 LEU X 107      17.870  19.820  12.410  0.00  0.00            
ATOM   1415 HD23 LEU X 107      18.860  18.550  12.160  0.00  0.00            
ATOM   1416  C   LEU X 107      22.500  20.660  12.720  0.00  0.00            
ATOM   1417  O   LEU X 107      23.110  21.050  13.730  0.00  0.00            
ATOM   1418  N   ARG X 108      22.850  21.000  11.480  0.00  0.00            
ATOM   1419  HN  ARG X 108      22.420  20.490  10.740  0.00  0.00            
ATOM   1420  CA  ARG X 108      23.810  22.040  11.110  0.00  0.00            
ATOM   1421  HA  ARG X 108      24.540  22.150  11.790  0.00  0.00            
ATOM   1422  CB  ARG X 108      24.470  21.600   9.780  0.00  0.00            
ATOM   1423  HB1 ARG X 108      25.230  20.990  10.010  0.00  0.00            
ATOM   1424  HB2 ARG X 108      23.790  21.090   9.250  0.00  0.00            
ATOM   1425  CG  ARG X 108      25.030  22.700   8.870  0.00  0.00            
ATOM   1426  HG1 ARG X 108      25.310  22.270   8.000  0.00  0.00            
ATOM   1427  HG2 ARG X 108      24.300  23.360   8.690  0.00  0.00            
ATOM   1428  CD  ARG X 108      26.230  23.460   9.430  0.00  0.00            
ATOM   1429  HD1 ARG X 108      26.070  23.700  10.390  0.00  0.00            
ATOM   1430  HD2 ARG X 108      27.060  22.910   9.350  0.00  0.00            
ATOM   1431  NE  ARG X 108      26.410  24.700   8.670  0.00  0.00            
ATOM   1432  HE  ARG X 108      25.870  24.780   7.830  0.00  0.00            
ATOM   1433  CZ  ARG X 108      27.180  25.720   8.940  0.00  0.00            
ATOM   1434  NH1 ARG X 108      28.190  25.640   9.760  0.00  0.00            
ATOM   1435 HH11 ARG X 108      28.390  24.770  10.210  0.00  0.00            
ATOM   1436 HH12 ARG X 108      28.750  26.440   9.940  0.00  0.00            
ATOM   1437  NH2 ARG X 108      26.920  26.840   8.340  0.00  0.00            
ATOM   1438 HH21 ARG X 108      26.160  26.910   7.700  0.00  0.00            
ATOM   1439 HH22 ARG X 108      27.490  27.650   8.520  0.00  0.00            
ATOM   1440  C   ARG X 108      23.040  23.360  11.050  0.00  0.00            
ATOM   1441  O   ARG X 108      22.020  23.460  10.370  0.00  0.00            
ATOM   1442  N   LEU X 109      23.460  24.340  11.850  0.00  0.00            
ATOM   1443  HN  LEU X 109      24.320  24.200  12.350  0.00  0.00            
ATOM   1444  CA  LEU X 109      22.750  25.610  12.070  0.00  0.00            
ATOM   1445  HA  LEU X 109      21.790  25.400  11.900  0.00  0.00            
ATOM   1446  CB  LEU X 109      23.000  26.080  13.510  0.00  0.00            
ATOM   1447  HB1 LEU X 109      23.980  26.160  13.650  0.00  0.00            
ATOM   1448  HB2 LEU X 109      22.570  26.970  13.620  0.00  0.00            
ATOM   1449  CG  LEU X 109      22.440  25.150  14.600  0.00  0.00            
ATOM   1450  HG  LEU X 109      22.790  24.220  14.430  0.00  0.00            
ATOM   1451  CD1 LEU X 109      22.890  25.670  15.960  0.00  0.00            
ATOM   1452 HD11 LEU X 109      22.540  25.070  16.680  0.00  0.00            
ATOM   1453 HD12 LEU X 109      23.890  25.680  16.000  0.00  0.00            
ATOM   1454 HD13 LEU X 109      22.540  26.600  16.100  0.00  0.00            
ATOM   1455  CD2 LEU X 109      20.910  25.080  14.590  0.00  0.00            
ATOM   1456 HD21 LEU X 109      20.600  24.470  15.310  0.00  0.00            
ATOM   1457 HD22 LEU X 109      20.540  26.000  14.740  0.00  0.00            
ATOM   1458 HD23 LEU X 109      20.600  24.740  13.700  0.00  0.00            
ATOM   1459  C   LEU X 109      23.170  26.700  11.070  0.00  0.00            
ATOM   1460  O   LEU X 109      24.280  26.670  10.560  0.00  0.00            
ATOM   1461  N   LYS X 110      22.310  27.710  10.910  0.00  0.00            
ATOM   1462  HN  LYS X 110      21.420  27.650  11.350  0.00  0.00            
ATOM   1463  CA  LYS X 110      22.600  28.930  10.120  0.00  0.00            
ATOM   1464  HA  LYS X 110      23.030  28.590   9.280  0.00  0.00            
ATOM   1465  CB  LYS X 110      21.300  29.690   9.800  0.00  0.00            
ATOM   1466  HB1 LYS X 110      20.840  29.920  10.660  0.00  0.00            
ATOM   1467  HB2 LYS X 110      21.530  30.530   9.300  0.00  0.00            
ATOM   1468  CG  LYS X 110      20.320  28.870   8.940  0.00  0.00            
ATOM   1469  HG1 LYS X 110      20.750  28.670   8.060  0.00  0.00            
ATOM   1470  HG2 LYS X 110      20.130  28.010   9.410  0.00  0.00            
ATOM   1471  CD  LYS X 110      18.980  29.590   8.670  0.00  0.00            
ATOM   1472  HD1 LYS X 110      18.770  30.210   9.420  0.00  0.00            
ATOM   1473  HD2 LYS X 110      19.040  30.100   7.820  0.00  0.00            
ATOM   1474  CE  LYS X 110      17.890  28.520   8.560  0.00  0.00            
ATOM   1475  HE1 LYS X 110      18.070  27.950   7.760  0.00  0.00            
ATOM   1476  HE2 LYS X 110      17.910  27.940   9.380  0.00  0.00            
ATOM   1477  NZ  LYS X 110      16.520  29.050   8.430  0.00  0.00            
ATOM   1478  HZ1 LYS X 110      15.870  28.300   8.370  0.00  0.00            
ATOM   1479  HZ2 LYS X 110      16.300  29.610   9.230  0.00  0.00            
ATOM   1480  HZ3 LYS X 110      16.460  29.620   7.610  0.00  0.00            
ATOM   1481  C   LYS X 110      23.600  29.860  10.820  0.00  0.00            
ATOM   1482  O   LYS X 110      24.200  30.710  10.170  0.00  0.00            
ATOM   1483  N   THR X 111      23.750  29.710  12.130  0.00  0.00            
ATOM   1484  HN  THR X 111      23.320  28.920  12.550  0.00  0.00            
ATOM   1485  CA  THR X 111      24.500  30.610  13.030  0.00  0.00            
ATOM   1486  HA  THR X 111      25.200  31.020  12.450  0.00  0.00            
ATOM   1487  CB  THR X 111      23.570  31.700  13.600  0.00  0.00            
ATOM   1488  HB  THR X 111      23.960  32.020  14.460  0.00  0.00            
ATOM   1489  OG1 THR X 111      22.290  31.190  13.900  0.00  0.00            
ATOM   1490  HG1 THR X 111      21.710  31.920  14.270  0.00  0.00            
ATOM   1491  CG2 THR X 111      23.350  32.850  12.610  0.00  0.00            
ATOM   1492 HG21 THR X 111      22.750  33.530  13.020  0.00  0.00            
ATOM   1493 HG22 THR X 111      24.230  33.270  12.400  0.00  0.00            
ATOM   1494 HG23 THR X 111      22.940  32.490  11.780  0.00  0.00            
ATOM   1495  C   THR X 111      25.140  29.830  14.180  0.00  0.00            
ATOM   1496  O   THR X 111      24.630  28.770  14.560  0.00  0.00            
ATOM   1497  N   PRO X 112      26.270  30.310  14.750  0.00  0.00            
ATOM   1498  CD  PRO X 112      27.060  31.440  14.280  0.00  0.00            
ATOM   1499  HD1 PRO X 112      26.520  32.280  14.370  0.00  0.00            
ATOM   1500  HD2 PRO X 112      27.300  31.300  13.320  0.00  0.00            
ATOM   1501  CA  PRO X 112      26.960  29.660  15.860  0.00  0.00            
ATOM   1502  HA  PRO X 112      26.830  28.670  15.790  0.00  0.00            
ATOM   1503  CB  PRO X 112      28.420  30.090  15.720  0.00  0.00            
ATOM   1504  HB1 PRO X 112      28.880  30.090  16.610  0.00  0.00            
ATOM   1505  HB2 PRO X 112      28.910  29.490  15.090  0.00  0.00            
ATOM   1506  CG  PRO X 112      28.310  31.500  15.160  0.00  0.00            
ATOM   1507  HG1 PRO X 112      28.200  32.170  15.900  0.00  0.00            
ATOM   1508  HG2 PRO X 112      29.120  31.730  14.620  0.00  0.00            
ATOM   1509  C   PRO X 112      26.380  30.060  17.230  0.00  0.00            
ATOM   1510  O   PRO X 112      26.070  31.230  17.470  0.00  0.00            
ATOM   1511  N   ILE X 113      26.310  29.110  18.160  0.00  0.00            
ATOM   1512  HN  ILE X 113      26.660  28.200  17.920  0.00  0.00            
ATOM   1513  CA  ILE X 113      25.760  29.290  19.510  0.00  0.00            
ATOM   1514  HA  ILE X 113      25.060  29.990  19.440  0.00  0.00            
ATOM   1515  CB  ILE X 113      25.110  27.960  19.960  0.00  0.00            
ATOM   1516  HB  ILE X 113      25.710  27.200  19.690  0.00  0.00            
ATOM   1517  CG2 ILE X 113      24.980  27.830  21.490  0.00  0.00            
ATOM   1518 HG21 ILE X 113      24.560  26.950  21.720  0.00  0.00            
ATOM   1519 HG22 ILE X 113      25.890  27.870  21.910  0.00  0.00            
ATOM   1520 HG23 ILE X 113      24.420  28.570  21.840  0.00  0.00            
ATOM   1521  CG1 ILE X 113      23.720  27.870  19.290  0.00  0.00            
ATOM   1522 HG11 ILE X 113      23.110  28.500  19.770  0.00  0.00            
ATOM   1523 HG12 ILE X 113      23.820  28.160  18.340  0.00  0.00            
ATOM   1524  CD  ILE X 113      23.070  26.490  19.290  0.00  0.00            
ATOM   1525  HD1 ILE X 113      22.190  26.540  18.840  0.00  0.00            
ATOM   1526  HD2 ILE X 113      23.660  25.840  18.800  0.00  0.00            
ATOM   1527  HD3 ILE X 113      22.950  26.180  20.230  0.00  0.00            
ATOM   1528  C   ILE X 113      26.790  29.870  20.500  0.00  0.00            
ATOM   1529  O   ILE X 113      27.950  29.470  20.530  0.00  0.00            
ATOM   1530  N   THR X 114      26.320  30.770  21.360  0.00  0.00            
ATOM   1531  HN  THR X 114      25.340  30.960  21.320  0.00  0.00            
ATOM   1532  CA  THR X 114      27.110  31.510  22.360  0.00  0.00            
ATOM   1533  HA  THR X 114      28.000  31.640  21.940  0.00  0.00            
ATOM   1534  CB  THR X 114      26.440  32.860  22.670  0.00  0.00            
ATOM   1535  HB  THR X 114      25.620  32.680  23.210  0.00  0.00            
ATOM   1536  OG1 THR X 114      26.030  33.510  21.480  0.00  0.00            
ATOM   1537  HG1 THR X 114      25.610  34.380  21.700  0.00  0.00            
ATOM   1538  CG2 THR X 114      27.360  33.830  23.410  0.00  0.00            
ATOM   1539 HG21 THR X 114      26.870  34.690  23.580  0.00  0.00            
ATOM   1540 HG22 THR X 114      27.640  33.430  24.280  0.00  0.00            
ATOM   1541 HG23 THR X 114      28.170  34.020  22.840  0.00  0.00            
ATOM   1542  C   THR X 114      27.260  30.700  23.650  0.00  0.00            
ATOM   1543  O   THR X 114      26.390  30.710  24.520  0.00  0.00            
ATOM   1544  N   PHE X 115      28.390  29.990  23.790  0.00  0.00            
ATOM   1545  HN  PHE X 115      29.040  29.980  23.040  0.00  0.00            
ATOM   1546  CA  PHE X 115      28.690  29.230  25.000  0.00  0.00            
ATOM   1547  HA  PHE X 115      27.880  28.680  25.170  0.00  0.00            
ATOM   1548  CB  PHE X 115      29.900  28.300  24.770  0.00  0.00            
ATOM   1549  HB1 PHE X 115      30.690  28.870  24.570  0.00  0.00            
ATOM   1550  HB2 PHE X 115      30.060  27.790  25.620  0.00  0.00            
ATOM   1551  CG  PHE X 115      29.780  27.280  23.650  0.00  0.00            
ATOM   1552  CD1 PHE X 115      28.530  26.810  23.200  0.00  0.00            
ATOM   1553  HD1 PHE X 115      27.690  27.160  23.610  0.00  0.00            
ATOM   1554  CE1 PHE X 115      28.450  25.860  22.170  0.00  0.00            
ATOM   1555  HE1 PHE X 115      27.560  25.540  21.850  0.00  0.00            
ATOM   1556  CZ  PHE X 115      29.630  25.340  21.610  0.00  0.00            
ATOM   1557  HZ  PHE X 115      29.570  24.650  20.890  0.00  0.00            
ATOM   1558  CD2 PHE X 115      30.950  26.770  23.060  0.00  0.00            
ATOM   1559  HD2 PHE X 115      31.850  27.100  23.370  0.00  0.00            
ATOM   1560  CE2 PHE X 115      30.880  25.800  22.040  0.00  0.00            
ATOM   1561  HE2 PHE X 115      31.720  25.450  21.620  0.00  0.00            
ATOM   1562  C   PHE X 115      28.920  30.150  26.220  0.00  0.00            
ATOM   1563  O   PHE X 115      29.700  31.100  26.140  0.00  0.00            
ATOM   1564  N   ARG X 116      28.220  29.870  27.320  0.00  0.00            
ATOM   1565  HN  ARG X 116      27.600  29.080  27.260  0.00  0.00            
ATOM   1566  CA  ARG X 116      28.230  30.580  28.610  0.00  0.00            
ATOM   1567  HA  ARG X 116      29.190  30.690  28.880  0.00  0.00            
ATOM   1568  CB  ARG X 116      27.610  31.990  28.450  0.00  0.00            
ATOM   1569  HB1 ARG X 116      27.480  32.370  29.370  0.00  0.00            
ATOM   1570  HB2 ARG X 116      28.260  32.560  27.950  0.00  0.00            
ATOM   1571  CG  ARG X 116      26.250  32.080  27.720  0.00  0.00            
ATOM   1572  HG1 ARG X 116      26.420  32.330  26.770  0.00  0.00            
ATOM   1573  HG2 ARG X 116      25.810  31.180  27.760  0.00  0.00            
ATOM   1574  CD  ARG X 116      25.310  33.120  28.350  0.00  0.00            
ATOM   1575  HD1 ARG X 116      25.810  33.950  28.580  0.00  0.00            
ATOM   1576  HD2 ARG X 116      24.570  33.350  27.720  0.00  0.00            
ATOM   1577  NE  ARG X 116      24.730  32.570  29.580  0.00  0.00            
ATOM   1578  HE  ARG X 116      24.970  31.610  29.750  0.00  0.00            
ATOM   1579  CZ  ARG X 116      23.940  33.110  30.490  0.00  0.00            
ATOM   1580  NH1 ARG X 116      23.580  34.350  30.520  0.00  0.00            
ATOM   1581 HH11 ARG X 116      23.890  34.980  29.810  0.00  0.00            
ATOM   1582 HH12 ARG X 116      22.980  34.680  31.250  0.00  0.00            
ATOM   1583  NH2 ARG X 116      23.460  32.340  31.410  0.00  0.00            
ATOM   1584 HH21 ARG X 116      23.680  31.370  31.410  0.00  0.00            
ATOM   1585 HH22 ARG X 116      22.860  32.720  32.110  0.00  0.00            
ATOM   1586  C   ARG X 116      27.520  29.720  29.670  0.00  0.00            
ATOM   1587  O   ARG X 116      27.180  28.570  29.430  0.00  0.00            
ATOM   1588  N   MET X 117      27.230  30.270  30.850  0.00  0.00            
ATOM   1589  HN  MET X 117      27.620  31.160  31.080  0.00  0.00            
ATOM   1590  CA  MET X 117      26.350  29.610  31.830  0.00  0.00            
ATOM   1591  HA  MET X 117      26.800  28.770  32.140  0.00  0.00            
ATOM   1592  CB  MET X 117      26.150  30.550  33.030  0.00  0.00            
ATOM   1593  HB1 MET X 117      27.050  30.880  33.320  0.00  0.00            
ATOM   1594  HB2 MET X 117      25.590  31.320  32.740  0.00  0.00            
ATOM   1595  CG  MET X 117      25.470  29.890  34.220  0.00  0.00            
ATOM   1596  HG1 MET X 117      25.290  30.640  34.860  0.00  0.00            
ATOM   1597  HG2 MET X 117      24.610  29.550  33.860  0.00  0.00            
ATOM   1598  SD  MET X 117      26.450  28.570  34.990  0.00  0.00            
ATOM   1599  CE  MET X 117      25.750  28.650  36.660  0.00  0.00            
ATOM   1600  HE1 MET X 117      26.190  27.960  37.240  0.00  0.00            
ATOM   1601  HE2 MET X 117      25.900  29.560  37.050  0.00  0.00            
ATOM   1602  HE3 MET X 117      24.760  28.470  36.620  0.00  0.00            
ATOM   1603  C   MET X 117      25.010  29.200  31.170  0.00  0.00            
ATOM   1604  O   MET X 117      24.510  29.930  30.310  0.00  0.00            
ATOM   1605  N   ASN X 118      24.450  28.030  31.490  0.00  0.00            
ATOM   1606  HN  ASN X 118      24.830  27.540  32.270  0.00  0.00            
ATOM   1607  CA  ASN X 118      23.320  27.410  30.780  0.00  0.00            
ATOM   1608  HA  ASN X 118      23.270  26.530  31.260  0.00  0.00            
ATOM   1609  CB  ASN X 118      22.010  28.220  30.990  0.00  0.00            
ATOM   1610  HB1 ASN X 118      22.110  29.120  30.560  0.00  0.00            
ATOM   1611  HB2 ASN X 118      21.250  27.730  30.570  0.00  0.00            
ATOM   1612  CG  ASN X 118      21.680  28.440  32.460  0.00  0.00            
ATOM   1613  OD1 ASN X 118      21.800  27.520  33.260  0.00  0.00            
ATOM   1614  ND2 ASN X 118      21.300  29.620  32.860  0.00  0.00            
ATOM   1615 HD21 ASN X 118      21.220  30.370  32.200  0.00  0.00            
ATOM   1616 HD22 ASN X 118      21.080  29.770  33.820  0.00  0.00            
ATOM   1617  C   ASN X 118      23.540  27.000  29.300  0.00  0.00            
ATOM   1618  O   ASN X 118      22.650  26.360  28.740  0.00  0.00            
ATOM   1619  N   VAL X 119      24.720  27.240  28.680  0.00  0.00            
ATOM   1620  HN  VAL X 119      25.440  27.680  29.220  0.00  0.00            
ATOM   1621  CA  VAL X 119      25.020  26.910  27.270  0.00  0.00            
ATOM   1622  HA  VAL X 119      24.330  26.220  27.050  0.00  0.00            
ATOM   1623  CB  VAL X 119      24.890  28.150  26.350  0.00  0.00            
ATOM   1624  HB  VAL X 119      25.680  28.720  26.570  0.00  0.00            
ATOM   1625  CG1 VAL X 119      24.860  27.690  24.880  0.00  0.00            
ATOM   1626 HG11 VAL X 119      24.780  28.490  24.290  0.00  0.00            
ATOM   1627 HG12 VAL X 119      25.700  27.200  24.670  0.00  0.00            
ATOM   1628 HG13 VAL X 119      24.070  27.090  24.740  0.00  0.00            
ATOM   1629  CG2 VAL X 119      23.640  28.990  26.560  0.00  0.00            
ATOM   1630 HG21 VAL X 119      23.650  29.760  25.920  0.00  0.00            
ATOM   1631 HG22 VAL X 119      22.830  28.430  26.390  0.00  0.00            
ATOM   1632 HG23 VAL X 119      23.620  29.330  27.500  0.00  0.00            
ATOM   1633  C   VAL X 119      26.430  26.330  27.110  0.00  0.00            
ATOM   1634  O   VAL X 119      27.400  27.080  27.040  0.00  0.00            
ATOM   1635  N   ALA X 120      26.570  25.010  26.960  0.00  0.00            
ATOM   1636  HN  ALA X 120      25.760  24.430  27.000  0.00  0.00            
ATOM   1637  CA  ALA X 120      27.880  24.380  26.740  0.00  0.00            
ATOM   1638  HA  ALA X 120      28.410  25.040  26.210  0.00  0.00            
ATOM   1639  CB  ALA X 120      28.530  24.100  28.100  0.00  0.00            
ATOM   1640  HB1 ALA X 120      29.420  23.670  27.970  0.00  0.00            
ATOM   1641  HB2 ALA X 120      28.650  24.970  28.600  0.00  0.00            
ATOM   1642  HB3 ALA X 120      27.940  23.490  28.640  0.00  0.00            
ATOM   1643  C   ALA X 120      27.780  23.080  25.920  0.00  0.00            
ATOM   1644  O   ALA X 120      26.800  22.350  26.090  0.00  0.00            
ATOM   1645  N   PRO X 121      28.780  22.730  25.100  0.00  0.00            
ATOM   1646  CD  PRO X 121      29.990  23.490  24.810  0.00  0.00            
ATOM   1647  HD1 PRO X 121      30.400  23.790  25.670  0.00  0.00            
ATOM   1648  HD2 PRO X 121      29.760  24.280  24.250  0.00  0.00            
ATOM   1649  CA  PRO X 121      28.840  21.420  24.450  0.00  0.00            
ATOM   1650  HA  PRO X 121      27.960  21.220  24.030  0.00  0.00            
ATOM   1651  CB  PRO X 121      29.970  21.520  23.430  0.00  0.00            
ATOM   1652  HB1 PRO X 121      30.420  20.640  23.300  0.00  0.00            
ATOM   1653  HB2 PRO X 121      29.630  21.860  22.550  0.00  0.00            
ATOM   1654  CG  PRO X 121      30.920  22.530  24.060  0.00  0.00            
ATOM   1655  HG1 PRO X 121      31.560  22.080  24.690  0.00  0.00            
ATOM   1656  HG2 PRO X 121      31.450  23.020  23.360  0.00  0.00            
ATOM   1657  C   PRO X 121      29.090  20.310  25.480  0.00  0.00            
ATOM   1658  O   PRO X 121      29.940  20.460  26.360  0.00  0.00            
ATOM   1659  N   ALA X 122      28.420  19.170  25.330  0.00  0.00            
ATOM   1660  HN  ALA X 122      27.630  19.150  24.730  0.00  0.00            
ATOM   1661  CA  ALA X 122      28.810  17.940  26.020  0.00  0.00            
ATOM   1662  HA  ALA X 122      29.210  18.190  26.900  0.00  0.00            
ATOM   1663  CB  ALA X 122      27.570  17.090  26.310  0.00  0.00            
ATOM   1664  HB1 ALA X 122      27.840  16.250  26.780  0.00  0.00            
ATOM   1665  HB2 ALA X 122      26.940  17.610  26.880  0.00  0.00            
ATOM   1666  HB3 ALA X 122      27.120  16.860  25.450  0.00  0.00            
ATOM   1667  C   ALA X 122      29.910  17.210  25.220  0.00  0.00            
ATOM   1668  O   ALA X 122      30.000  17.340  23.990  0.00  0.00            
ATOM   1669  N   CYS X 123      30.780  16.470  25.910  0.00  0.00            
ATOM   1670  HN  CYS X 123      30.580  16.260  26.870  0.00  0.00            
ATOM   1671  CA  CYS X 123      32.010  15.950  25.320  0.00  0.00            
ATOM   1672  HA  CYS X 123      32.350  16.680  24.720  0.00  0.00            
ATOM   1673  CB  CYS X 123      33.030  15.670  26.430  0.00  0.00            
ATOM   1674  HB1 CYS X 123      32.590  15.000  27.030  0.00  0.00            
ATOM   1675  HB2 CYS X 123      33.820  15.250  25.980  0.00  0.00            
ATOM   1676  SG  CYS X 123      33.450  17.210  27.290  0.00  0.00            
ATOM   1677  HG1 CYS X 123      34.110  17.020  28.010  0.00  0.00            
ATOM   1678  C   CYS X 123      31.770  14.720  24.430  0.00  0.00            
ATOM   1679  O   CYS X 123      31.030  13.810  24.820  0.00  0.00            
ATOM   1680  N   LEU X 124      32.460  14.630  23.300  0.00  0.00            
ATOM   1681  HN  LEU X 124      33.040  15.410  23.040  0.00  0.00            
ATOM   1682  CA  LEU X 124      32.440  13.480  22.390  0.00  0.00            
ATOM   1683  HA  LEU X 124      31.630  12.940  22.620  0.00  0.00            
ATOM   1684  CB  LEU X 124      32.320  13.970  20.930  0.00  0.00            
ATOM   1685  HB1 LEU X 124      32.960  14.730  20.810  0.00  0.00            
ATOM   1686  HB2 LEU X 124      32.580  13.220  20.330  0.00  0.00            
ATOM   1687  CG  LEU X 124      30.910  14.440  20.550  0.00  0.00            
ATOM   1688  HG  LEU X 124      30.570  15.010  21.300  0.00  0.00            
ATOM   1689  CD1 LEU X 124      30.970  15.230  19.230  0.00  0.00            
ATOM   1690 HD11 LEU X 124      30.050  15.540  18.990  0.00  0.00            
ATOM   1691 HD12 LEU X 124      31.570  16.020  19.350  0.00  0.00            
ATOM   1692 HD13 LEU X 124      31.330  14.640  18.510  0.00  0.00            
ATOM   1693  CD2 LEU X 124      29.950  13.270  20.330  0.00  0.00            
ATOM   1694 HD21 LEU X 124      29.050  13.620  20.080  0.00  0.00            
ATOM   1695 HD22 LEU X 124      30.300  12.690  19.590  0.00  0.00            
ATOM   1696 HD23 LEU X 124      29.880  12.730  21.170  0.00  0.00            
ATOM   1697  C   LEU X 124      33.700  12.600  22.610  0.00  0.00            
ATOM   1698  O   LEU X 124      34.810  13.070  22.340  0.00  0.00            
ATOM   1699  N   PRO X 125      33.550  11.360  23.120  0.00  0.00            
ATOM   1700  CD  PRO X 125      32.320  10.790  23.650  0.00  0.00            
ATOM   1701  HD1 PRO X 125      31.650  10.710  22.910  0.00  0.00            
ATOM   1702  HD2 PRO X 125      31.960  11.380  24.370  0.00  0.00            
ATOM   1703  CA  PRO X 125      34.660  10.400  23.280  0.00  0.00            
ATOM   1704  HA  PRO X 125      35.520  10.860  23.470  0.00  0.00            
ATOM   1705  CB  PRO X 125      34.190   9.530  24.450  0.00  0.00            
ATOM   1706  HB1 PRO X 125      34.630   8.640  24.440  0.00  0.00            
ATOM   1707  HB2 PRO X 125      34.370   9.980  25.330  0.00  0.00            
ATOM   1708  CG  PRO X 125      32.690   9.410  24.190  0.00  0.00            
ATOM   1709  HG1 PRO X 125      32.490   8.700  23.520  0.00  0.00            
ATOM   1710  HG2 PRO X 125      32.190   9.220  25.040  0.00  0.00            
ATOM   1711  C   PRO X 125      34.900   9.610  21.970  0.00  0.00            
ATOM   1712  O   PRO X 125      34.400   9.990  20.910  0.00  0.00            
ATOM   1713  N   GLU X 126      35.590   8.470  22.040  0.00  0.00            
ATOM   1714  HN  GLU X 126      36.080   8.270  22.880  0.00  0.00            
ATOM   1715  CA  GLU X 126      35.690   7.500  20.930  0.00  0.00            
ATOM   1716  HA  GLU X 126      35.060   7.830  20.220  0.00  0.00            
ATOM   1717  CB  GLU X 126      37.110   7.470  20.340  0.00  0.00            
ATOM   1718  HB1 GLU X 126      37.630   8.240  20.710  0.00  0.00            
ATOM   1719  HB2 GLU X 126      37.550   6.610  20.620  0.00  0.00            
ATOM   1720  CG  GLU X 126      37.140   7.550  18.800  0.00  0.00            
ATOM   1721  HG1 GLU X 126      36.740   8.420  18.520  0.00  0.00            
ATOM   1722  HG2 GLU X 126      38.100   7.510  18.500  0.00  0.00            
ATOM   1723  CD  GLU X 126      36.370   6.410  18.120  0.00  0.00            
ATOM   1724  OE1 GLU X 126      35.130   6.470  18.050  0.00  0.00            
ATOM   1725  OE2 GLU X 126      36.970   5.410  17.680  0.00  0.00            
ATOM   1726  C   GLU X 126      35.230   6.110  21.390  0.00  0.00            
ATOM   1727  O   GLU X 126      35.440   5.740  22.550  0.00  0.00            
ATOM   1728  N   ARG X 127      34.600   5.330  20.500  0.00  0.00            
ATOM   1729  HN  ARG X 127      34.640   5.610  19.540  0.00  0.00            
ATOM   1730  CA  ARG X 127      33.850   4.090  20.790  0.00  0.00            
ATOM   1731  HA  ARG X 127      33.040   4.410  21.290  0.00  0.00            
ATOM   1732  CB  ARG X 127      33.470   3.380  19.480  0.00  0.00            
ATOM   1733  HB1 ARG X 127      33.000   4.030  18.880  0.00  0.00            
ATOM   1734  HB2 ARG X 127      34.300   3.050  19.040  0.00  0.00            
ATOM   1735  CG  ARG X 127      32.530   2.190  19.760  0.00  0.00            
ATOM   1736  HG1 ARG X 127      32.930   1.640  20.490  0.00  0.00            
ATOM   1737  HG2 ARG X 127      31.650   2.540  20.050  0.00  0.00            
ATOM   1738  CD  ARG X 127      32.300   1.270  18.550  0.00  0.00            
ATOM   1739  HD1 ARG X 127      31.580   0.610  18.770  0.00  0.00            
ATOM   1740  HD2 ARG X 127      32.020   1.820  17.760  0.00  0.00            
ATOM   1741  NE  ARG X 127      33.520   0.520  18.200  0.00  0.00            
ATOM   1742  HE  ARG X 127      34.110   0.950  17.520  0.00  0.00            
ATOM   1743  CZ  ARG X 127      33.920  -0.640  18.670  0.00  0.00            
ATOM   1744  NH1 ARG X 127      33.300  -1.340  19.570  0.00  0.00            
ATOM   1745 HH11 ARG X 127      32.450  -1.000  19.970  0.00  0.00            
ATOM   1746 HH12 ARG X 127      33.680  -2.220  19.880  0.00  0.00            
ATOM   1747  NH2 ARG X 127      35.030  -1.150  18.240  0.00  0.00            
ATOM   1748 HH21 ARG X 127      35.580  -0.650  17.560  0.00  0.00            
ATOM   1749 HH22 ARG X 127      35.350  -2.030  18.590  0.00  0.00            
ATOM   1750  C   ARG X 127      34.580   3.130  21.720  0.00  0.00            
ATOM   1751  O   ARG X 127      34.050   2.810  22.780  0.00  0.00            
ATOM   1752  N   ASP X 128      35.780   2.680  21.360  0.00  0.00            
ATOM   1753  HN  ASP X 128      36.200   3.070  20.540  0.00  0.00            
ATOM   1754  CA  ASP X 128      36.510   1.650  22.110  0.00  0.00            
ATOM   1755  HA  ASP X 128      35.840   0.910  22.250  0.00  0.00            
ATOM   1756  CB  ASP X 128      37.680   1.160  21.260  0.00  0.00            
ATOM   1757  HB1 ASP X 128      38.190   1.950  20.910  0.00  0.00            
ATOM   1758  HB2 ASP X 128      38.290   0.590  21.820  0.00  0.00            
ATOM   1759  CG  ASP X 128      37.170   0.330  20.080  0.00  0.00            
ATOM   1760  OD1 ASP X 128      36.720   0.940  19.070  0.00  0.00            
ATOM   1761  OD2 ASP X 128      37.120  -0.910  20.200  0.00  0.00            
ATOM   1762  C   ASP X 128      36.960   2.100  23.510  0.00  0.00            
ATOM   1763  O   ASP X 128      37.150   1.260  24.390  0.00  0.00            
ATOM   1764  N   TRP X 129      37.000   3.410  23.760  0.00  0.00            
ATOM   1765  HN  TRP X 129      36.900   4.040  22.990  0.00  0.00            
ATOM   1766  CA  TRP X 129      37.190   3.990  25.100  0.00  0.00            
ATOM   1767  HA  TRP X 129      37.660   3.290  25.640  0.00  0.00            
ATOM   1768  CB  TRP X 129      38.050   5.250  24.960  0.00  0.00            
ATOM   1769  HB1 TRP X 129      38.930   4.990  24.550  0.00  0.00            
ATOM   1770  HB2 TRP X 129      37.580   5.900  24.360  0.00  0.00            
ATOM   1771  CG  TRP X 129      38.350   5.950  26.250  0.00  0.00            
ATOM   1772  CD1 TRP X 129      38.760   5.360  27.390  0.00  0.00            
ATOM   1773  HD1 TRP X 129      39.000   4.390  27.480  0.00  0.00            
ATOM   1774  NE1 TRP X 129      38.810   6.280  28.410  0.00  0.00            
ATOM   1775  HE1 TRP X 129      39.080   6.070  29.350  0.00  0.00            
ATOM   1776  CE2 TRP X 129      38.440   7.540  27.970  0.00  0.00            
ATOM   1777  CD2 TRP X 129      38.180   7.370  26.580  0.00  0.00            
ATOM   1778  CE3 TRP X 129      37.750   8.510  25.860  0.00  0.00            
ATOM   1779  HE3 TRP X 129      37.570   8.440  24.880  0.00  0.00            
ATOM   1780  CZ3 TRP X 129      37.590   9.750  26.510  0.00  0.00            
ATOM   1781  HZ3 TRP X 129      37.290  10.550  25.980  0.00  0.00            
ATOM   1782  CZ2 TRP X 129      38.260   8.760  28.630  0.00  0.00            
ATOM   1783  HZ2 TRP X 129      38.440   8.840  29.610  0.00  0.00            
ATOM   1784  CH2 TRP X 129      37.830   9.880  27.890  0.00  0.00            
ATOM   1785  HH2 TRP X 129      37.710  10.760  28.340  0.00  0.00            
ATOM   1786  C   TRP X 129      35.850   4.260  25.810  0.00  0.00            
ATOM   1787  O   TRP X 129      35.770   4.150  27.040  0.00  0.00            
ATOM   1788  N   ALA X 130      34.780   4.570  25.080  0.00  0.00            
ATOM   1789  HN  ALA X 130      34.880   4.560  24.090  0.00  0.00            
ATOM   1790  CA  ALA X 130      33.470   4.920  25.630  0.00  0.00            
ATOM   1791  HA  ALA X 130      33.640   5.390  26.490  0.00  0.00            
ATOM   1792  CB  ALA X 130      32.780   5.810  24.600  0.00  0.00            
ATOM   1793  HB1 ALA X 130      31.880   6.070  24.940  0.00  0.00            
ATOM   1794  HB2 ALA X 130      33.330   6.630  24.450  0.00  0.00            
ATOM   1795  HB3 ALA X 130      32.690   5.320  23.740  0.00  0.00            
ATOM   1796  C   ALA X 130      32.600   3.700  25.990  0.00  0.00            
ATOM   1797  O   ALA X 130      31.980   3.670  27.040  0.00  0.00            
ATOM   1798  N   GLU X 131      32.630   2.640  25.170  0.00  0.00            
ATOM   1799  HN  GLU X 131      33.130   2.730  24.310  0.00  0.00            
ATOM   1800  CA  GLU X 131      31.960   1.370  25.450  0.00  0.00            
ATOM   1801  HA  GLU X 131      31.040   1.620  25.750  0.00  0.00            
ATOM   1802  CB  GLU X 131      31.890   0.520  24.170  0.00  0.00            
ATOM   1803  HB1 GLU X 131      32.810   0.410  23.810  0.00  0.00            
ATOM   1804  HB2 GLU X 131      31.510  -0.380  24.400  0.00  0.00            
ATOM   1805  CG  GLU X 131      31.000   1.170  23.090  0.00  0.00            
ATOM   1806  HG1 GLU X 131      30.090   1.320  23.470  0.00  0.00            
ATOM   1807  HG2 GLU X 131      31.410   2.050  22.840  0.00  0.00            
ATOM   1808  CD  GLU X 131      30.850   0.330  21.810  0.00  0.00            
ATOM   1809  OE1 GLU X 131      31.600  -0.660  21.610  0.00  0.00            
ATOM   1810  OE2 GLU X 131      29.970   0.640  20.990  0.00  0.00            
ATOM   1811  C   GLU X 131      32.640   0.600  26.600  0.00  0.00            
ATOM   1812  O   GLU X 131      32.010  -0.250  27.220  0.00  0.00            
ATOM   1813  N   SER X 132      33.890   0.950  26.930  0.00  0.00            
ATOM   1814  HN  SER X 132      34.320   1.670  26.390  0.00  0.00            
ATOM   1815  CA  SER X 132      34.690   0.360  28.010  0.00  0.00            
ATOM   1816  HA  SER X 132      34.180  -0.460  28.260  0.00  0.00            
ATOM   1817  CB  SER X 132      36.090   0.050  27.480  0.00  0.00            
ATOM   1818  HB1 SER X 132      36.670  -0.330  28.210  0.00  0.00            
ATOM   1819  HB2 SER X 132      36.050  -0.590  26.720  0.00  0.00            
ATOM   1820  OG  SER X 132      36.700   1.230  27.020  0.00  0.00            
ATOM   1821  HG1 SER X 132      37.620   1.020  26.670  0.00  0.00            
ATOM   1822  C   SER X 132      34.780   1.230  29.280  0.00  0.00            
ATOM   1823  O   SER X 132      34.920   0.670  30.370  0.00  0.00            
ATOM   1824  N   THR X 133      34.640   2.560  29.180  0.00  0.00            
ATOM   1825  HN  THR X 133      34.410   2.950  28.290  0.00  0.00            
ATOM   1826  CA  THR X 133      34.790   3.490  30.330  0.00  0.00            
ATOM   1827  HA  THR X 133      35.010   2.870  31.090  0.00  0.00            
ATOM   1828  CB  THR X 133      35.920   4.510  30.070  0.00  0.00            
ATOM   1829  HB  THR X 133      35.590   5.140  29.370  0.00  0.00            
ATOM   1830  OG1 THR X 133      37.060   3.850  29.580  0.00  0.00            
ATOM   1831  HG1 THR X 133      37.790   4.520  29.420  0.00  0.00            
ATOM   1832  CG2 THR X 133      36.370   5.280  31.320  0.00  0.00            
ATOM   1833 HG21 THR X 133      37.100   5.910  31.070  0.00  0.00            
ATOM   1834 HG22 THR X 133      35.590   5.790  31.690  0.00  0.00            
ATOM   1835 HG23 THR X 133      36.700   4.630  32.000  0.00  0.00            
ATOM   1836  C   THR X 133      33.500   4.240  30.700  0.00  0.00            
ATOM   1837  O   THR X 133      33.370   4.670  31.840  0.00  0.00            
ATOM   1838  N   LEU X 134      32.550   4.410  29.770  0.00  0.00            
ATOM   1839  HN  LEU X 134      32.680   3.970  28.880  0.00  0.00            
ATOM   1840  CA  LEU X 134      31.330   5.190  30.000  0.00  0.00            
ATOM   1841  HA  LEU X 134      31.430   5.590  30.910  0.00  0.00            
ATOM   1842  CB  LEU X 134      31.230   6.330  28.970  0.00  0.00            
ATOM   1843  HB1 LEU X 134      31.250   5.930  28.050  0.00  0.00            
ATOM   1844  HB2 LEU X 134      30.360   6.810  29.100  0.00  0.00            
ATOM   1845  CG  LEU X 134      32.370   7.370  29.060  0.00  0.00            
ATOM   1846  HG  LEU X 134      33.220   6.860  29.120  0.00  0.00            
ATOM   1847  CD1 LEU X 134      32.340   8.280  27.840  0.00  0.00            
ATOM   1848 HD11 LEU X 134      33.080   8.950  27.900  0.00  0.00            
ATOM   1849 HD12 LEU X 134      32.470   7.730  27.010  0.00  0.00            
ATOM   1850 HD13 LEU X 134      31.470   8.750  27.790  0.00  0.00            
ATOM   1851  CD2 LEU X 134      32.260   8.260  30.300  0.00  0.00            
ATOM   1852 HD21 LEU X 134      33.010   8.910  30.320  0.00  0.00            
ATOM   1853 HD22 LEU X 134      31.390   8.760  30.280  0.00  0.00            
ATOM   1854 HD23 LEU X 134      32.290   7.690  31.130  0.00  0.00            
ATOM   1855  C   LEU X 134      30.070   4.320  30.030  0.00  0.00            
ATOM   1856  O   LEU X 134      29.350   4.350  31.020  0.00  0.00            
ATOM   1857  N   MET X 135      29.870   3.420  29.060  0.00  0.00            
ATOM   1858  HN  MET X 135      30.490   3.400  28.280  0.00  0.00            
ATOM   1859  CA  MET X 135      28.750   2.460  29.130  0.00  0.00            
ATOM   1860  HA  MET X 135      27.980   3.010  29.420  0.00  0.00            
ATOM   1861  CB  MET X 135      28.460   1.860  27.750  0.00  0.00            
ATOM   1862  HB1 MET X 135      29.270   1.380  27.420  0.00  0.00            
ATOM   1863  HB2 MET X 135      27.700   1.210  27.830  0.00  0.00            
ATOM   1864  CG  MET X 135      28.070   2.940  26.730  0.00  0.00            
ATOM   1865  HG1 MET X 135      27.510   3.590  27.250  0.00  0.00            
ATOM   1866  HG2 MET X 135      28.940   3.380  26.490  0.00  0.00            
ATOM   1867  SD  MET X 135      27.200   2.310  25.270  0.00  0.00            
ATOM   1868  CE  MET X 135      25.530   2.130  25.950  0.00  0.00            
ATOM   1869  HE1 MET X 135      24.920   1.780  25.240  0.00  0.00            
ATOM   1870  HE2 MET X 135      25.550   1.490  26.710  0.00  0.00            
ATOM   1871  HE3 MET X 135      25.200   3.020  26.270  0.00  0.00            
ATOM   1872  C   MET X 135      28.960   1.360  30.190  0.00  0.00            
ATOM   1873  O   MET X 135      28.030   0.620  30.500  0.00  0.00            
ATOM   1874  N   THR X 136      30.140   1.290  30.790  0.00  0.00            
ATOM   1875  HN  THR X 136      30.890   1.840  30.420  0.00  0.00            
ATOM   1876  CA  THR X 136      30.430   0.460  31.970  0.00  0.00            
ATOM   1877  HA  THR X 136      29.850  -0.350  31.830  0.00  0.00            
ATOM   1878  CB  THR X 136      31.920   0.080  32.010  0.00  0.00            
ATOM   1879  HB  THR X 136      32.160  -0.280  32.910  0.00  0.00            
ATOM   1880  OG1 THR X 136      32.700   1.230  31.810  0.00  0.00            
ATOM   1881  HG1 THR X 136      33.670   0.980  31.840  0.00  0.00            
ATOM   1882  CG2 THR X 136      32.250  -0.930  30.910  0.00  0.00            
ATOM   1883 HG21 THR X 136      33.230  -1.160  30.960  0.00  0.00            
ATOM   1884 HG22 THR X 136      31.710  -1.750  31.040  0.00  0.00            
ATOM   1885 HG23 THR X 136      32.050  -0.520  30.020  0.00  0.00            
ATOM   1886  C   THR X 136      30.020   1.110  33.290  0.00  0.00            
ATOM   1887  O   THR X 136      29.850   0.380  34.280  0.00  0.00            
ATOM   1888  N   GLN X 137      29.740   2.420  33.330  0.00  0.00            
ATOM   1889  HN  GLN X 137      29.890   2.950  32.490  0.00  0.00            
ATOM   1890  CA  GLN X 137      29.220   3.120  34.510  0.00  0.00            
ATOM   1891  HA  GLN X 137      29.850   2.870  35.240  0.00  0.00            
ATOM   1892  CB  GLN X 137      29.240   4.650  34.290  0.00  0.00            
ATOM   1893  HB1 GLN X 137      28.630   4.870  33.530  0.00  0.00            
ATOM   1894  HB2 GLN X 137      28.910   5.090  35.120  0.00  0.00            
ATOM   1895  CG  GLN X 137      30.640   5.210  33.970  0.00  0.00            
ATOM   1896  HG1 GLN X 137      30.950   4.820  33.100  0.00  0.00            
ATOM   1897  HG2 GLN X 137      30.570   6.200  33.880  0.00  0.00            
ATOM   1898  CD  GLN X 137      31.690   4.890  35.030  0.00  0.00            
ATOM   1899  OE1 GLN X 137      31.410   4.760  36.210  0.00  0.00            
ATOM   1900  NE2 GLN X 137      32.930   4.730  34.640  0.00  0.00            
ATOM   1901 HE21 GLN X 137      33.170   4.820  33.680  0.00  0.00            
ATOM   1902 HE22 GLN X 137      33.640   4.530  35.320  0.00  0.00            
ATOM   1903  C   GLN X 137      27.810   2.640  34.890  0.00  0.00            
ATOM   1904  O   GLN X 137      27.150   1.920  34.140  0.00  0.00            
ATOM   1905  N   LYS X 138      27.370   2.910  36.120  0.00  0.00            
ATOM   1906  HN  LYS X 138      27.920   3.500  36.710  0.00  0.00            
ATOM   1907  CA  LYS X 138      26.110   2.360  36.640  0.00  0.00            
ATOM   1908  HA  LYS X 138      25.910   1.590  36.040  0.00  0.00            
ATOM   1909  CB  LYS X 138      26.260   1.830  38.080  0.00  0.00            
ATOM   1910  HB1 LYS X 138      26.330   2.620  38.680  0.00  0.00            
ATOM   1911  HB2 LYS X 138      25.430   1.320  38.290  0.00  0.00            
ATOM   1912  CG  LYS X 138      27.460   0.900  38.390  0.00  0.00            
ATOM   1913  HG1 LYS X 138      28.190   1.480  38.750  0.00  0.00            
ATOM   1914  HG2 LYS X 138      27.170   0.260  39.090  0.00  0.00            
ATOM   1915  CD  LYS X 138      28.090   0.050  37.260  0.00  0.00            
ATOM   1916  HD1 LYS X 138      28.550   0.670  36.630  0.00  0.00            
ATOM   1917  HD2 LYS X 138      28.750  -0.570  37.670  0.00  0.00            
ATOM   1918  CE  LYS X 138      27.110  -0.800  36.430  0.00  0.00            
ATOM   1919  HE1 LYS X 138      27.170  -1.760  36.720  0.00  0.00            
ATOM   1920  HE2 LYS X 138      26.170  -0.470  36.570  0.00  0.00            
ATOM   1921  NZ  LYS X 138      27.420  -0.730  34.980  0.00  0.00            
ATOM   1922  HZ1 LYS X 138      26.770  -1.300  34.470  0.00  0.00            
ATOM   1923  HZ2 LYS X 138      27.350   0.220  34.670  0.00  0.00            
ATOM   1924  HZ3 LYS X 138      28.340  -1.070  34.820  0.00  0.00            
ATOM   1925  C   LYS X 138      24.920   3.320  36.490  0.00  0.00            
ATOM   1926  O   LYS X 138      23.790   2.840  36.410  0.00  0.00            
ATOM   1927  N   THR X 139      25.170   4.610  36.280  0.00  0.00            
ATOM   1928  HN  THR X 139      26.110   4.920  36.370  0.00  0.00            
ATOM   1929  CA  THR X 139      24.150   5.620  35.920  0.00  0.00            
ATOM   1930  HA  THR X 139      23.370   5.070  35.620  0.00  0.00            
ATOM   1931  CB  THR X 139      23.750   6.490  37.130  0.00  0.00            
ATOM   1932  HB  THR X 139      23.150   7.210  36.800  0.00  0.00            
ATOM   1933  OG1 THR X 139      24.880   7.110  37.680  0.00  0.00            
ATOM   1934  HG1 THR X 139      24.600   7.670  38.470  0.00  0.00            
ATOM   1935  CG2 THR X 139      23.070   5.700  38.250  0.00  0.00            
ATOM   1936 HG21 THR X 139      22.840   6.320  39.000  0.00  0.00            
ATOM   1937 HG22 THR X 139      22.240   5.270  37.900  0.00  0.00            
ATOM   1938 HG23 THR X 139      23.690   4.990  38.590  0.00  0.00            
ATOM   1939  C   THR X 139      24.630   6.520  34.780  0.00  0.00            
ATOM   1940  O   THR X 139      25.800   6.510  34.400  0.00  0.00            
ATOM   1941  N   GLY X 140      23.690   7.280  34.230  0.00  0.00            
ATOM   1942  HN  GLY X 140      22.750   7.040  34.450  0.00  0.00            
ATOM   1943  CA  GLY X 140      23.850   8.440  33.350  0.00  0.00            
ATOM   1944  HA1 GLY X 140      24.760   8.820  33.490  0.00  0.00            
ATOM   1945  HA2 GLY X 140      23.760   8.130  32.400  0.00  0.00            
ATOM   1946  C   GLY X 140      22.770   9.470  33.680  0.00  0.00            
ATOM   1947  O   GLY X 140      21.890   9.200  34.500  0.00  0.00            
ATOM   1948  N   ILE X 141      22.780  10.630  33.040  0.00  0.00            
ATOM   1949  HN  ILE X 141      23.500  10.790  32.370  0.00  0.00            
ATOM   1950  CA  ILE X 141      21.780  11.700  33.250  0.00  0.00            
ATOM   1951  HA  ILE X 141      21.150  11.370  33.950  0.00  0.00            
ATOM   1952  CB  ILE X 141      22.460  12.980  33.810  0.00  0.00            
ATOM   1953  HB  ILE X 141      23.220  13.220  33.200  0.00  0.00            
ATOM   1954  CG2 ILE X 141      21.490  14.180  33.820  0.00  0.00            
ATOM   1955 HG21 ILE X 141      21.960  14.980  34.180  0.00  0.00            
ATOM   1956 HG22 ILE X 141      21.170  14.360  32.890  0.00  0.00            
ATOM   1957 HG23 ILE X 141      20.700  13.960  34.410  0.00  0.00            
ATOM   1958  CG1 ILE X 141      22.980  12.700  35.230  0.00  0.00            
ATOM   1959 HG11 ILE X 141      22.200  12.670  35.850  0.00  0.00            
ATOM   1960 HG12 ILE X 141      23.440  11.820  35.240  0.00  0.00            
ATOM   1961  CD  ILE X 141      23.960  13.750  35.780  0.00  0.00            
ATOM   1962  HD1 ILE X 141      24.250  13.490  36.700  0.00  0.00            
ATOM   1963  HD2 ILE X 141      24.770  13.790  35.180  0.00  0.00            
ATOM   1964  HD3 ILE X 141      23.520  14.640  35.800  0.00  0.00            
ATOM   1965  C   ILE X 141      20.990  11.940  31.970  0.00  0.00            
ATOM   1966  O   ILE X 141      21.560  12.210  30.910  0.00  0.00            
ATOM   1967  N   VAL X 142      19.660  11.930  32.090  0.00  0.00            
ATOM   1968  HN  VAL X 142      19.270  11.590  32.950  0.00  0.00            
ATOM   1969  CA  VAL X 142      18.710  12.370  31.050  0.00  0.00            
ATOM   1970  HA  VAL X 142      19.250  12.500  30.220  0.00  0.00            
ATOM   1971  CB  VAL X 142      17.660  11.280  30.750  0.00  0.00            
ATOM   1972  HB  VAL X 142      18.190  10.450  30.610  0.00  0.00            
ATOM   1973  CG1 VAL X 142      16.680  11.030  31.890  0.00  0.00            
ATOM   1974 HG11 VAL X 142      16.030  10.320  31.620  0.00  0.00            
ATOM   1975 HG12 VAL X 142      17.180  10.740  32.710  0.00  0.00            
ATOM   1976 HG13 VAL X 142      16.180  11.880  32.100  0.00  0.00            
ATOM   1977  CG2 VAL X 142      16.840  11.630  29.500  0.00  0.00            
ATOM   1978 HG21 VAL X 142      16.170  10.900  29.340  0.00  0.00            
ATOM   1979 HG22 VAL X 142      16.370  12.500  29.640  0.00  0.00            
ATOM   1980 HG23 VAL X 142      17.450  11.700  28.710  0.00  0.00            
ATOM   1981  C   VAL X 142      18.100  13.720  31.430  0.00  0.00            
ATOM   1982  O   VAL X 142      17.940  14.020  32.610  0.00  0.00            
ATOM   1983  N   SER X 143      17.740  14.530  30.430  0.00  0.00            
ATOM   1984  HN  SER X 143      17.900  14.210  29.490  0.00  0.00            
ATOM   1985  CA  SER X 143      17.140  15.860  30.600  0.00  0.00            
ATOM   1986  HA  SER X 143      16.630  15.800  31.460  0.00  0.00            
ATOM   1987  CB  SER X 143      18.230  16.940  30.720  0.00  0.00            
ATOM   1988  HB1 SER X 143      17.840  17.850  30.620  0.00  0.00            
ATOM   1989  HB2 SER X 143      18.700  16.870  31.600  0.00  0.00            
ATOM   1990  OG  SER X 143      19.220  16.800  29.710  0.00  0.00            
ATOM   1991  HG1 SER X 143      19.910  17.510  29.830  0.00  0.00            
ATOM   1992  C   SER X 143      16.120  16.200  29.500  0.00  0.00            
ATOM   1993  O   SER X 143      16.100  15.550  28.450  0.00  0.00            
ATOM   1994  N   GLY X 144      15.220  17.150  29.770  0.00  0.00            
ATOM   1995  HN  GLY X 144      15.210  17.560  30.690  0.00  0.00            
ATOM   1996  CA  GLY X 144      14.240  17.630  28.790  0.00  0.00            
ATOM   1997  HA1 GLY X 144      14.760  18.050  28.050  0.00  0.00            
ATOM   1998  HA2 GLY X 144      13.770  16.820  28.440  0.00  0.00            
ATOM   1999  C   GLY X 144      13.180  18.630  29.270  0.00  0.00            
ATOM   2000  O   GLY X 144      12.830  18.710  30.450  0.00  0.00            
ATOM   2001  N   PHE X 145      12.580  19.320  28.300  0.00  0.00            
ATOM   2002  HN  PHE X 145      13.040  19.360  27.410  0.00  0.00            
ATOM   2003  CA  PHE X 145      11.300  20.040  28.420  0.00  0.00            
ATOM   2004  HA  PHE X 145      11.210  20.230  29.390  0.00  0.00            
ATOM   2005  CB  PHE X 145      11.340  21.340  27.600  0.00  0.00            
ATOM   2006  HB1 PHE X 145      11.700  21.130  26.700  0.00  0.00            
ATOM   2007  HB2 PHE X 145      10.400  21.680  27.520  0.00  0.00            
ATOM   2008  CG  PHE X 145      12.170  22.480  28.150  0.00  0.00            
ATOM   2009  CD1 PHE X 145      11.560  23.440  28.980  0.00  0.00            
ATOM   2010  HD1 PHE X 145      10.630  23.290  29.310  0.00  0.00            
ATOM   2011  CE1 PHE X 145      12.250  24.610  29.340  0.00  0.00            
ATOM   2012  HE1 PHE X 145      11.810  25.290  29.930  0.00  0.00            
ATOM   2013  CZ  PHE X 145      13.550  24.830  28.860  0.00  0.00            
ATOM   2014  HZ  PHE X 145      14.030  25.670  29.080  0.00  0.00            
ATOM   2015  CD2 PHE X 145      13.500  22.680  27.720  0.00  0.00            
ATOM   2016  HD2 PHE X 145      13.950  21.980  27.170  0.00  0.00            
ATOM   2017  CE2 PHE X 145      14.180  23.850  28.070  0.00  0.00            
ATOM   2018  HE2 PHE X 145      15.120  23.990  27.760  0.00  0.00            
ATOM   2019  C   PHE X 145      10.110  19.190  27.940  0.00  0.00            
ATOM   2020  O   PHE X 145       8.980  19.690  27.890  0.00  0.00            
ATOM   2021  N   GLY X 146      10.300  17.920  27.590  0.00  0.00            
ATOM   2022  HN  GLY X 146      11.230  17.550  27.610  0.00  0.00            
ATOM   2023  CA  GLY X 146       9.210  17.030  27.170  0.00  0.00            
ATOM   2024  HA1 GLY X 146       8.770  17.450  26.370  0.00  0.00            
ATOM   2025  HA2 GLY X 146       9.630  16.160  26.900  0.00  0.00            
ATOM   2026  C   GLY X 146       8.170  16.780  28.250  0.00  0.00            
ATOM   2027  O   GLY X 146       8.280  17.290  29.380  0.00  0.00            
ATOM   2028  N   ARG X 147       7.130  16.020  27.910  0.00  0.00            
ATOM   2029  HN  ARG X 147       7.170  15.550  27.030  0.00  0.00            
ATOM   2030  CA  ARG X 147       5.940  15.810  28.750  0.00  0.00            
ATOM   2031  HA  ARG X 147       5.480  16.700  28.710  0.00  0.00            
ATOM   2032  CB  ARG X 147       5.070  14.690  28.160  0.00  0.00            
ATOM   2033  HB1 ARG X 147       5.670  14.000  27.760  0.00  0.00            
ATOM   2034  HB2 ARG X 147       4.530  14.290  28.900  0.00  0.00            
ATOM   2035  CG  ARG X 147       4.100  15.170  27.070  0.00  0.00            
ATOM   2036  HG1 ARG X 147       3.590  15.960  27.410  0.00  0.00            
ATOM   2037  HG2 ARG X 147       4.610  15.420  26.260  0.00  0.00            
ATOM   2038  CD  ARG X 147       3.110  14.050  26.710  0.00  0.00            
ATOM   2039  HD1 ARG X 147       3.600  13.210  26.500  0.00  0.00            
ATOM   2040  HD2 ARG X 147       2.480  13.890  27.470  0.00  0.00            
ATOM   2041  NE  ARG X 147       2.320  14.440  25.530  0.00  0.00            
ATOM   2042  HE  ARG X 147       2.830  14.900  24.800  0.00  0.00            
ATOM   2043  CZ  ARG X 147       1.040  14.260  25.330  0.00  0.00            
ATOM   2044  NH1 ARG X 147       0.290  13.460  26.030  0.00  0.00            
ATOM   2045 HH11 ARG X 147       0.680  12.940  26.790  0.00  0.00            
ATOM   2046 HH12 ARG X 147      -0.690  13.370  25.820  0.00  0.00            
ATOM   2047  NH2 ARG X 147       0.460  14.910  24.370  0.00  0.00            
ATOM   2048 HH21 ARG X 147       1.000  15.540  23.800  0.00  0.00            
ATOM   2049 HH22 ARG X 147      -0.510  14.790  24.190  0.00  0.00            
ATOM   2050  C   ARG X 147       6.230  15.520  30.220  0.00  0.00            
ATOM   2051  O   ARG X 147       7.110  14.720  30.560  0.00  0.00            
ATOM   2052  N   THR X 148       5.420  16.110  31.090  0.00  0.00            
ATOM   2053  HN  THR X 148       4.730  16.740  30.730  0.00  0.00            
ATOM   2054  CA  THR X 148       5.480  15.910  32.550  0.00  0.00            
ATOM   2055  HA  THR X 148       6.460  15.770  32.720  0.00  0.00            
ATOM   2056  CB  THR X 148       4.960  17.140  33.300  0.00  0.00            
ATOM   2057  HB  THR X 148       4.900  16.910  34.270  0.00  0.00            
ATOM   2058  OG1 THR X 148       3.650  17.480  32.890  0.00  0.00            
ATOM   2059  HG1 THR X 148       3.340  18.280  33.390  0.00  0.00            
ATOM   2060  CG2 THR X 148       5.820  18.370  33.050  0.00  0.00            
ATOM   2061 HG21 THR X 148       5.450  19.150  33.550  0.00  0.00            
ATOM   2062 HG22 THR X 148       6.750  18.190  33.350  0.00  0.00            
ATOM   2063 HG23 THR X 148       5.830  18.580  32.070  0.00  0.00            
ATOM   2064  C   THR X 148       4.730  14.660  33.030  0.00  0.00            
ATOM   2065  O   THR X 148       5.030  14.170  34.120  0.00  0.00            
ATOM   2066  N   HIS X 149       3.810  14.140  32.210  0.00  0.00            
ATOM   2067  HN  HIS X 149       3.620  14.660  31.380  0.00  0.00            
ATOM   2068  CA  HIS X 149       3.050  12.890  32.390  0.00  0.00            
ATOM   2069  HA  HIS X 149       3.650  12.250  32.870  0.00  0.00            
ATOM   2070  CB  HIS X 149       1.790  13.160  33.220  0.00  0.00            
ATOM   2071  HB1 HIS X 149       1.460  14.090  33.040  0.00  0.00            
ATOM   2072  HB2 HIS X 149       1.080  12.500  32.970  0.00  0.00            
ATOM   2073  ND1 HIS X 149       2.560  11.900  35.320  0.00  0.00            
ATOM   2074  CG  HIS X 149       2.030  13.030  34.700  0.00  0.00            
ATOM   2075  CE1 HIS X 149       2.550  12.160  36.640  0.00  0.00            
ATOM   2076  HE1 HIS X 149       2.880  11.540  37.340  0.00  0.00            
ATOM   2077  NE2 HIS X 149       2.050  13.390  36.870  0.00  0.00            
ATOM   2078  HE2 HIS X 149       1.940  13.820  37.770  0.00  0.00            
ATOM   2079  CD2 HIS X 149       1.710  13.950  35.660  0.00  0.00            
ATOM   2080  HD2 HIS X 149       1.310  14.860  35.510  0.00  0.00            
ATOM   2081  C   HIS X 149       2.660  12.330  31.020  0.00  0.00            
ATOM   2082  O   HIS X 149       2.600  13.080  30.040  0.00  0.00            
ATOM   2083  N   GLU X 150       2.340  11.030  30.940  0.00  0.00            
ATOM   2084  HN  GLU X 150       2.370  10.490  31.780  0.00  0.00            
ATOM   2085  CA  GLU X 150       1.930  10.360  29.690  0.00  0.00            
ATOM   2086  HA  GLU X 150       2.710  10.450  29.060  0.00  0.00            
ATOM   2087  CB  GLU X 150       1.650   8.880  29.980  0.00  0.00            
ATOM   2088  HB1 GLU X 150       2.430   8.490  30.470  0.00  0.00            
ATOM   2089  HB2 GLU X 150       0.830   8.820  30.550  0.00  0.00            
ATOM   2090  CG  GLU X 150       1.420   8.080  28.700  0.00  0.00            
ATOM   2091  HG1 GLU X 150       0.600   8.420  28.240  0.00  0.00            
ATOM   2092  HG2 GLU X 150       2.210   8.200  28.090  0.00  0.00            
ATOM   2093  CD  GLU X 150       1.240   6.580  28.990  0.00  0.00            
ATOM   2094  OE1 GLU X 150       2.220   5.920  29.370  0.00  0.00            
ATOM   2095  OE2 GLU X 150       0.140   6.040  28.750  0.00  0.00            
ATOM   2096  C   GLU X 150       0.730  11.050  29.030  0.00  0.00            
ATOM   2097  O   GLU X 150       0.790  11.440  27.860  0.00  0.00            
ATOM   2098  N   LYS X 151      -0.310  11.350  29.820  0.00  0.00            
ATOM   2099  HN  LYS X 151      -0.340  10.920  30.720  0.00  0.00            
ATOM   2100  CA  LYS X 151      -1.400  12.270  29.480  0.00  0.00            
ATOM   2101  HA  LYS X 151      -1.500  12.320  28.490  0.00  0.00            
ATOM   2102  CB  LYS X 151      -2.710  11.720  30.080  0.00  0.00            
ATOM   2103  HB1 LYS X 151      -2.860  10.800  29.720  0.00  0.00            
ATOM   2104  HB2 LYS X 151      -2.610  11.670  31.070  0.00  0.00            
ATOM   2105  CG  LYS X 151      -3.930  12.590  29.740  0.00  0.00            
ATOM   2106  HG1 LYS X 151      -3.770  13.520  30.080  0.00  0.00            
ATOM   2107  HG2 LYS X 151      -4.060  12.610  28.750  0.00  0.00            
ATOM   2108  CD  LYS X 151      -5.200  12.020  30.400  0.00  0.00            
ATOM   2109  HD1 LYS X 151      -5.380  11.110  30.050  0.00  0.00            
ATOM   2110  HD2 LYS X 151      -5.060  11.980  31.390  0.00  0.00            
ATOM   2111  CE  LYS X 151      -6.400  12.930  30.100  0.00  0.00            
ATOM   2112  HE1 LYS X 151      -6.210  13.860  30.430  0.00  0.00            
ATOM   2113  HE2 LYS X 151      -6.560  12.950  29.110  0.00  0.00            
ATOM   2114  NZ  LYS X 151      -7.630  12.440  30.760  0.00  0.00            
ATOM   2115  HZ1 LYS X 151      -8.390  13.060  30.540  0.00  0.00            
ATOM   2116  HZ2 LYS X 151      -7.840  11.520  30.430  0.00  0.00            
ATOM   2117  HZ3 LYS X 151      -7.500  12.420  31.750  0.00  0.00            
ATOM   2118  C   LYS X 151      -1.050  13.670  30.000  0.00  0.00            
ATOM   2119  O   LYS X 151      -1.100  13.910  31.200  0.00  0.00            
ATOM   2120  N   GLY X 152      -0.710  14.590  29.100  0.00  0.00            
ATOM   2121  HN  GLY X 152      -0.770  14.360  28.130  0.00  0.00            
ATOM   2122  CA  GLY X 152      -0.270  15.930  29.480  0.00  0.00            
ATOM   2123  HA1 GLY X 152      -1.020  16.370  29.970  0.00  0.00            
ATOM   2124  HA2 GLY X 152       0.510  15.820  30.100  0.00  0.00            
ATOM   2125  C   GLY X 152       0.150  16.830  28.320  0.00  0.00            
ATOM   2126  O   GLY X 152      -0.180  16.550  27.160  0.00  0.00            
ATOM   2127  N   ARG X 153       0.910  17.880  28.630  0.00  0.00            
ATOM   2128  HN  ARG X 153       1.000  18.090  29.610  0.00  0.00            
ATOM   2129  CA  ARG X 153       1.650  18.760  27.710  0.00  0.00            
ATOM   2130  HA  ARG X 153       1.550  18.400  26.780  0.00  0.00            
ATOM   2131  CB  ARG X 153       1.020  20.180  27.750  0.00  0.00            
ATOM   2132  HB1 ARG X 153       0.030  20.090  27.640  0.00  0.00            
ATOM   2133  HB2 ARG X 153       1.230  20.590  28.640  0.00  0.00            
ATOM   2134  CG  ARG X 153       1.530  21.150  26.660  0.00  0.00            
ATOM   2135  HG1 ARG X 153       2.490  21.350  26.820  0.00  0.00            
ATOM   2136  HG2 ARG X 153       1.430  20.720  25.760  0.00  0.00            
ATOM   2137  CD  ARG X 153       0.750  22.470  26.650  0.00  0.00            
ATOM   2138  HD1 ARG X 153      -0.220  22.290  26.520  0.00  0.00            
ATOM   2139  HD2 ARG X 153       0.890  22.950  27.510  0.00  0.00            
ATOM   2140  NE  ARG X 153       1.200  23.360  25.550  0.00  0.00            
ATOM   2141  HE  ARG X 153       2.030  23.080  25.060  0.00  0.00            
ATOM   2142  CZ  ARG X 153       0.630  24.480  25.150  0.00  0.00            
ATOM   2143  NH1 ARG X 153      -0.390  24.990  25.790  0.00  0.00            
ATOM   2144 HH11 ARG X 153      -0.750  24.540  26.600  0.00  0.00            
ATOM   2145 HH12 ARG X 153      -0.800  25.840  25.460  0.00  0.00            
ATOM   2146  NH2 ARG X 153       1.050  25.110  24.100  0.00  0.00            
ATOM   2147 HH21 ARG X 153       1.830  24.760  23.580  0.00  0.00            
ATOM   2148 HH22 ARG X 153       0.600  25.960  23.820  0.00  0.00            
ATOM   2149  C   ARG X 153       3.140  18.750  28.060  0.00  0.00            
ATOM   2150  O   ARG X 153       3.550  18.200  29.080  0.00  0.00            
ATOM   2151  N   GLN X 154       3.950  19.340  27.180  0.00  0.00            
ATOM   2152  HN  GLN X 154       3.550  19.600  26.300  0.00  0.00            
ATOM   2153  CA  GLN X 154       5.360  19.650  27.390  0.00  0.00            
ATOM   2154  HA  GLN X 154       5.830  18.770  27.450  0.00  0.00            
ATOM   2155  CB  GLN X 154       5.910  20.460  26.190  0.00  0.00            
ATOM   2156  HB1 GLN X 154       5.670  21.420  26.350  0.00  0.00            
ATOM   2157  HB2 GLN X 154       6.900  20.360  26.180  0.00  0.00            
ATOM   2158  CG  GLN X 154       5.380  20.070  24.800  0.00  0.00            
ATOM   2159  HG1 GLN X 154       4.410  20.310  24.740  0.00  0.00            
ATOM   2160  HG2 GLN X 154       5.890  20.580  24.100  0.00  0.00            
ATOM   2161  CD  GLN X 154       5.510  18.590  24.490  0.00  0.00            
ATOM   2162  OE1 GLN X 154       4.610  17.780  24.720  0.00  0.00            
ATOM   2163  NE2 GLN X 154       6.630  18.150  23.950  0.00  0.00            
ATOM   2164 HE21 GLN X 154       7.370  18.790  23.750  0.00  0.00            
ATOM   2165 HE22 GLN X 154       6.730  17.180  23.740  0.00  0.00            
ATOM   2166  C   GLN X 154       5.560  20.430  28.700  0.00  0.00            
ATOM   2167  O   GLN X 154       4.700  21.230  29.090  0.00  0.00            
ATOM   2168  N   SER X 155       6.690  20.230  29.390  0.00  0.00            
ATOM   2169  HN  SER X 155       7.300  19.500  29.090  0.00  0.00            
ATOM   2170  CA  SER X 155       7.050  21.020  30.560  0.00  0.00            
ATOM   2171  HA  SER X 155       6.240  21.020  31.140  0.00  0.00            
ATOM   2172  CB  SER X 155       8.240  20.390  31.290  0.00  0.00            
ATOM   2173  HB1 SER X 155       8.040  19.440  31.520  0.00  0.00            
ATOM   2174  HB2 SER X 155       9.060  20.430  30.720  0.00  0.00            
ATOM   2175  OG  SER X 155       8.500  21.090  32.490  0.00  0.00            
ATOM   2176  HG1 SER X 155       9.280  20.660  32.960  0.00  0.00            
ATOM   2177  C   SER X 155       7.420  22.450  30.160  0.00  0.00            
ATOM   2178  O   SER X 155       8.180  22.660  29.220  0.00  0.00            
ATOM   2179  N   THR X 156       7.010  23.430  30.950  0.00  0.00            
ATOM   2180  HN  THR X 156       6.340  23.220  31.670  0.00  0.00            
ATOM   2181  CA  THR X 156       7.490  24.810  30.830  0.00  0.00            
ATOM   2182  HA  THR X 156       7.600  24.930  29.840  0.00  0.00            
ATOM   2183  CB  THR X 156       6.480  25.810  31.400  0.00  0.00            
ATOM   2184  HB  THR X 156       6.870  26.730  31.380  0.00  0.00            
ATOM   2185  OG1 THR X 156       6.220  25.520  32.750  0.00  0.00            
ATOM   2186  HG1 THR X 156       5.560  26.170  33.110  0.00  0.00            
ATOM   2187  CG2 THR X 156       5.150  25.760  30.640  0.00  0.00            
ATOM   2188 HG21 THR X 156       4.520  26.430  31.040  0.00  0.00            
ATOM   2189 HG22 THR X 156       5.310  25.990  29.680  0.00  0.00            
ATOM   2190 HG23 THR X 156       4.760  24.850  30.700  0.00  0.00            
ATOM   2191  C   THR X 156       8.850  25.030  31.500  0.00  0.00            
ATOM   2192  O   THR X 156       9.500  26.050  31.260  0.00  0.00            
ATOM   2193  N   ARG X 157       9.320  24.080  32.330  0.00  0.00            
ATOM   2194  HN  ARG X 157       8.750  23.260  32.430  0.00  0.00            
ATOM   2195  CA  ARG X 157      10.570  24.120  33.100  0.00  0.00            
ATOM   2196  HA  ARG X 157      11.020  24.990  32.890  0.00  0.00            
ATOM   2197  CB  ARG X 157      10.260  24.040  34.610  0.00  0.00            
ATOM   2198  HB1 ARG X 157       9.810  23.160  34.790  0.00  0.00            
ATOM   2199  HB2 ARG X 157      11.120  24.080  35.110  0.00  0.00            
ATOM   2200  CG  ARG X 157       9.340  25.160  35.170  0.00  0.00            
ATOM   2201  HG1 ARG X 157       8.640  25.370  34.480  0.00  0.00            
ATOM   2202  HG2 ARG X 157       8.900  24.820  36.000  0.00  0.00            
ATOM   2203  CD  ARG X 157      10.080  26.460  35.520  0.00  0.00            
ATOM   2204  HD1 ARG X 157      10.570  26.350  36.380  0.00  0.00            
ATOM   2205  HD2 ARG X 157      10.730  26.690  34.790  0.00  0.00            
ATOM   2206  NE  ARG X 157       9.130  27.580  35.660  0.00  0.00            
ATOM   2207  HE  ARG X 157       8.190  27.400  35.400  0.00  0.00            
ATOM   2208  CZ  ARG X 157       9.390  28.800  36.100  0.00  0.00            
ATOM   2209  NH1 ARG X 157      10.460  29.160  36.750  0.00  0.00            
ATOM   2210 HH11 ARG X 157      11.170  28.480  36.950  0.00  0.00            
ATOM   2211 HH12 ARG X 157      10.580  30.110  37.040  0.00  0.00            
ATOM   2212  NH2 ARG X 157       8.540  29.740  35.860  0.00  0.00            
ATOM   2213 HH21 ARG X 157       7.710  29.550  35.350  0.00  0.00            
ATOM   2214 HH22 ARG X 157       8.720  30.670  36.180  0.00  0.00            
ATOM   2215  C   ARG X 157      11.490  22.980  32.660  0.00  0.00            
ATOM   2216  O   ARG X 157      11.020  21.860  32.440  0.00  0.00            
ATOM   2217  N   LEU X 158      12.790  23.220  32.570  0.00  0.00            
ATOM   2218  HN  LEU X 158      13.120  24.150  32.790  0.00  0.00            
ATOM   2219  CA  LEU X 158      13.780  22.220  32.170  0.00  0.00            
ATOM   2220  HA  LEU X 158      13.410  21.720  31.390  0.00  0.00            
ATOM   2221  CB  LEU X 158      15.070  22.960  31.740  0.00  0.00            
ATOM   2222  HB1 LEU X 158      14.840  23.540  30.960  0.00  0.00            
ATOM   2223  HB2 LEU X 158      15.370  23.520  32.500  0.00  0.00            
ATOM   2224  CG  LEU X 158      16.230  22.040  31.340  0.00  0.00            
ATOM   2225  HG  LEU X 158      16.510  21.540  32.160  0.00  0.00            
ATOM   2226  CD1 LEU X 158      15.850  21.000  30.290  0.00  0.00            
ATOM   2227 HD11 LEU X 158      16.650  20.440  30.070  0.00  0.00            
ATOM   2228 HD12 LEU X 158      15.120  20.410  30.650  0.00  0.00            
ATOM   2229 HD13 LEU X 158      15.530  21.460  29.460  0.00  0.00            
ATOM   2230  CD2 LEU X 158      17.390  22.890  30.800  0.00  0.00            
ATOM   2231 HD21 LEU X 158      18.140  22.290  30.540  0.00  0.00            
ATOM   2232 HD22 LEU X 158      17.080  23.400  30.000  0.00  0.00            
ATOM   2233 HD23 LEU X 158      17.690  23.520  31.510  0.00  0.00            
ATOM   2234  C   LEU X 158      14.020  21.210  33.300  0.00  0.00            
ATOM   2235  O   LEU X 158      14.380  21.600  34.410  0.00  0.00            
ATOM   2236  N   LYS X 159      13.830  19.920  33.020  0.00  0.00            
ATOM   2237  HN  LYS X 159      13.630  19.670  32.070  0.00  0.00            
ATOM   2238  CA  LYS X 159      13.900  18.830  34.010  0.00  0.00            
ATOM   2239  HA  LYS X 159      14.130  19.270  34.880  0.00  0.00            
ATOM   2240  CB  LYS X 159      12.530  18.140  34.110  0.00  0.00            
ATOM   2241  HB1 LYS X 159      12.230  17.880  33.180  0.00  0.00            
ATOM   2242  HB2 LYS X 159      12.620  17.320  34.670  0.00  0.00            
ATOM   2243  CG  LYS X 159      11.460  19.050  34.730  0.00  0.00            
ATOM   2244  HG1 LYS X 159      11.750  19.300  35.660  0.00  0.00            
ATOM   2245  HG2 LYS X 159      11.380  19.880  34.180  0.00  0.00            
ATOM   2246  CD  LYS X 159      10.080  18.390  34.810  0.00  0.00            
ATOM   2247  HD1 LYS X 159       9.410  19.070  35.080  0.00  0.00            
ATOM   2248  HD2 LYS X 159       9.840  18.030  33.900  0.00  0.00            
ATOM   2249  CE  LYS X 159      10.060  17.230  35.810  0.00  0.00            
ATOM   2250  HE1 LYS X 159      10.780  16.570  35.590  0.00  0.00            
ATOM   2251  HE2 LYS X 159      10.210  17.590  36.740  0.00  0.00            
ATOM   2252  NZ  LYS X 159       8.760  16.520  35.800  0.00  0.00            
ATOM   2253  HZ1 LYS X 159       8.780  15.780  36.460  0.00  0.00            
ATOM   2254  HZ2 LYS X 159       8.030  17.160  36.030  0.00  0.00            
ATOM   2255  HZ3 LYS X 159       8.590  16.150  34.880  0.00  0.00            
ATOM   2256  C   LYS X 159      15.010  17.820  33.720  0.00  0.00            
ATOM   2257  O   LYS X 159      15.480  17.730  32.590  0.00  0.00            
ATOM   2258  N   MET X 160      15.390  17.030  34.730  0.00  0.00            
ATOM   2259  HN  MET X 160      14.940  17.170  35.610  0.00  0.00            
ATOM   2260  CA  MET X 160      16.400  15.970  34.650  0.00  0.00            
ATOM   2261  HA  MET X 160      16.340  15.670  33.700  0.00  0.00            
ATOM   2262  CB  MET X 160      17.800  16.530  34.980  0.00  0.00            
ATOM   2263  HB1 MET X 160      18.470  15.800  34.850  0.00  0.00            
ATOM   2264  HB2 MET X 160      18.000  17.280  34.350  0.00  0.00            
ATOM   2265  CG  MET X 160      17.910  17.050  36.420  0.00  0.00            
ATOM   2266  HG1 MET X 160      17.050  17.530  36.560  0.00  0.00            
ATOM   2267  HG2 MET X 160      17.920  16.220  36.970  0.00  0.00            
ATOM   2268  SD  MET X 160      19.330  18.110  36.810  0.00  0.00            
ATOM   2269  CE  MET X 160      20.720  17.110  36.240  0.00  0.00            
ATOM   2270  HE1 MET X 160      21.580  17.600  36.400  0.00  0.00            
ATOM   2271  HE2 MET X 160      20.740  16.240  36.730  0.00  0.00            
ATOM   2272  HE3 MET X 160      20.630  16.930  35.260  0.00  0.00            
ATOM   2273  C   MET X 160      16.110  14.760  35.550  0.00  0.00            
ATOM   2274  O   MET X 160      15.350  14.860  36.510  0.00  0.00            
ATOM   2275  N   LEU X 161      16.780  13.640  35.250  0.00  0.00            
ATOM   2276  HN  LEU X 161      17.330  13.650  34.420  0.00  0.00            
ATOM   2277  CA  LEU X 161      16.760  12.400  36.030  0.00  0.00            
ATOM   2278  HA  LEU X 161      16.620  12.650  36.990  0.00  0.00            
ATOM   2279  CB  LEU X 161      15.600  11.530  35.510  0.00  0.00            
ATOM   2280  HB1 LEU X 161      14.740  12.010  35.710  0.00  0.00            
ATOM   2281  HB2 LEU X 161      15.700  11.430  34.520  0.00  0.00            
ATOM   2282  CG  LEU X 161      15.490  10.110  36.110  0.00  0.00            
ATOM   2283  HG  LEU X 161      16.380   9.660  36.020  0.00  0.00            
ATOM   2284  CD1 LEU X 161      15.190  10.140  37.610  0.00  0.00            
ATOM   2285 HD11 LEU X 161      15.130   9.210  37.960  0.00  0.00            
ATOM   2286 HD12 LEU X 161      15.930  10.630  38.090  0.00  0.00            
ATOM   2287 HD13 LEU X 161      14.320  10.610  37.770  0.00  0.00            
ATOM   2288  CD2 LEU X 161      14.420   9.320  35.350  0.00  0.00            
ATOM   2289 HD21 LEU X 161      14.350   8.400  35.740  0.00  0.00            
ATOM   2290 HD22 LEU X 161      13.540   9.790  35.440  0.00  0.00            
ATOM   2291 HD23 LEU X 161      14.680   9.260  34.390  0.00  0.00            
ATOM   2292  C   LEU X 161      18.120  11.670  35.930  0.00  0.00            
ATOM   2293  O   LEU X 161      18.610  11.410  34.830  0.00  0.00            
ATOM   2294  N   GLU X 162      18.660  11.250  37.070  0.00  0.00            
ATOM   2295  HN  GLU X 162      18.340  11.680  37.920  0.00  0.00            
ATOM   2296  CA  GLU X 162      19.690  10.210  37.170  0.00  0.00            
ATOM   2297  HA  GLU X 162      20.420  10.440  36.520  0.00  0.00            
ATOM   2298  CB  GLU X 162      20.260  10.200  38.600  0.00  0.00            
ATOM   2299  HB1 GLU X 162      20.610  11.120  38.800  0.00  0.00            
ATOM   2300  HB2 GLU X 162      19.520   9.970  39.230  0.00  0.00            
ATOM   2301  CG  GLU X 162      21.410   9.200  38.840  0.00  0.00            
ATOM   2302  HG1 GLU X 162      21.440   8.980  39.810  0.00  0.00            
ATOM   2303  HG2 GLU X 162      21.210   8.370  38.310  0.00  0.00            
ATOM   2304  CD  GLU X 162      22.810   9.700  38.420  0.00  0.00            
ATOM   2305  OE1 GLU X 162      23.820   9.130  38.890  0.00  0.00            
ATOM   2306  OE2 GLU X 162      22.940  10.650  37.620  0.00  0.00            
ATOM   2307  C   GLU X 162      19.080   8.850  36.780  0.00  0.00            
ATOM   2308  O   GLU X 162      18.220   8.310  37.490  0.00  0.00            
ATOM   2309  N   VAL X 163      19.520   8.280  35.650  0.00  0.00            
ATOM   2310  HN  VAL X 163      20.250   8.760  35.160  0.00  0.00            
ATOM   2311  CA  VAL X 163      19.030   7.030  35.070  0.00  0.00            
ATOM   2312  HA  VAL X 163      18.250   6.780  35.650  0.00  0.00            
ATOM   2313  CB  VAL X 163      18.530   7.220  33.610  0.00  0.00            
ATOM   2314  HB  VAL X 163      18.530   6.290  33.230  0.00  0.00            
ATOM   2315  CG1 VAL X 163      17.140   7.840  33.600  0.00  0.00            
ATOM   2316 HG11 VAL X 163      16.830   7.960  32.650  0.00  0.00            
ATOM   2317 HG12 VAL X 163      16.500   7.240  34.090  0.00  0.00            
ATOM   2318 HG13 VAL X 163      17.170   8.730  34.050  0.00  0.00            
ATOM   2319  CG2 VAL X 163      19.430   8.070  32.700  0.00  0.00            
ATOM   2320 HG21 VAL X 163      19.020   8.120  31.790  0.00  0.00            
ATOM   2321 HG22 VAL X 163      19.520   8.980  33.080  0.00  0.00            
ATOM   2322 HG23 VAL X 163      20.330   7.640  32.630  0.00  0.00            
ATOM   2323  C   VAL X 163      20.090   5.920  35.130  0.00  0.00            
ATOM   2324  O   VAL X 163      21.140   6.030  34.500  0.00  0.00            
ATOM   2325  N   PRO X 164      19.830   4.790  35.830  0.00  0.00            
ATOM   2326  CD  PRO X 164      18.800   4.610  36.840  0.00  0.00            
ATOM   2327  HD1 PRO X 164      17.920   4.450  36.390  0.00  0.00            
ATOM   2328  HD2 PRO X 164      18.740   5.430  37.400  0.00  0.00            
ATOM   2329  CA  PRO X 164      20.690   3.610  35.770  0.00  0.00            
ATOM   2330  HA  PRO X 164      21.590   3.870  36.120  0.00  0.00            
ATOM   2331  CB  PRO X 164      19.990   2.550  36.640  0.00  0.00            
ATOM   2332  HB1 PRO X 164      19.360   2.000  36.100  0.00  0.00            
ATOM   2333  HB2 PRO X 164      20.660   1.960  37.080  0.00  0.00            
ATOM   2334  CG  PRO X 164      19.240   3.400  37.660  0.00  0.00            
ATOM   2335  HG1 PRO X 164      18.450   2.910  38.030  0.00  0.00            
ATOM   2336  HG2 PRO X 164      19.840   3.680  38.410  0.00  0.00            
ATOM   2337  C   PRO X 164      20.910   3.110  34.350  0.00  0.00            
ATOM   2338  O   PRO X 164      20.010   3.180  33.520  0.00  0.00            
ATOM   2339  N   TYR X 165      22.090   2.550  34.070  0.00  0.00            
ATOM   2340  HN  TYR X 165      22.850   2.690  34.700  0.00  0.00            
ATOM   2341  CA  TYR X 165      22.310   1.740  32.860  0.00  0.00            
ATOM   2342  HA  TYR X 165      21.900   2.240  32.100  0.00  0.00            
ATOM   2343  CB  TYR X 165      23.820   1.590  32.590  0.00  0.00            
ATOM   2344  HB1 TYR X 165      24.300   1.580  33.470  0.00  0.00            
ATOM   2345  HB2 TYR X 165      23.960   0.710  32.130  0.00  0.00            
ATOM   2346  CG  TYR X 165      24.430   2.680  31.740  0.00  0.00            
ATOM   2347  CD1 TYR X 165      24.250   2.630  30.340  0.00  0.00            
ATOM   2348  HD1 TYR X 165      23.660   1.940  29.930  0.00  0.00            
ATOM   2349  CE1 TYR X 165      24.910   3.570  29.520  0.00  0.00            
ATOM   2350  HE1 TYR X 165      24.790   3.530  28.530  0.00  0.00            
ATOM   2351  CZ  TYR X 165      25.740   4.550  30.090  0.00  0.00            
ATOM   2352  OH  TYR X 165      26.410   5.400  29.260  0.00  0.00            
ATOM   2353  HH  TYR X 165      26.950   6.040  29.810  0.00  0.00            
ATOM   2354  CD2 TYR X 165      25.210   3.700  32.310  0.00  0.00            
ATOM   2355  HD2 TYR X 165      25.300   3.760  33.310  0.00  0.00            
ATOM   2356  CE2 TYR X 165      25.870   4.640  31.490  0.00  0.00            
ATOM   2357  HE2 TYR X 165      26.430   5.360  31.900  0.00  0.00            
ATOM   2358  C   TYR X 165      21.620   0.380  33.040  0.00  0.00            
ATOM   2359  O   TYR X 165      21.840  -0.300  34.040  0.00  0.00            
ATOM   2360  N   VAL X 166      20.790  -0.010  32.070  0.00  0.00            
ATOM   2361  HN  VAL X 166      20.750   0.530  31.230  0.00  0.00            
ATOM   2362  CA  VAL X 166      19.920  -1.200  32.170  0.00  0.00            
ATOM   2363  HA  VAL X 166      19.970  -1.510  33.130  0.00  0.00            
ATOM   2364  CB  VAL X 166      18.470  -0.840  31.840  0.00  0.00            
ATOM   2365  HB  VAL X 166      18.500  -0.450  30.930  0.00  0.00            
ATOM   2366  CG1 VAL X 166      17.530  -2.050  31.810  0.00  0.00            
ATOM   2367 HG11 VAL X 166      16.600  -1.750  31.590  0.00  0.00            
ATOM   2368 HG12 VAL X 166      17.840  -2.700  31.120  0.00  0.00            
ATOM   2369 HG13 VAL X 166      17.530  -2.500  32.710  0.00  0.00            
ATOM   2370  CG2 VAL X 166      17.910   0.170  32.860  0.00  0.00            
ATOM   2371 HG21 VAL X 166      16.960   0.390  32.620  0.00  0.00            
ATOM   2372 HG22 VAL X 166      17.940  -0.230  33.770  0.00  0.00            
ATOM   2373 HG23 VAL X 166      18.460   1.000  32.830  0.00  0.00            
ATOM   2374  C   VAL X 166      20.450  -2.320  31.280  0.00  0.00            
ATOM   2375  O   VAL X 166      20.590  -2.130  30.070  0.00  0.00            
ATOM   2376  N   ASP X 167      20.690  -3.490  31.880  0.00  0.00            
ATOM   2377  HN  ASP X 167      20.590  -3.520  32.880  0.00  0.00            
ATOM   2378  CA  ASP X 167      21.080  -4.750  31.230  0.00  0.00            
ATOM   2379  HA  ASP X 167      22.060  -4.670  31.030  0.00  0.00            
ATOM   2380  CB  ASP X 167      20.780  -5.910  32.200  0.00  0.00            
ATOM   2381  HB1 ASP X 167      21.490  -5.930  32.910  0.00  0.00            
ATOM   2382  HB2 ASP X 167      19.890  -5.750  32.630  0.00  0.00            
ATOM   2383  CG  ASP X 167      20.740  -7.280  31.520  0.00  0.00            
ATOM   2384  OD1 ASP X 167      21.600  -7.540  30.650  0.00  0.00            
ATOM   2385  OD2 ASP X 167      19.790  -8.050  31.780  0.00  0.00            
ATOM   2386  C   ASP X 167      20.370  -4.970  29.880  0.00  0.00            
ATOM   2387  O   ASP X 167      19.140  -4.980  29.810  0.00  0.00            
ATOM   2388  N   ARG X 168      21.140  -5.240  28.820  0.00  0.00            
ATOM   2389  HN  ARG X 168      22.130  -5.280  28.960  0.00  0.00            
ATOM   2390  CA  ARG X 168      20.630  -5.490  27.460  0.00  0.00            
ATOM   2391  HA  ARG X 168      20.050  -4.710  27.240  0.00  0.00            
ATOM   2392  CB  ARG X 168      21.840  -5.570  26.510  0.00  0.00            
ATOM   2393  HB1 ARG X 168      22.530  -4.910  26.810  0.00  0.00            
ATOM   2394  HB2 ARG X 168      22.220  -6.490  26.540  0.00  0.00            
ATOM   2395  CG  ARG X 168      21.450  -5.250  25.060  0.00  0.00            
ATOM   2396  HG1 ARG X 168      20.810  -5.940  24.730  0.00  0.00            
ATOM   2397  HG2 ARG X 168      21.030  -4.350  25.020  0.00  0.00            
ATOM   2398  CD  ARG X 168      22.700  -5.260  24.160  0.00  0.00            
ATOM   2399  HD1 ARG X 168      23.460  -4.810  24.620  0.00  0.00            
ATOM   2400  HD2 ARG X 168      22.950  -6.200  23.940  0.00  0.00            
ATOM   2401  NE  ARG X 168      22.430  -4.550  22.900  0.00  0.00            
ATOM   2402  HE  ARG X 168      22.120  -5.090  22.120  0.00  0.00            
ATOM   2403  CZ  ARG X 168      22.560  -3.250  22.710  0.00  0.00            
ATOM   2404  NH1 ARG X 168      23.050  -2.420  23.590  0.00  0.00            
ATOM   2405 HH11 ARG X 168      23.360  -2.770  24.470  0.00  0.00            
ATOM   2406 HH12 ARG X 168      23.120  -1.450  23.370  0.00  0.00            
ATOM   2407  NH2 ARG X 168      22.160  -2.700  21.610  0.00  0.00            
ATOM   2408 HH21 ARG X 168      21.740  -3.270  20.890  0.00  0.00            
ATOM   2409 HH22 ARG X 168      22.260  -1.720  21.470  0.00  0.00            
ATOM   2410  C   ARG X 168      19.720  -6.730  27.340  0.00  0.00            
ATOM   2411  O   ARG X 168      18.950  -6.800  26.380  0.00  0.00            
ATOM   2412  N   ASN X 169      19.770  -7.660  28.290  0.00  0.00            
ATOM   2413  HN  ASN X 169      20.500  -7.600  28.970  0.00  0.00            
ATOM   2414  CA  ASN X 169      18.810  -8.760  28.420  0.00  0.00            
ATOM   2415  HA  ASN X 169      18.560  -9.060  27.500  0.00  0.00            
ATOM   2416  CB  ASN X 169      19.510  -9.940  29.120  0.00  0.00            
ATOM   2417  HB1 ASN X 169      19.930 -10.520  28.420  0.00  0.00            
ATOM   2418  HB2 ASN X 169      20.220  -9.580  29.720  0.00  0.00            
ATOM   2419  CG  ASN X 169      18.580 -10.790  29.950  0.00  0.00            
ATOM   2420  OD1 ASN X 169      17.910 -11.680  29.460  0.00  0.00            
ATOM   2421  ND2 ASN X 169      18.490 -10.510  31.230  0.00  0.00            
ATOM   2422 HD21 ASN X 169      19.020  -9.760  31.620  0.00  0.00            
ATOM   2423 HD22 ASN X 169      17.880 -11.050  31.820  0.00  0.00            
ATOM   2424  C   ASN X 169      17.480  -8.280  29.050  0.00  0.00            
ATOM   2425  O   ASN X 169      16.450  -8.350  28.390  0.00  0.00            
ATOM   2426  N   SER X 170      17.520  -7.620  30.210  0.00  0.00            
ATOM   2427  HN  SER X 170      18.390  -7.570  30.690  0.00  0.00            
ATOM   2428  CA  SER X 170      16.370  -6.930  30.840  0.00  0.00            
ATOM   2429  HA  SER X 170      15.710  -7.660  31.070  0.00  0.00            
ATOM   2430  CB  SER X 170      16.860  -6.190  32.090  0.00  0.00            
ATOM   2431  HB1 SER X 170      17.290  -6.830  32.730  0.00  0.00            
ATOM   2432  HB2 SER X 170      17.510  -5.480  31.850  0.00  0.00            
ATOM   2433  OG  SER X 170      15.790  -5.570  32.780  0.00  0.00            
ATOM   2434  HG1 SER X 170      16.150  -5.100  33.590  0.00  0.00            
ATOM   2435  C   SER X 170      15.680  -5.940  29.890  0.00  0.00            
ATOM   2436  O   SER X 170      14.450  -5.920  29.770  0.00  0.00            
ATOM   2437  N   CYS X 171      16.460  -5.220  29.100  0.00  0.00            
ATOM   2438  HN  CYS X 171      17.450  -5.310  29.230  0.00  0.00            
ATOM   2439  CA  CYS X 171      16.020  -4.310  28.040  0.00  0.00            
ATOM   2440  HA  CYS X 171      15.450  -3.620  28.490  0.00  0.00            
ATOM   2441  CB  CYS X 171      17.290  -3.730  27.410  0.00  0.00            
ATOM   2442  HB1 CYS X 171      17.840  -3.440  28.200  0.00  0.00            
ATOM   2443  HB2 CYS X 171      17.720  -4.510  26.970  0.00  0.00            
ATOM   2444  SG  CYS X 171      17.050  -2.360  26.250  0.00  0.00            
ATOM   2445  C   CYS X 171      15.150  -5.000  26.970  0.00  0.00            
ATOM   2446  O   CYS X 171      14.180  -4.420  26.500  0.00  0.00            
ATOM   2447  N   LYS X 172      15.430  -6.270  26.650  0.00  0.00            
ATOM   2448  HN  LYS X 172      16.220  -6.690  27.100  0.00  0.00            
ATOM   2449  CA  LYS X 172      14.670  -7.080  25.700  0.00  0.00            
ATOM   2450  HA  LYS X 172      14.280  -6.440  25.040  0.00  0.00            
ATOM   2451  CB  LYS X 172      15.610  -8.060  24.990  0.00  0.00            
ATOM   2452  HB1 LYS X 172      16.180  -8.530  25.670  0.00  0.00            
ATOM   2453  HB2 LYS X 172      15.070  -8.740  24.480  0.00  0.00            
ATOM   2454  CG  LYS X 172      16.520  -7.300  24.010  0.00  0.00            
ATOM   2455  HG1 LYS X 172      15.960  -6.950  23.260  0.00  0.00            
ATOM   2456  HG2 LYS X 172      16.950  -6.540  24.500  0.00  0.00            
ATOM   2457  CD  LYS X 172      17.620  -8.190  23.430  0.00  0.00            
ATOM   2458  HD1 LYS X 172      18.150  -8.600  24.170  0.00  0.00            
ATOM   2459  HD2 LYS X 172      17.210  -8.920  22.870  0.00  0.00            
ATOM   2460  CE  LYS X 172      18.520  -7.310  22.560  0.00  0.00            
ATOM   2461  HE1 LYS X 172      17.980  -6.910  21.820  0.00  0.00            
ATOM   2462  HE2 LYS X 172      18.920  -6.580  23.120  0.00  0.00            
ATOM   2463  NZ  LYS X 172      19.630  -8.080  21.940  0.00  0.00            
ATOM   2464  HZ1 LYS X 172      20.190  -7.460  21.390  0.00  0.00            
ATOM   2465  HZ2 LYS X 172      20.190  -8.480  22.670  0.00  0.00            
ATOM   2466  HZ3 LYS X 172      19.260  -8.800  21.370  0.00  0.00            
ATOM   2467  C   LYS X 172      13.490  -7.800  26.360  0.00  0.00            
ATOM   2468  O   LYS X 172      12.390  -7.740  25.810  0.00  0.00            
ATOM   2469  N   LEU X 173      13.670  -8.300  27.580  0.00  0.00            
ATOM   2470  HN  LEU X 173      14.590  -8.280  27.960  0.00  0.00            
ATOM   2471  CA  LEU X 173      12.600  -8.890  28.410  0.00  0.00            
ATOM   2472  HA  LEU X 173      12.180  -9.580  27.830  0.00  0.00            
ATOM   2473  CB  LEU X 173      13.230  -9.490  29.680  0.00  0.00            
ATOM   2474  HB1 LEU X 173      13.760  -8.770  30.140  0.00  0.00            
ATOM   2475  HB2 LEU X 173      12.490  -9.790  30.280  0.00  0.00            
ATOM   2476  CG  LEU X 173      14.170 -10.690  29.450  0.00  0.00            
ATOM   2477  HG  LEU X 173      14.850 -10.430  28.780  0.00  0.00            
ATOM   2478  CD1 LEU X 173      14.820 -11.080  30.780  0.00  0.00            
ATOM   2479 HD11 LEU X 173      15.430 -11.860  30.640  0.00  0.00            
ATOM   2480 HD12 LEU X 173      15.340 -10.310  31.130  0.00  0.00            
ATOM   2481 HD13 LEU X 173      14.110 -11.330  31.440  0.00  0.00            
ATOM   2482  CD2 LEU X 173      13.420 -11.910  28.910  0.00  0.00            
ATOM   2483 HD21 LEU X 173      14.060 -12.670  28.780  0.00  0.00            
ATOM   2484 HD22 LEU X 173      12.710 -12.190  29.560  0.00  0.00            
ATOM   2485 HD23 LEU X 173      12.990 -11.680  28.040  0.00  0.00            
ATOM   2486  C   LEU X 173      11.500  -7.870  28.790  0.00  0.00            
ATOM   2487  O   LEU X 173      10.410  -8.270  29.170  0.00  0.00            
ATOM   2488  N   SER X 174      11.790  -6.570  28.680  0.00  0.00            
ATOM   2489  HN  SER X 174      12.720  -6.330  28.430  0.00  0.00            
ATOM   2490  CA  SER X 174      10.840  -5.470  28.900  0.00  0.00            
ATOM   2491  HA  SER X 174      10.000  -5.910  29.180  0.00  0.00            
ATOM   2492  CB  SER X 174      11.380  -4.550  30.000  0.00  0.00            
ATOM   2493  HB1 SER X 174      10.740  -3.800  30.170  0.00  0.00            
ATOM   2494  HB2 SER X 174      11.530  -5.060  30.840  0.00  0.00            
ATOM   2495  OG  SER X 174      12.610  -3.980  29.600  0.00  0.00            
ATOM   2496  HG1 SER X 174      12.950  -3.380  30.320  0.00  0.00            
ATOM   2497  C   SER X 174      10.520  -4.680  27.620  0.00  0.00            
ATOM   2498  O   SER X 174       9.780  -3.700  27.680  0.00  0.00            
ATOM   2499  N   SER X 175      11.040  -5.080  26.460  0.00  0.00            
ATOM   2500  HN  SER X 175      11.710  -5.820  26.470  0.00  0.00            
ATOM   2501  CA  SER X 175      10.700  -4.490  25.160  0.00  0.00            
ATOM   2502  HA  SER X 175      10.560  -3.510  25.330  0.00  0.00            
ATOM   2503  CB  SER X 175      11.840  -4.700  24.170  0.00  0.00            
ATOM   2504  HB1 SER X 175      12.700  -4.330  24.520  0.00  0.00            
ATOM   2505  HB2 SER X 175      11.950  -5.670  23.960  0.00  0.00            
ATOM   2506  OG  SER X 175      11.570  -4.040  22.950  0.00  0.00            
ATOM   2507  HG1 SER X 175      12.320  -4.190  22.310  0.00  0.00            
ATOM   2508  C   SER X 175       9.410  -5.100  24.610  0.00  0.00            
ATOM   2509  O   SER X 175       9.010  -6.210  24.990  0.00  0.00            
ATOM   2510  N   SER X 176       8.750  -4.420  23.680  0.00  0.00            
ATOM   2511  HN  SER X 176       8.910  -3.440  23.590  0.00  0.00            
ATOM   2512  CA  SER X 176       7.780  -5.060  22.770  0.00  0.00            
ATOM   2513  HA  SER X 176       7.940  -6.040  22.850  0.00  0.00            
ATOM   2514  CB  SER X 176       6.350  -4.800  23.240  0.00  0.00            
ATOM   2515  HB1 SER X 176       6.100  -3.840  23.140  0.00  0.00            
ATOM   2516  HB2 SER X 176       5.690  -5.370  22.730  0.00  0.00            
ATOM   2517  OG  SER X 176       6.260  -5.140  24.620  0.00  0.00            
ATOM   2518  HG1 SER X 176       5.320  -4.980  24.950  0.00  0.00            
ATOM   2519  C   SER X 176       8.050  -4.720  21.290  0.00  0.00            
ATOM   2520  O   SER X 176       7.240  -5.030  20.430  0.00  0.00            
ATOM   2521  N   PHE X 177       9.260  -4.240  21.000  0.00  0.00            
ATOM   2522  HN  PHE X 177       9.820  -3.930  21.780  0.00  0.00            
ATOM   2523  CA  PHE X 177       9.870  -4.120  19.670  0.00  0.00            
ATOM   2524  HA  PHE X 177       9.320  -4.670  19.050  0.00  0.00            
ATOM   2525  CB  PHE X 177       9.800  -2.650  19.230  0.00  0.00            
ATOM   2526  HB1 PHE X 177      10.310  -2.100  19.890  0.00  0.00            
ATOM   2527  HB2 PHE X 177      10.240  -2.570  18.330  0.00  0.00            
ATOM   2528  CG  PHE X 177       8.410  -2.060  19.110  0.00  0.00            
ATOM   2529  CD1 PHE X 177       7.710  -2.180  17.890  0.00  0.00            
ATOM   2530  HD1 PHE X 177       8.100  -2.710  17.140  0.00  0.00            
ATOM   2531  CE1 PHE X 177       6.460  -1.560  17.740  0.00  0.00            
ATOM   2532  HE1 PHE X 177       5.960  -1.640  16.870  0.00  0.00            
ATOM   2533  CZ  PHE X 177       5.900  -0.830  18.800  0.00  0.00            
ATOM   2534  HZ  PHE X 177       5.010  -0.380  18.690  0.00  0.00            
ATOM   2535  CD2 PHE X 177       7.850  -1.340  20.170  0.00  0.00            
ATOM   2536  HD2 PHE X 177       8.340  -1.260  21.040  0.00  0.00            
ATOM   2537  CE2 PHE X 177       6.590  -0.720  20.020  0.00  0.00            
ATOM   2538  HE2 PHE X 177       6.190  -0.210  20.780  0.00  0.00            
ATOM   2539  C   PHE X 177      11.310  -4.670  19.670  0.00  0.00            
ATOM   2540  O   PHE X 177      11.760  -5.300  20.640  0.00  0.00            
ATOM   2541  N   ILE X 178      12.080  -4.460  18.600  0.00  0.00            
ATOM   2542  HN  ILE X 178      11.720  -3.900  17.850  0.00  0.00            
ATOM   2543  CA  ILE X 178      13.440  -5.020  18.460  0.00  0.00            
ATOM   2544  HA  ILE X 178      13.440  -5.860  18.990  0.00  0.00            
ATOM   2545  CB  ILE X 178      13.770  -5.350  16.990  0.00  0.00            
ATOM   2546  HB  ILE X 178      13.820  -4.500  16.460  0.00  0.00            
ATOM   2547  CG2 ILE X 178      15.130  -6.070  16.920  0.00  0.00            
ATOM   2548 HG21 ILE X 178      15.350  -6.290  15.970  0.00  0.00            
ATOM   2549 HG22 ILE X 178      15.840  -5.480  17.290  0.00  0.00            
ATOM   2550 HG23 ILE X 178      15.090  -6.920  17.460  0.00  0.00            
ATOM   2551  CG1 ILE X 178      12.660  -6.230  16.340  0.00  0.00            
ATOM   2552 HG11 ILE X 178      12.590  -7.080  16.860  0.00  0.00            
ATOM   2553 HG12 ILE X 178      11.800  -5.730  16.390  0.00  0.00            
ATOM   2554  CD  ILE X 178      12.910  -6.600  14.870  0.00  0.00            
ATOM   2555  HD1 ILE X 178      12.160  -7.160  14.540  0.00  0.00            
ATOM   2556  HD2 ILE X 178      12.980  -5.760  14.330  0.00  0.00            
ATOM   2557  HD3 ILE X 178      13.770  -7.110  14.800  0.00  0.00            
ATOM   2558  C   ILE X 178      14.470  -4.050  19.070  0.00  0.00            
ATOM   2559  O   ILE X 178      14.710  -2.980  18.510  0.00  0.00            
ATOM   2560  N   ILE X 179      15.170  -4.470  20.130  0.00  0.00            
ATOM   2561  HN  ILE X 179      14.890  -5.310  20.590  0.00  0.00            
ATOM   2562  CA  ILE X 179      16.340  -3.740  20.650  0.00  0.00            
ATOM   2563  HA  ILE X 179      16.130  -2.760  20.550  0.00  0.00            
ATOM   2564  CB  ILE X 179      16.560  -4.000  22.160  0.00  0.00            
ATOM   2565  HB  ILE X 179      16.760  -4.970  22.240  0.00  0.00            
ATOM   2566  CG2 ILE X 179      17.750  -3.180  22.690  0.00  0.00            
ATOM   2567 HG21 ILE X 179      17.870  -3.360  23.660  0.00  0.00            
ATOM   2568 HG22 ILE X 179      18.580  -3.450  22.200  0.00  0.00            
ATOM   2569 HG23 ILE X 179      17.580  -2.210  22.550  0.00  0.00            
ATOM   2570  CG1 ILE X 179      15.300  -3.730  23.020  0.00  0.00            
ATOM   2571 HG11 ILE X 179      14.590  -4.380  22.740  0.00  0.00            
ATOM   2572 HG12 ILE X 179      15.540  -3.890  23.980  0.00  0.00            
ATOM   2573  CD  ILE X 179      14.700  -2.320  22.920  0.00  0.00            
ATOM   2574  HD1 ILE X 179      13.900  -2.250  23.510  0.00  0.00            
ATOM   2575  HD2 ILE X 179      15.390  -1.650  23.200  0.00  0.00            
ATOM   2576  HD3 ILE X 179      14.440  -2.140  21.970  0.00  0.00            
ATOM   2577  C   ILE X 179      17.570  -4.080  19.800  0.00  0.00            
ATOM   2578  O   ILE X 179      18.260  -5.090  20.050  0.00  0.00            
ATOM   2579  N   THR X 180      17.820  -3.280  18.770  0.00  0.00            
ATOM   2580  HN  THR X 180      17.240  -2.470  18.670  0.00  0.00            
ATOM   2581  CA  THR X 180      18.880  -3.490  17.760  0.00  0.00            
ATOM   2582  HA  THR X 180      18.830  -4.470  17.530  0.00  0.00            
ATOM   2583  CB  THR X 180      18.590  -2.640  16.510  0.00  0.00            
ATOM   2584  HB  THR X 180      19.240  -2.860  15.780  0.00  0.00            
ATOM   2585  OG1 THR X 180      18.810  -1.280  16.800  0.00  0.00            
ATOM   2586  HG1 THR X 180      18.620  -0.730  15.990  0.00  0.00            
ATOM   2587  CG2 THR X 180      17.160  -2.830  16.000  0.00  0.00            
ATOM   2588 HG21 THR X 180      17.020  -2.260  15.190  0.00  0.00            
ATOM   2589 HG22 THR X 180      17.020  -3.790  15.760  0.00  0.00            
ATOM   2590 HG23 THR X 180      16.510  -2.570  16.710  0.00  0.00            
ATOM   2591  C   THR X 180      20.280  -3.200  18.300  0.00  0.00            
ATOM   2592  O   THR X 180      20.470  -2.970  19.500  0.00  0.00            
ATOM   2593  N   GLN X 181      21.320  -3.230  17.460  0.00  0.00            
ATOM   2594  HN  GLN X 181      21.170  -3.580  16.530  0.00  0.00            
ATOM   2595  CA  GLN X 181      22.680  -2.780  17.820  0.00  0.00            
ATOM   2596  HA  GLN X 181      22.890  -3.270  18.670  0.00  0.00            
ATOM   2597  CB  GLN X 181      23.650  -3.130  16.690  0.00  0.00            
ATOM   2598  HB1 GLN X 181      23.290  -2.780  15.830  0.00  0.00            
ATOM   2599  HB2 GLN X 181      24.530  -2.700  16.880  0.00  0.00            
ATOM   2600  CG  GLN X 181      23.880  -4.650  16.550  0.00  0.00            
ATOM   2601  HG1 GLN X 181      24.500  -4.960  17.260  0.00  0.00            
ATOM   2602  HG2 GLN X 181      23.000  -5.120  16.630  0.00  0.00            
ATOM   2603  CD  GLN X 181      24.490  -4.970  15.190  0.00  0.00            
ATOM   2604  OE1 GLN X 181      23.790  -5.020  14.190  0.00  0.00            
ATOM   2605  NE2 GLN X 181      25.790  -5.120  15.090  0.00  0.00            
ATOM   2606 HE21 GLN X 181      26.370  -5.030  15.900  0.00  0.00            
ATOM   2607 HE22 GLN X 181      26.200  -5.330  14.200  0.00  0.00            
ATOM   2608  C   GLN X 181      22.750  -1.270  18.100  0.00  0.00            
ATOM   2609  O   GLN X 181      23.610  -0.830  18.860  0.00  0.00            
ATOM   2610  N   ASN X 182      21.810  -0.480  17.560  0.00  0.00            
ATOM   2611  HN  ASN X 182      21.050  -0.920  17.090  0.00  0.00            
ATOM   2612  CA  ASN X 182      21.820   0.990  17.600  0.00  0.00            
ATOM   2613  HA  ASN X 182      22.780   1.250  17.640  0.00  0.00            
ATOM   2614  CB  ASN X 182      21.140   1.500  16.330  0.00  0.00            
ATOM   2615  HB1 ASN X 182      20.200   1.170  16.300  0.00  0.00            
ATOM   2616  HB2 ASN X 182      21.150   2.500  16.330  0.00  0.00            
ATOM   2617  CG  ASN X 182      21.840   1.040  15.060  0.00  0.00            
ATOM   2618  OD1 ASN X 182      23.040   1.130  14.920  0.00  0.00            
ATOM   2619  ND2 ASN X 182      21.100   0.520  14.120  0.00  0.00            
ATOM   2620 HD21 ASN X 182      20.110   0.450  14.240  0.00  0.00            
ATOM   2621 HD22 ASN X 182      21.520   0.210  13.270  0.00  0.00            
ATOM   2622  C   ASN X 182      21.170   1.570  18.870  0.00  0.00            
ATOM   2623  O   ASN X 182      20.840   2.760  18.900  0.00  0.00            
ATOM   2624  N   MET X 183      20.920   0.740  19.880  0.00  0.00            
ATOM   2625  HN  MET X 183      21.310  -0.180  19.820  0.00  0.00            
ATOM   2626  CA  MET X 183      20.110   1.060  21.060  0.00  0.00            
ATOM   2627  HA  MET X 183      20.000   2.050  21.040  0.00  0.00            
ATOM   2628  CB  MET X 183      18.760   0.320  20.980  0.00  0.00            
ATOM   2629  HB1 MET X 183      18.940  -0.660  20.940  0.00  0.00            
ATOM   2630  HB2 MET X 183      18.230   0.540  21.800  0.00  0.00            
ATOM   2631  CG  MET X 183      17.930   0.720  19.750  0.00  0.00            
ATOM   2632  HG1 MET X 183      17.830   1.710  19.820  0.00  0.00            
ATOM   2633  HG2 MET X 183      18.510   0.500  18.970  0.00  0.00            
ATOM   2634  SD  MET X 183      16.340  -0.130  19.680  0.00  0.00            
ATOM   2635  CE  MET X 183      15.820   0.320  18.010  0.00  0.00            
ATOM   2636  HE1 MET X 183      14.930  -0.080  17.810  0.00  0.00            
ATOM   2637  HE2 MET X 183      15.750   1.320  17.940  0.00  0.00            
ATOM   2638  HE3 MET X 183      16.490  -0.010  17.350  0.00  0.00            
ATOM   2639  C   MET X 183      20.820   0.680  22.380  0.00  0.00            
ATOM   2640  O   MET X 183      21.760  -0.120  22.390  0.00  0.00            
ATOM   2641  N   PHE X 184      20.310   1.190  23.490  0.00  0.00            
ATOM   2642  HN  PHE X 184      19.790   2.040  23.410  0.00  0.00            
ATOM   2643  CA  PHE X 184      20.450   0.620  24.840  0.00  0.00            
ATOM   2644  HA  PHE X 184      20.430  -0.370  24.730  0.00  0.00            
ATOM   2645  CB  PHE X 184      21.810   1.010  25.460  0.00  0.00            
ATOM   2646  HB1 PHE X 184      21.920   0.500  26.310  0.00  0.00            
ATOM   2647  HB2 PHE X 184      22.530   0.740  24.820  0.00  0.00            
ATOM   2648  CG  PHE X 184      22.010   2.480  25.780  0.00  0.00            
ATOM   2649  CD1 PHE X 184      21.940   2.930  27.110  0.00  0.00            
ATOM   2650  HD1 PHE X 184      21.720   2.290  27.840  0.00  0.00            
ATOM   2651  CE1 PHE X 184      22.170   4.280  27.410  0.00  0.00            
ATOM   2652  HE1 PHE X 184      22.110   4.600  28.360  0.00  0.00            
ATOM   2653  CZ  PHE X 184      22.480   5.190  26.380  0.00  0.00            
ATOM   2654  HZ  PHE X 184      22.660   6.150  26.600  0.00  0.00            
ATOM   2655  CD2 PHE X 184      22.300   3.400  24.750  0.00  0.00            
ATOM   2656  HD2 PHE X 184      22.340   3.080  23.800  0.00  0.00            
ATOM   2657  CE2 PHE X 184      22.540   4.750  25.050  0.00  0.00            
ATOM   2658  HE2 PHE X 184      22.760   5.390  24.320  0.00  0.00            
ATOM   2659  C   PHE X 184      19.280   1.080  25.720  0.00  0.00            
ATOM   2660  O   PHE X 184      18.590   2.040  25.380  0.00  0.00            
ATOM   2661  N   CYS X 185      19.050   0.400  26.850  0.00  0.00            
ATOM   2662  HN  CYS X 185      19.550  -0.450  27.020  0.00  0.00            
ATOM   2663  CA  CYS X 185      18.090   0.860  27.860  0.00  0.00            
ATOM   2664  HA  CYS X 185      17.480   1.460  27.350  0.00  0.00            
ATOM   2665  CB  CYS X 185      17.300  -0.310  28.450  0.00  0.00            
ATOM   2666  HB1 CYS X 185      18.000  -0.970  28.700  0.00  0.00            
ATOM   2667  HB2 CYS X 185      16.900   0.080  29.290  0.00  0.00            
ATOM   2668  SG  CYS X 185      16.040  -1.030  27.390  0.00  0.00            
ATOM   2669  C   CYS X 185      18.780   1.660  28.980  0.00  0.00            
ATOM   2670  O   CYS X 185      19.870   1.310  29.430  0.00  0.00            
ATOM   2671  N   ALA X 186      18.040   2.620  29.540  0.00  0.00            
ATOM   2672  HN  ALA X 186      17.220   2.920  29.060  0.00  0.00            
ATOM   2673  CA  ALA X 186      18.380   3.250  30.800  0.00  0.00            
ATOM   2674  HA  ALA X 186      18.900   2.570  31.320  0.00  0.00            
ATOM   2675  CB  ALA X 186      19.270   4.480  30.560  0.00  0.00            
ATOM   2676  HB1 ALA X 186      19.490   4.910  31.430  0.00  0.00            
ATOM   2677  HB2 ALA X 186      20.110   4.190  30.100  0.00  0.00            
ATOM   2678  HB3 ALA X 186      18.780   5.130  29.980  0.00  0.00            
ATOM   2679  C   ALA X 186      17.110   3.580  31.620  0.00  0.00            
ATOM   2680  O   ALA X 186      15.990   3.560  31.110  0.00  0.00            
ATOM   2681  N   GLY X 187      17.300   3.860  32.910  0.00  0.00            
ATOM   2682  HN  GLY X 187      18.230   3.820  33.260  0.00  0.00            
ATOM   2683  CA  GLY X 187      16.230   4.220  33.840  0.00  0.00            
ATOM   2684  HA1 GLY X 187      16.580   4.930  34.440  0.00  0.00            
ATOM   2685  HA2 GLY X 187      15.470   4.580  33.300  0.00  0.00            
ATOM   2686  C   GLY X 187      15.750   3.030  34.670  0.00  0.00            
ATOM   2687  O   GLY X 187      16.560   2.310  35.260  0.00  0.00            
ATOM   2688  N   TYR X 188      14.430   2.890  34.800  0.00  0.00            
ATOM   2689  HN  TYR X 188      13.840   3.340  34.140  0.00  0.00            
ATOM   2690  CA  TYR X 188      13.820   2.090  35.860  0.00  0.00            
ATOM   2691  HA  TYR X 188      14.520   1.430  36.140  0.00  0.00            
ATOM   2692  CB  TYR X 188      13.390   3.050  36.980  0.00  0.00            
ATOM   2693  HB1 TYR X 188      12.660   3.630  36.620  0.00  0.00            
ATOM   2694  HB2 TYR X 188      13.050   2.500  37.740  0.00  0.00            
ATOM   2695  CG  TYR X 188      14.470   3.980  37.530  0.00  0.00            
ATOM   2696  CD1 TYR X 188      15.280   3.540  38.600  0.00  0.00            
ATOM   2697  HD1 TYR X 188      15.200   2.610  38.940  0.00  0.00            
ATOM   2698  CE1 TYR X 188      16.200   4.430  39.190  0.00  0.00            
ATOM   2699  HE1 TYR X 188      16.740   4.140  39.980  0.00  0.00            
ATOM   2700  CZ  TYR X 188      16.350   5.730  38.680  0.00  0.00            
ATOM   2701  OH  TYR X 188      17.200   6.590  39.290  0.00  0.00            
ATOM   2702  HH  TYR X 188      17.200   7.470  38.800  0.00  0.00            
ATOM   2703  CD2 TYR X 188      14.630   5.280  37.010  0.00  0.00            
ATOM   2704  HD2 TYR X 188      14.060   5.590  36.250  0.00  0.00            
ATOM   2705  CE2 TYR X 188      15.590   6.150  37.570  0.00  0.00            
ATOM   2706  HE2 TYR X 188      15.730   7.060  37.170  0.00  0.00            
ATOM   2707  C   TYR X 188      12.580   1.310  35.390  0.00  0.00            
ATOM   2708  O   TYR X 188      11.660   1.900  34.830  0.00  0.00            
ATOM   2709  N   ASP X 189      12.430   0.040  35.800  0.00  0.00            
ATOM   2710  HN  ASP X 189      13.220  -0.430  36.180  0.00  0.00            
ATOM   2711  CA  ASP X 189      11.160  -0.690  35.700  0.00  0.00            
ATOM   2712  HA  ASP X 189      10.820  -0.510  34.770  0.00  0.00            
ATOM   2713  CB  ASP X 189      11.360  -2.210  35.870  0.00  0.00            
ATOM   2714  HB1 ASP X 189      11.710  -2.590  35.010  0.00  0.00            
ATOM   2715  HB2 ASP X 189      12.020  -2.370  36.600  0.00  0.00            
ATOM   2716  CG  ASP X 189      10.030  -2.900  36.210  0.00  0.00            
ATOM   2717  OD1 ASP X 189       9.040  -2.640  35.500  0.00  0.00            
ATOM   2718  OD2 ASP X 189       9.970  -3.550  37.280  0.00  0.00            
ATOM   2719  C   ASP X 189      10.160  -0.150  36.730  0.00  0.00            
ATOM   2720  O   ASP X 189       9.220   0.570  36.370  0.00  0.00            
ATOM   2721  N   THR X 190      10.430  -0.440  38.010  0.00  0.00            
ATOM   2722  HN  THR X 190      11.330  -0.820  38.200  0.00  0.00            
ATOM   2723  CA  THR X 190       9.530  -0.250  39.150  0.00  0.00            
ATOM   2724  HA  THR X 190       8.710  -0.760  38.900  0.00  0.00            
ATOM   2725  CB  THR X 190      10.170  -0.790  40.450  0.00  0.00            
ATOM   2726  HB  THR X 190      10.670  -0.040  40.900  0.00  0.00            
ATOM   2727  OG1 THR X 190      11.160  -1.770  40.190  0.00  0.00            
ATOM   2728  HG1 THR X 190      11.550  -2.090  41.050  0.00  0.00            
ATOM   2729  CG2 THR X 190       9.140  -1.390  41.400  0.00  0.00            
ATOM   2730 HG21 THR X 190       9.600  -1.730  42.220  0.00  0.00            
ATOM   2731 HG22 THR X 190       8.470  -0.690  41.660  0.00  0.00            
ATOM   2732 HG23 THR X 190       8.670  -2.150  40.950  0.00  0.00            
ATOM   2733  C   THR X 190       9.190   1.210  39.370  0.00  0.00            
ATOM   2734  O   THR X 190       8.010   1.550  39.480  0.00  0.00            
ATOM   2735  N   LYS X 191      10.190   2.100  39.350  0.00  0.00            
ATOM   2736  HN  LYS X 191      11.130   1.770  39.270  0.00  0.00            
ATOM   2737  CA  LYS X 191       9.950   3.540  39.440  0.00  0.00            
ATOM   2738  HA  LYS X 191       9.360   3.640  40.250  0.00  0.00            
ATOM   2739  CB  LYS X 191      11.230   4.340  39.690  0.00  0.00            
ATOM   2740  HB1 LYS X 191      11.910   4.060  39.010  0.00  0.00            
ATOM   2741  HB2 LYS X 191      11.030   5.310  39.570  0.00  0.00            
ATOM   2742  CG  LYS X 191      11.830   4.140  41.100  0.00  0.00            
ATOM   2743  HG1 LYS X 191      11.180   4.500  41.770  0.00  0.00            
ATOM   2744  HG2 LYS X 191      11.950   3.160  41.250  0.00  0.00            
ATOM   2745  CD  LYS X 191      13.190   4.840  41.300  0.00  0.00            
ATOM   2746  HD1 LYS X 191      13.440   4.800  42.260  0.00  0.00            
ATOM   2747  HD2 LYS X 191      13.880   4.370  40.750  0.00  0.00            
ATOM   2748  CE  LYS X 191      13.130   6.310  40.870  0.00  0.00            
ATOM   2749  HE1 LYS X 191      12.860   6.360  39.910  0.00  0.00            
ATOM   2750  HE2 LYS X 191      12.460   6.790  41.430  0.00  0.00            
ATOM   2751  NZ  LYS X 191      14.410   7.050  41.010  0.00  0.00            
ATOM   2752  HZ1 LYS X 191      14.290   7.990  40.710  0.00  0.00            
ATOM   2753  HZ2 LYS X 191      14.710   7.030  41.970  0.00  0.00            
ATOM   2754  HZ3 LYS X 191      15.110   6.610  40.440  0.00  0.00            
ATOM   2755  C   LYS X 191       9.190   4.050  38.210  0.00  0.00            
ATOM   2756  O   LYS X 191       9.460   3.660  37.060  0.00  0.00            
ATOM   2757  N   GLN X 192       8.280   4.980  38.480  0.00  0.00            
ATOM   2758  HN  GLN X 192       8.110   5.190  39.440  0.00  0.00            
ATOM   2759  CA  GLN X 192       7.530   5.720  37.470  0.00  0.00            
ATOM   2760  HA  GLN X 192       7.510   5.170  36.640  0.00  0.00            
ATOM   2761  CB  GLN X 192       6.060   5.880  37.910  0.00  0.00            
ATOM   2762  HB1 GLN X 192       6.030   6.510  38.690  0.00  0.00            
ATOM   2763  HB2 GLN X 192       5.550   6.270  37.150  0.00  0.00            
ATOM   2764  CG  GLN X 192       5.370   4.560  38.330  0.00  0.00            
ATOM   2765  HG1 GLN X 192       5.820   4.220  39.150  0.00  0.00            
ATOM   2766  HG2 GLN X 192       4.410   4.760  38.530  0.00  0.00            
ATOM   2767  CD  GLN X 192       5.410   3.450  37.270  0.00  0.00            
ATOM   2768  OE1 GLN X 192       4.720   3.470  36.270  0.00  0.00            
ATOM   2769  NE2 GLN X 192       6.210   2.420  37.440  0.00  0.00            
ATOM   2770 HE21 GLN X 192       6.780   2.350  38.260  0.00  0.00            
ATOM   2771 HE22 GLN X 192       6.240   1.690  36.760  0.00  0.00            
ATOM   2772  C   GLN X 192       8.260   7.030  37.110  0.00  0.00            
ATOM   2773  O   GLN X 192       7.690   8.110  37.130  0.00  0.00            
ATOM   2774  N   GLU X 193       9.570   6.910  36.840  0.00  0.00            
ATOM   2775  HN  GLU X 193       9.960   5.990  36.890  0.00  0.00            
ATOM   2776  CA  GLU X 193      10.470   8.010  36.500  0.00  0.00            
ATOM   2777  HA  GLU X 193       9.910   8.830  36.460  0.00  0.00            
ATOM   2778  CB  GLU X 193      11.560   8.160  37.570  0.00  0.00            
ATOM   2779  HB1 GLU X 193      12.000   7.280  37.710  0.00  0.00            
ATOM   2780  HB2 GLU X 193      12.240   8.820  37.240  0.00  0.00            
ATOM   2781  CG  GLU X 193      11.010   8.660  38.910  0.00  0.00            
ATOM   2782  HG1 GLU X 193      10.150   9.140  38.760  0.00  0.00            
ATOM   2783  HG2 GLU X 193      10.860   7.880  39.510  0.00  0.00            
ATOM   2784  CD  GLU X 193      12.010   9.610  39.560  0.00  0.00            
ATOM   2785  OE1 GLU X 193      12.960   9.120  40.210  0.00  0.00            
ATOM   2786  OE2 GLU X 193      11.840  10.830  39.350  0.00  0.00            
ATOM   2787  C   GLU X 193      11.100   7.750  35.120  0.00  0.00            
ATOM   2788  O   GLU X 193      11.630   6.650  34.890  0.00  0.00            
ATOM   2789  N   ASP X 194      10.950   8.690  34.180  0.00  0.00            
ATOM   2790  HN  ASP X 194      10.640   9.600  34.460  0.00  0.00            
ATOM   2791  CA  ASP X 194      11.210   8.430  32.760  0.00  0.00            
ATOM   2792  HA  ASP X 194      12.110   8.010  32.740  0.00  0.00            
ATOM   2793  CB  ASP X 194      10.080   7.530  32.220  0.00  0.00            
ATOM   2794  HB1 ASP X 194       9.760   6.960  32.980  0.00  0.00            
ATOM   2795  HB2 ASP X 194       9.330   8.130  31.930  0.00  0.00            
ATOM   2796  CG  ASP X 194      10.430   6.610  31.050  0.00  0.00            
ATOM   2797  OD1 ASP X 194      11.550   6.710  30.500  0.00  0.00            
ATOM   2798  OD2 ASP X 194       9.610   5.690  30.810  0.00  0.00            
ATOM   2799  C   ASP X 194      11.280   9.700  31.890  0.00  0.00            
ATOM   2800  O   ASP X 194      10.860  10.790  32.280  0.00  0.00            
ATOM   2801  N   ALA X 195      11.690   9.510  30.640  0.00  0.00            
ATOM   2802  HN  ALA X 195      12.270   8.710  30.460  0.00  0.00            
ATOM   2803  CA  ALA X 195      11.360  10.390  29.530  0.00  0.00            
ATOM   2804  HA  ALA X 195      11.380  11.330  29.860  0.00  0.00            
ATOM   2805  CB  ALA X 195      12.430  10.180  28.450  0.00  0.00            
ATOM   2806  HB1 ALA X 195      12.230  10.770  27.670  0.00  0.00            
ATOM   2807  HB2 ALA X 195      13.320  10.410  28.830  0.00  0.00            
ATOM   2808  HB3 ALA X 195      12.420   9.220  28.160  0.00  0.00            
ATOM   2809  C   ALA X 195       9.920  10.130  29.020  0.00  0.00            
ATOM   2810  O   ALA X 195       9.240   9.170  29.410  0.00  0.00            
ATOM   2811  N   CYS X 196       9.420  11.050  28.200  0.00  0.00            
ATOM   2812  HN  CYS X 196      10.020  11.830  27.970  0.00  0.00            
ATOM   2813  CA  CYS X 196       8.090  11.040  27.600  0.00  0.00            
ATOM   2814  HA  CYS X 196       7.850  10.100  27.380  0.00  0.00            
ATOM   2815  CB  CYS X 196       7.130  11.610  28.660  0.00  0.00            
ATOM   2816  HB1 CYS X 196       7.460  11.200  29.520  0.00  0.00            
ATOM   2817  HB2 CYS X 196       7.330  12.590  28.660  0.00  0.00            
ATOM   2818  SG  CYS X 196       5.360  11.290  28.410  0.00  0.00            
ATOM   2819  C   CYS X 196       8.080  11.850  26.290  0.00  0.00            
ATOM   2820  O   CYS X 196       9.130  12.270  25.800  0.00  0.00            
ATOM   2821  N   GLN X 197       6.910  12.070  25.690  0.00  0.00            
ATOM   2822  HN  GLN X 197       6.070  11.770  26.150  0.00  0.00            
ATOM   2823  CA  GLN X 197       6.790  12.720  24.370  0.00  0.00            
ATOM   2824  HA  GLN X 197       7.280  12.120  23.740  0.00  0.00            
ATOM   2825  CB  GLN X 197       5.310  12.830  23.960  0.00  0.00            
ATOM   2826  HB1 GLN X 197       4.890  11.930  24.070  0.00  0.00            
ATOM   2827  HB2 GLN X 197       4.860  13.490  24.560  0.00  0.00            
ATOM   2828  CG  GLN X 197       5.100  13.280  22.500  0.00  0.00            
ATOM   2829  HG1 GLN X 197       4.120  13.380  22.340  0.00  0.00            
ATOM   2830  HG2 GLN X 197       5.550  14.170  22.380  0.00  0.00            
ATOM   2831  CD  GLN X 197       5.660  12.310  21.470  0.00  0.00            
ATOM   2832  OE1 GLN X 197       5.790  11.120  21.700  0.00  0.00            
ATOM   2833  NE2 GLN X 197       6.040  12.790  20.300  0.00  0.00            
ATOM   2834 HE21 GLN X 197       5.950  13.770  20.120  0.00  0.00            
ATOM   2835 HE22 GLN X 197       6.410  12.180  19.600  0.00  0.00            
ATOM   2836  C   GLN X 197       7.470  14.100  24.360  0.00  0.00            
ATOM   2837  O   GLN X 197       7.140  15.000  25.140  0.00  0.00            
ATOM   2838  N   GLY X 198       8.420  14.280  23.440  0.00  0.00            
ATOM   2839  HN  GLY X 198       8.590  13.540  22.790  0.00  0.00            
ATOM   2840  CA  GLY X 198       9.220  15.500  23.300  0.00  0.00            
ATOM   2841  HA1 GLY X 198       9.540  15.540  22.360  0.00  0.00            
ATOM   2842  HA2 GLY X 198       8.610  16.270  23.480  0.00  0.00            
ATOM   2843  C   GLY X 198      10.430  15.600  24.250  0.00  0.00            
ATOM   2844  O   GLY X 198      11.190  16.560  24.150  0.00  0.00            
ATOM   2845  N   ASP X 199      10.680  14.610  25.110  0.00  0.00            
ATOM   2846  HN  ASP X 199       9.940  13.980  25.360  0.00  0.00            
ATOM   2847  CA  ASP X 199      12.010  14.420  25.710  0.00  0.00            
ATOM   2848  HA  ASP X 199      12.330  15.350  25.910  0.00  0.00            
ATOM   2849  CB  ASP X 199      11.950  13.620  27.010  0.00  0.00            
ATOM   2850  HB1 ASP X 199      11.520  12.740  26.820  0.00  0.00            
ATOM   2851  HB2 ASP X 199      12.880  13.470  27.330  0.00  0.00            
ATOM   2852  CG  ASP X 199      11.160  14.310  28.120  0.00  0.00            
ATOM   2853  OD1 ASP X 199      11.560  15.390  28.600  0.00  0.00            
ATOM   2854  OD2 ASP X 199      10.170  13.720  28.580  0.00  0.00            
ATOM   2855  C   ASP X 199      12.950  13.730  24.710  0.00  0.00            
ATOM   2856  O   ASP X 199      14.150  13.980  24.750  0.00  0.00            
ATOM   2857  N   SER X 200      12.390  12.920  23.790  0.00  0.00            
ATOM   2858  HN  SER X 200      11.430  12.690  23.920  0.00  0.00            
ATOM   2859  CA  SER X 200      13.060  12.350  22.620  0.00  0.00            
ATOM   2860  HA  SER X 200      13.640  11.620  22.990  0.00  0.00            
ATOM   2861  CB  SER X 200      12.030  11.790  21.640  0.00  0.00            
ATOM   2862  HB1 SER X 200      11.370  12.500  21.370  0.00  0.00            
ATOM   2863  HB2 SER X 200      12.470  11.420  20.820  0.00  0.00            
ATOM   2864  OG  SER X 200      11.300  10.740  22.250  0.00  0.00            
ATOM   2865  HG1 SER X 200      10.630  10.380  21.600  0.00  0.00            
ATOM   2866  C   SER X 200      13.950  13.370  21.900  0.00  0.00            
ATOM   2867  O   SER X 200      13.650  14.560  21.880  0.00  0.00            
ATOM   2868  N   GLY X 201      15.080  12.900  21.370  0.00  0.00            
ATOM   2869  HN  GLY X 201      15.190  11.910  21.320  0.00  0.00            
ATOM   2870  CA  GLY X 201      16.170  13.730  20.860  0.00  0.00            
ATOM   2871  HA1 GLY X 201      16.740  13.140  20.290  0.00  0.00            
ATOM   2872  HA2 GLY X 201      15.760  14.450  20.300  0.00  0.00            
ATOM   2873  C   GLY X 201      17.050  14.380  21.930  0.00  0.00            
ATOM   2874  O   GLY X 201      18.190  14.740  21.640  0.00  0.00            
ATOM   2875  N   GLY X 202      16.580  14.440  23.180  0.00  0.00            
ATOM   2876  HN  GLY X 202      15.660  14.080  23.350  0.00  0.00            
ATOM   2877  CA  GLY X 202      17.320  14.980  24.310  0.00  0.00            
ATOM   2878  HA1 GLY X 202      17.530  15.930  24.090  0.00  0.00            
ATOM   2879  HA2 GLY X 202      16.720  14.940  25.110  0.00  0.00            
ATOM   2880  C   GLY X 202      18.620  14.240  24.630  0.00  0.00            
ATOM   2881  O   GLY X 202      18.850  13.120  24.150  0.00  0.00            
ATOM   2882  N   PRO X 203      19.450  14.820  25.510  0.00  0.00            
ATOM   2883  CD  PRO X 203      19.250  16.070  26.230  0.00  0.00            
ATOM   2884  HD1 PRO X 203      18.750  15.900  27.080  0.00  0.00            
ATOM   2885  HD2 PRO X 203      18.730  16.710  25.660  0.00  0.00            
ATOM   2886  CA  PRO X 203      20.720  14.220  25.890  0.00  0.00            
ATOM   2887  HA  PRO X 203      21.150  13.860  25.070  0.00  0.00            
ATOM   2888  CB  PRO X 203      21.540  15.340  26.550  0.00  0.00            
ATOM   2889  HB1 PRO X 203      21.750  15.100  27.500  0.00  0.00            
ATOM   2890  HB2 PRO X 203      22.390  15.500  26.040  0.00  0.00            
ATOM   2891  CG  PRO X 203      20.660  16.600  26.510  0.00  0.00            
ATOM   2892  HG1 PRO X 203      20.680  17.080  27.380  0.00  0.00            
ATOM   2893  HG2 PRO X 203      20.950  17.210  25.770  0.00  0.00            
ATOM   2894  C   PRO X 203      20.510  13.060  26.850  0.00  0.00            
ATOM   2895  O   PRO X 203      19.920  13.230  27.920  0.00  0.00            
ATOM   2896  N   HIS X 204      21.200  11.950  26.580  0.00  0.00            
ATOM   2897  HN  HIS X 204      21.370  11.710  25.620  0.00  0.00            
ATOM   2898  CA  HIS X 204      21.730  11.080  27.630  0.00  0.00            
ATOM   2899  HA  HIS X 204      21.340  11.370  28.510  0.00  0.00            
ATOM   2900  CB  HIS X 204      21.240   9.640  27.420  0.00  0.00            
ATOM   2901  HB1 HIS X 204      20.260   9.600  27.620  0.00  0.00            
ATOM   2902  HB2 HIS X 204      21.410   9.380  26.470  0.00  0.00            
ATOM   2903  ND1 HIS X 204      23.280   8.300  28.210  0.00  0.00            
ATOM   2904  CG  HIS X 204      21.940   8.640  28.310  0.00  0.00            
ATOM   2905  CE1 HIS X 204      23.510   7.430  29.200  0.00  0.00            
ATOM   2906  HE1 HIS X 204      24.400   7.000  29.400  0.00  0.00            
ATOM   2907  NE2 HIS X 204      22.380   7.190  29.890  0.00  0.00            
ATOM   2908  HE2 HIS X 204      22.290   6.570  30.660  0.00  0.00            
ATOM   2909  CD2 HIS X 204      21.370   7.950  29.340  0.00  0.00            
ATOM   2910  HD2 HIS X 204      20.420   7.990  29.640  0.00  0.00            
ATOM   2911  C   HIS X 204      23.250  11.260  27.690  0.00  0.00            
ATOM   2912  O   HIS X 204      23.960  11.180  26.680  0.00  0.00            
ATOM   2913  N   VAL X 205      23.740  11.610  28.880  0.00  0.00            
ATOM   2914  HN  VAL X 205      23.100  11.670  29.650  0.00  0.00            
ATOM   2915  CA  VAL X 205      25.150  11.900  29.130  0.00  0.00            
ATOM   2916  HA  VAL X 205      25.600  11.600  28.300  0.00  0.00            
ATOM   2917  CB  VAL X 205      25.420  13.410  29.310  0.00  0.00            
ATOM   2918  HB  VAL X 205      26.390  13.480  29.550  0.00  0.00            
ATOM   2919  CG1 VAL X 205      25.140  14.200  28.030  0.00  0.00            
ATOM   2920 HG11 VAL X 205      25.330  15.170  28.180  0.00  0.00            
ATOM   2921 HG12 VAL X 205      25.730  13.860  27.290  0.00  0.00            
ATOM   2922 HG13 VAL X 205      24.180  14.080  27.770  0.00  0.00            
ATOM   2923  CG2 VAL X 205      24.610  14.040  30.450  0.00  0.00            
ATOM   2924 HG21 VAL X 205      24.830  15.010  30.520  0.00  0.00            
ATOM   2925 HG22 VAL X 205      23.630  13.930  30.260  0.00  0.00            
ATOM   2926 HG23 VAL X 205      24.830  13.580  31.310  0.00  0.00            
ATOM   2927  C   VAL X 205      25.690  11.100  30.310  0.00  0.00            
ATOM   2928  O   VAL X 205      24.980  10.850  31.280  0.00  0.00            
ATOM   2929  N   THR X 206      26.970  10.720  30.230  0.00  0.00            
ATOM   2930  HN  THR X 206      27.480  10.990  29.420  0.00  0.00            
ATOM   2931  CA  THR X 206      27.660   9.950  31.270  0.00  0.00            
ATOM   2932  HA  THR X 206      26.970   9.680  31.930  0.00  0.00            
ATOM   2933  CB  THR X 206      28.290   8.670  30.700  0.00  0.00            
ATOM   2934  HB  THR X 206      28.960   8.940  30.000  0.00  0.00            
ATOM   2935  OG1 THR X 206      27.300   7.880  30.070  0.00  0.00            
ATOM   2936  HG1 THR X 206      27.720   7.050  29.710  0.00  0.00            
ATOM   2937  CG2 THR X 206      28.920   7.790  31.770  0.00  0.00            
ATOM   2938 HG21 THR X 206      29.320   6.970  31.350  0.00  0.00            
ATOM   2939 HG22 THR X 206      29.640   8.300  32.240  0.00  0.00            
ATOM   2940 HG23 THR X 206      28.220   7.520  32.430  0.00  0.00            
ATOM   2941  C   THR X 206      28.700  10.830  31.960  0.00  0.00            
ATOM   2942  O   THR X 206      29.420  11.590  31.310  0.00  0.00            
ATOM   2943  N   ARG X 207      28.760  10.730  33.290  0.00  0.00            
ATOM   2944  HN  ARG X 207      28.270   9.960  33.700  0.00  0.00            
ATOM   2945  CA  ARG X 207      29.470  11.620  34.220  0.00  0.00            
ATOM   2946  HA  ARG X 207      29.750  12.460  33.750  0.00  0.00            
ATOM   2947  CB  ARG X 207      28.450  11.910  35.340  0.00  0.00            
ATOM   2948  HB1 ARG X 207      27.680  12.410  34.950  0.00  0.00            
ATOM   2949  HB2 ARG X 207      28.130  11.040  35.720  0.00  0.00            
ATOM   2950  CG  ARG X 207      29.000  12.750  36.500  0.00  0.00            
ATOM   2951  HG1 ARG X 207      29.830  12.330  36.850  0.00  0.00            
ATOM   2952  HG2 ARG X 207      29.200  13.670  36.170  0.00  0.00            
ATOM   2953  CD  ARG X 207      27.970  12.830  37.630  0.00  0.00            
ATOM   2954  HD1 ARG X 207      27.150  13.310  37.320  0.00  0.00            
ATOM   2955  HD2 ARG X 207      27.720  11.910  37.940  0.00  0.00            
ATOM   2956  NE  ARG X 207      28.540  13.570  38.760  0.00  0.00            
ATOM   2957  HE  ARG X 207      29.530  13.700  38.750  0.00  0.00            
ATOM   2958  CZ  ARG X 207      27.900  14.080  39.790  0.00  0.00            
ATOM   2959  NH1 ARG X 207      26.640  13.820  40.040  0.00  0.00            
ATOM   2960 HH11 ARG X 207      26.130  13.200  39.440  0.00  0.00            
ATOM   2961 HH12 ARG X 207      26.200  14.230  40.840  0.00  0.00            
ATOM   2962  NH2 ARG X 207      28.540  14.880  40.570  0.00  0.00            
ATOM   2963 HH21 ARG X 207      29.500  15.100  40.390  0.00  0.00            
ATOM   2964 HH22 ARG X 207      28.080  15.290  41.360  0.00  0.00            
ATOM   2965  C   ARG X 207      30.760  10.960  34.720  0.00  0.00            
ATOM   2966  O   ARG X 207      30.740  10.200  35.690  0.00  0.00            
ATOM   2967  N   PHE X 208      31.890  11.270  34.090  0.00  0.00            
ATOM   2968  HN  PHE X 208      31.860  11.950  33.360  0.00  0.00            
ATOM   2969  CA  PHE X 208      33.190  10.650  34.420  0.00  0.00            
ATOM   2970  HA  PHE X 208      33.070  10.140  35.270  0.00  0.00            
ATOM   2971  CB  PHE X 208      33.580   9.690  33.290  0.00  0.00            
ATOM   2972  HB1 PHE X 208      32.850   9.010  33.190  0.00  0.00            
ATOM   2973  HB2 PHE X 208      33.660  10.220  32.450  0.00  0.00            
ATOM   2974  CG  PHE X 208      34.890   8.950  33.510  0.00  0.00            
ATOM   2975  CD1 PHE X 208      34.930   7.830  34.350  0.00  0.00            
ATOM   2976  HD1 PHE X 208      34.100   7.540  34.840  0.00  0.00            
ATOM   2977  CE1 PHE X 208      36.120   7.100  34.510  0.00  0.00            
ATOM   2978  HE1 PHE X 208      36.150   6.310  35.120  0.00  0.00            
ATOM   2979  CZ  PHE X 208      37.280   7.500  33.820  0.00  0.00            
ATOM   2980  HZ  PHE X 208      38.130   6.980  33.930  0.00  0.00            
ATOM   2981  CD2 PHE X 208      36.050   9.350  32.820  0.00  0.00            
ATOM   2982  HD2 PHE X 208      36.030  10.150  32.220  0.00  0.00            
ATOM   2983  CE2 PHE X 208      37.250   8.620  32.980  0.00  0.00            
ATOM   2984  HE2 PHE X 208      38.070   8.910  32.490  0.00  0.00            
ATOM   2985  C   PHE X 208      34.270  11.710  34.690  0.00  0.00            
ATOM   2986  O   PHE X 208      34.600  12.500  33.810  0.00  0.00            
ATOM   2987  N   LYS X 209      34.780  11.750  35.930  0.00  0.00            
ATOM   2988  HN  LYS X 209      34.610  10.960  36.530  0.00  0.00            
ATOM   2989  CA  LYS X 209      35.570  12.870  36.490  0.00  0.00            
ATOM   2990  HA  LYS X 209      35.670  12.650  37.460  0.00  0.00            
ATOM   2991  CB  LYS X 209      36.990  12.940  35.880  0.00  0.00            
ATOM   2992  HB1 LYS X 209      36.910  13.300  34.950  0.00  0.00            
ATOM   2993  HB2 LYS X 209      37.540  13.570  36.430  0.00  0.00            
ATOM   2994  CG  LYS X 209      37.720  11.590  35.820  0.00  0.00            
ATOM   2995  HG1 LYS X 209      37.820  11.230  36.750  0.00  0.00            
ATOM   2996  HG2 LYS X 209      37.180  10.950  35.270  0.00  0.00            
ATOM   2997  CD  LYS X 209      39.110  11.760  35.190  0.00  0.00            
ATOM   2998  HD1 LYS X 209      39.000  12.210  34.300  0.00  0.00            
ATOM   2999  HD2 LYS X 209      39.670  12.330  35.790  0.00  0.00            
ATOM   3000  CE  LYS X 209      39.800  10.410  34.990  0.00  0.00            
ATOM   3001  HE1 LYS X 209      39.220   9.810  34.430  0.00  0.00            
ATOM   3002  HE2 LYS X 209      40.680  10.550  34.520  0.00  0.00            
ATOM   3003  NZ  LYS X 209      40.080   9.730  36.270  0.00  0.00            
ATOM   3004  HZ1 LYS X 209      40.530   8.850  36.100  0.00  0.00            
ATOM   3005  HZ2 LYS X 209      40.670  10.300  36.840  0.00  0.00            
ATOM   3006  HZ3 LYS X 209      39.220   9.560  36.760  0.00  0.00            
ATOM   3007  C   LYS X 209      34.830  14.220  36.400  0.00  0.00            
ATOM   3008  O   LYS X 209      35.420  15.250  36.120  0.00  0.00            
ATOM   3009  N   ASP X 210      33.500  14.130  36.460  0.00  0.00            
ATOM   3010  HN  ASP X 210      33.130  13.250  36.740  0.00  0.00            
ATOM   3011  CA  ASP X 210      32.510  15.180  36.160  0.00  0.00            
ATOM   3012  HA  ASP X 210      31.670  14.680  35.960  0.00  0.00            
ATOM   3013  CB  ASP X 210      32.230  16.030  37.410  0.00  0.00            
ATOM   3014  HB1 ASP X 210      33.100  16.290  37.830  0.00  0.00            
ATOM   3015  HB2 ASP X 210      31.730  16.860  37.130  0.00  0.00            
ATOM   3016  CG  ASP X 210      31.390  15.270  38.450  0.00  0.00            
ATOM   3017  OD1 ASP X 210      31.290  14.020  38.380  0.00  0.00            
ATOM   3018  OD2 ASP X 210      30.730  15.930  39.280  0.00  0.00            
ATOM   3019  C   ASP X 210      32.750  15.930  34.830  0.00  0.00            
ATOM   3020  O   ASP X 210      32.210  17.010  34.600  0.00  0.00            
ATOM   3021  N   THR X 211      33.410  15.260  33.880  0.00  0.00            
ATOM   3022  HN  THR X 211      34.040  14.540  34.160  0.00  0.00            
ATOM   3023  CA  THR X 211      33.260  15.510  32.440  0.00  0.00            
ATOM   3024  HA  THR X 211      33.220  16.500  32.320  0.00  0.00            
ATOM   3025  CB  THR X 211      34.470  14.980  31.660  0.00  0.00            
ATOM   3026  HB  THR X 211      34.450  13.980  31.700  0.00  0.00            
ATOM   3027  OG1 THR X 211      35.680  15.390  32.270  0.00  0.00            
ATOM   3028  HG1 THR X 211      36.450  15.030  31.750  0.00  0.00            
ATOM   3029  CG2 THR X 211      34.500  15.470  30.220  0.00  0.00            
ATOM   3030 HG21 THR X 211      35.300  15.100  29.750  0.00  0.00            
ATOM   3031 HG22 THR X 211      33.670  15.170  29.750  0.00  0.00            
ATOM   3032 HG23 THR X 211      34.540  16.470  30.210  0.00  0.00            
ATOM   3033  C   THR X 211      31.980  14.820  31.950  0.00  0.00            
ATOM   3034  O   THR X 211      31.790  13.640  32.230  0.00  0.00            
ATOM   3035  N   TYR X 212      31.080  15.570  31.310  0.00  0.00            
ATOM   3036  HN  TYR X 212      31.320  16.520  31.120  0.00  0.00            
ATOM   3037  CA  TYR X 212      29.770  15.080  30.880  0.00  0.00            
ATOM   3038  HA  TYR X 212      29.580  14.250  31.400  0.00  0.00            
ATOM   3039  CB  TYR X 212      28.680  16.120  31.200  0.00  0.00            
ATOM   3040  HB1 TYR X 212      29.060  17.030  31.040  0.00  0.00            
ATOM   3041  HB2 TYR X 212      27.910  15.970  30.590  0.00  0.00            
ATOM   3042  CG  TYR X 212      28.150  16.080  32.630  0.00  0.00            
ATOM   3043  CD1 TYR X 212      29.020  16.140  33.740  0.00  0.00            
ATOM   3044  HD1 TYR X 212      30.000  16.210  33.600  0.00  0.00            
ATOM   3045  CE1 TYR X 212      28.510  16.110  35.060  0.00  0.00            
ATOM   3046  HE1 TYR X 212      29.130  16.150  35.840  0.00  0.00            
ATOM   3047  CZ  TYR X 212      27.120  16.010  35.270  0.00  0.00            
ATOM   3048  OH  TYR X 212      26.620  15.950  36.540  0.00  0.00            
ATOM   3049  HH  TYR X 212      25.630  15.880  36.500  0.00  0.00            
ATOM   3050  CD2 TYR X 212      26.760  16.020  32.860  0.00  0.00            
ATOM   3051  HD2 TYR X 212      26.140  16.010  32.080  0.00  0.00            
ATOM   3052  CE2 TYR X 212      26.250  15.980  34.160  0.00  0.00            
ATOM   3053  HE2 TYR X 212      25.260  15.930  34.310  0.00  0.00            
ATOM   3054  C   TYR X 212      29.810  14.700  29.390  0.00  0.00            
ATOM   3055  O   TYR X 212      29.820  15.560  28.510  0.00  0.00            
ATOM   3056  N   PHE X 213      29.870  13.390  29.100  0.00  0.00            
ATOM   3057  HN  PHE X 213      29.800  12.750  29.860  0.00  0.00            
ATOM   3058  CA  PHE X 213      30.050  12.860  27.750  0.00  0.00            
ATOM   3059  HA  PHE X 213      30.480  13.610  27.240  0.00  0.00            
ATOM   3060  CB  PHE X 213      30.960  11.620  27.790  0.00  0.00            
ATOM   3061  HB1 PHE X 213      30.570  10.970  28.450  0.00  0.00            
ATOM   3062  HB2 PHE X 213      30.970  11.210  26.880  0.00  0.00            
ATOM   3063  CG  PHE X 213      32.390  11.890  28.190  0.00  0.00            
ATOM   3064  CD1 PHE X 213      33.340  12.250  27.210  0.00  0.00            
ATOM   3065  HD1 PHE X 213      33.060  12.360  26.260  0.00  0.00            
ATOM   3066  CE1 PHE X 213      34.680  12.470  27.570  0.00  0.00            
ATOM   3067  HE1 PHE X 213      35.350  12.730  26.880  0.00  0.00            
ATOM   3068  CZ  PHE X 213      35.080  12.300  28.910  0.00  0.00            
ATOM   3069  HZ  PHE X 213      36.040  12.440  29.170  0.00  0.00            
ATOM   3070  CD2 PHE X 213      32.790  11.740  29.530  0.00  0.00            
ATOM   3071  HD2 PHE X 213      32.120  11.500  30.230  0.00  0.00            
ATOM   3072  CE2 PHE X 213      34.140  11.930  29.890  0.00  0.00            
ATOM   3073  HE2 PHE X 213      34.430  11.810  30.840  0.00  0.00            
ATOM   3074  C   PHE X 213      28.720  12.500  27.070  0.00  0.00            
ATOM   3075  O   PHE X 213      27.930  11.740  27.630  0.00  0.00            
ATOM   3076  N   VAL X 214      28.550  12.910  25.810  0.00  0.00            
ATOM   3077  HN  VAL X 214      29.220  13.540  25.430  0.00  0.00            
ATOM   3078  CA  VAL X 214      27.430  12.500  24.950  0.00  0.00            
ATOM   3079  HA  VAL X 214      26.600  12.730  25.450  0.00  0.00            
ATOM   3080  CB  VAL X 214      27.410  13.260  23.600  0.00  0.00            
ATOM   3081  HB  VAL X 214      28.190  12.920  23.080  0.00  0.00            
ATOM   3082  CG1 VAL X 214      26.090  13.010  22.870  0.00  0.00            
ATOM   3083 HG11 VAL X 214      26.090  13.510  22.000  0.00  0.00            
ATOM   3084 HG12 VAL X 214      25.980  12.030  22.690  0.00  0.00            
ATOM   3085 HG13 VAL X 214      25.330  13.330  23.430  0.00  0.00            
ATOM   3086  CG2 VAL X 214      27.520  14.770  23.790  0.00  0.00            
ATOM   3087 HG21 VAL X 214      27.510  15.220  22.890  0.00  0.00            
ATOM   3088 HG22 VAL X 214      26.760  15.100  24.340  0.00  0.00            
ATOM   3089 HG23 VAL X 214      28.380  14.980  24.250  0.00  0.00            
ATOM   3090  C   VAL X 214      27.530  11.000  24.690  0.00  0.00            
ATOM   3091  O   VAL X 214      28.480  10.520  24.080  0.00  0.00            
ATOM   3092  N   THR X 215      26.570  10.240  25.230  0.00  0.00            
ATOM   3093  HN  THR X 215      25.760  10.690  25.610  0.00  0.00            
ATOM   3094  CA  THR X 215      26.640   8.770  25.290  0.00  0.00            
ATOM   3095  HA  THR X 215      27.270   8.540  24.550  0.00  0.00            
ATOM   3096  CB  THR X 215      27.200   8.280  26.640  0.00  0.00            
ATOM   3097  HB  THR X 215      26.810   7.380  26.830  0.00  0.00            
ATOM   3098  OG1 THR X 215      26.810   9.130  27.690  0.00  0.00            
ATOM   3099  HG1 THR X 215      27.180   8.790  28.550  0.00  0.00            
ATOM   3100  CG2 THR X 215      28.720   8.290  26.640  0.00  0.00            
ATOM   3101 HG21 THR X 215      29.060   7.970  27.530  0.00  0.00            
ATOM   3102 HG22 THR X 215      29.060   7.680  25.930  0.00  0.00            
ATOM   3103 HG23 THR X 215      29.050   9.220  26.480  0.00  0.00            
ATOM   3104  C   THR X 215      25.310   8.080  25.000  0.00  0.00            
ATOM   3105  O   THR X 215      25.330   6.910  24.600  0.00  0.00            
ATOM   3106  N   GLY X 216      24.200   8.810  24.970  0.00  0.00            
ATOM   3107  HN  GLY X 216      24.230   9.720  25.380  0.00  0.00            
ATOM   3108  CA  GLY X 216      22.960   8.370  24.370  0.00  0.00            
ATOM   3109  HA1 GLY X 216      23.180   7.750  23.610  0.00  0.00            
ATOM   3110  HA2 GLY X 216      22.440   7.870  25.060  0.00  0.00            
ATOM   3111  C   GLY X 216      22.120   9.530  23.840  0.00  0.00            
ATOM   3112  O   GLY X 216      22.360  10.690  24.160  0.00  0.00            
ATOM   3113  N   ILE X 217      21.080   9.190  23.090  0.00  0.00            
ATOM   3114  HN  ILE X 217      21.020   8.240  22.770  0.00  0.00            
ATOM   3115  CA  ILE X 217      20.000  10.110  22.700  0.00  0.00            
ATOM   3116  HA  ILE X 217      20.230  11.010  23.070  0.00  0.00            
ATOM   3117  CB  ILE X 217      19.890  10.230  21.160  0.00  0.00            
ATOM   3118  HB  ILE X 217      19.510   9.370  20.820  0.00  0.00            
ATOM   3119  CG2 ILE X 217      18.940  11.370  20.800  0.00  0.00            
ATOM   3120 HG21 ILE X 217      18.870  11.440  19.810  0.00  0.00            
ATOM   3121 HG22 ILE X 217      18.030  11.180  21.190  0.00  0.00            
ATOM   3122 HG23 ILE X 217      19.290  12.230  21.180  0.00  0.00            
ATOM   3123  CG1 ILE X 217      21.270  10.410  20.480  0.00  0.00            
ATOM   3124 HG11 ILE X 217      21.680  11.250  20.820  0.00  0.00            
ATOM   3125 HG12 ILE X 217      21.840   9.630  20.720  0.00  0.00            
ATOM   3126  CD  ILE X 217      21.220  10.490  18.950  0.00  0.00            
ATOM   3127  HD1 ILE X 217      22.150  10.610  18.600  0.00  0.00            
ATOM   3128  HD2 ILE X 217      20.820   9.660  18.580  0.00  0.00            
ATOM   3129  HD3 ILE X 217      20.660  11.280  18.680  0.00  0.00            
ATOM   3130  C   ILE X 217      18.710   9.560  23.290  0.00  0.00            
ATOM   3131  O   ILE X 217      18.500   8.350  23.220  0.00  0.00            
ATOM   3132  N   VAL X 218      17.820  10.380  23.840  0.00  0.00            
ATOM   3133  HN  VAL X 218      18.080  11.340  24.010  0.00  0.00            
ATOM   3134  CA  VAL X 218      16.480   9.910  24.210  0.00  0.00            
ATOM   3135  HA  VAL X 218      16.600   9.160  24.850  0.00  0.00            
ATOM   3136  CB  VAL X 218      15.650  11.010  24.900  0.00  0.00            
ATOM   3137  HB  VAL X 218      15.520  11.720  24.220  0.00  0.00            
ATOM   3138  CG1 VAL X 218      14.320  10.440  25.410  0.00  0.00            
ATOM   3139 HG11 VAL X 218      13.790  11.160  25.860  0.00  0.00            
ATOM   3140 HG12 VAL X 218      13.790  10.080  24.630  0.00  0.00            
ATOM   3141 HG13 VAL X 218      14.500   9.700  26.060  0.00  0.00            
ATOM   3142  CG2 VAL X 218      16.350  11.600  26.130  0.00  0.00            
ATOM   3143 HG21 VAL X 218      15.780  12.300  26.540  0.00  0.00            
ATOM   3144 HG22 VAL X 218      16.520  10.870  26.790  0.00  0.00            
ATOM   3145 HG23 VAL X 218      17.220  12.000  25.850  0.00  0.00            
ATOM   3146  C   VAL X 218      15.770   9.450  22.930  0.00  0.00            
ATOM   3147  O   VAL X 218      15.550  10.250  22.030  0.00  0.00            
ATOM   3148  N   SER X 219      15.410   8.160  22.830  0.00  0.00            
ATOM   3149  HN  SER X 219      15.550   7.560  23.620  0.00  0.00            
ATOM   3150  CA  SER X 219      14.820   7.600  21.610  0.00  0.00            
ATOM   3151  HA  SER X 219      14.900   8.290  20.890  0.00  0.00            
ATOM   3152  CB  SER X 219      15.620   6.380  21.130  0.00  0.00            
ATOM   3153  HB1 SER X 219      16.570   6.640  20.960  0.00  0.00            
ATOM   3154  HB2 SER X 219      15.590   5.650  21.810  0.00  0.00            
ATOM   3155  OG  SER X 219      15.100   5.860  19.930  0.00  0.00            
ATOM   3156  HG1 SER X 219      15.640   5.080  19.640  0.00  0.00            
ATOM   3157  C   SER X 219      13.320   7.360  21.810  0.00  0.00            
ATOM   3158  O   SER X 219      12.530   8.280  21.590  0.00  0.00            
ATOM   3159  N   TRP X 220      12.920   6.180  22.280  0.00  0.00            
ATOM   3160  HN  TRP X 220      13.610   5.510  22.540  0.00  0.00            
ATOM   3161  CA  TRP X 220      11.510   5.810  22.450  0.00  0.00            
ATOM   3162  HA  TRP X 220      11.020   6.680  22.500  0.00  0.00            
ATOM   3163  CB  TRP X 220      11.020   5.020  21.220  0.00  0.00            
ATOM   3164  HB1 TRP X 220      10.060   4.800  21.350  0.00  0.00            
ATOM   3165  HB2 TRP X 220      11.130   5.600  20.410  0.00  0.00            
ATOM   3166  CG  TRP X 220      11.720   3.720  20.910  0.00  0.00            
ATOM   3167  CD1 TRP X 220      12.760   3.580  20.060  0.00  0.00            
ATOM   3168  HD1 TRP X 220      13.200   4.330  19.560  0.00  0.00            
ATOM   3169  NE1 TRP X 220      13.140   2.260  19.980  0.00  0.00            
ATOM   3170  HE1 TRP X 220      13.900   1.920  19.430  0.00  0.00            
ATOM   3171  CE2 TRP X 220      12.340   1.460  20.770  0.00  0.00            
ATOM   3172  CD2 TRP X 220      11.430   2.370  21.390  0.00  0.00            
ATOM   3173  CE3 TRP X 220      10.460   1.800  22.250  0.00  0.00            
ATOM   3174  HE3 TRP X 220       9.780   2.400  22.690  0.00  0.00            
ATOM   3175  CZ3 TRP X 220      10.440   0.420  22.510  0.00  0.00            
ATOM   3176  HZ3 TRP X 220       9.750   0.040  23.130  0.00  0.00            
ATOM   3177  CZ2 TRP X 220      12.320   0.080  21.010  0.00  0.00            
ATOM   3178  HZ2 TRP X 220      12.970  -0.530  20.550  0.00  0.00            
ATOM   3179  CH2 TRP X 220      11.360  -0.440  21.900  0.00  0.00            
ATOM   3180  HH2 TRP X 220      11.350  -1.420  22.090  0.00  0.00            
ATOM   3181  C   TRP X 220      11.250   5.080  23.760  0.00  0.00            
ATOM   3182  O   TRP X 220      12.150   4.650  24.470  0.00  0.00            
ATOM   3183  N   GLY X 221       9.970   4.960  24.100  0.00  0.00            
ATOM   3184  HN  GLY X 221       9.300   5.440  23.540  0.00  0.00            
ATOM   3185  CA  GLY X 221       9.470   4.170  25.220  0.00  0.00            
ATOM   3186  HA1 GLY X 221       9.930   3.280  25.210  0.00  0.00            
ATOM   3187  HA2 GLY X 221       9.690   4.650  26.070  0.00  0.00            
ATOM   3188  C   GLY X 221       7.970   4.010  25.060  0.00  0.00            
ATOM   3189  O   GLY X 221       7.320   4.870  24.480  0.00  0.00            
ATOM   3190  N   GLU X 222       7.440   2.840  25.420  0.00  0.00            
ATOM   3191  HN  GLU X 222       8.020   2.180  25.890  0.00  0.00            
ATOM   3192  CA  GLU X 222       6.050   2.480  25.140  0.00  0.00            
ATOM   3193  HA  GLU X 222       5.820   2.860  24.240  0.00  0.00            
ATOM   3194  CB  GLU X 222       5.910   0.960  25.070  0.00  0.00            
ATOM   3195  HB1 GLU X 222       6.300   0.570  25.910  0.00  0.00            
ATOM   3196  HB2 GLU X 222       4.940   0.730  25.020  0.00  0.00            
ATOM   3197  CG  GLU X 222       6.640   0.370  23.860  0.00  0.00            
ATOM   3198  HG1 GLU X 222       6.130   0.600  23.020  0.00  0.00            
ATOM   3199  HG2 GLU X 222       7.560   0.750  23.800  0.00  0.00            
ATOM   3200  CD  GLU X 222       6.720  -1.150  24.000  0.00  0.00            
ATOM   3201  OE1 GLU X 222       5.700  -1.750  24.380  0.00  0.00            
ATOM   3202  OE2 GLU X 222       7.840  -1.710  23.910  0.00  0.00            
ATOM   3203  C   GLU X 222       5.110   3.110  26.170  0.00  0.00            
ATOM   3204  O   GLU X 222       4.870   2.550  27.250  0.00  0.00            
ATOM   3205  N   GLY X 223       4.560   4.270  25.820  0.00  0.00            
ATOM   3206  HN  GLY X 223       4.530   4.500  24.840  0.00  0.00            
ATOM   3207  CA  GLY X 223       4.010   5.240  26.750  0.00  0.00            
ATOM   3208  HA1 GLY X 223       3.410   5.860  26.240  0.00  0.00            
ATOM   3209  HA2 GLY X 223       3.460   4.740  27.430  0.00  0.00            
ATOM   3210  C   GLY X 223       5.110   6.030  27.450  0.00  0.00            
ATOM   3211  O   GLY X 223       6.130   6.360  26.850  0.00  0.00            
ATOM   3212  N   CYS X 224       4.900   6.340  28.730  0.00  0.00            
ATOM   3213  HN  CYS X 224       4.020   6.100  29.130  0.00  0.00            
ATOM   3214  CA  CYS X 224       5.870   7.020  29.580  0.00  0.00            
ATOM   3215  HA  CYS X 224       6.770   6.830  29.190  0.00  0.00            
ATOM   3216  CB  CYS X 224       5.600   8.530  29.600  0.00  0.00            
ATOM   3217  HB1 CYS X 224       4.810   8.620  30.200  0.00  0.00            
ATOM   3218  HB2 CYS X 224       6.410   8.910  30.050  0.00  0.00            
ATOM   3219  SG  CYS X 224       5.300   9.310  27.990  0.00  0.00            
ATOM   3220  C   CYS X 224       5.770   6.470  31.010  0.00  0.00            
ATOM   3221  O   CYS X 224       4.670   6.250  31.510  0.00  0.00            
ATOM   3222  N   ALA X 225       6.890   6.340  31.720  0.00  0.00            
ATOM   3223  HN  ALA X 225       7.760   6.480  31.230  0.00  0.00            
ATOM   3224  CA  ALA X 225       6.970   6.020  33.150  0.00  0.00            
ATOM   3225  HA  ALA X 225       7.960   5.970  33.290  0.00  0.00            
ATOM   3226  CB  ALA X 225       6.340   7.160  33.960  0.00  0.00            
ATOM   3227  HB1 ALA X 225       6.390   6.950  34.940  0.00  0.00            
ATOM   3228  HB2 ALA X 225       6.830   8.010  33.780  0.00  0.00            
ATOM   3229  HB3 ALA X 225       5.380   7.270  33.700  0.00  0.00            
ATOM   3230  C   ALA X 225       6.510   4.630  33.610  0.00  0.00            
ATOM   3231  O   ALA X 225       7.150   4.100  34.510  0.00  0.00            
ATOM   3232  N   ARG X 226       5.550   3.990  32.930  0.00  0.00            
ATOM   3233  HN  ARG X 226       5.230   4.440  32.100  0.00  0.00            
ATOM   3234  CA  ARG X 226       4.900   2.690  33.230  0.00  0.00            
ATOM   3235  HA  ARG X 226       4.210   2.940  33.900  0.00  0.00            
ATOM   3236  CB  ARG X 226       4.330   2.090  31.930  0.00  0.00            
ATOM   3237  HB1 ARG X 226       5.100   1.890  31.310  0.00  0.00            
ATOM   3238  HB2 ARG X 226       3.860   1.240  32.150  0.00  0.00            
ATOM   3239  CG  ARG X 226       3.350   3.010  31.190  0.00  0.00            
ATOM   3240  HG1 ARG X 226       2.580   3.220  31.790  0.00  0.00            
ATOM   3241  HG2 ARG X 226       3.810   3.860  30.930  0.00  0.00            
ATOM   3242  CD  ARG X 226       2.840   2.300  29.930  0.00  0.00            
ATOM   3243  HD1 ARG X 226       3.610   2.030  29.360  0.00  0.00            
ATOM   3244  HD2 ARG X 226       2.310   1.490  30.190  0.00  0.00            
ATOM   3245  NE  ARG X 226       1.970   3.190  29.140  0.00  0.00            
ATOM   3246  HE  ARG X 226       1.660   4.030  29.580  0.00  0.00            
ATOM   3247  CZ  ARG X 226       1.560   2.980  27.910  0.00  0.00            
ATOM   3248  NH1 ARG X 226       2.060   2.030  27.170  0.00  0.00            
ATOM   3249 HH11 ARG X 226       2.780   1.440  27.540  0.00  0.00            
ATOM   3250 HH12 ARG X 226       1.730   1.890  26.240  0.00  0.00            
ATOM   3251  NH2 ARG X 226       0.650   3.740  27.380  0.00  0.00            
ATOM   3252 HH21 ARG X 226       0.250   4.490  27.920  0.00  0.00            
ATOM   3253 HH22 ARG X 226       0.340   3.580  26.450  0.00  0.00            
ATOM   3254  C   ARG X 226       5.790   1.620  33.890  0.00  0.00            
ATOM   3255  O   ARG X 226       6.990   1.520  33.610  0.00  0.00            
ATOM   3256  N   LYS X 227       5.220   0.750  34.730  0.00  0.00            
ATOM   3257  HN  LYS X 227       4.320   0.960  35.110  0.00  0.00            
ATOM   3258  CA  LYS X 227       5.880  -0.520  35.120  0.00  0.00            
ATOM   3259  HA  LYS X 227       6.830  -0.290  35.310  0.00  0.00            
ATOM   3260  CB  LYS X 227       5.300  -1.100  36.430  0.00  0.00            
ATOM   3261  HB1 LYS X 227       5.130  -0.360  37.080  0.00  0.00            
ATOM   3262  HB2 LYS X 227       4.450  -1.580  36.240  0.00  0.00            
ATOM   3263  CG  LYS X 227       6.330  -2.080  37.010  0.00  0.00            
ATOM   3264  HG1 LYS X 227       6.450  -2.820  36.350  0.00  0.00            
ATOM   3265  HG2 LYS X 227       7.200  -1.580  37.100  0.00  0.00            
ATOM   3266  CD  LYS X 227       6.040  -2.730  38.360  0.00  0.00            
ATOM   3267  HD1 LYS X 227       5.910  -2.030  39.070  0.00  0.00            
ATOM   3268  HD2 LYS X 227       5.220  -3.300  38.310  0.00  0.00            
ATOM   3269  CE  LYS X 227       7.290  -3.570  38.630  0.00  0.00            
ATOM   3270  HE1 LYS X 227       7.420  -4.220  37.880  0.00  0.00            
ATOM   3271  HE2 LYS X 227       8.090  -2.960  38.680  0.00  0.00            
ATOM   3272  NZ  LYS X 227       7.260  -4.350  39.880  0.00  0.00            
ATOM   3273  HZ1 LYS X 227       8.110  -4.870  39.980  0.00  0.00            
ATOM   3274  HZ2 LYS X 227       7.150  -3.730  40.660  0.00  0.00            
ATOM   3275  HZ3 LYS X 227       6.490  -4.990  39.860  0.00  0.00            
ATOM   3276  C   LYS X 227       5.850  -1.510  33.940  0.00  0.00            
ATOM   3277  O   LYS X 227       5.030  -1.370  33.030  0.00  0.00            
ATOM   3278  N   GLY X 228       6.830  -2.420  33.870  0.00  0.00            
ATOM   3279  HN  GLY X 228       7.410  -2.530  34.680  0.00  0.00            
ATOM   3280  CA  GLY X 228       7.110  -3.270  32.710  0.00  0.00            
ATOM   3281  HA1 GLY X 228       7.610  -4.060  33.040  0.00  0.00            
ATOM   3282  HA2 GLY X 228       6.230  -3.560  32.340  0.00  0.00            
ATOM   3283  C   GLY X 228       7.920  -2.570  31.620  0.00  0.00            
ATOM   3284  O   GLY X 228       8.210  -3.180  30.600  0.00  0.00            
ATOM   3285  N   LYS X 229       8.270  -1.280  31.810  0.00  0.00            
ATOM   3286  HN  LYS X 229       8.060  -0.880  32.700  0.00  0.00            
ATOM   3287  CA  LYS X 229       8.950  -0.440  30.820  0.00  0.00            
ATOM   3288  HA  LYS X 229       9.410  -1.080  30.210  0.00  0.00            
ATOM   3289  CB  LYS X 229       7.900   0.400  30.060  0.00  0.00            
ATOM   3290  HB1 LYS X 229       7.370   0.930  30.730  0.00  0.00            
ATOM   3291  HB2 LYS X 229       8.390   1.030  29.460  0.00  0.00            
ATOM   3292  CG  LYS X 229       6.900  -0.400  29.200  0.00  0.00            
ATOM   3293  HG1 LYS X 229       6.440  -1.070  29.780  0.00  0.00            
ATOM   3294  HG2 LYS X 229       6.230   0.230  28.810  0.00  0.00            
ATOM   3295  CD  LYS X 229       7.570  -1.160  28.040  0.00  0.00            
ATOM   3296  HD1 LYS X 229       7.880  -0.500  27.360  0.00  0.00            
ATOM   3297  HD2 LYS X 229       8.360  -1.660  28.400  0.00  0.00            
ATOM   3298  CE  LYS X 229       6.640  -2.170  27.350  0.00  0.00            
ATOM   3299  HE1 LYS X 229       6.260  -2.800  28.030  0.00  0.00            
ATOM   3300  HE2 LYS X 229       5.900  -1.680  26.900  0.00  0.00            
ATOM   3301  NZ  LYS X 229       7.380  -2.950  26.340  0.00  0.00            
ATOM   3302  HZ1 LYS X 229       6.760  -3.600  25.900  0.00  0.00            
ATOM   3303  HZ2 LYS X 229       7.760  -2.340  25.650  0.00  0.00            
ATOM   3304  HZ3 LYS X 229       8.130  -3.450  26.780  0.00  0.00            
ATOM   3305  C   LYS X 229      10.040   0.450  31.440  0.00  0.00            
ATOM   3306  O   LYS X 229       9.840   1.050  32.500  0.00  0.00            
ATOM   3307  N   TYR X 230      11.170   0.530  30.730  0.00  0.00            
ATOM   3308  HN  TYR X 230      11.250  -0.120  29.970  0.00  0.00            
ATOM   3309  CA  TYR X 230      12.300   1.450  30.910  0.00  0.00            
ATOM   3310  HA  TYR X 230      12.160   1.930  31.780  0.00  0.00            
ATOM   3311  CB  TYR X 230      13.610   0.640  30.950  0.00  0.00            
ATOM   3312  HB1 TYR X 230      13.710   0.190  30.070  0.00  0.00            
ATOM   3313  HB2 TYR X 230      14.360   1.290  31.080  0.00  0.00            
ATOM   3314  CG  TYR X 230      13.750  -0.420  32.030  0.00  0.00            
ATOM   3315  CD1 TYR X 230      14.530  -0.180  33.170  0.00  0.00            
ATOM   3316  HD1 TYR X 230      14.890   0.740  33.340  0.00  0.00            
ATOM   3317  CE1 TYR X 230      14.810  -1.220  34.080  0.00  0.00            
ATOM   3318  HE1 TYR X 230      15.370  -1.030  34.890  0.00  0.00            
ATOM   3319  CZ  TYR X 230      14.310  -2.510  33.850  0.00  0.00            
ATOM   3320  OH  TYR X 230      14.610  -3.520  34.700  0.00  0.00            
ATOM   3321  HH  TYR X 230      14.170  -4.360  34.390  0.00  0.00            
ATOM   3322  CD2 TYR X 230      13.210  -1.700  31.820  0.00  0.00            
ATOM   3323  HD2 TYR X 230      12.630  -1.880  31.030  0.00  0.00            
ATOM   3324  CE2 TYR X 230      13.490  -2.750  32.720  0.00  0.00            
ATOM   3325  HE2 TYR X 230      13.110  -3.660  32.570  0.00  0.00            
ATOM   3326  C   TYR X 230      12.340   2.470  29.750  0.00  0.00            
ATOM   3327  O   TYR X 230      11.510   2.390  28.840  0.00  0.00            
ATOM   3328  N   GLY X 231      13.300   3.400  29.710  0.00  0.00            
ATOM   3329  HN  GLY X 231      13.870   3.540  30.530  0.00  0.00            
ATOM   3330  CA  GLY X 231      13.550   4.230  28.530  0.00  0.00            
ATOM   3331  HA1 GLY X 231      12.670   4.390  28.070  0.00  0.00            
ATOM   3332  HA2 GLY X 231      13.930   5.100  28.840  0.00  0.00            
ATOM   3333  C   GLY X 231      14.520   3.560  27.550  0.00  0.00            
ATOM   3334  O   GLY X 231      15.510   2.970  27.980  0.00  0.00            
ATOM   3335  N   ILE X 232      14.280   3.700  26.240  0.00  0.00            
ATOM   3336  HN  ILE X 232      13.410   4.120  25.970  0.00  0.00            
ATOM   3337  CA  ILE X 232      15.190   3.260  25.170  0.00  0.00            
ATOM   3338  HA  ILE X 232      15.820   2.620  25.610  0.00  0.00            
ATOM   3339  CB  ILE X 232      14.460   2.490  24.030  0.00  0.00            
ATOM   3340  HB  ILE X 232      13.980   3.190  23.490  0.00  0.00            
ATOM   3341  CG2 ILE X 232      15.480   1.740  23.160  0.00  0.00            
ATOM   3342 HG21 ILE X 232      15.010   1.250  22.430  0.00  0.00            
ATOM   3343 HG22 ILE X 232      16.120   2.400  22.750  0.00  0.00            
ATOM   3344 HG23 ILE X 232      15.990   1.090  23.720  0.00  0.00            
ATOM   3345  CG1 ILE X 232      13.340   1.530  24.500  0.00  0.00            
ATOM   3346 HG11 ILE X 232      12.630   2.070  24.940  0.00  0.00            
ATOM   3347 HG12 ILE X 232      12.970   1.070  23.690  0.00  0.00            
ATOM   3348  CD  ILE X 232      13.770   0.440  25.490  0.00  0.00            
ATOM   3349  HD1 ILE X 232      12.980  -0.120  25.730  0.00  0.00            
ATOM   3350  HD2 ILE X 232      14.480  -0.130  25.070  0.00  0.00            
ATOM   3351  HD3 ILE X 232      14.130   0.870  26.320  0.00  0.00            
ATOM   3352  C   ILE X 232      15.940   4.470  24.610  0.00  0.00            
ATOM   3353  O   ILE X 232      15.350   5.520  24.350  0.00  0.00            
ATOM   3354  N   TYR X 233      17.240   4.310  24.380  0.00  0.00            
ATOM   3355  HN  TYR X 233      17.620   3.390  24.470  0.00  0.00            
ATOM   3356  CA  TYR X 233      18.150   5.380  24.000  0.00  0.00            
ATOM   3357  HA  TYR X 233      17.580   6.160  23.740  0.00  0.00            
ATOM   3358  CB  TYR X 233      19.030   5.750  25.210  0.00  0.00            
ATOM   3359  HB1 TYR X 233      19.520   4.920  25.510  0.00  0.00            
ATOM   3360  HB2 TYR X 233      19.690   6.440  24.920  0.00  0.00            
ATOM   3361  CG  TYR X 233      18.270   6.300  26.410  0.00  0.00            
ATOM   3362  CD1 TYR X 233      17.600   5.430  27.280  0.00  0.00            
ATOM   3363  HD1 TYR X 233      17.650   4.440  27.140  0.00  0.00            
ATOM   3364  CE1 TYR X 233      16.860   5.940  28.360  0.00  0.00            
ATOM   3365  HE1 TYR X 233      16.360   5.320  28.960  0.00  0.00            
ATOM   3366  CZ  TYR X 233      16.810   7.330  28.600  0.00  0.00            
ATOM   3367  OH  TYR X 233      16.090   7.820  29.640  0.00  0.00            
ATOM   3368  HH  TYR X 233      16.160   8.810  29.660  0.00  0.00            
ATOM   3369  CD2 TYR X 233      18.240   7.690  26.640  0.00  0.00            
ATOM   3370  HD2 TYR X 233      18.720   8.310  26.030  0.00  0.00            
ATOM   3371  CE2 TYR X 233      17.520   8.200  27.750  0.00  0.00            
ATOM   3372  HE2 TYR X 233      17.520   9.180  27.930  0.00  0.00            
ATOM   3373  C   TYR X 233      18.990   4.980  22.780  0.00  0.00            
ATOM   3374  O   TYR X 233      19.490   3.850  22.700  0.00  0.00            
ATOM   3375  N   THR X 234      19.200   5.900  21.840  0.00  0.00            
ATOM   3376  HN  THR X 234      18.750   6.790  21.930  0.00  0.00            
ATOM   3377  CA  THR X 234      20.060   5.670  20.660  0.00  0.00            
ATOM   3378  HA  THR X 234      19.730   4.800  20.290  0.00  0.00            
ATOM   3379  CB  THR X 234      19.920   6.740  19.580  0.00  0.00            
ATOM   3380  HB  THR X 234      20.330   7.600  19.890  0.00  0.00            
ATOM   3381  OG1 THR X 234      18.560   7.030  19.350  0.00  0.00            
ATOM   3382  HG1 THR X 234      18.490   7.740  18.640  0.00  0.00            
ATOM   3383  CG2 THR X 234      20.550   6.290  18.260  0.00  0.00            
ATOM   3384 HG21 THR X 234      20.450   7.010  17.580  0.00  0.00            
ATOM   3385 HG22 THR X 234      21.520   6.100  18.410  0.00  0.00            
ATOM   3386 HG23 THR X 234      20.090   5.460  17.950  0.00  0.00            
ATOM   3387  C   THR X 234      21.510   5.590  21.110  0.00  0.00            
ATOM   3388  O   THR X 234      22.000   6.480  21.810  0.00  0.00            
ATOM   3389  N   LYS X 235      22.220   4.530  20.710  0.00  0.00            
ATOM   3390  HN  LYS X 235      21.800   3.910  20.050  0.00  0.00            
ATOM   3391  CA  LYS X 235      23.580   4.230  21.160  0.00  0.00            
ATOM   3392  HA  LYS X 235      23.620   4.460  22.140  0.00  0.00            
ATOM   3393  CB  LYS X 235      23.840   2.720  20.980  0.00  0.00            
ATOM   3394  HB1 LYS X 235      23.030   2.210  21.260  0.00  0.00            
ATOM   3395  HB2 LYS X 235      24.040   2.530  20.010  0.00  0.00            
ATOM   3396  CG  LYS X 235      25.040   2.280  21.820  0.00  0.00            
ATOM   3397  HG1 LYS X 235      25.730   3.000  21.820  0.00  0.00            
ATOM   3398  HG2 LYS X 235      24.730   2.120  22.760  0.00  0.00            
ATOM   3399  CD  LYS X 235      25.680   1.000  21.290  0.00  0.00            
ATOM   3400  HD1 LYS X 235      24.960   0.320  21.130  0.00  0.00            
ATOM   3401  HD2 LYS X 235      26.150   1.200  20.440  0.00  0.00            
ATOM   3402  CE  LYS X 235      26.680   0.430  22.300  0.00  0.00            
ATOM   3403  HE1 LYS X 235      27.200   1.180  22.720  0.00  0.00            
ATOM   3404  HE2 LYS X 235      26.190  -0.070  23.020  0.00  0.00            
ATOM   3405  NZ  LYS X 235      27.630  -0.490  21.670  0.00  0.00            
ATOM   3406  HZ1 LYS X 235      28.270  -0.840  22.350  0.00  0.00            
ATOM   3407  HZ2 LYS X 235      27.130  -1.260  21.260  0.00  0.00            
ATOM   3408  HZ3 LYS X 235      28.140  -0.010  20.950  0.00  0.00            
ATOM   3409  C   LYS X 235      24.630   5.100  20.460  0.00  0.00            
ATOM   3410  O   LYS X 235      25.210   4.700  19.460  0.00  0.00            
ATOM   3411  N   VAL X 236      24.910   6.290  21.010  0.00  0.00            
ATOM   3412  HN  VAL X 236      24.450   6.530  21.860  0.00  0.00            
ATOM   3413  CA  VAL X 236      25.840   7.280  20.420  0.00  0.00            
ATOM   3414  HA  VAL X 236      25.420   7.520  19.550  0.00  0.00            
ATOM   3415  CB  VAL X 236      25.970   8.510  21.330  0.00  0.00            
ATOM   3416  HB  VAL X 236      26.210   8.170  22.240  0.00  0.00            
ATOM   3417  CG1 VAL X 236      27.070   9.500  20.900  0.00  0.00            
ATOM   3418 HG11 VAL X 236      27.090  10.270  21.530  0.00  0.00            
ATOM   3419 HG12 VAL X 236      27.950   9.030  20.900  0.00  0.00            
ATOM   3420 HG13 VAL X 236      26.870   9.820  19.970  0.00  0.00            
ATOM   3421  CG2 VAL X 236      24.650   9.280  21.340  0.00  0.00            
ATOM   3422 HG21 VAL X 236      24.730  10.090  21.930  0.00  0.00            
ATOM   3423 HG22 VAL X 236      24.430   9.580  20.410  0.00  0.00            
ATOM   3424 HG23 VAL X 236      23.920   8.690  21.680  0.00  0.00            
ATOM   3425  C   VAL X 236      27.230   6.690  20.120  0.00  0.00            
ATOM   3426  O   VAL X 236      27.810   7.040  19.100  0.00  0.00            
ATOM   3427  N   THR X 237      27.710   5.720  20.900  0.00  0.00            
ATOM   3428  HN  THR X 237      27.180   5.440  21.700  0.00  0.00            
ATOM   3429  CA  THR X 237      29.000   5.040  20.650  0.00  0.00            
ATOM   3430  HA  THR X 237      29.640   5.810  20.600  0.00  0.00            
ATOM   3431  CB  THR X 237      29.370   4.100  21.800  0.00  0.00            
ATOM   3432  HB  THR X 237      30.080   3.460  21.480  0.00  0.00            
ATOM   3433  OG1 THR X 237      28.280   3.310  22.190  0.00  0.00            
ATOM   3434  HG1 THR X 237      28.550   2.710  22.940  0.00  0.00            
ATOM   3435  CG2 THR X 237      29.810   4.890  23.030  0.00  0.00            
ATOM   3436 HG21 THR X 237      30.050   4.250  23.770  0.00  0.00            
ATOM   3437 HG22 THR X 237      30.610   5.450  22.810  0.00  0.00            
ATOM   3438 HG23 THR X 237      29.060   5.480  23.330  0.00  0.00            
ATOM   3439  C   THR X 237      29.070   4.290  19.310  0.00  0.00            
ATOM   3440  O   THR X 237      30.110   4.370  18.640  0.00  0.00            
ATOM   3441  N   ALA X 238      27.950   3.750  18.820  0.00  0.00            
ATOM   3442  HN  ALA X 238      27.140   3.720  19.400  0.00  0.00            
ATOM   3443  CA  ALA X 238      27.850   3.190  17.460  0.00  0.00            
ATOM   3444  HA  ALA X 238      28.660   2.610  17.360  0.00  0.00            
ATOM   3445  CB  ALA X 238      26.560   2.370  17.350  0.00  0.00            
ATOM   3446  HB1 ALA X 238      26.480   1.990  16.430  0.00  0.00            
ATOM   3447  HB2 ALA X 238      26.580   1.630  18.020  0.00  0.00            
ATOM   3448  HB3 ALA X 238      25.770   2.960  17.540  0.00  0.00            
ATOM   3449  C   ALA X 238      27.920   4.270  16.360  0.00  0.00            
ATOM   3450  O   ALA X 238      28.180   3.950  15.200  0.00  0.00            
ATOM   3451  N   PHE X 239      27.780   5.550  16.720  0.00  0.00            
ATOM   3452  HN  PHE X 239      27.740   5.750  17.700  0.00  0.00            
ATOM   3453  CA  PHE X 239      27.700   6.690  15.800  0.00  0.00            
ATOM   3454  HA  PHE X 239      27.860   6.270  14.910  0.00  0.00            
ATOM   3455  CB  PHE X 239      26.300   7.320  15.920  0.00  0.00            
ATOM   3456  HB1 PHE X 239      26.150   7.610  16.860  0.00  0.00            
ATOM   3457  HB2 PHE X 239      26.260   8.120  15.310  0.00  0.00            
ATOM   3458  CG  PHE X 239      25.180   6.380  15.530  0.00  0.00            
ATOM   3459  CD1 PHE X 239      25.040   5.980  14.190  0.00  0.00            
ATOM   3460  HD1 PHE X 239      25.640   6.360  13.490  0.00  0.00            
ATOM   3461  CE1 PHE X 239      24.050   5.050  13.840  0.00  0.00            
ATOM   3462  HE1 PHE X 239      23.950   4.770  12.880  0.00  0.00            
ATOM   3463  CZ  PHE X 239      23.200   4.520  14.820  0.00  0.00            
ATOM   3464  HZ  PHE X 239      22.500   3.850  14.560  0.00  0.00            
ATOM   3465  CD2 PHE X 239      24.310   5.860  16.510  0.00  0.00            
ATOM   3466  HD2 PHE X 239      24.400   6.150  17.460  0.00  0.00            
ATOM   3467  CE2 PHE X 239      23.320   4.920  16.160  0.00  0.00            
ATOM   3468  HE2 PHE X 239      22.710   4.550  16.850  0.00  0.00            
ATOM   3469  C   PHE X 239      28.790   7.750  15.970  0.00  0.00            
ATOM   3470  O   PHE X 239      28.820   8.660  15.150  0.00  0.00            
ATOM   3471  N   LEU X 240      29.730   7.660  16.910  0.00  0.00            
ATOM   3472  HN  LEU X 240      29.730   6.860  17.510  0.00  0.00            
ATOM   3473  CA  LEU X 240      30.780   8.680  17.110  0.00  0.00            
ATOM   3474  HA  LEU X 240      30.280   9.520  17.360  0.00  0.00            
ATOM   3475  CB  LEU X 240      31.720   8.260  18.260  0.00  0.00            
ATOM   3476  HB1 LEU X 240      32.030   7.320  18.080  0.00  0.00            
ATOM   3477  HB2 LEU X 240      32.510   8.870  18.270  0.00  0.00            
ATOM   3478  CG  LEU X 240      31.050   8.280  19.640  0.00  0.00            
ATOM   3479  HG  LEU X 240      30.160   7.850  19.540  0.00  0.00            
ATOM   3480  CD1 LEU X 240      31.880   7.520  20.670  0.00  0.00            
ATOM   3481 HD11 LEU X 240      31.420   7.550  21.560  0.00  0.00            
ATOM   3482 HD12 LEU X 240      31.970   6.560  20.380  0.00  0.00            
ATOM   3483 HD13 LEU X 240      32.790   7.930  20.740  0.00  0.00            
ATOM   3484  CD2 LEU X 240      30.830   9.710  20.160  0.00  0.00            
ATOM   3485 HD21 LEU X 240      30.400   9.670  21.060  0.00  0.00            
ATOM   3486 HD22 LEU X 240      31.720  10.170  20.230  0.00  0.00            
ATOM   3487 HD23 LEU X 240      30.250  10.200  19.520  0.00  0.00            
ATOM   3488  C   LEU X 240      31.570   9.000  15.820  0.00  0.00            
ATOM   3489  O   LEU X 240      31.620  10.160  15.400  0.00  0.00            
ATOM   3490  N   LYS X 241      32.000   7.970  15.080  0.00  0.00            
ATOM   3491  HN  LYS X 241      31.860   7.050  15.430  0.00  0.00            
ATOM   3492  CA  LYS X 241      32.670   8.120  13.770  0.00  0.00            
ATOM   3493  HA  LYS X 241      33.190   8.980  13.840  0.00  0.00            
ATOM   3494  CB  LYS X 241      33.640   6.940  13.550  0.00  0.00            
ATOM   3495  HB1 LYS X 241      33.150   6.080  13.710  0.00  0.00            
ATOM   3496  HB2 LYS X 241      33.990   6.970  12.620  0.00  0.00            
ATOM   3497  CG  LYS X 241      34.810   7.050  14.540  0.00  0.00            
ATOM   3498  HG1 LYS X 241      35.300   7.910  14.370  0.00  0.00            
ATOM   3499  HG2 LYS X 241      34.450   7.050  15.470  0.00  0.00            
ATOM   3500  CD  LYS X 241      35.810   5.900  14.420  0.00  0.00            
ATOM   3501  HD1 LYS X 241      36.120   5.860  13.470  0.00  0.00            
ATOM   3502  HD2 LYS X 241      36.590   6.100  15.010  0.00  0.00            
ATOM   3503  CE  LYS X 241      35.260   4.520  14.810  0.00  0.00            
ATOM   3504  HE1 LYS X 241      34.510   4.280  14.200  0.00  0.00            
ATOM   3505  HE2 LYS X 241      35.990   3.840  14.730  0.00  0.00            
ATOM   3506  NZ  LYS X 241      34.760   4.490  16.200  0.00  0.00            
ATOM   3507  HZ1 LYS X 241      34.410   3.570  16.410  0.00  0.00            
ATOM   3508  HZ2 LYS X 241      35.500   4.710  16.830  0.00  0.00            
ATOM   3509  HZ3 LYS X 241      34.020   5.150  16.300  0.00  0.00            
ATOM   3510  C   LYS X 241      31.730   8.360  12.580  0.00  0.00            
ATOM   3511  O   LYS X 241      32.170   8.480  11.430  0.00  0.00            
ATOM   3512  N   TRP X 242      30.430   8.500  12.840  0.00  0.00            
ATOM   3513  HN  TRP X 242      30.110   8.220  13.740  0.00  0.00            
ATOM   3514  CA  TRP X 242      29.410   9.030  11.910  0.00  0.00            
ATOM   3515  HA  TRP X 242      29.810   9.000  11.000  0.00  0.00            
ATOM   3516  CB  TRP X 242      28.180   8.110  11.950  0.00  0.00            
ATOM   3517  HB1 TRP X 242      28.480   7.160  11.880  0.00  0.00            
ATOM   3518  HB2 TRP X 242      27.710   8.240  12.830  0.00  0.00            
ATOM   3519  CG  TRP X 242      27.160   8.340  10.880  0.00  0.00            
ATOM   3520  CD1 TRP X 242      27.110   7.700   9.680  0.00  0.00            
ATOM   3521  HD1 TRP X 242      27.750   7.000   9.380  0.00  0.00            
ATOM   3522  NE1 TRP X 242      26.040   8.170   8.950  0.00  0.00            
ATOM   3523  HE1 TRP X 242      25.800   7.860   8.030  0.00  0.00            
ATOM   3524  CE2 TRP X 242      25.330   9.140   9.640  0.00  0.00            
ATOM   3525  CD2 TRP X 242      26.010   9.240  10.890  0.00  0.00            
ATOM   3526  CE3 TRP X 242      25.460  10.130  11.840  0.00  0.00            
ATOM   3527  HE3 TRP X 242      25.910  10.240  12.730  0.00  0.00            
ATOM   3528  CZ3 TRP X 242      24.300  10.870  11.560  0.00  0.00            
ATOM   3529  HZ3 TRP X 242      23.920  11.490  12.240  0.00  0.00            
ATOM   3530  CZ2 TRP X 242      24.190   9.880   9.330  0.00  0.00            
ATOM   3531  HZ2 TRP X 242      23.760   9.800   8.440  0.00  0.00            
ATOM   3532  CH2 TRP X 242      23.670  10.750  10.310  0.00  0.00            
ATOM   3533  HH2 TRP X 242      22.840  11.280  10.110  0.00  0.00            
ATOM   3534  C   TRP X 242      29.090  10.510  12.200  0.00  0.00            
ATOM   3535  O   TRP X 242      28.950  11.300  11.270  0.00  0.00            
ATOM   3536  N   ILE X 243      29.120  10.890  13.490  0.00  0.00            
ATOM   3537  HN  ILE X 243      29.280  10.170  14.160  0.00  0.00            
ATOM   3538  CA  ILE X 243      28.930  12.250  14.020  0.00  0.00            
ATOM   3539  HA  ILE X 243      28.140  12.630  13.540  0.00  0.00            
ATOM   3540  CB  ILE X 243      28.670  12.160  15.550  0.00  0.00            
ATOM   3541  HB  ILE X 243      29.410  11.610  15.920  0.00  0.00            
ATOM   3542  CG2 ILE X 243      28.710  13.530  16.250  0.00  0.00            
ATOM   3543 HG21 ILE X 243      28.530  13.410  17.230  0.00  0.00            
ATOM   3544 HG22 ILE X 243      29.610  13.940  16.120  0.00  0.00            
ATOM   3545 HG23 ILE X 243      28.010  14.130  15.860  0.00  0.00            
ATOM   3546  CG1 ILE X 243      27.300  11.490  15.840  0.00  0.00            
ATOM   3547 HG11 ILE X 243      26.580  12.150  15.640  0.00  0.00            
ATOM   3548 HG12 ILE X 243      27.200  10.700  15.240  0.00  0.00            
ATOM   3549  CD  ILE X 243      27.150  11.020  17.290  0.00  0.00            
ATOM   3550  HD1 ILE X 243      26.250  10.600  17.410  0.00  0.00            
ATOM   3551  HD2 ILE X 243      27.860  10.350  17.500  0.00  0.00            
ATOM   3552  HD3 ILE X 243      27.230  11.800  17.910  0.00  0.00            
ATOM   3553  C   ILE X 243      30.130  13.160  13.700  0.00  0.00            
ATOM   3554  O   ILE X 243      29.910  14.300  13.300  0.00  0.00            
ATOM   3555  N   ASP X 244      31.380  12.680  13.800  0.00  0.00            
ATOM   3556  HN  ASP X 244      31.490  11.710  14.030  0.00  0.00            
ATOM   3557  CA  ASP X 244      32.590  13.500  13.590  0.00  0.00            
ATOM   3558  HA  ASP X 244      32.570  14.170  14.330  0.00  0.00            
ATOM   3559  CB  ASP X 244      33.840  12.600  13.680  0.00  0.00            
ATOM   3560  HB1 ASP X 244      33.980  12.330  14.630  0.00  0.00            
ATOM   3561  HB2 ASP X 244      33.700  11.790  13.110  0.00  0.00            
ATOM   3562  CG  ASP X 244      35.070  13.360  13.190  0.00  0.00            
ATOM   3563  OD1 ASP X 244      35.650  14.170  13.960  0.00  0.00            
ATOM   3564  OD2 ASP X 244      35.380  13.290  11.980  0.00  0.00            
ATOM   3565  C   ASP X 244      32.570  14.270  12.250  0.00  0.00            
ATOM   3566  O   ASP X 244      32.670  15.490  12.230  0.00  0.00            
ATOM   3567  N   ARG X 245      32.370  13.550  11.140  0.00  0.00            
ATOM   3568  HN  ARG X 245      32.220  12.570  11.230  0.00  0.00            
ATOM   3569  CA  ARG X 245      32.370  14.130   9.780  0.00  0.00            
ATOM   3570  HA  ARG X 245      33.150  14.750   9.760  0.00  0.00            
ATOM   3571  CB  ARG X 245      32.520  13.000   8.760  0.00  0.00            
ATOM   3572  HB1 ARG X 245      31.820  12.310   8.940  0.00  0.00            
ATOM   3573  HB2 ARG X 245      32.390  13.380   7.840  0.00  0.00            
ATOM   3574  CG  ARG X 245      33.900  12.310   8.810  0.00  0.00            
ATOM   3575  HG1 ARG X 245      34.600  12.980   8.550  0.00  0.00            
ATOM   3576  HG2 ARG X 245      34.070  12.000   9.740  0.00  0.00            
ATOM   3577  CD  ARG X 245      33.990  11.110   7.860  0.00  0.00            
ATOM   3578  HD1 ARG X 245      33.660  11.370   6.950  0.00  0.00            
ATOM   3579  HD2 ARG X 245      34.930  10.790   7.790  0.00  0.00            
ATOM   3580  NE  ARG X 245      33.160   9.980   8.340  0.00  0.00            
ATOM   3581  HE  ARG X 245      33.620   9.300   8.910  0.00  0.00            
ATOM   3582  CZ  ARG X 245      31.880   9.770   8.090  0.00  0.00            
ATOM   3583  NH1 ARG X 245      31.200  10.400   7.180  0.00  0.00            
ATOM   3584 HH11 ARG X 245      31.640  11.090   6.610  0.00  0.00            
ATOM   3585 HH12 ARG X 245      30.230  10.190   7.040  0.00  0.00            
ATOM   3586  NH2 ARG X 245      31.220   8.930   8.820  0.00  0.00            
ATOM   3587 HH21 ARG X 245      31.670   8.440   9.560  0.00  0.00            
ATOM   3588 HH22 ARG X 245      30.250   8.760   8.630  0.00  0.00            
ATOM   3589  C   ARG X 245      31.120  14.950   9.480  0.00  0.00            
ATOM   3590  O   ARG X 245      31.140  15.760   8.560  0.00  0.00            
ATOM   3591  N   SER X 246      30.050  14.760  10.250  0.00  0.00            
ATOM   3592  HN  SER X 246      30.090  14.000  10.910  0.00  0.00            
ATOM   3593  CA  SER X 246      28.820  15.560  10.220  0.00  0.00            
ATOM   3594  HA  SER X 246      28.630  15.790   9.270  0.00  0.00            
ATOM   3595  CB  SER X 246      27.690  14.700  10.800  0.00  0.00            
ATOM   3596  HB1 SER X 246      27.280  14.140  10.090  0.00  0.00            
ATOM   3597  HB2 SER X 246      28.050  14.110  11.530  0.00  0.00            
ATOM   3598  OG  SER X 246      26.650  15.440  11.380  0.00  0.00            
ATOM   3599  HG1 SER X 246      25.950  14.820  11.730  0.00  0.00            
ATOM   3600  C   SER X 246      29.010  16.910  10.940  0.00  0.00            
ATOM   3601  O   SER X 246      28.400  17.910  10.560  0.00  0.00            
ATOM   3602  N   MET X 247      29.950  17.000  11.890  0.00  0.00            
ATOM   3603  HN  MET X 247      30.550  16.210  12.010  0.00  0.00            
ATOM   3604  CA  MET X 247      30.170  18.160  12.760  0.00  0.00            
ATOM   3605  HA  MET X 247      29.270  18.580  12.900  0.00  0.00            
ATOM   3606  CB  MET X 247      30.750  17.650  14.090  0.00  0.00            
ATOM   3607  HB1 MET X 247      30.330  16.770  14.310  0.00  0.00            
ATOM   3608  HB2 MET X 247      31.740  17.530  13.990  0.00  0.00            
ATOM   3609  CG  MET X 247      30.500  18.610  15.250  0.00  0.00            
ATOM   3610  HG1 MET X 247      31.040  19.420  15.020  0.00  0.00            
ATOM   3611  HG2 MET X 247      29.530  18.830  15.180  0.00  0.00            
ATOM   3612  SD  MET X 247      30.920  17.960  16.890  0.00  0.00            
ATOM   3613  CE  MET X 247      32.720  17.750  16.730  0.00  0.00            
ATOM   3614  HE1 MET X 247      33.090  17.390  17.580  0.00  0.00            
ATOM   3615  HE2 MET X 247      32.920  17.120  15.980  0.00  0.00            
ATOM   3616  HE3 MET X 247      33.140  18.640  16.530  0.00  0.00            
ATOM   3617  C   MET X 247      31.040  19.270  12.120  0.00  0.00            
ATOM   3618  O   MET X 247      31.780  19.970  12.810  0.00  0.00            
ATOM   3619  N   LYS X 248      31.100  19.320  10.780  0.00  0.00            
ATOM   3620  HN  LYS X 248      30.390  18.840  10.260  0.00  0.00            
ATOM   3621  CA  LYS X 248      32.130  20.040  10.020  0.00  0.00            
ATOM   3622  HA  LYS X 248      32.470  20.760  10.620  0.00  0.00            
ATOM   3623  CB  LYS X 248      33.270  19.070   9.650  0.00  0.00            
ATOM   3624  HB1 LYS X 248      32.890  18.300   9.130  0.00  0.00            
ATOM   3625  HB2 LYS X 248      33.940  19.550   9.080  0.00  0.00            
ATOM   3626  CG  LYS X 248      33.980  18.520  10.910  0.00  0.00            
ATOM   3627  HG1 LYS X 248      34.400  19.290  11.390  0.00  0.00            
ATOM   3628  HG2 LYS X 248      33.290  18.100  11.490  0.00  0.00            
ATOM   3629  CD  LYS X 248      35.070  17.470  10.650  0.00  0.00            
ATOM   3630  HD1 LYS X 248      34.710  16.720  10.100  0.00  0.00            
ATOM   3631  HD2 LYS X 248      35.840  17.890  10.170  0.00  0.00            
ATOM   3632  CE  LYS X 248      35.510  16.960  12.030  0.00  0.00            
ATOM   3633  HE1 LYS X 248      36.000  17.680  12.510  0.00  0.00            
ATOM   3634  HE2 LYS X 248      34.700  16.690  12.550  0.00  0.00            
ATOM   3635  NZ  LYS X 248      36.410  15.780  11.960  0.00  0.00            
ATOM   3636  HZ1 LYS X 248      36.650  15.500  12.890  0.00  0.00            
ATOM   3637  HZ2 LYS X 248      35.940  15.030  11.490  0.00  0.00            
ATOM   3638  HZ3 LYS X 248      37.230  16.020  11.450  0.00  0.00            
ATOM   3639  C   LYS X 248      31.550  20.740   8.780  0.00  0.00            
ATOM   3640  O   LYS X 248      30.640  20.210   8.140  0.00  0.00            
ATOM   3641  N   THR X 249      32.110  21.910   8.480  0.00  0.00            
ATOM   3642  HN  THR X 249      32.750  22.260   9.170  0.00  0.00            
ATOM   3643  CA  THR X 249      31.930  22.780   7.290  0.00  0.00            
ATOM   3644  HA  THR X 249      31.770  22.140   6.540  0.00  0.00            
ATOM   3645  CB  THR X 249      30.750  23.750   7.400  0.00  0.00            
ATOM   3646  HB  THR X 249      30.810  24.460   6.700  0.00  0.00            
ATOM   3647  OG1 THR X 249      30.850  24.430   8.640  0.00  0.00            
ATOM   3648  HG1 THR X 249      30.090  25.070   8.730  0.00  0.00            
ATOM   3649  CG2 THR X 249      29.390  23.090   7.230  0.00  0.00            
ATOM   3650 HG21 THR X 249      28.670  23.780   7.310  0.00  0.00            
ATOM   3651 HG22 THR X 249      29.340  22.660   6.330  0.00  0.00            
ATOM   3652 HG23 THR X 249      29.260  22.390   7.940  0.00  0.00            
ATOM   3653  C   THR X 249      33.160  23.650   7.150  0.00  0.00            
ATOM   3654  OT1 THR X 249      33.510  24.250   8.190  0.00  0.00            
ATOM   3655  OT2 THR X 249      33.710  23.700   6.030  0.00  0.00            
ATOM   3656  C1  RIV X   1       9.530   2.080  18.640  0.00  0.00            
ATOM   3657  N2  RIV X   1       8.350   2.870  18.220  0.00  0.00            
ATOM   3658  C3  RIV X   1       9.650   0.820  17.780  0.00  0.00            
ATOM   3659  C4  RIV X   1       7.840   2.780  16.920  0.00  0.00            
ATOM   3660  O5  RIV X   1       9.710   1.290  16.420  0.00  0.00            
ATOM   3661  C6  RIV X   1       8.460   1.840  15.890  0.00  0.00            
ATOM   3662  C7  RIV X   1       6.650   5.480  21.040  0.00  0.00            
ATOM   3663  C8  RIV X   1       7.080   5.980  19.800  0.00  0.00            
ATOM   3664  C9  RIV X   1       6.830   4.130  21.350  0.00  0.00            
ATOM   3665  C10 RIV X   1       7.650   5.120  18.870  0.00  0.00            
ATOM   3666  C11 RIV X   1       7.390   3.260  20.420  0.00  0.00            
ATOM   3667  C12 RIV X   1       7.790   3.760  19.180  0.00  0.00            
ATOM   3668  O13 RIV X   1       6.870   3.460  16.620  0.00  0.00            
ATOM   3669  N14 RIV X   1       6.030   6.360  21.970  0.00  0.00            
ATOM   3670  C15 RIV X   1       5.070   6.000  22.890  0.00  0.00            
ATOM   3671  C16 RIV X   1       6.430   7.750  22.170  0.00  0.00            
ATOM   3672  O17 RIV X   1       4.770   7.020  23.700  0.00  0.00            
ATOM   3673  C18 RIV X   1       5.370   8.220  23.180  0.00  0.00            
ATOM   3674  O19 RIV X   1       4.530   4.910  23.000  0.00  0.00            
ATOM   3675  C20 RIV X   1       5.940   9.060  24.340  0.00  0.00            
ATOM   3676  N21 RIV X   1       7.080   8.390  25.000  0.00  0.00            
ATOM   3677  C22 RIV X   1       8.380   8.770  24.800  0.00  0.00            
ATOM   3678  S23 RIV X   1      11.110   8.340  25.060  0.00  0.00            
ATOM   3679  C24 RIV X   1      11.660   7.370  26.380  0.00  0.00            
ATOM   3680  C25 RIV X   1       9.450   8.150  25.560  0.00  0.00            
ATOM   3681  C26 RIV X   1      10.620   6.950  27.170  0.00  0.00            
ATOM   3682  C27 RIV X   1       9.380   7.390  26.710  0.00  0.00            
ATOM   3683  O28 RIV X   1       8.570   9.630  23.960  0.00  0.00            
ATOM   3684  CL  RIV X   1      13.340   7.040  26.580  0.00  0.00            
ATOM   3685  H11 RIV X   1      10.420   2.680  18.500  0.00  0.00            
ATOM   3686  H12 RIV X   1       9.420   1.750  19.660  0.00  0.00            
ATOM   3687  H31 RIV X   1       8.770   0.200  17.920  0.00  0.00            
ATOM   3688  H32 RIV X   1      10.560   0.270  18.030  0.00  0.00            
ATOM   3689  H61 RIV X   1       8.660   2.410  14.990  0.00  0.00            
ATOM   3690  H62 RIV X   1       7.760   1.030  15.720  0.00  0.00            
ATOM   3691  H8  RIV X   1       6.950   7.000  19.560  0.00  0.00            
ATOM   3692  H9  RIV X   1       6.540   3.750  22.290  0.00  0.00            
ATOM   3693  H10 RIV X   1       7.960   5.480  17.920  0.00  0.00            
ATOM   3694  H1  RIV X   1       7.500   2.230  20.640  0.00  0.00            
ATOM   3695 H161 RIV X   1       7.430   7.770  22.570  0.00  0.00            
ATOM   3696 H162 RIV X   1       6.330   8.330  21.260  0.00  0.00            
ATOM   3697  H18 RIV X   1       4.620   8.820  22.670  0.00  0.00            
ATOM   3698 H201 RIV X   1       5.140   9.220  25.070  0.00  0.00            
ATOM   3699 H202 RIV X   1       6.240  10.020  23.940  0.00  0.00            
ATOM   3700  H21 RIV X   1       6.890   7.550  25.600  0.00  0.00            
ATOM   3701  H26 RIV X   1      10.760   6.370  28.050  0.00  0.00            
ATOM   3702  H27 RIV X   1       8.470   7.160  27.200  0.00  0.00            
ATOM   3703  CAL CAL X1244      13.220  31.550  28.390  0.00  0.00            
ATOM   3704  CAL CAL X1245       9.190   2.510  34.610  0.00  0.00            
ATOM   3705  OW  HOH X2001      12.140  11.490  36.740  0.00  0.00            
ATOM   3706  HW1 HOH X2001      12.950  11.490  37.320  0.00  0.00            
ATOM   3707  HW2 HOH X2001      11.320  11.490  37.320  0.00  0.00            
ATOM   3708  OW  HOH X2002       6.360  14.790  36.350  0.00  0.00            
ATOM   3709  HW1 HOH X2002       7.180  14.790  36.930  0.00  0.00            
ATOM   3710  HW2 HOH X2002       6.360  15.610  35.770  0.00  0.00            
ATOM   3711  OW  HOH X2003      19.340  21.360  41.640  0.00  0.00            
ATOM   3712  HW1 HOH X2003      20.150  21.360  42.220  0.00  0.00            
ATOM   3713  HW2 HOH X2003      19.340  20.540  41.060  0.00  0.00            
ATOM   3714  OW  HOH X2004      12.200  27.390  38.150  0.00  0.00            
ATOM   3715  HW1 HOH X2004      11.380  27.390  38.730  0.00  0.00            
ATOM   3716  HW2 HOH X2004      12.200  28.200  37.580  0.00  0.00            
ATOM   3717  OW  HOH X2005      17.030  20.090  41.120  0.00  0.00            
ATOM   3718  HW1 HOH X2005      16.210  20.090  41.690  0.00  0.00            
ATOM   3719  HW2 HOH X2005      17.030  19.270  40.540  0.00  0.00            
ATOM   3720  OW  HOH X2006      22.040  25.610  40.420  0.00  0.00            
ATOM   3721  HW1 HOH X2006      22.040  26.420  39.840  0.00  0.00            
ATOM   3722  HW2 HOH X2006      22.040  24.790  39.840  0.00  0.00            
ATOM   3723  OW  HOH X2007      20.340  24.520  28.780  0.00  0.00            
ATOM   3724  HW1 HOH X2007      21.160  24.520  29.360  0.00  0.00            
ATOM   3725  HW2 HOH X2007      19.530  24.520  29.360  0.00  0.00            
ATOM   3726  OW  HOH X2008      19.460  24.170  33.850  0.00  0.00            
ATOM   3727  HW1 HOH X2008      20.280  24.170  34.430  0.00  0.00            
ATOM   3728  HW2 HOH X2008      19.460  24.990  33.270  0.00  0.00            
ATOM   3729  OW  HOH X2009      21.820  25.020  26.130  0.00  0.00            
ATOM   3730  HW1 HOH X2009      22.640  25.020  26.710  0.00  0.00            
ATOM   3731  HW2 HOH X2009      21.820  24.200  25.550  0.00  0.00            
ATOM   3732  OW  HOH X2010      11.140  32.160  15.990  0.00  0.00            
ATOM   3733  HW1 HOH X2010      10.330  32.160  16.560  0.00  0.00            
ATOM   3734  HW2 HOH X2010      11.140  32.980  15.410  0.00  0.00            
ATOM   3735  OW  HOH X2011      20.890  14.430  21.290  0.00  0.00            
ATOM   3736  HW1 HOH X2011      20.080  14.430  21.870  0.00  0.00            
ATOM   3737  HW2 HOH X2011      20.890  13.610  20.710  0.00  0.00            
ATOM   3738  OW  HOH X2012      31.570  17.830  21.800  0.00  0.00            
ATOM   3739  HW1 HOH X2012      31.570  18.650  21.230  0.00  0.00            
ATOM   3740  HW2 HOH X2012      31.570  17.020  21.230  0.00  0.00            
ATOM   3741  OW  HOH X2013      25.750  24.550  19.140  0.00  0.00            
ATOM   3742  HW1 HOH X2013      26.560  24.550  19.720  0.00  0.00            
ATOM   3743  HW2 HOH X2013      24.930  24.550  19.720  0.00  0.00            
ATOM   3744  OW  HOH X2014      32.460  24.860  18.920  0.00  0.00            
ATOM   3745  HW1 HOH X2014      33.280  24.860  19.490  0.00  0.00            
ATOM   3746  HW2 HOH X2014      32.460  25.680  18.340  0.00  0.00            
ATOM   3747  OW  HOH X2015      27.860  19.800   8.600  0.00  0.00            
ATOM   3748  HW1 HOH X2015      28.680  19.800   9.180  0.00  0.00            
ATOM   3749  HW2 HOH X2015      27.860  18.980   8.020  0.00  0.00            
ATOM   3750  OW  HOH X2016       7.800  12.250  18.130  0.00  0.00            
ATOM   3751  HW1 HOH X2016       6.990  12.250  18.710  0.00  0.00            
ATOM   3752  HW2 HOH X2016       7.800  13.070  17.550  0.00  0.00            
ATOM   3753  OW  HOH X2017       3.100  23.880  13.460  0.00  0.00            
ATOM   3754  HW1 HOH X2017       2.290  23.880  14.030  0.00  0.00            
ATOM   3755  HW2 HOH X2017       3.100  23.070  12.880  0.00  0.00            
ATOM   3756  OW  HOH X2018      15.340  26.640   9.460  0.00  0.00            
ATOM   3757  HW1 HOH X2018      15.340  27.460   8.880  0.00  0.00            
ATOM   3758  HW2 HOH X2018      15.340  25.820   8.880  0.00  0.00            
ATOM   3759  OW  HOH X2019      10.820  31.560  26.780  0.00  0.00            
ATOM   3760  HW1 HOH X2019      11.630  31.560  27.360  0.00  0.00            
ATOM   3761  HW2 HOH X2019      10.000  31.560  27.360  0.00  0.00            
ATOM   3762  OW  HOH X2020      16.730  30.410  30.950  0.00  0.00            
ATOM   3763  HW1 HOH X2020      17.550  30.410  31.530  0.00  0.00            
ATOM   3764  HW2 HOH X2020      16.730  31.230  30.370  0.00  0.00            
ATOM   3765  OW  HOH X2021      18.180  24.990  27.050  0.00  0.00            
ATOM   3766  HW1 HOH X2021      19.000  24.990  27.630  0.00  0.00            
ATOM   3767  HW2 HOH X2021      18.180  24.180  26.470  0.00  0.00            
ATOM   3768  OW  HOH X2022       2.480  27.380  32.930  0.00  0.00            
ATOM   3769  HW1 HOH X2022       1.670  27.380  33.510  0.00  0.00            
ATOM   3770  HW2 HOH X2022       2.480  28.190  32.360  0.00  0.00            
ATOM   3771  OW  HOH X2023      19.430  14.260   6.230  0.00  0.00            
ATOM   3772  HW1 HOH X2023      18.610  14.260   6.810  0.00  0.00            
ATOM   3773  HW2 HOH X2023      19.430  13.440   5.650  0.00  0.00            
ATOM   3774  OW  HOH X2024      22.260  -1.380   3.950  0.00  0.00            
ATOM   3775  HW1 HOH X2024      22.260  -0.560   3.370  0.00  0.00            
ATOM   3776  HW2 HOH X2024      22.260  -2.190   3.370  0.00  0.00            
ATOM   3777  OW  HOH X2025      20.110  -2.200  13.190  0.00  0.00            
ATOM   3778  HW1 HOH X2025      20.930  -2.200  13.770  0.00  0.00            
ATOM   3779  HW2 HOH X2025      19.300  -2.200  13.770  0.00  0.00            
ATOM   3780  OW  HOH X2026      15.550  -2.520  12.590  0.00  0.00            
ATOM   3781  HW1 HOH X2026      16.360  -2.520  13.170  0.00  0.00            
ATOM   3782  HW2 HOH X2026      15.550  -1.710  12.010  0.00  0.00            
ATOM   3783  OW  HOH X2027      18.570   3.390  16.990  0.00  0.00            
ATOM   3784  HW1 HOH X2027      19.390   3.390  17.570  0.00  0.00            
ATOM   3785  HW2 HOH X2027      18.570   2.570  16.410  0.00  0.00            
ATOM   3786  OW  HOH X2028      25.980  29.520   8.480  0.00  0.00            
ATOM   3787  HW1 HOH X2028      25.170  29.520   9.050  0.00  0.00            
ATOM   3788  HW2 HOH X2028      25.980  30.340   7.900  0.00  0.00            
ATOM   3789  OW  HOH X2029      23.670  32.030  21.160  0.00  0.00            
ATOM   3790  HW1 HOH X2029      22.850  32.030  21.740  0.00  0.00            
ATOM   3791  HW2 HOH X2029      23.670  31.210  20.590  0.00  0.00            
ATOM   3792  OW  HOH X2030      30.300  32.360  23.800  0.00  0.00            
ATOM   3793  HW1 HOH X2030      30.300  33.180  23.220  0.00  0.00            
ATOM   3794  HW2 HOH X2030      30.300  31.550  23.220  0.00  0.00            
ATOM   3795  OW  HOH X2031      21.810  24.880  32.790  0.00  0.00            
ATOM   3796  HW1 HOH X2031      22.630  24.880  33.370  0.00  0.00            
ATOM   3797  HW2 HOH X2031      20.990  24.880  33.370  0.00  0.00            
ATOM   3798  OW  HOH X2032      34.040  17.040  22.770  0.00  0.00            
ATOM   3799  HW1 HOH X2032      34.850  17.040  23.350  0.00  0.00            
ATOM   3800  HW2 HOH X2032      34.040  17.860  22.190  0.00  0.00            
ATOM   3801  OW  HOH X2033      35.630  15.400  21.190  0.00  0.00            
ATOM   3802  HW1 HOH X2033      36.450  15.400  21.770  0.00  0.00            
ATOM   3803  HW2 HOH X2033      35.630  14.580  20.610  0.00  0.00            
ATOM   3804  OW  HOH X2034      35.590  -2.950  20.410  0.00  0.00            
ATOM   3805  HW1 HOH X2034      34.770  -2.950  20.990  0.00  0.00            
ATOM   3806  HW2 HOH X2034      35.590  -2.140  19.830  0.00  0.00            
ATOM   3807  OW  HOH X2035      35.750   1.940  16.930  0.00  0.00            
ATOM   3808  HW1 HOH X2035      34.930   1.940  17.500  0.00  0.00            
ATOM   3809  HW2 HOH X2035      35.750   1.120  16.350  0.00  0.00            
ATOM   3810  OW  HOH X2036      37.890   3.480  16.240  0.00  0.00            
ATOM   3811  HW1 HOH X2036      37.890   4.300  15.660  0.00  0.00            
ATOM   3812  HW2 HOH X2036      37.890   2.660  15.660  0.00  0.00            
ATOM   3813  OW  HOH X2037      31.030  -2.850  22.870  0.00  0.00            
ATOM   3814  HW1 HOH X2037      31.850  -2.850  23.450  0.00  0.00            
ATOM   3815  HW2 HOH X2037      30.210  -2.850  23.450  0.00  0.00            
ATOM   3816  OW  HOH X2038      28.850  -1.710  23.930  0.00  0.00            
ATOM   3817  HW1 HOH X2038      29.660  -1.710  24.500  0.00  0.00            
ATOM   3818  HW2 HOH X2038      28.850  -0.890  23.350  0.00  0.00            
ATOM   3819  OW  HOH X2039      35.320   7.100  27.440  0.00  0.00            
ATOM   3820  HW1 HOH X2039      36.140   7.100  28.020  0.00  0.00            
ATOM   3821  HW2 HOH X2039      35.320   6.280  26.860  0.00  0.00            
ATOM   3822  OW  HOH X2040      29.370   4.130  37.810  0.00  0.00            
ATOM   3823  HW1 HOH X2040      28.550   4.130  38.380  0.00  0.00            
ATOM   3824  HW2 HOH X2040      29.370   4.940  37.230  0.00  0.00            
ATOM   3825  OW  HOH X2041      27.030   8.870  34.580  0.00  0.00            
ATOM   3826  HW1 HOH X2041      26.210   8.870  35.160  0.00  0.00            
ATOM   3827  HW2 HOH X2041      27.030   8.050  34.000  0.00  0.00            
ATOM   3828  OW  HOH X2042      20.950  14.720  29.930  0.00  0.00            
ATOM   3829  HW1 HOH X2042      20.950  15.530  29.360  0.00  0.00            
ATOM   3830  HW2 HOH X2042      20.950  13.900  29.360  0.00  0.00            
ATOM   3831  OW  HOH X2043      10.300  17.760  31.210  0.00  0.00            
ATOM   3832  HW1 HOH X2043      11.120  17.760  31.790  0.00  0.00            
ATOM   3833  HW2 HOH X2043       9.480  17.760  31.790  0.00  0.00            
ATOM   3834  OW  HOH X2044      12.940  18.080  25.730  0.00  0.00            
ATOM   3835  HW1 HOH X2044      13.760  18.080  26.310  0.00  0.00            
ATOM   3836  HW2 HOH X2044      12.940  18.900  25.160  0.00  0.00            
ATOM   3837  OW  HOH X2045       2.610  16.560  23.460  0.00  0.00            
ATOM   3838  HW1 HOH X2045       3.430  16.560  24.040  0.00  0.00            
ATOM   3839  HW2 HOH X2045       2.610  15.750  22.880  0.00  0.00            
ATOM   3840  OW  HOH X2046      -2.060  15.160  25.760  0.00  0.00            
ATOM   3841  HW1 HOH X2046      -2.870  15.160  26.340  0.00  0.00            
ATOM   3842  HW2 HOH X2046      -2.060  15.980  25.180  0.00  0.00            
ATOM   3843  OW  HOH X2047       1.210  17.830  31.540  0.00  0.00            
ATOM   3844  HW1 HOH X2047       0.390  17.830  32.120  0.00  0.00            
ATOM   3845  HW2 HOH X2047       1.210  17.020  30.960  0.00  0.00            
ATOM   3846  OW  HOH X2048       7.330  20.740  35.000  0.00  0.00            
ATOM   3847  HW1 HOH X2048       7.330  21.560  34.420  0.00  0.00            
ATOM   3848  HW2 HOH X2048       7.330  19.930  34.420  0.00  0.00            
ATOM   3849  OW  HOH X2049      15.460  26.110  36.210  0.00  0.00            
ATOM   3850  HW1 HOH X2049      16.280  26.110  36.790  0.00  0.00            
ATOM   3851  HW2 HOH X2049      14.640  26.110  36.790  0.00  0.00            
ATOM   3852  OW  HOH X2050      25.040  11.720  38.950  0.00  0.00            
ATOM   3853  HW1 HOH X2050      25.860  11.720  39.530  0.00  0.00            
ATOM   3854  HW2 HOH X2050      25.040  12.540  38.370  0.00  0.00            
ATOM   3855  OW  HOH X2051      25.100   9.730  36.290  0.00  0.00            
ATOM   3856  HW1 HOH X2051      25.920   9.730  36.870  0.00  0.00            
ATOM   3857  HW2 HOH X2051      25.100   8.910  35.710  0.00  0.00            
ATOM   3858  OW  HOH X2052      17.840  12.840  39.450  0.00  0.00            
ATOM   3859  HW1 HOH X2052      17.020  12.840  40.030  0.00  0.00            
ATOM   3860  HW2 HOH X2052      17.840  13.660  38.880  0.00  0.00            
ATOM   3861  OW  HOH X2053      22.310   5.380  32.070  0.00  0.00            
ATOM   3862  HW1 HOH X2053      21.500   5.380  32.650  0.00  0.00            
ATOM   3863  HW2 HOH X2053      22.310   4.560  31.490  0.00  0.00            
ATOM   3864  OW  HOH X2054      20.810  -1.920  27.420  0.00  0.00            
ATOM   3865  HW1 HOH X2054      20.810  -1.100  26.840  0.00  0.00            
ATOM   3866  HW2 HOH X2054      20.810  -2.740  26.840  0.00  0.00            
ATOM   3867  OW  HOH X2055      23.780  -7.520  29.290  0.00  0.00            
ATOM   3868  HW1 HOH X2055      24.590  -7.520  29.860  0.00  0.00            
ATOM   3869  HW2 HOH X2055      22.960  -7.520  29.860  0.00  0.00            
ATOM   3870  OW  HOH X2056      21.300  -2.900  34.730  0.00  0.00            
ATOM   3871  HW1 HOH X2056      22.120  -2.900  35.310  0.00  0.00            
ATOM   3872  HW2 HOH X2056      21.300  -2.090  34.150  0.00  0.00            
ATOM   3873  OW  HOH X2057      20.790  -5.750  20.720  0.00  0.00            
ATOM   3874  HW1 HOH X2057      21.610  -5.750  21.290  0.00  0.00            
ATOM   3875  HW2 HOH X2057      20.790  -6.570  20.140  0.00  0.00            
ATOM   3876  OW  HOH X2058      24.070  -4.880  28.960  0.00  0.00            
ATOM   3877  HW1 HOH X2058      23.250  -4.880  29.540  0.00  0.00            
ATOM   3878  HW2 HOH X2058      24.070  -4.060  28.390  0.00  0.00            
ATOM   3879  OW  HOH X2059      12.570  -1.760  17.350  0.00  0.00            
ATOM   3880  HW1 HOH X2059      11.750  -1.760  17.930  0.00  0.00            
ATOM   3881  HW2 HOH X2059      12.570  -2.580  16.770  0.00  0.00            
ATOM   3882  OW  HOH X2060      21.150  -4.230  14.710  0.00  0.00            
ATOM   3883  HW1 HOH X2060      21.150  -3.410  14.130  0.00  0.00            
ATOM   3884  HW2 HOH X2060      21.150  -5.050  14.130  0.00  0.00            
ATOM   3885  OW  HOH X2061      16.650   0.720  37.500  0.00  0.00            
ATOM   3886  HW1 HOH X2061      17.460   0.720  38.080  0.00  0.00            
ATOM   3887  HW2 HOH X2061      15.830   0.720  38.080  0.00  0.00            
ATOM   3888  OW  HOH X2062      12.890   0.520  39.530  0.00  0.00            
ATOM   3889  HW1 HOH X2062      13.700   0.520  40.100  0.00  0.00            
ATOM   3890  HW2 HOH X2062      12.890   1.340  38.950  0.00  0.00            
ATOM   3891  OW  HOH X2063      12.760   4.840  33.300  0.00  0.00            
ATOM   3892  HW1 HOH X2063      13.580   4.840  33.880  0.00  0.00            
ATOM   3893  HW2 HOH X2063      12.760   4.020  32.720  0.00  0.00            
ATOM   3894  OW  HOH X2064      10.110  -4.380  39.700  0.00  0.00            
ATOM   3895  HW1 HOH X2064       9.290  -4.380  40.270  0.00  0.00            
ATOM   3896  HW2 HOH X2064      10.110  -3.560  39.120  0.00  0.00            
ATOM   3897  OW  HOH X2065       9.250   3.960  28.800  0.00  0.00            
ATOM   3898  HW1 HOH X2065       8.430   3.960  29.370  0.00  0.00            
ATOM   3899  HW2 HOH X2065       9.250   3.150  28.220  0.00  0.00            
ATOM   3900  OW  HOH X2066      10.170   4.160  32.880  0.00  0.00            
ATOM   3901  HW1 HOH X2066      10.170   4.970  32.300  0.00  0.00            
ATOM   3902  HW2 HOH X2066      10.170   3.340  32.300  0.00  0.00            
ATOM   3903  OW  HOH X2067      14.930  16.260  26.080  0.00  0.00            
ATOM   3904  HW1 HOH X2067      15.750  16.260  26.660  0.00  0.00            
ATOM   3905  HW2 HOH X2067      14.110  16.260  26.660  0.00  0.00            
ATOM   3906  OW  HOH X2068      32.400  11.680  37.640  0.00  0.00            
ATOM   3907  HW1 HOH X2068      33.220  11.680  38.210  0.00  0.00            
ATOM   3908  HW2 HOH X2068      32.400  12.490  37.060  0.00  0.00            
ATOM   3909  OW  HOH X2069      36.900  12.760  32.320  0.00  0.00            
ATOM   3910  HW1 HOH X2069      37.720  12.760  32.900  0.00  0.00            
ATOM   3911  HW2 HOH X2069      36.900  11.940  31.740  0.00  0.00            
ATOM   3912  OW  HOH X2070      31.470  18.340  32.360  0.00  0.00            
ATOM   3913  HW1 HOH X2070      30.650  18.340  32.940  0.00  0.00            
ATOM   3914  HW2 HOH X2070      31.470  19.150  31.780  0.00  0.00            
ATOM   3915  OW  HOH X2071      29.360  17.710  40.670  0.00  0.00            
ATOM   3916  HW1 HOH X2071      28.540  17.710  41.240  0.00  0.00            
ATOM   3917  HW2 HOH X2071      29.360  16.900  40.090  0.00  0.00            
ATOM   3918  OW  HOH X2072      26.450   4.830  23.530  0.00  0.00            
ATOM   3919  HW1 HOH X2072      26.450   5.640  22.950  0.00  0.00            
ATOM   3920  HW2 HOH X2072      26.450   4.010  22.950  0.00  0.00            
ATOM   3921  OW  HOH X2073      16.480   3.770  18.690  0.00  0.00            
ATOM   3922  HW1 HOH X2073      17.300   3.770  19.270  0.00  0.00            
ATOM   3923  HW2 HOH X2073      15.660   3.770  19.270  0.00  0.00            
ATOM   3924  OW  HOH X2074      10.240  -0.940  26.090  0.00  0.00            
ATOM   3925  HW1 HOH X2074      11.060  -0.940  26.670  0.00  0.00            
ATOM   3926  HW2 HOH X2074      10.240  -0.120  25.510  0.00  0.00            
ATOM   3927  OW  HOH X2075      11.400  -1.580  28.580  0.00  0.00            
ATOM   3928  HW1 HOH X2075      12.220  -1.580  29.150  0.00  0.00            
ATOM   3929  HW2 HOH X2075      11.400  -2.390  28.000  0.00  0.00            
ATOM   3930  OW  HOH X2076       9.550   1.640  27.160  0.00  0.00            
ATOM   3931  HW1 HOH X2076       8.730   1.640  27.740  0.00  0.00            
ATOM   3932  HW2 HOH X2076       9.550   2.450  26.580  0.00  0.00            
ATOM   3933  OW  HOH X2077      13.960   6.370  31.420  0.00  0.00            
ATOM   3934  HW1 HOH X2077      13.140   6.370  32.000  0.00  0.00            
ATOM   3935  HW2 HOH X2077      13.960   5.550  30.850  0.00  0.00            
ATOM   3936  OW  HOH X2078      26.200  -1.450  19.380  0.00  0.00            
ATOM   3937  HW1 HOH X2078      26.200  -0.630  18.800  0.00  0.00            
ATOM   3938  HW2 HOH X2078      26.200  -2.260  18.800  0.00  0.00            
ATOM   3939  OW  HOH X2079      31.950   5.080  16.430  0.00  0.00            
ATOM   3940  HW1 HOH X2079      32.770   5.080  17.000  0.00  0.00            
ATOM   3941  HW2 HOH X2079      31.140   5.080  17.000  0.00  0.00            
ATOM   3942  OW  HOH X2080      30.430   4.890  14.210  0.00  0.00            
ATOM   3943  HW1 HOH X2080      31.250   4.890  14.780  0.00  0.00            
ATOM   3944  HW2 HOH X2080      30.430   5.710  13.630  0.00  0.00            
ATOM   3945  OW  HOH X2081      27.830  15.840  13.860  0.00  0.00            
ATOM   3946  HW1 HOH X2081      28.650  15.840  14.430  0.00  0.00            
ATOM   3947  HW2 HOH X2081      27.830  15.020  13.280  0.00  0.00            
ATOM   3948  OW  HOH X2082      28.670  10.250   8.690  0.00  0.00            
ATOM   3949  HW1 HOH X2082      27.850  10.250   9.270  0.00  0.00            
ATOM   3950  HW2 HOH X2082      28.670  11.060   8.110  0.00  0.00            
END
